# Supplementary material for: Phage endolysins are adapted to specific hosts and are evolutionarily dynamic
Source: PLoS Biol. 2022 Aug 1;20(8):e3001740. doi: 10.1371/journal.pbio.3001740 (PMC9371310; doi:10.1371/journal.pbio.3001740)
Supplement: S1 Data — (XLSX) [file pbio.3001740.s016.xlsx]

## Sheet: Fig 1
Sequences uesed for the phylogenetic analysis:
>phiQ1_BBI90307.1
MVNFYSGVAGRRPGNPTFAIIHNDAGSINATASYYSQWLPTHQAELGFAHVYIAKDGRYQAENYDNIAWHAGNSYANQWALSWEVCQSLGATDEDFKATEERVFQDVANAFKQYGLVPNRTTVRLHREYSATDCPHRSWALHGQAVQAVQDYFIAGIQRYMGGGSTSTSNDYTSQNTTDTVNKELLDMYLIFTVDTKRWYISNGVGVRYVRTTRMLSNYQNSFAKLQLPTDKMYQAELDKEFGVEATKP
>ul36.k1_ABD63694.1
MKKIIKKAAIGMVAFFVVAASGPVFAAVGDQGVDWSKYNGDYGNFGYAHDKFAFSQIGGTYGGTFVDQATYETQVASAIAQGKRAHTYIWYQVGGSQEVAKAALDRYLPRIQTPKNSIVALDYESGTSGDKQANTDAILYGMRRVKAAGYTPMYYSYKPYTLENVNYKQIIKEFPNSLWIAAYPNYEVTPVPNYSFFPSMDGISVFQFTSTYVAGGLDGNVDLTGITDNGYGKQQGQEVKPDTATPAIENGKEANEVKGNDVEVGMTVKVNFGAKNYATGETIPQWVKGQPHKIIQKNGDTVLLDGIRSWLSVHDVETIDASTSQPTTPAKTHIVQSGDTLSGIASNWGTNWQELARQNSLSNPNMIYTGQVIRFTGGQSGATARTYTVSSGDNLSSIA…
>ul36.k1t1_ABD63745.1
MKKLIKKAAIGMVAFFVVSASGPVFAAVGDQGVDWSKYNGDYGNFGYGHDKFAFSQIGGTYGGSFVDQATYSTQVASAIAQGKRAHTYIWYQVAGSQEIAKAALDRYLPKIQTPKNSIVALDYEGGASGDKQANTDAILYGMRRVKAAGYTPMYYSYKPYTLANVNYKQIIKEFPNSLWIAAYPNYEVTPVPNYSFFPSMDGISVFQFTSTYVAGRLDGNVDLTGITDNGYGKQQGQEVKPDTATPAIENGKEANEVKGNDVEVGMTVKVNFGAKNYTTGETIPQWVKGQPHKIIQKNGDTVLLDGIMSWLSVHDVETIDASTSQPTTPAKTHIVQSGDTLSGIASNWGTNWQELARQNSLSNPNMIYTGQVIRFTGGQSGATARTYTVSSGDNLSSIA…
>ul36.t1_ABD63798.1
MSSIENMIAWMQARKGRVTYSMTSRMGPRSYDCSSSVFFAMIAGGFLSAGSMGNTETLFGMSGTKLKEISRGEVQRGDIFISGTPGGSAGSDGHTGIFLSNGSFIHCSYTHNGIAVDTNDAYMSTRLPHHFYRIVGSGLANTDSKPQMVTLNVDGQFGNATAKRLQEYFDTAGKDGVISHQYKQTFNQNIYAAQFDSSLTGSNVVKALQRFLGIGQDGLFGQGTIKALQKHLGTTQDGTISPVSDSVRELQRRLNANKL
>ul36.t1k1_ABD63848.1
MSSIENMIAWMQARKGRVTYSMTSRMGPRSYDCSSSVFFAMIAGGFLSAGSMGNTETLFGMSGTKLKEISRGEVQRGDIFISGTPGGSAGSDGHTGIFLSNGSFIHCSYTHNGIAVDTNDAYMSTRLPHHFYRIVGSGLANTDSKPQMVTLNVDGQFGNATAKRLQEYFDTAGKDGVISHQYKQTFNQNIYAAQFDSSLTGSNVVKALQRFLGIGQDGLFGQGTIKALQKHLGTTQDGTISPVSDSVRELQRRLNANKL
>phismq86_ABD63898.1
MSSIENMIAWMQARKGRVTYSMTSRMGPRSYDCSSSVFFAMIAGGFLSAGSMGNTETLFGMSGTKLKEISRGEVQRGDIFISGTPGGSAGSDGHTGIFLSNGSFIHCSYTHNGIAVDTNDAYMSTRLPHHFYRIVGSGLANTDSKPQMVTLNVDGQFGNATAKRLQEYFDTAGKDGVISHQYKQTFNQNIYAAQFDSSLTGSNVVKALQRFLGIGQDGLFGQGTIKALQKHLGTTQDGTISPVSDSVRELQRRLNANKL
>ASCC284_AFE86931.1
MNITNAGVRGHNPTGVVIHNDAGSNGANAGFYNNWLPTHNPENGFAHVYIGNDGRLQASDFSNMAWHCANSYGNANYASWEVCQSEGDLNQFLRNEQAVLDDVAKYMKQWGLTPNHDTVKLHQELSSTSCPRRSVEAHGGTVESCRSYFIAELNKRLTGQNKEKGKKKMILFNTVDTKRAYISDGVTIRWIKTVRLLRTFQKVADVTDLVYQQELDDEFGKANTSK
>ASCC287_AFE86988.1
MNITNAGVRGYNPTGVVIHNDAGSNGANTNFYNGWLPTHNPENGFAHVYIASDGRLQASDFSNMAYHCANSYGNANYASWEVCQSEGDLTQFLRNEQAVLDDVAKYMKQWGLTPNHDTVKLHQELSSTSCPRRSVEVHGGTVESCRSYFIAELNKRLTGQTGGSNNNTTESGEIEMFLINCKDTKNWYVCNGVSVRHIKTTRMLGGFQGKFGAIKLPETIMYQKEFEAEYGKVN
>ASCC310_AFE87046.1
MNITNAGVRGHNPTGVVIHNDAGSNGANAGFYNNWLPTHNPENGFAHVYIGNDGRLQASDFSNMAWHCANSYGNANYASWEVCQSEGDLNQFLRNEQAVLDDVAKYMKQWGLTPNHDTVKLHQELSSTSCPRRSVEAHGGTVESCRSYFIAELNKRLTGQNKEKGKKKMILFNTVDTKRAYISDGVTIRWIKTVRLLRTFQKVADVTDLVYQQELDDEFGKANTSK
>ASCC324_AFE87101.1
MNITNAGVRGYNPTGVVIHNDAGSNGANTNFYNGWLPTHNPENGFAHVYIASDGRLQASDFSNMAYHCANSYGNANYASWEVCQSEGDLTQFLRNEQAVLDDVAKYMKQWGLTPNHDTVKLHQELSSTSCPRRSVEVHGGTVESCRSYFIAELNKRLTGQTGGSNNNTTESGEIEMFLINCKDTKNWYVCNGVSVRHIKTTRMLGGFQGKFGAIKLPETIMYQKEFEAEYGKVN
>ASCC337_AFE87159.1
MNITNAGVRGYNPTGVVIHNDAGSNGANTNFYNGWLPTHNPENGFAHVYIASDGRLQASDFSNMAYHCANSYGNANYASWEVCQSEGDLTQFLRNEQAVLDDVAKYMKQWGLTPNHDTVKLHQELSSTSCPRRSVEVHGGTVESCRSYFIAELNKRLTGQTGGSNNNTTESGEIEMFLINCKDTKNWYVCNGVSVRHIKTTRMLGGFQGKFGAIKLPETIMYQKEFEAEYGKVN
>ASCC356_AFE87217.1
MNITNAGVRGHNPTGVVIHNDAGSNGANAGFYNNWLPTHNPENGFAHVYIGNDGRLQASDFSNMAWHCANSYGNANYASWEVCQSEGDLNQFLRNEQAVLDDVAKYMKQWGLTPNHDTVKLHQELSSTSCPRRSVEAHGGTVESCRSYFIAELNKRLTGQNKEKGKKKMILFNTVDTKRAYISDGVTIRWIKTVRLLRTFQKVADVTDLVYQQELDDEFGKANTSK
>ASCC358_AFE87271.1
MNITNAGVRGHNPTGVVIHNDAGSNGANAGFYNNWLPTHNPENGFAHVYIGNDGRLQASDFSNMAWHCANSYGNANYASWEVCQSEGDLNQFLRNEQAVLDDVAKYMKQWGLTPNHDTVKLHQELSSTSCPRRSVEAHGGTVESCRSYFIAELNKRLTGQNKEKGKKKMILFNTVDTKRAYISDGVTIRWIKTVRLLRTFQKVADVTDLVYQQELDDEFGKANTSK
>ASCC365_AFE87328.1
MNITNAGVRGHNPTGVVIHNDAGSNGANAGFYNNWLPTHNPENGFAHVYIGNDGRLQASDFSNMAWHCANSYGNANYASWEVCQSEGDLNQFLRNEQAVLDDVAKYMKQWGLTPNHDTVKLHQELSSTSCPRRSVEAHGGTVESCRSYFIAELNKRLTGQNKEKGKKKMILFNTVDTKRAYISDGVTIRWIKTVRLLRTFQKVADVTDLVYQQELDDEFGKANTSK
>ASCC368_AFE87385.1
MNITNAGVRGYNPTGVVIHNDAGSNGANTNFYNGWLPTHNPENGFAHVYIASDGRLQASDFSNMAYHCANSYGNANYASWEVCQSEGDLTQFLRNEQAVLDDVAKYMKQWGLTPNHDTVKLHQELSSTSCPRRSVEVHGGTVESCRSYFIAELNKRLTGQTGGSNNNTTESGEIEMFLINCKDTKNWYVCNGVSVRHIKTTRMLGGFQGKFGAIKLPETIMYQKEFEAEYGKVN
>ASCC395_AFE87443.1
MNITNAGVRGYNPTGVVIHNDAGSNGANTNFYNGWLPTHNPENGFAHVYIASDGRLQASDFSNMAYHCANSYGNANYASWEVCQSEGDLTQFLRNEQAVLDDVAKYMKQWGLTPNHDTVKLHQELSSTSCPRRSVEVHGGTVESCRSYFIAELNKRLTGQTGGSNNNTTESGEIEMFLINCKDTKNWYVCNGVSVRHIKTTRMLGGFQGKFGAIKLPETIMYQKEFEAEYGKVN
>ASCC397_AFE87501.1
MNITNAGVRGYNPTGVVIHNDAGSNGANTNFYNGWLPTHNPENGFAHVYIASDGRLQASDFSNMAYHCANSYGNANYASWEVCQSEGDLTQFLRNEQAVLDDVAKYMKQWGLTPNHDTVKLHQELSSTSCPRRSVEVHGGTVESCRSYFIAELNKRLTGQTGGSNNNTTESGEIEMFLINCKDTKNWYVCNGVSVRHIKTTRMLGGFQGKFGAIKLPETIMYQKEFEAEYGKVN
>ASCC406_AFE87560.1
MNITNAGVRGYNPTGVVIHNDAGSNGANTNFYNGWLPTHNPENGFAHVYIASDGRLQASDFSNMAYHCANSYGNANYASWEVCQSEGDLTQFLRNEQAVLDDVAKYMKQWGLTPNHDTVKLHQELSSTSCPRRSVEVHGGTVESCRSYFIAELNKRLTGQTGGSNNNTTESGEIEMFLINCKDTKNWYVCNGVSVRHIKTTRMLGGFQGKFGAIKLPETIMYQKEFEAEYGKVN
>ASCC454_AFE87619.1
MNITNAGVRGYNPTGVVIHNDAGSNGANTNFYNGWLPTHNPENGFAHVYIASDGRLQASDFSNMAYHCANSYGNANYASWEVCQSEGDLTQFLRNEQAVLDDVAKYMKQWGLTPNHDTVKLHQELSSTSCPRRSVEVHGGTVESCRSYFIAELNKRLTGQTGGSNNNTTESGEIEMFLINCKDTKNWYVCNGVSVRHIKTTRMLGGFQGKFGAIKLPETIMYQKEFEAEYGKVN
>ASCC460_AFE87677.1
MNITNAGVRGYNPTGVVIHNDAGSNGANTNFYNGWLPTHNPENGFAHVYIASDGRLQASDFSNMAYHCANSYGNANYASWEVCQSEGDLTQFLRNEQAVLDDVAKYMKQWGLTPNHDTVKLHQELSSTSCPRRSVEVHGGTVESCRSYFIAELNKRLTGQTGGSNNNTTESGEIEMFLINCKDTKNWYVCNGVSVRHIKTTRMLGGFQGKFGAIKLPETIMYQKEFEAEYGKVN
>ASCC473_AFE86646.1
MNITNAGVRGHNPTGVVIHNDAGSNGANAGFYNNWLPTHNPENGFAHVYIGNDGRLQASDFSNMAWHCANSYGNANYASWEVCQSEGDLNQFLRNEQAVLDDVAKYMKQWGLTPNHDTVKLHQELSSTSCPRRSVEAHGGTVESCRSYFIAELNKRLTGQNKEKGKKKMILFNTVDTKRAYISDGVTIRWIKTVRLLRTFQKVADVTDLVYQQELDDEFGKANTSK
>ASCC476_AFE87736.1
MNITNAGVRGYNPTGVVIHNDAGSNGANTNFYNGWLPTHNPENGFAHVYIASDGRLQASDFSNMAYHCANSYGNANYASWEVCQSEGDLTQFLRNEQAVLDDVAKYMKQWGLTPNHDTVKLHQELSSTSCPRRSVEVHGGTVESCRSYFIAELNKRLTGQTGGSNNNTTESGEIEMFLINCKDTKNWYVCNGVSVRHIKTTRMLGGFQGKFGAIKLPETIMYQKEFEAEYGKVN
>ASCC489_AFE86703.1
MNITNAGIRGHNPTGVVIHNDAGSNGANAGFYNNWLPTHNPENGFAHVYIGNDGRLQASDFSNMAWHCANSYGNANYASWEVCQSEGDLNQFLRNEQAVLDDVAKYMKQWGLTPNHDTVKLHQELSSTSCPRRSVEAHGGTVESCRSYFIAELNKRLTGQNKEKGKKKMILFNTVDTKRAYISDGVTIRWIKTVRLLRTFQKVADVTDLVYQQELDDEFGKANTSK
>ASCC497_AFE87795.1
MNITNAGVRGHNPTGVVIHNDAGSNGANAGFYNNWLPTHNPENGFAHVYIGNDGRLQASDFSNMAWHCANSYGNANYASWEVCQSEGDLNQFLRNEQAVLDDVAKYMKQWGLTPNHDTVKLHQELSSTSCPRRSVEAHGGTVESCRSYFIAELNKRLTGQNKEKGKKKMILFNTVDTKRAYISDGVTIRWIKTVRLLRTFQKVADVTDLVYQQELDDEFGKANTSK
>ASCC502_AFE87851.1
MNITNAGVRGYNPTGVVIHNDAGSNGANTNFYNGWLPTHNPENGFAHVYIASDGRLQASDFSNMAYHCANSYGNANYASWEVCQSEGDLTQFLRNEQAVLDDVAKYMKQWGLTPNHDTVKLHQELSSTSCPRRSVEVHGGTVESCRSYFIAELNKRLTGQTGGSNNNTTESGEIEMFLINCKDTKNWYVCNGVSVRHIKTTRMLGGFQGKFGAIKLPETIMYQKEFEAEYGKVN
>ASCC506_AFE87909.1
MNITNAGVRGYNPTGVVIHNDAGSNGANTNFYNGWLPTHNPENGFAHVYIASDGRLQASDFSNMAYHCANSYGNANYASWEVCQSEGDLTQFLRNEQAVLDDVAKYMKQWGLTPNHDTVKLHQELSSTSCPRRSVEVHGGTVESCRSYFIAELNKRLTGQTGGSNNNTTESGEIEMFLINCKDTKNWYVCNGVSVRHIKTTRMLGGFQGKFGAIKLPETIMYQKEFEAEYGKVN
>ASCC527_AFE87967.1
MNITNAGVRGYNPTGVVIHNDAGSNGANTNFYNGWLPTHNPENGFAHVYIASDGRLQASDFSNMAYHCANSYGNANYASWEVCQSEGDLTQFLRNEQAVLDDVAKYMKQWGLTPNHDTVKLHQELSSTSCPRRSVEVHGGTVESCRSYFIAELNKRLTGQTGGSNNNTTESGEIEMFLINCKDTKNWYVCNGVSVRHIKTTRMLGGFQGKFGAIKLPETIMYQKEFEAEYGKVN
>ASCC531_AFE88025.1
MNITNAGVRGHNPTGVVIHNDAGSNGANAGFYNNWLPTHNPENGFAHVYIGNDGRLQASDFSNMAWHCANSYGNANYASWEVCQSEGDLNQFLRNEQAVLDDVAKYMKQWGLTPNHDTVKLHQELSSTSCPRRSVEAHGGTVESCRSYFIAELNKRLTGQNKEKGKKKMILFNTVDTKRAYISDGVTIRWIKTVRLLRTFQKVADVTDLVYQQELDDEFGKANTSK
>ASCC544_AFE88137.1
MNITNAGVRGYNPTGVVIHNDAGSNGANTNFYNGWLPTHNPENGFAHVYIASDGRLQASDFSNMAYHCANSYGNANYASWEVCQSEGDLTQFLRNEQAVLDDVAKYMKQWGLTPNHDTVKLHQELSSTSCPRRSVEVHGGTVESCRSYFIAELNKRLTGQTGGSNNNTTESGEIEMFLINCKDTKNWYVCNGVSVRHIKTTRMLGGFQGKFGAIKLPETIMYQKEFEAEYGKVN
>Q33_AFV51078.1
MSSIENMIAWMQARKGRVTYSMTSRMGPRSYDCSSSVFFAMIAGGFLSEGSMGNTETLFGMSGTKLKEISRGEVQRGDIFISGTPGGSAGSDGHTGIFLSNGSFIHCSYTHNGIAVDTNDAYMSTRLPHHFYRIVSSGSANTDSKPQMVTLNVDGQFGNATAKRLQEYFDTAGKDGVISHQYKQTFNQNIYAAQFDSSLTGSNVVKALQRFLGIGQDGLFGQGTIKALQKHLGTTQDGTISPVSDSVRELQRRLNANKL
>645_AGI10711.1
MNITNAGVRGHNPTGVVIHNDAGSNGANTSFYNGWLPTHDPTNGFAHVYIASDGRLQASDFSNKAWHCANSYGNANYASWEVCQSEGDLNQFLRNEQAVLDDVAKYMKQWGLTPDRNTVKLHQELSSTSCPRRSVEVHGGTLESCRSYFIAELNKRLTGKTESKQNEKEIEMYLIYCTDTKRYYVSNGVSVRYVRSTRMLENYQNKWGKLNLPKDTMLQVELDAEFGQNATKL
>fd13_AGI10812.1
MNITNAGVRGYNPTGVVIHNDAGSNGAKTSFYDSWLPNHDPEEGFAHVYIASDGRLQASDFSNMAYHCANSYGNANYASWEVCQSEGDLTQFLINEQAVLDDVAKYMKQWGLTPNHDTVKLHQELSSTSCPRRSVEAHGGTVESCRSYFITELNKRLTGQNNTQTNTELEDDELMKFTYTNGDKTTYYFNGEKVIALSHPDQLAIVRKTYKETTGKDLKNFDWKGSPIDIRFMQANGIDKPIIAKK
>P113G_AGI10975.1
MNITNAGVRGHNPTGVVIHNDAGSNGANTSFYNGWLPTHDPTNGFAHVYIASDGRLQASDFSNKAWHCANSYGNANYASWEVCQSEGDLNQFLKNEQAVLDDVAKYMKQWGLTPNRDTVKLHQELSSTSCPRRSVEVHGGTLESCRSYFIAELNKRLTGKTESKQNEKEIEMYLIYCTDTKRYYVSNGVSVRYVRSTRMLENYQNKWGKLNLPKDTMLQVELDAEFGPNATKP
>p272_AGI11033.1
MNITNAGVRGHNPTGVVIHNDAGSNGANTSFYNGWLPTHDPTNGFAHVYIASDGRLQASDFSNKAWHCANSYGNANYASWEVCQSEGDLNQFLKNEQAVLDDVAKYMKQWGLTPNRDTVKLHQELSSTSCPRRSVEVHGGTLESCRSYFIAELNKRLTGKTESKQNEKEIEMYLIYCTDTKRYYVSNGVSVRYVRSTRMLENYQNKWGKLNLPKDTMLQVELDAEFGPNATKP
>SK1833_AHC30276.1
MNITNAGVRGYNPTGVVIHNDAGSNGANASFYDDWLPKQNPENGFAHVYIGNDGRLQASDFSNMAWHCANSYGNANYASWEVCQSEGDLNQFLRNEQAVLDDVAKYMKQWGLTPNRDTVKLHQELSSTSCPRRSVEAHGGTVESCRSYFITELNKRLTGQNNTQTNTELEDDDLMKFTYTNGDKTTYYFNGEKVIALSHPDQLAIVRKTYKETTGKDLKNFDWKGSPIDIRFMQANGIDKPIIAKK
>phiL47_AHC94147.1
MTNYDKTFMLGAGQGSSQKTSNEYIIIHDTANDNNQGDNSAYNEASYMHNNWQNAYTHAIAGWDRVYLVGEAGYVAYGAGNVANSRAPFQIELSHYSDPVKQRQSYVNYVNAIREYANKFGIPLTLDGGGKGIKSHKWVSDNIWGDHQDPYGYLARIGIKNQLANDLAHGVGGTAPAPAPKPASAPAPKPKPKPSKPAQKVQTNVVYGLHQKGGGWLGEITNFNNSNSSGFAGLPSNKHDLLYMRVTHGSLKYRVHTIEDGWLGWVTNGNKNDTVNGCAGISGHTIDGVQAYFYTPSGEVYQQAHYRSQTAKRAGWLAPVVDDSDFAGIFGEPLDRLQVAISNTNPF
>phi15_AIK68556.1
MNITNAGVRGHNPTGVVIHNDAGSNGANAGFYNNWLPTHNPENGFAHVYIASDGRLQASDFSNMAWHCANSYGNANYASWEVCQSEGDLNQFLRNEQAVLDDVAKYMKQWGLTPNRDTVKLHQELSSTSCPRRSVEAHGGTVESCRSYFIAELNKRLTGQTSATVNNTQTNTELEDDDLMKFTYQVNTKDGKPAGGVSYFNGTKVIGFTNADQWTIVKQIYKDTTGKDLKHYVWNDGAPWHLRFLQANNIKVEMAPNK
>phi93_AIK68614.1
MNITNAGVRGYNPIGVVIHNDAGSNGANTGFYKSWLPNHDPENGFAHVYIASDGRLQASDFSNMAWHCANSYGNANYASWEVCQSEGDLSQFLRNEQAVLDDVAKYMKQWGLTPNHDTVKLHQELSATSCPRRSVEVHGGTVESCRSYFITELNKRITGRNTNTNTEKRKYKMFAIYSDGSNKQLYILNVATGKENKITNDERKAILADNVMKEMVVDFGKANRTSLGKSNEALKKFR
>phi145_AIK68667.1
MNITNAGVRGYNPTGVVIHNDAGSNGANTGFYKSWLPNHDPENGFAHVYIASDGRLQASDFSNMAWHCANSYGNANYASWEVCQSEGDLSQFLRNEQAVLDDVAKYMKQWGLTPNHDTVKLHQELSATSCPRRSVEVHGGTVESCRSYFITELNKRITGRNTNTNTEKRKYKMFAIYSDGSNKQLYILNVATGKENKITNDERKAILADNVMKEMVVDFGKANRTSLGKSNEALKKFR
>PhiA.16_ALM63111.1
MNITNAGVRGHNPTGVVIHNDAGSNGANTSFYNSWLPNHDPANGFAHVYVASDGRLQASDFSNMAWHCANSYGNANYASWEVCQSEGDLTQFLRNEQAVLDDVAKYMKQWGLTPNHDTVKLHQELSSTSCPRRSVEAHGGTVESCRSYFIAELNKRLTGQSNGNASNEGKGKKKMILFNTVDTKRAYVSDGVTIRWVKTARLLKTFQKTADITDVVYQKELDDEFGKDNTSK
>PhiB1127_ALM63211.1
MNITNAGVRGHNPTGVVIHNDAGSNGANAGFYNNWLPTHNPENGFAHVYIGNDGRLQASDFSNMAWHCANSYGNANYASWEVCQSEGDLNQFLRNEQAVLDDVAKYMKQWGLTPNRDTVKLHRELSSTSCPRRSVEAHGGTVESCRSYFIAELNKRLTGQTNTTPLEIGDLDLMQFTYENGNGTYYYFNGLKSIALSHNDQITIIKKIYKETMGKEMIHYKWTKNARWDLRFLQANDLKEKDIPRAEK
>Phi19.3_ALM63263.1
MNITNAGVRGHNPTGVVIHNDAGSNGANAGFYNNWLPTHNPENGFAHVYIASDGRLQASDFSNMAWHCANSYGNANYASWEVCQSEGDLNQFLRNEQAVLDDVAKYMKQWGLTPNRDTVKLHQELSSTSCPRRSVEAHGGTVESCRSYFIAELNKRLTGQTSATVNNTQTNTELEDDDLMKFTYQVNTKDGKPAGGVSYFNGTKVIGFTNADQWTIVKQIYKDTTGKDLKHYVWNEGAPWHLRFLQANNIKVEMAPNK
>PhiA1127_ALM63316.1
MNITNAGVRGHNPTGVVIHNDAGSNGANTSFYNSWLPNHDPANGFAHVYVASDGRLQASDFSNMAWHCANSYGNANYASWEVCQSEGDLTQFLRNEQAVLDDVAKYMKQWGLTPNHDTVKLHQELSSTSCPRRSVEAHGGTVESCRSYFIAELNKRLTGQSNGNASNEGKGKKKMILFNTVDTKRAYVSDGVTIRWVKTARLLKTFQKTADITDVVYQKELDDEFGKDNTSK
>PhiD.18_ALM63367.1
MNITNAGVRGYNPTGVVIHNDAGSNGANAGFYNNWLPNHNPENGFAHVYIGNDGRLQASDFSNMAWHCANSYGNANYASWEVCQSEGDLTQFLRNEQAVLDDVAKYMKQWGLTPNHDTVKLHQELSSTSCPRRSVEAHGGNVESCRSYFIAELNKRLTGQTGGNNNNTTESGEIEMFLINCKDTKNWYVCNGVSARHIKTTRMLGGFQGKFGAIKLPETIMYQDEFEAEYGKVD
>Phi5.12_ALM63421.1
MNITNAGVRGYNPTGVVIHNDAGSNGAKTSFYNSWLPNHDPEEGFAHVYIASDGRLQASDFSNMAYHCANSYGNANYASWEVCQSEGDLTQFLRNEQAVLDDVAKYMKQWGLTPNHDTVKLHQELSSTSCPRRSVEAHGGTVESCRSYFIAEINKRLTGQTVSTDNNNTTESGEIEMFLINCKDTKNWYVCNGVSARHIKTTRMLGGFQGKFGVIKLPETVMYQAEFEAEYGKVN
>PhiC0139_ALM63474.1
MNITNAGVRGHNPTGVVIHNDAGSNGANAGFYNNWLPTHNPENGFAHVYIGNDGRLQASDFSNMAWHCANSYGNANYASWEVCQSEGDLNQFLRNEQAVLDDVAKYMKQWGLTPNRDTVKLHRELSSTSCPRRSVEAHGGNVESCRSYFIAELNKRLTRQTNTTPLEIGDLDLMQFTYENGNGTYYYFNGLKSIALSHNDQITIIKKIYKETMGKEMIHYKWTKNARWDLRFLQANDLKEKDIPRAEK
>Phi43_ALM63526.1
MNITNAGVRGYNPTGVVIHNDAGSNGANAGFYNNWLPNHNPENGFAHVYIGNDGRLQASDFSNMAWHCANSYGNANYASWEVCQSEGDLTQFLRNEQAVLDDVAKYMKQWGLTPNHDTVKLHQELSSTSCPRRSVEAHGGNVESCRSYFIAELNKRLTGQTGGNNNNTTESGEIEMFLINCKDTKNWYVCNGVSARHIKTTRMLGGFQGKFGAIKLPETIMYQDEFEAEYGKVD
>Phi19.2_ALM64865.1
MNITNAGVRGHNPTGVVIHNDAGSNGANAGFYNNWLPTHNPENGFAHVYIASDGRLQASDFSNMAWHCANSYGNANYASWEVCQSEGDLNQFLRNEQAVLDDVAKYMKQWGLTPNRDTVKLHQELSSTSCPRRSVEAHGGTVESCRSYFIAELNKRLTGQTSATVNNTQTNTELEDDDLMKFTYQVNTKDGKPAGGVSYFNGTKVIGFTNADQWTIVKQIYKDTTGKDLKHYVWNEGAPWHLRFLQANNIKVEMAPNK
>Phi129_ALM63580.1
MNITNAGVRGYNPTGVVIHNDAGSNGANAGFYNNWLPNHNPENGFAHVYIGNDGRLQASDFSNMAWHCANSYGNANYASWEVCQSEGDLTQFLRNEQAVLDDVAKYMKQWGLTPNHDTVKLHQELSSTSCPRRSVEAHGGNVESCRSYFIAELNKRLTGQTGGNNNNTTESGEIEMFLINCKDTKNWYVCNGVSARHIKTTRMLGGFQGKFGAIKLPETIMYQDEFEAEYGKVD
>PhiF.17_ALM63635.1
MNITNAGVRGYNPTGVVIHNDAGSNGAKTSFYDSWLPNHDPEEGFAHVYIASDGRLQASDFSNMAYHCANSYGNANYASWEVCQSEGDLNQFLRNEQAVLDDVAKYMKQWGLTPNHDTVKLHQELSSTSCPRRSVEAHGGTVESCRSYFITELNKRLTGQNNTQTNTELEDDELMKFTYTNGDKTTYYFNGEKVIALSHPDQLAIVRKTYKETTGKDLKNFDWKGSPIDIRFMQANGIDKPIIAKK
>Phi17_ALM63692.1
MNITNAGVRGYNPIGVVIHNDAGSNGANTGFYKSWLPNHDPENGFAHVYIASDGRLQASDFSNMAWHCANSYGNANYASWEVCQSEGDLSQFLRNEQAVLDDVAKYMKQWGLTPNHDTVKLHQELSATSCPRRSVEVHGGTVESCRSYFITELNKRITGRNTNTNTNTEKRKYKMFAIYSDGSNKQLYILNVATGKESKITNDERKAILADNVMKEMVVDFGKANRTSLGKSNEALKKFR
>Phi114_ALM63747.1
MNITNAGVRGHNPTGVVIHNDAGSNGANAGFYNNWLPTHNPENGFAHVYIASDGRLQASDFSNMAWHCANSYGNANYASWEVCQSEGDLNQFLRNEQAVLDDVAKYMKQWGLTPNRDTVKLHQELSSTSCPRRSVEAHGGTVESCRSYFIAELNKRLTGQTSATVNNTQTNTELEDDDLMKFTYQVNTKDGKPAGGVSYFNGTKVIGFTNADQWTIVKQIYKDTTGKDLKHYVWNDGAPWHLRFLQANNIKVEMAPNK
>Phi13.16_ALM63799.1
MNITNAGVRGHNPTGVVIHNDAGSNGANAGFYNNWLPTHNPENGFAHVYIASDGRLQASDFSNMAWHCANSYGNANYASWEVCQSEGDLNQFLRNEQAVLDDVAKYMKQWGLTPNRDTVKLHQELSSTSCPRRSVEAHGGTVESCRSYFIAELNKRLTGQTSATVNNTQTNTELEDDDLMKFTYQVNTKDGKPAGGVSYFNGTKVIGFTNADQWTIVKQIYKDTTGKDLKHYVWNEGAPWHLRFLQANNIKVEMAPNK
>PhiG_ALM63854.1
MNITNAGVRGYNPTGVVIHNDAGSNGAKTSFYDSWLPNHDPEEGFAHVYIASDGRLQASDFSNMAYHCANSYGNANYASWEVCQSEGDLNQFLRNEQAVLDDVAKYMKQWGLTPNHDTVKLHQELSSTSCPRRSVEAHGGTVESCRSYFITELNKRLTGQNNTQTNTELEDDELMKFTYTNGDKTTYYFNGEKVIALSHPDQLAIVRKTYKETTGKDLKNFDWKGSPIDIRFMQANGIDKPIIAKK
>PhiF0139_ALM63912.1
MNITNAGVRGYNPTGVVIHNDAGSNGAKTSFYDSWLPNHDPEEGFAHVYIASDGRLQASDFSNMAYHCANSYGNANYASWEVCQSEGDLNQFLRNEQAVLDDVAKYMKQWGLTPNHDTVKLHQELSSTSCPRRSVEAHGGTVESCRSYFITELNKRLTGQNDTQTNTELEDDELMKFTYTNGDKTTYYFNGEKVIALSHPDQLAIVRKTYKETTGKDLKNFDWKGSPIDIRFMQANGIDKPIIAKK
>Phi10.5_ALM64922.1
MNITNAGVRGHNPTGVVIHNDAGSNGANTSFYNGWLPTHDPTNGFAHVYIASDGRLQASDFSNKAWHCANSYGNANYASWEVCQSEGDLNQFLKNEQAVLDDVAKYMKQWDLTPNRDTVKLHQELSSTSCPRRSVEVHGGTLESCRSYFIAELNKRLTGKTESKQNEKEIEMYLIYCTDTKRYYVSNGVSVRYVRSTRMLENYQNKWGKLNLPKDTMLQVELDAEFGPNATKP
>PhiL.18_ALM63970.1
MNITNAGVRGYNPIGVVIHNDAGSNGANTGFYKSWLPNHDPENGFAHVYIASDGRLQASDFSNMAWHCANSYGNANYASWEVCQSEGDLSQFLRNEQAVLDDVAKYMKQWGLTPNHDTVKLHQELSATSCPRRSVEVHGGTVESCRSYFITELNKRITGRNTNTNTNTNTEKRKYKMFAIYSDGSNKQLYILNVATGKESKITNDERKAILADNVMKEMVVDFGKANRTSLGKSNEALKKFR
>Phi109_ALM64026.1
MNITNAGVRGYNPTGVVIHNDAGSNGANTGFYKSWLPNHDPENGFAHVYIASDGRLQASDFSNMAWHCANSYGNANYASWEVCQSEGDLSQFLRNEQAVLDDVAKYMKQWGLTPNHDTVKLHQELSATSCPRRSVEVHGGTVESCRSYFITELNKRITGRNTNTNTEKRKYKMFAIYSDGSNKQLYILNVATGKENKITNDERKAILADNVMKEMVVDFGKANRTSLGKSNEALKKFR
>PhiL.6_ALM64079.1
MNITNAGVRGYNPTGVVIHNDAGSNGANTGFYNSWLPNHDPENGFAHVYIASDGRLQASDFSNMAWHCANSYGNANYASWEVCQSEGDLNQFLRNEQAVLDDVAKYMKQWGLTPNHDTVKLHQELSATSCPRRSVEVHGGTVESCRSYFITELNKRLTGRNTNTNTNTEKRKYKMFAIYSDGSNKQLYILNVATGKENKITNDERKAILADNVMKEMVVDFGKANRTSLGKSNEALKKFR
>Phi4.2_ALM64138.1
MNITNAGVRGHNPTGVVIHNDAGSNGANAGFYNNWLPNHNPENGFAHVYIGNDGRLQASDFSNMAWHCANSYGNANYASWEVCQSEGDLNQFLRNEQAVLDDVAKYMKQWGLTPNHDTVKLHQELSSTSCPRRSVEAHGGTVESCRSYFIAEINKRLTGQTVSTDNNNTTESGEIEMFLINCKDTKNWYVCNGVSARHIKTTRMLGGFQGKFGAIKLPETIMYQKEFEAEYGKVN
>Phi44_ALM64196.1
MNITNAGVRGHNPTGVVIHNDAGSNGANAGFYNNWLPTHNPENGFAHVYIASDGRLQASDFSNMAWHCANSYGNANYASWEVCQSEGDLNQFLRNEQAVLDDVAKYMKQWGLTPNRDTVKLHQELSSTSCPRRSVEAHGGTVESCRSYFIAELNKRLTGQTSATVNNTQTNTELEDDDLMKFTYQVNTKDGKPAGGVSYFNGTKVIGFTNADQWTIVKQIYKDTTGKDLKHYVWNDGAPWHLRFLQANNIKVEMAPNK
>Phi91127_ALM64249.1
MNITNAGVRGYNPTGVVIHNDAGSNGANTGFYNSWLPNHDPENGFAHVYIASDGRLQASDFSNMAWHCANSYGNANYASWEVCQSEGDLSQFLRNEQAVLDDVAKYMKQWGLTPNHDTVKLHQELSATSCPRRSVEVHGGTVESCRSYFITELNKRITGRNTNTNTEKRKYKMFAIYSDGSNKQLYILNVATGKENKITNDERKAILADNVMKEMVVDFGKANRTSLGKSNEALKKFR
>PhiM.5_ALM64307.1
MNITNAGVRGYNPTGVVIHNDAGSNGANTGFYNSWLPNHDPENGFAHVYIASDGRLQASDFSNMAWHCANSYGNANYASWEVCQSEGDLSQFLRNEQAVLDDVAKYMKQWGLTPNHDTVKLHQELSATSCPRRSVEVHGGTVESCRSYFITELNKRITGRNTNTNTEKRKYKMFAIYSDGSNKQLYILNVATGKENKITNDERKAILADNVMKEMVVDFGKANRTSLGKSNEALKKFR
>Phi40_ALM64366.1
MNITNAGVRGYNPIGVVIHNDAGSNGANTGFYKSWLPNHDPENGFAHVYIASDGRLQASDFSNMAWHCANSYGNANYASWEVCQSEGDLSQFLRNEQAVLDDVAKYMKQWGLTPNHDTVKLHQELSATSCPRRSVEVHGGTVESCRSYFITELNKRITGRNTNTNTNTEKRKYKMFAIYSDGSNKQLYILNVATGKESKITNDERKAILADNVMKEMVVDFGKANRTSLGKSNEALKKFR
>PhiM.16_ALM64422.1
MNITNAGVRGYNPIGVVIHNDAGSNGANTGFYKSWLPNHDPENGFAHVYIASDGRLQASDFSNMAWHCANSYGNANYASWEVCQSEGDLSQFLRNEQTVLDDVAKYMKQWGLTPNHDTVKLHQELSATSCPRRSVEVHGGTVESCRSYFITELNKRITGRNTNTNTEKRKYKMFAIYSDGSNKQLYILNVATGKENKITNDERKAILADNVMKEMVVDFGKANRTSLGKSNEALKKFR
>PhiJF1_ALM64476.1
MNITNAGVRGYNPTGVVIHNDAGSNGAKTSFYDSWLPNHDPEEGFAHVYIASDGRLQASDFSNMAYHCANSYGNANYASWEVCQSEGDLNQFLRNEQAVLDDVAKYMKQWGLTPNHDTVKLHQELSSTSCPRRSVEAHGGTVESCRSYFITELNKRLTGQNNTQTNTELEDDELMKFTYTNGDKTTYYFNGEKVIALSHPDQLAIVRKTYKETTGKDLKNFDWKGSPIDIRFMQANGIDKPIIAKK
>Phi155_ALM64534.1
MNITNAGVRGYNPTGVVIHNDAGSNGANTGFYKSWLPNHDPENGFAHVYIASDGRLQASDFSNMAWHCANSYGNANYASWEVCQSEGDLSQFLRNEQAVLDDVAKYMKQWGLTPNHDTVKLHQELSATSCPRRSVEVHGGTVESCRSYFITELNKRITGRNTNTNTNTEKRKYKMFAIYSDGSNKQLYILNVATGKESKITNDERKAILADNVMKEMVVDFGKANRTSLGNLTKHLKNSVNIKKDSFIAVFIFLYI
>PhiE1127_ALM64588.1
MNITNAGVRGYNPTGVVIHNDAGSNGANTGFYKSWLPNHDPENGFAHVYIASDGRLQASDFSNMAWHCANSYGNANYASWEVCQSEGDLSQFLRNEQAVLDDVAKYMKQWGLTPNHDTVKLHQELSATSCPRRSVEVHGGTIESCRSYFITELNKRITGRNTNTNTEKRKYKMFAIYSDGSNKQLYILNVATGKENKITNDERKAILADNVMKEMVVDFGKANRTSLGKSNEALKKFR
>PhiM1127_ALM64650.1
MNITNAGVRGYNPIGVVIHNDAGSNGANTGFYKSWLPNHDPENGFAHVYIASDGRLQASDFSNMAWHCANSYGNANYASWEVCQSEGDLSQFLRNEQAVLDDVAKYMKQWGLTPNHDTVKLHQELSATSCPRRSVEVHGGTVESCRSYFITELNKRITGRNTNTNTNTEKRKYKMFAIYSDGSNKQLYILNVATGKESKITNDERKAILADNVMKEMVVDFGKANRTSLGKSNEALKKFR
>PhiLj_ALM64706.1
MNITDAGVRGHNPTGVVIHNDAGSNGANTSFYNGWLPNHDPANGFAHVYVASDGRLQASDFSNMAWHCANSYGNANYASWEVCQSEGDLTQFLRNEQAVLDDVAKYMKQWGLTPNHDTVKLHQELSSTSCPRRSVEAHGGTVESCRSYFIAELNKRLTGQSNGNASNEGKGKKKMILFNTVDTKRAYVSDGVTIRWVKTARLLKTFQKTADITDVVYQKELDDEFGKDNTSK
>PhiS0139_ALM64755.1
MNITNAGVRGYNPTGIVIHNDAGSNGAKTSFYNGWLPNHDPENGFAHVYIASDGRLQASDFSNMAWHCANSYGNANYASWEVCQSEGDLTQFLRNEQAVLDDVAKYMKQWGLTPNHDTVKLHQELSSTSCPRRSVEAHGGTVESCRSYFITELNKRLTGQNNTQTNTELEDDELMKFTYTKGDKTVYYFNGEKVIALSHPDQLAIVRKTYKETTGKDLKNFDWKGSPIDIRFMQANGIDKPIIAKK
>Phi.16_ALM64811.1
MNITNAGVRGYNPIGVVIHNDAGSNGANTGFYKSWLPNHDPENGFAHVYIASDGRLQASDFSNMAWHCANSYGNANYASWEVCQSEGDLSQFLRNEQAVLDDVAKYMKQWGLTPNHDTVKLHQELSATSCPRRSVEVHGGTVESCRSYFITELNKRITGRNTNTNTNTEKRKYKMFAIYSDGSNKQLYILNVATGKESKITNDERKAILADNVMKEMVVDFGKANRTSLGKSNEALKKFR
>38502_ANT43328.1
MPSIENMIAWMQARKGRVTYSMTSRMGPNSYDCSSSVFFAMIAGGFLSEGSMGNTETLFGMSGTKLKEISRGEVQRGDIFISGTPGGSAGSDGHTGIFLSNGSFIHCSYTHNGIAVDTNDAYMSTRLPHHFYRIVGSGSGNTDSRPQMITLNVDGQFGNATAKRLQEYFDTAGKDGVISHQYKQTFNQNIYAAQFDSSLTGSNVVKALQRFLGIGQDGLFGQGTIKALQKHLGTTQDGTISPVSDSVRELQRRLNANKL
>49801_ANT43390.1
MPSVENMIAWMQARKGKVTYSMTSRMGPNSYDCSSSVFFAMIAGGFLSAGSMGNTETLFGMSGTKLKEISRGEVQRGDIFISGTPGGSAGSDGHTGIFLSNGSFIHCSYTHNGIAVDTNDAYMSTRLPHHFYRIVGSGSANTDKKPQMITLNVDGQFGNATAKRLQEYFDTAGKDGVISHQYKQTFNQNIYAAQFDSSLTGSNVVKALQKFLGIGQDGLFGQGTIKALQKHLGTTQDGTISPVSDSVRELQRRLNANKL
>50902_ANT43437.1
MKKVIKKAAIGMVAFFVVAASGPVFAAVGDQGVDWSKYNGTYGNFGYAHDKFAFSQIGGTYGGTFVDQATYSTQVASAIAQGKRAHTYIWYQVGGSQEVAKAALDRYLPKIQTPKNSIVALDYEGGASGDKQANTDAILYGMRRVKAAGYTPMYYSYKPYTLENVNYKQIIKEFPNSLWIAAYPNNEVTPVPNYSFFPSMDGISVFQFTSTYVAGGLDGNVDLTGITDNGYGKQQGQEVKPDTATPAIENGKEANEVKGNDVEVGMTVKVNFGAKNYATGETIPQWVKGQPHKIIQKNGDTVLLDGIMSWLSVHDVETIDASTSQPTTPAKSYIVKQGDTLSGIASNWGTNWQELARQNSLSNPNMIYTGQVIHFTGGQYGATARTYTVRSGDNLSSIA…
>53801_ANT43490.1
MSSIENMIAWMQARKGKVTYSMTSRMGPNSYDCSSSVFFAMIAGGFLSSGSMGNTETLFGMSGTKLKEISRGEVQRGDIFISGTPGGSAGSDGHTGIFLSNGSFIHCSYTHNGIAVDTNDAYMSTRLPHHFYRIVGSGSVNTDNKPQMVTLNLDGQFGNATAKRLQEYFDTAGKDGVISHQYKQTFNQNIYAAQFDSSLTGSNVVKALQRFLGIGQDGLFGQGTIKALQKHLGTTQDGTISPVSDSVRELQRRLNANKL
>53802_ANT43548.1
MKKVIKKAAIGMVAFFVVAASGPVFAAVGDQGVDWSVYNGTYGNFGYGHDKFAFSQIGGTYGGTFVDQATYETQVASAIAQGKRAHTYIWYQVGGSQEVAKAALDRYLPKIQTPKNSIVALDYEGGASGNKQANTDAILYGMRRVKAAGYTPMYYSDKPYTLAHVNYKQIIKEFPNSLWIAAYPNYEVTPVPNYSFFPSMDGISVFQFTSTYVAGGLDGNVDLTGITDNGYGKQQGQEVKPDTATPAIENGKEANEVKGNDVEVGMTVKVNFGAKNYATGETIPQWVKGQPHKIIQKNGDTVLLDGIMSWLSVHDVETIDASTSQPTTPAKSYIVKQGDTLSGIASNWGTNWQELARQNGLSNPNLIYSGQVIRFTGGQSGATARTYTVRSGDNLSTIA…
>58502_ANT43596.1
MKKVIKKAAIGMVAFFVVAASGPVFAAVGDQGVDWSKYNGTYGNFGYAHDKFAFSQIGGTYGGTFVDQATYSTQVASAIAQGKRAHTYIWYQVGGSQEVAKAALDRYLPKIQTPKNSIVALDYEGGASGDKQANTDAILYGMRRVKAAGYTPMYYSYKPYTLENVNYKQIIKEFPNSLWIAAYPNYEVTPVPNYSFFPSMDGISVFQFTSTYVAGGLDGNVDLTGITDNGYGKQQGQEVKPDTTTPAIENGKEANEVKGNDVEVGMTVKVNFGAKNYATGETIPQWVKGQPHKIIQKNGDTVLLDGIMSWLSVHDVETIDASTSQPTTPAKSYIVKQGDTLSGIASNWGTNWQELARQNSLSNPNMIYTGQVIHFTGGQYGATARTYTVRSGDNLSSIA…
>62502_ANT43648.1
MKKVIKKAAIGMVAFFVVAASGPVFAAVGDQGVDWSKYNGTYGNFGYAHDKFAFSQIGGTYGGTFVDQATYSTQVASAIAQGKRAHTYIWYQVGGSQAVAKAALDRYLPKIQTPKNSIVALDYEGGASGDKQANTDAILYGMRRVKAAGYTPMYYSYKPYTLENVNYKQIIKEFPNSLWIAAYPNNEVTPVPNYSFFPSMDGISVFQFTSTYVAGGLDGNVDLTGITDNGYGKQQGQEVKPDTTTPAIENGKEANEVKGNDVEVGMTVKVNFGAKNYATGETIPQWVKGQPHKIIQKNGDTVLLDGIMSWLSVHDVETIDASTSQPTTPAKSYIVKQGDTLSGIASNWGTNWQELARQNSLSNPNMIYTGQVIHFTGGQYGATARTYTVRSGDNLSSIA…
>62503_ANT43698.1
MKKVIKKAAIGMVAFFVVAASGPVFAAVGDQGVDWSKYNGTYGNFGYAHDKFAFSQIGGTYGGTFVDQATYSTQVASAIAQGKRAHTYIWYQVGGSQEVAKAALDRYLPKIQTPKNSIVALDYEGGASGDKQANTDAILYGMRRVKAAGYTPMYYSYKPYTLENVNYKQIIKEFPNSLWIAAYPNYEVTPVPNYSFFPSMDGISVFQFTSTYVAGGLDGNVDLTGITDNGYGKQQGQEVKPDTATPAIENGKEANEVKGNDVEVGMTVKVNFGAKNYATGETIPQWVKGQPHKIIQKNGDTVLLDGIMSWLSVHDVETIDASTSQPTTPAKSYIVKQGDTLSGIASNWGTNWQELARQNSLSNPNMIYTGQVIHFTGGQYGATARTYTVRSGDNLSSIA…
>98101_ANT43754.1
MSSIENMIAWMQARKGKVTYSMTSRMGPNSYDCSSSVFFAMIAGGFLSSGSMGNTETLFGMSGTKLKEISRGEVQRGDIFISGTPGGSAGSDGHTGIFLSNGSFIHCSYTHNGIAVDTNDAYMSTRLPHHFYRIVGSGSANTDKKPQMITLNVDGQFGNATAKRLQEYFDTAGKDGVISHQYKQTFNQNIYAAQFDSSLTGSNVVKALQKFLGIGQDGLFGQGTIKALQKHLGTTQDGTISPVSDSVRELQRRLNANKL
>98102_ANT43807.1
MSSIENMIAWMQTRKGKVTYSMTSRMGPNSYDCSSSVFFAMIAGGFLSSGSMGNTETLFGMSGTKLKEISRGEVQRGDIFISGTPGGSAGSDGHTGIFLSNGSFIHCSYTHNGIAVDTNDAYMSTRLPHHFYRIVGSGSANTDKKPQMITLNVDGQFGNATAKRLQEYFDTAGKDGVISHQYKQTFNQNIYAAQFDSSLTGSNVVKALQKFLGIGQDGLFGQGTIKALQKHLGTTQDGTISPVSDSVRELQRRLNANKL
>98103_ANT43865.1
MPSIENMIAWMQARKGKVTYSMTSRMGPKSYDCSSSVFFAMIAGGFLSAGSMGNTETLFGMSGTKLKEISRGEVQRGDIFISGTPGGSAGSDGHTGIFLSNGSFIHCSYTHNGIAVDTNDAYMSTRLPHHFYRIVGSGSANTDKKPQMITLNVDGQFGNATAKRLQEYFDTAGKDGVISHQYKQTFNQNIYAAQFDSSLTGSNVVKALQKFLGIGQDGLFGQGTIKALQKHLGTTQDGTISPVSDSVRELQRRLNANKL
>98104_ANT43920.1
MSSIENMIAWMQARKGKVTYSMTSRMGPNSYDCSSSVFFAMIAGGFLSSGSMGNTETLFGMSGTKLKEISRGEVQRGDIFISGTPGGSAGSDGHTGIFLSNGSFIHCSYTHNGIAVDTNDAYMSTRLPHHFYRIVGSGSANTDKKPQMITLNVDGQFGNATAKRLQEYFDTAGKDGVISHQYKQTFNQNIYAAQFDSSLTGSNVVKALQKFLGIGQDGLFGQGTIKALQKHLGTTQDGTISPVSDSVRELQRRLNANKL
>98202_ANT43973.1
MPSIENMIAWMQARKGKVTYSMTSRMGPNSYDCSSSVFFAMIAGGFLSVGSMGNTETLFGMSGTKLKEISRGEVQRGDIFISGTPGGSAGSDGHTGIFLSNGSFIHCSYTHNGIAIDTNDAYMSTRLPHHFYRIVGSGSGNTDNKPQMVTLNVDGQFGNATAKRLQEYFDTAGKDGVISHQHKQKYNQNIYAAQFDSSLTGSNVVKALQRFLGIGQDGLFGQGTIKALQKHLGTTQDGTISPVSDSVRELQRRLNANKL
>98203_ANT44025.1
MSSIENMIAWMQARKGKVTYSMTSRMGPNSYDCSSSVFFSMIAGGFLSVGSMGNTETLFGMSGTKLKEISRGEVQRGDIFISGTPGGSAGSDGHTGIFLNNGSFIHCSYTHNGIAVDTNDAYMSTRLPHHFYRIVGSGSGNTDNKPQMVTLNVDGRFGNATAKRLQEYFDTAGKDGVISHQCKQKYNQNIYAAQFDSSLTGSNVVKALQRFLGIGQDGLFGQGTIKALQKHLGTTQDGTISPVSDSVRELQRRLNANKL
>98204_ANT44081.1
MSSIENMIAWMQARKGRVTYSMTSRMGPRSYDCSSSVFFAMIAGGFLSEGSMGNTETLFGMSGTKLKEISRGEVQRGDIFISGTPGGSAGSDGHTGIFLSNGSFIHCSYTHNGIAVDTNDAYMSTRLPHHFYRIVGSGLANTDSKPQMVTLNVDGQFGNATAKRLQEYFDTAGKDGVISHQYKQTFNQNIYAAQFDSSLTGSNVVKALQRFLGIGQDGLFGQGTIKALQKHLGTTQDGTIRPVSDSVRELQRRLNANKL
>2R14S_AOQ29527.1
MNITNAGVRGHNPTGVVIHNDAGSNGANTSFYNGWLPTHDPTNGFAHVYIASDGRLQASDFSNKAWHCANSYGNANYASWEVCQSEGDLNQFLKNEQAVLDDVAKYMKQWDLTPNRDTVKLHQELSSTSCPRRSVELHGGTLESCRSYFIAELNKRLTGKTESKQNEKEIEMYLIYCTDTKRYYVSNGVSVRYVRSTRVLENYQNKWGKLNLPKDTMLQVELDAEFGPNATKP
>2R15M_AOQ29585.1
MNITNAGVRGHNPTGVVIHNDAGSNGANTSFYNGWLPTHDPTNGFAHVYIASDGRLQASDFSNKAWHCANSYGNANYASWEVCQSEGDLNQFLKNEQAVLDDVAKYMKQWDLTPNRDTVKLHQELSSTSCPRRSVEVHGGTSESCRSYFIAELNKRLTGKTESKQNEKEIEMYLIYCTDTKRYYVSNGVSVRYVRSTRMLENYQNKWGKLNLPKDTMLQVELDAEFGPNATKP
>2R15S_AOQ29646.1
MNITNAGVRGHNPTGVVIHNDAGSNGANTSFYNGWLPTHDPTNGFAHVYIASDGRLQASDFSNKAWHCANSYGNANYASWEVCQSEGDLNQFLKNEQAVLDDVAKYMKQWDLTPNRDTVKLHQELSSTSCPRRSVELHGGTLESCRSYFIAELNKRLTGKTESKQNEKEIEMYLIYCTDTKRYYVSNGVSVRYVRSTRVLENYQNKWGKLNLPKDTMLQVELDAEFGPNATKP
>2R15S2_AOQ29703.1
MNITNAGVRGHNPTGVVIHNDAGSNGANTSFYNGWLPTHDPTNGFAHVYIASDGRLQASDFSNKAWHCANSYGNANYASWEVCQSEGDLNQFLKNEQAVLDDVAKYMKQWDLTPNRDTVKLHQELSSTSCPRRSVELHGGTLESCRSYFIAELNKRLTGKTESKQNEKEIEMYLIYCTDTKRYYVSNGVSVRYVRSTRVLENYQNKWGKLNLPKDTMLQVELDAEFGPNATKP
>2R06A_AOQ29765.1
MNITNAGVRGHNPTGVVIHNDAGSNGANTSFYNGWLPTHDPTNGFAHVYIASDGRLQASDFSNKAWHCANSYGNANYASWEVCQSEGDLNQFLKNEQAVLDDVAKYMKQWDLTPNRDTVKLHQELSSTSCPRRSVEVHGGTSESCRSYFIAELNKRLTGKTESKQNEKEIEMYLIYCTDTKRYYVSNGVSVRYVRSTRMLENYQNKWGKLNLPKDTMLQVELDAEFGPNATKP
>3R07S_AOQ29467.1
MNITNAGVRGHNPTGVVIHNDAGSNGANTSFYNGWLPTHDPTNGFAHVYIASDGRLQASDFSNKAWHCANSYGNANYASWEVCQSEGDLNQFLKNEQAVLDDVAKYMKQWDLTPNRDTVKLHQELSSTSCPRRSVELHGGTLESCRSYFIAELNKRLTGKTESKQNEKEIEMYLIYCTDTKRYYVSNGVSVRYVRSTRVLENYQNKWGKLNLPKDTMLQVELDAEFGPNATKP
>8R06S_AOQ29823.1
MNITNAGVRGYNPTGVVIHNDAGSNGANTGFYNSWLPNHDPENGFAHVYIASDGRLQASDFSNMAWHCANSYGNANYASWEVCQSEGDLNQFLRNEQAVLDDVAKYMKQWGLTPNHDTVKLHQELSATSCPRRSVEVHGGTVESCRSYFITELNKRLTGRNTNTEKRKYKMFAIYSDGSNKQLYILNVATGKENKITNDERKAILADNVMKEMVVDFGKANRTSLGKSNEALKKFR
>6W06_AOQ29879.1
MNITNAGVRGHNPTGVVIHNDAGSNGANTSFYNGWLPTHDPTNGFAHVYIASDGRLQASDFSNKAWHCANSYGNANYASWEVCQSEGDLNQFLKNEQAVLDDVAKYMKQWDLTPNRDTVKLHQELSSTSCPRRSVELHGGTLESCRSYFIAELNKRLTGKTESKQNEKEIEMYLIYCTDTKRYYVSNGVSVRYVRSTRVLENYQNKWGKLNLPKDTMLQVELDAEFGPNATKP
>6W18L_AOQ29937.1
MNITNAGVRGHNPTGVVIHNDAGSNGANTSFYNGWLPTHDPTNGFAHVYIASDGRLQASDFSNKAWHCANSYGNANYASWEVCQSEGDLNQFLKNEQAVLDDVAKYMKQWDLTPNRDTVKLHQELSSTSCPRRSVELHGGTLESCRSYFIAELNKRLTGKTESKQNEKEIEMYLIYCTDTKRYYVSNGVSVRYVRSTRVLENYQNKWGKLNLPKDTMLQVELDAEFGPNATKP
>10W24_AOQ29995.1
MNITNAGVRGHNPTGVVIHNDAGSNGANTSFYNGWLPTHDPTNGFAHVYIASDGRLQASDFSNKAWHCANSYGNANYASWEVCQSEGDLNQFLKNEQAVLDDVAKYMKQWDLTPNRDTVKLHQELSSTSCPRRSVEVHGGTSESCRSYFIAELNKRLTGKTESKQNEKEIEMYLIYCTDTKRYYVSNGVSVRYVRSTRMLENYQNKWGKLNLPKDTMLQVELDAEFGPNATKP
>11W16L_AOQ30055.1
MNITNAGVRGHNPTGVVIHNDAGSNGANAGFYNNWLPTHNPENGFAHVYIASDGRLQASDFSNMAWHCANSYGNANYASWEVCQSEGDLNQFLRNEQAVLDDVAKYMKQWGLTPNRDTVKLHQELSSTSCPRRSVEAHGGTVESCRSYFIAELNKRLTGQTSATVNNTQTNTELEDDDLMKFTYQVNTKDGKPAGGVSYFNGTKVIGFTNADQWTIVKQIYKDTTGKDLKHYVWNEGAPWHLRFLQANNIKVEMAPNK
>17W11_AOQ30108.1
MNITNAGVRGHNPTGVVIHNDAGSNGANTSFYNGWLPTHDPTNGFAHVYIASDGRLQASDFSNKAWHCANSYGNANYASWEVCQSEGDLNQFLKNEQAVLDDVAKYMKQWDLTPNRDTVKLHQELSSTSCPRRSVEVHGGTSESCRSYFIAELNKRLTGKTESKQNEKEIEMYLIYCTDTKRYYVSNGVSVRYVRSTRMLENYQNKWGKLNLPKDTMLQVELDAEFGPNATKP
>17W12M_AOQ30170.1
MNITNAGVRGHNPTGVVIHNDAGSNGANTSFYNGWLPTHDPTNGFAHVYIASDGRLQASDFSNKAWHCANSYGNANYASWEVCQSEGDLNQFLKNEQAVLDDVAKYMKQWDLTPNRDTVKLHQELSSTSCPRRSVELHGGTLESCRSYFIAELNKRLTGKTESKQNEKEIEMYLIYCTDTKRYYVSNGVSVRYVRSTRVLENYQNKWGKLNLPKDTMLQVELDAEFGPNATKP
>16W23_AOQ30227.1
MNITNAGVRGYNPTGVVIHNDAGSNGANTGFYNSWLPNHDPENGFAHVYIASDGRLQASDFSNMAWHCANSYGNANYASWEVCQSEGDLNQFLRNEQAVLDDVAKYMKQWGLTPNHDTVKLHQELSATSCPRRSVEVHGGTVESCRSYFITELNKRLTGRNTNTEKRKYKMFAIYSDGSNKQLYILNVATGKENKITNDERKAILADNVMKEMVVDFGKANRTSLGKSNEALKKFR
>MW18S_AOQ30283.1
MNITNAGVRGYNPTGVVIHNDAGSNGANTGFYNSWLPNHDPENGFAHVYIASDGRLQASDFSNMAWHCANSYGNANYASWEVCQSEGDLNQFLRNEQAVLDDVAKYMKQWGLTPNHDTVKLHQELSATSCPRRSVEVHGGTVESCRSYFITELNKRLTGRNTNTEKRKYKMFAIYSDGSNKQLYILNVATGKENKITNDERKAILADNVMKEMVVDFGKANRTSLGKSNEALKKFR
>10W18_ANY28979.1
MNITNAGVRGHNPTGVVIHNDAGSNGANTSFYNGWLPTHDPTNGFAHVYIASDGRLQASDFSNKAWHCANSYGNANYASWEVCQSEGDLNQFLKNEQAVLDDVAKYMKQWDLTPNRDTVKLHQELSSTSCPRRSVELHGGTLESCRSYFIAELNKRLTGKTESKQNEKEIEMYLIYCTDTKRYYVSNGVSVRYVRSTRVLENYQNKWGKLNLPKDTMLQVELDAEFGPNATKP
>i0139_ANY28925.1
MNITNAGVRGYNPTGVVIHNDAGSNGANAGFYNNWLPNHNPENGFAHVYIGNDGRLQASDFSNMAWHCANSYGNANYASWEVCQSEGDLTQFLRNEQAVLDDVAKYMKQWGLTPNHDTVKLHQELSSTSCPRRSVEAHGGTVESCRSYFIAELNKRLTGQTGGNNNNTTESGEIEMFLINCKDTKNWYVCNGVSARHIKTTRMLGGFQGKFGAIKLPETIMYQDEFEAEYGKVD
>3R16S_AOQ29176.1
MNITNAGVRGHNPTGVVIHNDAGSNGANTSFYNGWLPTHDPTNGFAHVYIASDGRLQASDFSNKAWHCANSYGNANYASWEVCQSEGDLNQFLKNEQAVLDDVAKYMKQWDLTPNRDTVKLHQELSSTSCPRRSVEVHGGTSESCRSYFIAELNKRLTGKTESKQNEKEIEMYLIYCTDTKRYYVSNGVSVRYVRSTRMLENYQNKWGKLNLPKDTMLQVELDAEFGPNATKP
>4R15L_ANY28870.1
MNITNAGVRGHNPTGVVIHNDAGSNGANAGFYNNWLPNHNPENGFAHVYIGNDGRLQASDFSNMAWHCANSYGNANYASWEVCQSEGDLNQFLRNEQAVLDDVAKYMKQWGLTPNHDTVKLHQELSSTSCPRRSVEAHGGTVDSCRSYFIAELNKRLTGQTVSTNNNNTTESGEIEMFLINCKDTKNWYVCNGVSARHVKTTRMLGGFQGKFGAIKLPETIMYQNEFEAEYGKVN
>4R16L2_ANY28812.1
MNITNAGVRGHNPTGVVIHNDAGSNGANAGFYNNWLPNHNPENGFAHVYIGNDGRLQASDFSNMAWHCANSYGNANYASWEVCQSEGDLNQFLRNEQAVLDDVAKYMKQWGLTPNHDTVKLHQELSSTSCPRRSVEAHGGTVESCRSYFIAEINKRLTGQTVSTDNNNTTESGEIEMFLINCKDTKNWYVCNGVSARHIKTTRMLGGFQGKFGAIKLPETIMYQNEFEAEYGKVN
>10W22S_ANY28752.1
MNITNAGVRGHNPTGVVIHNDAGSNGANTSFYNGWLPTHDPTNGFAHVYIASDGRLQASDFSNKAWHCANSYGNANYASWEVCQSEGDLNQFLKNEQAVLDDVAKYMKQWDLTPNRDTVKLHQELSSTSCPRRSVEVHGGTSESCRSYFIAELNKRLTGKTESKQNEKEIEMYLIYCTDTKRYYVSNGVSVRYVRSTRMLENYQNKWGKLNLPKDTMLQVELDAEFGPNATKP
>19W07F_ANY28700.1
MNITNAGVRGHNPTGVVIHNDAGSNGANAGFYNNWLPTHNPENGFAHVYIASDGRLQASDFSNMAWHCANSYGNANYASWEVCQSEGDLNQFLRNEQAVLDDVAKYMKQWGLTPNRDTVKLHQELSSTSCPRRSVEAHGGTVESCRSYFIAELNKRLTGQTSATVNNTQTNTELEDDDLMKFTYQVNTKDGKPAGGVSYFNGTKVIGFTNADQWTIVKQIYKDTTGKDLKHYVWNEGAPWHLRFLQANNIKVEMAPNK
>13W11L_ANY28647.1
MNITNAGVRGHNPTGVVIHNDAGSNGANAGFYNNWLPTHNPENGFAHVYIASDGRLQASDFSNMAWHCANSYGNANYASWEVCQSEGDLNQFLRNEQAVLDDVAKYMKQWGLTPNRDTVKLHQELSSTSCPRRSVEAHGGTVESCRSYFIAELNKRLTGQTSATVNNTQTNTELEDDDLMKFTYQVNTKDGKPAGGVSYFNGTKVIGFTNADQWTIVKQIYKDTTGKDLKHYVWNEGAPWHLRFLQANNIKVEMAPNK
>16W12L_ANY28591.1
MNITNAGVRGYNPTGVVIHNDAGSNGANTGFYNSWLPNHDPENGFAHVYIASDGRLQASDFSNMAWHCANSYGNANYASWEVCQSEGDLNQFLRNEQAVLDDVAKYMKQWGLTPNHDTVKLHQELSATSCPRRSVEVHGGTVESCRSYFITELNKRLTGRNTNTEKRKYKMFAIYSDGSNKQLYILNVATGKENKITNDERKAILADNVMKEMVVDFGKANRTSLGKSNEALKKFR
>MW18L_ANY28534.1
MNITNAGVRGYNPTGVVIHNDAGSNGANTGFYNSWLPNHDPENGFAHVYIASDGRLQASDFSNMAWHCANSYGNANYASWEVCQSEGDLNQFLRNEQAVLDDVAKYMKQWGLTPNHDTVKLHQELSATSCPRRSVEVHGGTVESCRSYFITELNKRLTGRNTNTEKRKYKMFAIYSDGSNKQLYILNVATGKENKITNDERKAILADNVMKEMVVDFGKANRTSLGKSNEALKKFR
>50901_ANS02495.1
MPSIENMIAWMQARKGKVTYSMTSRMGPNSYDCSSSVFFSMIAGGFLSAGSMGNTETLFGMSGTKLKEISRGEVQRGDIFISGTPGGSAGSDGHTGIFLSNGSFIHCSYTHNGIAVDTNDAYMSTRLPHHFYRIVGSGSGNTDNKPQMVTLNVDGQFSNATAKRLQEYFDTAGKDGVISHQYKQTFNQNIYAAQFDSSLTGSNVVKALQRFLGIGQDGLFGQGTIKALQKHLGTTQDGTISPVSDSVRELQRRLNANKL
>56701_ANS02546.1
MIAWMQARKGKVTYSMTSRMGPKSYDCSSSVFFAMIAGGFLSAGSMGNTETLFGMSGTKLKEISRGEVQRGDIFISGTPGGSAGSDGHTGIFLSNGSFIHCSYTHNGIAVDTNDAYMSTRLPHHFYRIVGSGSGNTDNKPQMVTLNVDGRFGNATAKRLQEYFDTAGKDGVISHQYKQTFNQNIYAAQFDSSLTGSNVVKALQRFLGIGQDGLFGQGTIKALQKHLGTTQDGTISPVSDSVRELQRRLNANKL
>62501_ANS02597.1
MPSIENMIAWMQARKGKVTYSMTSRMGPNSYDCSSSVFFSMIAGGFLSAGSMGNTETLFGMSGTKLKEISRGEVQRGDIFISGTPGGSAGSDGHTGIFLSNGSFIHCSYTHNGIAVDTNDAYMSTRLPHHFYRIVGSGSGNTDNKPQMVTLNVDGQFSNATAKRLQEYFDTAGKDGVISHQYKQTFNQNIYAAQFDSSLTGSNVVKALQRFLGIGQDGLFGQGTIKALQKHLGTTQDGTISPVSDSVRELQRRLNANKL
>86501_ANS02695.1
MKRLIKKAAIGMVAFFVVAASGPVFAAVGDQGVDWSKYNGDYGNFGYAHDKFAFSQIGGTYGGTFVDQATYETQVASAIAQGKRAHTYIWYQVGGSQEVAKAALDRYLPKIQTPKNSIVALDYEGGASGDKQANTDAILYGMRRVKAAGYTPMYYSDKPYTLANVNYKQIIKEFPNSLWIAAYPNYEVTPVPNYSFFPSMDGISVFQFTSTYVAGGLDGNVDLTGITGNGYGKQKGQEVKPNTATPAIENGKEANEVKGNDVEVGMTVKVNFGAKNYATGETIPQWVKGQPHKIIQKNGDTVLLDGIMSWLSVHDVETIDASTSQPTTPAKSYIVKQGDTLSGIASNLGTNWQELARQNSLSNPNMIYSGQVISFTGGQSGATARTYTVQSGDNLSSIA…
>R3.4_ARM65523.1
MNITNAGVRGHDPTGVVIHNDAGSNGANAGFYNSWLPNHNPENGFAHVYIGNDGRLQASDFSNMAWHCANSYGNTNYASWEVCQSEGDLNQFLRNEQAVLDDVAKYMKQWGLTPNHDTVKLHQELSSTSCPRRSVEVHGGTVESCRSYFIAELNKRLTGQTGGSNNNTTESGEIEMFLINCKDTKNWYVCNGVSARHIKTTRMLGGFQGKFGVIKLPETVMYQAEFEAEYGKVN
>R31_ARM65572.1
MNITNAGVRGHDPTGVVIHNDAGSNGANAGFYNSWLPNHNPENGFAHVYIGNDGRLQASDFSNMAWHCANSYGNTNYASWEVCQSEGDLNQFLRNEQAVLDDVAKYMKQWGLTPNHDTVKLHQELSSTSCPRRSVEVHGGTVESCRSYFIAELNKRLTGQTGGSNNNTTESGEIEMFLINCKDTKNWYVCNGVSARHIKTTRMLGGFQGKFGVIKLPETVMYQAEFEAEYGKVN
>AM1_ARM66185.1
MTNYDKTFMLGAGQGSSQKTSNEYIIIHDTANDKNQGDNSAYNEAKYMHNNWQNAYTHAIAGWDRVYLVGEAGYVAYGAGEVANSRSPFQIELAHYTDPVKQRQSYVNYINTIREYANKFGIPLTLDGGGKGIKSHKWVSDNIWGDHQDPYGYLARIGISKNQLANDLAHGVGGTVPAPTSKPAPAPASKPSKSAPKVQTNVVYGLHQKGGGWLGEITNFNNSNSSGFAGLPSNSHDLLYMRVTHGALKYRVHTIEDGWLGWVTNGNKNDTVNGCAGISGHTIDGVQAYFYTPSGEVYQQAHYRSQTAKRAGWLAPVVDDSDFAGIFGEPLDRLQVAISDTNPF
>AM2_ARM66363.1
MTNYDKTFMLGAGQGSSQKTSNEYIIIHDTANDKNQGDNSAYNEAKYMHNNWQNAYTHAIAGWDRVYLVGEAGYVAYGAGEVANSRSPFQIELAHYTDPVKQRQSYVNYINTIREYANKFGIPLTLDGGGKGIKSHKWVSDNIWGDHQDPYGYLARIGISKNQLANDLAHGVGGTVPAPTSKPAPAPASKPSKSAPKVQTNVVYGLHQKGGGWLGEITNFNNSNSSGFAGLPSNSHDLLYMRVTHGALKYRVHTIEDGWLGWVTNGNKNDTVNGCAGISGHTIDGVQAYFYTPSGEVYQQAHYRSQTAKRAGWLAPVVDDSDFAGIFGEPLDRLQVAISDTNPF
>AM3_ARM66540.1
MTNYDKTFMLGAGQGSSQKTSNEYIIIHDTANDKNQGDNSAYNEAKYMHNNWQNAYTHAIAGWDRVYLVGEAGYVAYGAGEVANSRSPFQIELAHYTDPVKQRQSYVNYINTIREYANKFGIPLTLDGGGKGIKSHKWVSDNIWGDHQDPYGYLARIGISKNQLANDLAHGVGGTVPAPTSKPAPAPASKPSKSAPKVQTNVVYGLHQKGGGWLGEITNFNNSNSSGFAGLPSNSHDLLYMRVTHGALKYRVHTIEDGWLGWVTNGNKNDTVNGCAGISGHTIDGVQAYFYTPSGEVYQQAHYRSQTAKRAGWLAPVVDDSDFAGIFGEPLDRLQVAISDTNPF
>AM4_ARM66683.1
MTNYDKTFMLGAGQGSSQKTSNEYIIIHDTANDKNQGDNSAYNEASYMHNNWQEAYTHAIAGWDRVYLVGEAGYVAYGAGEVANSRSPFQIELAHYTDPVKQRQSYVNYINTIREYANKFGISLALDGAGNGIKTHKWVSDNIWGDHQDPYGYLARIGISKNQLANDLAHGVGGTAPVPAPKPASKPVSAPTPKPSKPAQKVQTNVVYGLHQKGGGWLGEITNFNNSNSSGFAGSPSNSHDLLYMRVTHGALKYRVHTIEDGWLGWITNGNKNDTVNGCAGISGHTIDGVQAYFYTPSGEVYQQAHYRSQTAKRAGWLAPVVDDSDFAGILGEPLDRLQVAISNTNP
>AM5_RM66916.1
MTNYDKTFMLGAGQGSSQKTSNEYIIIHDTANDKNQGDNSAYNEASYMHNNWQEAYTHAIAGWDRVYLVGEAGYVAYGAGEVANSRSPFQIELAHYTDPVKQRQSYVNYINTIREYANKFGISLALDGAGNGIKTHKWVSDNIWGDHQDPYGYLARIGISKNQLANDLAHGVGGTAPVPAPKPASKPVSAPTPKPSKPAQKVQTNVVYGLHQKGGGWLGEITNFNNSNSSGFAGSPSNSHDLLYMRVTHGALKYRVHTIEDGWLGWITNGNKNDTVNGCAGISGHTIDGVQAYFYTPSGEVYQQAHYRSQTAKRAGWLAPVVDDSDFAGILGEPLDRLQVAISNTNPF
>AM8_ARM67093.1
MTNYDKTFMLGAGQGSSQKTSNEYIIIHDTANDKNQGDNSAYNEAKYMHNNWQNAYTHAIAGWDRVYLVGEAGYVAYGAGEVANSRSPFQIELAHYTDPVKQRQSYVNYINTIREYANKFGIPLTLDGGGKGIKSHKWVSDNIWGDHQDPYGYLARIGISKNQLANDLAHGVGGTVPAPTSKPAPAPASKPSKSAPKVQTNVVYGLHQKGGGWLGEITNFNNSNSSGFAGLPSNSHDLLYMRVTHGALKYRVHTIEDGWLGWVTNGNKNDTVNGCAGISGHTIDGVQAYFYTPSGEVYQQAHYRSQTAKRAGWLAPVVDDSDFAGIFGEPLDRLQVAISDTNP
>AM9_ARM67271.1
MTNYDKTFMLGAGQGSSQKTSNEYIIIHDTANDKNQGDNSAYNEAKYMHNNWQNAYTHAIAGWDRVYLVGEAGYVAYGAGEVANSRSPFQIELAHYTDPVKQRQSYVNYINTIREYANKFGIPLTLDGGGKGINLINGYLIIFGETIKTLTVIWHVLAFQKTNWLTTWLME
>AM11_ARM67450.1
MTNYDKTFMLGAGQGSSQKTSNEYIIIHDTANDKNQGDNSAYNEAKYMHNNWQNAYTHAIAGWDRVYLVGEAGYVAYGAGEVANSRSPFQIELAHYTDPVKQRQSYVNYINTIREYANKFGIPLTLDGGGKGIKSHKWVSDNIWGDHQDPYGYLARIGISKNQLANDLAHGVGGTVPAPTSKPAPAPASKPSKSAPKVQTNVVYGLHQKGGGWLGEITNFNNSNSSGFAGLPSNSHDLLYMRVTHGALKYRVHTIEDGWLGWVTNGNKNDTVNGCAGISGHTIDGVQAYFYTPSGEVYQQAHYRSQTAKRAGWLAPVVDDSDFAGIFGEPLDRLQVAISDTNP
>AM12_ARM67450.1
MTNYDKTFMLGAGQGSSQKTSNEYIIIHDTANDKNQGDNSAYNEAKYMHNNWQNAYTHAIAGWDRVYLVGEAGYVAYGAGEVANSRSPFQIELAHYTDPVKQRQSYVNYINTIREYANKFGIPLTLDGGGKGIKSHKWVSDNIWGDHQDPYGYLARIGISKNQLANDLAHGVGGTVPAPTSKPAPAPASKPSKSAPKVQTNVVYGLHQKGGGWLGEITNFNNSNSSGFAGLPSNSHDLLYMRVTHGALKYRVHTIEDGWLGWVTNGNKNDTVNGCAGISGHTIDGVQAYFYTPSGEVYQQAHYRSQTAKRAGWLAPVVDDSDFAGIFGEPLDRLQVAISDTNPF
>vB_Llc_bIBBF14_ASR76013.1
MNITNAGVRGHNPTGVVIHNDAGSNGANTGFYNSWLPTHDPTNGFAHVYIASDGRLQASDFSNKAWHCANSYGNANYASWEVCQSEGDLNQFLKNEQAVLDDVAKYMKQWGLTPNRDTVKLHQELSSTSCPRRSVEVHGGTLESCRSYFIAELNKRLTGKTESKQNEKEIEMYLIYCTDTKRYYVSNGVSVRYVRSTRMLENYQNKWGKLNLPKDTMLQVELDAEFGPNATKP
>62402_ASZ70696.1
MEVVKIKISQNGLSLIKEFEGCRLIAYKPVPWEQMYTIGWGHYGVTAGTTWTQAQADSQLEIEINNKYAPMVDAYVKGKANQNEFDALVSLAYNCGNVFIADGWAEFSHAYCASMIPKYRNAGGQVLQGLVRRRQAELDLFNKPVTGNSNQNNQTKGEIKMYLIRGLDGSGKPKHWYVSDGVSVRHIRTTRMLRNYQNEFGKLNLPVDTMYIAEIEAEFGRKIDMNSGEFK
>62403_ASZ70733.1
MNLIKEFEGCRLIAYKPVPWEQMYTIGWGHYGVTAGTTWTQAQADSQLEIEINNKYAPMVDAYVKGKANQNEFDALVSLAYNCGNVFVADGWAEFSHAYCASMIPKYRNAGGQVLQGLVRRRQAELDLFNKPVSSNSNQNNQTKGEIKMYLIRGLDGSGKPKHWYVSDGVSVRHIRTTRMLRNYQNEFGKLNLPVDTMYIAEIEAEFGRKIDINSGEFK
>37203_ASZ70771.1
MFPYKKTIIKNGGGNIKVSQNGLNLIKEFEGCRLTAYKPVPWEEMYTIGWGYYGVTEGTTWTQSQADSQLENDINNKYAPMVDAYVKGKANQNEFDALVSLAYNCGNVFVADGWAEFSHAYCASMIPKYRNAGGQVLQGLVRRRQAELDLFNKQVSSNSNQNIETKGEIKMYLIKGLDKAGKQKHWYVSDGVSVRHVRTIRMLENYQNKRAKLNLPVDTMFIEEIEKEFGKKIDINSGEFK
>74001_ASZ70809.1
MNLIKEFEGCRLTAYKPVPWEEMYTIGWGYYGVTEGTTWTQSQADSQLENDINNKYAPMVDAYVKGKANQNEFDALVSLAYNCGNVFVADGWAEFSHAYCASMIPKYRNAGGQVLQGLVRRRQAELDLFNKQVSSNSNQNIETKGEIKMYLIKGLDEAGKQKHWYVSDGVSVRHVRTIRMLENYQNKRAKLNLPVDTMFIKEIEKEFGKKIDINSGEFK
>62606_ASZ70659.1
MNLIKEFEGCRLTAYKPVPWEQMYTIGWGYYGVTAGTTWTQAQADSQLEIDINNKYAPMVDAYVKGKANQNEFDALVSLAYNCGNVFIADGWAEFSHAYVASMIPKYCNAGGQVLQGLVRRRQAELDLFNKPVTGNSNQNNQTGGIIKMYLIKGLDNSGKEKHWFVSDGVSVRHVRTPRMLRNYKNEFGKLNLPIDTMYITEIEAEFGRKFDAKTGEFK
>50504_ASZ70846.1
MNLIKEFEGCRLTAYKPVPWEQMYTIGWGHYGVTAGTTWTQAQADSQLEIDINNKYAPMVDAYVKGKANQNEFDALVSLAYNCGNVFVADGWAPFSHAYCASMIPKYRNAGGQVLQGLVRRRQAELDLFNKPVNGTSNQNNQTGGMIKMYLIIGLDNSGKAKHWYVSDGVSVRHVRTIRMLENYQNKWAKLNLPVDTMFIAEIEKEFGRKIDMVSGEVK
>50102_ASZ70884.1
MNLIKEFEGCRLTAYKPVPWEKMYTIGWGHYGVTAGTTWTQAQADSQLEIDINNKYAPIVDAYVKGKANQNEFDALVSLAYNCGNVFVSDGWAEFSHAYCVSMIPKYRNAGGQVLQGLVRRRQAELDLFNKPVNGTSNQNNQTGGMIKMYLIKGLDNSGKEKHWYVSDGVSVRHIRTIRMLENYQNKWAKLNLPVDTMFIAEIEKEFGRKIDMVSGEVK
>05802_ASZ70922.1
MNLIKEFEGCRLTAYKPVPWEQMYTIGWGHYGVTAGTTWTQSQADSQLEIDINTKYTPMVDAYVKGKANQNEFDALISLAYNCGNVFFADGWAEFSHAYCASMIPKYRNAGGQVLQGLVRRRQAELDLFNKPVTGNSNQNNQTKGEIKMYLIKGLDGSGKVKHWYVSDGVSVRHIRTTRMLENYQNKWAKLNLPVDTMFIAEIEKEFGRKIDMASGEVK
>05601_ASZ71062.1
MNITNAGVRGHNPTGVVIHNDAGSNGANTSFYNSWLPTHNPENGFAHVYIASDGRLQASDFSNMAWHCANSYGNANYASWEVCQSEGDLSQFLRNEQAVLDDVAKYMKQWGLTPNRDTVKLHQELSSTSCPRRSVEVHGGTLESCRSYFIAELTKRLTGQSGSKQDNTQNEKEIEMYLIYCTDTKRYYVSNGVSVRYVRSTRMLENYQNKWGKLNLPKDTMLQVELDAEFGPNATKP
>16802_ASZ71122.1
MNITNAGVRGHNPTGVVIHNDAGSNGANTSFYNGWLPNHDPANGFAHVYVASDGRLQASDFSNMAWHCANSYGNANYASWEVCQSEGDLTQFLRNEQAVLDDVAKYMKQWGLTPNHDTVKLHQELSSTSCPRRSVEAHGGTVESCRSYFIAELNKRLTGQSNGNTSNKGKGKKKMILFNTVDTKRAYVSDGVSIRWIKTARLLKTFQKTADITDVVYQKELDDEFGKANTSK
>30804_ASZ71170.1
MNITNAGVRGHNPTGVVIHNDAGSNGANASFYNNWLPTHNPENGFAHVYIGNDGRLQASDFSNMAWHCANSYGNANYASWEVCQSEGDLNQFLRNEQAVLDDVAKYMKQWGLIPNRDTVKLHQELSSTSCPRRSVEVHGGTLESCRSYFIAELNKRLTGQTGGSNNNTTESGEIEMFLINCKDTKNWYVCNGVSARHIKTTRMLGGFQGKFGVIKLPETVMFQAEFEAEYGKVN
>37201_ASZ71228.1
MNITNAGVRGHNPTGVVIHNDAGSNGANAGFYNNWLPTHNPENGFAHVYIGNDGRLQASDFSNMAWHCANSYGNANYASWEVCQSEGDLNQFLRNEQAVLDDVAKYMKQWGLTPNRDTVKLHQELSSTSCPRRSVEAHGGTVESCRSYFIAELNKRLTGQNNTTPLEIGDLELMQFTYENGNGTYYYFNGLKSIALSHNDQIKIIKKIYRETMGKEMIHYKWSSSEPWHVRFLQANDLKEKDIPRAEK
>38503_ASZ71276.1
MNITNAGVRGHNPTGVVIHNDAGSNGANAGFYNNWLPTHNPENGFAHVYIASDGRLQASDFSNMAWHCANSYGNANYASWEVCQSEGDLNQFLRNEQAVLDDVAKYMKQWGLTPNRDTVKLHQELSSTSCPRRSVEVHGGTVESCRSYFISELNKRLTGQNKEKGKGKKKMILFNTVDTKRAYISDGVTIRWIKTVRLLRTFQKVADVTDLVYQQELDDEFGKANTSK
>38507_ASZ71331.1
MNITNAGVRGHNPTGVVIHNDAGSNGANAGFYNNWLPTHNPENGFAHVYIASDGRLQASDFSNMAWHCANSYGNANYASWEVCQSEGDLNQFLRNEQAVLDDVAKYMKQWGLTPNRDTVKLHQELSSTSCPRRSVEAHGGTVESCRSYFIAELNKRLTGQNNTTPLEIGDLDLMQFTYENGNGTYYYFNGFKSIALSHNDQITIIKKIYRETMGKEMIHYKWSSSAPWDVRFLQANGLKQKDIPRAEK
>51701_ASZ70961.1
MNITNAGIRGHNPTGVVIHNDAGSNGANTNFYNGWLPTHNPENGFAHVYIASDGRLQASDFSNMAWHCANSYGNANYASWEVCQSEGDLNQFLRNEQAVLDDVAKYMKQWGLTPNHDTVKLHQELSSTSCPRRSVEAHGGTVESCRSYFIAELNKRLTGQTVSTDNNTKESEEIEMFLINCKDTKNWYVCNGVSARHIKTTRMLGGFQGKFGAIKLPETVMYQKEFEAEYGKVN
>56003_ASZ71392.1
MNITNAGVRGHNPTGVVIHNDAGSNGANTSFYNGWLPTHDPTNGFAHVYIASDGRLQASDFSNMAWHCANSYGNANYASWEVCQSEGDLNQFLRNEQAVLDDVAKYMKQWGLTPNRDTVKLHQELSSTSCPRRSVEAHGGTLESCRSYFITELNKRLTGQTESKQNEKEIEMYLIYCTDTKRYYVSNGVSVRYVRSTRMLENYQNKWGKLNLPKDTMLQVELDAEFGPNATKP
>56301_ASZ71451.1
MNITNAGVRGHNPTGVVIHNDAGSNGANTGFYNNWLPNHNPENGFAHVYIASDGRLQASDFSNMAWHCANSYGNANYASWEVCQSEGDLNQFLRNEQVVLDDVAKYMKQWGLTPNRDTVKLHQELSSTSCPRRSVEVHGGTLESCRSYFIAELNKRFTGQKDTQTNTELEDDELMKFTYSIKGDGTKYYFDGTKVMALSDGDQLKIIRQVYKDVVGKNMKDYQWTKETPWYVRFMQAHGIDKPIIAKR
>57001_ASZ71510.1
MNITNAGVRGYNPTGVVIHNDAGSNGANAGFYNNWLPNHDPEEGFAHVYIGNDGRLQASDFSNMAYHCANSYGNANYASWEVCQSEGDLNQFLRNEQAVLDDVAKYMKQWGLTPNRDTVKLHQELSATSCPRRSVEVHGGTLESCRSYFITELNKRLTGQNNTQTNTELEDDDLMKFTYTNGDKTTYYFNGEKVIALSHPDQLAIVRRTYKETTGKDLKNFDWKGSPIDIRFMQANGIDKPIIAKK
>62601_ASZ71557.1
MNITNAGVRGYNPTGVVIHNDAGSNGANAGFYNDWLPKQNPENGFAHVYIGNDGRLQASDFSNMAYHCANSYGNANYASWEVCQSEGDLTQFLRNEQAVLDDVAKYMKQWGLTPNRDTVKLHQELSSTSCPRRSVEAHGGTVESCRSYFIAELNKRLTGQTSAIVNNTQTNTELEDDDLMKFTYQVNTKDGKPAGGVSYFNGTKVIGLTNGDQWTIIKQIYKDTTGKDLKHYVWNEGAPWHLRFLQANNIKVEMAPNK
>62605_ASZ71609.1
MNITNAGVRGHDPTGVVIHNDAGSNGANVSFYNNWLPNHNPENGFAHVYIASDGRLQASDFSNMAWHCANSYGNANYASWEVCQSEGDLNQFLRNEQAVLDDVAKYMKQWGLTPNHDTVKLHQELSSTSCPRRSVEAHGGTVESCRSYFITELNKRLTGQTVSNNNNTTESEEIEMFLINCKDTKNWYVCNGVSARHIKTTRMLGGFQGKFGVIKLPETVMFQAEFEAEYGKVN
>63302_ASZ71663.1
MNITNAGVRGHDPTGVVIHNDAGSNGANAGFYNDWLPKQNPENGFAHVYIGNDGRLQASDFSNMAYHCANSYGNANYASWEVCQSEGDLTQFLRNEQAVLDDVAKYMKQWGLTPNHDTVKLHQELSSTSCPRRSVEAHGGTVESCRSYFIAELNKRLTGQTSSTVVANNTQTNTELEDDDLMKFTYQVNTKDGKPAGGVSYFNGTKVIGLTNGDQWTIVKQIYKDTTGKDLKHYVWNEGAPWHLRFLQANNIKVEMAPNK
>66901_ASZ71714.1
MNITNAGVRGYNPTGVVIHNDAGSNGANTNFYNGWLPTHNPEEGFAHVYIASDGRLQASDFSNMAYHCANSYGNANYASWEVCQSEGDLNQFLRNEQAVLDDVAKYMKQWGLTPNHDTVKLHQELSSTSCPRRSVEAHGGTVESCRSYFIAELNKRLTGQTVSTDNNNTTESGEIEMFLINCKDTKNWYVCNGVSARHIKTTRMLGGFQGKFGAIKLPETVMYQKEFEAEYGKVN
>79201_ASZ71760.1
MNITNAGVRGHNPTGVVIHNDAGSNGANTSFYNGWLPNHDPANGFAHVYVASDGRLQASDFSNMAYHCANSYGNANYASWEVCQSEGDLTQFLRNEQAVLDDVAKYMKQWGLTPNRDTVKLHQELSSTSCPRRSVEVHGSTVESCRSYFIAELNKRLTGQTSVTVAVNNTQTNTELEDDDLMKFTYQVNTKDGKPAGGISYFNGTKVIGFTNGDQWTIVKQIYKDTTGKDLKHYVWNEGAPWHLRFLQANNIKVEMAPNK
>88605_ASZ71814.1
MNITNAGVRGHNPTGVVIHNDAGSNGANTNFYNGWLPTHNPENGFAHVYIASDGRLQASDFSNMAYHCANSYGNANYASWEVCQSEGDLTQFLRNEQAVLDDVAKYMKQWGLTPNRDTVKLHQELSSTSCPRRSVEAHGGTVESCRSYFIAELNKRLTGQTSAIVNNTQTNTELEDDDLMKFTYQVNTKDGKPAGGVSYFNGTKVIGLTNGDQWTIVKQIYKDTTGKDLKHYVWNEGAPWHLRFLQANNIKVEMAPNK
>96401_ASZ71865.1
MNITNAGVRGHNPTGVVIHNDAGSNGANAGFYNNWLPTHNPENGFAHVYIGNDGRLQASDFSNMAWHCANSYGNANYASWEVCQSEGDLNQFLRNEQAVLDDVAKYMKQWGLTPNRDTVKLHQELSSTSCPRRSVEVHGGTVESCRSYFIAELNKRLTGQAGGTGNNTQTNTELEDDELMKFTYTNGDGTVYYFNGEKVIALSHGDQWNIIKQVYKDTTGKDLKHYTWSKQVPWHVRFMQANGIKNVIVADK
>96403_ASZ71919.1
MNITNAGVRGHNPTGVVIHNDAGSNGANTGFYNSWLPTHDPENGFAHVYIASDGRLQASDFSNMAWHCANSYGNANYASWEVCQSEGDLNQFLRNEQAVLDDVAKYMKQWGLTPNRDTVKLHQELSSTSCPRRSVEVHGGTLESCRSYFIAELNKRLTGRTNGTKKNTQTNTELEDDELMKFTYTNGDGTVYYFNGEKVIALSHGDQWNIIKQVYKDTTGKDLKHYTWSKQVPWHVRFMQANGIKNVIVADE
>96603_ASZ71016.1
MNITNAGVRGYNPTGVVIHNDAGSNGANAGFYNNWLPNHNPENGFAHVYIASDGRLQASDFSNMAWHCANSYGNANYASWEVCQSEGDLNQFLRNEQAVLDDVAKYMKQWGLTPNRDTVKLHQELSATSCPRRSVEVHGGTLESCRSYFITELNKRLTGQTSGTVAVNNTQTNTELEDDDLMKFTYTNGDKTTYYFNGEKVIALSHPDQLAIVRKTYKETTGKDLKNFDWKGSPIDIRFMQANGIDKPIIAKK
>LP8511_ATE82710.1
MNITNAGVRGHNPTGVVIHNDAGSNGANAGFYNNWLPNHNPENGFAHVYIGNDGRLQASDFSNMAWHCANSYGNANYASWEVCQSEGDLNQFLRNEQSVLDDVAKYMKQWGLTPNRDTVKLHQELSSTSCPRRSVEVHGGTVESCRSYFITELNKRLTGQTSVTVNNTQTNTELEDDDLMKFTYQVNTKDGKPAGGVSYFNGTKVIGFTNADQWTIVKQIYKDTTGKDLKHYVWNDGAPWHLRFLQANNIKVEMAPYK
>LP9104_ATE82762.1
MNITNAGVRGHNPTGVVIHNDAGSNGANAGFYNNWLPNHNPENGFAHVYIGNDGRLQASDFSNMAWHCANSYGNTNYASWEVCQSEGDLNQFLRNEQSVLDDVAKYMKQWGLTPNHDTVKLHQELSSTSCPRRSVEVHGGTVESCRSYFIAELNKRLTGQTGGSNNNTTESGEIEMFLINCKDTKNWYVCNGVSARHIKTTRMLGGFQGKFGVIKLPETVMYQAEFEAEYGKVN
>LP9205a_ATE82814.1
MNITNAGVRGHNPTGVVIHNDAGSNGANAGFYNNWLPNHNPENGFAHVYIGNDGRLQASDFSNMAWHCANSYGNTNYASWEVCQSEGDLNQFLRNEQSVLDDVAKYMKQWGLTPNHDTVKLHQELSSTSCPRRSVEVHGGTVESCRSYFIAELNKRLTGQTGGSNNNTTESGEIEMFLINCKDTKNWYVCNGVSARHIKTTRMLGGFQGKFGVIKLPETVMYQAEFEAEYGKVN
>LP9205b_ATE82865.1
MNITNAGVRGHNPTGVVIHNDAGSNGANAGFYNNWLPNHNPENGFAHVYIGNDGRLQASDFSNMAWHCANSYGNTNYASWEVCQSEGDLNQFLRNEQSVLDDVAKYMKQWGLTPNHDTVKLHQELSSTSCPRRSVEVHGGTVESCRSYFIAELNKRLTGQTGGSNNNTTESGEIEMFLINCKDTKNWYVCNGVSARHIKTTRMLGGFQGKFGVIKLPETVMYQAEFEAEYGKVN
>LP9206a_ATE82918.1
MNITNAGVRGHNPTGVVIHNDAGSNGANAGFYNNWLPNHNPENGFAHVYIGNDGRLQASDFSNMAWHCANSYGNTNYASWEVCQSEGDLNQFLRNEQSVLDDVAKYMKQWGLTPNHDTVKLHQELSSTSCPRRSVEVHGGTVESCRSYFIAELNKRLTGQTGGSNNNTTESGEIEMFLINCKDTKNWYVCNGVSARHIKTTRMLGGFQGKFGVIKLPETVMYQAEFEAEYGKVN
>LP9206b_ATE82970.1
MNITNAGVRGHNPTGVVIHNDAGSNGANAGFYNNWLPNHNPENGFAHVYIGNDGRLQASDFSNMAWHCANSYGNTNYASWEVCQSEGDLNQFLRNEQSVLDDVAKYMKQWGLTPNHDTVKLHQELSSTSCPRRSVEVHGGTVESCRSYFIAELNKRLTGQTGGSNNNTTESGEIEMFLINCKDTKNWYVCNGVSARHIKTTRMLGGFQGKFGVIKLPETVMYQAEFEAEYGKVN
>LP9206c_ATE83023.1
MNITNAGVRGHNPTGVVIHNDAGSNGANAGFYNNWLPNHNPENGFAHVYIGNDGRLQASDFSNMAWHCANSYGNTNYASWEVCQSEGDLNQFLRNEQSVLDDVAKYMKQWGLTPNHDTVKLHQELSSTSCPRRSVEVHGGTVESCRSYFIAELNKRLTGQTGGSNNNTTESGEIEMFLINCKDTKNWYVCNGVSARHIKTTRMLGGFQGKFGVIKLPETVMYQAEFEAEYGKVN
>LP9207_ATE83077.1
MNITNAGVRGHNPTGVVIHNDAGSNGANAGFYNNWLPNHNPENGFAHVYIGNDGRLQASDFSNMAWHCANSYGNTNYASWEVCQSEGDLNQFLRNEQSVLDDVAKYMKQWGLTPNHDTVKLHQELSSTSCPRRSVEVHGGTVESCRSYFIAELNKRLTGQTGGSNNNTTESGEIEMFLINCKDTKNWYVCNGVSARHIKTTRMLGGFQGKFGVIKLPETVMYQAEFEAEYGKVN
>LP9210_ATE83130.1
MNITNAGVRGHNPTGVVIHNDAGSNGANAGFYNNWLPNHNPENGFAHVYIGNDGRLQASDFSNMAWHCANSYGNTNYASWEVCQSEGDLNQFLRNEQSVLDDVAKYMKQWGLTPNHDTVKLHQELSSTSCPRRSVEVHGGTVESCRSYFIAELNKRLTGQTGGSNNNTTESGEIEMFLINCKDTKNWYVCNGVSARHIKTTRMLGGFQGKFGVIKLPETVMYQAEFEAEYGKVN
>LP9404_ATE83183.1
MNITNAGVRGYNPTGVVIHNDAGSNGANAGFYNNWLPNHNPENGFAHVYIGNDGRLQASDFSNMAWHCANSYGNANYASWEVCQSEGDLNQFLRNEQAVLDDVAKYMKQWGLTPNHDTVKLHQELSSTSCPRRSVEAHGGTVESCRSYFIAELNKRLTGQTGGSNNNTTNNTELEDDDLMKFTYQVNAKNGKPAGGIYYFNGTKVIGLTNGDQLNIVKQIYKETTGKDLKHYVWSEGAPWHVRFLQANNIKVEMAPYK
>LP9405a_ATE83236.1
MNITNAGVRGYNPTGVVIHNDAGSNGANAGFYNNWLPNHNPENGFAHVYIGNDGRLQASDFSNMAWHCANSYGNANYASWEVCQSEGDLNQFLRNEQAVLDDVAKYMKQWGLTPNHDTVKLHQELSSTSCPRRSVEAHGGTVESCRSYFIAELNKRLTGQTGGSNNNTTNNTELEDDDLMKFTYQVNAKNGKPAGGIYYFNGTKVIGLTNGDQLNIVKQIYKETTGKDLKHYVWSEGAPWHVRFLQANNIKVEMAPYK
>LP9405b_ATE83289.1
MNITNAGVRGHNPTGVVIHNDAGSNGANAGFYNNWLPNHNPENGFAHVYIGNDGRLQASDFSNMAWHCANSYGNTNYASWEVCQSEGDLNQFLRNEQSVLDDVAKYMKQWGLTPNHDTVKLHQELSSTSCPRRSVEVHGGTVESCRSYFIAELNKRLTGQTGGSNNNTTESGEIEMFLINCKDTKNWYVCNGVSARHIKTTRMLGGFQGKFGVIKLPETVMYQAEFEAEYGKVN
>LP9406_ATE83341.1
MNITNAGVRGHNPTGVVIHNDAGSNGANAGFYNNWLPNHNPENGFAHVYIGNDGRLQASDFSNMAWHCANSYGNTNYASWEVCQSEGDLNQFLRNEQSVLDDVAKYMKQWGLTPNHDTVKLHQELSSTSCPRRSVEVHGGTVESCRSYFIAELNKRLTGQTGGSNNNTTESGEIEMFLINCKDTKNWYVCNGVSARHIKTTRMLGGFQGKFGVIKLPETVMYQAEFEAEYGKVN
>LP9609_ATE83395.1
MNITNAGVRGHNPTGVVIHNDAGSNGANAGFYNNWLPNHNPENGFAHVYIGNDGRLQASDFSNMAWHCANSYGNTNYASWEVCQSEGDLNQFLRNEQSVLDDVAKYMKQWGLTPNHDTVKLHQELSSTSCPRRSVEVHGGTVESCRSYFIAELNKRLTGQTGGSNNNTTESGEIEMFLINCKDTKNWYVCNGVSARHIKTTRMLGGFQGKFGVIKLPETVMYQAEFEAEYGKVN
>LP9701_ATE83450.1
MNITNAGVRGHNPTGVVIHNDAGSNGANAGFYNNWLPNHNPENGFAHVYIGNDGRLQASDFSNMAWHCANSYGNTNYASWEVCQSEGDLNQFLRNEQSVLDDVAKYMKQWGLTPNHDTVKLHQELSSTSCPRRSVEVHGGTVESCRSYFIAELNKRLTGQTGGSNNNTTESGEIEMFLINCKDTKNWYVCNGVSARHIKTTRMLGGFQGKFGVIKLPETVMYQAEFEAEYGKVN
>LP9801_ATE83504.1
MNITNAGVRGHNPTGVVIHNDAGSNGANAGFYNNWLPNHNPENGFAHVYIGNDGRLQASDFSNMAWHCANSYGNTNYASWEVCQSEGDLNQFLRNEQSVLDDVAKYMKQWGLTPNHDTVKLHQELSSTSCPRRSVEVHGGTVESCRSYFIAELNKRLTGQTGGSNNNTTESGEIEMFLINCKDTKNWYVCNGVSARHIKTTRMLGGFQGKFGVIKLPETVMYQAEFEAEYGKVN
>LP9903_ATE83559.1
MNITNAGVRGHNPTGVVIHNDAGSNGANAGFYNNWLPNHNPENGFAHVYIGNDGRLQASDFSNMAWHCANSYGNTNYASWEVCQSEGDLNQFLRNEQSVLDDVAKYMKQWGLTPNHDTVKLHQELSSTSCPRRSVEVHGGTVESCRSYFIAELNKRLTGQTGGSNNNTTESGEIEMFLINCKDTKNWYVCNGVSARHIKTTRMLGGFQGKFGVIKLPETVMYQAEFEAEYGKVN
>LP9908_ATE83613.1
MNITNAGVRGHNPTGVVIHNDAGSNGANAGFYNNWLPNHNPENGFAHVYIGNDGRLQASDFSNMAWHCANSYGNTNYASWEVCQSEGDLNQFLRNEQSVLDDVAKYMKQWGLTPNHDTVKLHQELSSTSCPRRSVEVHGGTVESCRSYFIAELNKRLTGQTGGSNNNTTESGEIEMFLINCKDTKNWYVCNGVSARHIKTTRMLGGFQGKFGVIKLPETVMYQAEFEAEYGKVN
>LP0004a_ATE82656.1
MNITNAGVRGHNPTGVVIHNDAGSNGANAGFYNNWLPNHNPENGFAHVYIGNDGRLQASDFSNMAWHCANSYGNTNYASWEVCQSEGDLNQFLRNEQSVLDDVAKYMKQWGLTPNHDTVKLHQELSSTSCPRRSVEVHGGTVESCRSYFIAELNKRLTGQTGGSNNNTTESGEIEMFLINCKDTKNWYVCNGVSARHIKTTRMLGGFQGKFGVIKLPETVMYQAEFEAEYGKVN
>LP0004b_ATE83667.1
MNITNAGVRGHNPTGVVIHNDAGSNGANAGFYNNWLPNHNPENGFAHVYIGNDGRLQASDFSNMAWHCANSYGNTNYASWEVCQSEGDLNQFLRNEQSVLDDVAKYMKQWGLTPNHDTVKLHQELSSTSCPRRSVEVHGGTVESCRSYFIAELNKRLTGQTGGSNNNTTESGEIEMFLINCKDTKNWYVCNGVSARHIKTTRMLGGFQGKFGVIKLPETVMYQAEFEAEYGKVN
>LP0004c_ATE83723.1
MNITNAGVRGHNPTGVVIHNDAGSNGANAGFYNNWLPNHNPENGFAHVYIGNDGRLQASDFSNMAWHCANSYGNTNYASWEVCQSEGDLNQFLRNEQSVLDDVAKYMKQWGLTPNHDTVKLHQELSSTSCPRRSVEVHGGTVESCRSYFIAELNKRLTGQTGGSNNNTTESGEIEMFLINCKDTKNWYVCNGVSARHIKTTRMLGGFQGKFGVIKLPETVMYQAEFEAEYGKVN
>LP0004d_ATE83778.1
MNITNAGVRGHNPTGVVIHNDAGSNGANAGFYNNWLPNHNPENGFAHVYIGNDGRLQASDFSNMAWHCANSYGNTNYASWEVCQSEGDLNQFLRNEQSVLDDVAKYMKQWGLTPNHDTVKLHQELSSTSCPRRSVEVHGGTVESCRSYFIAELNKRLTGQTGGSNNNTTESGEIEMFLINCKDTKNWYVCNGVSARHIKTTRMLGGFQGKFGVIKLPETVMYQAEFEAEYGKVN
>LP0109_ATE83832.1
MNITNAGVRGHNPTGVVIHNDAGSNGANAGFYNNWLPNHNPENGFAHVYIGNDGRLQASDFSNMAWHCANSYGNTNYASWEVCQSEGDLNQFLRNEQSVLDDVAKYMKQWGLTPNHDTVKLHQELSSTSCPRRSVEVHGGTVESCRSYFIAELNKRLTGQTGGSNNNTTESGEIEMFLINCKDTKNWYVCNGVSARHIKTTRMLGGFQGKFGVIKLPETVMYQAEFEAEYGKVN
>LP0202_ATE83886.1
MNITNAGVRGHNPTGVVIHNDAGSNGANAGFYNNWLPNHNPENGFAHVYIGNDGRLQASDFSNMAWHCANSYGNTNYASWEVCQSEGDLNQFLRNEQSVLDDVAKYMKQWGLTPNHDTVKLHQELSSTSCPRRSVEVHGGTVESCRSYFIAELNKRLTGQTGGSNNNTTESGEIEMFLINCKDTKNWYVCNGVSARHIKTTRMLGGFQGKFGVIKLPETVMYQAEFEAEYGKVN
>LP0209_ATE83940.1
MNITNAGVRGHNPTGVVIHNDAGSNGANAGFYNNWLPNHNPENGFAHVYIGNDGRLQASDFSNMAWHCANSYGNTNYASWEVCQSEGDLNQFLRNEQSVLDDVAKYMKQWGLTPNHDTVKLHQELSSTSCPRRSVEVHGGTVESCRSYFIAELNKRLTGQTGGSNNNTTESGEIEMFLINCKDTKNWYVCNGVSARHIKTTRMLGGFQGKFGVIKLPETVMYQAEFEAEYGKVN
>LP0212_ATE83993.1
MNITNAGVRGHNPTGVVIHNDAGSNGANAGFYNNWLPNHNPENGFAHVYIGNDGRLQASDFSNMAWHCANSYGNTNYASWEVCQSEGDLNQFLRNEQSVLDDVAKYMKQWGLTPNHDTVKLHQELSSTSCPRRSVEVHGGTVESCRSYFIAELNKRLTGQTGGSNNNTTESGEIEMFLINCKDTKNWYVCNGVSARHIKTTRMLGGFQGKFGVIKLPETVMYQAEFEAEYGKVN
>LP0304_ATE84045.1
MNITNAGVRGHNPTGVVIHNDAGSNGANAGFYNNWLPNHNPENGFAHVYIGNDGRLQASDFSNMAWHCANSYGNTNYASWEVCQSEGDLNQFLRNEQSVLDDVAKYMKQWGLTPNHDTVKLHQELSSTSCPRRSVEVHGGTVESCRSYFIAELNKRLTGQTGGSNNNTTESGEIEMFLINCKDTKNWYVCNGVSARHIKTTRMLGGFQGKFGVIKLPETVMYQAEFEAEYGKVN
>LP0509_ATE84099.1
MNITNAGVRGHNPTGVVIHNDAGSNGANAGFYNNWLPNHNPENGFAHVYIGNDGRLQASDFSNMAWHCANSYGNTNYASWEVCQSEGDLNQFLRNEQSVLDDVAKYMKQWGLTPNHDTVKLHQELSSTSCPRRSVEVHGGTVESCRSYFIAELNKRLTGQTGGSNNNTTESGEIEMFLINCKDTKNWYVCNGVSARHIKTTRMLGGFQGKFGVIKLPETVMYQAEFEAEYGKVN
>LP0604_ATE84153.1
MNITNAGVRGHNPTGVVIHNDAGSNGANAGFYNNWLPNHNPENGFAHVYIGNDGRLQASDFSNMAWHCANSYGNTNYASWEVCQSEGDLNQFLRNEQSVLDDVAKYMKQWGLTPNHDTVKLHQELSSTSCPRRSVEVHGGTVESCRSYFIAELNKRLTGQTGGSNNNTTESGEIEMFLINCKDTKNWYVCNGVSARHIKTTRMLGGFQGKFGVIKLPETVMYQAEFEAEYGKVN
>LP0903_ATE84207.1
MNITNAGVRGHNPTGVVIHNDAGSNGANAGFYNNWLPNHNPENGFAHVYIGNDGRLQASDFSNMAWHCANSYGNTNYASWEVCQSEGDLNQFLRNEQSVLDDVAKYMKQWGLTPNHDTVKLHQELSSTSCPRRSVEVHGGTVESCRSYFIAELNKRLTGQTGGSNNNTTESGEIEMFLINCKDTKNWYVCNGVSARHIKTTRMLGGFQGKFGVIKLPETVMYQAEFEAEYGKVN
>LP1005_ATE84262.1
MNITNAGVRGHNPTGVVIHNDAGSNGANAGFYNNWLPNHNPENGFAHVYIGNDGRLQASDFSNMAWHCANSYGNTNYASWEVCQSEGDLNQFLRNEQSVLDDVAKYMKQWGLTPNHDTVKLHQELSSTSCPRRSVEVHGGTVESCRSYFIAELNKRLTGQTGGSNNNTTESGEIEMFLINCKDTKNWYVCNGVSARHIKTTRMLGGFQGKFGVIKLPETVMYQAEFEAEYGKVN
>LP1011_ATE84318.1
MNITNAGVRGHNPTGVVIHNDAGSNGANAGFYNNWLPNHNPENGFAHVYIGNDGRLQASDFSNMAWHCANSYGNTNYASWEVCQSEGDLNQFLRNEQSVLDDVAKYMKQWGLTPNHDTVKLHQELSSTSCPRRSVEVHGGTVESCRSYFIAELNKRLTGQTGGSNNNTTESGEIEMFLINCKDTKNWYVCNGVSARHIKTTRMLGGFQGKFGVIKLPETVMYQAEFEAEYGKVN
>LP1110_ATE84373.1
MNITNAGVRGHNPTGVVIHNDAGSNGANAGFYNNWLPNHNPENGFAHVYIGNDGRLQASDFSNMAWHCANSYGNTNYASWEVCQSEGDLNQFLRNEQSVLDDVAKYMKQWGLTPNHDTVKLHQELSSTSCPRRSVEVHGGTVESCRSYFIAELNKRLTGQTGGSNNNTTESGEIEMFLINCKDTKNWYVCNGVSARHIKTTRMLGGFQGKFGVIKLPETVMYQAEFEAEYGKVN
>LP1407_ATE84428.1
MNITNAGIRGHNPTGVVIHNDAGSNGANAGFYNNWLPNHNPENGFAHVYIGNDGRLQASDFSNMAWHCANSYGNTNYASWEVCQSEGDLNQFLRNEQSVLDDVAKYMKQWGLTPNHDTVKLHQELSSTSCPRRSVEVHGGTVESCRSYFIAELNKRLTGQTGGSNNNTTESGEIEMFLINCKDTKNWYVCNGVSARHIKTTRMLGGFQGKFGVIKLPETVMYQAEFEAEYGKVN
>LP1502a_ATE84483.1
MNITNAGVRGHNPTGIVIHNDAGSNGANTGFYNSWLPTHNPENGFAHVYIASDGRLQASDFSNKAWHCANSYGNANYASWEVCQSEGDLSQFLKNEQAVLDDVAKYMKQWGLTPNRDTVKLHQELSSTSCPRRSVEVHGGTLESCRSYFITELNKRLTGKTESKQNEKEIEMYLIYCTDTKRYYVSNGVSVRYVRSTRMLENYQNKWGKLNLPKDTMLQVELDAEFGPNATKL
>LP1502b_ATE84535.1
MNITNAGVRGHNPTGIVIHNDAGSNGANTGFYNSWLPTHNPENGFAHVYIASDGRLQASDFSNKAWHCANSYGNANYASWEVCQSEGDLSQFLKNEQAVLDDVAKYMKQWGLTPNRDTVKLHQELSSTSCPRRSVEVHGGTLESCRSYFITELNKRLTGKTESKQNEKEIEMYLIYCTDTKRYYVSNGVSVRYVRSTRMLENYQNKWGKLNLPKDTMLQVELDAEFGPNATKL
>LP1502c_ATE84587.1
MNITNAGVRGHNPTGIVIHNDAGSNGANTGFYNSWLPTHNPENGFAHVYIASDGRLQASDFSNKAWHCANSYGNANYASWEVCQSEGDLSQFLKNEQAVLDDVAKYMKQWGLTPNRDTVKLHQELSSTSCPRRSVEVHGGTLESCRSYFITELNKRLTGKTESKQNEKEIEMYLIYCTDTKRYYVSNGVSVRYVRSTRMLENYQNKWGKLNLPKDTMLQVELDAEFGPNATKL
>vB_Llc_bIBB5g1_ATW69464.1
MNITNAGVRGHNPTGVVIHNDAGSNGANTGFYNSWLPTHDPTNGFAHVYIASDGRLQASDFSNKAWHCANSYGNANYASWEVCQSEGDLNQFLKNEQAVLDDVAKYMKQWGLTPNRDTVKLHQELSSTSCPRRSVEVHGGTLESCRSYFIAELNKRLTGKTESKQNEKEIEMYLIYCTDTKRYYVSNGVSVRYVRSTRMLENYQNKWGKLNLPKDTMLQVELDAEFGPNATKP
>vB_Llc_bIBB14s_ATW69519.1
MNITNAGVRGHNPTGVVIHNDAGSNGANTGFYNSWLPTHDPTNGFAHVYIASDGRLQASDFSNKAWHCANSYGNANYASWEVCQSEGDLNQFLKNEQAVLDDVAKYMKQWGLTPNRDTVKLHQELSSTSCPRRSVEVHGGTLESCRSYFIAELNKRLTGKTESKQNEKEIEMYLIYCTDTKRYYVSNGVSVRYVRSTRMLENYQNKWGKLNLPKDTMLQVELDAEFGPNATKP
>vB_Llc_bIBB24tp1_ATW69576.1
MNITNAGVRGHNPTGVVIHNDAGSNGANTGFYNSWLPTHDPTNGFAHVYIASDGRLQASDFSNKAWHCANSYGNANYASWEVCQSEGDLNQFLKNEQAVLDDVAKYMKQWGLTPNRDTVKLHQELSSTSCPRRSVEVHGGTLESCRSYFIAELNKRLTGKTESKQNEKEIEMYLIYCTDTKRYYVSNGVSVRYVRSTRMLENYQNKWGKLNLPKDTMLQVELDAEFGPNATKP
>vB_Llc_bIBB77s_ATW69631.1
MNITNAGVRGHNPTGVVIHNDAGSNGANTGFYNSWLPTHDPTNGFAHVYIASDGRLQASDFSNKAWHCANSYGNANYASWEVCQSEGDLNQFLKNEQAVLDDVAKYMKQWGLTPNRDTVKLHQELSSTSCPRRSVEVHGGTLESCRSYFIAELNKRLTGKTESKQNEKEIEMYLIYCTDTKRYYVSNGVSVRYVRSTRMLENYQNKWGKLNLPKDTMLQVELDAEFGPNATKP
>vB_Llc_bIBBEg1_ATW69685.1
MNITNAGVRGHNPTGVVIHNDAGSNGANTGFYNSWLPTHDPTNGFAHVYIASDGRLQASDFSNKAWHCANSYGNANYASWEVCQSEGDLNQFLKNEQAVLDDVAKYMKQWGLTPNRDTVKLHQELSSTSCPRRSVEVHGGTLESCRSYFIAELNKRLTGKTESKQNEKEIEMYLIYCTDTKRYYVSNGVSVRYVRSTRMLENYQNKWGKLNLPKDTMLQVELDAEFGPNATKP
>vB_Llc_bIBBF12_ATW69739.1
MNITNAGVRGHNPTGVVIHNDAGSNGANTGFYNSWLPTHDPTNGFAHVYIASDGRLQASDFSNKAWHCANSYGNANYASWEVCQSEGDLNQFLKNEQAVLDDVAKYMKQWGLTPNRDTVKLHQELSSTSCPRRSVEVHGGTLESCRSYFIAELNKRLTGKTESKQNEKEIEMYLIYCTDTKRYYVSNGVSVRYVRSTRMLENYQNKWGKLNLPKDTMLQVELDAEFGPNATKP
>vB_Llc_bIBBF13_ATW69794.1
MNITNAGVRGHNPTGVVIHNDAGSNGANTGFYNSWLPTHDPTNGFAHVYIASDGRLQASDFSNKAWHCANSYGNANYASWEVCQSEGDLNQFLKNEQAVLDDVAKYMKQWGLTPNRDTVKLHQELSSTSCPRRSVEVHGGTLESCRSYFIAELNKRLTGKTESKQNEKEIEMYLIYCTDTKRYYVSNGVSVRYVRSTRMLENYQNKWGKLNLPKDTMLQVELDAEFGPNATKP
>CB14a_ATW70007.1
MNITNAGVRGYNPTGVVIHNDAGSNGANAGFYNNWLPNHNPENGFAHVYIGNDGRLQASDFSNMAWHCANSYGNANYASWEVCQSEGDLTQFLRNEQAVLDDVAKYMKQWGLTPNHDTVKLHQELSSTSCPRRSVEAHGGNVESCRSYFIAELNKRLTGQTGGNNNNTTESGEIEMFLINCKDTKNWYVCNGVSARHIKTTRMLGGFQGKFGAIKLPETIMYQDEFEAEYGKVD
>CB14b_ATW70047.1
MNITNAGVRGYNPTGVVIHNDAGSNGANAGFYNNWLPNHNPENGFAHVYIGNDGRLQASDFSNMAWHCANSYGNANYASWEVCQSEGDLTQFLRNEQAVLDDVAKYMKQWGLTPNHDTVKLHQELSSTSCPRRSVEAHGGNVESCRSYFIAELNKRLTGQTGGNNNNTTESGEIEMFLINCKDTKNWYVCNGVSARHIKTTRMLGGFQGKFGAIKLPETIMYQDEFEAEYGKVD
>MP1_AUV60266.1
MNITNAGVRGYNPTGVVIHNDAGSNGANTGFYKSWLPNHDPENGFAHVYIASDGRLQASDFSNMAWHCANSYGNANYASWEVCQSEGDLSQFLRNEQTVLDDVAKYMKQWGLTPNHDTVKLHQELSATSCPRRSVEVHGGTVESCRSYFITELNKRITGRNTNTNTEKRKYKMFAIYSDGSNKQLYILNVATGKENKITNDERKAILADNVMKEMVVDFGKANRTSLGKSNEALKKFR
>1W08F_QBQ81740.1
MNITNAGVRGYNPTGVVIHNDAGSNGAKTSFYNSWLPNHDPEEGFAHVYIASDGRLQASDFSNMAYHCANSYGNANYASWEVCQSEGDLTQFLRNEQAVLDDVAKYMKQWGLTPNHDTVKLHQELSSTSCPRRSVEAHGGTVESCRSYFIAEINKRLTGQTVSTDNNNTTESGEIEMFLINCKDTKNWYVCNGVSARHIKTTRMLGGFQGKFGVIKLPETVMYQAEFEAEYGKVN
>8V08_QBQ81793.1
MNITNAGVRGYNPTGVVIHNDAGSNGANTGFYKSWLPNHDPENGFAHVYIASDGRLQASDFSNMAWHCANSYGNANYASWEVCQSEGDLSQFLRNEQAVLDDVAKYMKQWGLTPNHDTVKLHQELSATSCPRRSVEVHGGTIESCRSYFITELNKRITGRNTNTNTNTNTNTEKRKYKMFAIYSDGSNKQLYILNVATGKESKITNDERKAILADNVMKEMVVDFGKANRTSLGKSNEALKKFR
>AV09_QBQ81845.1
MNITNAGVRGHNPTGVVIHNDAGSNGANTSFYNSWLPNHDPANGFAHVYVASDGRLQASDFSNMAWHCANSYGNANYASWEVCQSEGDLTQFLRNEQAVLDDVAKYMKQWGLTPNHDTVKLHQELSSTSCPRRSVEAHGGTVESCRSYFIAELNKRLTGQSNGNASNEGKGKKKMILFNTVDTKRAYVSDGVTIRWVKTARLLKTFQKTADITDVVYQKELDDEFGKDNTSK
>MV10L_QBQ81897.1
MNITNAGVRGYNPIGVVIHNDAGSNGANTGFYKSWLPNHDPENGFAHVYIASDGRLQASDFSNMAWHCANSYGNANYASWEVCQSEGDLSQFLRNEQAVLDDVAKYMKQWGLTPNHDTVKLHQELSATSCPRRSVEVHGGTVESCRSYFITELNKRITGRNTNTNTEKRKYKMFAIYSDGSNKQLYILNVATGKENKITNDERKAILADNVMKEMVVDFGKANRTSLGKSNEALKKFR
>MV16_QBQ81955.1
MNITNAGVRGYNPTGVVIHNDAGSNGANTGFYKSWLPNHDPENGFAHVYIASDGRLQASDFSNMAWHCANSYGNANYASWEVCQSEGDLSQFLRNEQAVLDDVAKYMKQWGLTPNHDTVKLHQELSATSCPRRSVEVHGGTIESCRSYFITELNKRITGRNTNTNTNTNTNTEKRKYKMFAIYSDGSNKQLYILNVATGKESKITNDERKAILADNVMKEMVVDFGKANRTSLGKSNEALKKFR
>20R03M_QBQ82006.1
MTAYKPVPWEQMYTIGWGHYGVTAGTTWTQDQADTQLEIEINNKYAPMVDAYVKGKANQNEFDALVSLVYNCGNVFVSDGWAEFSHAYCALMIPKYRNAGGQVLQGLVRRRQAELDLFNKPVTGNSNQNIQTGGMIKMYLIKGLDNSGKTKHWYVSDGVSVRHVRTIRMLENYQNKWAKLNLPVDTMFIAEIEKEFARKIDMTSGEVK
>CW09_QBQ82039.1
MTAYKPVPWEQMYTIGWGHYGVTAGTTWTQDQADTQLEIEINNKYAPMVDAYVKGKANQNEFDALVSLVYNCGNVFVSDGWAEFSHAYCALMIPKYRNAGGQVLQGLVRRRQAELDLFNKPVTGNSNQNIQTGGMIKMYLIKGLDNSGKTKHWYVSDGVSVRHVRTIRMLENYQNKWAKLNLPVDTMFIAEIEKEFARKIDMTSGEVK
>bIL67_NP_042321.2
MKISQNGLNLIKEFEGCRLTAYKPVPWEKMYTIGWGHYGVTAGTTWTQAQADSQLEIDINNKYAPMVDAVKGKANQNEFDALVSLAYNCGNVFVADGWAEFSHAYCASMIPKYRNAGGQVLQGLVRRRQAELDLFNKLIFSSSNQNIQTGGMIKMYLIKGLDNSGKVKHWYVSDGVSVRHIRTIRMLENYQNKWAKLNLPVDTMFIAEIEKEFGRKIDMASGEVK
>bIL170_NP_047135.1
MNITNAGVRGHNPTGVVIHNDAGSNGANTGFYNSWLPTHNPENGFAHVYIASDGRLQASDFSNKAWHCANSYGNANYASWEVCQSEGDLNQFLKNEQAVLDDVAKYMKQWSLTPNRDTVKLHQELSSTSCPRRSVEVHGGTLESCRSYFIAELSKRLTGKTESKQNEKEIEMYLIYCTDTKRYYVSNGVSVRYVRSTRMLENYQNKWGKLNLPKDTMLQVELDAEFGPNATKP
>ul36_NP_663692.1
MKKIIKKAAIGMVAFFVVAASGPVFAAVGDQGVDWSKYNGDYGNFGYAHDKFAFSQIGGTYGGTFVDQATYETQVASAIAQGKRAHTYIWYQVGGSQEVAKAALDRYLPRIQTPKNSIVALDYESGTSGDKQANTDAILYGMRRVKAAGYTPMYYSYKPYTLENVNYKQIIKEFPNSLWIAAYPNYEVTPVPNYSFFPSMDGISVFQFTSTYVAGGLDGNVDLTGITDNGYGKQQGQEVKPDTATPAIENGKEANEVKGNDVEVGMTVKVNFGAKNYATGETIPQWVKGQPHKIIQKNGDTVLLDGIRSWLSVHDVETIDASTSQPTTPAKTHIVQSGDTLSGIASNWGTNWQELARQNSLSNPNMIYTGQVIRFTGGQSGATARTYTVSSGDNLSSIA…
>4268_NP_839940.1
MNGIDISSYQAELNAGIVPSDFVFIKATEGTKYINPTWREQAGQVTQANKLLGFYHFASTGNPIAEADFFISVVKDYIGKAVLVLDFEAGAINAWGNVGARQFLNRVKEKTGINPMIYMSAEVTRQFNWSTISNSNALWVAQYASTSPTGYQSEPWSDGKGYGAWSSAAIHQYSSSGTLMNWNGQLDLNLAYIDANQWKQLASGSSTSQNNNNSNTNSKLEDDDLMKFTYQIIDAKTGKTQGTIYYYDGNKVVALSHEDQLKIIRQIYKETTGKDLKQYSWRTDAPWYVRFMQAINQKTVEVAWK
>phiLC3_NP_996722.1
MKRLIKKSAIGMFAFFVVAASGPVFAAVGDQGVDWSKYNGTYGNFGYAHDKFAFSQIGGTYGGTFVDQATYETQVASAIAQGKRAHTYIWYQVGGSQEVAKAALDRYLPKIQTPKNSIVALDYEGGASGNKQANTDAILYGMRRVKAAGYTPMYYSYKPYTLANVNYKQIIKEFPKSLWIAAYPNYEVTPVPNYSFFPSMDGISVFQFTSTYVAGGLDGNVDLTGITGNGYGKQKGQEVKPNTATPAIENGKEANEVKGNDVEVGMTVKVNFGAKNYATGETIPQWVKGQPHKIIQKNGDTVLLDGIMSWLSVHDVETIDASTSQPTTPAKSYIVKQGDTLSGIASNLGTNWQELARQNSLSNPNMIYSGQVISLTGGQSGATARTYTVQSGDNLSSIA…
>P008_YP_762533.1
MNITNAGVRGHNPTGVVIHNDAGSNGANTGFYNSWLPTHNPENGFAHVYIASDGRLQASDFSNKAWHCANSYGNANYASWEVCQSEGDLSQFLKNEQAVLDDVAKYMKQWGLTPDRNTVKLHQELSSTSCPRRSVEVHGGTLESCRSYFIAELNKRLTGKTESKQNEKEIEMYLIYCTDTKRYYVSNGVSVRYVRSTRMLENYQNKWGKLNLPKDTMLQVELDAEFGPNATKP
>Q54_YP_762603.1
MNITDAGLRGYDPKGIVIHNDAGSDYATPNFYRNWLPPRNKELGFAHVYMSNTDRLQAADFNLKAWHAGNSYANANYASWEVCQSSGNLAQFLKNEQAVLDDVAKYMKQWGLTPNRDTVKLHRELSSTSCPARSVSVHGNTLEATRTYFINELQRRIGASNNANISNPQNNNSDNSLFIPNYTPEEEIQDMMLFYTVDTKRWYISDGVNIRYIRTTRVLASYQDKWAKMKLKTDNVLQVELDTEFGKAATSTAAPK
>712_YP_764281.1
MNITNAGVRGYNPTGVVIHNDAGSNGANASFYDDWLPKQNPENGFAHVYIGNDGRLQASDFSNMAYHCANSYGNANYASWEVCQSEGDLNQFLRNEQAVLDDVAKYMKQWGLTPNRDTVKLHQELSATSCPRRSVEVHGGTVESCRSYFIAELNKRLTGQTSGTVNNTQTNTELEDDDLMKFTYQVNTKDGKPAGGISYFNGTKVIGLTNGDQWTIVKQIYKDTTGKDLKHYVWNEGAPWHLRFLQANNIKVEMAPNK
>jj50_YP_764334.1
MNITNAGVRGYNPTGVVIHNDAGSNGANASFYDDWLPKQNPENGFAHVYIGNDGRLQASDFSNMAWHCANSYGNANYASWEVCQSEGDLNQFLRNEQAVLDDVAKYMKQWGLTPNRDTVKLHQELSSTSCPRRSVEAHGGTVESCRSYFITELNKRLTGQTSGTVAVNNTQTNTELEDDDLMKFTYTNGDKTTYYFNGEKVIALSHPDQLAIVRKTYKETTGKDLKNFDWKGSPIDIRFMQANGIDKPIIAKK
>KSY1_YP_001469072.1
MFDKDAIKKDMLKLAEQFEGHPVDYDAKDGPQCADFSAFLIKNTTGKTIWGNAIETDNKENINIINENPNVEAKHVDPHEIAEGDLLVESNSNPKVGHVSLIDKIHDDGTVTVYEQNLDGDATGPNPLGVQKHTRKLADFDGWGRVMGALRIEAIPEEKQWVRNPNSRRNGQLQRAGSRQGGAYSSITSLYEQLGMTFK
>asccphi28_YP_001687525.1
MTINSSDVTAWINQNKGKYIDFDGWYGVQCYDLFNAYGKKFWNITFFGFNDPGDYWYHATLPNGWSRIANCKISDMHVGDIIMFGTANSVPYGHVGIVSGSGKMIDENGIGHGDPVTERNITDVIGWAPARYIGVVRPNIVGNGSGTQPLTPEQSFVKKLRELKYVDTSIFAIMGSIYGESGFDPTIIEGGGHMDFKTAVTSGWSGGWGLIQWTPPSKIKAYPEWDMLNRAEVQADVIDDFYNPARHKWSNDGAGASLSVIAQYQSSSGWANVDWNKVISYNFEYNKFIPDNASLETKLAYFIVCCERPNFSAALASYPKRLAAAQRYATQDWSHLGDYNDSNGNTSSDKNTRDSIKEAIDPDHLMLLMQFNNFL
>Bibb29_YP_002004009.1
MNITNAGVRGHNPTGVVIHNDAGSNGANTGFYNSWLPTHDPTNGFAHVYIASDGRLQASDFSNKAWHCANSYGNANYASWEVCQSEGDLNQFLKNEQAVLDDVAKYMKQWGLTPNRDTVKLHQELSSTSCPRRSVEVHGGTLESCRSYFIAELNKRLTGKTESKQNEKEIEMYLIYCTDTKRYYVSNGVSVRYVRSTRMLENYQNKWGKLNLPKDTMLQVELDAEFGPNATKP
>P087_YP_002875753.1
MVNFYSGVAGRRPGKPTFAIIHNDAGSINATASYYSHWLPTHQAELGFAHVYIAKDGRYQAENYDNMAWHAGNGYANQWALSWEVCQSLGATDADFKATEERVFQDVANAFKRYGLVPNRTTVRLHREYSATDCPHRSWALHGQAVQAVQDYFIAGIQRYMGGGSTSTGNDYTSQNTTYTLNKELLDMYLIFTVDTKRWYISNGVGVRYVRTTRMLANYQDNFGKLQLPTDKMDQSS
>CB14_YP_003127155.1
MNITNAGVRGYNPTGVVIHNDAGSNGANAGFYNNWLPNHNPENGFAHVYIGNDGRLQASDFSNMAWHCANSYGNANYASWEVCQSEGDLTQFLRNEQAVLDDVAKYMKQWGLTPNHDTVKLHQELSSTSCPRRSVEAHGGNVESCRSYFIAELNKRLTGQTGGNNNNTTESGEIEMFLINCKDTKNWYVCNGVSARHIKTTRMLGGFQGKFGAIKLPETIMYQDEFEAEYGKVD
>CB19_YP_003127207.1
MNITNAGVRGYNPTGVVIHNDAGSNGANAGFYNNWLPNHNPENGFAHVYIGNDGRLQASDFSNMAWHCANSYGNANYASWEVCQSEGDLTQFLRNEQAVLDDVAKYMKQWGLTPNHDTVKLHQELSSTSCPRRSVEAHGGNVESCRSYFIAELNKRLTGQTGGNNNNTTESGEIEMFLINCKDTKNWYVCNGVSARHIKTTRMLGGFQGKFGAIKLPETIMYQDEFEAEYGKVD
>CB20_YP_003127258.1
MNITNAGVRGYNPTGVVIHNDAGSNGANAGFYNNWLPNHNPENGFAHVYIGNDGRLQASDFSNMAWHCANSYGNANYASWEVCQSEGDLTQFLRNEQAVLDDVAKYMKQWGLTPNHDTVKLHQELSSTSCPRRSVEAHGGNVESCRSYFIAELNKRLTGQTGGNNNNTTESGEIEMFLINCKDTKNWYVCNGVSARHIKTTRMLGGFQGKFGAIKLPETIMYQDEFEAEYGKVD
>CB13_YP_003127309.1
MNITNAGVRGYNPTGVVIHNDAGSNGANAGFYNNWLPNHNPENGFAHVYIGNDGRLQASDFSNMAWHCANSYGNANYASWEVCQSEGDLTQFLRNEQAVLDDVAKYMKQWGLTPNHDTVKLHQELSSTSCPRRSVEAHGGNVESCRSYFIAELNKRLTGQTGGNNNNTTESGEIEMFLINCKDTKNWYVCNGVSARHIKTTRMLGGFQGKFGAIKLPETIMYQDEFEAEYGKVD
>ASCC191_YP_006201105.1
MNITNAGVRGYNPTGVVIHNDAGSNGAKTSFYDSWLPNHDPEEGFAHVYIASDGRLQASDFSNMAYHCANSYGNANYASWEVCQSEGDLNQFLRNEQAVLDDVAKYMKQWGLTPNRDTVKLHQELSSTSCPRRSVEVHGGTVESCRSYFIAELNKRLTGQTVSNNNNTTESGEIEMFLINCKDTKNWYVCNGVSVRHIKTTRMLGGFQGKFGAIKLPETIMYQKEFEAEYGKVN
>ASCC273_YP_006201554.1
MNITNAGVRGYNPTGVVIHNDAGSNGANTNFYNGWLPTHNPENGFAHVYIASDGRLQASDFSNMAYHCANSYGNANYASWEVCQSEGDLTQFLRNEQAVLDDVAKYMKQWGLTPNHDTVKLHQELSSTSCPRRSVEVHGGTVESCRSYFIAELNKRLTGQTGGSNNNTTESGEIEMFLINCKDTKNWYVCNGVSVRHIKTTRMLGGFQGKFGAIKLPETIMYQKEFEAEYGKVN
>ASCC532_YP_006201612.1
MNITNAGIRGHNPTGVVIHNDAGSNGANAGFYNNWLPTHNPENGFAHVYIGNDGRLQASDFSNMAWHCANSYGNANYASWEVCQSEGDLNQFLRNEQAVLDDVAKYMKQWGLTPNHDTVKLHQELSSTSCPRRSVEAHGGTVESCRSYFIAELNKRLTGQNKEKGKKKMILFNTVDTKRAYISDGVTIRWIKTVRLLRTFQKVADVTDLVYQQELDDEFGKANTSK
>ASCC465_YP_006201724.1
MNITNAGVRGHNPTGVVIHNDAGSNGANAGFYNNWLPTHNPENGFAHVYIGNDGRLQASDFSNMAWHCANSYGNANYASWEVCQSEGDLNQFLRNEQAVLDDVAKYMKQWGLTPNHDTVKLHQELSSTSCPRRSVEAHGGTVESCRSYFIAELNKRLTGQNKEKGKKKMILFNTVDTKRAYISDGVTIRWIKTVRLLRTFQKVADVTDLVYQQELDDEFGKANTSK
>ASCC281_YP_006201954.1
MNITNAGVRGHNPTGVVIHNDAGSNGANAGFYNNWLPTHNPENGFAHVYIGNDGRLQASDFSNMAWHCANSYGNANYASWEVCQSEGDLNQFLRNEQAVLDDVAKYMKQWGLTPNHDTVKLHQELSSTSCPRRSVEAHGGTVESCRSYFIAELNKRLTGQNKEKGKKKMILFNTVDTKRAYISDGVTIRWIKTVRLLRTFQKVADVTDLVYQQELDDEFGKANTSK
>P680_YP_008318064.1
MNITNAGVRGHNPTGVVIHNDAGSNGANTSFYNSWLPTHNPENGFAHVYIASDGRLQASDFSNKAWHCANSYGNANYASWEVCQSEGDLNQFLRNEQAVLDDVAKYMKQWGLTPDCNTVKLHQELSSTSCPRRSVEVHGGTLESCRSYFIAELNKRLTGQTESKQNEKEIEMYLIYCTDTKRYYVSNGVSVRYVRSTRMLENYQNKWGKLNLPKDTMLQVELDAEFGPNATKL
>340_YP_008318114.1
MNITNAGVRGHNPTGVVIHNDAGSNGANTSFYNGWLPTHDPTNGFAHVYIASDGRLQASDFSNKAWHCANSYGNANYASWEVCQSEGDLNQFLRNEQAVLDDVAKYMKQWGLTPDRNTVKLHQELSSTSCPRRSVEVHGGTLESCRSYFIAELNKRLTGKTESKQNEKEIEMYLIYCTDTKRYYVSNGVSVRYVRSTRMLENYQNKWGKLNLPKDTMLQVELDAEFGQNATKL
>phi7_YP_008318224.1
MNITNAGVRGYNPTGVVIHNDAGSNGANAGFYNNWLPNHDPEEGFAHVYVASDGRLQASDFSNMAWHCANSYGNANYASWEVCQSEGDLTQFLRNEQAVLDDVAKYMKQWGLTPNHDTVKLHQELSSTSCPRRSVEAHGGTVESCRSYFIAELNKRLTGQTVSTDNNNTTESGEIEMFLINCKDTKNWYVCNGVSARHIKTTRMLGGFQGKFGVIKLPETVMYQAEFEAEYGKVN
>jm2_YP_008320104.1
MNITNAGVRGYNPTGVVIHNDAGSNGANAGFYNNWLPNHNPENGFAHVYIGNDGRLQASDFSNMAWHCANSYGNANYASWEVCQSEGDLNQFLRNEQAVLDDVAKYMKQWGLTPNHDTVKLHQELSSTSCPRRSVEAHGGTVESCRSYFITELNKRLTEQTSVTVNNTQTNTELEDDDLMKFTYQVNTKDGKPAGGISGISYFNGTKVIGLTNGDQLNIVKQIYKDTTGKDLKHYVWNEGAPWHLRFLQANNIKVEMAPYK
>BM13_YP_008320196.1
MKKVIKKAAIGMVAFFVVAASGPVFAAVGDQGVDWSKYNGTYGNFGYAHDKFAFSQIGGTYGGTFVDQATYSTQVASAIAQGKRAHTYIWYQVGGSQEVAKAALDRYLPKIQTPKNSIVALDYEGGASGDKQANTDAILYGMRRVKAAGYTPMYYSYKPYTLENVNYKQIIKEFPNSLWIAAYPNNEVTPVPNYSFFPSMDGISVFQFTSTYVAGGLDGNVDLTGITDNGYGKQQGQEVKPDTTTPAIENGKEANEVKGNDVEVGMTVKVNFGAKNYATGETIPQWVKGQPHKIIQKNGDTVLLDGIMSWLSVHDVETIDASTSQPTTPAKSYIVKQGDTLSGIASNWGTNWQELARQNSLSNPNMIYTGQVIHFTGGQYGATARTYTVRSGDNLSSIA…
>r1t_YP_NP_695077.1
MTIYDKTFLLGTGQGSSQKASNRYIVIHDTANDNNQGDNSATNEASYMHNNWQNAYTHAIAGWDKVYLVGEPGYVAYGAGSPANERSPFQIELSHYSDPAKQRSSYINYINAVREQAKVFGIPLTLDGAGNGIKTHKWVSDNLWGDHQDPYSYLTRIGISKDQLAKDLANGIGGASKSNQSNNDDSTHAINYTPNMEEKEMTYLIFAKDTKRWYITNGIEIRYIKTGRVLGNYQNQWLKFKLPVDTMFQAEVDKEFGTGATNPNRDISKG
>1358_YP_009140409.1
MVNQAQVKQWIDTHVGKWVDFDGMYGAQCMDLAVQYAHDLWGFRLTGNAENLRNQALPAGWQRIKNSRGFVPQQGDIFVWYGTKHPYGHTGIVISATLNNYTALEQNMVTGKGQAADKAAINTRPYPSEFWGVVRPPITSGGNITPPDQNGTGGKLTAQRGTFKANSAVNIRRAPNTKTGTVAGVLKAGQTVNYDNIIDADGWRWVSWVGASGNRNYSAVRRLSDNFRTGLCY
>WRP3_YP_009147716.1
MTNYDKTFMLGAGQGSSQKTSNEYIIIHDTANDNNQGDNSAYNEASYMHNNWQNAYTHAIAGWDRVYLVGEAGYVAYGAGNVANSRAPFQIELSHYSDPVKQRQSYVNYVNAIREYANKFGIPLTLDSGGKGIKSHKWVSDNIWGDHQDPYGYLARIGISKAQLATDLANGIGGTAPASKPASKPAPAPAPAPKPAPKPSKPAQKVPTNVVYGLHQKGGGWLGEITNFNNSNSNGFAGLPSNKHDLLYMRVTHGALKYRVHTIEDGWLGWVTNGNKNDTVNGCAGISGHTIDGVQAYFYTPSGEVYQQAHYRSQTAKRAGWLAPVVDDSDFAGIFGEPLDRLQVAISNTNPF
>Sl4_YP_009208056.1
MNITNAGVRGYNPTGVVIHNDAGSNGANAGFYNNWLPNHNPENGFAHVYIGNDGRLQASDFSNMAWHCANSYGNANYASWEVCQSEGDLTQFLRNEQSVLDDVAKYMKQWGLTPNHDTVKLHQELSSTSCPRRSVEAHGGTVESCRSYFIAELNKRLTGQTGGNNNNTTESGEIEMFLINCKDTENWYVCNGVSARHIKTTRMLGGFQGKFGVIKLPETIMYQDEFEAEYGKVD
>28201_YP_009279522.1
MPSIENMIAWMQARKGKVTYSMTSRMGPNSYDCSSSVFFSMIAGGFLSAGSMGNTETLFGMSGTKLKEISRGEVQRGDIFISGTPGGSAGSDGHTGIFLSNGSFIHCSYTHNGIAVDTNDAYMSTRLPHHFYRIVGSGSGNTDNKPQMVTLNVDGQFSNATAKRLQEYFDTAGKDGVISHQYKQTFNQNIYAAQFDSSLTGSNVVKALQRFLGIGQDGLFGQGTIKALQKHLGTTQDGTISPVSDSVRELQRRLNANKL
>63301_YP_009279728.1
MKRLIKKAAIGMVAFFVVAASGPVFAAVGDQGVDWSKYNETYGNFGYAHDKFAFSQIGGTYGGSFVDQATYPTQVASAIAQGKRAHTYIWYQVGGSQEVAKAALDRYLPRIQTPKNSIVALDYEGGASGDKQANTDAILYGMRRVKAAGYTPMYYSYKPYTLANVNYKQIIKEFPNSLWIAAYPNYEVTPVPNYSFFPSMDGISVFQFTSTYIAGGLDGNVDLTGITDNGYGKQKGQEVKPDTATPAIKNGKEANEVKGNDVEVGMTVKVNFGAKNYATGETIPQWIKGQPHKIIQKNGDTVLLDGIMSWLSVHDVETIDASTSQPTTPAKSYIVKQGDTLSGIASNLGTNWQELARQNSLSNPNMIYTGQVIRFTGGQSGATARTYTVQSGDNLSSIA…
>50101_YP_009283245.1
MKRLIKKAAIGMVAFFVVAASGPVFAAVGDQGVDWSKYNGDYGNFGYAHDKFAFSQIGGTYGGTFVDQATYETQVASAIAQGKRAHTYIWYQVGGSQEVAKAALDRYLPKIQTPKNSIVALDYEGGASGDKQANTDAILYGMRRVKAAGYTPMYYSDKPYTLANVNYKQIIKEFPNSLWIAAYPNYEVTPVPNYSFFPSMDGISVFQFTSTYVAGGLDGNVDLTGITGNGYGKQKGQEVKPNTATPAIENGKEANEVKGNDVEVGMTVKVNFGAKNYATGETIPQWVKGQPHKIIQKNGDTVLLDGIMSWLSVHDVETIDASTSQPTTPAKSYIVKQGDTLSGIASNLGTNWQELARQNSLSNPNMIYSGQVISFTGGQSGATARTYTVQSGDNLSSIA…
>98201_YP_009286366.1
MIAWMQARKGKVTYSMTSRMGPKSYDCSSSVFFAMIAGGFLSAGSMGNTETLFGMSGTKLKEISRGEVQRGDIFISGTPGGSAGSDGHTGIFLSNGSFIHCSYTHNGIAVDTNDAYMSTRLPHHFYRIVGSGSGNTDNKPQMVTLNVDGRFGNATAKRLQEYFDTAGKDGVISHQYKQTFNQNIYAAQFDSSLTGSNVVKALQRFLGIGQDGLFGQGTIKALQKHLGTTQDGTISPVSDSVRELQRRLNANKL
>P475_AGI11095.1
MNITNAGVRGHNPTGVVIHNDAGSNGANTSFYNGWLPTHDPTNGFAHVYIASDGRLQASDFSNMAWHCANSYGNANYASWEVCQSEGDLNQFLKNEQAVLDDVAKYMKQWGLTPNRDTVNLHQELSSTSCPRRSVEVHGGTLESCRSYFIAELNKRLTGKTESKQNEKEIEMYLIYCTDTKRYYVSNGVSVRYVRSTRMLENYQNKWGKLNLPKDTMLQVELDAEFGPNATKP
>1706_YP_001828721.1
MSYIVHNDGMIPNPKTQTVNYGGRQFIVIHSTADLNAIAGDIDQYFDSNWSSVYAFVQWAIDDKEAWQNYDNGFRSWGAGNVNSYAWSQIEICEFQDDNRAKAAIANAIQLTKALVNEATAKGVKVEIISHKEAAQMFGGSDHVDPIPYFNRFGYTMDWFRQQVGAANGGSTNGGSTSNITITGEKEMKVITITTDGDYYGKKYKAGACFFFTGDSLRYIERPQALGVFDVLQIPRFRMDAISLLLVIQDLDLKIS
>Phi19_ALM63160.1
MNITNAGVRGHNPTGVVIHNDAGSNGANTSFYNSWLPNHDPANGFAHVYVASDGRLQASDFSNMAWHCANSYGNANYASWEVCQSEGDLTQFLRNEQAVLDDVAKYMKQWGLTPNHDTVKLHQELSSTSCPRRSVEAHGGTVESCRSYFIAELNKRLTGQSNGNASNEGKGKKKMILFNTVDTKRAYVSDGVTIRWVKTARLLKTFQKTADITDVVYQKELDDEFGKDNTSK
>Phi4_ALM63061.1
MNITNAGVRGHNPTGVVIHNDAGSNGANTSFYNSWLPNHDPANGFAHVYVASDGRLQASDFSNMAWHCANSYGNANYASWEVCQSEGDLTQFLRNEQAVLDDVAKYMKQWGLTPNHDTVKLHQELSSTSCPRRSVEAHGGTVESCRSYFIAELNKRLTGQSNGNASNEGKGKKKMILFNTVDTKRAYVSDGVTIRWVKTARLLKTFQKTADITDVVYQKELDDEFGKDNTSK
>949_YP_004306215.1
MTNYDKTFMLGAGQGSSQKTSNEYIVIHDTANDKNQGDNSAYNEAKYMHNNWQDAYTHAIAGWDRVYLVGEAGYVAYGAGEVANSRSPFQIELAHYTDPVKQRQSYVNYINAIREHANKFGIPLTLDGGGKGIKSHKWVSDNIWGDHQDPYGYLARIGISKAQLAADLASGVGGTAPTPVSKPAPVPASKPTSTKKVQTNVVYGLHQKGGGWLGEITNFNNSESNGFAGLPNHQHDLLYMRVTHGALKYRVHTIEDGWLGWVTNGNKNDTVNGCAGISGHTIDGVQAYFYTPGGEVYQQAHYRSQTTKRAGWLAPVVDDSDFAGILGEPLDRLQVAISNTNPF
>P335_ABI54253.1
MKRLIKKSAIGMFAFFVVAASGPVFAASGDQGVDWSKYNGTYGNFGYAHDKFAFSQIGGTYGGSFVDQATYSTQVASAIAQGKRAHTYIWYQVGGSQEVAKAALDRYLPRIQTPKNSIVALDYEGGASGDKQANTDAILYGMRRVKAAGYTPMYYSDKPYTLANVNYKQIVKEFPNSLWIAAYPNYEVTPVPNYSFFPSMDGISVFQFTSTYVAGGLDGNVDLTGITDNGYGKQQGQEVKPDTATPATDDGKDANEVTPSEIKEGMTVTIKFSATNYSTGQAIPKWVKENSYKVLQKSGSKVLLDNIMSWVAASDVQALDIGGSSSSSTGNTQTHIVQSGDTLSGIASNWGTNWQELARQNSLSNPNMIYIGQVIRFTGGQSGATARTYTVQSGDNLSS…
>TP901-1_NP_112716.1
MKKVIKKAAIGMFAFFVVAASGPVFAAVGDQGVDWSKYNGTYGNFGYAHDKFAFSQIGGTYGGTFVDQATYETQVASAIAQGKRAHTYIWYQVGGSQEVAKAALDHYLPKIQTPKNSIVALDYEGGASGDKQANTDAILYGMRRVKAAGYTPMYYSDKPYTLANVNYNQIIKEFPNSLWIAAYPNYEVTPVPNYSFFPSMDGISVFQFTSTYVAGGLDGNVDLTGITDNGYGKQQAQEVKPDTATPAIENGKEANEVKGNDVEVGMTVKVNFGAKNYATGETIPQWVKGQPHKIIQKNGDTVLLDGIMSWLSVHDVETIDASTSQPTTPAKGYIVKQGDTLSGIASNWGTNWQELARQNSLSNPNVIYTGQVIRFTGGQSGATARTYTVSSGDNLSSIA…
>Tuc2009_NP_108734.1
MKRLIKKSAIGMFAFFVVAASGPVFAASGDQGVDWPKYNGTYGNFGYAHDKFAFSQIGGTYGGTFVDQATYKTQVASAIAQGKRAHTYIWYQVGGSQEVAKAALDRYLPKIQTPKNSIVALDYESGASGDKQANTDAILYGMRRVKAAGYTPMYYSYKPYTLANVNYKQIIKEFPNSLWIAAYPNYEVTPVPNYSFFPSMDGISLFQFTSTYIAGGLDGNVDLTGITDNGYRKQKGQEVKPNTATPAIENGKEANEVKGNDVEAGMTVKVNFGAKNYATGETIPQWVKGQPHKIIQKNGDTVLLDGIMSWLSVHDVETIDSTSQPTTPAKSYVVKQGDTLSGIASNWGTNWQELARQNSLSNPNMIYAGQVISFTGGQSGATARAYTVQSGDNLSSIAI…
>c2_NP_043551.1
MKVSQNGLNLIKEFEGCRLTAYKPVPWEQMYTIGWGHYGVTAGTTWTQAQADSQLEIDINNKYAPMVDAYVKGKANQNEFDALVSLAYNCGNVFVADGWAPFSHAYCASMIPKYRNAGGQVLQGLVRRRQAELNLFNKPVSSNSNQNNQTGGMIKMYLIIGLDNSGKAKHWYVSDGVSVRHVRTIRMLENYQNKWAKLNLPVDTMFIAEIEAEFGRKIDMASGEVK
>p2_ADC80094.1
MNITNAGVRGYNPTGVVIHNDAGSNGANASFYDDWLPKQNPENGFAHVYIGNDGRLQASDFSNMAWHCANSYGNANYASWEVCQSEGDLNQFLRNEQAVLDDVAKYMKQWGLTPNRDTVKLHQELSSTSCPRRSVEAHGGTVESCRSYFITELNKRLTGQTSGTVAVNNTQTNTELEDDDLMKFTYTNGDKTTYYFNGEKVIALSHPDQLAIVRKTYKETTGKDLKNFDWKGSPIDIRFMQANGIDKPIIAKK
>sk1_NP_044966.1
MNITNAGVRGYNPTGVVIHNDAGSNGANASFYDDWLPKQNPENGFAHVYIGNDGRLQASDFSNMAWHCANSYGNANYASWEVCQSEGDLNQFLRNEQAVLDDVAKYMKQWGLTPNRDTVKLHQELSSTSCPRRSVEAHGGTVESCRSYFITELNKRLTGQNNTQTNTELEDDDLMKFTYTNGDKTTYYFNGEKVIALSHPDQLAIVRKTYKETTGKDLKNFDWKGSPIDIRFMQANGIDKPIIAKK
>936_AGI10761.1
MNITNAGVRGHNPTGVVIHNDAGSNGANAGFYNNWLPNHNPENGFAHVYIASDGRLQASDFSNMAWHCANSYGNANYASWEVCQSEGDLTQFLRNEQAVLDDVAKYMKQWGLTPNHDTVKLHQELSSTSCPRRSVEAHGGTVESCRSYFIAELNKRLTGQTNVTVNNTKESEEIEMFLINCKDTKNWYVCNGVSARHIKTTRMLGGFQGKFGVIKLPETVMYQAEFEAEYGKVN

## Sheet: Fig 2B
	Lys138 (2.5 uM)						LysP008 (0.31 uM)						Lysc2 (0.025 uM)						LysP335 (10 uM)						LysP335 Δ TDM (10 uM)						control buffer
Kinetic read	REP_1	REP_2	REP_3	REP_4	mean OD600nm	% mean OD600nm	REP_1	REP_2	REP_3	REP_4	mean OD600nm	% mean OD600nm	REP_1	REP_2	REP_3	REP_4	mean OD600nm	% mean OD600nm	REP_1	REP_2	REP_3	REP_4	mean OD600nm	% mean OD600nm	REP_1	REP_2	REP_3	REP_4	mean OD600nm	% mean OD600nm	REP_1	REP_2	REP_3	REP_4	mean OD600nm	% mean OD600nm
0	0.53	0.517	0.528	0.549	0.531	100	0.513	0.52	0.506	0.506	0.51125	100	0.526	0.538	0.535	0.532	0.53275	100	0.517	0.523	0.518	0.523	0.52025	100	0.534	0.526	0.522	0.523	0.52625	100	0.539	0.534	0.528	0.527	0.532	100
2	0.509	0.516	0.523	0.532	0.52	97.9284	0.497	0.504	0.495	0.487	0.49575	96.9682	0.522	0.535	0.533	0.521	0.52775	99.0615	0.502	0.503	0.501	0.498	0.501	96.2999	0.519	0.522	0.516	0.517	0.5185	98.5273	0.54	0.533	0.527	0.526	0.5315	99.906
4	0.486	0.499	0.497	0.516	0.4995	94.0678	0.47	0.478	0.455	0.432	0.45875	89.7311	0.487	0.514	0.51	0.491	0.5005	93.9465	0.503	0.501	0.5	0.497	0.50025	96.1557	0.515	0.52	0.514	0.512	0.51525	97.9097	0.541	0.529	0.532	0.525	0.53175	99.953
6	0.447	0.471	0.461	0.486	0.46625	87.806	0.41	0.427	0.385	0.359	0.39525	77.3105	0.434	0.474	0.477	0.448	0.45825	86.016	0.501	0.497	0.497	0.493	0.497	95.531	0.507	0.514	0.512	0.509	0.5105	97.0071	0.542	0.53	0.526	0.53	0.532	100
8	0.402	0.426	0.41	0.443	0.42025	79.1431	0.351	0.375	0.336	0.294	0.339	66.3081	0.38	0.431	0.438	0.4	0.41225	77.3815	0.495	0.494	0.494	0.492	0.49375	94.9063	0.504	0.512	0.509	0.504	0.50725	96.3895	0.528	0.531	0.529	0.527	0.52875	99.3891
10	0.332	0.364	0.352	0.395	0.36075	67.9379	0.3	0.329	0.284	0.243	0.289	56.5281	0.336	0.388	0.394	0.363	0.37025	69.4979	0.492	0.491	0.492	0.486	0.49025	94.2335	0.499	0.512	0.507	0.502	0.505	95.962	0.54	0.532	0.527	0.525	0.531	99.812
12	0.273	0.303	0.298	0.346	0.305	57.4388	0.26	0.295	0.242	0.218	0.25375	49.6333	0.29	0.34	0.345	0.323	0.3245	60.9104	0.489	0.489	0.491	0.485	0.4885	93.8972	0.498	0.509	0.505	0.499	0.50275	95.5344	0.55	0.533	0.521	0.524	0.532	100
14	0.249	0.245	0.25	0.299	0.26075	49.1055	0.231	0.266	0.219	0.202	0.2295	44.89	0.245	0.296	0.3	0.288	0.28225	52.9798	0.486	0.489	0.49	0.484	0.48725	93.6569	0.496	0.504	0.498	0.496	0.4985	94.7268	0.529	0.537	0.526	0.529	0.53025	99.6711
16	0.221	0.206	0.212	0.258	0.22425	42.2316	0.212	0.237	0.206	0.189	0.211	41.2714	0.23	0.261	0.264	0.261	0.254	47.6771	0.485	0.485	0.489	0.482	0.48525	93.2725	0.488	0.499	0.493	0.493	0.49325	93.7292	0.531	0.539	0.529	0.529	0.532	100
18	0.198	0.183	0.186	0.223	0.1975	37.194	0.199	0.209	0.195	0.177	0.195	38.1418	0.224	0.232	0.236	0.243	0.23375	43.8761	0.485	0.482	0.486	0.478	0.48275	92.7919	0.485	0.495	0.489	0.492	0.49025	93.1591	0.528	0.536	0.532	0.527	0.53075	99.765
20	0.172	0.166	0.17	0.197	0.17625	33.1921	0.191	0.19	0.187	0.167	0.18375	35.9413	0.21	0.21	0.214	0.225	0.21475	40.3097	0.483	0.481	0.486	0.476	0.4815	92.5517	0.481	0.492	0.487	0.486	0.4865	92.4466	0.533	0.531	0.528	0.524	0.529	99.4361
22	0.155	0.156	0.16	0.178	0.16225	30.5556	0.185	0.179	0.18	0.16	0.176	34.4254	0.197	0.194	0.198	0.206	0.19875	37.3064	0.481	0.478	0.483	0.474	0.479	92.0711	0.479	0.487	0.485	0.482	0.48325	91.829	0.532	0.529	0.526	0.522	0.52725	99.1071
24	0.143	0.149	0.154	0.165	0.15275	28.7665	0.18	0.172	0.175	0.153	0.17	33.2518	0.186	0.181	0.187	0.195	0.18725	35.1478	0.479	0.475	0.479	0.472	0.47625	91.5425	0.476	0.483	0.482	0.481	0.4805	91.3064	0.531	0.528	0.526	0.522	0.52675	99.0132
26	0.135	0.144	0.149	0.155	0.14575	27.4482	0.176	0.167	0.17	0.153	0.1665	32.5672	0.177	0.17	0.177	0.184	0.177	33.2238	0.46	0.485	0.474	0.478	0.47425	91.1581	0.474	0.481	0.479	0.478	0.478	90.8314	0.53	0.527	0.525	0.521	0.52575	98.8252
28	0.13	0.14	0.145	0.15	0.14125	26.6008	0.173	0.163	0.166	0.153	0.16375	32.0293	0.17	0.163	0.17	0.173	0.169	31.7222	0.456	0.488	0.471	0.471	0.4715	90.6295	0.471	0.478	0.476	0.476	0.47525	90.3088	0.529	0.528	0.524	0.52	0.52525	98.7312
30	0.126	0.137	0.142	0.145	0.1375	25.8945	0.171	0.159	0.164	0.151	0.16125	31.5403	0.165	0.16	0.165	0.164	0.1635	30.6898	0.456	0.488	0.468	0.47	0.4705	90.4373	0.469	0.477	0.477	0.478	0.47525	90.3088	0.528	0.527	0.525	0.51	0.5225	98.2143

## Sheet: Fig 2C
	OD690nm			mean
glucose (mg/ml)	REP_1	REP_2	REP_3
0.5	1.505	1.551	1.511	1.52233
0.25	0.978	0.956	0.929	0.954333
0.125	0.682	0.682	0.663	0.675667
0.0625	0.415	0.381	0.376	0.390667
0.03125	0.395	0.274	0.275	0.314667
0.015625	0.236	0.223	0.222	0.227
0.0078125	0.206	0.201	0.2	0.202333
0.00390625	0.078	0.078	0.078	0.078
0.00195312	0.078	0.078	0.079	0.0783333
0.000976562	0.079	0.078	0.078	0.0783333
0.000488281	0.078	0.079	0.079	0.0786667
	lysc2 + CW		LysP335 + CW		LysP335 Δ TDM+ CW		LysP335 only		CW only		buffer
	OD690nm	glucose (mg/ml)	OD690nm	glucose (mg/ml)	OD690nm	glucose (mg/ml)	OD690nm	glucose (mg/ml)	OD690nm	glucose (mg/ml)	OD690nm	glucose (mg/ml)
REP_1	0.396	0.0764266	0.219	0.0140016	0.409	0.0810115	0.223	0.0154123	0.188	0.00306835	0.181	0.000599563
REP_2	0.398	0.077132	0.224	0.015765	0.406	0.0799534	0.214	0.0122381	0.185	0.0020103	0.181	0.000599563
REP_3	0.397	0.0767793	0.223	0.0154123	0.403	0.0788954	0.217	0.0132962	0.181	0.000599563	0.18	0.000246879
		mean	std
	lysc2 + CW	0.0767793	0.000352684
	LysP335 + CW	0.0150596	0.000933114
	LysP335 Δ TDM+ CW	0.0799534	0.00105805
	LysP335 only	0.0136489	0.0016162
	CW only	0.00189274	0.00123859
	buffer	0.000482001	0.000203622

## Sheet: Fig 2D 
LysP008	Lactococcus lactis QE							Lactococcus lactis IL1403							Lactococcus lactis RL34/25							Lactococcus lactis 582							Lactococcus lactis IE-16							Lactococcus lactis RD565							Lactococcus lactis F7/2
Kinetic read	REP_1	REP_2	REP_3	REP_4	mean OD600nm	% mean OD600nm	% mean OD600nm decrease	REP_1	REP_2	REP_3	REP_4	mean OD600nm	% mean OD600nm	% mean OD600nm decrease	REP_1	REP_2	REP_3	REP_4	mean OD600nm	% mean OD600nm	% mean OD600nm decrease	REP_1	REP_2	REP_3	REP_4	mean OD600nm	% mean OD600nm	% mean OD600nm decrease	REP_1	REP_2	REP_3	REP_4	mean OD600nm	% mean OD600nm	% mean OD600nm decrease	REP_1	REP_2	REP_3	REP_4	mean OD600nm	% mean OD600nm	% mean OD600nm decrease	REP_1	REP_2	REP_3	REP_4	mean OD600nm	% mean OD600nm	% mean OD600nm decrease
0	0.573	0.578	0.578	0.561	0.5725	100	0	0.526	0.524	0.53	0.533	0.52825	100	0	0.778	0.763	0.755	0.749	0.76125	100	0	0.721	0.72	0.712	0.696	0.71225	100	0	0.571	0.585	0.594	0.611	0.59025	100	0	0.676	0.662	0.666	0.649	0.66325	100	0	1.006	1.009	1.035	1.029	1.01975	100	0
2	0.572	0.576	0.577	0.561	0.5715	99.8253	0.174672	0.514	0.496	0.503	0.499	0.503	95.2201	4.77993	0.782	0.769	0.756	0.752	0.76475	100.46	-0.45977	0.722	0.722	0.712	0.697	0.71325	100.14	-0.1404	0.558	0.576	0.574	0.595	0.57575	97.5434	2.45659	0.675	0.67	0.668	0.654	0.66675	100.528	-0.527704	0.981	0.977	0.99	0.983	0.98275	96.3717	3.62834
4	0.566	0.567	0.559	0.538	0.5575	97.3799	2.62009	0.49	0.481	0.474	0.482	0.48175	91.1973	8.80265	0.777	0.768	0.751	0.743	0.75975	99.803	0.197044	0.708	0.709	0.695	0.673	0.69625	97.7536	2.2464	0.545	0.57	0.562	0.585	0.5655	95.8069	4.19314	0.672	0.665	0.663	0.648	0.662	99.8115	0.188466	0.95	0.974	0.974	0.978	0.969	95.0233	4.97671
6	0.478	0.485	0.464	0.406	0.45825	80.0437	19.9563	0.43	0.447	0.437	0.432	0.4365	82.6313	17.3687	0.775	0.763	0.739	0.699	0.744	97.734	2.26601	0.673	0.663	0.645	0.61	0.64775	90.9442	9.05581	0.533	0.56	0.55	0.572	0.55375	93.8162	6.18382	0.663	0.656	0.649	0.628	0.649	97.8515	2.14851	0.951	0.955	0.96	0.963	0.95725	93.871	6.12895
8	0.363	0.358	0.338	0.27	0.33225	58.0349	41.9651	0.378	0.382	0.386	0.387	0.38325	72.5509	27.4491	0.73	0.71	0.675	0.611	0.6815	89.5238	10.4762	0.61	0.601	0.578	0.532	0.58025	81.4672	18.5328	0.496	0.544	0.535	0.558	0.53325	90.3431	9.65693	0.639	0.632	0.615	0.578	0.616	92.876	7.12401	0.935	0.924	0.933	0.942	0.9335	91.542	8.45796
10	0.266	0.259	0.241	0.191	0.23925	41.7904	58.2096	0.324	0.329	0.338	0.341	0.333	63.0383	36.9617	0.668	0.644	0.588	0.5	0.6	78.8177	21.1823	0.543	0.534	0.505	0.458	0.51	71.6041	28.3959	0.422	0.503	0.509	0.526	0.49	83.0157	16.9843	0.589	0.583	0.562	0.519	0.56325	84.9227	15.0773	0.887	0.87	0.893	0.906	0.889	87.1782	12.8218
12	0.205	0.202	0.187	0.156	0.1875	32.7511	67.2489	0.272	0.281	0.293	0.301	0.28675	54.283	45.717	0.583	0.557	0.481	0.398	0.50475	66.3054	33.6946	0.477	0.469	0.437	0.394	0.44425	62.3728	37.6272	0.336	0.427	0.443	0.463	0.41725	70.6904	29.3096	0.536	0.531	0.506	0.462	0.50875	76.7056	23.2944	0.811	0.794	0.838	0.857	0.825	80.9022	19.0978
14	0.172	0.172	0.16	0.14	0.161	28.1223	71.8777	0.229	0.241	0.255	0.269	0.2485	47.0421	52.9579	0.492	0.466	0.383	0.322	0.41575	54.6141	45.3859	0.419	0.414	0.379	0.345	0.38925	54.6508	45.3492	0.258	0.331	0.362	0.377	0.332	56.2474	43.7526	0.483	0.478	0.454	0.41	0.45625	68.79	31.21	0.716	0.696	0.761	0.783	0.739	72.4687	27.5313
16	0.153	0.157	0.144	0.13	0.146	25.5022	74.4978	0.194	0.211	0.222	0.231	0.2145	40.6058	59.3942	0.407	0.382	0.306	0.27	0.34125	44.8276	55.1724	0.37	0.366	0.335	0.303	0.3435	48.2274	51.7726	0.2	0.251	0.284	0.294	0.25725	43.5832	56.4168	0.436	0.43	0.407	0.366	0.40975	61.7791	38.2209	0.608	0.601	0.668	0.687	0.641	62.8585	37.1415
18	0.142	0.148	0.134	0.124	0.137	23.9301	76.0699	0.166	0.185	0.192	0.197	0.185	35.0213	64.9787	0.34	0.319	0.255	0.235	0.28725	37.734	62.266	0.33	0.329	0.301	0.294	0.3135	44.0154	55.9846	0.168	0.198	0.231	0.232	0.20725	35.1122	64.8878	0.394	0.387	0.367	0.331	0.36975	55.7482	44.2518	0.503	0.519	0.57	0.577	0.54225	53.1748	46.8252
20	0.135	0.141	0.127	0.12	0.13075	22.8384	77.1616	0.146	0.163	0.167	0.171	0.16175	30.62	69.38	0.291	0.274	0.222	0.211	0.2495	32.775	67.225	0.299	0.298	0.274	0.259	0.2825	39.663	60.337	0.147	0.165	0.185	0.191	0.172	29.1402	70.8598	0.358	0.352	0.335	0.3	0.33625	50.6973	49.3027	0.409	0.471	0.473	0.47	0.45575	44.6923	55.3077
22	0.129	0.134	0.122	0.116	0.12525	21.8777	78.1223	0.132	0.146	0.149	0.153	0.145	27.4491	72.5509	0.258	0.245	0.201	0.195	0.22475	29.5238	70.4762	0.276	0.276	0.251	0.25	0.26325	36.9603	63.0397	0.133	0.146	0.163	0.164	0.1515	25.6671	74.3329	0.329	0.322	0.307	0.277	0.30875	46.5511	53.4489	0.332	0.397	0.394	0.386	0.37725	36.9944	63.0056
24	0.124	0.131	0.119	0.113	0.12175	21.2664	78.7336	0.121	0.134	0.136	0.138	0.13225	25.0355	74.9645	0.237	0.225	0.188	0.183	0.20825	27.3563	72.6437	0.258	0.257	0.233	0.232	0.245	34.398	65.602	0.125	0.133	0.144	0.146	0.137	23.2105	76.7895	0.303	0.297	0.286	0.257	0.28575	43.0833	56.9167	0.274	0.331	0.335	0.323	0.31575	30.9635	69.0365
26	0.12	0.127	0.116	0.112	0.11875	20.7424	79.2576	0.114	0.124	0.126	0.128	0.123	23.2844	76.7156	0.222	0.211	0.177	0.174	0.196	25.7471	74.2529	0.243	0.243	0.222	0.214	0.2305	32.3622	67.6378	0.118	0.125	0.139	0.134	0.129	21.8551	78.1449	0.282	0.276	0.267	0.239	0.266	40.1055	59.8945	0.231	0.284	0.305	0.276	0.274	26.8693	73.1307
28	0.117	0.122	0.113	0.108	0.115	20.0873	79.9127	0.109	0.117	0.119	0.12	0.11625	22.0066	77.9934	0.212	0.201	0.169	0.167	0.18725	24.5977	75.4023	0.231	0.229	0.21	0.205	0.21875	30.7125	69.2875	0.113	0.119	0.127	0.126	0.12125	20.5421	79.4579	0.264	0.257	0.25	0.225	0.249	37.5424	62.4576	0.2	0.249	0.255	0.24	0.236	23.1429	76.8571
30	0.115	0.119	0.112	0.107	0.11325	19.7817	80.2183	0.104	0.111	0.113	0.114	0.1105	20.9181	79.0819	0.204	0.194	0.163	0.162	0.18075	23.7438	76.2562	0.219	0.217	0.203	0.197	0.209	29.3436	70.6564	0.109	0.115	0.123	0.12	0.11675	19.7798	80.2202	0.248	0.238	0.235	0.212	0.23325	35.1677	64.8323	0.178	0.22	0.258	0.211	0.21675	21.2552	78.7448
Lysc2	Lactococcus lactis QE							Lactococcus lactis IL1403							Lactococcus lactis RL34/25							Lactococcus lactis 582							Lactococcus lactis IE-16							Lactococcus lactis RD565							Lactococcus lactis F7/2
Kinetic read	REP_1	REP_2	REP_3	REP_4	mean OD600nm	% mean OD600nm	% mean OD600nm decrease	REP_1	REP_2	REP_3	REP_4	mean OD600nm	% mean OD600nm	% mean OD600nm decrease	REP_1	REP_2	REP_3	REP_4	mean OD600nm	% mean OD600nm	% mean OD600nm decrease	REP_1	REP_2	REP_3	REP_4	mean OD600nm	% mean OD600nm	% mean OD600nm decrease	REP_1	REP_2	REP_3	REP_4	mean OD600nm	% mean OD600nm	% mean OD600nm decrease	REP_1	REP_2	REP_3	REP_4	mean OD600nm	% mean OD600nm	% mean OD600nm decrease	REP_1	REP_2	REP_3	REP_4	mean OD600nm	% mean OD600nm	% mean OD600nm decrease
0	0.597	0.591	0.593	0.588	0.59225	100	0	0.511	0.505	0.519	0.506	0.51025	100	0	0.785	0.804	0.803	0.794	0.7965	100	0	0.739	0.754	0.744	0.739	0.744	100	0	0.563	0.571	0.566	0.56	0.565	100	0	0.695	0.684	0.693	0.685	0.68925	100	0	0.979	0.987	1	0.961	0.98175	100	0
2	0.578	0.574	0.582	0.573	0.57675	97.3829	2.61714	0.498	0.509	0.511	0.481	0.49975	97.9422	2.05781	0.776	0.788	0.793	0.785	0.7855	98.619	1.38104	0.729	0.738	0.727	0.72	0.7285	97.9167	2.08333	0.563	0.571	0.562	0.539	0.55875	98.8938	1.10619	0.68	0.672	0.681	0.675	0.677	98.2227	1.77729	0.978	0.985	0.982	0.956	0.97525	99.3379	0.662083
4	0.578	0.57	0.579	0.572	0.57475	97.0452	2.95483	0.456	0.492	0.467	0.435	0.4625	90.6418	9.35816	0.769	0.784	0.79	0.782	0.78125	98.0854	1.91463	0.718	0.727	0.714	0.709	0.717	96.371	3.62903	0.545	0.554	0.545	0.505	0.53725	95.0885	4.9115	0.677	0.67	0.677	0.671	0.67375	97.7512	2.24882	0.988	0.985	0.994	0.943	0.9775	99.5671	0.4329
6	0.558	0.564	0.56	0.562	0.561	94.7235	5.27649	0.414	0.424	0.402	0.379	0.40475	79.3239	20.6761	0.763	0.779	0.784	0.775	0.77525	97.3321	2.66792	0.708	0.719	0.703	0.698	0.707	95.0269	4.97312	0.481	0.495	0.454	0.371	0.45025	79.6903	20.3097	0.671	0.666	0.67	0.667	0.6685	96.9895	3.01052	0.959	0.942	0.952	0.916	0.94225	95.9766	4.02343
8	0.525	0.53	0.535	0.537	0.53175	89.7847	10.2153	0.373	0.361	0.354	0.333	0.35525	69.6227	30.3773	0.75	0.77	0.776	0.766	0.7655	96.108	3.89203	0.686	0.703	0.687	0.684	0.69	92.7419	7.25806	0.354	0.366	0.332	0.229	0.32025	56.6814	43.3186	0.665	0.662	0.664	0.662	0.66325	96.2278	3.77222	0.919	0.905	0.91	0.884	0.9045	92.1314	7.8686
10	0.469	0.488	0.494	0.499	0.4875	82.3132	17.6868	0.333	0.328	0.314	0.299	0.3185	62.4204	37.5796	0.721	0.753	0.763	0.753	0.7475	93.8481	6.15191	0.65	0.675	0.663	0.658	0.6615	88.9113	11.0887	0.256	0.26	0.234	0.171	0.23025	40.7522	59.2478	0.652	0.652	0.657	0.654	0.65375	94.8495	5.15053	0.876	0.859	0.843	0.8	0.8445	86.0199	13.9801
12	0.389	0.421	0.431	0.44	0.42025	70.9582	29.0418	0.28	0.29	0.259	0.268	0.27425	53.7482	46.2518	0.668	0.721	0.737	0.725	0.71275	89.4852	10.5148	0.604	0.639	0.629	0.625	0.62425	83.9046	16.0954	0.198	0.197	0.176	0.15	0.18025	31.9027	68.0973	0.626	0.635	0.641	0.64	0.6355	92.2017	7.79833	0.817	0.786	0.753	0.704	0.765	77.9221	22.0779
14	0.312	0.347	0.357	0.373	0.34725	58.6323	41.3677	0.261	0.259	0.251	0.237	0.252	49.3876	50.6124	0.588	0.664	0.689	0.675	0.654	82.1092	17.8908	0.553	0.593	0.59	0.587	0.58075	78.0578	21.9422	0.168	0.161	0.146	0.131	0.1515	26.8142	73.1858	0.589	0.608	0.618	0.615	0.6075	88.1393	11.8607	0.73	0.683	0.649	0.594	0.664	67.6343	32.3657
16	0.249	0.279	0.288	0.305	0.28025	47.3195	52.6805	0.24	0.231	0.223	0.211	0.22625	44.341	55.659	0.494	0.583	0.617	0.602	0.574	72.0653	27.9347	0.505	0.546	0.547	0.544	0.5355	71.9758	28.0242	0.15	0.141	0.131	0.118	0.135	23.8938	76.1062	0.543	0.571	0.584	0.583	0.57025	82.7349	17.2651	0.614	0.575	0.544	0.491	0.556	56.6336	43.3664
18	0.207	0.228	0.234	0.25	0.22975	38.7927	61.2073	0.22	0.206	0.202	0.189	0.20425	40.0294	59.9706	0.406	0.493	0.532	0.516	0.48675	61.1111	38.8889	0.46	0.5	0.503	0.502	0.49125	66.0282	33.9718	0.138	0.129	0.122	0.111	0.125	22.1239	77.8761	0.494	0.527	0.544	0.541	0.5265	76.3874	23.6126	0.512	0.48	0.475	0.401	0.467	47.5681	52.4319
20	0.178	0.192	0.195	0.209	0.1935	32.672	67.328	0.204	0.187	0.185	0.171	0.18675	36.5997	63.4003	0.333	0.407	0.446	0.433	0.40475	50.8161	49.1839	0.42	0.455	0.463	0.463	0.45025	60.5175	39.4825	0.13	0.122	0.127	0.106	0.12125	21.4602	78.5398	0.446	0.481	0.5	0.496	0.48075	69.7497	30.2503	0.436	0.429	0.371	0.332	0.392	39.9287	60.0713
22	0.16	0.167	0.168	0.181	0.169	28.5352	71.4648	0.189	0.17	0.169	0.157	0.17125	33.562	66.438	0.277	0.334	0.371	0.36	0.3355	42.1218	57.8782	0.387	0.426	0.426	0.427	0.4165	55.9812	44.0188	0.125	0.116	0.113	0.103	0.11425	20.2212	79.7788	0.402	0.435	0.455	0.449	0.43525	63.1483	36.8517	0.381	0.342	0.351	0.279	0.33825	34.4538	65.5462
24	0.147	0.15	0.151	0.158	0.1515	25.5804	74.4196	0.175	0.156	0.154	0.145	0.1575	30.8672	69.1328	0.237	0.279	0.311	0.303	0.2825	35.4677	64.5323	0.357	0.395	0.394	0.396	0.3855	51.8145	48.1855	0.12	0.111	0.109	0.102	0.1105	19.5575	80.4425	0.364	0.392	0.412	0.406	0.3935	57.091	42.909	0.31	0.298	0.302	0.239	0.28725	29.259	70.741
26	0.138	0.141	0.139	0.149	0.14175	23.9341	76.0659	0.164	0.145	0.143	0.136	0.147	28.8094	71.1906	0.208	0.239	0.265	0.259	0.24275	30.4771	69.5229	0.332	0.363	0.366	0.368	0.35725	48.0175	51.9825	0.116	0.108	0.106	0.1	0.1075	19.0265	80.9735	0.331	0.355	0.373	0.366	0.35625	51.6866	48.3134	0.276	0.272	0.271	0.211	0.2575	26.2287	73.7713
28	0.131	0.132	0.13	0.139	0.133	22.4567	77.5433	0.153	0.136	0.134	0.129	0.138	27.0456	72.9544	0.187	0.211	0.231	0.228	0.21425	26.8989	73.1011	0.312	0.343	0.342	0.343	0.335	45.0269	54.9731	0.113	0.105	0.104	0.098	0.105	18.5841	81.4159	0.302	0.322	0.339	0.332	0.32375	46.9713	53.0287	0.25	0.254	0.242	0.188	0.2335	23.7841	76.2159
30	0.126	0.127	0.124	0.131	0.127	21.4436	78.5564	0.144	0.129	0.127	0.123	0.13075	25.6247	74.3753	0.172	0.192	0.206	0.205	0.19375	24.3252	75.6748	0.299	0.32	0.322	0.323	0.316	42.4731	57.5269	0.11	0.103	0.102	0.098	0.10325	18.2743	81.7257	0.278	0.293	0.308	0.301	0.295	42.8001	57.1999	0.234	0.232	0.219	0.17	0.21375	21.7723	78.2277
Lys1358	Lactococcus lactis QE							Lactococcus lactis IL1403							Lactococcus lactis RL34/25							Lactococcus lactis 582							Lactococcus lactis IE-16							Lactococcus lactis RD565							Lactococcus lactis F7/2
Kinetic read	REP_1	REP_2	REP_3	REP_4	mean OD600nm	% mean OD600nm	% mean OD600nm decrease	REP_1	REP_2	REP_3	REP_4	mean OD600nm	% mean OD600nm	% mean OD600nm decrease	REP_1	REP_2	REP_3	REP_4	mean OD600nm	% mean OD600nm	% mean OD600nm decrease	REP_1	REP_2	REP_3	REP_4	mean OD600nm	% mean OD600nm	% mean OD600nm decrease	REP_1	REP_2	REP_3	REP_4	mean OD600nm	% mean OD600nm	% mean OD600nm decrease	REP_1	REP_2	REP_3	REP_4	mean OD600nm	% mean OD600nm	% mean OD600nm decrease	REP_1	REP_2	REP_3	REP_4	mean OD600nm	% mean OD600nm	% mean OD600nm decrease
0	0.534	0.549	0.544	0.538	0.54125	100	0	0.494	0.476	0.484	0.463	0.47925	100	0	0.715	0.716	0.715	0.7	0.7115	100	0	0.778	0.801	0.801	0.803	0.79575	100	0	0.584	0.577	0.575	0.543	0.56975	100	0	0.668	0.665	0.681	0.689	0.67575	100	0	0.993	0.964	0.949	0.946	0.963	100	0
2	0.283	0.304	0.295	0.283	0.29125	53.8106	46.1894	0.485	0.46	0.478	0.444	0.46675	97.3918	2.60824	0.703	0.698	0.696	0.693	0.6975	98.0323	1.96767	0.723	0.738	0.755	0.736	0.738	92.7427	7.2573	0.556	0.559	0.561	0.519	0.54875	96.3142	3.68583	0.64	0.659	0.668	0.677	0.661	97.8172	2.18276	0.973	0.959	0.948	0.94	0.955	99.1693	0.830737
4	0.175	0.182	0.18	0.176	0.17825	32.933	67.067	0.44	0.422	0.434	0.413	0.42725	89.1497	10.8503	0.634	0.657	0.656	0.638	0.64625	90.8292	9.17077	0.641	0.655	0.657	0.653	0.6515	81.8724	18.1276	0.479	0.499	0.496	0.461	0.48375	84.9057	15.0943	0.647	0.602	0.616	0.617	0.6205	91.8239	8.1761	0.938	0.951	0.951	0.923	0.94075	97.6895	2.31049
6	0.141	0.141	0.139	0.143	0.141	26.0508	73.9492	0.382	0.371	0.383	0.356	0.373	77.8299	22.1701	0.561	0.595	0.58	0.57	0.5765	81.026	18.974	0.585	0.603	0.594	0.597	0.59475	74.7408	25.2592	0.382	0.411	0.408	0.378	0.39475	69.2848	30.7152	0.579	0.553	0.548	0.539	0.55475	82.094	17.906	0.912	0.925	0.921	0.887	0.91125	94.6262	5.37383
8	0.121	0.123	0.123	0.122	0.12225	22.5866	77.4134	0.335	0.323	0.33	0.312	0.325	67.8143	32.1857	0.493	0.525	0.514	0.508	0.51	71.6796	28.3204	0.546	0.551	0.545	0.556	0.5495	69.0544	30.9456	0.318	0.344	0.339	0.304	0.32625	57.262	42.738	0.491	0.479	0.485	0.482	0.48425	71.6611	28.3389	0.885	0.873	0.88	0.837	0.86875	90.2129	9.78712
10	0.112	0.115	0.114	0.114	0.11375	21.0162	78.9838	0.291	0.283	0.288	0.283	0.28625	59.7287	40.2713	0.441	0.46	0.451	0.452	0.451	63.3872	36.6128	0.515	0.526	0.523	0.514	0.5195	65.2843	34.7157	0.27	0.292	0.289	0.261	0.278	48.7933	51.2067	0.414	0.429	0.422	0.433	0.4245	62.8191	37.1809	0.83	0.81	0.82	0.782	0.8105	84.1641	15.8359
12	0.108	0.111	0.109	0.108	0.109	20.1386	79.8614	0.254	0.251	0.254	0.246	0.25125	52.4257	47.5743	0.391	0.403	0.402	0.402	0.3995	56.149	43.851	0.491	0.505	0.496	0.487	0.49475	62.174	37.826	0.235	0.252	0.253	0.228	0.242	42.4748	57.5252	0.378	0.395	0.361	0.387	0.38025	56.2708	43.7292	0.769	0.746	0.753	0.728	0.749	77.7778	22.2222
14	0.106	0.108	0.107	0.107	0.107	19.7691	80.2309	0.224	0.222	0.225	0.219	0.2225	46.4267	53.5733	0.35	0.36	0.356	0.359	0.35625	50.0703	49.9297	0.469	0.481	0.473	0.473	0.474	59.5664	40.4336	0.208	0.223	0.226	0.202	0.21475	37.692	62.308	0.347	0.344	0.343	0.341	0.34375	50.8694	49.1306	0.716	0.697	0.694	0.667	0.6935	72.0145	27.9855
16	0.104	0.106	0.105	0.106	0.10525	19.4457	80.5543	0.202	0.2	0.204	0.197	0.20075	41.8884	58.1116	0.319	0.322	0.319	0.322	0.3205	45.0457	54.9543	0.453	0.464	0.456	0.461	0.4585	57.6186	42.3814	0.188	0.201	0.205	0.184	0.1945	34.1378	65.8622	0.31	0.314	0.315	0.314	0.31325	46.3559	53.6441	0.67	0.653	0.648	0.602	0.64325	66.7965	33.2035
18	0.103	0.108	0.104	0.109	0.106	19.5843	80.4157	0.185	0.183	0.187	0.179	0.1835	38.289	61.711	0.292	0.295	0.289	0.291	0.29175	41.0049	58.9951	0.436	0.447	0.439	0.444	0.4415	55.4822	44.5178	0.166	0.184	0.188	0.171	0.17725	31.1101	68.8899	0.285	0.291	0.287	0.292	0.28875	42.7303	57.2697	0.639	0.613	0.615	0.58	0.61175	63.5254	36.4746
20	0.103	0.108	0.103	0.11	0.106	19.5843	80.4157	0.171	0.169	0.173	0.166	0.16975	35.4199	64.5801	0.271	0.271	0.269	0.268	0.26975	37.9129	62.0871	0.42	0.434	0.424	0.432	0.4275	53.7229	46.2771	0.158	0.172	0.174	0.158	0.1655	29.0478	70.9522	0.271	0.268	0.264	0.269	0.268	39.6596	60.3404	0.601	0.575	0.582	0.577	0.58375	60.6179	39.3821
22	0.103	0.108	0.103	0.112	0.1065	19.6767	80.3233	0.161	0.159	0.163	0.156	0.15975	33.3333	66.6667	0.253	0.254	0.25	0.249	0.2515	35.3479	64.6521	0.408	0.42	0.412	0.419	0.41475	52.1206	47.8794	0.153	0.163	0.162	0.147	0.15625	27.4243	72.5757	0.25	0.25	0.251	0.258	0.25225	37.3289	62.6711	0.563	0.541	0.548	0.562	0.5535	57.4766	42.5234
24	0.103	0.109	0.102	0.11	0.106	19.5843	80.4157	0.153	0.15	0.154	0.148	0.15125	31.5597	68.4403	0.241	0.238	0.237	0.235	0.23775	33.4153	66.5847	0.405	0.408	0.4	0.407	0.405	50.8954	49.1046	0.148	0.155	0.152	0.14	0.14875	26.1079	73.8921	0.239	0.241	0.233	0.241	0.2385	35.2941	64.7059	0.544	0.508	0.518	0.534	0.526	54.621	45.379
26	0.103	0.108	0.103	0.111	0.10625	19.6305	80.3695	0.146	0.144	0.147	0.141	0.1445	30.1513	69.8487	0.229	0.227	0.224	0.223	0.22575	31.7287	68.2713	0.385	0.398	0.39	0.396	0.39225	49.2931	50.7069	0.144	0.148	0.144	0.136	0.143	25.0987	74.9013	0.226	0.229	0.232	0.226	0.22825	33.7773	66.2227	0.52	0.49	0.497	0.51	0.50425	52.3624	47.6376
28	0.103	0.108	0.103	0.111	0.10625	19.6305	80.3695	0.141	0.139	0.141	0.136	0.13925	29.0558	70.9442	0.218	0.22	0.215	0.212	0.21625	30.3935	69.6065	0.376	0.388	0.381	0.394	0.38475	48.3506	51.6494	0.139	0.141	0.137	0.132	0.13725	24.0895	75.9105	0.219	0.22	0.222	0.218	0.21975	32.5194	67.4806	0.504	0.468	0.472	0.49	0.4835	50.2077	49.7923
30	0.104	0.11	0.103	0.111	0.107	19.7691	80.2309	0.136	0.134	0.137	0.132	0.13475	28.1168	71.8832	0.211	0.211	0.205	0.202	0.20725	29.1286	70.8714	0.371	0.38	0.371	0.379	0.37525	47.1568	52.8432	0.134	0.136	0.131	0.129	0.1325	23.2558	76.7442	0.209	0.21	0.208	0.218	0.21125	31.2616	68.7384	0.485	0.455	0.458	0.48	0.4695	48.7539	51.2461
	QE	IL1403	RL34/25	582	IE-16	RD565	F7/2	H 265	DM31	111	RD563	PJ401	MG1363	NP 49-7	C10	ML8
LysP008	0	0	0	0	0	0	0	0	0	0	0	0	0	0	0	0	0
	0.174672	4.77993	-0.45977	-0.1404	2.45659	-0.527704	3.62834	-0.29164	0.269421	4.10918	-0.580876	-0.149701	2.5414	-0.422589	2.89821	2.11538	2
	2.62009	8.80265	0.197044	2.2464	4.19314	0.188466	4.97671	-0.129618	0.404131	4.73905	-0.268097	-0.199601	3.54083	-0.461007	3.67578	2.8125	4
	19.9563	17.3687	2.26601	9.05581	6.18382	2.14851	6.12895	-0.162022	0.718455	5.27894	0.0893655	-0.199601	4.51171	-0.69151	4.87747	3.31731	6
	41.9651	27.4491	10.4762	18.5328	9.65693	7.12401	8.45796	0.356448	1.43691	5.81884	0.223414	-0.399202	5.22559	-1.1141	4.71254	5	8
	58.2096	36.9617	21.1823	28.3959	16.9843	15.0773	12.8218	2.78678	2.46969	7.31854	0.938338	-0.399202	6.28212	-1.38302	5.37229	5.64904	10
	67.2489	45.717	33.6946	37.6272	29.3096	23.2944	19.0978	7.51782	6.15177	9.02819	2.99374	-0.199601	8.28098	-1.3446	6.14986	6.08173	12
	71.8777	52.9579	45.3859	45.3492	43.7526	31.21	27.5313	14.42	13.471	12.0576	7.64075	0.698603	9.45174	-1.1141	7.2573	6.75481	14
	74.4978	59.3942	55.1724	51.7726	56.4168	38.2209	37.1415	23.396	21.3291	16.7666	14.0304	3.34331	10.2227	0.422589	8.03487	7.66827	16
	76.0699	64.9787	62.266	55.9846	64.8878	44.2518	46.8252	32.8581	29.5914	23.8752	21.3137	7.43513	11.422	2.76604	8.88313	8.72596	18
	77.1616	69.38	67.225	60.337	70.8598	49.3027	55.3077	42.2878	37.3597	34.1032	28.6416	12.0758	13.9349	5.49366	9.8492	9.6875	20
	78.1223	72.5509	70.4762	63.0397	74.3329	53.4489	63.0056	51.3286	43.9605	44.3011	35.5228	17.515	17.4186	9.25855	10.7681	10.7452	22
	78.7336	74.9645	72.6437	65.602	76.7895	56.9167	69.0365	58.1335	49.4836	54.0192	41.4656	23.4032	21.9018	13.907	11.8049	11.9471	24
	79.2576	76.7156	74.2529	67.6378	78.1449	59.8945	73.1307	63.3182	54.1087	61.6677	46.9616	29.4411	27.2416	19.7849	12.9123	13.2452	26
	79.9127	77.9934	75.4023	69.2875	79.4579	62.4576	76.8571	66.105	57.7009	67.3365	51.1618	35.2295	33.2953	25.7779	14.2554	14.9038	28
	80.2183	79.0819	76.2562	70.6564	80.2202	64.8323	78.7448	69.0862	60.7095	71.4157	54.6023	40.8683	39.6916	31.8479	15.9284	17.3798	30
Lysc2	0	0	0	0	0	0	0	0	0	0	0	0	0	0	0	0	0
	2.61714	2.05781	1.38104	2.08333	1.10619	1.77729	0.662083	1.6429	3.72723	0.0946074	1.74542	1.9141	-0.439496	1.8916	0.485319	-0.296589	2
	2.95483	9.35816	1.91463	3.62903	4.9115	2.24882	0.4329	2.04588	4.40491	0.409965	1.83057	2.56769	0.205098	2.21899	1.04344	0.346021	4
	5.27649	20.6761	2.66792	4.97312	20.3097	3.01052	4.02343	2.63484	6.22618	0.97761	2.21371	2.89449	0.439496	2.40087	1.57729	0	6
	10.2153	30.3773	3.89203	7.25806	43.3186	3.77222	7.8686	2.91383	10.8005	2.20751	2.46914	3.12792	1.55289	2.51	1.65008	1.30994	8
	17.6868	37.5796	6.15191	11.0887	59.2478	5.15053	13.9801	3.3168	20.7963	8.83002	3.10771	3.54809	4.51216	2.76464	2.66926	2.10084	10
	29.0418	46.2518	10.5148	16.0954	68.0973	7.79833	22.0779	3.99876	34.3499	20.2775	4.34227	3.96825	8.20393	3.01928	4.4892	3.21305	12
	41.3677	50.6124	17.8908	21.9422	73.1858	11.8607	32.3657	5.08369	47.2258	35.1939	6.89655	4.38842	14.9136	3.20116	6.35768	4.5477	14
	52.6805	55.659	27.9347	28.0242	76.1062	17.2651	43.3664	7.19157	57.3486	49.5112	11.0685	4.94865	23.0296	3.41943	8.15336	5.56105	16
	61.2073	59.9706	38.8889	33.9718	77.8761	23.6126	52.4319	10.8184	63.956	60.2018	17.0711	5.64893	31.0284	3.81957	10.313	7.85961	18
	67.328	63.4003	49.1839	39.4825	78.5398	30.2503	60.0713	16.274	68.1491	68.3065	24.3508	6.90943	41.8986	4.47435	13.3463	9.93574	20
	71.4648	66.438	57.8782	44.0188	79.7788	36.8517	65.5462	23.1246	70.6904	72.7215	31.9285	8.82353	51.1866	5.52928	17.2288	12.8522	22
	74.4196	69.1328	64.5323	48.1855	80.4425	42.909	70.741	30.8122	72.2999	75.8436	38.9102	11.0177	58.7167	6.7661	22.7857	15.8922	24
	76.0659	71.1906	69.5229	51.9825	80.9735	48.3134	73.7713	38.4687	73.3164	78.398	45.1256	13.9122	64.811	8.40306	28.4882	19.7973	26
	77.5433	72.9544	73.1011	54.9731	81.4159	53.0287	76.2159	45.8772	74.1635	79.9432	50.3193	17.3203	69.2939	10.6584	33.9481	24.7158	28
	78.5564	74.3753	75.6748	57.5269	81.7257	57.1999	78.2277	52.4489	74.7565	81.047	54.619	20.8217	73.3079	13.3867	39.0925	29.0657	30
Lys1358	0	0	0	0	0	0	0	0	0	0	0	0	0	0	0	0	0
	46.1894	2.60824	1.96767	7.2573	3.68583	2.18276	0.830737	3.0789	-0.0434783	2.62546	2.46077	4.32759	0.863352	4.31605	1.67464	0.560598	2
	67.067	10.8503	9.17077	18.1276	15.0943	8.1761	2.31049	15.1379	1.56522	6.61349	8.88017	13.6342	6.54957	18.9349	3.4689	4.4047	4
	73.9492	22.1701	18.974	25.2592	30.7152	17.906	5.37383	31.6549	5.30435	10.7345	18.7233	26.1052	21.2563	34.2847	5.93301	16.204	6
	77.4134	32.1857	28.3204	30.9456	42.738	28.3389	9.78712	44.4836	10.4783	13.7587	27.1398	36.8544	35.2188	45.6317	11.7703	32.2744	8
	78.9838	40.2713	36.6128	34.7157	51.2067	37.1809	15.8359	54.3938	16.3913	16.4506	36.3409	45.7422	46.7996	54.0202	18.11	46.7966	10
	79.8614	47.5743	43.851	37.826	57.5252	43.7292	22.2222	61.1289	21.7391	20.1396	44.6862	52.8153	55.5522	59.8677	25.3828	57.1009	12
	80.2309	53.5733	49.9297	40.4336	62.308	49.1306	27.9855	65.6831	26.6957	23.9614	50.8559	57.8409	61.6255	64.0446	32.4163	63.4277	14
	80.5543	58.1116	54.9543	42.3814	65.8622	53.6441	33.2035	69.2752	30.8696	28.1489	55.8488	61.8427	66.0316	67.0727	37.9665	68.1527	16
	80.4157	61.711	58.9951	44.5178	68.8899	57.2697	36.4746	71.9371	34.6957	32.7684	59.7004	65.0535	69.5147	69.2656	43.7081	71.4896	18
	80.4157	64.5801	62.0871	46.2771	70.9522	60.3404	39.3821	74.0539	37.6957	37.6205	63.0171	67.6594	71.9857	71.0059	47.4163	73.9989	20
	80.3233	66.6667	64.6521	47.8794	72.5757	62.6711	42.5234	75.5933	40.4783	42.8714	65.5136	69.6603	74.0101	72.3286	50.1435	75.8676	22
	80.4157	68.4403	66.5847	49.1046	73.8921	64.7059	45.379	76.8121	42.913	48.0558	67.5107	71.3355	75.6177	73.4772	52.799	77.3358	24
	80.3695	69.8487	68.2713	50.7069	74.9013	66.2227	47.6376	77.8384	45.087	53.207	69.0442	72.5919	76.8681	74.5214	54.7847	78.5104	26
	80.3695	70.9442	69.6065	51.6494	75.9105	67.4806	49.7923	78.6081	47.2174	58.0924	70.3281	73.6156	77.8208	75.4264	56.6268	79.338	28
	80.2309	71.8832	70.8714	52.8432	76.7442	68.7384	51.2461	79.2495	48.6087	62.5457	71.291	74.4067	78.6544	76.1573	58.2057	80.032	30
	% OD600nm decrease
	0	10	20	30	40	50	60	70	80
[truncated: 63 more columns]

## Sheet: Fig 3C
		surface	phage		mean surface (mm2)	std
REP_1	1	0.337	P335	P335	0.208645	0.0892651
	2	0.258	P335	P335>LysP008	0.233763	0.0845524
	3	0.16	P335	P335>Lysc2	0.124618	0.043364
	4	0.217	P335	P335>Lys1358	0.05975	0.0195333
	5	0.222	P335
	6	0.166	P335
	7	0.297	P335
	8	0.12	P335
	9	0.234	P335
	10	0.203	P335
	11	0.116	P335
	12	0.296	P335
	13	0.16	P335
	14	0.252	P335
	15	0.128	P335
	16	0.252	P335
	17	0.192	P335
	18	0.189	P335
	19	0.376	P335
	20	0.292	P335
	21	0.205	P335
	22	0.206	P335
	23	0.124	P335
	24	0.132	P335
	25	0.166	P335
	26	0.175	P335
	27	0.156	P335
	28	0.431	P335
	29	0.109	P335
	30	0.228	P335
	31	0.108	P335
	32	0.181	P335
	33	0.333	P335
	34	0.197	P335
	35	0.146	P335
	36	0.181	P335
	37	0.298	P335
	38	0.312	P335
	39	0.146	P335
	40	0.286	P335
	41	0.196	P335
	42	0.156	P335
	43	0.085	P335
	44	0.166	P335
	45	0.389	P335
	46	0.115	P335
	47	0.291	P335
	48	0.12	P335
	49	0.239	P335
	50	0.074	P335
	51	0.327	P335
	52	0.324	P335
	53	0.108	P335
	54	0.105	P335
	55	0.314	P335
	56	0.166	P335
	57	0.189	P335
	58	0.132	P335
	59	0.359	P335
	60	0.186	P335
	61	0.105	P335
	62	0.205	P335
	63	0.451	P335
	64	0.234	P335
	65	0.203	P335
	66	0.12	P335
	67	0.196	P335
	68	0.222	P335
	69	0.171	P335
	70	0.313	P335
	71	0.257	P335
	72	0.192	P335
	73	0.262	P335
	74	0.306	P335
REP_2	1	0.238	P335
	2	0.303	P335
	3	0.22	P335
	4	0.187	P335
	5	0.337	P335
	6	0.131	P335
	7	0.131	P335
	8	0.2	P335
	9	0.214	P335
	10	0.261	P335
	11	0.232	P335
	12	0.25	P335
	13	0.159	P335
	14	0.22	P335
	15	0.333	P335
	16	0.18	P335
	17	0.141	P335
	18	0.237	P335
	19	0.184	P335
	20	0.279	P335
	21	0.256	P335
	22	0.184	P335
	23	0.19	P335
	24	0.196	P335
	25	0.31	P335
	26	0.165	P335
	27	0.237	P335
	28	0.18	P335
	29	0.22	P335
	30	0.257	P335
	31	0.256	P335
	32	0.159	P335
	33	0.103	P335
	34	0.364	P335
	35	0.193	P335
	36	0.145	P335
	37	0.114	P335
	38	0.187	P335
	39	0.103	P335
	40	0.127	P335
	41	0.237	P335
	42	0.145	P335
	43	0.173	P335
	44	0.131	P335
	45	0.173	P335
	46	0.127	P335
	47	0.271	P335
	48	0.055	P335
	49	0.203	P335
	50	0.085	P335
	51	0.321	P335
	52	0.215	P335
	53	0.165	P335
	54	0.27	P335
	55	0.118	P335
	56	0.29	P335
	57	0.218	P335
	58	0.33	P335
	59	0.303	P335
	60	0.303	P335
	61	0.438	P335
	62	0.131	P335
	63	0.103	P335
	64	0.145	P335
	65	0.393	P335
	66	0.22	P335
	67	0.22	P335
	68	0.087	P335
	69	0.344	P335
	70	0.055	P335
	71	0.289	P335
	72	0.232	P335
	73	0.145	P335
	74	0.169	P335
	75	0.145	P335
	76	0.118	P335
	77	0.268	P335
	78	0.104	P335
	79	0.3	P335
	80	0.169	P335
	81	0.09	P335
	82	0.19	P335
	83	0.118	P335
	84	0.237	P335
	85	0.055	P335
	86	0.298	P335
	87	0.294	P335
	88	0.235	P335
	89	0.055	P335
	90	0.201	P335
	91	0.303	P335
	92	0.281	P335
	93	0.187	P335
	94	0.082	P335
	95	0.07	P335
	96	0.073	P335
	97	0.19	P335
	98	0.114	P335
	99	0.095	P335
	100	0.107	P335
	101	0.093	P335
	102	0.218	P335
	103	0.355	P335
	104	0.268	P335
REP_3	1	0.384	P335
	2	0.392	P335
	3	0.076	P335
	4	0.32	P335
	5	0.136	P335
	6	0.151	P335
	7	0.343	P335
	8	0.359	P335
	9	0.195	P335
	10	0.123	P335
	11	0.33	P335
	12	0.433	P335
	13	0.076	P335
	14	0.187	P335
	15	0.172	P335
	16	0.195	P335
	17	0.265	P335
	18	0.278	P335
	19	0.322	P335
	20	0.123	P335
	21	0.278	P335
	22	0.195	P335
	23	0.223	P335
	24	0.151	P335
	25	0.4	P335
	26	0.3	P335
	27	0.374	P335
	28	0.123	P335
	29	0.229	P335
	30	0.266	P335
	31	0.176	P335
	32	0.328	P335
	33	0.099	P335
	34	0.123	P335
	35	0.187	P335
	36	0.321	P335
	37	0.224	P335
	38	0.322	P335
	39	0.309	P335
	40	0.211	P335
	41	0.386	P335
	42	0.343	P335
	43	0.211	P335
	44	0.108	P335
	45	0.31	P335
	46	0.26	P335
	47	0.309	P335
	48	0.165	P335
	49	0.286	P335
	50	0.342	P335
	51	0.048	P335
	52	0.096	P335
	53	0.151	P335
	54	0.211	P335
	55	0.187	P335
	56	0.054	P335
	57	0.131	P335
	58	0.151	P335
	59	0.119	P335
	60	0.422	P335
	61	0.151	P335
	62	0.057	P335
	63	0.088	P335
	64	0.211	P335
	65	0.172	P335
	66	0.187	P335
	67	0.107	P335
	68	0.26	P335
	69	0.123	P335
	70	0.215	P335
	71	0.123	P335
	72	0.248	P335
	73	0.229	P335
	74	0.211	P335
	75	0.229	P335
	76	0.066	P335
	77	0.172	P335
	78	0.119	P335
	79	0.195	P335
	80	0.187	P335
	81	0.136	P335
	82	0.107	P335
	83	0.097	P335
	84	0.296	P335
	85	0.204	P335
	86	0.15	P335
	87	0.12	P335
	88	0.151	P335
	89	0.198	P335
	90	0.448	P335
	91	0.3	P335
	92	0.191	P335
	93	0.285	P335
	94	0.146	P335
	95	0.127	P335
REP_1	1	0.322	P335>P008
	2	0.315	P335>P008
	3	0.307	P335>P008
	4	0.267	P335>P008
	5	0.362	P335>P008
	6	0.18	P335>P008
	7	0.348	P335>P008
	8	0.155	P335>P008
	9	0.209	P335>P008
	10	0.322	P335>P008
	11	0.198	P335>P008
	12	0.155	P335>P008
	13	0.161	P335>P008
	14	0.179	P335>P008
	15	0.224	P335>P008
	16	0.214	P335>P008
	17	0.186	P335>P008
	18	0.177	P335>P008
	19	0.155	P335>P008
	20	0.12	P335>P008
	21	0.243	P335>P008
	22	0.275	P335>P008
	23	0.161	P335>P008
	24	0.101	P335>P008
	25	0.18	P335>P008
	26	0.189	P335>P008
	27	0.296	P335>P008
	28	0.322	P335>P008
	29	0.045	P335>P008
	30	0.179	P335>P008
	31	0.231	P335>P008
	32	0.287	P335>P008
	33	0.326	P335>P008
	34	0.337	P335>P008
	35	0.052	P335>P008
	36	0.201	P335>P008
	37	0.054	P335>P008
	38	0.239	P335>P008
	39	0.173	P335>P008
	40	0.243	P335>P008
	41	0.295	P335>P008
	42	0.363	P335>P008
	43	0.234	P335>P008
	44	0.232	P335>P008
	45	0.35	P335>P008
	46	0.258	P335>P008
	47	0.396	P335>P008
	48	0.274	P335>P008
	49	0.264	P335>P008
	50	0.231	P335>P008
	51	0.266	P335>P008
	52	0.168	P335>P008
	53	0.35	P335>P008
	54	0.322	P335>P008
	55	0.209	P335>P008
	56	0.326	P335>P008
	57	0.263	P335>P008
	58	0.161	P335>P008
	59	0.302	P335>P008
	60	0.169	P335>P008
	61	0.296	P335>P008
	62	0.302	P335>P008
	63	0.343	P335>P008
	64	0.436	P335>P008
	65	0.243	P335>P008
	66	0.206	P335>P008
	67	0.248	P335>P008
	68	0.296	P335>P008
	69	0.326	P335>P008
	70	0.232	P335>P008
	71	0.214	P335>P008
	72	0.322	P335>P008
	73	0.206	P335>P008
	74	0.336	P335>P008
	75	0.391	P335>P008
	76	0.36	P335>P008
	77	0.232	P335>P008
	78	0.115	P335>P008
	79	0.209	P335>P008
	80	0.268	P335>P008
	81	0.336	P335>P008
	82	0.209	P335>P008
	83	0.209	P335>P008
	84	0.214	P335>P008
	85	0.419	P335>P008
	86	0.198	P335>P008
	87	0.256	P335>P008
	88	0.141	P335>P008
	89	0.302	P335>P008
	90	0.293	P335>P008
	91	0.313	P335>P008
	92	0.161	P335>P008
	93	0.266	P335>P008
	94	0.315	P335>P008
	95	0.419	P335>P008
	96	0.216	P335>P008
	97	0.263	P335>P008
	98	0.362	P335>P008
	99	0.182	P335>P008
	100	0.182	P335>P008
	101	0.182	P335>P008
	102	0.243	P335>P008
	103	0.342	P335>P008
REP_2	1	0.061	P335>P008
	2	0.055	P335>P008
	3	0.144	P335>P008
	4	0.164	P335>P008
	5	0.186	P335>P008
	6	0.186	P335>P008
	7	0.084	P335>P008
	8	0.236	P335>P008
	9	0.237	P335>P008
	10	0.118	P335>P008
	11	0.102	P335>P008
	12	0.114	P335>P008
	13	0.219	P335>P008
	14	0.236	P335>P008
	15	0.102	P335>P008
	16	0.179	P335>P008
	17	0.118	P335>P008
	18	0.255	P335>P008
	19	0.236	P335>P008
	20	0.289	P335>P008
	21	0.309	P335>P008
	22	0.27	P335>P008
	23	0.144	P335>P008
	24	0.405	P335>P008
	25	0.27	P335>P008
	26	0.27	P335>P008
	27	0.236	P335>P008
	28	0.219	P335>P008
	29	0.333	P335>P008
	30	0.237	P335>P008
	31	0.186	P335>P008
	32	0.237	P335>P008
	33	0.343	P335>P008
	34	0.169	P335>P008
	35	0.39	P335>P008
	36	0.144	P335>P008
	37	0.333	P335>P008
	38	0.27	P335>P008
	39	0.164	P335>P008
	40	0.237	P335>P008
	41	0.186	P335>P008
	42	0.27	P335>P008
	43	0.164	P335>P008
	44	0.27	P335>P008
	45	0.237	P335>P008
	46	0.309	P335>P008
	47	0.219	P335>P008
	48	0.237	P335>P008
	49	0.19	P335>P008
	50	0.228	P335>P008
	51	0.214	P335>P008
	52	0.309	P335>P008
	53	0.27	P335>P008
	54	0.39	P335>P008
	55	0.102	P335>P008
	56	0.365	P335>P008
	57	0.219	P335>P008
	58	0.158	P335>P008
	59	0.186	P335>P008
	60	0.293	P335>P008
	61	0.084	P335>P008
	62	0.309	P335>P008
	63	0.19	P335>P008
	64	0.316	P335>P008
	65	0.186	P335>P008
	66	0.158	P335>P008
	67	0.27	P335>P008
	68	0.114	P335>P008
	69	0.144	P335>P008
	70	0.309	P335>P008
	71	0.084	P335>P008
	72	0.27	P335>P008
	73	0.219	P335>P008
	74	0.237	P335>P008
	75	0.223	P335>P008
	76	0.144	P335>P008
	77	0.214	P335>P008
	78	0.309	P335>P008
	79	0.164	P335>P008
	80	0.19	P335>P008
	81	0.333	P335>P008
	82	0.368	P335>P008
	83	0.392	P335>P008
	84	0.237	P335>P008
	85	0.405	P335>P008
	86	0.144	P335>P008
	87	0.144	P335>P008
	88	0.308	P335>P008
	89	0.095	P335>P008
	90	0.102	P335>P008
	91	0.405	P335>P008
	92	0.102	P335>P008
	93	0.186	P335>P008
	94	0.27	P335>P008
	95	0.118	P335>P008
	96	0.118	P335>P008
	97	0.158	P335>P008
	98	0.219	P335>P008
	99	0.073	P335>P008
	100	0.102	P335>P008
	101	0.144	P335>P008
	102	0.309	P335>P008
	103	0.236	P335>P008
	104	0.27	P335>P008
	105	0.144	P335>P008
	106	0.202	P335>P008
	107	0.237	P335>P008
	108	0.164	P335>P008
	109	0.309	P335>P008
	110	0.237	P335>P008
	111	0.186	P335>P008
	112	0.293	P335>P008
	113	0.27	P335>P008
	114	0.164	P335>P008
REP_3	1	0.252	P335>P008
	2	0.162	P335>P008
	3	0.152	P335>P008
	4	0.231	P335>P008
	5	0.222	P335>P008
	6	0.25	P335>P008
	7	0.114	P335>P008
	8	0.317	P335>P008
	9	0.156	P335>P008
	10	0.126	P335>P008
	11	0.299	P335>P008
	12	0.214	P335>P008
	13	0.214	P335>P008
	14	0.135	P335>P008
	15	0.098	P335>P008
	16	0.247	P335>P008
	17	0.203	P335>P008
	18	0.268	P335>P008
	19	0.211	P335>P008
	20	0.126	P335>P008
	21	0.246	P335>P008
	22	0.413	P335>P008
	23	0.293	P335>P008
	24	0.275	P335>P008
	25	0.229	P335>P008
	26	0.286	P335>P008
	27	0.341	P335>P008
	28	0.252	P335>P008
	29	0.278	P335>P008
	30	0.158	P335>P008
	31	0.183	P335>P008
	32	0.322	P335>P008
	33	0.139	P335>P008
	34	0.296	P335>P008
	35	0.211	P335>P008
	36	0.195	P335>P008
	37	0.244	P335>P008
	38	0.181	P335>P008
	39	0.296	P335>P008
	40	0.184	P335>P008
	41	0.316	P335>P008
	42	0.297	P335>P008
	43	0.26	P335>P008
	44	0.264	P335>P008
	45	0.16	P335>P008
	46	0.228	P335>P008
	47	0.321	P335>P008
	48	0.321	P335>P008
	49	0.211	P335>P008
	50	0.18	P335>P008
	51	0.449	P335>P008
	52	0.297	P335>P008
	53	0.228	P335>P008
	54	0.173	P335>P008
	55	0.152	P335>P008
	56	0.291	P335>P008
	57	0.228	P335>P008
	58	0.321	P335>P008
	59	0.259	P335>P008
	60	0.376	P335>P008
	61	0.081	P335>P008
	62	0.18	P335>P008
	63	0.391	P335>P008
	64	0.098	P335>P008
	65	0.26	P335>P008
	66	0.195	P335>P008
	67	0.427	P335>P008
	68	0.211	P335>P008
	69	0.211	P335>P008
	70	0.18	P335>P008
	71	0.211	P335>P008
	72	0.317	P335>P008
	73	0.158	P335>P008
	74	0.428	P335>P008
	75	0.152	P335>P008
	76	0.297	P335>P008
	77	0.435	P335>P008
	78	0.354	P335>P008
	79	0.098	P335>P008
	80	0.07	P335>P008
	81	0.114	P335>P008
	82	0.139	P335>P008
	83	0.321	P335>P008
	84	0.211	P335>P008
	85	0.139	P335>P008
	86	0.228	P335>P008
	87	0.081	P335>P008
	88	0.211	P335>P008
	89	0.158	P335>P008
	90	0.139	P335>P008
	91	0.211	P335>P008
	92	0.26	P335>P008
	93	0.139	P335>P008
	94	0.211	P335>P008
	95	0.321	P335>P008
	96	0.238	P335>P008
	97	0.228	P335>P008
	98	0.321	P335>P008
	99	0.228	P335>P008
	100	0.211	P335>P008
	101	0.297	P335>P008
	102	0.427	P335>P008
	103	0.297	P335>P008
	104	0.195	P335>P008
REP_1	1	0.094	P335>c2
	2	0.164	P335>c2
	3	0.132	P335>c2
	4	0.171	P335>c2
	5	0.104	P335>c2
	6	0.12	P335>c2
	7	0.077	P335>c2
	8	0.077	P335>c2
	9	0.164	P335>c2
	10	0.108	P335>c2
	11	0.132	P335>c2
	12	0.077	P335>c2
	13	0.112	P335>c2
	14	0.077	P335>c2
	15	0.185	P335>c2
	16	0.094	P335>c2
	17	0.108	P335>c2
	18	0.077	P335>c2
	19	0.15	P335>c2
	20	0.104	P335>c2
	21	0.104	P335>c2
	22	0.108	P335>c2
	23	0.067	P335>c2
	24	0.077	P335>c2
	25	0.094	P335>c2
	26	0.15	P335>c2
	27	0.201	P335>c2
	28	0.217	P335>c2
	29	0.108	P335>c2
	30	0.094	P335>c2
	31	0.108	P335>c2
	32	0.067	P335>c2
	33	0.077	P335>c2
	34	0.112	P335>c2
REP_2	1	0.145	P335>c2
	2	0.075	P335>c2
	3	0.197	P335>c2
	4	0.183	P335>c2
	5	0.149	P335>c2
	6	0.101	P335>c2
	7	0.182	P335>c2
	8	0.112	P335>c2
	9	0.195	P335>c2
	10	0.14	P335>c2
	11	0.064	P335>c2
	12	0.112	P335>c2
	13	0.073	P335>c2
	14	0.064	P335>c2
	15	0.064	P335>c2
	16	0.104	P335>c2
	17	0.075	P335>c2
	18	0.163	P335>c2
	19	0.073	P335>c2
	20	0.145	P335>c2
	21	0.09	P335>c2
	22	0.186	P335>c2
	23	0.143	P335>c2
	24	0.128	P335>c2
	25	0.064	P335>c2
	26	0.124	P335>c2
	27	0.116	P335>c2
	28	0.112	P335>c2
	29	0.084	P335>c2
	30	0.16	P335>c2
	31	0.09	P335>c2
	32	0.09	P335>c2
	33	0.086	P335>c2
	34	0.123	P335>c2
	35	0.158	P335>c2
	36	0.128	P335>c2
	37	0.101	P335>c2
	38	0.112	P335>c2
	39	0.09	P335>c2
	40	0.075	P335>c2
	41	0.091	P335>c2
REP_3	1	0.188	P335>c2
	2	0.204	P335>c2
	3	0.153	P335>c2
	4	0.095	P335>c2
	5	0.131	P335>c2
	6	0.153	P335>c2
	7	0.134	P335>c2
	8	0.182	P335>c2
	9	0.088	P335>c2
	10	0.157	P335>c2
	11	0.154	P335>c2
	12	0.189	P335>c2
	13	0.157	P335>c2
	14	0.122	P335>c2
	15	0.134	P335>c2
	16	0.134	P335>c2
	17	0.131	P335>c2
	18	0.095	P335>c2
	19	0.134	P335>c2
	20	0.079	P335>c2
	21	0.227	P335>c2
	22	0.106	P335>c2
	23	0.131	P335>c2
	24	0.185	P335>c2
	25	0.095	P335>c2
	26	0.099	P335>c2
	27	0.21	P335>c2
	28	0.185	P335>c2
	29	0.088	P335>c2
	30	0.134	P335>c2
	31	0.151	P335>c2
	32	0.077	P335>c2
	33	0.167	P335>c2
	34	0.096	P335>c2
	35	0.225	P335>c2
	36	0.122	P335>c2
	37	0.133	P335>c2
	38	0.131	P335>c2
	39	0.174	P335>c2
	40	0.065	P335>c2
	41	0.086	P335>c2
	42	0.15	P335>c2
	43	0.139	P335>c2
	44	0.161	P335>c2
	45	0.13	P335>c2
	46	0.13	P335>c2
	47	0.079	P335>c2
	48	0.157	P335>c2
	49	0.18	P335>c2
	50	0.137	P335>c2
	51	0.161	P335>c2
	52	0.157	P335>c2
	53	0.068	P335>c2
	54	0.106	P335>c2
REP_4	1	0.103	P335>c2
	2	0.198	P335>c2
	3	0.109	P335>c2
	4	0.095	P335>c2
	5	0.165	P335>c2
	6	0.218	P335>c2
	7	0.152	P335>c2
	8	0.133	P335>c2
	9	0.175	P335>c2
	10	0.197	P335>c2
	11	0.106	P335>c2
	12	0.095	P335>c2
	13	0.088	P335>c2
	14	0.129	P335>c2
	15	0.078	P335>c2
	16	0.183	P335>c2
	17	0.128	P335>c2
	18	0.152	P335>c2
	19	0.213	P335>c2
	20	0.094	P335>c2
	21	0.14	P335>c2
	22	0.083	P335>c2
	23	0.078	P335>c2
	24	0.067	P335>c2
	25	0.098	P335>c2
	26	0.18	P335>c2
	27	0.105	P335>c2
	28	0.113	P335>c2
	29	0.124	P335>c2
	30	0.156	P335>c2
	31	0.087	P335>c2
	32	0.058	P335>c2
	33	0.088	P335>c2
	34	0.195	P335>c2
	35	0.067	P335>c2
	36	0.105	P335>c2
	37	0.051	P335>c2
	38	0.146	P335>c2
	39	0.187	P335>c2
	40	0.118	P335>c2
	41	0.067	P335>c2
	42	0.109	P335>c2
	43	0.094	P335>c2
	44	0.235	P335>c2
	45	0.088	P335>c2
	46	0.036	P335>c2
	47	0.202	P335>c2
	48	0.051	P335>c2
	49	0.109	P335>c2
REP_1	1	0.068	P335>1358
	2	0.049	P335>1358
	3	0.082	P335>1358
	4	0.077	P335>1358
	5	0.049	P335>1358
	6	0.09	P335>1358
	7	0.065	P335>1358
	8	0.073	P335>1358
	9	0.049	P335>1358
	10	0.049	P335>1358
	11	0.08	P335>1358
	12	0.091	P335>1358
	13	0.049	P335>1358
	14	0.065	P335>1358
	15	0.049	P335>1358
	16	0.049	P335>1358
	17	0.036	P335>1358
	18	0.049	P335>1358
	19	0.035	P335>1358
	20	0.056	P335>1358
	21	0.035	P335>1358
	22	0.02	P335>1358
	23	0.049	P335>1358
	24	0.062	P335>1358
	25	0.03	P335>1358
	26	0.036	P335>1358
	27	0.075	P335>1358
	28	0.049	P335>1358
	29	0.065	P335>1358
	30	0.056	P335>1358
	31	0.075	P335>1358
	32	0.105	P335>1358
	33	0.053	P335>1358
	34	0.056	P335>1358
	35	0.047	P335>1358
	36	0.046	P335>1358
	37	0.065	P335>1358
	38	0.042	P335>1358
	39	0.041	P335>1358
	40	0.091	P335>1358
	41	0.108	P335>1358
	42	0.03	P335>1358
	43	0.073	P335>1358
	44	0.035	P335>1358
	45	0.09	P335>1358
	46	0.049	P335>1358
	47	0.092	P335>1358
	48	0.082	P335>1358
	49	0.1	P335>1358
	50	0.03	P335>1358
	51	0.122	P335>1358
	52	0.065	P335>1358
	53	0.112	P335>1358
	54	0.082	P335>1358
	55	0.073	P335>1358
	56	0.083	P335>1358
	57	0.08	P335>1358
	58	0.095	P335>1358
	59	0.082	P335>1358
	60	0.101	P335>1358
	61	0.035	P335>1358
	62	0.065	P335>1358
	63	0.035	P335>1358
	64	0.075	P335>1358
	65	0.061	P335>1358
	66	0.075	P335>1358
	67	0.056	P335>1358
REP_2	1	0.046	P335>1358
	2	0.032	P335>1358
	3	0.044	P335>1358
	4	0.053	P335>1358
	5	0.069	P335>1358
	6	0.073	P335>1358
	7	0.044	P335>1358
	8	0.044	P335>1358
	9	0.061	P335>1358
	10	0.053	P335>1358
	11	0.045	P335>1358
	12	0.067	P335>1358
	13	0.038	P335>1358
	14	0.07	P335>1358
	15	0.061	P335>1358
	16	0.044	P335>1358
	17	0.051	P335>1358
	18	0.026	P335>1358
	19	0.045	P335>1358
	20	0.067	P335>1358
	21	0.046	P335>1358
	22	0.054	P335>1358
	23	0.046	P335>1358
	24	0.046	P335>1358
	25	0.044	P335>1358
	26	0.083	P335>1358
	27	0.042	P335>1358
	28	0.053	P335>1358
	29	0.053	P335>1358
	30	0.093	P335>1358
	31	0.044	P335>1358
	32	0.078	P335>1358
	33	0.053	P335>1358
	34	0.064	P335>1358
	35	0.083	P335>1358
	36	0.042	P335>1358
	37	0.051	P335>1358
	38	0.044	P335>1358
	39	0.063	P335>1358
REP_3	1	0.062	P335>1358
	2	0.088	P335>1358
	3	0.044	P335>1358
	4	0.042	P335>1358
	5	0.049	P335>1358
	6	0.059	P335>1358
	7	0.051	P335>1358
	8	0.059	P335>1358
	9	0.059	P335>1358
	10	0.048	P335>1358
	11	0.043	P335>1358
	12	0.053	P335>1358
	13	0.044	P335>1358
	14	0.051	P335>1358
	15	0.043	P335>1358
	16	0.036	P335>1358
	17	0.04	P335>1358
	18	0.042	P335>1358
	19	0.054	P335>1358
	20	0.057	P335>1358
	21	0.059	P335>1358
	22	0.042	P335>1358
	23	0.077	P335>1358
	24	0.051	P335>1358
	25	0.04	P335>1358
	26	0.032	P335>1358
	27	0.062	P335>1358
	28	0.051	P335>1358
	29	0.051	P335>1358
	30	0.068	P335>1358
	31	0.07	P335>1358
	32	0.068	P335>1358
	33	0.048	P335>1358
	34	0.048	P335>1358
	35	0.051	P335>1358
	36	0.056	P335>1358
REP_4	1	0.092	P335>1358
	2	0.101	P335>1358
	3	0.051	P335>1358
	4	0.068	P335>1358
	5	0.074	P335>1358
	6	0.071	P335>1358
	7	0.053	P335>1358
	8	0.102	P335>1358
	9	0.067	P335>1358
	10	0.06	P335>1358
	11	0.083	P335>1358
	12	0.05	P335>1358
	13	0.1	P335>1358
	14	0.053	P335>1358
	15	0.058	P335>1358
	16	0.074	P335>1358
	17	0.046	P335>1358
	18	0.038	P335>1358
	19	0.038	P335>1358
	20	0.091	P335>1358
	21	0.064	P335>1358
	22	0.058	P335>1358

## Sheet: Fig 4A
					phage P335
	pfu/ml				log pfu/ml
Time (min)	REP_1	REP_2	REP_3	Time (min)	REP_1	REP_2	REP_3	mean	std
30	585	745	465	30	2.76716	2.87216	2.66745	2.76892	0.102363
40	750	850	740	40	2.87506	2.92942	2.86923	2.89124	0.0331945
50	700	785	435	50	2.8451	2.89487	2.63849	2.79282	0.135951
60	826	835	550	60	2.91698	2.92169	2.74036	2.85968	0.103356
70	2400	850	1550	70	3.38021	2.92942	3.19033	3.16665	0.226327
80	9766	4350	6600	80	3.98972	3.63849	3.81954	3.81592	0.175642
90	66066	36400	22633	90	4.81998	4.5611	4.35474	4.57861	0.233111
100	209000	233000	110500	100	5.32015	5.36736	5.04336	5.24362	0.175029
110	388000	420000	312000	110	5.58883	5.62325	5.49415	5.56875	0.0668503
120	432000	454000	315000	120	5.63548	5.65706	5.49831	5.59695	0.0861026
130	280000	473000	243000	130	5.44716	5.67486	5.38561	5.50254	0.152373
140	352000	398000	190000	140	5.54654	5.59988	5.27875	5.47506	0.172085
150	360000	430000	331000	150	5.5563	5.63347	5.51983	5.56987	0.0580217
burst size	505.676	534.055	507.128
burst size mean :	515.62
burst size std :	15.9822
					phage P335>LysP008
	pfu/ml				log pfu/ml
Time (min)	REP_1	REP_2	REP_3	Time (min)	REP_1	REP_2	REP_3	mean	std
30	860	800	915	30	2.9345	2.90309	2.96142	2.933	0.0291943
40	735	800	1080	40	2.86629	2.90309	3.03342	2.93427	0.0878217
50	670	766.667	785	50	2.82607	2.88461	2.89487	2.86852	0.0371125
60	1220	1340	1140	60	3.08636	3.1271	3.0569	3.09012	0.035251
70	2300	1340	2193.33	70	3.36173	3.1271	3.3411	3.27665	0.129916
80	5160	2500	2080	80	3.71265	3.39794	3.31806	3.47622	0.208615
90	11440	20450	5530	90	4.05843	4.31069	3.74273	4.03728	0.284574
100	52000	245000	72000	100	4.716	5.38917	4.85733	4.9875	0.354958
110	450000	400000	120000	110	5.65321	5.60206	5.07918	5.44482	0.317682
120	410000	300000	460000	120	5.61278	5.47712	5.66276	5.58422	0.0960579
130	560000	440000	470000	130	5.74819	5.64345	5.6721	5.68791	0.0541291
140	480000	500000	440000	140	5.68124	5.69897	5.64345	5.67455	0.0283562
150	430000	520000	500000	150	5.63347	5.716	5.69897	5.68281	0.0435748
burst size	533.864	546.606	503.496
burst size mean :	527.989
burst size std :	22.147
					phage P335>Lysc2
	pfu/ml					log pfu/ml
Time (min)	REP_1	REP_2	REP_3	REP_4	Time (min)	REP_1	REP_2	REP_3	REP_4	mean	std
30	540	910	685	1013.33	30	2.73239	2.95904	2.83569	3.00575	2.88322	0.123519
40	795	1630	820	1070	40	2.90037	3.21219	2.91381	3.02938	3.01394	0.144297
50	780	1580	765	900	50	2.89209	3.19866	2.88366	2.95424	2.98216	0.147721
60	830	840	575	895	60	2.91908	2.92428	2.75967	2.95182	2.88871	0.087221
70	665	1145	760	733.333	70	2.82282	3.05881	2.88081	2.8653	2.90694	0.104172
80	1030	2240	1630	850	80	3.01284	3.35025	3.21219	2.92942	3.12617	0.190758
90	2006.67	6515	4233.33	943.333	90	3.30248	3.81391	3.62668	2.97467	3.42943	0.369534
100	79400	53800	21600	11880	100	4.89982	4.73078	4.33445	4.07482	4.50997	0.374569
110	149000	370000	106100	200067	110	5.17319	5.5682	5.02572	5.30117	5.26707	0.230152
120	221000	460000	297000	368000	120	5.34439	5.66276	5.47276	5.56585	5.51144	0.135719
130	147000	534000	385000	440000	130	5.16732	5.72754	5.58546	5.64345	5.53094	0.249336
140	303000	580000	415000	360000	140	5.48144	5.76343	5.61805	5.5563	5.60481	0.119593
150	302000	696000	299000	412000	150	5.48001	5.84261	5.47567	5.6149	5.6033	0.172137
burst size	417.975	431.432	415.671	430.694
burst size mean :	421.693
burst size std :	8.51295
					phage P335>Lys1358
	pfu/ml				log pfu/ml
Time (min)	REP_1	REP_2	REP_3	Time (min)	REP_1	REP_2	REP_3	mean	std
30	300	670	480	30	2.47712	2.82607	2.68124	2.66148	0.175314
40	366	600	469.333	40	2.56348	2.77815	2.67148	2.67104	0.107336
50	454	558.667	457	50	2.65706	2.74715	2.65992	2.68804	0.0512117
60	500	631.5	567	60	2.69897	2.80037	2.75358	2.75098	0.0507519
70	584	579.333	502	70	2.76641	2.76293	2.7007	2.74335	0.0369724
80	498	521.333	516	80	2.69723	2.71712	2.71265	2.709	0.0104338
90	581	552	2450	90	2.76418	2.74194	3.38917	2.96509	0.367426
100	10400	18900	25000	100	4.01703	4.27646	4.39794	4.23048	0.194572
110	48000	92000	70000	110	4.68124	4.96379	4.8451	4.83004	0.141874
120	44000	221000	73000	120	4.64345	5.34439	4.86332	4.95039	0.358489
130	39000	158000	58000	130	4.59106	5.19866	4.76343	4.85105	0.31313
140	49000	85000	82900	140	4.6902	4.92942	4.91855	4.84606	0.135088
150	83200	300000	133900	150	4.92012	5.47712	5.12678	5.17468	0.281571
burst size	160.562	180.071	182.181
burst size mean :	174.271
burst size std :	11.9197

## Sheet: Fig 4B
phage	Latency period (min). Values obtained from figure 4.A.	Mean lytic plaques surface (mm2). Values obtained from Figure 3.C.
P335	70	0.21
P335>P008	70	0.23
P335>c2	80	0.12
P335>1358	90	0.06

## Sheet: Fig 4C
		pfu/ml			log pfu/ml				mean	initial inoculum	amplification N°
amplification N° 1	phage	REP_1	REP_2	REP_3	REP_1	REP_2	REP_3			0	1	2	3	4
	P335	250	260	150	2.39794	2.41497	2.17609		P335	1	2.32967	5.98475	9.26492
	P335>LysP008	200	200	320	2.30103	2.30103	2.50515		P335>LysP008	1	2.36907	5.89555	9.35
	P335>Lysc2	60	240	220	1.77815	2.38021	2.34242		P335>Lysc2	1	2.16693	5.80047	9.03346
	P335>Lys1358	10	0	0	1	0	0		P335>Lys1358	1	0.333333	2.60061	5.81025	9.20775
amplification N° 2	P335	1000000	900000	1000000	6	5.95424	6		std
	P335>LysP008	600000	900000	900000	5.77815	5.95424	5.95424		P335	0	0.102385	0.0203367	0.0542909
	P335>Lysc2	300000	700000	1200000	5.47712	5.8451	6.07918		P335>LysP008	0	0.09072	0.0782628	0.233332
	P335>Lys1358	320	550	360	2.50515	2.74036	2.5563		P335>Lysc2	0	0.259185	0.215564	0.0950896
									P335>Lys1358	0	0.444444	0.0931718	0.243897	0.179581
amplification N° 3	P335	2220000000	1800000000	1560000000	9.34635	9.25527	9.19312
	P335>LysP008	3740000000	3000000000	1000000000	9.57287	9.47712	9
	P335>Lysc2	1500000000	1000000000	840000000	9.17609	9	8.92428
	P335>Lys1358	418000	1500000	430000	5.62118	6.17609	5.63347
amplification N° 4	P335>Lys1358	1400000000	3000000000	1000000000	9.14613	9.47712	9

## Sheet: Fig 5A
		PFU/ml		REP_1	REP_2	REP_3
		IL1403		3200000000	3320000000	3120000000
		IL1404 + pl2cas9LysP335+pNZ123ΔLysM1-2		8000	9000	7200
		log PFU/ml		REP_1	REP_2	REP_3	mean	std
		IL1403		9.50515	9.52114	9.49415	9.50681	0.0135685
		IL1404 pl2cas9 LysP335 / pNZ123LysM1-2		3.90309	3.95424	3.85733	3.90489	0.04848

## Sheet: Fig 5D
Extracted prophage sequences used for the phylogenetic analysis:
>NZ_CM007353_408156-454891
ATAACAAATATAATTATCAAGGCTGAACCTCGCAAGCTTAAAGGAAACTTATATGACAATTTTGGTACAGGAGTCTTCAAAAGTGGCACAGAACCAAAGTGATGGAAAAATAAGAAACCGCTTTCTTTATTTTGCCTATTAATGCTATAATGAAAATGTAGAAAAGATGGACGTGAAACCAGTTCATCAAAAAAAGTAAAGGAGACTGTTCAACCATGAACAATTTTATTCAAAACAAAATCATGCCTCCAATGATGAAATTTTTGAATACCCGTGCAGTCACGGCAATCAAAAATGGTATGATTTATCCTATCCCATTTATCATTATTGGTTCAGTATTCTTGATTCTTGGTCAACTGCCATTCCAAGCAGGACAAGACTTCATGAACAAAATCAAAT…
TCATCAAGCATGCGGATGGACTTTATACAGGGTACGCACATCAAAGCAGAATCGATGTTTCTGTAGGTCAAAATGTTAAAAAGGGCCAACAAATTGGACTTATGGGAGCGACTGGTCCGGTCACTGGACCACATTTGCACTTCCAATTTATGGACCAATATTGGCCATCATCAAGCGCTCACTTTAAGAATCCAAGGGATTATATCAAATTTTAGAAAGGGTCTATAATGACAGAACATTTTATAACGCTGTCCACCACGGAGCCTAACAATAATGTCGGTATTGTCAAATTAAGACATGCGGACGTGAACAGTCAAGCGATTGTTGCTCAGATTGTAGAGAACGGTCAGCCTAAAAATTTTGAAGGCTTACAACCGTTCTTTTGTTTAATGGCACAAG…
>NZ_CM007353_550779-594309
AGTTACGTTTTTAGTTACGTTCGGGAAAAAACTCGAAAAATCATAGTGCTTTAAGTATATTAGCGAACTTTTCAGCAGTTTCTTTCTTTTTCTCTTTAGCAAGATGACTGTACAAATTCATTGTGATCGAATAGTCTGCATGTCCTAATCTCATTTGAATTTCTTTAGGATTTACATCATTGTTCATTAGTAGGCTTGCGTGAGTGTGACGGAAACCATGAAAACCTATGTTAGGAACTTTTGCTTTTTTAAAGTGTCGAACTAAGTGCTGTCTTTCGAGTTCGTAAGTTCTCATTTTTTGATGATATGAGAAAACTAGAGAATCATGCAAAGATATAGCACCGTAATTTTGGTGTTTTCTCCACTCTTTCAACATTGAAATTGTCTCGCTATCTACAG…
AAATTAATAATGAACTTAAAATAATGTCAGGTATTAATGCTTTATCTGATGCATTATCTGGCGGAGGCATTAAAACATCTATAGGTAAAGGCGTCGCCGCTGAAGCTGAAACAGTTGCTTCGACAGTAACAAAAGGGGGCTTAGCTACTGAAAGTGAAGCACTTGCTACGTCGGGCGGGCTATCAAAAGTATCTTCTATCGGCTTATCAAGAATATCTGCACTTCTTCCAAGATTAATGAGCTTAGCTCCATTAGTAGCTGGATTGGGAATTGCTTCAAATGTTGGTGGAGAATTATTAAGTAAAGATAGTAATGTTCACAAAGGAGATGTTGTTGGAGGAACATTAGGTGGAGCAGCTGCTGGAGCAGCAATAGGTTCAATAATTCCTGGTGTTGGAA…
>NZ_LT599049_19475882047920
CTGTCAGTAAAAATTTTCCATAATAAAAAAGCTGGATGCTCCAACTTTTACATCTTAACCAACAATTGTCACAATGACTAAACCAATCAAAGTTAGAATCACAACAAATCCTGCATTTACAATTGTAAAATATTTTACAAATCCTCGCGTTTCACCACGCGCATTCATTCTAATAACTTTGTAAGCAATCAGCGTTGCCATTGACGAAACAATTGTACCAATTCCCCCAATATCAGCTCCAAGCACCAAAGAAACAGCATGAGGAGTGAACGGAGAAATCAAAATTGGGGCCGCGATATTAGAGATAAATTGACTCATAATCACAGTTCCTAAAAAAGAAGCCTGCGGTCCAACTAAAGTATTACTGATAAAATCAGTCAACACACTGATATTAGCAAT…
CTGCCATTATATCCTTCGCATTTTAGTCTTATTACCTCCTTTTCAACTTGAATCAAAGGTAGATACCAGATGTCGATTTGTCTTATCAATTCTATTAATCTGATTAATTCCTCATCATTTTCAAGTGCTTCTTTATTTAAGACGTGACTTTCAGGTTCAGAACCACCAGAATAAGCTGTACGAATTCCCAAGTTATCCACTTTTTGCTTATAAAGATATCTGCTTTCAATTGATTTTATTCTAGCTTCAAGTCTGCCATTAACGTAATCTCCAATAATTCTATCTAACTTATCTGCCATTCATCAAATTCTCCTTTTGTGGTATAATTAAGTTAGAAATTCAGTTGCCGAAGCCCATTGCCGTGGGCTTTTTTTGTTTAATAGTGTATAATATACATTG…
CCATACGTGAAAGTCCGATACGTACTTGGTTTTGAAGCAATTCACCTACTGAACGGATACGACGGTTACCTAAGTGGTCAATATCGTCCACTTTACCAATTCCTTCAGCAAGACCAAGCCAGTAGCTGATATTTGAAATCACATCGGCTGGTGTCAAGACACGGCATTCTGCATCAGGATTACCATTTGAGAGCAATGTAACAACACGTTCTGGATCTTTAGGTGAATAAACTTTGATACTTTGCAAAGTAATTGGTTCTGGAATTACAGCGTCGTCAGATGGTTCAACAACAAAGTTTCCAAGACCGTTATCAAGCAATGGTTCGATTAAATCAAGCACATCACGAGTAACAAGAGTATCTGTATTAACAAGAATTTCACCAGTTTCTGGGTCAACAA…
TATCACTTGGAATAATTGATAGAAATCCCTGTCATTCAGTAATCATTCCTAAAGTAAAAATTGATAAACCAAACAAAGAAGTAAAATTTTATACTAAAACAGAGCTGTCAGAGCTATTCTCACACATTGAAAGTCTGGATAATACAAAATGGTCCACTCAATACTTTAATGCTCTTATACGCTTGCTTGTTGCTTCTGGCTTGCGCATTGGCGAAGCTATGGCCTTAGAGTGGTTTGATGTAGATTTAGATAATCAAACAGTTTCTGTCAGTAAAACAACAGTACAACGTACTGTTATACAAGATACACCGAAAACAAATAAAAGTAATCGAGTAATCAGCATTGATTCCAAAGCGGTTTCAACTTTAAAACGTTGGTACTTCTTCCAGAAAAAACATT…
>NZ_CM007353_1145076-1187795
GACTCCCCTCGCCTCCATTATCCAGTTTATATAGAATCTTATAGACTAAGAAATCGCTCAACAGAGCGGTTTCTATTTTTTGTTATCCGATATGATACGATATAATCGGATAAAAAGCAGACCCAAAAGCAGACCCAAAAAAATACAAAAAAACTAGCTGTTTTTAGCTAGTTAAAAGTCGATATATGCCGAGAATTTATCTCCAATATTATCTTTAGCAAATTCTGTGATATGTGTATAAACGTTCATAGTGGTTTTTAAATCAGAATGACCTAAACGATATTGAACTTGTTTTAAAGTCATACCTGAATCAAATAATAAACTTGCATGAGTATGCCTAAATCCATGTATTCTTATCGGTTCTAAATCGCTATTCTTTATTATTTCATGTAGCCATTT…
TCAACGACATTGACAGCACGAATATACTTTGGGTCAGATTCTAAAGAAACTAAGGCTGACAGTTATTCATGGACCAAGGATGGAACGGTTGTTGCGAACGCTCAGACTATCACAGTTGATGCCAGCGGAGTTGCGGATAAGGCTGTTTATAGCTTTAAAGCAACGGTTGCGGGTAAAGTAGTCGCAAGTCAGTCGGTGACTATCACTAATGTAGATGATGGAACAAATGGACGTTCTGTTACAAACGTTTCTCAAAAGTGGCGTTTGACAACGACTACTGCAGCACCAACGCAAGCTTGGTCAGACGCAGGTTGGCTTACTACTCAACCAACAACTACAGTTGCCAATAAATATCTTTGGTCTATTACTCGAACAACTTTCAATTTAGCACCTTTAACG…
>NZ_LT599049_1233825-1297241
TCTTTTTTATTTGACATCAAAACAGTATTATGATATACTTTATTTAATCAAGAAAATATCAGTTTATTCTTCGGCTAGAAAAGGGCTATATTTTTTTAAGATACAAAACTTAGTACTGCAAATACTAAGTTAAAGTAAAGGGTGGAGGTCTAAAACATGACACATGCAATTGAATTAAACTTAACAAATGAATGGCGTGGCACTATGAGTCCTGCTGATGTACTGAATATGTTAGTTGCCAGTGCATATTTGAAATACAAAAATAACGACATTTTTAAGACTCTAATGCTTCAAGATAAAATGGCCTTCTTAAACTCATTGGAACATGAAATGATGCAAGAAGATACTATCCCAGAACTAAATGGTTTTTTAAGCAGAACAAAAGAATTAATTGAAAAG…
GCCAATATGGAAAAGAAGGTCTCAAATTTCACCAAAGAAATCGAGCGTATGCAGTCCATGGAAGCCATGGAGCGTGAAATGGCAAAACCAATGTCTGAACCATTGACGTCTCAACCGATGCAAACGGAAAATAACAATATGAAGCCTAAGAAAACAGGACGTGCCTCAAATGAATATAAGGAAGGGGTGCTACAAGCCCTCCGTTCAAACTTCCGCCAAGTATCAAACGTTCTCCAAGAAGGCGTGGACACAGCAGGTGGCTACCTCGTCCCAGAAGAATATGACAAACGCTTGATTGATGGTCTTACTGAAGAAAACATTATGCGTACCTTGGGAACGACTATCACGACTAGTGGTGAGCACAAAATCAATATCGCTGGGGCTAAACCAGCCGCATCG…
>NC_013656_1063356-1118507
TATTTATAAATAAATATTAGAAAAATAATTAACTATACCAATTTTAAAGGTGAGTTAAATGGAGCTTTATTATGTGTGGGATTGTTGGTGTTGTAGGTAGTAAAAATGCAACTGATATTTTGATGCAAGGACTAGAAAAACTTGAATATCGTGGTTATGATTCAGCAGGTATTTTTGTAAATGGTCAAGAAACGGCAGCAAAATTAGTTAAATCTGTCGGACGTATTGCAGACTTAAGAGGAAAGTTAGGGATTGATGTTTCAGGAACAGCCGGCATTGGTCACACACGTTGGGCTACTCATGGTAAACCAACGGAAGACAATGCTCATCCACATACTTCAACATCAGGTCGCTTTATTTTAGTACATAATGGTGTGATTGAAAATTTTGTTGAACTTA…
TTTGCACCTCTTTCTCTTGCTAAATATCCATCTCAAATCCAATCATCAACAGGGGATAGATGGATTAGAAAAAATTTCACGACTGATTACAATACAGCTAACGCAATATGGGGTTATGCGGTAAGCCAATTCAAGAAGTTTGCTTATGGGATTGTAACTTATAAAGTCTCAGTTTCAAGCCTATTAGTAAATTCAGAGGTTGGTAATGACTTACCTTTAAAAATTGGGGACACAGTAACAATCAGTGATGATAACTTCATTGATTCTAATGGAGTTCATGGTTTAATTTTGTCAGCTCGTGTTTCTGAAATGGAAATTTCAAGAACAGATCCCACTAAAAATACTCTAGTTTTTTCAAATTATATTCGGCTTCAAAGCCAAATCTCAAATGATTTGCAA…
>NC_013656_1536028-1592124
TTGATTAAAATACCTTGCATAATCATTTACATTTTGATATTCTTTTTAAAAATATACTTGGAGAACAATATGAAAAAAATATTATTTACAATTTTAGCTTTAGGTTTTAGTTTAATCGTATTGAGTGGTTGTCAAACTAGAGAAGATAGCTCGGATTGGTTACAAGGCGACTGGTATAGTAAAGACTGGAATGTAACTTATACTATCATTAAACAAGATGAAAATGACTGGGAAATTAGAGATGGAGAGCATCCTATCGCTAAATGTTCACAAGAATATATAGATGATGAGGATAGTAAAGAAATTCTACTTAGTGATAAGAAAGGCACTGAATTTCATATCACTCCAATTGATAAGACTCATATAAAATTTCAACAAGTAAGTAAAGATGGTACATTA…
TCAATAATCGCATCAACAACGTCAATTTTTAAAGTTGCTTTTCGTTTATCTACCTGTATTCCTATTGAATCTTCTCGTAAAACCGCATTTAACAGCGATTTTTCCATGATTTTATCATCTAGCCTACTAATAGAGCCCTCTACAAATAGTTTTTGTAAAAATTTTGTAGGGTCTTTCAACTCACTCGTTCTTTGACGGATAGGTTGTAAATTATAGCCCGTATTATTCATGAGCATTTGAATTACTTTTGTGATACCCATTGCATCATAACCAAAAAAGATAACATCCAATGCGTTATCTTCAATATAATTAACAATCCATTCATAAACCTCATCATCATTGATTAGGCCTTGTTGGTGGCTTGTAACTGTACAAAAACCATATTTTTCTAGCTCTCTA…
>NZ_CP028160_953426-990580
CTGTCTTAATGATAGTTTTATACAGTTTAGCATAGATTAACCTTTGTTATTAAAAGTTATCAAAAGCTAGGTGAATAAAGGGGGGGGAGATTATAATATTTTTTAAAGTTATCAAAGATTATTAAATATCATCAAATTTCTGCCCCTTTTTTTGCCCCTTTTTTAAAAATAGACCTCTAATTTAAGAGGTCTATTTCATTTAGTTTTTCAATTATATTTTTGCTCATCTTATCTGTAACGTGTGAATAGATAGAAAGTGTAGTTTGAGGGTTGTTGTGCCCTACTCTTTCCATAATAGATTTTAGAGGTATTCCTAATTCGGTTAACAAGGCGATATGGGTATGTCTGAAAATATGCGTACTTAGATTTTTAGATGAATTTAATTTTTTAAGACGACTG…
AACGAATGTGGCAAATGTTCAAGAAATAACAGTTGATGCTAGCGGTGTAACTGATAAGGCAGTATATAGTTTCAAGGCAACAATCGGAGATAAGATTGTTGGCACTCAGTCTGTGACTATCACTAATGTCAATGATGGTGAAGCAGGTTTGCCCGGAACACCAGGTGCTCCAGGTACTGACGGAAGATCTGTCACAAATATTGAGCAAAAGTACCGCTTAACAACTTCCTCAAACATTCCGTCACAAGATTGGAATGATTCTGGTTGGTTAACTTCTCAACCAACAACAACATCAACTAACAAATACCTTTGGTCTATTACTAGAACAACTTTTAATAAAGCGCCCTTGACACAAGATATCGTGGAACAAAAAGCAGTTTATGGTGATAAAGGAACCCC…
>NZ_CP015902_947767-984789
TTAACCGCTCTATTGAGCGGTTTTTTTATTTTTATTAATCTATTTAATATTAACTATTAAAGTCTGGATTTTAAAAAGCAGGCAAAAAGCAGGCAACTAAAAACTTACTAGAGAAATTCTAGTAAGTTTCTTGTTTTTTCTTTCATTTTTTCTGTTATATGTAAATATATTTTCTCTGTTATTTTAGAACTAGAGTGTCCTACTCGTCTCTGGATTACATATAATGGAACTTCAAGTTCAGCTAGTTTAGAAATGTGGGTATGTCTAAAAATATGAGTAGAAATTCTTTTGTCTTTAGGTATGCCCATTTTTTCTTTGTTATTTCTCAAAAAGGAATTAATAGCAGTTGGTTGAAGTGGGGTACCATTCTTAGTTGTAAAAATGAAATCTGAATTTGCG…
TATAGAAAAAATGGAAGCCAATAATAAGTGGGCTTGGGGCTTTATGCTTACTCTTGCCGTAACTATTATTGGATATATAATTACTAAAATAATTTAAAGGAGAAAGAACATGAAAACAATTGATAAAGGCACGCTTACACGTACAGTTTTGCTTTGGTTAGCTATCATTAACCAAATTCTAACAGCATTGGGTATTAATCCATTGCCGCTTGACGATAATACTGTTAGCACTGTAATTACAACAGTTTTTGCACTTTGGGCATGGTGGAAGAACAACGACTTCACTCATGCAGCAAAAAAAGGAACTGAACTTACTAAAAGTTTAAAAAATGGAGACAGTGTTCAAGTAGTTAAGGCATCTGATTCTGACCACGAATTCACAGAAGGAGGCGAATAATG…
>NZ_CP009054_995741-1039112
TGTCTTAATGACAGTTTTATACAGTTTATCATAGGTTAACTTTTGTTATTGAAAGTTATCAAAAACTAGTTAAATAAAGGGTTTCGGGGACTATGATATTTTTAAAAATTATCAAAGATTATTAAATATTATCAAATTTCTGCCCCTTTTTCTGCCCCTTTTTTAAAAATAGACCTCTAATTTAAGAGGTCTATTTCATTTAGTTTATCAATTATATTTTTGCTCATCTTATCTGTAACGTGTGAATAGATAGAAAGTGTAGTTTGAGGGTTATTATGACCCACTCTTTCCATGATGGACTTCAATGGTATTCCAAGTTCAGTTAGTAAAGCAATGTGAGTATGTCTGAAAATATGTGTACTTAAATTTTTAACTGAATCTATTTTTTTTAGACGACTA…
GGAACTTCAATTCTTCCTCACTCAATGTCAAAAGAGTTTCTATCACTAACAGCAAATTTACCAGCTCATGCTGACGGTGTATCTGGCTTCTTATCAGATGCGCTTGGATGGGTTAAATCAACCTATAAAGATGTCACAAGTGTTATTTCGAAAGGGCCCAAAGGGGTTGTAGAAGCTATTTATAATGGCTTAGGACTAAATAATTTAGAAAATGACTTTCCTCCGGTTGTAACTAGAATGGCAAAAGGTTCTGCTCAAACAGCACAAGATAATTTTGTGAAATTCTTACAATCATTCTTCAAAAAAGCTGAATCAGATGCAGGAGGTTCACAAGGTTCGCCATCTGGTTCTGGTGTTCAACGTTGGGCTGGACAAGTTAAACAGGCGCTTGCAGCTAAC…
>NZ_CP009054_1765948-1818614
ATTGCTGCTGCAGCTGCTGTATTGGTCGTCATAAAGGCGTTAATCGCCACACCATTGGCAGCAAGCGCTGACCCAGCATTAAATCCGAACCAACCAAACCATAGGAGACCAGCGCCCAAAACAACAAAAGGAATATTATGTGGACGATAATCTAAACGTTCGTAGTCTCGACGTTTTCCAAGTACTAAAGCAAGTACAAGTCCTGTCACCCCACTTGAAATATGAACAACATCTCCACCCGCAAAGTCAATCGCATGAATTTGAGCCAAAAATCCACCGCCCCAAACCATATGAGCCAAAGGATAATAAACTAAAATTAACCAAGCAGTCATAAAAATCAAAATTGGTGTAAATCTCATTCTTCCAACAACAGATCCCGTAATTAGAGCTACTGTGATA…
CCATAATCAAATTCTCCTTTTGTGGTATAATTAAGTTAGAAAACTTCTTGCCGAAGCCCATTGCCGTGGGCTTTTTATGTTTATTTAATCAACTAACCATTCAAGCAATTTAATATAAGTTGATTGTTTAATTTCGCAAGAACCTTCCTCTAAATTTTTTTAATGTATGGCTACCTATTTTTAATATTTTACAAAGTTCACCACGATTCAGTTTTTAAATCAGAGCGTTTATATCTAAGCTTTTGAGATAACTCATCTGTCCATTGTTTCATTTTTTCTCCTTTAATTGAATGAAATCAACCGTTTTACCAGTCTTTAAATCTAATATAATTGGCTCATCTTTATTAGATAAATTATCTTTGACGAATTCAATTGCTGTTTCTTTATCGAAAAAGTATT…
>NC_017949_2061853-2108316
TCAACTAACCTCCTGTGCTTGTGTTTCGGCTTCTGATGTTTCTTCGAACTTAATCAAAACAACAGTAATGTTATCAAGTCCTCCATGTTCATTAGCTAACCGAATCAAAGCCTCGGATTTATTATCTAAAGTCAAATCTTCTCGTTCTAAAACTTCCATAATTTCAGTGGTTGAAACCATGTTTGTCAATCCGTCAGAGTTCATTAAAATGATATCTCCAGCTTGAAGTTCTAAAGCTTGAATATCCGCTTGAACTTCATTGGTCTGCCCCAGTGAACGAGTAATGATATTTTTATTAGGATGTACTTCAGCTTCTTCTTCTGTAATTTGCCCTGCGTCTACAAGCTCTTGAACTAAAGAATGGTCTGTTGTTATTTTATTTAACTCACCATCACGCAT…
GCATCTCAAGCATTTTTTGTAAGGCCTTGTTTTGATTCCGTCAACAAATGGCCCATACATATATCTTTGTTCAGACCACTTATGCCCGAACAGCTTACACATTAGTTTCATCTATACACTCCTAATCCTTTTATTATCTCGTCAGCGCTCATACTCGCCCATGGTTCTGGAATTAGCGGGTGTATAATATTGCTAATTTTTTTAACTTCTTTTTCTAGTTCTAAAATTTGAGTTCCTATTGTGATAACGGTTGATAAGCAACCACTTTTAATGCAGTCATCTTGAAAATCTTCAAGTTTGGTAATCTTATCAAACAGCTCACTTATATATGGATTCATTCAATCCCTCCCCACCAGTCATTGACCAGCGATATTAGTTTGTCTGTATTTTTCCATAACT…
>NC_009004_2061037-2110526
TCAACTAACCTCCTGTGCTTGTGTTTCGGCTTCTGATGTTTCTTCGAACTTAATCAAAACAACAGTAATGTTATCAAGTCCTCCATGTTCATTAGCTAACCGAATCAAAGCCTCGGATTTATTATCTAAAGTCAAATCTTCTCGTTCTAAAACTTCCATAATTTCAGTGGTTGAAACCATGTTTGTCAATCCGTCAGAGTTCATTAAAATGATATCTCCAGCTTGAAGTTCTAAAGCTTGAATATCCGCTTGAACTTCATTGGTCTGCCCCAGTGAACGAGTAATGATATTTTTATTAGGATGTACTTCAGCTTCTTCTTCTGTAATTTGCCCTGCGTCTACAAGCTCTTGAACTAAAGAATGGTCTGTTGTTATTTTATTTAACTCACCATCACGCAT…
GCATCTCAAGCATTTTTTGTAAGGCCTTGTTTTGATTCCGTCAACAAATGGCCCATACATATATCTTTGTTCAGACCACTTATGCCCGAACAGCTTACACATTAGTTTCATCTATACACTCCTAATCCTTTTATTATCTCGTCAGCGCTCATACTCGCCCATGGTTCTGGAATTAGCGGGTGTATAATATTGCTAATTTTTTTAACTTCTTTTTCTAGTTCTAAAATTTGAGTTCCTATTGTGATAACGGTTGATAAGCAACCACTTTTAATGCAGTCATCTTGAAAATCTTCAAGTTTGGTAATCTTATCAAACAGCTCACTTATATATGGATTCATTCAATCCCTCCCCACCAGTCATTGACCAGCGATATTAGTTTGTCTGTATTTTTCCATAACT…
>NZ_CP010050_1430891-1474115
TTAAGCACTTACCTTTTCAAATTGATTAGGTGTAAGATACCCTAAACTTTGATGGATTCGTTTTGAATTATAAAAGGCTTCGATGTACCAGAAAATACTCTGATAGGCTTCTTCAAAGTTCTTATATTTAAATTGATACACCCACTCTCTTTTTAAATGTCCATGCCAAGATTCAAGACTGGCATTATGATAAGGGTATCCCCTTCGACTGAAAGAGTGAGTCATCCCATAATACTTAAGCAACTCTTCATACTCTAGACTCGTATACTGGCTTCCTTGGTCAGAATGAAGAATAACAGCTTCTGGATAGTCTTGTGATTTAATGGCCTTATTTAAAGTTCTTTGCACTAATTCTACAGTCATTCGCTTGCCCAAATCCCAAGCAATGACTTTTTTAGT…
GCTCGTAACCACCTCGTAACCCTCGTAACCAGTTTAATTTTCTATAAATTTTTCAAACCTATTTTTATTGACAATTGAATATCCTCTAACTGCTTTTCCATTAACTTTTTTAGAAGTAGCTTCAACGCCTATCTCGGATAATGCTTTTTTCAAAGCGTTCATATTTTTACCATATACTTGATTAGATAAAGCAATAACTTCTTCATTATCTGTACGTTGTACAAATTCAATTTCTTGCAAAGCGTTAATCAAAGCAGTTTGAAAATCATCCAAATCAATGTCATTGAACACTTCAACATTTTTCCAAATGTACATTTTCTCAAGTTCGTTAAAGTAATCCAACGAATTTAGTAAGAAACCTATACATCCTGAAATATCTGGGGTTTTATCTTTTGTTGT…
>CP015897_476622-514491
CCCTCGGATCATGGTGCCAAACCTCGCCTTGCCTTCGTAGCAAGGCTTTTTTGTTGCTCTTTTTATGATTTGTGCCAAATTTGTGCCAAATCACTTATTGTTTATTTCACTAAAGATTTTTTTGATATTCTCATTATCTTTTTCTTCAAGCTCTTTTAGGATATGGGAATATACTGACATCGTCACATTCAAGCTGCTATGACCGAGCCTTTTAGAAACATATAAAATATTAATTCCCTTATAAAGCATTGTAGAGGCATGAGTATGTCTTAATCCATGACAAGTAATTGTTTTTTCAAATCCCAATTTTTTACACATATTTCTTAGCTGTTTATTGAGTGAATTATTAGTTATCAATCCATTCTTGATATTGTAGAATACAAAAGGGTGTTCTGGCTC…
GCTATTCAGTTTCTAAATTCGGTGAAAAAGGCCCTAAAGGCGACCAAGGTATTCAAGGTATTCAAGGTGTTGATGGACGTCAAGGTATTCCTGGACCTAAAGGTGCTGACGGAAAAACGCAATATACACATATCGCTTACGCAAATAGTGCCGATGGTGTAACTGATTTTTCAACTTCTGATTCTAATCGTACCTATATCGGGATGTACGTTAATTTTAACATCAATGATTCAACCACTCCGAGCGATTACTCATGGACGCTTGTTAAAGGAGCAGATGGAACGCAAGGGACACCGGGCAAACCTGGAGCTGACGGTAAGACTCCATATTTTCACACAGCATGGTCTTACAGCGCAGACGGCACGGACGGTTTCACAACTGTTTATCCGAATTTGAACT…
>NZ_CP015897_2066644-2107094
TTATAATTTATTCGCATTCAATCGACGTTGTAATTCTCTCACAGAATCAGATACTGGGCTAATTGTTCCATCTTGTGTTGTTCCAAGATGTTTCTGTAATGCTTTAATTGTACCTTGACCAAACAGACCGTCTTGTCCAACTCCTAAGAATCTTTGCAAGGCTTTAACAACGTTTGAACCTGTCAGCGATGAATCAAACTGTGCAGCATAGATATTTTGATTAAAGGTTTGTTTGTACTGGTGACTGATTACTCCGTCTTTGCCGGCCGTATCAAAGTATTCTTGTAATCGTTTAGCAGTCGCATTACCAAACTGGCCATCAACATTTAATGTAACCATTTGAGGTTTATTGTCAGTATTTCCAGAACCTGAACCAACAATTCGATAAAAGTGATGTGG…
ACTAGCTTTAAACCGATTATATTCGGTTGTTTTTCCTAAAAAAATAAAATCAATAGGATAGTCGTAAATTTCTGCCAATTTTCTTGCTAGACTCATGGGAATTTCAGTGCTATCTTTTTCATAACTCAAAATAGTTTGATAGTTTTTTCCAACAATTTCAGCAACTTCTTTAGCTGAAAAGTCAGCATTTGTTCTTGCAGCTTTTAATTTAATTTTTGGTGGTGTTTTCTCTGCCATACTGGCTCCTTTCTGTGTGTGTATTTGAATCCTCCAAGTGCTATAATGATTGAGTAAATATTTCTCAGATATTTACTTAATATTATGGAAAGGAGGAATAGTGTAATGGATTATTCTGATATTGTGTTCACGTTGGAATTTGACGATGACGGAGCAAATTAT…
>NZ_CP015896_526628-563549
TCCCCCTCGGATCATGGTGCCAAACCTCGCCTTGCCTTCGTAGCAAGGCTTTTTTGTTGCTCTTTTTATGATTTGTGCCAAATTTGTGCCAAATCACTCATCGTTTATTTCACTAAAGATTTTTTTGATATTCTCATTATCTTTTTCTTCAAGCTCTTTTAGGATATGGGAATATACTGACATTGTAACGTTCAAACTACTATGACCGAGCCTTTTAGAAACATATAAAATATTAATTCCCTTATAAAGCATAGTAGAAGCGTGAGTATGTCTTAATCCGTGACAAGTAATTATTTTTTTAAATCCAAGTTTTTTACACATATTTCTTAGCTGTTTATTGAGTGAATTATTAGTTATCAATCCATTCTTGATATTGTAGAATACAAAAGGGTGTTCTGG…
TATGCTGTAGCCTATATGGGTACCAATGGTAACAACGGTACTAATGGAATTGCTGGTAAAGATGGTACTGGTATCAAAACTACCACAATCACTTACGCAGTCGGAACATCAGGAACAACTGCTCCAACAGGCGGTTGGAATAGTCAAGTGCCTAACGTACCAGCGGGGCAATACCTATGGACTAAGACTGTTTGGGATTATACGGATAAGACCAGCGAGACAGGTTATTCAGTTTCTAAATTCGGTGAAAAGGGCGATAAGGGAGACCAAGGCGTCCAAGGTATTCAAGGTGTTGATGGACGTCAAGGGATTCCTGGACCAAAAGGAGCTGACGGAAAAACGCAATATACACATATCGCTTACGCAAATAGTGCCGATGGTAAAACTAATTTTTCAACT…
>NZ_CP015896_1122849-1166567
ATGTGTGGGATTGTTGGTGTTGTAGGTAGTAAAAATGCAACTGATATTTTGATGCAAGGACTAGAAAAACTTGAATATCGTGGTTATGATTCAGCAGGTATTTTTGTAAATGGTCAAGAAACAGCAGCAAAATTAGTTAAATCTGTCGGACGTATTGCAGACTTAAGAGGAAAGTTAGGGATTGATGTTTCAGGAACAGCCGGCATTGGTCACACACGTTGGGCTACTCATGGTAAACCAACGGAAGACAATGCTCATCCACATACTTCAACATCAGGTCGCTTTATTTTAGTACATAATGGTGTGATTGAAAATTTTGTTGAACTTAAAAACGAATTTTTGATGAATGATACTTTTAAAGGACAAACCGATACTGAAATTGCGGTTCATTTAATTGCT…
ATGGACTTTATACAGGGTACGCACATCAAAGCAGAATCGATGTTTCTGTGGGTCAAAATGTTAAAAAGGGCCAACAAATTGGACTTATGGGAGCGACTGGTCCGGTCACTGGACCACATTTGCACTTCCAATTTATGGACCAATATTGGCCATCATCAAGTGCTCACTTTAAAAATCCAAGAGATTATATCAAATTTTAGAAAGGGTCTATTATGACAGAACATTTTATAACACTGTCCACCACAGAGCCTAATAACAATGTCGGTATTGTTAAATTGAGACATGCGGACGTTAATAGTCAAGCCATTGTTGCTCAAATCGTAGAGAACGGTCAGCCCAAGAACTTTGAGGGCTTACAGCCGTTCTTTTGTTTAATGGCACAGGAAATCACAGGGCAAG…
>NZ_CP015896_1690406-1735523
TTAGCCATAGTTAATTCCAAACTCTTTCGCTTGATTATAGACCCACCAAGTACATTGTTTATAAGCAGAAGTTTGGGTTGAATAATTATCAATATTCATTGGTTTATCAATCTTCCAACCCGCTGGAGTTCCAGGCAAACTGTCAGAAGGCATTGTTTTCCAAGCAATAGCTCCATATTTCCAACCTACAGATAATAAACTATTCTGCTCAAATATATTTGTTGTATAGTTATGGGCACCTGACTGAGCATTAGGATTATAAGAAACATAAAGATTGACTGTTCCAGTTGAATAAAAGACAGGATTTGCATTATTGTCCCAACGCCAACCTAGATTGACCAAAGTTTTTGCTTCATATTTACTCAAGGTATAATAATGATCTCCACCTTTAACATTGGA…
CTTCTAAGCGCTTTTTTCTAGTTCGCGATAAATTATCCGTGAAATGGTTTAAGCGCTCAATGTAACCGTAATTTTCATGAATTAGAGCTATTCTGTCATCTCTTTTACTACTAACTCAACTTTCCACATCTTTGTATCTCCAGAAAGCCCGCCATGCTCAAAACTTGTTCTGCGAATAACATTGTAATTATCATCATTCCAAATTCCAGCATCTGTCAGTCCATCGATTAATGCTTTAGAAGTTGGTTCATAATTTGGTGGATCATATTTAAAGCGTTTAGGTGGATAAATTACTACGAACACATCGCAACGGTGCTTCTCATGGAATTGTTCAAATACTTCATCTGATTGGTCTAGCCATTCATGGGCTGTTCGACATGCAATCCGTCTTAAACGCTG…
>NZ_CP015896_2272318-2315637
AACATTAAAAAAATGGGCCAAGGAAGTCGATAGGGAGTCGATAAATCATAATTTTTAATTCTTTCTAAAATATCCGATTTTTCTTTAAAAATATTTATTGTTTTTACACCTTCAATGTAACAATCTAATCTCTGATCAAATAAATGTTGTTTATTGCTTAACTCTATTTGTTTTTTTATTTGCCAATATGCTACTATAACGGCAGATACTGTGCCAATTGCACTAAATGCTGACCAAAATATACTCCAATTAATATTTTCACAAATAAAGTGTAATACGAATACCAATTTGAACGCAATATAAAAAATCATTATTTCTCCTTAATTACTTAAATTTTATCATAAGAAATAAAAAAATCCCTGACCGAAGTCAGGGGTAATTATTTTCTACTATTTAATT…
TAGATTTCCATAAATTTTTTCGTATAAAAATCTTTTAAGTTTGATGAATCTTTTTCCCAATTGTTAATAGTGTTTGGAGATACTCCAATCATCTCAGCGACTTCTTTTTGGGTAAGTTTAGCTCGCTCTCGGTGAGTTCTTAGTGTCTCTGCCATACTGGCTCCTTTCTGTGTGTGTATTTGAATCCTCCAAGTGCTATAATGATTGAGTAAATATTTCTCAGATATTTACTTAATATTATGGAAAGGAGGAAATTAAACTTGAAAATTGATGCTGAAAAGTTTGCTTTAGCCGTTGTTTCGAGTTCTAGTCCAGACATGAAACTAGTTGAAAAACTATCATTATATGCCGAGGCATATAATATGATTGATAAAAACATCGAAAACGGTGGCATGAAAC…
>NZ_CP015901_1989781-2032381
AACGTAACTAAAAACGTAACTAATTTTTGTCGGGCAAGAGGCTGTATATCTAAGATATACAGTTTTTTTATTTTAATTAACGTAACTAAAAAACTCCTTTTGGGAGTTTCTACTATTATGTATACATTTTATTTATGGTTCTTGCTGGACTCGAACCAGCGACCGAACGGTTAGCTTTAGTAAAAAATTTTGGTTTCCTTTTCTAGAGATGTTAAAATCGCAATTTCTTGTACTTTTTCCCATGATTCGTATAGTTTATTAAACTTAATATTTACATCATCTATACCTCCTAATAGCGTTTCTTTTTTATAAAAAGATATACTTATAAGAAAACTTGAATAGTTATGTAGGAATATTTGCAATGGACCGATTTTATCACTTTCAAAAACAAAAGATAAT…
GTGCCATGCAGAGCTTTTTTAGTTCCAAACTTTTTTCCAGTCTGAAATACATTCGTTAAGCATTGCAGCTTTATCAGCAGCAAGCTCTTGTTTATTCTTTTTGCGTGAAGTCATATAAAGACTTCCGTCTGGTCGTTCCCAAGTTTCAAAGACCACTACTCCACGATTTTCTCGTTTGATTAAATCATGATAGATTTGTCCAACTGGTGTTGGAATTAGTCGAACTTTACGACCATTTATGATTGTTGTTTCCATTAATTTCCTTTCTATGTATGCGTTCTAATCCTCCGAGTGCTATAATTACTGTGAGCAGATATTTGCGGTATTTGCTTAGTTTTATGGAAAGGAGGTATGAGTGATATGAAATTAAATCATGATTGCGTTCGTGATTTTTTATTA…
>NC_017492_620580-662110
GTGGCTTTATCTAAATTAGATAATCTATATCGTGCAGTCATTCTCGACCATTCATCAAATCCGCGTCATGCTGGTGAATTACATACAGGTTGTATGATTGATCTTAATAATCCAACTTGTGGAGATGTCATTCGACTGACTGTTGAATTTGAAGGAGATGTGATTTCAAACATTGCCTTTAGCGGTCATGGTTGCACAATTTCAACAGCTTCAGCCTCAATGATGACAGTGGCAGTTCTTGGAAAAACCAAAGAAGAAGCCAAAGAGTTGGCAACTATTTTTTCAGCAATGGTAACAGGAGAAACTGACGAACGTCAAGAAGCACTTGGAGATGCTCAATTTCTTGCGGGTGTCAGTAAATTTCCAGCTCGGGTAAAATGTTCAACCCTAGCTTGGAAT…
AAATTCGTTTTATTAAAAGAAATGGGTCGTCCGAAAATGAGATGTTTGCTTTTGCGCCAACTTATACAGGCGGACAACTCCAAGGGATTAATGCAATTCAAAATCATGGTTATTCTTTCGCCTTGTCATCAAAGGGAAACAACGGAGCGCTTTTAAATGTTTTAGAAATTCCAAAAGATAGTACGGCTGAAAATCGTAAATTAAATCTTTACGGAGAAGTAAAAGTTGATGGAAATTTAACAATTAGCGGTAAAACTAATACCAAAGAACTCTATGTTAATGGTGTAAAAATTGATACCAACGGTGGCGGAAACTCTGGTGGTGGTGATAATGGCTGGAATGGGCAATATCCACCAGAAGTCACAAGTGATCGTGATAAACGATACTGGCAAATTTGGG…
>NC_017492_1971765-2014239
TTGCGAAACATTACTAGAAAGAGATTTATTCCTATGACTCAGTTTACCACAGAACTACTTAACTTCCTAGCCCAAAAGCAAGATATTGATGAATTTTTCCGTACTTCTCTTGAAACTGCTATGAATAATCTGCTTCAAGCAGAGTTATCAGCCTTTTTAGGGTATGAACCTTACGATAAAGTAGGCTATAATTCTGGGAATAGTCGTAACGGAAGCTATTCACGGCAATTTGAAACCAAATATGGGACTGTTCAGTTGAGCATTCCTAGAGATCGTAATGGGAACTTTAGTCCAGCTTTGCTTCCCGCTTATGGACGTCGAGATGACCACTTGGAAGAGATGGTTATCAAACTCTATCAAACCGGTGTAACGACTCGAGAAATTAGTGATATCATCGAG…
CTTTCATTTGAACGTATTCATCATAAGATACCGCAACATATACTGGGATTTCTGTGTTTTTTAAATGAACTCTAGCCCATGCACCAACTAATTCTTGTTCATGAGTTTTGAATGTTCCTTCGTTGTGTTCAAGAACTCCATCTTTGTTAAGTACAATCACTCCAACTTCAATACCCACAAAATTAGGATTTTGAAATGCACGTTTTCGATAAAAGTCACGAGATACAACGATTTGAGCTGGTTGATTACCATATTTGATGAAATAAACTTCTTTCATAAATGGATTCATGTTGTTTTGTTTGCAAAGATTAATAAGTAAAACAAGTTCCTCATCACTTGCTTTGCCACCACCATCTAAATATTGCTTAATTGTGGTCATATTTAAATTATCAACACTAA…
>NC_008527_1033838-107708
6ATGTGTGGGATTGTTGGTGTTGTAGGTAGCAAAAATGCAACTGATATTTTGATGCAAGGACTTGAAAAACTCGAATATCGTGGATACGATTCAGCAGGAATTTTTGTAAATGGTCAAAAAACGGCTGCAAAATTAGTTAAATCAGTGGGACGTATTGCAGATTTAAGAGCTAAGATTGGGATTGATGTTTCGGGGACAAGTGGGATTGGACATACCCGTTGGGCAACTCATGGAAAACCAACAGAAGACAACGCTCATCCTCATACTTCAAGTTCTGGTCGTTTCTTTTTGGTTCATAATGGGGTCATTGAAAACTTTGTAGAACTTAAAAATGAATTTTTGATGAATGACAGCTTTAAAGGACAAACTGATACTGAAATTGCGGTTCACTTAATTGC…
TTCAATACTCGGTTATTGGCGGATGGAAGGAATGTATTCCGCAAGGTAATTACATTTATGAACTTTCGGAAATTCAACGCGAAATTGAAGAAATTATCGGAAATAAAGATTTTACTTCTTTAATTTCTAAAATTTCGTCAATCGAAAAAAAATATGATGAACTAATTAACGAAACTACCGCACAGTTGGCAGAAAAGGCCACTAAATCAGAAGTTGAAGTCGAACGTGCAAGAATCAGTAATATTGTTGCGAGTGGAACTATTACAGAAGGAAATACCGAACTGATTGATACGCGCGTTGGTGATGATGGAATAATCTACGCAACGTCAGGGGATGCCATCCGAAAGCAAGTATCAACACTTGAATTAACAAAAACCAACAACATTTTCAATCCTACCG…
>NC_008527_1660466-1696599
CTAGAGGTCATATGCTGCATTTATCCCAGCCACTCTTGGAGTACCAAGGGGAATGTTTTTACTAATATAATCCTTTAGACTATTATATAAAACCGAAGTGTCTTTTGATAGTCTGGAACTTATAGCCTCTCTTTGAAAAGAGGCGACCATTCTATTTGCGACTGAAAGAGAGTAGACTTTATTTTCTAATTCCTTACGTCCCAATTGAACAATTTTTCTTTCCCTATCTTTAATATTAAGATTTAAAGCATAATTATAAAGGATTTCTAAAAACTCTTGATCATTAGATATAGCAAATTTTTCCATAGAGTCACAACTTTCCTGAAGGTCCTCCTGTTTGAGGACCAAAACCAGCTCCTGCCGAGCCCCATCCATTAGCAAGTACTCCAGCAACCGCAC…
AAGATAAATTGGCGAATTAATGATATGATCTATTTTTTTACCTTGATAATAATCATAAGTAGCTTGCAAAGCCATTTCACCAATCTTAGCTGGTTGTTGAGCAATTGTCGCGGTCATAGTTCCTGCTTTTATGGCATCATGAGTCTCAGATTCACCATCAATTCCAAAAATAGCAATTTTTTGCCCACTTGCTTGAACAGCCTTAGCTGCGCCAAGCGCCATTTCATCATTTTGTGCAAAGATTGCTTGACCATCTTTATGAGATTGCAGCATATTTTGAGTGGTATTCAAACCAGTAGTCCGGTAAAAATTTGCAGATTGACTTGATAATATATTTAATCCTAAGGTCTTAGCTTCACTATTAAATCCTTTTCCACGATCTATAGTTGCTGAAGCACC…
>NZ_CP024954_1450865-1487057
TTTAATTTAGAAAATAAAAAAGCCACTCCGAAGAGCAGCTTAACTTGAGGTGAGCAGGGATTCTGAACCGCTCGGATATATTATAACACAAAAAAACGCCCCAGTTAGGAGAGGGACGCTTCGGAGTAAACTCTATGAAAAGTTTTAATTTGGAATATAAAAATTATATAACTTTCCGTTTTCGTTGTAAAGAAAAACACCTAGATAACAATATGAATACACTTTATTTCCGTAATAGTAAATATTAAAAGTTAGATTCTTTAATAATGTAATTCGGTCGCTTCTTTGTCTCTAGAAAAATTTTAGCAATATATTTTCCAATAATACCTAAAGATAAAAGCTGTAAGCCTCCTAGAAGTAACAATAAAATAACCAAAGTTGGAAATCCTTGCACAGAAT…
ATGTTTCTAATTGCAACTGGCTATTTTCGTTTTGGAGCGCAATAACTCGCTTATCAGCAATTTGCAAAGCTCGCTTCATAACCATATCTGGACTATTCCATGCTTTTTCAACTTGGATGAAATATGTTCGGTACTCACGACCTTTTTCAGTTTGGCTTTGCATTGCTAAATGTTTTGCCGTATCAATTGTTAAGGCGTAGTCTTGAAGCTCTCTTTTTGCGCCATTATTAACAACCGTACCTGAAAGTACACTTGTAAAATCTTCATTTTCAATAAGAAGTTTTGAGTTTTGTTCCCACCATATTGAAAATCTTTTCTTAAGACCTAAACCTTTATGCAATTCTCTTGCACTTACTACCTGTTCGTCATTTTCATTTGACGAAATTTTAATTAATTCGT…
>NZ_CP020604_118-24379
ATGGACAATAAAAGAATTTCTGAAATCGTTGAAGAAGAAATGATAAAGCAAGATGCAAACAGATATCGTGATATGAGGAAAATTCTCACGATTCCGAAAAGCATTGCGGATGAGTTGGACAGTGTTTTTGCTGGCGTTGATGCAACAGATATTGGTTATGTGCTAGATCAAACTGGACCTTACGGTTCGAGAGCTTTCGATGATTACTACTTTAAAAATAAAAATATCATTGCTTTATACCTCGCAGGCAAAGCCCTCGGAGTTGATTTAGTGAAAGTGGGGGAGGGATGATTGAATACGCAATATATAAAGGCGAAAAATTTATAGCAGAAGGAACAGCTGACGAACTTGCTAAATTACTAAATGTTAAACCTACGACTATTAAATGGTGGTCAAGAC…
>NZ_CP020604_1145843-1194460
GCTGTTGAAAATCATGATGGAGAACAAGCTGTCACAGCAGCTGCCAAACATTTGCACTTGATGTTTGACGAAGAAATGGCAGTTTTACAAGCTTTTCCTGAATACTTTGATAATTTACCCGAATAAAAAACTCTGACGGAATTCCGACAGAGTTTTTTATAAGTAACTCATTTATTTTACATTTTTAGAATCTGGAATTAAAAATGAAGTAAAGAAAGCAATAATAACAAGAATCAATCCTGTGACAATTCCAGAAATATAACCAGAACTACTTCCACCAACACTGGTATGTAAAAGCGTTGGCACTGCGTACAAAATAATGAAACTGATACCAGCTCCTAAATTAAACATTCCTGCATTTAAGCCCGGAAGATAACCTGGATTATCCTCTGGTGAAAG…
AAATTCTTCTGTTTTATCAAACTTGAATCCTTCAACAATTTCTCCATCTTCTGACACGAGCTGACCGCCATCTTTTACAAATGCTTTGAGTGCCTTTTTATCAACACTCTCGGTTGTTTTAGTCTTAGCTGTGATGAATTTGCCGAACCCTTTTTCTTTAAGCTCTGAAAGCAAATTATCGTCATAAGAGACATTTTCTTTTTTTGAAAATCGAACACTACCATTGATTGTTTTCTTAGGACTTTTCGTCTCAAGAGTTAAATAATATTGTTCAGCCAGTCCTTTGAAATAATCCATTTCTTTCTGTTCTTCAGCTTGAAGTTTTAAACGGCGCATTTCAATTTCATACAATTCGGCATTATATTTTTCTTCGATAGCTTTTCTTGATTCTTCAGCTTG…
>NC_022369_1878426-1921308
TTATAACAATATCAATAAAATGACGAAGTAACATTTATTAACAAAAAAAGCCCTGACCGAAGTCAGGATTTTAATTTACACATTTTTACGATATAGTTTTTCCATTTGTGCTTGATATAGTGGAATAACTGGTGCTTTAGGGAATGCTTTTTGATAATTAGTCCACATTCCTGGGTCTGTAATCCACGAATACATTCCAGCATTAATCATATAGATTCGCTTTGTATCAACTGTTTGAATAAAGTGCATTTCTTCTTCCTCATATTCTATTGTATTATTTATATTAATATCTTCTGTAGTTATTGAATTGCTAGTGCTTCCGCTTCCTGCTAGTGATTTCCATTGATTGGCATTGATATAAGCAAGATTTATATCAAGATTACCGCTCCAATTAGCAAG…
AAAGGTAGAGCGTCGTCGCTAATTTCAGGGGCGCTTTGAGTCGCAAGCATACTGGTTTCCATTTTCTTCACATTCAAGTTTTCGTAAGTCTTGCCATTGGATTCGCTTGTTTCATTCTTAACTGTGACTTTCAAAGCTTTTCCTTCAAGCATCCCAAGATAATCATCTAAGCTCTTGAATTTTGTACCATTTGGAATTCCTGCTTGTTTCGCAAGATTCATAATAGAACCTTCTGGATATTTCCCAGTATCTTTTTTCTGCCAAATTTTATGGAAAATAACACTGTTTTTATGTGGCTGGTCAAAATCAGTACGGATGCGAAGTGGAATATCAAGATAATCAGCTCCATTTGGAGTTGTTTTCTCCATGGAGTGCTCAATAGTTACTTCATAAACACCA…
>NZ_CP015908_1004577-1046548
ATGTGTGGGATTGTTGGTGTTGTAGGTAGTAAAAATGCAACTGATATTTTGATGCAAGGACTAGAAAAACTTGAATATCGTGGTTATGATTCAGCAGGTATTTTTGTAAATGGTCAAGAAACAGCAGCAAAATTAGTTAAATCTGTCGGACGTATTGCAGACTTAAGAGGAAAGTTAGGGATTGATGTTTCAGGAACAGCCGGCATTGGTCACACACGTTGGGCTACTCATGGTAAACCAACGGAAGACAATGCTCATCCACATACTTCAACATCAGGTCGCTTTATTTTAGTACATAATGGTGTGATTGAAAATTTTGTTGAACTTAAAAACGAATTTTTGATGAATGATACTTTTAAAGGACAAACCGATACTGAAATTGCGGTTCATTTAATTGCT…
ATGACGGTAAAGATGGAGCAAATGGTAAAGACGGATTAGCAGGTAAGGACGGGGTTGGAATAAAAACCACTGTTATCACATACGCTATTTCAATAAGCGGAACGATAGCGCCGACTACTGGCTGGACAAGTTCGGTTCCTAGTCTTGTAAAAGGTCAGTATCTCTGGACTAAAACAGTATGGACATACACGGACAACTCATTTGAAACAGGTTACTCAGTAACTTATATTTCTAAAGACGGAAATAACGGTAATGACGGAATTGCTGGTAAAGATGGTACTGGTATCAAAACTACGACCATTACATACGCAGGATCAACAAGTGGAACAACGGCACCGACTAGCGGTTGGACTTCCACAGTTCCGATGGTTGAAGCAGGTAGTTATCTGTGGACTAAGA…
>NZ_CP015908_1942936-1986585
TAATCATGAAGAACTCGTTCAAGAATCTGATTTTATCATTCTATCAGTTAAACCTCAAGTACTTCCCTCTGTTTTAAGTAAATTAATCAATCATTTAACTAAAGACAAAACATTAATTTCAATTGCAGCGGGACTCACTTTATCTGACTTGAAACATCTGGCTGATTCAGAAAATCAACCAATCATCCGAGTGATGCCAAATATCAATGCACAAATCGGTCAGTCAACATCGGCCATTGTCAAAAATGAATTTGTTGATGATTCTGCTTATGCTACAGTTCAAGAAATTTTTAAATCAACTGGTTCTGTCCATGAAATTGCTGAAAAAGATTTTTCAACATTTGCAGCAATTGCCGGTTCAAGCCCTGCTTTTATTTATATGTTCATTGATGCCATGGC…
TTCATCACTTTCTGGAATTGTTAATATGATAATTGAGCAGTTATCACTTGCGCTTAATAAAGGGGTCAATGCTTTTTCAGCTTGATTTGCTGTGAAATCTGCCAATGAATCGAAAATAAGAATTTCTGCTTCTTCAATATCGTGTAATATCTTCAAATATTTTTCTCTTGCTTCATCACTAGAAAATCTATTTTCAGAAATCTGTATGTACTTTCTAACCTTTAATCGTTTTACTTTTTTCTGTCTGCCAACATTGGTAACAATCCACTTGACCATGTTGTCACAAGATACAACACTTAATTCATCAGCGAAATCATATTTAACAATGACATTTTTAGTCAAATCAATACCTTTTTTAGCTTTGAATTCTCCTAAGAAGTCATTGACAGCTTTAGTAGC…
>NZ_CP015908_2192471-2235546
ATGCAAGACTATTCTATCACAAGCCAGAGCAAAGGGAAACACCTGACCAATCAAGACCGTTTAAACATTGAACGTTGGCACAATAAAGAAGGACTGAGCAACCGTGAGATTGCGCGCTTATTGAATAAAGCTCATGGGACGATTGACAGAGAGATGAAGCGAGGGGAAATCCAGCTCAAGCGGAAGGTAAAATACTCTGCTAAAAAGGCTCAAGAAAATTATGAAGGATTGAGGGCTCACAGTGTTCGTCCGAGTAAACTCACGACTGAGATTGATTGTTATGTGAGTACACGTCTTAAAGAAGACAAGGACTCTTTGGAAGTCATTCATCAGGCTCTAAAAGGAGTTTCTCTGAGCAGCCTCTACAATTGGGTCAACTGGGGCTGGTTAGAAGCCAAG…
TATAATCAAGTTATTAAATGTAGTAAAGGATGTTTTATTTTTGGAAGATAAAGAAATAAAGTTTTCGTTAATGGTTAAAACTTTACGTCAGCAAGCTGGCTTAACAATGAAACAATTAGCTGAAAAAATGGGAAAAACTGAATCTGCTATCTCTAGATGGGAAAGTGGGGATAATTCGCCTAAGCTTGAAGATATAAACGCCTTAGCTGATTTTTTTAATGTAGATATGAATACTTTAGTATATGGAGCAGGAGTCGTTCCCAAAAACGAACCTTTTGATATTTCAAAGCTTGCCAATACTGATGATGATGCTGTTTGGGATAAATTAGTTTCTTCTGGTGGACGTCCACTGACAGAAAAAGATAAAGCGATGATTCGCCTTGTGTTTGCTGACCGTTG…
>NZ_CP043523_53121-100233
TTTTAAGAAATTTAAGGAAAATCATCTGACGAAAGTCATTGACAGTCATTGACTACTAAGGGTATAATAGCTCTGTATCACAACAAATCCCTAGAATCCCTTATATAAAGGGATTTCAGTTGTCATTATATTAGTTAGTTACGTTTTTAGTTACGTTCGGAAAAAACTCGAAAAATCATAGTGCTTTAAGTATATTAGCGAACTTTTCAGCAGTTTCTTTCTTTTTATCTTTAGCAAGATGACTGTACAAATTCATTGTGATCGAATAGTCTGCATGTCCTAATCTCATTTGAATTTCTTTAGGATTTACATCATTGTTCATTAGTAGGCTTGCGTGAGTGTGACGGAAACCATGAAAACCTATGTTAGGAACTTTTGCTTTTTTAAAGTGTCGAACTA…
CGTTTTTTAAATGAACAAGCTTATATTAGTTTCACTTATGATGGCATTGACCACTTATTTGGAGTAGAAAATGTTCAAGAAAGTGATTATCAAATTACTTTAACTTGTTCTTCATTGAATTTAGAATTAAGAAATGAGCAAGCCAATGCCTTAGTTAACACATCAAGCCATAATATTCAGTGGTACTTTGACCAAATGGAATTAATTTCAAATGCTCAAATAACCATTGGAACTAATGAAGTCTCAAGTCTGACACGAACAATTAATTATGATGGACAGGAAAGCAAACTTGCCCGTCTAATATCTGTGATTGGGAATTTTAATGCAGAATTTGAATTTATTACACATTTAAATGATGATGGAACACTAGATTCCATCATTTTAAATATCTATCGTGCC…
>NZ_CP043523_1487673-1530792
TTAGCCAGCCAAGCTCATCTCATATGAACTCTTATAGTTGAACATTTTTCTTGGATAATGGTTCATCCAATACTCGATAGCGGCGACTTCTTCAGGGGTCGTCTTTGTTGTGCCTTTTGGCAGATGCCTACGAATCATTCGGTTATGGTTTTCATTCGTCCCTCGCTCAAAGCTCGCGTAGGCGTGTGCATAGTAAACTGGACAGCTTACGACCTCAGAGAGCCTTGCAAATTCATGGCCATTGTCAGGGGTAATGGATTTGAAGTCATAACTTTTTTGAAGTTCCACCAGCTCATCATTGACCGCCTGTGCTGTTTTCCCATCAATCAAGCGAATGATCTCCGTGCGGTATTTTCGCTCTGTGAGCGTCAAAAGCACCTTGTTCTTAGCTCTCGTAAG…
AATCTACGTTCTTCTTTTGTTTCGTGCTTTCTACGGTCGCGATCGGTTATTTCATCAGAAATCTTAGATTTTGAACCACCATAGGGCTTCCAACCGGGATATTTCTCCATCATCGCTTTTTCATTTACGACTGCGATTTTGACTGCGTTATTTTTTGGAGAATTAGCCATACCATTTTTAACCCATCCAGCGACTGAATGAGGTGAAACAAGAAGCATTTTCGAAAGCTCTTTTTTCGTACCAGTTCCCATTTTTATACCATTGAAATAAACATCATAAATTTTTTCTAACCTTGCCATCTCCTGCCTCTTTCAATCCACTTAGTTTATTTTTCCATTGCTCATGAAACCATTCGTCGTCTTTGTCAGCGACTTTATGATTCTTCAAAATATCCTTGTC…
>NZ_CP024958_1369658-1405850
TTTAATTTAGAAAATAAAAAAGCCACTCCGAAGAGCAGCTTAACTTGAGGTGAGCAGGGATTCTGAACCGCTCGGATATATTATAACACAAAAAAACGCCCCAGTTAGGAGAGGGACGCTTCGGAGTAAACTCTATGAAAAGTTTTAATTTGGAATATAAAAATTATATAACTTTCCGTTTTCGTTGTAAAGAAAAACACCTAGATAACAATATGAATACACTTTATTTCCGTAATAGTAAATATTAAAAGTTAGATTCTTTAATAATGTAATTCGGTCGCTTCTTTGTCTCTAGAAAAATTTTAGCAATATATTTTCCAATAATACCTAAAGATAAAAGCTGTAAGCCTCCTAGAAGTAACAATAAAATAACCAAAGTTGGAAATCCTTGCACAGAAT…
ATGTTTCTAATTGCAACTGGCTATTTTCGTTTTGGAGCGCAATAACTCGCTTATCAGCAATTTGCAAAGCTCGCTTCATAACCATATCTGGACTATTCCATGCTTTTTCAACTTGGATGAAATATGTTCGGTACTCACGACCTTTTTCAGTTTGGCTTTGCATTGCTAAATGTTTTGCCGTATCAATTGTTAAGGCGTAGTCTTGAAGCTCTCTTTTTGCGCCATTATTAACAACCGTACCTGAAAGTACACTTGTAAAATCTTCATTTTCAATAAGAAGTTTTGAGTTTTGTTCCCACCATATTGAAAATCTTTTCTTAAGACCTAAACCTTTATGCAATTCTCTTGCACTTACTACCTGTTCGTCATTTTCATTTGACGAAATTTTAATTAATTCGT…
>NZ_AP018499_951300-979654
ATGACAAAAACAAAAATTATCTTTATGGGGACGCCACAATTTGCTGCGACCGTTTTGAAAGGTTTGATTGACTCTAATCAATATGAAATCCTAGCAGTTGTGACCCAACCAGACCGTAAAGTTGGTCGAAAACAGGAATTAAGAATGACGCCAGTTAAAGAACTTGCTTTAACGGTTAACTTGCCTGTTCTTCAACCAGAAAAGCTATCTGGCTCAGTAGAAATGACTCAAATTATGACGCTCCTTGAATCAGGAGAAGTTGGAATTGTGACTGCCGCATTTGGACAATTTTTGCCAGGGAAATTATTAGATGTCGCTCGTTTTGCGGTAAATACACACGCTTCCTTACTACCGAAATATCGCGGTGGAGCGCCGATTCATTATGCCATTATGAATGGC…
>D2_NZ_AP018499_1244613-1290824
ATGACAAAAGTAAGTGTTGTAGGAAGTATTTCCATGGATTTAGTGACAAGCACAAAAAGAGTTCCACAAGCAGGTGAAACAGTTTTTGGAGAAAATTTTGCGATGGTTCCTGGTGGCAAGGGAGCAAATCAAGCCGTTGCTTTTGCTAGATTAGCTCCCCATGATGTAAATATGATTGGAGCAGTTGGAAATGATGCTTTTGGAGAAACTATTCTAAAAAACTTCAAAGAAAATGCTGTTCTTTTTGATGGTGTAGGAACGGTACCACAAACGACAGGGATTGCCCAAATTACTTTATTTGATGACGATAATCGAATTATCATTATTCCTGGGGCCAATAATGAAGTCCTCCCTGATTATTTAGAGAATTTCTGGGAGAAAATTAAAGACAGTTAACTT…
TGTTTCAGGAATGGGGGACATGATTGCAAATGCCATTAATTCTGACTATTCTGTGGATATTGGGGCGAACGTTGCGGCAGCTAATCGCTCAATCAGTAGTCAAGTTTCTCATGATGTGAATCTTAACCAAGGAAAACAGCCGGCTTCATTCACTGTGAAGCTTGGGAATCAAATCTTTAAAGCCTTTGTGGATGACATTTCTAATGCACAGGGTCAAGCAATTAACTTAAATATGGGATTTTAGGAGGTAGAAATGTACAAGTTTAGAGATACGACAAAACAGAAGCATTATCGCAACCTTCCTTTTATTCCAACCAGCGCCATGAGTTATGATGGGGCTTGGTTAGAGGAACTCATAGAAGGTTATCAAACATTGGCAGTTGAGGGGCGAGAAATGTA…
>NZ_AP018499_1506647-1543118
ATGCAAAAAGGCTACTCAAAAGAATTTAAAGAAACCCTTATCGCCTTCTATCATTCTGGTCAATCCGTCACCCAGCTGTCTAAAGAATATGACGTGGCCCCTGCAACAATTTATAAATGGATAGACCTCTACTCTAAATCTAATGAAAGCTCCGTCTCTAAAGCTGATTTTCTAGAATTAAAAAGACAACTGGCTAAAGTTAAGGAAGAACGAGACATCTTAAAAAAAGTATTGACCATATTCGCCGAGAAAAAGAAGTGAGTGCTGCGGATATGGCTCAAACCATACAACCTTTAGCACTCAATGTCAGACTAAGCTGTCAACTCCTTGATGTTCCTGAATCAAGTTATTATGAACGGATTAACCGACACCCATCTAAAACTCAATTAAGGAGACAAT…
CTTACATGCTCAAACTGATTCAAATAAGAGCAATATTGAACTTAAAGCAAATTTAGCTGATATGACGAGCTTACAAAGTGCAATGACAGAGCTTAAAAAAGAAGTAGAAGCATTTGGTATTAGTCCTGAAAATTTAGTTACCATAAAATCGCTATTGGATGCAATCGCAAGCAATGCAAGTGAATCGGAAGTTGTTGAACTAATAAATTCAGTAAAGGTTTTAACAAGTAACATTTCTCTGATGAGTAACGGAGATTACTCCCCTAAAGCTAATCAAACAGATTTAGAAAGTTTACAGCATACTGTTAATAACCAATCGGCGACTATTTCAACAAAAGCCAATCAAACGGATTTAGACAACTTACAAGCTGATGTTGATAAACAAGGTGTTGCAATTTC…
>NC_017486_1016991-1061035
ATGTGTGGGATTGTTGGTGTTGTAGGTAGTAAAAATGCAACTGATATTTTGATGCAAGGACTAGAAAAACTTGAATATCGTGGTTATGATTCAGCAGGTATTTTTGTAAATGGTCAAGAAACAGCAGCAAAATTAGTTAAATCTGTCGGACGTATTGCAGACTTAAGAGGAAAGTTAGGGATTGATGTTTCAGGAACAGCCGGCATTGGTCACACACGTTGGGCTACTCATGGTAAACCAACGGAAGACAATGCTCATCCACATACTTCAACATCAGGTCGCTTTATTTTAGTACATAATGGTGTGATTGAAAATTTTGTTGAACTTAAAAACGAATTTTTGATGAATGATACTTTTAAAGGACAAACCGATACTGAAATTGCGGTTCATTTAATTGCT…
TATTACAAAACTAACCAATAATGGCGCGGTTGATAAAATAATTTTAAATATCGTTAAAAAACGCGATGATTCAGGCAAAGGTGGTATAGGGGCAATCAGGGATGATGTTGAGCTTGTATATGGAAAGAACGTTAAGGGGATTGAGAGAACTTATAATTTTGAGTTCTTTAATGCGTCTAAAGTTATAGGTAAAGATGGAACTAATTGGAATTCAAGTGAATTTTCCTATATTAATTCAGATGGAGTTGAGGAGTTTTATAAAAGAAAAAATGACGATACAGCATTTGCTCCACTTTCTGCTCAGAAATATCCAGCTCATCTTAGAAAAGACTCTTCAGATATATGGCTTAGGAAAAATTTTGAAACCGAGTATACTACTCCTGCTCAAATGTGGGGATA…
>NC_017486_1883260-1937861
CTTCATGAATGACTTGCCATTTATCTAACGCTCGAGCAATTGTTGCCCGCTCTGAATAAAATTTGACCCCTCTTTTTTGAGCTCGCTTTTTTAATGACGATAAGTAAGCTTTTCCATCTAATCTTGCACCTCCTGAAAGATACAAACTTTCTCTTGGTTTTAATAATGGAAATAAAGCAACAGTTTCTTCCTCCGAGAGTCTCTTAATCTCACCCATCTCGGGAGCTTCTTTTTTTCTTTCAATTGCCAATTTTTCTAAATCAATTAAGTCTGATTTTTGTCGCAAAAAAAGAGTGCCACATTTTTCATAAACATCCTCAGTTAACTCAAAATCATTTTTCATTTTTTCAAAAAAAGCTGCACCATCTTTTGCCAATTGATACCATTTTTTATTTCTTC…
TCATTTTTAAAAGTTAAATCTCCATGATATTGAGCTTCAATATAACGATTTGTTTTTTTATTTGAATTTAAAAATTCTGAGATACTGTTAATTTCCCCAATAGCTTTCTCTTTGATACCATTGTAAGTTGGCTTTGTACCTACTGGTGTAGCAGATGTTATCAAACCTCTTCTGTTAAATAAGCTATCGTTAACGGTATAAGTCGTGCGTTTTCGAACACTATCATCGAACTCAATGGTAATGTCCCCATAACCTAAAACTGAATGTCTTGCTTTCTTTTCAAATAAATCATCAGAATCTGAAAGATAGCCATATTTGGGCATTTCGCTTCTCTTAATATTTTCTGGCAAATTAAATAAAGTTTTTTCAATCCTTATTCGTCCTTTATCGAAGCCGTCC…
>NC_017486_2145779-2187692
AACAAAAAAAGCCCTGACCGAAGTCAGGGTTAATTTTATAGTTTGTTCGCATTCAATCGACGCTGCAATTCTCTGACAGAATCAGAAACTGGACTAATAGTTCCATCTTGTGTGGTTCCAAGATGTTTCTGTAAAGCTTTAATTGTGCCTTGACCAAACAGTCCGTCTTGGCCAATTCCTAGGAATCTTTGCAATGCTTTTACCACGTTTGAACCTGTCAGTGATGAATCAAACTGTGCCGCATAAATATTTTGATTAAAGGTTTGTTTGTACTGGTGACTGATTACTCCGTCTTTACCAGCCGTATCAAAGTATTCTTGTAATCGTTTAGCAGTCGCATTACCAAACTGGCCGTCAACATTTAATTTAACCATTTGTGGCTTGTTGTCAGTATTCCCT…
AGATTTCAGATACTACTCGTAGAGTTGATAAAGCTGTATCTGGCGCTGATTCTGGAAATTTCTTACAAGGAATGTTGGGAAATGCATCAGCACAAAGCATAAAAACTGCCACAGCTAACTGGTCACACATGCTTGTTGAAAATGAGCAAATTATTTCATCTTATAAATTGATTCGTGATGAAATCATTGTAACCAACAACCGACTTCTTTTTATTGATGCTCAAGGTGTTACTGGACAGAAAAAAGCTATCACACAAATTTTCTTAGATAGTATTGTTGATGTTCGCTATACTGCAGCTGGATTTGGATTTGATGATACTAACATGTATGTTACTTATCTTTCTAACCCATACTACAAATCTCTAACAACAACTCTTTCAACTCATGAATTCTCTTTCC…
>NZ_CP009472_1042997-1090892
ACTCCCCTCGCCTCCATTGAATGGATTTTATAGAATCCTATAGTATTAGAAATCGCTCAACAGAGCGGTTTTTGTTTTTTCTAATTCGATTTGATACGATATAATCTGATAAAAGACAGACCCAAAAGCAGACCCAAAAATTATGTAAAAAAACTAGCTATTTTTAGCTAGTTAAAAGTCGATATATGCAGAAAATTTATCACCAATATTATCTTTAGCAAATTCTGTGATATGAGTATAAACGTTCATGGTAGTTTTTAAATCAGAATGCCCTAACCTAAATTGAACTTGTTTTAAAGTCAAACCTGAGTCAAATAATAAGCTGGCATGAGTATGCCTAAATCCATGTATTCTTATCGGTTCTAAATCGCTATTCTTTATTATCTCATGTAGCCATTT…
TTAAATGCTTCAAGTATATCAACTGGAACTTTGACAGCTGTTGATATAGAAGGGGTAAAAATCAAGGGCTCTAAAATTACTTCTGCGGGAGATGATTTTTCAATGCTTCAGGATAATGGAGCAATTACTTGGATAAGAAATAGCGATGGCAAAGAAATTTTTAAATTTTATACCACGTTAATTAATTTGCAAGAAGGAAATGTTCGACTTGACGTTTCTGATTCTGGCTCTTTATCCATTTATAGTCAGAAAACGGATAAAGATTTCTTGCATTTTTCTGCTGTTGGGAACACTATGTCATGTTCTGCAGATTTAGATCGATTGCAAATAACAGGGGTTAATAATTCACTCTCATATACTCCAACAAACTTTGAATATCAATCTAGTGGTGACAATCGG…
>NZ_CP015899_1828857-1851762
TTAATTTGGCTTTATATTACTTTCTTTAATAATATAATTGGGACGTTTTTTTGTTTCCAGAAATATTTTAGCGATATATTTACCAATGATTCCAAGAGAAAGGAGCTGTAAACCACCCAAAAGCAAAATCAAAACAATCAAAGTTGGGAAGCCTTGAACAGGATCACCAAAAACAAGTGTTTTAAGAAGGTAAAAAACGCTGAGTAGCACTGAAGCTAAAAAACTTATAAAACCAACAAATGTTGCGATATTTAAGGGTGCTTCCGAAAAGTTAACAATACCGTCTATGGAATATTTTAGCAATCCAAAGAAGTTCCAAGATGTTGTACCAGCAACACGTTCTCGGTTTTCATAAGGAAGATATGTCGTTTTAAAGCCTACCCAACTAAAAATTCCTTT…
>NZ_CP015905_1861778-1912693
TAATCATGAAGAACTCGTTCAAGAATCTGATTTTATCATTCTATCAGTTAAACCTCAAGTACTTCCCTCTGTTTTAAGTAAATTAATCAATCATTTAACTAAAGACAAAACATTAATTTCAATTGCAGCGGGACTCACTTTATCTGACTTGAAACATCTGGCTGATTCAGAAAATCAACCAATCATCCGAGTGATGCCAAATATCAATGCACAAATCGGTCAGTCAACATCGGCCATTGTCAAAAATGAATTTGTTGATGATTCTGCTTATGCTACAGTTCAAGAAATTTTTAAATCAACTGGTTCTGTCCATGAAATTGCTGAAAAAGATTTTTCAACATTTGCAGCAATTGCCGGTTCAAGCCCTGCTTTTATTTATATGTTCATTGATGCCATGGC…
TGTCTTGTTTCAGCCAATCCCCAATTTCTAGAAATATGTTCAAATATGAGGTAAAAGATAGATAAACAAGTTACTCTTATTAACCCTTTGATAACTTTATCTTTCATTCCACAACCTCCTCGATATAGGCGACTTTGAAAGCTCCGTTGATACCAGTGTACCAACCTGCGTTGCTTTCGATATATTCAATAACATCAGCGAAACTATCGGCTTCAACAAACTGTTGTTTTGAACGAAGTGCTCCATTTTGGTCAATAAACGAATTGCTTACTAATCTAAATCTTTTCATCTCCACCTCAATCCATATGTCTATCAAGCCATTTCTCAGCTTCATAGTCTTTTTGAAACTGTCCGCTTTGAAAATATTCAACTGATTTATTAAGTTTTCTAATGGCTTCA…
>NZ_CP015905_2167962-2212649
ATGCAAGACTATTCTATCACAAGCCAGAGCAAAGGGAAACACCTGACCAATCAATACCGTTTAAACATTGAACGTTGGCACAATAAAGAAGGACTGAGCAACCGTGAGATTGCGCGCTTATTGAATAAAGCTCATGGGACGATTGACAGAGAGATGAAGCGAGGGGAAATCCAGCTCAAGCGGAAGGTAAAATACTCTGCTAAAAAGGCTCAAGAAAATTATGAAGGATTGAGGGCTCACAGTGTTCGTCCGAGTAAACTCACGACTGAGATTGATTGTTATGTGAGTACACGTCTTAAAGAAGACAAGGACTCTTTGGAAGTCATTCATCAGGCTCTAAAAGGAGTTTCTCTGAGCAGCCTCTACAATTGGGTCAACTGGGGCTGGTTAGAAGCCAAG…
TTCTGGTGGTCGTCCACTGACAGAAAAAGATAAAGCGATGATTCGTCTTGTTTTTGCTGACCGTTGGGATGAAATTACTCAAAAAGCTAAAGATATAGATAATAATAATAATAAATAAGAGGTGAGCTATGGATGAACAGGAACTAAATAGCTTACTGATTTGTGAAATTGAAAATCAGCATATTGATTACCGATTGGGCGATTGGAATAATCAAGTAGCTTGGGTTGCCCCTTTGCTTGGTCTGGGTGGATACGAAAAAAATGCACGACCTTTTGATCACGCTCATGAATTATCACATATACTTAACCATGATGATTACAGAGGTGGAGATTGTGATACAACAAGCCCAAACGAAAGTCGAGCCCATCGAGAAGCAATACTCCTTCTTTGGGACATGT…
>NZ_CP031538_1599159-1636049
TATTTTACCAAAATATAGCGCTTACAGTCCAAATTACTTTTGCTAAATAAAAATAATTGGACTGAACTGTAGAAAATAAAAAAACTCCAAAATTTGAAGTTTTTTTATTATTCAGAGGGAAAAATCAATAGCTAAACCTTATTTCTTAGCTGCCTTAAATGCTGCCATAAATTTCTTAGCATTTTCAGTGACCATCCCATAATCGTTGGTGGCTGCGGGAGCCGTGACCCCACCTCCTGCGCTAACAGCTACTGCTCCTGCTGCGAACCAATCAGCAACATTATCGACATTTACCCCTCCTGACGGAAGGATATTAATATAAGGAAATGGTCCTTTTAAATCTTTAATCATTTTAGGACCCGTAATATCTCCTGGGAAGAGCTTGATTAACTCTGAACC…
AATCTTCTTATCTAATCGATGGATTTCATGAATATAAGCCATGGCGTGAATATCTGACGGTGCAATGATACTATCAAAATTTTCCTTATTAGCAAGAACTTCTCGCGCCTCTTTCTGGATTTCTTCAAAATCATAACTTTGACTGTAAAAGGCTTTAAAATCAACTTTCTTTTCTTTTAAATAAGCAATACTTGCTTTAAAACGATTATTAATATTTGTGGCATTCAAAGAGCCACTAACCACAGCAACATTTTTGGCTCCAGCCTCTACAATAACTTTTGCTGCTAAGCGTCCGCCTGATTCATTATCCGAAAAAACACCATAGTTACTTTTATGTCCAACTCGGTCCACAATGACTGATGGAATATCCAAATCAGGAAATTCTTCTTTAAAATCATG…
>NZ_CP015900_588105-608597
ATGCAAAAACGCTACTCAAAAGAATTTAAAGAAACCCTTATCGCCTTCTATCATTCTGGTCAATCCGTCACCCAGCTGTCTAAAGAATACGACGTGGCCCCTGCAACAATTTATAAATGGATAGACCTCTACTCTAAATCTAATGAAAGCTCCGTCTCTAAAGCTGATTTTCTAGAATTAAAAAGACAACTGGCTAAAGTTAAGGAAGAACGAGACATCTTAAAAAAAGTATTGACCATATTCGCCGAGAAAAAGAAGTGAGTGCTGCGGATATGGCTCAAACCATACAAACTTTAGCACTCAATGTCAGACTAAGCTGTCAACTCCTTGATGTTCCTGAATCAAGTTATTATGAACGGATTAACCGACATCTATCTAAAACTCAATTAAGGAGACAAT…
>NZ_CP033607_447141-484063
TCCCCCTCGGATCATGGTGCCAAACCTCGCCTTGCCTTCGTAGCAAGGCTTTTTTGTTGCTCTTTTTATGATTTGTGCCAAATTTGTGCCAAATCACTCATCGTTTATTTCACTAAAGATTTTTTTGATATTCTCATTATCTTTTTCTTCAAGCTCTTTTAGGATATGGGAATATACTGACATTGTAACGTTCAAACTACTATGACCGAGCCTTTTAGAAACATATAAAATATTAATTCCCTTATAAAGCATAGTAGAAGCGTGAGTATGTCTTAATCCGTGACAAGTAATTATTTTTTTAAATCCAAGTTTTTTACACATATTTCTTAGCTGTTTATTGAGTGAATTATTAGTTATCAATCCATTCTTGATATTGTAGAATACAAAAGGGTGTTCTGG…
ATATGCTGTAGCCTATATGGGTACCAATGGTAACAACGGTACTAATGGAATTGCTGGTAAAGATGGTACTGGTATCAAAACTACCACAATCACTTACGCAGTCGGAACATCAGGAACAACTGCTCCAACAGGCGGTTGGAATAGTCAAGTGCCTAACGTACCAGCGGGGCAATACCTATGGACTAAGACTGTTTGGGATTATACGGATAAGACCAGCGAGACAGGTTATTCAGTTTCTAAATTCGGTGAAAAGGGCGATAAGGGAGACCAAGGCGTCCAAGGTATTCAAGGTGTTGATGGACGTCAAGGGATTCCTGGACCAAAAGGAGCTGACGGAAAAACGCAATATACACATATCGCTTACGCAAATAGTGCCGATGGTAAAACTAATTTTTCAAC…
>NZ_CP033607_1033815-1077532
ATGTGTGGGATTGTTGGTGTTGTAGGTAGTAAAAATGCAACTGATATTTTGATGCAAGGACTAGAAAAACTTGAATATCGTGGTTATGATTCAGCAGGTATTTTTGTAAATGGTCAAGAAACAGCAGCAAAATTAGTTAAATCTGTCGGACGTATTGCAGACTTAAGAGGAAAGTTAGGGATTGATGTTTCAGGAACAGCCGGCATTGGTCACACACGTTGGGCTACTCATGGTAAACCAACGGAAGACAATGCTCATCCACATACTTCAACATCAGGTCGCTTTATTTTAGTACATAATGGTGTGATTGAAAATTTTGTTGAACTTAAAAACGAATTTTTGATGAATGATACTTTTAAAGGACAAACCGATACTGAAATTGCGGTTCATTTAATTGCT…
TGGACTTTATACAGGGTACGCACATCAAAGCAGAATCGATGTTTCTGTGGGTCAAAATGTTAAAAAGGGCCAACAAATTGGACTTATGGGAGCGACTGGTCCGGTCACTGGACCACATTTGCACTTCCAATTTATGGACCAATATTGGCCATCATCAAGTGCTCACTTTAAAAATCCAAGAGATTATATCAAATTTTAGAAAGGGTCTATTATGACAGAACATTTTATAACACTGTCCACCACAGAGCCTAATAACAATGTCGGTATTGTTAAATTGAGACATGCGGACGTTAATAGTCAAGCCATTGTTGCTCAAATCGTAGAGAACGGTCAGCCCAAGAACTTTGAGGGCTTACAGCCGTTCTTTTGTTTAATGGCACAGGAAATCACAGGGCAAGG…
>NZ_CP033607_1414182-1457114
TTATTTAGTATAAGCGTTAAATGCTATTCCTTCATTTTTCCAGCCGGCTTTTATCAAAGAATCTCTTTCAAAAGAGCTCATTGTAAAGTGATGCGAACCTACTTTTGCATTTGGATTATAAAGACGATAAACAGGGACTCCAGTATTCGCTTTAGCAACTGGGAATCTAAATGCTGTTCCATCATTATTCCACCCAATAGAAAGAAGGCTAGCAGCTTCAAAATCACTTGTTGTATAATGGTGGTCACCTGCATTCGGGTTATATAAACGTTGCACAACTGGATATCCTGAGTATGGAGGTTCAGTTAATGGGATATAAAATGCGACTCCTTCAGATTTCCATCCCGCTTTTTCTAAAGTTAGAACCTCCCAACCAGCAGGTGTAAGTAAATGTTCACC…
CATCTTCAGGTTGATTATAAATGTTCTTCAGTGCCATTTTTACAGAATCCAGATTTTCTTGTAGTTTTTCAACCTTATTCATTAATTCAAGATATTTACTGTCATATTCAAAATCAGACAAAAAGGTATCAAAACTAAAAGCGGTACAATAATCAACATCAGTAGTTTCAGGATGCCCATTATTGGTAACCCAAACTACAATTTCATTAGTATGCCAATGCGGCCCGCAATCAATAACGTTATAAAAGTCACCTCGTGTATATTCTGTTGAGCTTTCTCCGACATATCTAAATGACATAATTTGATAAGGGAACCCTAACTCAACTCGTAATAACTTTCCGTTTGTTACTATTTTTTTGTCTTGGCAATATAAAGCAAAAACATTGTCGTGTTCGGTTT…
>CP006766_2072376-2121522
TAATCATGAAGAACTCGTTCAAGAATCTGATTTTATCATTCTATCAGTTAAACCTCAAGTACTTCCCTCTGTTTTAAGTAAATTAATCAATCATTTAACTAAAGACAAAACATTAATTTCAATTGCAGCGGGACTCACTTTATCTGACTTGAAACATCTGGCTGATTCAGAAAATCAACCAATCATCCGAGTGATGCCAAATATCAATGCACAAATCGGTCAGTCAACATCGGCCATTGTCAAAAATGAATTTGTTGATGATTCTGCTTATGCTACAGTTCAAGAAATTTTTAAATCAACTGGTTCTGTCCATGAAATTGCTGAAAAAGATTTTTCAACATTTGCAGCAATTGCCGGTTCAAGCCCTGCTTTTATTTATATGTTCATTGATGCCATGGC…
TCGTTCCAATAACATGCTCGATATACTTTTTCGCAGTGTTAAGCTGTTCTTGGAGTTTTTGATTTTTAAGTTCTGCTTGTAAAATTTTCGAATTAAAATCTTTAAGCTCTTCTACTCGAATTTCTTGGAGTTTTTCAACCTTATTCATTAATTCAAGATATTTACTGTCATATTCAAAATCAGACAAAAATGTATCAAAACTAAAAGCTGTACAATAATCAACATCAGTAGTTTCAGGATGTCCATTATCTGTAACCCAAACTACAATTTCATTAGTATGCCAATACGGCCCGCAATCAATAACGTTATAAAAGTCACCTCGTGTATACGCTGTTGAGCTTTCTCCGACGTATCTAAATGACATGATTTGATAAGGTAACCCTAACTCCACTCGTAATA…
>CP006766_2339903-2382013
TTACAATTTATTCGCATTCAATCGACGCTGTAATTCTCTCACAGAATCAGATACTGGGCTAATAGTACCATCTTGTGTGGTTCCAAGATGTTTTTGCAATGCCTTAATAGTCCCTTGACCAAAAAGTCCATCTTGGCCAACTCCTAAAAATCTTTGCAATGCTTTTACCACGTTTGAACCTGTCAGTGATGAATCAAAATGTGCCGCATAAATATTTTGATTAAAGGTTTGTTTGTACTGGTGACTGATTACTCCGTCTTTACCAGCCGTATCAAAGTATTCTTGTAATCGTTTAGCAGTCGCATTGCCAAATTGACCATCGACATTTAATGTAACCATTTGAGGCTTATTGTCAGTATTTCCAGAACCTGAACCAACAATTCGATAAAAGTGATGTGG…
GTTTCAAGAAATATTAGGCATAGCATAAATTAAACTACGAGCAAGACCTGAACCTCGTTAAAAGCTAGGCAGGAGGTTTTTTTATGGGATTATTAGATAATCTAAATAAAGTCGCTGATAAAGCTGCAAAAGTTGCATCTGATAAGATTTCAGATACTACTCGTAGAGTTGATAACGCTGTATCTGGCGCTGATTCTGGAAATTTCTTACAAGGAATGTTGGGAAACGCATCAGCACAAAGCACAAAAACTGCCACAGCTAACTGGTCACACATGCTTGTTGAAAATGAGCAAATTATTTCATCTTATAAATTGATTCGTGATGAAATTATTGTAACCAACAATCGACTTCTTTTTATTGACGCTCAAGGAGTTACTGGGCAGAAAAAAGCTATCACAC…
>CP015906_526810-563731
TCCCCCTCGGATCATGGTGCCAAACCTCGCCTTGCCTTCGTAGCAAGGCTTTTTTGTTGCTCTTTTTATGATTTGTGCCAAATTTGTGCCAAATCACTCATCGTTTATTTCACTAAAGATTTTTTTGATATTCTCATTATCTTTTTCTTCAAGCTCTTTTAGGATATGGGAATATACTGACATTGTAACGTTCAAACTACTATGACCGAGCCTTTTAGAAACATATAAAATATTAATTCCCTTATAAAGCATAGTAGAAGCGTGAGTATGTCTTAATCCGTGACAAGTAATTATTTTTTTAAATCCAAGTTTTTTACACATATTTCTTAGCTGTTTATTGAGTGAATTATTAGTTATCAATCCATTCTTGATATTGTAGAATACAAAAGGGTGTTCTGG…
TATGCTGTAGCCTATATGGGTACCAATGGTAACAACGGTACTAATGGAATTGCTGGTAAAGATGGTACTGGTATCAAAACTACCACAATCACTTACGCAGTCGGAACATCAGGAACAACTGCTCCAACAGGCGGTTGGAATAGTCAAGTGCCTAACGTACCAGCGGGGCAATACCTATGGACTAAGACTGTTTGGGATTATACGGATAAGACCAGCGAGACAGGTTATTCAGTTTCTAAATTCGGTGAAAAGGGCGATAAGGGAGACCAAGGCGTCCAAGGTATTCAAGGTGTTGATGGACGTCAAGGGATTCCTGGACCAAAAGGAGCTGACGGAAAAACGCAATATACACATATCGCTTACGCAAATAGTGCCGATGGTAAAACTAATTTTTCAACT…
>CP015906_1118059-1161777
ATGTGTGGGATTGTTGGTGTTGTAGGTAGTAAAAATGCAACTGATATTTTGATGCAAGGACTAGAAAAACTTGAATATCGTGGTTATGATTCAGCAGGTATTTTTGTAAATGGTCAAGAAACAGCAGCAAAATTAGTTAAATCTGTCGGACGTATTGCAGACTTAAGAGGAAAGTTAGGGATTGATGTTTCAGGAACAGCCGGCATTGGTCACACACGTTGGGCTACTCATGGTAAACCAACGGAAGACAATGCTCATCCACATACTTCAACATCAGGTCGCTTTATTTTAGTACATAATGGTGTGATTGAAAATTTTGTTGAACTTAAAAACGAATTTTTGATGAATGATACTTTTAAAGGACAAACCGATACTGAAATTGCGGTTCATTTAATTGCT…
ATGGACTTTATACAGGGTACGCACATCAAAGCAGAATCGATGTTTCTGTGGGTCAAAATGTTAAAAAGGGCCAACAAATTGGACTTATGGGAGCGACTGGTCCGGTCACTGGACCACATTTGCACTTCCAATTTATGGACCAATATTGGCCATCATCAAGTGCTCACTTTAAAAATCCAAGAGATTATATCAAATTTTAGAAAGGGTCTATTATGACAGAACATTTTATAACACTGTCCACCACAGAGCCTAATAACAATGTCGGTATTGTTAAATTGAGACATGCGGACGTTAATAGTCAAGCCATTGTTGCTCAAATCGTAGAGAACGGTCAGCCCAAGAACTTTGAGGGCTTACAGCCGTTCTTTTGTTTAATGGCACAGGAAATCACAGGGCAAG…
>CP015906_1685618-1727896
TTAGCCATAGTTAATTCCAAACTCTTTCGCTTGATTATAGACCCACCAAGTACATTGTTTATAAGCAGAAGTTTGGGTTGAATAATTATCAATATTCATTGGTTTATCAATCTTCCAACCCGCTGGAGTTCCAGGCAAACTGTCAGAAGGCATTGTTTTCCAAGCAATAGCTCCATATTTCCAACCTACAGATAATAAACTATTCTGCTCAAATATATTTGTTGTATAGTTATGGGCACCTGACTGAGCATTAGGATTATAAGAAACATAAAGATTGACTGTTCCAGTTGAATAAAAGACAGGATTTGCATTATTGTCCCAACGCCAACCTAGATTGACCAAAGTTTTTGCTTCATATTTACTCAAGGTATAATAATGATCTCCACCTTTAACATTGGA…
GGACTTCCGAAGTCGCTGATTCATCAATTGAAATAACTGGCTCATCTGGTGTAACATCTTTAGCATTTTCAAAACGCTCACTATCATCTTCTGTGATTGCTGTTTGAATCATTTTTGATTCAATAGATGCTGGAGCGTATTTAGTAAGCATGGCTTTTAAAACCGTTTTTTGAGCCATTGCATCAAAGTGATCTCGCCATGGACCATTAGCTGATTTGACGAACTTTTTCTTATGAGCCAAAACTTGCTCTTTTGACCAGTAAGTAACTTTTTTAAATCCATTAGCTAATTTCATACTTGCGAAATATCCAACTGCATCTCCACTTGCTTGCTGAGTAAAATCAAGTTCTAATTCTTCAAATAGTGGATCATAGCTTACAAATTGACTTTCATATACAA…
>CP015906_2067072-2112928
CTACAGTTTATTCGCATTCAATCGACGTTGTAATTCTCTAACAGAATCAGATACTGGGCTAATAGTTCCGTCTTGCGTCGTTCCAAGATGTTTCTGTAATGCTTTAATAGTTCCTTGCCCAAACAGTCCGTCTTGTCCGATCCCTAAGAATCTTTGCAATGCTTTAACCACATTTGAACCTGTCAGTGATGAATCGAACTGAGCCGCATAAATATTTTGGTTAAAGGTTTGTTTGTACTGGTGACTGATTACTCCATCTTTACCAGCTGTATCAAAGTATTCTTGTAATCGTTTAGCAGTCGCATTACCAAACCGGCCATCAACATTCAATGTAACCATTTGAGGGTTGTTGTCAGTGTTTCCTGAACCTGAACCAACAATTCGATAAAAATGATGTGG…
AAATTTTTAGGAATATTCACTCCCATGGTAATCTGACGCTTTAAAGTATTTAATGCTGCTTTTTGGTACTGTTCTGCATTTGTCACTTGAATTTCATTTGTCATTTTAATAGTCCTTTAATTTTTTTGATAAGCCCTAAAACAGATTTTCCAGTATATACTGCGTTTGGATCAATTAAGTTTTCAAGTTTTGTTAGTCGAGTTAGAACTTCTTGGGTCTTTTCAGCCTGTGATTTTTGTATATTATCAATGGCTTGAGCTTTGGCATTTGCCCTATTACGCTCTTGTTCCAACTCTTTTTGAATAGCTTGTGTATCGTTGGCTTCCTGGCGAGCTAAGTCCTGCTCACGTTGACGTAGCTCTTGCTCTTTTTTAGCAAGTTCTTGTTTCTTATCTCGCT…
>CP015895_1027470-1067390
TGTCTTAATGACAGTTTTATGCAGTTTATCATAGGTTTACTTTTGTTATTAAAAGTTATCAAAAACCTATTAAATAAAGGGGTTTAGGGATTATAATGTTTTTTAAAGTTATCAAAATTTATTAAATATTATCAAATTTCTGCCCCTTTTTTTAAAAATAGACCTCTAATTTAAGAGGTCTATTTCATTTAGTTTATCAATTATATTTTTGCTCATCTTATCTGTAACGTGTGAATAGATAGAAAGTGTAGTTTGAGGGTTATTATGACCCACTCTTTCCATGATAGACTTCAATGGTATTCCAAGTTCAGTTAGTAAAGCAATGTGAGTATGTCTGAAAATATGTGTACTTAGATTTTTAACTGAATCTATTTTTTTAAGACGACTATTTACAACTGA…
GAAATAAGATTGCTAAAAAAATCATTCACTGCTATAACCAAATTGGGAAAATAACCAATAAACGCTTTGAATATGGCGATGAAGTTTTGAAAATTGTCCACCAACAAGACCGCACAAATATTGTCACTGCCCTAATTGGACGTGGGAAAGGTGAAGAAGTTGGGGACGGATATGGACGAAGACTTGAGTTTTCAGATGTCGAGTGGAGAAAGTCAAATGGTAAACCACTTGATAAGCCTAAAGGTCAAAATTGGATTGAATATCCAGAAATGACGAAAGAATATGGCATTCCCTCAAACGGAAAAATGTTACCACGTAAAACGGTTGTTGTCTTTGATGATGTGGAAGATGCAAGCGAACTTTTACAAAAGACTTATGACCAACTAGCTTATTACTGCC…
>CP015898_964690-1021768
ATATGCTATAATTAAAGCATGAAAAAACTACTGTCACTTGTTATTATCGTTGTCGGAATTGTTGCTGACCAAATTTTTAAAAATTGGATTGTTGCTAATATTCAGCTTGGAGATACAGAAAAAATTTGGCCTAATGTTCTTAGTTTAACTTATATCAAAAATGATGGAGCAGCTTGGTCTTCATTTTCAGGTCAACAATGGTTTTTCCTTATCTTAACACCGATCGTCTTAGTTGTTGCCCTTTGGTTTTTATGGAAAAAAATGGCACAAAACTGGTATTTTATTGGATTAACTTTAATTATTGCGGGTGCTTTGGGAAATTTTATTGACCGAATTCGTCAAGGATTTGTTGTTGATATGTTCCAAACTGAATTTATTAATTTTCCAATTTTTAATATT…
AAAGAACGAGCTGAAAAGTTGCTTGAAATTGTCTCAGATTCCTTACGTGAAGAAGCTGATAAAGTGGGGAGGGCTTTAGATGTAATGATTTCTGAAAAACCTCCATATTTTGCAAGTGTTGTAAAGTCAGTTACGGTAGATATTGTTGCTAGAACGCTTATGACATCAACTGATCAAGAACCCATGACTCAGACAACAGAGAGTGCGCTTGGTTACTCTGTTTCTGGCTCATATCTTGTTCCTGGAGGTGGTTTATTCATAAAAAATTCTGAATTAAGCCGTTTAGGACTAAAAAAACAAAGATTTGGGGTGATTGATTTTTATGGGAATAATTAAGGGAATTGCTGTAACTTTGATTGACAATGTAGAAACAGGAAAAGACCCTTTTGGAAACCCAAT…
>CP015898_1317704-1360928
TATTTTAACAAAAAAGTAAATAATCTTTTACCTTTTTGTTTATTTTTCTGATTATTCAACTTGAAAAATGAAATATTTTCATAAAAAAATGAATTCCTTGCGAAATTCATTTTTTATATTACGCTTCATAGCGTTTTTCACCATCAAGATAAGTTGCAACTAAATCAAAATCATTGTCTAAAACGATAAAATCAGCTGACAAACCTGGTTTTATTTGACCACAAACATCATCAATGTTTACAGATTTTGCTGGTGTCAATGAAGCCATCATAATTGCTTCTGCTGGTGTGGCAATCCCCCAGTCAATGACATTTTTAACAGCTGTTTTGAGTGTTAAAATTGAAGCAGCAGGGCGTCCTGTTGGAAGCCATGCGGCTCCGTCACGAACTTCTACTTCGT…
CATCCCCTGAATATGAATGAGGTTGCCAACCATTTTCCTTAGCTTTCATCGTGATAAATGCACCAGTAACTGGGGCAGCACTATTGCGCCCTAAAGAATCCCATTTACTTTCCATTTCTCGTGCATTATATCTGCTGTCAGGCTGTGACCAACTATCCCAGATATCTATTCCATAACCCTCATGTTTCAAGGCCATTCCTACAGATATCCAGTCATTATAATCAAGAGCTGATGGTGAAATAAATTCAAGGAGTGGCACTAAATCAAATTTTTGTTCCAAGCTTAAACTCCTTTATATTCTCTCGGATTAATGTCAGCCGGAATTCTCCAACCATTACCCGCAATCCGGTCAATTAGACCTCGTGCTTTATTAAATTCCCAAGTTCCGACATGTTGGAA…
>CP015898_1390573-1437292
AAATAAAAAAACGCTAATCGCAGCGTTTTTTATCCTTAAAGAAGTTAATTTTAGGTTCAAAGCGATAGCAAAAGAACTATTAAAGTTACAAGTGCCGGTAAAGCTTGAACAAATAATATTTTTTTCGTCACTGTCAAAGCACCATAGATTCCAATTAAGATGACAAAAAGCATCGCAATAATAAAAACGATAGTAGTTGCATTCATTATGGCTAGTACTATAATCATCAAACCAAAACCAAGGTTATAAATCCCTTGGTTGGAGAGCGCAACCTGTAATGTCTTATTTTTTAATTCAGATTCATCAAAACCAAAAGCGTCAGCTTGTAACTTTATTCCTCCAAACATCTCAATAAATCCAAACAATAAATGCTCTATTCCTACAATAATTATTAAAATA…
GTTGAATCGTAACTGTTTCACTTGCTGAAATGTCATATCCTGCGCTATGTTTTGTCGCTCGTTCTGGAATAGTCGCATTTCCGTCTAGTTTTTTAAATTTTCTTGTCATTCTCCGTCCTCCACAGGCACAAGCTCATAGCTCCCGGTTTCCATGCTGTCGATTTCTTGCTGGGTGAAAGCACAGTAGTCTTTTGGTGGGTACATACCTTTAGCTGACATAGCGTGAGAAAGTCTATGCTCTCCAGTTTCAGTTAAATCAGCATGGATATATTTTTTTAGATATAAATCATTAATTGAGTTCCGTTTACTCATATCAATGTGCTTCAAATAGAACAGCTGCGGTTTTTCGACTGTGTAGCCGTCTAGCCATGCACGAGCGAAATCTTCTGCGTTATCATC…
>CP015898_1944983-1991614
TAATCATGAAGAACTCGTTCAAGAATCTGATTTTATCATTCTATCAGTTAAACCTCAAGTACTTCCCTCTGTTTTAAGTAAATTAATCAATCATTTAACTAAAGACAAAACATTAATTTCAATTGCAGCGGGACTCACTTTATCTGACTTGAAACATCTGGCTGATTCAGAAAATCAACCAATCATCCGAGTGATGCCAAATATCAATGCACAAATCGGTCAGTCAACATCGGCCATTGTCAAAAATGAATTTGTTGATGATTCTGCTTATGCTACAGTTCAAGAAATTTTTAAATCAACTGGTTCTGTCCATGAAATTGCTGAAAAAGATTTTTCAACATTTGCAGCAATTGCCGGTTCAAGCCCTGCTTTTATTTATATGTTCATTGATGCCATGGC…
TTCTGGAATTGTTAATATGATAATTGAGCAGTTATCACTTGCGCTTAATAAAGGGGTCAATGCTTTTTCAGCTTGATTTGCTGTGAAATCTGCCAATGAATCGAAAATAAGAATTTCTGCTTCTTCAATATCGTGTAATATCTTCAAATATTTTTCTCTTGCTTCATCACTAGAAAATCTATTTTCAGAAATCTGTATGTACTTTCTAACCTTTAATCGTTTTACTTTTTTCTGTCTGCCAACATTGGTAACAATCCACTTGACCATGTTGTCACAAGATACAACACTTAATTCATCAGCGAAATCATATTTAACAATGACATTTTTAGTCAAATCAATACCTTTTTTAGCTTTGAATTCTCCTAAGAAGTCATTGACAGCTTTAGTAGCAACCGTCTT…
>CP015898_2179908-2239058
TTCCCTAAAAAAGAAGAAACTGTCGAAGAACAAAAAAACGAAGAATTGGAAACTCTCCAAGAAATTCGCGATTTATTGAAAAAACAATAAAAAAATTACTGACAGAAAAGCTGTCAGTATTTTTTTATTTTAAATTTTGCTTGTGAGGCTTTGATTAAACTTGATTTTGAGAAAAATAAATCTAAAGAGATTATCAAGTAAAACTGCTAACCAAACTCCCTCTAGCCCTAATTTTAATCCTAAGGCTAAAAATGCTCCTAAAAGCAAGCGAATGCCAAACATCCCTAGCGTTGTGGCATAAAAAGGAAGTTTTGTGTTTCCTATTCCCTGAAAGGCTGCTGTATAAGTTGTTGCTCCTGTGACGAAAAAAGTCGCTAAAAATGAAAACAAAATAACAGT…
TTTTGTAAAAGTTCTGTGTTGTTCATATTGTTTTTCTCCTTTAGTCTTCAATTGGGAAAAGTGCATCAACATAACTTGGTGTTGCTGACTTTTTAACTGTTTCTGAAATAATTTCATTAGTATTGCTGACACGAGCTTTTTCTAGAGCTTCAAGACGTCCAGCCATTGGAGCAATTGCTTCAGAAACTGCTTTTGCTACTGCTTTCGCATCAAGTGCTGTTTCTTCTTCATCCTCTTTGTCTTTTTTCTTTTTAGGGTCTGCTTCAGGGTCTTTTGTAGCTTTTTCTAGAGCTTCCAAACGATCATTGATTGGTGCAAAAGCTTCACCTAGAGCTTTTTTAAGTTCTTCTTGAGTCATTTCGACTTCCTCCTGTTTTTTTAAATTAAAAAAAGACTTAA…

[truncated: 6 more sheets: Fig 6A, Fig 6C, Fig 7B, Fig 7C, Fig 7D, Fig 7E]
