# Supplementary material for: Phage endolysins are adapted to specific hosts and are evolutionarily dynamic
Source: PLoS Biol. 2022 Aug 1;20(8):e3001740. doi: 10.1371/journal.pbio.3001740 (PMC9371310; doi:10.1371/journal.pbio.3001740)
Supplement: S2 Data — (XLSX) [file pbio.3001740.s017.xlsx]

## Sheet: Fig 8A
	sample of 500 reads covering 15480 A at T10	T10 15480 A->G, N66D	sample of 500 reads covering 15784 G and 15840 C at T10	T10 15784 G->T, S167I	T10 15840 C->A, L188I	sample of 500 reads covering 15480 A at T20	T20 15480 A->G, N66D	sample of 500 reads covering 15784 G and 15840 C at T20	T20 15784 G->T, S167I	T20 15840 C->A, L188I	T 20 15784 G->T, S167I + 15840 C->A, L188I											all reads for phage P008<Lys1358 serial transfert 10 (T10) sequencing	all reads for phage P008<Lys1358 serial transfert 20 (T20) sequencing
	P008<Lys1358: C-GC-ATT-A-A-G-AATT-C-GC---G--C-GGC	X	P008<Lys1358: GCAAAC-AGCGCCGTGAATATCCGCCGCGCACCGAATACAAAAACAGGAACAGTCGCAGGCGTCCTCAAAGCA	X	X	P008<Lys1358: C--GCAT-TA-AG-A-AT-TC-G--C-G-CGGC	X	P008<Lys1358: GCAAACAGCGCCGT-GAATAT-CCGCCGCG-CACCGA-ATACAAAAA-CAGGAACAGTCGCAGGCG-TCCTCAAAGCA	X	X	X											M00212:125:000000000-JJPTF:1:1102:13910:1958 1:N:0:CGTACTAG+TATCCTCT,Mon Jun 27 15:49:40 EDT 2022,,,,AGTATACAAGTAAGCTTAATAGTTCAAAATATCCACGGTCAACAGCTAGAAAGATTGCTAACGACTTGAACAAAAAAGACCCTTTTAATAATTATCTAGTCAGCTTTGAACTTGGTTCTAAACGGTATATTATTGAAAAATTTGAAATTAGAGGAATGAATAGATGAAGCGTTACTACGTAGAAGAAGATGACAATGGCAAAGAAATTAAGCGAAAACTTACAACTTTTGCTAATGACGACTTAACACAG,P0081358P10_S46_L001_R_001,urn:local:.:ipwn-ezq…	M00212:125:000000000-JJPTF:1:1102:15002:1922 1:N:0:TGTACTAG+AGAGTAGA,Mon Jun 27 15:56:20 EDT 2022,,,,GTCCATTCCTGTCAACATCATGTATAGCTTTCCGTCATTATTAGAACCGACTGGAAACTCTGTACCATTTGGACTAAAGAATGTAAAGTTTTTAATTGTCATTTTTAACCTTTCTTGAAATTATCTTCGCTTTATCTAAAAC,P0081358P20_S2_L001_R1_001,urn:local:.:qriw-ezqm9v6
1	M00212:125:000000000-JJPTF:1:2106:20502:22834 1:N:0:CGTACTAG+TATCCTCT: -------------G-AATT-C-GC---G--C-GGC	0	M00212:125:000000000-JJPTF:1:1104:12088:5315 2:N:0:CGTACTAG+TATCCTCT (reversed): GCAAAC-AGCGCCGTGAATATCCGCCGCGCACCGAATACAAAAACAGGAACAGTCGCAGGCGTCCTCAAAGCA	0	0	M00212:125:000000000-JJPTF:1:1104:9698:9441 1:N:0:CGTCCTAG+AGAGTAGA: C--GCAT-TA-AG-G-AT-TC-G--C-G-CGGC	1	M00212:125:000000000-JJPTF:1:1101:23651:25761 1:N:0:CGTACTAG+AGAGTAGA: -------GCGCCGT-GAATAT-CCGCCGCG-CACCGA-ATACAAAAA-CAGGAACAGTCGCAGGCG-TCATCAAAGCA	0	1	0			T 10	T 20							M00212:125:000000000-JJPTF:1:1102:13910:1958 2:N:0:CGTACTAG+TATCCTCT,Mon Jun 27 15:49:40 EDT 2022,,,,TCATTGCTTTATCTAAAAATTGAGCTGATGACTCATAATATAATGTTTCTAGTTCATCATCTGAAAGCTGTGTTAAGTCGTCATTAGCAAAAGTTGTAAGTTTTCGCTTAATTTCTTTGCCATTGTCATCTTCTTCTACGTAGTAACGCTTCATCTATTCATTCCTCTAATTTCAAATTTTTCAATAATATACCGTTTAGAACCAAGTTCAAAGCTGACTAGATAATTATTAAAAGGGTCTTTTTTGTTCA,P0081358P10_S46_L001_R_001,urn:local:.:ipwo-ez…	M00212:125:000000000-JJPTF:1:1102:12549:1956 1:N:0:CGTACTAG+AGAGTAGA,Mon Jun 27 15:56:20 EDT 2022,,,,GCTATACAATGGGCTTTGCTCTTGTTTTCTTAAAATATTTAGTTAAACATTTCACAATTCCAGTACAAGATAAAAAGATTATCAAACACTCCGGAATTCCTTTAGAAATCTTACAAACAATAAGCTAATTGTGCTTACTGATACCATACTTTACAAACAGGACACACAATGCACTTAATTTCTGCCACTTCTAGTTAAATCGCGGTCAAGCGTGAAACAAAAGCCCTAAGG,P0081358P20_S2_L001_R1_001,urn:local:.:qrix-ezqm9v7
2	M00212:125:000000000-JJPTF:1:1111:8336:14739 1:N:0:CGTACTAG+TATCCTCT (reversed): C-GC-ATT-A-A-G-AATT-C-GC---G--C-GGC	0	M00212:125:000000000-JJPTF:1:2103:14038:7973 2:N:0:CGTACTAG+TATCCTCT (reversed): GCAAAC-AGCGCCGTGAATATCCGCCGCGCACCGAATACAAAAACAGGAACAGTCGCAGGCGTCCTCAAAGCA	0	0	M00212:125:000000000-JJPTF:1:2101:18643:2336 1:N:0:CGTACTAG+AGAGTAGA: C--GCAT-TA-AG-G-AT-TC-G--C-G-CGGC	1	M00212:125:000000000-JJPTF:1:1108:22392:6298 1:N:0:CGTACTAG+AGAGTAGA (reversed): GCAAACATCGCCGT-GAATAT-CCGCCGCG-CACCGA-ATACAAAAA-CAGGAACAGTCGCAGGCG-TCCTCAAAGCA	1	0	0		% Lys1358	67								M00212:125:000000000-JJPTF:1:1102:18860:1968 1:N:0:CGTACTAG+TATCCTCT,Mon Jun 27 15:49:40 EDT 2022,,,,GAATATGCTAGAATGTACTTCGAGAGAAATGGCTTTCCAGAAGATAACAGGCGAGTTTATCAAAGCGGTAAGCGAAAAGGTCAAAAAGTTGGCTGGTCTGATAAAGAGGAAAAGCAACAGAAAGAAGATATTAGAG,P0081358P10_S46_L001_R_001,urn:local:.:ipwp-ezqleym	M00212:125:000000000-JJPTF:1:1102:12960:1959 1:N:0:CGTACTAG+AGAGTAGA,Mon Jun 27 15:56:20 EDT 2022,,,,ATATAAAACAAAATGGCAAAACAATTAAGCACTGCACGTAAGTTTAAAATGATTACAGGTAAAGACCTTTTCCAGCAACAAAAAGCAATGGATACAGAGCTTAAAAAAGAAGACGGAGAAATTACTGATGTAATGGAGTTCGTTCAATATGGTTTATACTTGGCTCTTTTTCAAGATAACATTGTAAAAGCTAAAAGCGACTTCTCAGACTTCCGTTCTAGCTTTGAGTTCGATACTGACGGTAAAGGG,P0081358P20_S2_L001_R1_001,urn:local:.:qriy-ezqm…
3	M00212:125:000000000-JJPTF:1:2102:14269:20307 1:N:0:CGTACTAG+TATCCTCT: C-GC-ATT-A-A-G-GATT-C-GC---G--C-GGC	1	M00212:125:000000000-JJPTF:1:2104:10831:8215 1:N:0:CGTACTAG+TATCCTCT: GCAAAC-AGCGCCGTGAATATCCGCCGCGCACCGAATACAAAAACAGGAACAGTCGCAGGCGTCATC------	0	1	M00212:125:000000000-JJPTF:1:1114:10715:26340 2:N:0:CGTACTAG+AGAGTAGA (reversed): T--GGGT-TA-AG-G-TT-TC-G--C-G-CGGC	1	M00212:125:000000000-JJPTF:1:1103:14211:13891 1:N:0:CGTACTAG+AGAGTAGA (reversed): GCAAACATCGCCGT-GAATAT-CCGCCGCG-CACCGA-ATACAAAAA-CAGGAACAGTCGCAGGCG-TCCTCAAAGCA	1	0	0		% 15480 A->G, N66D	8.4	99.6							M00212:125:000000000-JJPTF:1:1102:18860:1968 2:N:0:CGTACTAG+TATCCTCT,Mon Jun 27 15:49:40 EDT 2022,,,,CTCTAATATCTTCTTTCTGTTGCTTTTCCTCTTTATCAGACCAGCCAACTTTTTGACCTTTTCGCTTACCGCTTTGATAAACTCGCCTGTTATCTTCTGGAAAGCCATTTCTCTCGAAGTACATTCTAGCATATTC,P0081358P10_S46_L001_R_001,urn:local:.:ipwq-ezqleym	M00212:125:000000000-JJPTF:1:1102:14237:1971 1:N:0:CGTACTAG+AGAGTAGA,Mon Jun 27 15:56:20 EDT 2022,,,,GTTCCACACCGTATTCATTGGCATAGTGCCGATTCTTTTTAAAATTCATTAGATGATTCCTCCAAGCCATGCAATACTCAATATTGCAATCATAGCCAGCCATGCAATAGCTATAACTGCGAAGCCAACACCTACAATAATTGTTAAAGTTTTTGCTGTTTCTAAATCTAATTTCATTTTGTTCTCCTTAATTTGATTGTCTGTATTTTTC,P0081358P20_S2_L001_R1_001,urn:local:.:qriz-ezqm9v7
4	M00212:125:000000000-JJPTF:1:2103:13601:3814 1:N:0:CGTACTAG+TATCCTCT (reversed): C-GC-ATT-A-A-G-GATT-C-GC---G--C-GGC	1	M00212:125:000000000-JJPTF:1:2110:23859:23936 2:N:0:CGTACTAG+TATCCTCT: GCAAAC-AGCGCCGTGAATATCCGCCGCGCACCGAATACAAAAACAGGAACAGTCGCAGGCGTCCTCAAAGCA	0	0	M00212:125:000000000-JJPTF:1:1105:6748:11825 2:N:0:CGTACTAG+AGAGTAGA (reversed): C--GCAT-TA-AG-A-AT-TC-G--C-G-CGGC	0	M00212:125:000000000-JJPTF:1:1107:17105:16274 1:N:0:CGTACTAG+AGAGTAGA (reversed): GCAAACATCGCCGT-GAATAT-CCGCCGCG-CACCGA-ATACAAAAA-CAGGAACAGTCGCAGGCG-TCCTCAAAGCA	1	0	0		% 15784 G->T, S167I	6.2	53.6							M00212:125:000000000-JJPTF:1:1102:15305:2037 1:N:0:CGTACTAG+TATCCTCT,Mon Jun 27 15:49:40 EDT 2022,,,,GTGCATGGGCAGGTATCTAACTTAAGTCCACAAGATTATTTAGACAAAGCAGTAAGTATATATCAAGGTTCAGGCGGTACAGCTT,P0081358P10_S46_L001_R_001,urn:local:.:ipwr-ezqleyn	M00212:125:000000000-JJPTF:1:1102:19177:1971 1:N:0:CGTACTAA+AGAGTAGA,Mon Jun 27 15:56:20 EDT 2022,,,,TTCTTGTACTTTTGGCAAGTCTTCAATTGCATTTTTTACTTCAAAGCCACTAATTTGAGATTTTAAAGATACGTTATTTTCTTTAAGTTCTGCCAAGCGGTTCTGTTTTTCGATTAAATCAGGTTTATTCATATTTCTTTTTGATATCCTCAATTTCTTTCAAAGCGTTACGGCTTTCAATAATTTTGTTACGTTCTTTTGTGAGTTCTTCGCCCAATGCATTTTGAATAAACTTTGCGTTAGGGTCAG,P0081358P20_S2_L001_R1_001,urn:local:.:qrj0-ezqm…
5	M00212:125:000000000-JJPTF:1:1114:8405:6905 2:N:0:CGTACTAG+TATCCTCT: C-GC-ATT-A-A-G-AATT-C-GC---G--C-GGC	0	M00212:125:000000000-JJPTF:1:1101:17566:6714 1:N:0:CGTACTAG+TATCCTCT: GCAAAC-AGCGCCGTGAATATCCGCCGCGCACCGAATACAAAAACAGGAACAGTCGCAGGCGTCCTCAAAGCA	0	0	M00212:125:000000000-JJPTF:1:1109:19021:2163 1:N:0:CGTACTAG+AGAGTAGA (reversed): C--GCAT-TA-AG-G-AT-TC-G--C-G-CGGC	1	M00212:125:000000000-JJPTF:1:1105:2895:10805 1:N:0:CGTACTAG+AGAGTAGA (reversed): GCAACCATCGCCGT-GAATAT-CCGCCGCG-CACCGA-ATACAAAAA-CAGGAACAGTCGCAGGCG-TCCTCAAAGCA	1	0	0		% 15840 C->A, L188I	18.4	36.6							M00212:125:000000000-JJPTF:1:1102:15305:2037 2:N:0:CGTACTAG+TATCCTCT,Mon Jun 27 15:49:40 EDT 2022,,,,AAGCTGTACCGCCTGAACCTTGATATATACTTACTGCTTTGTCTAAATAATCTTGTGGACTTAAGTTAGATACCTGCCCATGCAC,P0081358P10_S46_L001_R_001,urn:local:.:ipws-ezqleyn	M00212:125:000000000-JJPTF:1:1102:13893:1989 1:N:0:CGTACTAG+AGAGTAGA,Mon Jun 27 15:56:20 EDT 2022,,,,TATTAATAGTGTAATTTACGTTAGAGGAAATAGCATTCCTGTGCCAAATGTCGCACCGAATTTCATTGTTCCGGTTGGCACTTTCCCACCTGCTTTTGGAACAAATCTACCTCAATTTGATACTGCTGGTACATTTTATTC,P0081358P20_S2_L001_R1_001,urn:local:.:qrj1-ezqm9v7
6	M00212:125:000000000-JJPTF:1:1111:8336:14739 2:N:0:CGTACTAG+TATCCTCT: C-GC-ATT-A-A-G-AATT-C-GC---G--C-GGC	0	M00212:125:000000000-JJPTF:1:1109:20404:21179 1:N:0:CGTACTAG+TATCCTCT (reversed): GCAAAC-AGCGCCGTGAATATCCGCCGCGCACCGAATACAAAAACAGGAACAGTCGCAGGCGTCCTCAAAGCA	0	0	M00212:125:000000000-JJPTF:1:2101:18643:2336 2:N:0:CGTACTAG+AGAGTAGA (reversed): C--GCAT-TA-AG-G-AT-TC-G--C-G-CGGC	1	M00212:125:000000000-JJPTF:1:2102:14327:2055 1:N:0:CGTACTAG+AGAGTAGA: GCAAACATCGCCGT-GAATAT-CCGCCGCG-CACCGA-ATACAAAAA-CAGGAACAGTCGCAGGCG-TCCTCAAAGCA	1	0	0		% 15784 G->T, S167I + 15840 C->A, L188I	X	9.4							M00212:125:000000000-JJPTF:1:1102:16457:2037 1:N:0:CGTACTAG+TATACTCT,Mon Jun 27 15:49:40 EDT 2022,,,,GTTTGAACAAGTCTTGGAAATACTTAACTACATTTTCTATAGCTTTGCCAGCACCTTTGCCCCAATCGCCAATTTTATCAATTATAGCATAGATAACAGGAGTTAAAGCCTCAAGTGTAGGAAGAAAGGCTTGCGATAAGTCTTCATTAAAACCAGACAAAGTATCCCTTATGGTTTTTGTAGCACGGCTTGAACCGTCTGAGGCTTTTTGCAT,P0081358P10_S46_L001_R_001,urn:local:.:ipwt-ezqleyn	M00212:125:000000000-JJPTF:1:1102:13974:1989 1:N:0:CGTACTAG+AGAGTAGA,Mon Jun 27 15:56:21 EDT 2022,,,,GCTTACTACTTCACTCCGCAAGATACCAAACTAACAGACTTTAATTTATCTGTATTTAACAAAAATAGAACTTATGTAGGAATTGACCTATCCTTAATTGGCGATTTAACCGCTGTGTCGTTCGTTTGTGAGTTAGAGGGTAAAACTTACAGTTATACGC,P0081358P20_S2_L001_R1_001,urn:local:.:qrj2-ezqm9v8
7	M00212:125:000000000-JJPTF:1:2102:13155:20739 1:N:0:CGTACTAG+TATCCTCT (reversed): C-GC-ATT-A-A-G-AATT-C-GC---G--C-GGC	0	M00212:125:000000000-JJPTF:1:2104:10831:8215 2:N:0:CGTACTAG+TATCCTCT (reversed): GCAAAC-AGCGCCGTGAATATCCGCCGCGCACCGAATACAAAAACAGGAACAGTCGCAGGCGTCATC------	0	1	M00212:125:000000000-JJPTF:1:2105:12663:3552 2:N:0:CGTACTAG+AGAGTAGA: C--GCAT-TA-AG-G-AT-TC-G--C-G-CGGC	1	M00212:125:000000000-JJPTF:1:1109:11526:6516 1:N:0:CGTACTAG+AGAGTAGA (reversed): GCAAACATCGCCGT-GAATAT-CCGCCGCG-CACCGA-ATACAAAAA-CAGGAACAGTCGCAGGCG-TCCTCAAAGCA	1	0	0											M00212:125:000000000-JJPTF:1:1102:16457:2037 2:N:0:CGTACTAG+TATACTCT,Mon Jun 27 15:49:40 EDT 2022,,,,ATGCAAAAAGCAGCAGACGGTTCAAGCGGTGCTAAAAAAACCATAAGGGATACTTGGTCTGGTTTTAATGAAGACTTAACGAAAGCCTTACTTCCTACACGTGAGGCTTTAACTCCTGTTATCAATGCTATAATTGATAAAATGGGCGATTGGGGCAAAGGTGCTGGCAAAGCTATAGAAAATGTAGTTAAGAATTTCCAAGCGTTTATCAAACCTGTCTATAATACACATCTGACGCTGCCGACGAAGAG,P0081358P10_S46_L001_R_001,urn:local:.:ipwu-ez…	M00212:125:000000000-JJPTF:1:1102:19360:1994 1:N:0:CGTACTAG+AGAGTAGA,Mon Jun 27 15:56:21 EDT 2022,,,,TTACATAACAGAGGATAAACCAAACCTGAAAATTGCATTTGATATAATAAGTACATAAGTTAAGAGAGGAAAGCAAATGACAGAAGAACAGCTACTA,P0081358P20_S2_L001_R1_001,urn:local:.:qrj3-ezqm9v8
8	M00212:125:000000000-JJPTF:1:1113:22253:26016 2:N:0:CGTACTAG+TATCCTCT (reversed): C-GC-ATT-A-A-G-AATT-C-GG---G--C-GGC	0	M00212:125:000000000-JJPTF:1:1101:7560:4101 2:N:0:CGTACTAG+TATCCTCT (reversed): GCAAAC-ATCGCCGTGAATATCCGCCGCGCACCGAATACAAAAACAGGAACAGTCGCAGGCGTCCTCAAAGCA	1	0	M00212:125:000000000-JJPTF:1:1101:20555:4269 1:N:0:CGTACTAG+AGAGTAGA (reversed): C--GCAT-TA-AG-G------------------	1	M00212:125:000000000-JJPTF:1:1102:16202:20970 1:N:0:CGTACTAG+AGAGTAGA (reversed): GCAAACATCGCCGT-GAATAT-CCGCCGCG-CACCGA-ATACAAAAA-CAGGAACAGTCGCAGGCG-TCCTCAAAGC-	1	0	0											M00212:125:000000000-JJPTF:1:1102:18052:2041 1:N:0:CGTACTAG+TATCCTCT,Mon Jun 27 15:49:40 EDT 2022,,,,TTGATAGTGCTACTGGCTCACTCAAGCCTGCGGTTATAGGCATTGACTATGCTCAAGCTCACCCAGTTGGCTCGGTAGTCTCAAATAACTCAAATTTATCATCAGGATATTCTACCGGAACATGGGAAAATATCGGTTCAGCAGTAATTGGTTCAGTAACAGTATATCATTGGCAACGCACTGCATAAAAA,P0081358P10_S46_L001_R_001,urn:local:.:ipwv-ezqleyn	M00212:125:000000000-JJPTF:1:1102:14891:1999 1:N:0:CGTACTAG+AGAGTAGA,Mon Jun 27 15:56:21 EDT 2022,,,,ACTATACAGACCCTCCTAAAATGTACACAGCAAAAAATAATGGAGATGTCATTGATTATAGCACTTATGGCGGAGACGGAACAGACTTGCCAGAAGTAAGGACAGCAAAAACATTATTTTATGATAGAGATGAACACGGAAACCCTCCAGATATATCAACTATTAAAGCAGAAGTTTCGCCCTCTACAATCGTCACAAGATTAATTTTCAACCAAAATGAGCTTTTGCCTTTATATGTTAATGACTTGGTA,P0081358P20_S2_L001_R1_001,urn:local:.:qrj4-ez…
9	M00212:125:000000000-JJPTF:1:2103:16680:9262 1:N:0:CGTACTAG+TATCCTCT: C-GC-ATT-A-A-G-AATT-C-GC---G--C-GGC	0	M00212:125:000000000-JJPTF:1:1103:16603:19527 1:N:0:CGTACTAG+TATCCTCT (reversed): GCAAAC-AGCGCCGTGAATATCCGCCGCGCACCGAATACAAAAACAGGAACAGTCGCAGGCGTCCTCAAAGCA	0	0	M00212:125:000000000-JJPTF:1:1106:17902:14349 1:N:0:CGTACTAG+AGAGTAGA (reversed): C--GCAT-TA-AG-G------------------	1	M00212:125:000000000-JJPTF:1:2104:24955:9424 1:N:0:CGTACTAG+AGAGTAGA (reversed): GCAAACAGCGCCGT-GAATAT-CCGCCGCG-CACCGA-ATACAAAAA-CAGGAACAGTCGCAGGCG-TCATCAAAGCA	0	1	0											M00212:125:000000000-JJPTF:1:1102:18052:2041 2:N:0:CGTACTAG+TATCCTCT,Mon Jun 27 15:49:40 EDT 2022,,,,TTTTTATGCAGTGCGTTGCCAATGATATACTGTTACTGAACCAATTACTGCTGAACCGATATTTTCCCATGTTCCGGTAGAATATCCTGATGATAAATTTGAGTTATTTGAGACTACCGAGCCAACTGGGTGAGCTTGAGCATAGTCAATGCCTATAACCGCAGGCTTGAGTGAGCCAGTAGCACTATCAA,P0081358P10_S46_L001_R_001,urn:local:.:ipww-ezqleyn	M00212:125:000000000-JJPTF:1:1102:13989:2010 1:N:0:CGTACTTG+AGAGTAGA,Mon Jun 27 15:56:21 EDT 2022,,,,ACTACACCGCGCTCGAGCAAAACATGGATACAGGTAAAGGACAAGCCGCTGACAAAGCGGCAATCAACACACGCCCTTATCCAAGCGAATTTTGGGGCGTTGTGCGCCCGCCGATTACTTCGCGGGGAAATATTACCCCACCCGACCTAAAC,P0081358P20_S2_L001_R1_001,urn:local:.:qrj5-ezqm9v8
10	M00212:125:000000000-JJPTF:1:2105:15714:5100 1:N:0:CGTACTAG+TATCCTCT (reversed): C-GC-ATT-A-A-G-AATT-C-GC---G--C-GGC	0	M00212:125:000000000-JJPTF:1:1101:13202:19581 1:N:0:CGTACTAG+TATCCTCT: GCAAAC-AGCGCCGTGAATATCCGCCGCGCACCGAATACAAAAACAGGAACAGTCGCAGGCGTCCTCAAAGCA	0	0	M00212:125:000000000-JJPTF:1:2101:13521:18882 1:N:0:CGTACTAG+AGAGTAGA (reversed): C--GCAT-TA-AG-G-AT-TC-G--C-G-CGGC	1	M00212:125:000000000-JJPTF:1:1108:8927:15096 1:N:0:CGTACTAG+AGAGTAGA (reversed): GCAAACAGCGCCGT-GAATAT-CCGCCGCG-CACCGA-ATACAAAAA-CAGGAACAGTCGCAGGCG-TCATC------	0	1	0											M00212:125:000000000-JJPTF:1:1102:19262:2067 1:N:0:CGTACTAG+TATCCTCT,Mon Jun 27 15:49:40 EDT 2022,,,,AAATTAAGTCTTCCATTTCTCCGATTCCGTTAAGCTCATATCTTACGTTTTTACCTAAAC,P0081358P10_S46_L001_R_001,urn:local:.:ipwx-ezqleyn	M00212:125:000000000-JJPTF:1:1102:17601:2014 1:N:0:CGTACTAG+AGAGTAGA,Mon Jun 27 15:56:21 EDT 2022,,,,ATTAAGAGTGTACAATGAAAACAAGATTTTCAAGAGTACAAAACAAGGGCTAGAGTTTACTTCTTTTAAAACGACTTTCAAAAAGCAAACAAATGATACTTTGCGAGCGCAAGGTGG,P0081358P20_S2_L001_R1_001,urn:local:.:qrj6-ezqm9v8
11	M00212:125:000000000-JJPTF:1:2111:26818:13974 1:N:0:CGTACTAG+TATCCTCT: C-GC-ATT-A-A-G-AATT-C-GC---G--C-GGC	0	M00212:125:000000000-JJPTF:1:1103:18717:25630 2:N:0:CGTACTAG+TATCCTCT (reversed): -CAAAC-AGCGCCGTGAATATCCGCCGCGCACCGAATACAAAAACAGGAACAGTCGCAGGCGTCCTCAAAGCA	0	0	M00212:125:000000000-JJPTF:1:1105:15130:23576 1:N:0:CGTACTAG+AGAGTAGA (reversed): C--GCAT-TA-AG-G------------------	1	M00212:125:000000000-JJPTF:1:2101:8711:4195 1:N:0:CGTACTAG+AGAGTAGA (reversed): GCAAACAGCGCCGT-GAATAT-CCGCCGCG-CACCGA-ATACAAAAA-CAGGAACAGTCGCAGGCG-TCATCAAAGCA	0	1	0											M00212:125:000000000-JJPTF:1:1102:19262:2067 2:N:0:CGTACTAG+TATCCTCT,Mon Jun 27 15:49:40 EDT 2022,,,,GTTTAGGTAAAAACGTAAGATATGAGCTTAACGGAATCGGAGAAATGGAAGACTTAATTT,P0081358P10_S46_L001_R_001,urn:local:.:ipwy-ezqleyo	M00212:125:000000000-JJPTF:1:1102:16181:2017 1:N:0:CGTACTAG+AGAGTAGA,Mon Jun 27 15:56:21 EDT 2022,,,,TGCCTACACAGCGATGGTGGTATGAGTTAATGTTAGGCTATGAT,P0081358P20_S2_L001_R1_001,urn:local:.:qrj7-ezqm9v9
12	M00212:125:000000000-JJPTF:1:1105:8007:23015 1:N:0:CGTACTAG+TATCCTCT: C-GC-ATT-A-A-G-AATT-C-GC---G--C-GGC	0	M00212:125:000000000-JJPTF:1:1101:13202:19581 2:N:0:CGTACTAG+TATCCTCT (reversed): GCAAAC-AGCGCCGTGAATATCCGCCGCGCACCGAATACAAAAACAGGAACAGTCGCAGGCGTCCTCAAAGCA	0	0	M00212:125:000000000-JJPTF:1:1108:16405:8807 1:N:0:CGTACTAG+AGAGTAGA (reversed): C--GCAT-TA-AG-G------------------	1	M00212:125:000000000-JJPTF:1:2112:22001:6335 2:N:0:CGTACTAG+AGAGTAGA (reversed): GCAAACAGCGCCGT-GAATAT-CCGCCGCG-CACCGA-ATACAAAAA-CAGGAACAGTCGCAGGCG-TCATC------	0	1	0											M00212:125:000000000-JJPTF:1:1102:13317:2081 1:N:0:CGTACTAG+TATCCTCT,Mon Jun 27 15:49:40 EDT 2022,,,,AGGTTGACCTGAATTCCTTTTTCATCTACCATATCATAGCCTAACATTAACTCATACCACCATCGCTGTGTAGGCAATAGCTCAATTTTCATTAGGTTTCCAGTAGTCAGGTAGAAGTTGTCTTGTATCCATTCAATAGCTTGTGTAACACGGTCATAGCGATAAATATACTTGTTGTGAATACGTATTTGCTTCTGAATAGTCTTGCGAATGTACTTATTAATAATAATGCCGTTTTCTTTGTTGTATT,P0081358P10_S46_L001_R_001,urn:local:.:ipwz-ezq…	M00212:125:000000000-JJPTF:1:1102:18832:2033 1:N:0:CGTACTAG+AGAGTAGA,Mon Jun 27 15:56:21 EDT 2022,,,,CTATACAGGTTCAAAGGCTGTTAAACCTACTGTATTAGTAGACCAAAAATATCACATTGACATGCAAGACCTTACAAAAGTTGATGCCTTTGAATGGAAAACTAACAGCAACATGATTTTGGTTGAGACACTAACAAGCGGACACGTTGAAACTTATAACGCTGGTGCAGTAATTACAGTTTCATAAGAACAAAACGGAGGAAGTAGATGATAGATTATATTAAGGTCTATTGTGGTA,P0081358P20_S2_L001_R1_001,urn:local:.:qrj8-ezqm9v9
13	M00212:125:000000000-JJPTF:1:1107:15632:22791 1:N:0:CGTACTAG+TATCCTCT (reversed): C-GC-ATT-A-A-G-AATT-C-GC---G--C-GGC	0	M00212:125:000000000-JJPTF:1:1101:20300:7705 2:N:0:CGTACTAG+TATCCTCT (reversed): GCAAAC-AGCGCCGTGAATATCCGCCGCGCACCGAATACAAAAACAGGAACAGTCGCAGGCGTCCTCAAAGCA	0	0	M00212:125:000000000-JJPTF:1:1111:11388:17235 1:N:0:CGTACTAG+AGAGTAGA: C--GCAT-TA-AG-G-AT-TC-G--C-G-CGGC	1	M00212:125:000000000-JJPTF:1:2105:14143:19227 1:N:0:CGTACTAG+AGAGTAGA (reversed): ------ATCGCCGT-GAATAT-CCGCCGCG-CACCGA-ATACAAAAA-CAGGAACAGTCGCAGGCG-TCATCAAAGCA	0	0	1											M00212:125:000000000-JJPTF:1:1102:13317:2081 2:N:0:CGTACTAG+TATCCTCT,Mon Jun 27 15:49:40 EDT 2022,,,,GAATAAATGTATTATTTAAATAAAATGTTGGAATACAACAAAGAAAACGGCATTATTATTAATAAGTACATTCGCAAGACTATTCAGAAGCAAATACGTATTCACAACAAGTATATTTATCGCTATGACCGTGTTACACAAGCTATTGAATGGATACAAGACAACTTCTACCTGACTACTGGAAACCTAATGAAAATTGAGCTATTGCCTACACAGCGATGGTGGTATGAGTTAATGTTAGGCTATGATAT,P0081358P10_S46_L001_R_001,urn:local:.:ipx0-ez…	M00212:125:000000000-JJPTF:1:1102:13527:2034 1:N:0:CGTACTAG+AGAGTAGA,Mon Jun 27 15:56:21 EDT 2022,,,,GGACTAGATTAATCAGAAGCCACGGTCATACCTATACTTATGCTAGATATCAAAATACTGGGCAATTATCAGGAAACTTAAAACAAGTTAAAAAAGGCGATAAAATAGTCGTTAATGCAGGTACTAGGGCTAATTACACTAGCGGTTATCATGGCATGTACTTCTTAGTTGAAAAAAAGGGTATGCAAGAC,P0081358P20_S2_L001_R1_001,urn:local:.:qrj9-ezqm9v9
14	M00212:125:000000000-JJPTF:1:2102:13155:20739 2:N:0:CGTACTAG+TATCCTCT: C-GC-ATT-A-A-G-AATT-C-GC---G--C-GGC	0	M00212:125:000000000-JJPTF:1:1111:20197:23913 2:N:0:CGTACTAG+TATCCTCT (reversed): GCAAAC-ATCGCCGTGAATATCCGCCGCGCACCGAATACAAAA-CAGGAACAGTCGCAGGCGTCCTCAAAGCA	1	0	M00212:125:000000000-JJPTF:1:2114:22735:12455 1:N:0:CGTACTAG+AGAGTAGA: C--GCAT-TA-AG-G-AT-TC-G--C-G-CGGC	1	M00212:125:000000000-JJPTF:1:1111:5034:15992 1:N:0:CGTACTAG+AGAGTAGA (reversed): GCAAACAGCGCCGT-GAATAT-CCGCCGCG-CACCGA-ATACAAAAA-CAGGAACAGTCGCAGGCG-TCATCAAAGCA	0	1	0											M00212:125:000000000-JJPTF:1:1102:15721:2086 1:N:0:CGTACTAG+TATCCTCT,Mon Jun 27 15:49:40 EDT 2022,,,,ACCCAGTATTCAAAGTTTTCCACGTTACAAATGTCGGTGCTTTGCTCGTATCACGCTCATTTGATTCATCGAATGAAGCACAAGTCCACAAAGACGGACAAACAAAAACAGAACAGGCAGCAACACTCACTATTGATACCCTTGAGCCTGTAATGGTTTATAAATTGCAATCACTTGCTGAACGTGTTAAACGTCTTCAAATGTCATACTCTGAACTTTACAACTTGATTGTAGCAGAACTTACACAAG,P0081358P10_S46_L001_R_001,urn:local:.:ipx1-ezql…	M00212:125:000000000-JJPTF:1:1102:12754:2039 1:N:0:CGTACTAG+AGAGTAGA,Mon Jun 27 15:56:21 EDT 2022,,,,ATCTTATTCCGTTCAATAGCTATTAAATTGCTAGAAAAAAATGGTATTAAAGCTGACGAAACAAGCGTATTAGTTAAAGACTTTATCTCTTGTTATTGTCGGCTTAATATTGTTGATGAACCAGCAGAACAATGGCGAAATGCTGAAATGAAACGTTTGGCTTCTTTGCAAGAGTTAATGTATTATGGAGGTATTTAATGATATTCTCACAAGTTACATTAC,P0081358P20_S2_L001_R1_001,urn:local:.:qrja-ezqm9v9
15	M00212:125:000000000-JJPTF:1:1107:15632:22791 2:N:0:CGTACTAG+TATCCTCT: C-GC-ATT-A-A-G-AATT-C-GC---G--C-GGC	0	M00212:125:000000000-JJPTF:1:1109:5593:24351 1:N:0:CGTACTAG+TATCCTCT: GCAAAC-AGCGCCGTGAATATCCGCCGCGCACCGAATACAAAAACAGGAACAGTCGCAGGCGTCCTCAAAGCA	0	0	M00212:125:000000000-JJPTF:1:1101:26052:7744 2:N:0:CGTACTAG+AGAGTAGA (reversed): C--GCAT-TA-AG-G-AT-TC-G--C-G-CGTC	1	M00212:125:000000000-JJPTF:1:2104:7198:11719 1:N:0:CGTACTAG+AGAGTAGA: GCAAACAGCGCCGT-GAATAT-CCGCCGCG-CACCGA-ATACAAAAA-CAGGAACAGTCGCAGGCG-TCATCAAAGCA	0	1	0											M00212:125:000000000-JJPTF:1:1102:15721:2086 2:N:0:CGTACTAG+TATCCTCT,Mon Jun 27 15:49:40 EDT 2022,,,,TCAATAGCGTCAGCAAATGGAGTTTTGCCAGCTGATTTGGCTTTTGTAGTAATTTTTTTGATTTTTTTGACATCTGCTTCTTTGTCAATTGATTTAAAGCCGTTTGTTCCGTCTCCCTCAACAAGTGCAAGGTCAACAATTTTATTAACGATAGCTTGTGTAAGTTCTGCTACAATCAAGTTGTAAAGTTCAGAGTATGACATTTGAAGACGTTTAACACGTTCAGCAAGTGATTGCAATTTATAAACCAT,P0081358P10_S46_L001_R_001,urn:local:.:ipx2-ez…	M00212:125:000000000-JJPTF:1:1102:12523:2044 1:N:0:CGTACTAG+AGAGTAGA,Mon Jun 27 15:56:21 EDT 2022,,,,GAATTATTGGTAACCTTATAAAATCTTTTGCTGGAGTTGATGAATCTACTTCAAAAAATTCGACTTCTGTTGAAAATGTAGCAAACACAATATCTTCACTTGCTAATAAGTTCGCTGATATCACGAAAAAAATTGCTGACTTCATTGGTAAAATTAGTAAAAGCAAGGAAGCAATGGATGCTATAAAAGTAGCTTTAGTTGCTTTAGCTGGTGCTTTCGTTGCTATGAAAGTTATCAACGGAATCATTAAG,P0081358P20_S2_L001_R1_001,urn:local:.:qrjb-ez…
16	M00212:125:000000000-JJPTF:1:1101:16766:7127 2:N:0:CGTACTAG+TATCCTCT: C-GC-ATT-A-A-G-AATT-C-GC---G--C-GGC	0	M00212:125:000000000-JJPTF:1:2107:8562:14960 1:N:0:CGTACTAG+TATCCTCT: GCAAAC-AGCGCCGTGAATATCCGCCGCGCACCGAATACAAAAACAGGAACAGTCGCAGGCGTCATCAAAGCA	0	1	M00212:125:000000000-JJPTF:1:2114:23235:12169 2:N:0:CGTACTAG+AGAGTAGC (reversed): C--GCAT-TA-AG-G-AT-TC-G--C-C-CGGA	1	M00212:125:000000000-JJPTF:1:2112:15495:28408 2:N:0:CGTACTAG+AGAGTAGA (reversed): GCACACATCGCCGT-GAATAT-CCGCCGCG-CACCGA-ATACAAAAA-CAGGAACAGTCGCAGGCT-TCCTC------	1	0	0											M00212:125:000000000-JJPTF:1:1102:12512:2087 1:N:0:CGTACTAG+TATCCTCT,Mon Jun 27 15:49:40 EDT 2022,,,,GACACGGACACACACCTATATTGATTACACCAAGCAAAGAATTGGCAAAAAATACACTGAGAGCGTTAAATGAACAATTACGAAAACAAGGCAATTAACTTACATGTAGAGGTTTATGGCTGGTTGTATCGTGCATTAGAAGAAATGATAAAAGCAGAATGGCATAATGATGAACTTTTCAAAGTATGGCTTGGTCGTGCTGAATTTCTAGTCAGACAGTCAAAGAAATTGCATAACGCTTGTGAAAATGA,P0081358P10_S46_L001_R_001,urn:local:.:ipx3-ez…	M00212:125:000000000-JJPTF:1:1102:17901:2046 1:N:0:CGTACTAG+AGAGTAGA,Mon Jun 27 15:56:21 EDT 2022,,,,GCTTTAATGGTGTCGCAAGGGTTACCTTTTTTTGGTTATGACACAAAGCGTAGTAAGACACTATACATAGATAATGAAGATACTGACAGAGAGTTAAACAAAAGGCTTAGAAATAAAGATAATGCACCAGAAGACTTACATTTTTTGACAGGTGGAGAG,P0081358P20_S2_L001_R1_001,urn:local:.:qrjc-ezqm9v9
17	M00212:125:000000000-JJPTF:1:1112:26475:13514 1:N:0:CGTACTAG+TATCCTCT (reversed): A-GC-ATA-A-A-A-AATT-C-GC---G--G-GGC	0	M00212:125:000000000-JJPTF:1:1105:6604:9939 2:N:0:CGTACTAG+TATCCTCT (reversed): GCAAAC-AGCGCCGTGAATATCCGCCGCGCACCGAATACAAAAACAGGAACAGTCGCAGGCGTCCTCAAAGCA	0	0	M00212:125:000000000-JJPTF:1:1104:9698:9441 2:N:0:CGTCCTAG+AGAGTAGA (reversed): C--GCAT-TA-AG-G-AT-TC-G--C-G-CGGC	1	M00212:125:000000000-JJPTF:1:1102:19024:16012 1:N:0:CGTACTAG+AGAGTAGA (reversed): GCAAACATCGCCGT-GAATAT-CCGCCGCG-CACCGA-ATACAAAAA-CAGGAACAGTCGCAGGCG-TCATCAA----	0	0	1											M00212:125:000000000-JJPTF:1:1102:12512:2087 2:N:0:CGTACTAG+TATCCTCT,Mon Jun 27 15:49:40 EDT 2022,,,,CGTTTAGAATAATCATTTTCACAAGCGTTATGCAATTTCTTTGACTGTCTGACTAGAAATTCAGCACGACCAAGCCATACTTTGAAAAGTTCATCATTATGCCATTCTGCTTTTATCATTTCTTCTAATGCACGATACAACCAGCCATAAACCTCTACATGTAAGTTAATTGCCTTGTTTTCGTAATTGTTCATTTAACGCTCTCAGTGTATTTTTTGCCAATTCTTTGCTTGGTGTAATCAATATAGGTG,P0081358P10_S46_L001_R_001,urn:local:.:ipx4-ez…	M00212:125:000000000-JJPTF:1:1102:17994:2055 1:N:0:CGTACTAG+AGAGTAGA,Mon Jun 27 15:56:21 EDT 2022,,,,CTCCATACGCTAACCAGTACATCCCAAGCTGAACTAGCAAAGCCACCAATAGCGCTAAATACTGTAGAAACTACTGAACTAACTGCGTCGAATATTCCACTAAAAAAGCCAGTTACTCCGCCCCATATAGATTGAATGCCACCAATAACAGTTGTCCATAAATTGCTAAAGAATGTTGTTATTCCGTTCCAAATATTTTGAATGCCTTGTACAATTCCGCTGAACCAATCAACTAAACCTTGCCAGATAC,P0081358P20_S2_L001_R1_001,urn:local:.:qrjd-ezq…
18	M00212:125:000000000-JJPTF:1:2104:13739:11972 2:N:0:CGTACTAG+TATCCTCT (reversed): C--C-ATT-A-A-A-AATT-CCGG---G--C-GGC	0	M00212:125:000000000-JJPTF:1:2111:11893:6663 2:N:0:CGTACTAG+TATCCTCT (reversed): GCAAAC-AGCGCCGTGAATATCCGCCGCGCACCGAATACAAAAACAGGAACAGTCGCAGGCGTCCTCAAAGCA	0	0	M00212:125:000000000-JJPTF:1:1102:16775:18752 1:N:0:CGTACTAG+AGAGTAGA: C--GCAT-TA-AG-G-AT-TC-G----------	1	M00212:125:000000000-JJPTF:1:2101:19770:3245 1:N:0:CGTACTAG+AGAGTAGA (reversed): GCAAACATCGCCGT-GAATAT-CCGCCGCG-CACCGA-ATACAAAAA-CAGGAACAGTCGCAGGCG-TCCTCAAAGCA	1	0	0											M00212:125:000000000-JJPTF:1:1102:17562:2091 1:N:0:CGTACTAG+TATCCTCT,Mon Jun 27 15:49:40 EDT 2022,,,,ATACCAAATCTCATATTTCATGCCATGCTCTTTTCTATGTTTTAATTGCTTACCTGCTTAATGGCTTCAATAATATTATTGCCAGCATTTATTAGAATTTCATCACTTACAGTTACATTCTTTCTTGAAAATAGTTCGTTCTCGATCTTTATAAAGTGCATTGCTTTAGCTAAAAATTGAGCTGATGACTCATAATATAATGTTTCTAGTTCATCATCTGAAAGCTGTGTTAAGTCGTCATTAGCAAAAGT,P0081358P10_S46_L001_R_001,urn:local:.:ipx5-ez…	M00212:125:000000000-JJPTF:1:1102:12168:2077 1:N:0:CGTACTAG+AGAGTAGA,Mon Jun 27 15:56:21 EDT 2022,,,,CCACTTTCTACAAAAATAAGTCTATCATTGAACTCTGTTTTAACTCTATCTGCTATATACCCTGAATACAGTTTACCGTCATACCATATATCTACCAAGTCATTAACATATAAAGGCAAAAGCTCATTTTGGTTGAAAATTAATCTTGTGACGATTGTAGAGGGCGAAACTTCTGCTTTAATAGTTGATATATCTGGAGGGTTTCCGTGTTCATCTCTATCATAAAATAATGTTTTTGCTGTCCTTACTT,P0081358P20_S2_L001_R1_001,urn:local:.:qrje-ezq…
19	M00212:125:000000000-JJPTF:1:2103:16680:9262 2:N:0:CGTACTAG+TATCCTCT (reversed): C-GC-ATT-A-A-G-AATT-C-GC---G--C-GGC	0	M00212:125:000000000-JJPTF:1:2111:5186:24355 2:N:0:CGTACTAG+TATCCTCT (reversed): GCAAAC-AGCGCCGTGAATATCCGCCGCGCACCGAATACAAAAACAGGAACAGTCGCAGGCGTCCACAAAGCA	0	0	M00212:125:000000000-JJPTF:1:1104:7191:14868 2:N:0:CGTACTAG+AGAGTAGA (reversed): C--GCAT-TA-AG-G-AT-TC-G--C-G-CGGC	1	M00212:125:000000000-JJPTF:1:1107:17071:27673 1:N:0:CGTACTAG+AGAGTAGA (reversed): GCAAACATCGCCGT-GAATAT-CCGCCGCG-CACCGA-ATACAAAAA-CAGGAACAGTCGCAGGCG-TCATCAA----	0	0	1											M00212:125:000000000-JJPTF:1:1102:17562:2091 2:N:0:CGTACTAG+TATCCTCT,Mon Jun 27 15:49:40 EDT 2022,,,,ATATTATTGAAAAATTTGAAATTAGAGGAATGAATAGATGAAGCGTTACTACGTAGAAGAAGATGACAATGGCAAAGAAATTAAGCGAAAACTTACAACTTTTGCTAATGACGACTTAACACAGCTTTCAGATGATGAACTAGAAACATTATATTATGAGTCATCAGCTCAATTTTTAGCTAAAGCAATGCACTTTATAAAGATCGAGAACGAACTATTTTCAAGAAAGAATGTAACTGTAAGTGATGAAA,P0081358P10_S46_L001_R_001,urn:local:.:ipx6-ez…	M00212:125:000000000-JJPTF:1:1102:18406:2094 1:N:0:CGTACTAG+AGAGTAGA,Mon Jun 27 15:56:21 EDT 2022,,,,GTATAGTCCATAGACGAAGTGCTAAGCTATTGCGCAGTACCTTGGTGAAACTATACTTAATCATATTGTGGGCAACTGTGCATGGTTGCTAAGGTATGAGGTAAGAGTAATTGGAGGAAGTACAGGTCGCAACTGTGTGGGGTTCGATTCCCTACTGCTCTATACTAAGATAGTATCTAATGAGATACCAGCTGCTGATAGTTAGGAATAACAAGATGAGGTAGTCATAGTTAGCGGTATAGTCTAATGG,P0081358P20_S2_L001_R1_001,urn:local:.:qrjf-ezq…
20	M00212:125:000000000-JJPTF:1:1107:14037:25541 1:N:0:CGTACTAG+TATCCTCT: C-GC-ATT-A-A-G-AATT-C-GC---G--C-GGC	0	M00212:125:000000000-JJPTF:1:1107:21009:15896 1:N:0:CGTACTAG+TATCCTCT (reversed): GCAAAC-AGCGCCGTGAATATCCGCCGCGCACCGAATACAAAAACAGGAACAGTCGCAGGCGTCATCAAAGCA	0	1	M00212:125:000000000-JJPTF:1:1113:5114:11252 1:N:0:CGTACTAG+AGAGTAGA: C--GCAT-TA-AG-G-AT-TC-G--C-G-CGGC	1	M00212:125:000000000-JJPTF:1:1102:16202:20970 2:N:0:CGTACTAG+AGAGTAGA: GCAAACATCGCCGT-GAATAT-CCGCCGCG-CACCGA-ATACAAAAA-CAGGAACAGTCGCAGGCG-TCCTCAAAGC-	1	0	0											M00212:125:000000000-JJPTF:1:1102:12893:2094 1:N:0:CGTACTAG+TATCCTCT,Mon Jun 27 15:49:40 EDT 2022,,,,CGTTATTTCTTTGACAAAGACGGAGATAACCAAAGAGCGATTCGACAAGGTTTCTCAATGAACGACTATATCAAGCTATTAAAATCTAAGTTAGTGGAAAATAAACTTATCCATAACCAAAAAGTCATGCAGTGGGCTTTAAATAATACTGCTGTTAAAATCGGACAAAGCGGGGATTATATGTATACCAAAAAACTTGAAAAAGATAAAATTGACCCTACTGTTGCTTTGACAATGGCTTTAGAAATGG,P0081358P10_S46_L001_R_001,urn:local:.:ipx7-ezq…	M00212:125:000000000-JJPTF:1:1102:11613:2123 1:N:0:CGTACTAG+AGAGTAGA,Mon Jun 27 15:56:21 EDT 2022,,,,CTTCAGTAGTGTACTCTGTAAGCTCATTCTCGTTACTTAACTTAGCCAGTTCTTTGGCATAGTCTAGAGCCTTGTTATGGTCTTTGTCGTAGCTCTCGCCCTCTTTCTTGCCAGCTCTTACTAGATACTTTAATACCTGCATTGTATACCAACCTGCAAGCTCTTCGTAGTTAAAATTATGTTTAAAGTATTCGTTAAGTTCCACACCGTATTCATTGGCATAGTGCCGATTCTTTTTAAAATTCATTAGA,P0081358P20_S2_L001_R1_001,urn:local:.:qrjg-ez…
21	M00212:125:000000000-JJPTF:1:1101:16894:6150 1:N:0:CGTACTAG+TATCCTCT (reversed): C-GC-ATT-A-A-G-AAGT-C-GC---G--C-GGC	0	M00212:125:000000000-JJPTF:1:1109:23063:25813 2:N:0:CGTACTAG+TATCCTCT (reversed): -CAAAC-AGCGCCGTGAATATCCGCCGCGCACAGAATACAAAAACAGGAACAGTCGCAGGCGTCCTCAAAGCA	0	0	M00212:125:000000000-JJPTF:1:2109:3124:19963 1:N:0:CGTACTAG+AGAGTAGA (reversed): ---------A-AG-G-AT-TC-G--C-G-CGGC	1	M00212:125:000000000-JJPTF:1:1112:16079:6998 1:N:0:CGTACTAG+AGAGTAGA: GCAAACATCGCCGC-GAATAT-CCGCCGCG-CACCGA-ATACAAAAA-CAGGAACAGTCGCAGGCG-TCCT-------	1	0	0											M00212:125:000000000-JJPTF:1:1102:12893:2094 2:N:0:CGTACTAG+TATCCTCT,Mon Jun 27 15:49:40 EDT 2022,,,,ATACTCCAATCATCAAGGTTTTCCCAAGTTAGCTCTACAATATGGCCAACTTCGTACTTTTTAGCACCGAATGCACCACATCTTACGCAAGCCATCTTATCACGTTGCCTTACATAATCACGGACTGACAACCATTCTTTTTTATTGTACCAGCCACTCTCTCTGACTGTGTCAACGTTATACTTCATCTGACACCGCCATTTCTAAAGCCATTGTCAAAGCAACAGTAGGGTCAATTTTATCTTTTTCAA,P0081358P10_S46_L001_R_001,urn:local:.:ipx8-ez…	M00212:125:000000000-JJPTF:1:1102:13366:2126 1:N:0:CGTACTAG+AGAGTAGA,Mon Jun 27 15:56:21 EDT 2022,,,,GTACCAAACGAAGCAATTAATGGCAATGTTGGGGCGGATTGGTCTAGCGTAAGTCCAGAAATAGCTGCGAATTATATGGCAAGCAAGACAGGAGTAAGTGCTGGTAAATGGCT,P0081358P20_S2_L001_R1_001,urn:local:.:qrjh-ezqm9va
22	M00212:125:000000000-JJPTF:1:2103:13601:3814 2:N:0:CGTACTAG+TATCCTCT: C-GC-ATT-A-A-G-GATT-C-GC---G--C-GGC	1	M00212:125:000000000-JJPTF:1:1113:19571:11184 1:N:0:CGTACTAG+TATCCTCT (reversed): GCAAAC-AGCGCCGTGAATATCCGCCGCGCACCGAATACAAAAACAGGAACAGTCGCAGGCGTCCTCAAAGCA	0	0	M00212:125:000000000-JJPTF:1:1114:21030:15691 1:N:0:CGTACTAG+AGAGTAGA (reversed): C--GCAT-TA-AG-G-AT-TC-G--C-G-CGGC	1	M00212:125:000000000-JJPTF:1:1114:7231:18564 2:N:0:CGTACTAG+AGAGTAGA (reversed): GCAAACATCGCCGT-GAATAT-CCGCCGCG-CACCGA-ATACAAAAA-CAGGAACAGTCGCAGGCG-TCCTCAAAGCA	1	0	0											M00212:125:000000000-JJPTF:1:1102:17986:2101 1:N:0:CGTACTAG+TATCCTCT,Mon Jun 27 15:49:40 EDT 2022,,,,GCTTACTACTTCACTCCGCAAGATACCAAACTAACAGACTTTAATTTATCTGTATTTAACAAAAATAGAACTTATGTAGGAATTGACCTATCCTTAATTGGCGATTTAACCGCTGTGTCGTTCGTTTGTGAGTTAGAGGGTAAAAC,P0081358P10_S46_L001_R_001,urn:local:.:ipx9-ezqleyq	M00212:125:000000000-JJPTF:1:1102:17557:2133 1:N:0:CGTACTAG+AGAGTAGA,Mon Jun 27 15:56:21 EDT 2022,,,,ATAAATACCTGACTGACTTTACGCTTTATGACAATGCACCAAACATTAACAAAGCTGTGGAAAATGGAGCGTTTGATTCACTATCAATTGCCTATTACAT,P0081358P20_S2_L001_R1_001,urn:local:.:qrji-ezqm9va
23	M00212:125:000000000-JJPTF:1:1113:12159:6051 1:N:0:CGTACTAG+TATCCTCT (reversed): G-AA-AAG-G-A-T-ATAT-A-GT---G--G-GGT	0	M00212:125:000000000-JJPTF:1:1101:17812:6628 1:N:0:CGTACTAG+TATCCTCT (reversed): GCAAAC-AGCGCCGTGAATATCCGCCGCGCACCGAATACAAAAACAGGAACAGTCGCAGGCGTCATCAAAGCA	0	1	M00212:125:000000000-JJPTF:1:1103:15053:7682 1:N:0:CGTACTAG+AGAGTAGA (reversed): C--GCAT-TA-AG-G-A----------------	1	M00212:125:000000000-JJPTF:1:2113:17795:25852 1:N:0:CGTACTAG+AGAGTAGA: GCAAACAGCGCCGT-GAATAT-CCGCCGCG-CACCGA-ATACAAAAA-CAGGAACAGTCGCAGGCG-TCATCAA----	0	1	0											M00212:125:000000000-JJPTF:1:1102:17986:2101 2:N:0:CGTACTAG+TATCCTCT,Mon Jun 27 15:49:40 EDT 2022,,,,GTTTTACCCTCTAACTCACAAACGAACGACACAGCGGTTAAATCGCCAATTAAGGATAGGTCAATTCCTACATAAGTTCTATTTTTGTTAAATACAGATAAATTAAAGTCTGTTAGTTTGGTATCTTGCGGAGTGAAGTAGTAAGC,P0081358P10_S46_L001_R_001,urn:local:.:ipxa-ezqleyq	M00212:125:000000000-JJPTF:1:1102:15419:2134 1:N:0:CGTACTAG+AGAGTAGA,Mon Jun 27 15:56:21 EDT 2022,,,,GTATTTAGCGGAGTTGGTGGCTTCTTTAGTGGAGTATTCAACGGTGCTAAAAATGCAGTTAGTGGAGTATTCAGCGCTTTTGGTGGCTTTGCTTCTAATGCTTATAACGCAATAACAGGAGTATTTAAAGGGCTCGGAGACTTCTTTAGTGGGATATTCGGAGGAATCAAAGACACGATAGACAGAGTTCTTGGTGGCGTAACAGGTA,P0081358P20_S2_L001_R1_001,urn:local:.:qrjj-ezqm9va
24	M00212:125:000000000-JJPTF:1:2112:24457:24162 1:N:0:CGTACTAG+TATCCTCT: C-GC-ATT-A-A-G-AA------------------	0	M00212:125:000000000-JJPTF:1:1107:21009:15896 2:N:0:CGTACTAG+TATCCTCT: GCAAAC-AGCGCCGTGAATATCCGCCGCGCACCGAATACAAAAACAGGAACAGTCGCAGGCGTCATCAAAGCA	0	1	M00212:125:000000000-JJPTF:1:1110:12018:3619 1:N:0:CGTACTAG+AGAGTAGA: C--GCAT-TA-AG-G-AT-TC-G--C-G-CGGC	1	M00212:125:000000000-JJPTF:1:1106:18525:16814 1:N:0:CGTACTAG+AGAGTAGA (reversed): GCAAACAGCGCCGT-GAATAT-CCGCCGCG-CACCGA-ATACAAAAA-CAGGAACAGTCGCAGGCG-TCATCAAAGCA	0	1	0											M00212:125:000000000-JJPTF:1:1102:13590:2121 1:N:0:CGTACTAG+TATCCTCT,Mon Jun 27 15:49:40 EDT 2022,,,,ATTTTAGATAATGCTCTAGCTAGTATTCAAACTAAGCTGGAACAAGGTAAATTGCGTGGCTTATTGAAAATTAATGCCTTTCTTGATATTGACAATACACAGGAGTATCGAGAAAAAGCACTAGCAACAATAAAG,P0081358P10_S46_L001_R_001,urn:local:.:ipxb-ezqleyr	M00212:125:000000000-JJPTF:1:1102:14595:2134 1:N:0:CGTACTAG+AGAGTAGA,Mon Jun 27 15:56:21 EDT 2022,,,,GGGTTTATGTAATCAGGTATTCTCGACTTCATAGCTTACTCAGCTCGTTTTGATGTTTATCACATCGCTATACTTTCGTACCTCAACCGCCTATGGGTTATATAT,P0081358P20_S2_L001_R1_001,urn:local:.:qrjk-ezqm9va
25	M00212:125:000000000-JJPTF:1:1105:8007:23015 2:N:0:CGTACTAG+TATCCTCT (reversed): C-GC-ATT-A-A-G-AATT-C-GC---G--C-GGC	0	M00212:125:000000000-JJPTF:1:1101:7436:5590 1:N:0:CGTACTAG+TATCCTCT: GCAAAC-AGCGCCGTGAATATCCGCCGCGCACCGAATACAAAAACAGGAACAGTCGCAGGCGTCCTCAAAGCA	0	0	M00212:125:000000000-JJPTF:1:2102:13130:13688 2:N:0:CGTACTAG+AGAGTAGA: C--GCTC-TA-AG-G-AT-TC-G--C-G-CGGC	1	M00212:125:000000000-JJPTF:1:2101:8711:4195 2:N:0:CGTACTAG+AGAGTAGA: GCAAACAGCGCCGT-GAATAT-CCGCCGCG-CACCGA-ATACAAAAA-CAGGAACAGTCGCAGGCG-TCATCAAAGCA	0	1	0											M00212:125:000000000-JJPTF:1:1102:13590:2121 2:N:0:CGTACTAG+TATCCTCT,Mon Jun 27 15:49:40 EDT 2022,,,,CTTTATTGTTGCTAGTGCTTTTTCTCGATACTCCTGTGTATTGTCAATATCAAGAAAGGCATTAATTTTCAATAAGCCACGCAATTTACCTTGTTCCAGCTTAGTTTGAATACTAGCTAGAGCATTATCTAAAAT,P0081358P10_S46_L001_R_001,urn:local:.:ipxc-ezqleyr	M00212:125:000000000-JJPTF:1:1102:14205:2136 1:N:0:CGTACTAG+AGAGTAGA,Mon Jun 27 15:56:21 EDT 2022,,,,CCTTTAAACATTTTGCCAAGTTTCCCAGCGATACCATTAATAGCTCCTGATACTTTTTCAATCGTACCTGTTACGCCACCAAGAACTCTGTCTATCGTGTCTTTGATTCCTCCGAATATCCCACTAAAGAAGTCTCCGAGCCCTTTAAATACTCC,P0081358P20_S2_L001_R1_001,urn:local:.:qrjl-ezqm9va
26	M00212:125:000000000-JJPTF:1:1102:10413:24829 1:N:0:CGTACTAG+TATCCTCT (reversed): C-GC-ATT-A-A-G-G-------------------	1	M00212:125:000000000-JJPTF:1:1101:17610:15593 1:N:0:CGTACTAG+TATCCTCT (reversed): GCAAAC-AGCGCCGTGAATATCCGCCGCGCACCGAATACAAAAACAGGAACAGTCGCAGGCGTCCTCAAAGCA	0	0	M00212:125:000000000-JJPTF:1:2104:13659:17616 1:N:0:CGTACTAG+AGAGTAGA: C--GCAT-TA-AG-G-AT-TC-G--C-G-CGGC	1	M00212:125:000000000-JJPTF:1:2106:28009:12886 1:N:0:CGTACTAG+AGAGTAGA (reversed): GCAAACATCGCCGT-GAATAT-CCGCCGCG-CACCGA-ATACAAAAA-CAGGAACAGTCGCAGGCG-TCCTCAAAGCA	1	0	0											M00212:125:000000000-JJPTF:1:1102:19718:2126 1:N:0:CGTACTAG+TATCCTCT,Mon Jun 27 15:49:40 EDT 2022,,,,GCACTTTCAGCTAGTTCTAATAGATTTCCCCTAGCAATGCTTTTAGCTTCGTCATACGCCTTTATATTGTCATCTCGCCACTTTCTAAAAGTTTTAGCTGAACAATGC,P0081358P10_S46_L001_R_001,urn:local:.:ipxd-ezqleyr	M00212:125:000000000-JJPTF:1:1102:16148:2149 1:N:0:CGTACTAG+AGAGTAGA,Mon Jun 27 15:56:21 EDT 2022,,,,AGGTATGACCGTGGCTTCTGATTAATCTAGTCCTTCGGCTTGCGCTATTAGCCTTCGCTTTAAACTCTGCTTCAAACCAATCTCCCATGCGTTCTGTTACTTTAGTTT,P0081358P20_S2_L001_R1_001,urn:local:.:qrjm-ezqm9vb
27	M00212:125:000000000-JJPTF:1:1113:4783:19184 1:N:0:CGTACTAG+TATCCTCT (reversed): C-GC-ATA-A-A-G-ATTG-C-GC---G--G-GGC	0	M00212:125:000000000-JJPTF:1:1102:13900:3548 1:N:0:CGTACTAG+TATCCTCT (reversed): GCAAAC-AGCGCCGTGAATATCCGCCGCGCACCGAATACAAAAACAGGAACAGTCGCAGGCGTCATCAAAGCA	0	1	M00212:125:000000000-JJPTF:1:2114:22735:12455 2:N:0:CGTACTAG+AGAGTAGA (reversed): C--GCAT-TA-AG-G-AT-TC-G--C-G-CGGC	1	M00212:125:000000000-JJPTF:1:1114:18029:7516 1:N:0:CGTACTAG+AGAGTAGA (reversed): GCAAACATCGCCGT-GAATAT-CCGCCGCG-CACCGA-ATACAAAAA-CAGGAACAGTCGCAGGCG-TCCTCAAAGCA	1	0	0											M00212:125:000000000-JJPTF:1:1102:19718:2126 2:N:0:CGTACTAG+TATCCTCT,Mon Jun 27 15:49:40 EDT 2022,,,,CCATTGTTCAGCTAAAACTTTTAGAAAGTGGCGAGATGACAATATAAAGGCGTCTGACGAAGCTAAAAGCATTGCTAGGGGAAATCTATTAGAACTAGCTGAAAGTGC,P0081358P10_S46_L001_R_001,urn:local:.:ipxe-ezqleyr	M00212:125:000000000-JJPTF:1:1102:18966:2150 1:N:0:CGTACTAG+AGAGTAGA,Mon Jun 27 15:56:21 EDT 2022,,,,CTTCAAGTCTGATATAAATTGCTGTTCTCCGTCGAAGTCAAAGGGCATTGCCACGTTTTCCTTTATCCAAGTGAAAGCTCCGTCAAAGTCTTGTCTTAGTAAGCTCATTTTATCCACGATGTCGATGATTTGCTCTCTCTCTTCTGCTGTGTACATTTAACCGACTTTCTAGAAAGGTAGATCTTCCGTGTTAACTTCAATTGGTTCAGAACCACCAAATAAGTCTTGTTTAGTTTGTGATTGACTACTAT,P0081358P20_S2_L001_R1_001,urn:local:.:qrjn-ez…
28	M00212:125:000000000-JJPTF:1:2112:24457:24162 2:N:0:CGTACTAG+TATCCTCT (reversed): C-GC-ATT-A-A-G-AA------------------	0	M00212:125:000000000-JJPTF:1:1101:17566:6714 2:N:0:CGTACTAG+TATCCTCT (reversed): GCAAAC-AGCGCCGTGAATATCCGCCGCGCACCGAATACAAAAACAGGAACAGTCGCAGGCGTCCTCAAAGCA	0	0	M00212:125:000000000-JJPTF:1:2114:13068:27968 1:N:0:CGTACTAG+AGAGTAGA: C--GCAT-TA-AG-G-AT-TC-G--C-G-CGGC	1	M00212:125:000000000-JJPTF:1:2113:9249:18942 1:N:0:CGTACTAG+AGAGTAGA (reversed): GCAAACATCGCCGT-GAATAT-CCGCCGCG-CACCGA-ATACAAAAA-CAGGAACAGTCGCAGGCG-TCCTCAAAGCA	0	0	0											M00212:125:000000000-JJPTF:1:1102:13427:2140 1:N:0:CGTACTAG+TATCCTCT,Mon Jun 27 15:49:40 EDT 2022,,,,TATATCTACCAAGTCATTAACATATAAAGGCAAAAGCTCATTTTGGTTGAAAATTAATCTTGTGACGATTGTAGAGGGCGAAACTTCTGCTTTAATAGTTGATATATCTGGAGGGTTTCCGTGTTCATCTCTATCATAAAATAATGTTTTTGCTGTCCTTACTTCTGGCAAGTCTGTTCCGTCTCCGCCATAAGTGCTATAATCAATGACATCTCCATTATTTTTTGCTGTGTACATTTTAGGAGGGT,P0081358P10_S46_L001_R_001,urn:local:.:ipxf-ezqle…	M00212:125:000000000-JJPTF:1:1102:17118:2169 1:N:0:CGTACTAG+AGAGTAGA,Mon Jun 27 15:56:21 EDT 2022,,,,ATAGCGATGTGATAAACATCAAAACGAGCTGAGTAAGCTATGAAGTCGAGAATACCTGAGTACATAAACCCCATGTAACTCTATAAGAGATAAGTATTTAAGATTAAGG,P0081358P20_S2_L001_R1_001,urn:local:.:qrjo-ezqm9vb
29	M00212:125:000000000-JJPTF:1:2101:10040:19541 1:N:0:CGTACTAG+TATCCTCT (reversed): C-GC-ATT-A-A-G-AATT-C-GC---G--C-GGC	0	M00212:125:000000000-JJPTF:1:1101:6755:18766 1:N:0:CGTACTAG+TATCCTCT: GCAAAC-AGCGCCGTGAATATCCGCCGCGCACCGAATACAAAAACAGGAACAGTCGCAGGCGTCCT-------	0	0	M00212:125:000000000-JJPTF:1:1111:13653:7952 1:N:0:CGTACTAG+AGAGTAGA: C--GCAT-TA-AG-G-AT-TC-G--C-G-CGGC	1	M00212:125:000000000-JJPTF:1:1114:6663:22849 1:N:0:CGTACTAG+AGAGTAGA (reversed): GCAAACATCGCCGT-GAATAT-CCGCCGCG-CACCGA-ATACAAAAA-CAGGAACAGTCGCAGGCG-TCCTCAA----	1	0	0											M00212:125:000000000-JJPTF:1:1102:13427:2140 2:N:0:CGTACTAG+TATCCTCT,Mon Jun 27 15:49:40 EDT 2022,,,,ATACAGACCCTCCTAAAATGTACACAGCAAAAAATAATGGAGATGTCATTGATTATAGCACTTATGGCGGAGACGGAACAGACTTGCCAGAAGTAAGGACAGCAAAAACATTATTTTATGATAGAGATGAACACGGAAACCCTCCAGATATATCAACTATTAAAGCAGAAGTTTCGCCCTCTACAATCGTCACAAGATTAATTTTCAAACAAAATGAGCTTTTGCCTTTATATGGTAATGACTTGGTAGAA,P0081358P10_S46_L001_R_001,urn:local:.:ipxg-ez…	M00212:125:000000000-JJPTF:1:1102:20479:2171 1:N:0:CGTACTAG+AGAGTAGA,Mon Jun 27 15:56:21 EDT 2022,,,,CAATTACACTTGTAGCTCCTGTTATTCCTAATGTAACTACTGCTACAAAGGGTAATAATGACGGAACAATCGTAGTGCCTGACACTTTGAAAGATTCTAAGGGTGGAACTATAAAAGTAACATCAGTGATTAAGGACGCACATGGAAAAGTAGCAACAAATGGACACCTTGCGCCCGGTGTCTATATCGTAACGTTCTCCGCTGATAGTTATGAAGATGTTACCGCAGGAGTTTCAGTAACTGACCATTCA,P0081358P20_S2_L001_R1_001,urn:local:.:qrjp-ez…
30	M00212:125:000000000-JJPTF:1:1102:18543:8195 2:N:0:CGTACTAG+TATCCTCT (reversed): C-GC-ATT-A-A-G-AATT-C-GC---G--C-GGC	0	M00212:125:000000000-JJPTF:1:1114:17578:21633 1:N:0:CGTACTAG+TATCCTCT (reversed): GCAAAC-ATCGCCGTGAATATCCGCCGCGCACCGAATACAAAAACAGGAACAGTCGCAGGCGTCCTCAAAGCA	1	0	M00212:125:000000000-JJPTF:1:1109:4172:19146 1:N:0:CGTACTAG+AGAGTAGA: C--GCAT-TA-AG-G-AT-TC-G--C-G-CGGC	1	M00212:125:000000000-JJPTF:1:1103:15360:21935 2:N:0:CGTACTAG+AGAGTAGA: GCAAACATCGCCGT-GAATAT-CCGCCGCG-CACCGA-ATACAAAAA-CAGGAACAGTCGCAGTCG-TCCTCAAAGCA	1	0	0											M00212:125:000000000-JJPTF:1:1102:17833:2143 1:N:0:CGTACTAG+TATCCTCT,Mon Jun 27 15:49:40 EDT 2022,,,,GATTATGAGTTTAATGAAAATGATGCTCTAGTTGTAAATAAAGCACAGTTTAAAGAGATTTCTCTTGTTTCAGTACCAGCTGACCCTAACGCAAAGTTTATTCAAAATGCATTGGGCGAAGAACTCACAAAAGAACGTAACAAAATTATTGAAAGCCGTAACGCTTTGAAAGAAATTGAGGATATCAAAAAGAAATATGAATAAACCTGATTTAATC,P0081358P10_S46_L001_R_001,urn:local:.:ipxh-ezqleys	M00212:125:000000000-JJPTF:1:1102:17222:2171 1:N:0:CGTACTAG+AGAGTAGA,Mon Jun 27 15:56:21 EDT 2022,,,,GTTTGGTACAGCTCCCTCATTTTCATCTTTTCCACTAACTTCTTGTGTCCTTTCGGTGTCAAGTTGTTCAGTTGCCTTATCATGTTCTCTTGCGATTCTGTCAGCTTCGGCTCGTTTTTCAGCTTCAACTCTTCGTTTATTTTCTTCACTAATTCGTTGTTCTTCAAGTGCTTTCTCC,P0081358P20_S2_L001_R1_001,urn:local:.:qrjq-ezqm9vb
31	M00212:125:000000000-JJPTF:1:1112:15661:12254 1:N:0:CGTACTAG+TATCCTCT (reversed): C-GC-ATT-A-A-G-AATT-C-GC---G--C-GGC	0	M00212:125:000000000-JJPTF:1:2109:24294:11103 1:N:0:CGTACTAG+TATCCTCT (reversed): GCAAAC-AGCGCCGTGAATATCCGCCGCGCACCGAATACAAAAACAGGAACAGTCGCAGGCGTCCTCAAAGCA	0	0	M00212:125:000000000-JJPTF:1:2110:16617:17372 2:N:0:CGTACTAG+AGAGTAGA (reversed): C--GCAT-TA-AG-G-AT-TC-G--C-G-CGGC	1	M00212:125:000000000-JJPTF:1:1107:16614:9362 2:N:0:CGTACTAG+AGAGTAGA (reversed): GCAAACAGCGCCGT-GAATAT-CCGCCGCG-CACCGA-ATACAAAAA-CAGGAACAGTCGCAGGCG-TCATCAAAGCA	0	1	0											M00212:125:000000000-JJPTF:1:1102:17833:2143 2:N:0:CGTACTAG+TATCCTCT,Mon Jun 27 15:49:40 EDT 2022,,,,GATTAAATCAGGTTTATTCATATTTCTTTTTGATATCCTCAATTTCTTTCAAAGCGTTACGGCTTTCAATAATTTTGTTACGTTCTTTTGTGAGTTCTTCGCCCAATGCATTTTGAATAAACTTTGCGTTAGGGTCAGCTGGTACTGAAACAAGAGAAATCTCTTTAAACTGTGCTTTATTTACAACTAGAGCATCATTTTCATTAAACTCATAATC,P0081358P10_S46_L001_R_001,urn:local:.:ipxi-ezqleys	M00212:125:000000000-JJPTF:1:1102:12669:2175 1:N:0:CGTACTAG+AGAGTAGA,Mon Jun 27 15:56:21 EDT 2022,,,,GTTCACGGTCTGACCTGCTTTGAGGACGCCTGCGACTGTTCCTGTTTTTGTATTCGGTGCGCGGCGGATATTCACGGCGCTGTTTGCCTTGAATGTACCCCGCTGTCCCGTCAGTTTTCCGCCTGTGCCGTTTTGGTCGGGTGGGGTAATATTTCCCCCCGAAGTAATCGGCGGGCGCACAACGCCCCAAAATTCGCTTGGATAAGGGCG,P0081358P20_S2_L001_R1_001,urn:local:.:qrjr-ezqm9vb
32	M00212:125:000000000-JJPTF:1:1113:18650:12101 1:N:0:CGTACTAG+TATCCTCT (reversed): C-GC-ATT-A-A-G-AATT-C-GC---G--C-GGC	0	M00212:125:000000000-JJPTF:1:1112:14229:3620 1:N:0:CGTACTAG+TATCCTCT (reversed): GCAAAC-AGCGCCGTGAATATCCGCCGCGCACCGAATACAAAAACAGGAACAGTCGCAGGCGTCCTCAAAGCA	0	0	M00212:125:000000000-JJPTF:1:1113:20485:25259 1:N:0:CGTACTAG+AGAGTAGA: C--GCAT-TA-AG-G-AT-TC-G--C-G-CGGC	1	M00212:125:000000000-JJPTF:1:2114:9127:9394 1:N:0:CGTACTAG+AGAGTAGA (reversed): GCAAACAGCGCCGT-GAATAT-CCGCCGCG-CACCGA-ATACAAAAA-CAGGAACAGTCGCAGGCG-TCATC------	0	1	0											M00212:125:000000000-JJPTF:1:1102:14298:2146 1:N:0:CGTACTAG+TATCCTCT,Mon Jun 27 15:49:40 EDT 2022,,,,ACTTTATTGAATCACAAAACGCTGTAACAGAATTTTTTGATGTATTAAAAAAGAACTCTGGAAAATCAGAAATTAAAAACGCTTGGAACGCAAAACTTGCTGAAAATGGTGTAACTATCACAGATACAACTTTCCAACTTCCACGCAAATTGGTTGAGTCAATCAACACAGCCTTGTTAAATACTAACCCAGTATTCAAAGTTTTCCACGTTACAAATGTCGGTGCTTTGCTCGTATCACGCTCATTTGAT,P0081358P10_S46_L001_R_001,urn:local:.:ipxj-ez…	M00212:125:000000000-JJPTF:1:1102:11490:2184 1:N:0:CGTACTAG+AGAGTAGA,Mon Jun 27 15:56:21 EDT 2022,,,,TTGTTATTCCGTTCCAAATATTTTGAATGCCTTGTACAATTCCGCTGAACCAATCAACTAAACCTTGCCAGATACCTTTCGCTCCGTCAACTGC,P0081358P20_S2_L001_R1_001,urn:local:.:qrjs-ezqm9vb
33	M00212:125:000000000-JJPTF:1:1110:13735:10565 2:N:0:CGTACTAG+TATCCTCT (reversed): C-GC-ATT-A-A-G-AATT-C-GC---G--C-GGC	0	M00212:125:000000000-JJPTF:1:1105:11993:5206 1:N:0:CGTACTAG+TATCCTCT: GCAAAC-AGCGCCGTGAATATCCGCCGCGCACCGAATACAAAAACAGGAACAGTCGCAGGCGTCCTCAAAGCA	0	0	M00212:125:000000000-JJPTF:1:2109:2375:18519 1:N:0:CGTACTAG+AGAGTAGA (reversed): C--GCAT-TA-AG-G-AT-TC-G--C-G-CGGC	1	M00212:125:000000000-JJPTF:1:2114:9127:9394 2:N:0:CGTACTAG+AGAGTAGA: GCAAACAGCGCCGT-GAATAT-CCGCCGCG-CACCGA-ATACAAAAA-CAGGAACAGTCGCAGGCG-TCATC------	0	1	0											M00212:125:000000000-JJPTF:1:1102:14298:2146 2:N:0:CGTACTAG+TATCCTCT,Mon Jun 27 15:49:40 EDT 2022,,,,ATTACAGGCTCAAGGGTATCAATAGTGAGTGTTGCTGCCTGTTCTGTTTTTGTTTGTCCGTCTTTGTGGACTTGTGCTTCATTCGATGAATCAAATGAGCGTGATACGAGCAAAGCACCGACATTTGTAACGTGGAAAACTTTGAATACTGGGTTAGTATTTAACAAGGCTGTGTTGATTGACTCAACCAATTTGCGTGGAAGTTGGAAAGTTGTATCTGTGATAGTTACACCATTTTCAGCAAGTTTTG,P0081358P10_S46_L001_R_001,urn:local:.:ipxk-ezq…	M00212:125:000000000-JJPTF:1:1102:19805:2185 1:N:0:CGTACTAA+AGAGTAGA,Mon Jun 27 15:56:21 EDT 2022,,,,TATTTGATGAAGTTCATACATATGGAGAAGATATAACAGAATCAGTTAATAAAGGTTCACGTCAAAAACAAGATAACTGGCAAAGTATTTATATCACTTCTGGCGGACTTAAACGAGATGGACTTTATGAT,P0081358P20_S2_L001_R1_001,urn:local:.:qrjt-ezqm9vb
34	M00212:125:000000000-JJPTF:1:1111:23886:21123 1:N:0:CGTACTAG+TATCCTCT (reversed): C-GC-ATT-A-A-G-AATT-C-GC---G--C-GGC	0	M00212:125:000000000-JJPTF:1:2101:3784:22013 1:N:0:CGTACTAG+TATCCTCT: GCAAAC-AGCGCCGTGAATATCCGCCGCGCACCGAATACAAAAACAGGAACAGTCGCAGGCGTCCTCAAAGCA	0	0	M00212:125:000000000-JJPTF:1:1107:12757:18807 1:N:0:CGTACTAG+AGAGTAGA: ---GCAT-TA-AG-G-AT-TC-G--C-G-CGGC	1	M00212:125:000000000-JJPTF:1:2114:4144:13359 1:N:0:CGTACTAG+AGAGTAGA (reversed): GCAAACAGCGCCGT-GAATAT-CCGCCGCG-CACCGA-ATACAAAAA-CAGGAACAGTCGCAGGCG-TCATCAA----	0	1	0											M00212:125:000000000-JJPTF:1:1102:20364:2153 1:N:0:CGTACTAG+TATCCTCT,Mon Jun 27 15:49:40 EDT 2022,,,,GTCAGGTATTTATTAGAAGCCAAATCATAGTAAACTTTTGCGTCCCCAATGACTTCACTAGATCCAGCACCATGTTCATATAGCAATGGATATCGTTCTCTAGCAAACTC,P0081358P10_S46_L001_R_001,urn:local:.:ipxl-ezqleys	M00212:125:000000000-JJPTF:1:1102:14477:2190 1:N:0:CGTACTAG+AGAGTAGA,Mon Jun 27 15:56:21 EDT 2022,,,,ATCTAACGTTTGATGTTCTTCTAGCCATTCGTTCAACTCTTTAGAGATAATAATTTTTTCTGTCATTTTATTCGCCTTTCCAGTTTTTGAAATCATCGGCCATATCTTGTGTAAAGCCCATAATATCTTCAGTAGTGTACTCTGTAAGCTCATTCTCGTTACTTAACTTAGCCAGTTCTTTGGCATAGTCTAGAGCCTTGTTATGGTCTTTGTCGTAGCTCTCGCCCTCTTTCTTGCCAGCTCTTACTAGA,P0081358P20_S2_L001_R1_001,urn:local:.:qrju-ez…
35	M00212:125:000000000-JJPTF:1:1105:8019:10945 1:N:0:CGTACTAG+TATCCTCT: C-GC-ATT-A-A-G-GATT-C-GC---G--C-GGC	1	M00212:125:000000000-JJPTF:1:1104:12985:14012 1:N:0:CGTACTAG+TATCCTCT (reversed): GCAAAC-AGCGCCGTGAATATCCGCCGCGCACCGAATACAAAAACAGGAACAGTCGCAGGCGTCCTCAAAGCA	0	0	M00212:125:000000000-JJPTF:1:2113:7587:18529 1:N:0:CGTACTAG+AGAGTAGA (reversed): C--ACAT-AA-AG-G-AT-TC-G--C-G-CGGC	1	M00212:125:000000000-JJPTF:1:2102:6130:10497 1:N:0:CGTACTAG+AGAGTAGA: GCAAACATCGCCGT-GAATAT-CCGCCGCG-CACCGA-ATACAAAAA-CAGGAACAGTCGCAGGCG-TCCTCAAAGC-	1	0	0											M00212:125:000000000-JJPTF:1:1102:20364:2153 2:N:0:CGTACTAG+TATCCTCT,Mon Jun 27 15:49:40 EDT 2022,,,,GAGTTTGCTAGAGAACGATATCCATTGCTATATGAACATGGTGCTGGATCTAGTGAAGTCATTGGGGACGCAAAAGTTTACTATGATTTGGCTTCTAATAAATACCTGAC,P0081358P10_S46_L001_R_001,urn:local:.:ipxm-ezqleys	M00212:125:000000000-JJPTF:1:1102:11321:2198 1:N:0:CGTACTAG+AGAGTAGA,Mon Jun 27 15:56:21 EDT 2022,,,,ACGGTAAGCGGTCGTGTACAAGCTAAGGAATCAGGCGAATACGTAAACTATAACTTTGTTTTTCCTACTGTTGAAAAAGTATTTATCCCTAATGATAATAGTAGTCAATCACAAACTAAACAAGACTTATTTGGTGGTTCTGAACCAATTGAAGTTAACACGGAAGATCTACCTTTCTAGAAAGTCGGTTAAATGTACACAGCAGAAGAGAGAGAGCAAATCATCGACATCGTGGATAAAATGAGCTTA,P0081358P20_S2_L001_R1_001,urn:local:.:qrjv-ezqm…
36	M00212:125:000000000-JJPTF:1:2111:11410:27273 1:N:0:CGTACTAG+TATCCTCT: --GC-ATT-A-A-G-AATT-C-GC---G--C-GGC	0	M00212:125:000000000-JJPTF:1:2109:24294:11103 2:N:0:CGTACTAG+TATCCTCT: GCAAAC-AGCGCCGTGAATATCCGCCGCGCACCGAATACAAAAACAGGAACAGTCGCAGGCGTCCTCAAAGCA	0	0	M00212:125:000000000-JJPTF:1:1113:20110:21603 1:N:0:CGTACTAG+AGAGTAGA (reversed): C--GCAT-TA-AG-G-AT-TC-G--C-G-CGGC	1	M00212:125:000000000-JJPTF:1:1103:14580:28332 2:N:0:CGTACTAG+AGAGTAGA (reversed): GCAAACATCGCCGT-GAATAT-CCGCCGCG-CACCGA-ATACAAAAA-CAGGAACAGTCGCAGGCG-TCATCAAAGCA	0	0	1											M00212:125:000000000-JJPTF:1:1102:20156:2162 1:N:0:CGTACTAG+TATCCTCT,Mon Jun 27 15:49:40 EDT 2022,,,,GGCTTATGGTCAGATGTCAGCTTCTGGAAAAGTTACTGCTGAAAATATTAATCAGTTGACAGATAACAACACGGCTCTTAGCGCTTCTTTGAAAGATACTGTTATGCAAATGAACCCCTCATTACAGCAGTATGGTTCATTCAATGAAGCTGTTTCAGCTGGTGCTGTCTCAATGGATATGCTCGATAAGGCTATGCAAAAAGCAGCAGACGGTTCAAGCGGTGCTACAAAAACCATAAG,P0081358P10_S46_L001_R_001,urn:local:.:ipxn-ezqleys	M00212:125:000000000-JJPTF:1:1102:17977:2200 1:N:0:CGTACTAG+AGAGTAGA,Mon Jun 27 15:56:21 EDT 2022,,,,GTTTATCATAAAGTCCATCTCGTTTAAGTCCGCCAGAAGTGATATAAATACTTTGCCAGTTATCTTGTTTTTGACGTGAACCTTTATTAACTGATTCTGTTATATCTTCTCCATATGTATGAACTTCATCAAATATATTGAGTGAACTGTTACCACCTTGCGCTCGCAAAGTATCATTTGTTTGCTTTTTGAAAGTCGTTTTAAAAGAAGTAAACTCTAGCCCTTGTTTTGTACTCTTGAACATCTTGTTT,P0081358P20_S2_L001_R1_001,urn:local:.:qrjw-ez…
37	M00212:125:000000000-JJPTF:1:1103:9055:11919 2:N:0:CGTACTAG+TATCCTCT: C-GC-ATT-A-A-G-AATT-C-GC---G--C-GGC	0	M00212:125:000000000-JJPTF:1:1102:27528:13334 1:N:0:CGTACTAG+TATCCTCT (reversed): GCAAAC-AGCGCCGTGAATATCCGCCGCGCACCGAATACAAAAACAGGAACAGTCGCAGGCGTCCTCAAAGCA	0	0	M00212:125:000000000-JJPTF:1:1107:14494:7880 2:N:0:CGTACTAG+AGAGTAGA: C--GCAT-TA-AG-G------------------	1	M00212:125:000000000-JJPTF:1:2101:24500:13954 1:N:0:CGTACTAG+AGAGTAGA (reversed): GCAAACATCGCCGT-GAATAT-CCGCCGCG-CACCGA-ATACAAAAA-CAGGAACAGTCGCAGGCG-TCCTCAAAGCA	1	0	0											M00212:125:000000000-JJPTF:1:1102:20156:2162 2:N:0:CGTACTAG+TATCCTCT,Mon Jun 27 15:49:40 EDT 2022,,,,CTTATGGTTTTTGTAGCACCGCTTGAACCGTCTGCTGCTTTTTGCATAGCCTTATCGAGCATATCCATTGAGACAGCACCAGCTGAAACAGCTTCATTGAATGAACCATACTGCTGTAATGAGGGGTTCATTTGCATAACAGTATCTTTCAAAGAAGCGCTAAGAGCCGTGTTGTTATCTGTCAACTGATTAATATTTTCAGCAGTAACTTTTCCAGAAGCTGACATCTGACCATAAGCC,P0081358P10_S46_L001_R_001,urn:local:.:ipxo-ezqleys	M00212:125:000000000-JJPTF:1:1102:18917:2202 1:N:0:CGTACTAG+AGAGTAGA,Mon Jun 27 15:56:21 EDT 2022,,,,GCATTGTTATTGTTGCTGTTAGTTATTAACCCAGTGTTCGCATTGCTGTGGCTATTGGTATGGCTTGCTATTAAGTTATAAAGCTAGATAAAATAAATAAATAAAGATATAAAGGTATACTTTCAGAGAGGAAATAAAAATATTTTTCCATAGGTACCCGCCCCATAATCGCTATGTTTAAGG,P0081358P20_S2_L001_R1_001,urn:local:.:qrjx-ezqm9vb
38	M00212:125:000000000-JJPTF:1:1112:24814:10165 1:N:0:CGTACTAG+TATCCTCT (reversed): C-GC-ATT-A-A-G-AATT-C-GC---G--C-GGC	0	M00212:125:000000000-JJPTF:1:1101:26222:6155 2:N:0:CGTACTAG+TATCCTCT (reversed): GCAAAC-AGCGCCGTGAATATCCGCCGCGCACCGAATACAAAAACAGGAACAGTCGCAGGCTTCATCAAAGCA	0	1	M00212:125:000000000-JJPTF:1:2113:13629:7002 1:N:0:CGTACTAG+AGAGTAGA (reversed): C--GCAT-TA-AG-G-A----------------	1	M00212:125:000000000-JJPTF:1:1109:17651:27529 1:N:0:CGTACTAG+AGAGTAGA (reversed): GCAAACATCGCCGT-GAATAT-CCGCCGCG-CACCGA-ATACAAAAA-CAGGAACAGTCGCAGGCG-TCCTCAAAGCA	1	0	0											M00212:125:000000000-JJPTF:1:1102:17921:2163 1:N:0:CGTACTAG+TATCCTCT,Mon Jun 27 15:49:40 EDT 2022,,,,CAATATAAAGGCGTATGACGAAGCTAAAAGCATTGCTAGGGGAAATCTATTAGAACTAGCTGAAAGTGCCTTAGCGAGCAAACTGACGGTCAGAACGCTAAAGGAAACAGAAACAATCTATGACGCTGACGGAAACGTCGAAAAAGTAAAGGTTAAAGAAAAAGAACTGGATAAAGATAGCTTGGTAGCGATGATGGTTGCTAAGGCCGGAAACCCTGAACTTTATAACCCTACTGAATGGCGGAGATTG,P0081358P10_S46_L001_R_001,urn:local:.:ipxp-ezq…	M00212:125:000000000-JJPTF:1:1102:15659:2211 1:N:0:CGTACTAG+AGAGTAGA,Mon Jun 27 15:56:21 EDT 2022,,,,GAACATATTTTAGCACAAAAAGAAGTATTGACTCCGATTGAATATGAACACTATGTTAAGCACTTGTTTGATATTGGAGAACTAAGCAAAGAGCTTTATATTGAATTGAGTTCTGATTTATGAGCAAAGCCTTAGCGATTGACTTTAGCACTTCTAATACTGGTTATGCGTTTCGCAATCCTTTAACAAATGAGTATGTAGTCGGTTCAATAG,P0081358P20_S2_L001_R1_001,urn:local:.:qrjy-ezqm9vb
39	M00212:125:000000000-JJPTF:1:2113:24868:11923 2:N:0:CGTACTAG+TATCCTCT (reversed): C-GC-ATT-A-A-G-AAGT-C-GC---G--C-GGC	0	M00212:125:000000000-JJPTF:1:2111:11289:21021 1:N:0:CGTACTAG+TATCCTCT: GCAAAC-AGCGCCGTGAATATCCGCCGCGCACCGAATACAAAAACAGGAACAGTCGCAGGCGTCATCAAAGCA	0	1	M00212:125:000000000-JJPTF:1:2101:13521:18882 2:N:0:CGTACTAG+AGAGTAGA: C--GCAT-TA-AG-G-AT-TC-G--C-G-CGGC	1	M00212:125:000000000-JJPTF:1:2101:11125:7117 1:N:0:CGTACTAG+AGAGTAGA (reversed): GCAAACATCGCCGT-GAATAT-CCGCCGCG-CACCGA-ATACAAAAA-CAGGAACAGTCGCAGGCG-TCCTCAAAGCA	1	0	0											M00212:125:000000000-JJPTF:1:1102:17921:2163 2:N:0:CGTACTAG+TATCCTCT,Mon Jun 27 15:49:40 EDT 2022,,,,GTGTAACACGGTCATAGCGATAAATATACTTGTTGTGAATACGTATTTGCTTCTGAATAGTCTTGCGAATGTACTTATTAATAATAATGCCGTTTTCTTTGTTGTATTCCAACATTTTATTTAAATAATACATTTATTCAAACCCTTTCGGCACTTCAATTTTTGGTGTTTCGTACTTACTTAGTTTATAGTCATCAAGTTCTTCGATTTTAGCTTTAAGGTCATGAGCGCTTGATTCTTCCTGTTGCAAT,P0081358P10_S46_L001_R_001,urn:local:.:ipxq-ez…	M00212:125:000000000-JJPTF:1:1102:13109:2212 1:N:0:CGTACTAG+AGAGTAGA,Mon Jun 27 15:56:21 EDT 2022,,,,CAGTAAGTCTAATAGTTCGCCCGTTTCACTATCAAATATAGGGTACAGGTCAATATATCGTGTTGTAAGCAACTTTTTAATTACCTTTTGCCAAAACTCCATGCTATTGCGTTCGCCCTTAGAACTCCAATTAAGGACTTCATCTAAATCAGATCCTGCCATACTAATCAAAGTATCAGAACCGACATCAGATTTTTTATATTTTACATGATTAAATTCGACTTTTGTTATTTCATTAGCGATTTTATTAT,P0081358P20_S2_L001_R1_001,urn:local:.:qrjz-ez…
40	M00212:125:000000000-JJPTF:1:1102:20302:25921 1:N:0:CGTACTAG+TATCCTCT: C-GC-ATT-A-A-G-AATT-C-GC---G--C-GGC	0	M00212:125:000000000-JJPTF:1:1102:2357:16383 2:N:0:CGTACTAG+TATCCTCT (reversed): GCAGAC-AGCGCCGTGAATATCCGCCGCGCACCGAATACAAAAACAGGAACAGTCGCAGGCGTCCTCAAAGCA	0	0	M00212:125:000000000-JJPTF:1:2102:8249:15423 1:N:0:CGTACTAG+AGAGTAGA (reversed): C--GCAT-TA-AG-G-A----------------	1	M00212:125:000000000-JJPTF:1:1106:14295:22976 2:N:0:CGTACTAG+AGAGTAGA (reversed): GCAAACATCGCCGT-GAATAT-CCGCCGCG-CACCGA-ATACAAAAA-CAGGAACAGTCGCAGGCG-TCCTCAAAGCA	1	0	0											M00212:125:000000000-JJPTF:1:1102:12640:2169 1:N:0:CGTACTAG+TATCCTCT,Mon Jun 27 15:49:40 EDT 2022,,,,GTATAGCTATTTATGATTTGTAACATACTTTTATTATTTCAGTAAAACAATGTATAAAATGCTTGTAAACAGCGTGGTTGTCAATGAAATAAGACTAAAAAACTTTGTGAACCTTGTGAAATTTAAAAAAGGGCATGCTATAATAT,P0081358P10_S46_L001_R_001,urn:local:.:ipxr-ezqleys	M00212:125:000000000-JJPTF:1:1102:19492:2214 1:N:0:CGTACTAG+AGAGCAGA,Mon Jun 27 15:56:21 EDT 2022,,,,GTCCATTTGTTGCTACTTTTCCATGTGCGTCCTTAATCACTGATGTTACTTTTATAGTTCCACCCTTAGAATCTTTCAAAGTGTCAGGCACTACGATTGTTCCGTCATTATTACCCTTTGTAGCAGTAGTTACATTAGGAATAACAGGAGCTACAAGTG,P0081358P20_S2_L001_R1_001,urn:local:.:qrk0-ezqm9vc
41	M00212:125:000000000-JJPTF:1:1105:27125:22556 2:N:0:CGTACTAG+TATCCTCT (reversed): G-GC-ATT-A-A-G-AATT-C-GC---G--C-GGC	0	M00212:125:000000000-JJPTF:1:2110:5376:21951 2:N:0:CGTACTAG+TATCCTCT (reversed): GCAAAC-AGCGCCGTGAATATCCGCCGCGCACCGAATACAAAAACAGGAACAGTCGCAGGCGTCCTCAAAGCA	0	0	M00212:125:000000000-JJPTF:1:2103:11012:3032 1:N:0:CGTACTAG+AGAGTAGA: C--GCAT-TA-AG-G-AT-TC-G--C-G-CGGC	1	M00212:125:000000000-JJPTF:1:1111:20110:15548 1:N:0:CGTACTAG+AGAGTAGA (reversed): GCAAACAGCGCCGT-GAATAT-CCGCCGCG-CACCGA-ATACAAAAA-CAGGAACAGTCGCAGGCG-TCATCAAAGCA	0	1	0											M00212:125:000000000-JJPTF:1:1102:12640:2169 2:N:0:CGTACTAG+TATCCTCT,Mon Jun 27 15:49:40 EDT 2022,,,,ATATTATAGCATGCCCTTTTTTAAATTTCACAAGGTTCACAAAGTTTTTTAGTCTTATTTCATTGACAACCACGCTGTTTACAAGCATTTTATACATTGTTTTACTGAAATAATAAAAGTATGTTACAAATCATAAATAGCTATAC,P0081358P10_S46_L001_R_001,urn:local:.:ipxs-ezqleys	M00212:125:000000000-JJPTF:1:1102:15635:2217 1:N:0:CGTACTAG+AGAGTAGA,Mon Jun 27 15:56:21 EDT 2022,,,,AGCTATTGAATGGATACAAGACAACTTCTACCTGACTACTGGAAACCTAATGAAAATTGAGCTATTGCCTACACAGCGATGGTGGTATGAGTTAATGTTAGGCTATGATATGGTAGATGAAAAAGGAATTCAGGTCAACCTAGTTAATGAAATTTTCCTTAACCTAGGACGTGGTTCTGGTAAGTCAAGTTTAATGGCTACGCGCGTGCTTAACTGGATGATTTTAGGCGGACAATATGGTGGAGAGAG,P0081358P20_S2_L001_R1_001,urn:local:.:qrk1-ezqm…
42	M00212:125:000000000-JJPTF:1:1107:14340:14431 2:N:0:CGTACTAG+TATCCTCT: C-GC-ATT-A-A-G-AATT-C-GC---G--C-GGC	0	M00212:125:000000000-JJPTF:1:2111:20927:3346 2:N:0:CGTACTAG+TATCCTCT (reversed): GCAAAC-AGCGCCGTGAATATCCGCCGCGCACCGAATACAAAAACAGGAACAGTCGCAGGCGTCCTC------	0	0	M00212:125:000000000-JJPTF:1:2113:13629:7002 2:N:0:CGTACTAG+AGAGTAGA: C--GCAT-TA-AG-G-A----------------	1	M00212:125:000000000-JJPTF:1:1108:14145:8806 2:N:0:CGTACTAG+AGAGTAGA (reversed): GCAAACATCGCCGT-GAATAT-CCGCCGCG-CACCGA-ATACAAAAA-CAGGAACAGTCGCAGGCG-TCCTCAAAGCA	1	0	0											M00212:125:000000000-JJPTF:1:1102:12416:2172 1:N:0:CGTACTAG+TATCCTCT,Mon Jun 27 15:49:40 EDT 2022,,,,CGGTTCAAGCGGTGCTACAAAAACCATAAGGGATACTTGGTCTGGTTTTAATGAAGACTTATCGCAAGCCTTACTTCCTACACTTGAGGCTTTAACTCCTGTTATCAATGCTATAATTGATAAAATGGGCGATTGGGGCAAAGGTGCTGGCAAAGCTATAGAAAATGTAGTTAAGTATTTCCAAGACTTGTTCAAACAGTTACAACAAGACGGTGCAATATCTCAATTCTCTGCTATATGGGATAACCTAA,P0081358P10_S46_L001_R_001,urn:local:.:ipxt-ez…	M00212:125:000000000-JJPTF:1:1102:12482:2219 1:N:0:CGTACTAG+AGAGTAGA,Mon Jun 27 15:56:21 EDT 2022,,,,GAATATAAGCCCGAAGAATTAGTAAGGCTTACCAGTCCTTTTTATATCAATGAAGATACAAGTATTTTAGATAATGCTCTAGCTAGTATTCAAACTAAGCTGGAACAAGGTAAATTGCGTGGCTTATTGAAAATTAATGCCTTTCTTGATATTGACAATACACA,P0081358P20_S2_L001_R1_001,urn:local:.:qrk2-ezqm9vc
43	M00212:125:000000000-JJPTF:1:1104:24651:19169 1:N:0:CGTACTAG+TATCCTCT (reversed): C-GC-ATT-A-A-G-AATT-C-GC---G--C-GGC	0	M00212:125:000000000-JJPTF:1:2101:6018:12411 1:N:0:CGTACTAG+TATCCTCT: GCAAAC-AGCGCCGTGAATATCCGCCGCGCACCGAATACAAAAACAGGAACAGTCGCAGGCGTCATCAA----	0	1	M00212:125:000000000-JJPTF:1:1102:7275:15279 1:N:0:CGTACTAG+AGAGTAGA: C--GCAT-TA-AG-G-AT-TC-G--C-G-CGGC	1	M00212:125:000000000-JJPTF:1:2101:26966:23553 2:N:0:CGTACTAG+AGAGTAAA (reversed): GAAAACATCGCGGT-GAATAG-CCGCCGAG-CACCGA-ATACAAAAA-CAGGAACAGCCGCAGGCG-TCCTCCAAGCA	1	0	0											M00212:125:000000000-JJPTF:1:1102:12416:2172 2:N:0:CGTACTAG+TATCCTCT,Mon Jun 27 15:49:40 EDT 2022,,,,ATCTTATTGTATGTCTCATAAGCCTTAATGATTCCGTTGATAACTTTCATAGCAACGAAAGCACCAGCTAAAGCAACTAAAGCTACTTTTATAGCATCCATTGCTTCCTTGCTTTTACTAATTTTACCAATGAAGTCAGCAATTTTTTTCGTGATATCAGCGAACTTATTAGCAAGTGAAGATATTGTGTTTGCTACATTTTCAACAGAAGTCGAATTTTTTGAAGTAGATTCATCAACTCCAGCAACAGA,P0081358P10_S46_L001_R_001,urn:local:.:ipxu-ez…	M00212:125:000000000-JJPTF:1:1102:20637:2229 1:N:0:CGTACTAG+AGAGTAGA,Mon Jun 27 15:56:21 EDT 2022,,,,GTATTATCATATGCAATAACTAAGCTCTCTCCACCATATTGTCCGCCTAAAATCATCCAGTTAAGCACGCGCGTAGCCATTAAACTTGACTTACCAGAACCACGTCCTAGGTTAAGGAAAATTTCATTAACTAGGTTGACCTGAATTCCTTTTTCATCTACCATATCATAGCCTAACATTAACTCATACCACCATCGCTGTGTAGGCAATAGCTCAATTTTCATTAGGTTTCCAGTAGTCAGGTAGAAGTT,P0081358P20_S2_L001_R1_001,urn:local:.:qrk3-ez…
44	M00212:125:000000000-JJPTF:1:1112:4534:9401 2:N:0:CGTACTAG+TATCCTCT (reversed): C-GC-ATT-A-A-G-ATTT-C-GC---G--C-GGC	0	M00212:125:000000000-JJPTF:1:2114:12019:10424 1:N:0:CGTACTAG+TATCCTCT: GCAAAC-AGCGCCGTGAATATCCGCCGCGCACCGAATACAAAAACAGGAACAGTCGCAGGCGTCCTCAAAGCA	0	0	M00212:125:000000000-JJPTF:1:1104:4426:17791 1:N:0:CGTACTAG+AGAGTAGA (reversed): ------------G-G-AT-TC-G--C-G-CGGC	1	M00212:125:000000000-JJPTF:1:2107:3413:10640 1:N:0:CGTACTAG+AGAGTAGA: GCAAACAGCGCCGT-GAATAT-CCGCCGCG-CACCGA-ATACAAAAA-CAGGAACAGTCGCAGGCG-TCATCAAAGCA	0	1	0											M00212:125:000000000-JJPTF:1:1102:19072:2187 1:N:0:CGTACTAG+TATCCTCT,Mon Jun 27 15:49:40 EDT 2022,,,,CCATATTGTAGAACTAACTTGGGAAAACCTTGATGATTGGAGTATTGCGCTGAACCCTGATAACCTACAACTCCTTTGTAAGTCTTGCCATAACAAGAAGACAAGCGAGTATAAACGTGGGAAAGGTGTAAGTTTATGGTAGAAAGGGGAAAAATTGAACTTATTCGGAAAAGTGGTATCATTTTCACGTGGAAAACTAAACAATGATACTCAAAGAGTCACAGCG,P0081358P10_S46_L001_R_001,urn:local:.:ipxv-ezqleys	M00212:125:000000000-JJPTF:1:1102:16691:2234 1:N:0:CGTACTAG+AGAGTAGA,Mon Jun 27 15:56:21 EDT 2022,,,,GCTTAATATTGTTGATGAACCAGCAGAACAATGGCGAAATGCTGAAATGAAACGTTTGGCTTCTTTGCAAGAGTTAATGTATTATGGAGGTATTTAATGATATTCTCACAAGTTACATTACAGGTAGAAACGACTGTTAAGAAGAAGAAC,P0081358P20_S2_L001_R1_001,urn:local:.:qrk4-ezqm9vc
45	M00212:125:000000000-JJPTF:1:1103:11530:15038 1:N:0:CGTACTAG+TATCCTCT (reversed): C-GC-ATT-A-A-G-GATT-C-GC---G--C-GGC	1	M00212:125:000000000-JJPTF:1:1112:11881:23098 1:N:0:CGTACTAG+TATCCTCT (reversed): GCAAAC-AGCGCCGTGAATATCCGCCGCGCACCGAATACAAAAACAGGAACAGTCGCAGGCGTCATCAAAGCA	0	1	M00212:125:000000000-JJPTF:1:1104:4426:17791 2:N:0:CGTACTAG+AGAGTAGA: ------------G-G-AT-TC-G--C-G-CGGC	1	M00212:125:000000000-JJPTF:1:1103:6728:13033 1:N:0:CGTACTAG+AGAGTAGA: GCAAACATCGCCGT-GAATAT-CCGCCGCG-CACCGA-ATACAAAAA-CAGGAACAGTCGCAGGCG-TCCTCAAAGCA	1	0	0											M00212:125:000000000-JJPTF:1:1102:19072:2187 2:N:0:CGTACTAG+TATCCTCT,Mon Jun 27 15:49:40 EDT 2022,,,,CGCTGTGACTCTTTGAGTATCATTGTTTAGTTTTCCACGTGAAAATGATACCACTTTTCCGAATAAGTTCAATTTTTCCCCTTTCTACCATAAACTTACACCTTTCCCACGTTTATACTCGCTTGTCTTCTTGTTATGGCAAGACTTACAAAGGAGTTGTAGGTTATCAGGGTTCAGCGCAATACTCCAATCATCAAGGTTTTCCCAAGTTAGTTCTACAATATGG,P0081358P10_S46_L001_R_001,urn:local:.:ipxw-ezqleys	M00212:125:000000000-JJPTF:1:1102:14706:2275 1:N:0:CGTACTAG+AGAGTAGA,Mon Jun 27 15:56:21 EDT 2022,,,,GAGTAAAGAAGTAAACTAGACCAGCAACGACAGCGGCGATTGCTATTCCAAGAAGTACAAATGGGTTGACAGCCATTATAGCATTGAAAGCTCCTTGTATAATTG,P0081358P20_S2_L001_R1_001,urn:local:.:qrk5-ezqm9vc
46	M00212:125:000000000-JJPTF:1:1105:8019:10945 2:N:0:CGTACTAG+TATCCTCT (reversed): C-GC-ATT-A-A-G-GATT-C-GC---G--C-GGC	1	M00212:125:000000000-JJPTF:1:1106:9638:25680 1:N:0:CGTACTAG+TATCCTCT: GCAAAC-AGCGCCGTGAATATCCGCCGCGCACCGAATACAAAAACAGGAACAGTCGCAGGCGTCCTCAAAGCA	0	0	M00212:125:000000000-JJPTF:1:2112:12561:23231 1:N:0:CGTACTAG+AGAGTAGA (reversed): C--GCAT-TA-AG-G-AT-TC-G--C-G-CGGC	1	M00212:125:000000000-JJPTF:1:2107:3413:10640 2:N:0:CGTACTAG+AGAGTAGA (reversed): GCAAACAGCGCCGT-GAATAT-CCGCCGCG-CACCGA-ATACAAAAA-CAGGAACAGTCGCAGGCG-TCATCAAAGCA	0	1	0											M00212:125:000000000-JJPTF:1:1102:11002:2201 1:N:0:CGTACTAG+TATCCTCT,Mon Jun 27 15:49:40 EDT 2022,,,,CCTTTGTTATAAATTCCCCAAACGGCTGGCTGGGTAACTCCGACGTATTTAGCTAAATCACTAAAATTTCTAAACTCTCTATTATTCCATAATACTTTTTTATCATGAAATCTTTTTACATTTTCTGTTTGTGTTACATACTCTAAATTATTCAAGTTGTTGTTTTCTTTATTTCCATCT,P0081358P10_S46_L001_R_001,urn:local:.:ipxx-ezqleys	M00212:125:000000000-JJPTF:1:1102:19637:2279 1:N:0:CGTACTAG+AGAGTAGA,Mon Jun 27 15:56:21 EDT 2022,,,,GTTCAATATGGTTTATACTTGGCTCTTTTTCAAGATAACATTGTAAAAGCTAAAAGCGACTTCTCAGACTTCCGTTCTAGCTTTGAGTTCGATACTGACGGTAAAGGGCTTAAAGAACTTGTCGAATTGTGGCAGAAAGAAATTTAATGAGCTGAAAGGACTGTAAATGATTTTAAAACATGCAATTAGATACTTAGAACTTACTGGTTCAGACTTTATTACAGATTTGAAAGACTTTGCAGACCTACAAA,P0081358P20_S2_L001_R1_001,urn:local:.:qrk6-ez…
47	M00212:125:000000000-JJPTF:1:1111:21314:8242 1:N:0:CGTACTAG+TATCCTCT: C-GC-ATT-A-A-G-AATT-C-GC---G--C-GGC	0	M00212:125:000000000-JJPTF:1:1102:24735:23140 1:N:0:CGTACTAG+TATCCTCT: GCAAAC-AGCGCCGTGAATATCCGCCGCGCACCGAATACAAAAACAGGAACAGTCGCAGGCGTCCTCAAAGCA	0	0	M00212:125:000000000-JJPTF:1:1114:6194:21954 2:N:0:CGTACTAG+AGAGTAGA: C--GCAT-TA-AG-G-AT-TC-G--C-G-CGGC	1	M00212:125:000000000-JJPTF:1:2104:24955:9424 2:N:0:CGTACTAG+AGAGTAGA: GCAAACAGCGCCGT-GAATAT-CCGCCGCG-CACCGA-ATACAAAAA-CAGGAACAGTCGCAGGCG-TCATCAAAGCA	0	1	0											M00212:125:000000000-JJPTF:1:1102:11002:2201 2:N:0:CGTACTAG+TATCCTCT,Mon Jun 27 15:49:40 EDT 2022,,,,AGATGGAAATAAAGAAAACAACAACTTGAATAATTTAGAGTATGTAACACAAACAGAAAATGTAAAAAGATTTCATGATAAAAAAGTATTATGGAATAATAGAGAGTTTAGAAATTTTAGTGATTTAGCTAAATACGTCGGAGTTACCCAGCCAGCCGTTTGGGGAATTTATAACAAAGG,P0081358P10_S46_L001_R_001,urn:local:.:ipxy-ezqleys	M00212:125:000000000-JJPTF:1:1102:14730:2279 1:N:0:CGTACTAG+AGAGTAGA,Mon Jun 27 15:56:21 EDT 2022,,,,CTTTAGAGATAATAATTTTTTCTGTCATTTTATTCGCCTTTCCAGTTTTTGAAATCATCGGCCATATCTTGTGTAAAGCCCATAATATCTTCAGTAGTGTACTCTGT,P0081358P20_S2_L001_R1_001,urn:local:.:qrk7-ezqm9vc
48	M00212:125:000000000-JJPTF:1:1101:15179:20069 1:N:0:CGTACTAG+TATCCTCT (reversed): C-GC-ATT-A-A-G-AATT-C-GC---G--C-GGC	0	M00212:125:000000000-JJPTF:1:1107:25649:13059 1:N:0:CGTACTAG+TATCCTCT (reversed): GCAAAC-AGCGCCGTGAATATCCGCCGCGCACCGAATACAAAAACAGGAACAGTCGCAGGCGTCCTCAAAGCA	0	0	M00212:125:000000000-JJPTF:1:1112:11878:14633 1:N:0:CGTACTAG+AGAGTAGA: C--GCAT-TA-AG-G-AT-TC-G--C-G-CGGC	1	M00212:125:000000000-JJPTF:1:1108:23177:5973 1:N:0:CGTACTAG+AGAGTAGA (reversed): -----CATCGCCGT-GAATAT-CCGCCGCG-CACCGA-ATACAAAAA-CAGGAACAGTCGCAGGCG-TCCTCAAAGCA	1	0	0											M00212:125:000000000-JJPTF:1:1102:13045:2210 1:N:0:CGTACTAG+TATCCTCT,Mon Jun 27 15:49:40 EDT 2022,,,,ATTAATAATTCTTGCCTGTAATATTCCAGTTGAACCTACTCCACTAGCCCTATTTAAATCAGTCCAAGGAATATCCTTTTTATTGACTAGGCTATTAATAATAACATCATCAAGTAAAGTATGCTCAGTTGGGCTCTTAGCGTTTATAACTCCAGTTCCGTTAGTTGTTCTAATATCTATCACAACTTTAAGTACACCTGAATTATTATTTAAATCAACATTATTG,P0081358P10_S46_L001_R_001,urn:local:.:ipxz-ezqleyt	M00212:125:000000000-JJPTF:1:1102:17259:2298 1:N:0:CGTACTAG+AGAGTAGA,Mon Jun 27 15:56:21 EDT 2022,,,,CCGTTACTTACGACCCCCTCTAAAATCATCTTGTTATTCTTAGGGTTTCTTTCCCATGTTGTCCGCTTGAAAGTTTCGCCTTTTTCGTCTAAGAAATAGTTGAAAATTAAGTCTTCCATTTCTCCGATTCCGTTAAGCTCATATCTTACGTTTTTACCTAAACCAATCATAGAAAACTCATCTAGTCTTGACTGATTAATTCTCTGTTTAACTGCTGGTAAAACGATAGGCTTTATAACATTAGCTTCTG,P0081358P20_S2_L001_R1_001,urn:local:.:qrk8-ezq…
49	M00212:125:000000000-JJPTF:1:2104:24782:6842 1:N:0:CGTACCAG+TATCCTCT (reversed): C-GC-ATT-A-A-G-AATT-C-GC---G--C-GGC	0	M00212:125:000000000-JJPTF:1:2111:11289:21021 2:N:0:CGTACTAG+TATCCTCT (reversed): GCAAAC-AGCGCCGTGAATATCCGCCGCGCACCGAATACAAAAACAGGAACAGTCGCAGGCGTCATCAAAGCA	0	1	M00212:125:000000000-JJPTF:1:2109:4825:20137 1:N:0:CGTACTAG+AGAGTAGA: C--GCAT-TA-AG-G-AT-TC-G--C-G-CGGC	1	M00212:125:000000000-JJPTF:1:2106:16006:25467 1:N:0:CGTACTAG+AGAGTAGA (reversed): GCAAACATCGCCGT-GAATAT-CCGCCGCG-CACCGA-ATACAAAAA-CAGGAACAGTCGCAGGCG-TCCTCAAAGCA	1	0	0											M00212:125:000000000-JJPTF:1:1102:13045:2210 2:N:0:CGTACTAG+TATCCTCT,Mon Jun 27 15:49:40 EDT 2022,,,,CAATAATGTTGATTTAAATAATAATTCAGGTGTACTTAAAGTTGTGATAGATATTAGAACAACTAACGGAACTGGAGTTATAAACGCTACGAGCCCAACTGAGCATACTTTACTTGATGATGTTATTATTAATAGCCTAGTCAATAAAAAGGATATTCCTTGGACTGATTTAAATAGGGCTAGTGGAGTAGGTTCAACTGGAATATTACAGGCAAGAATTATTAAT,P0081358P10_S46_L001_R_001,urn:local:.:ipy0-ezqleyt	M00212:125:000000000-JJPTF:1:1102:13922:2303 1:N:0:CGTACTAG+AGAGTAGA,Mon Jun 27 15:56:21 EDT 2022,,,,TATAAGGCAAGCTAAGGAGAAAGCACTTGAAGAACAACGAATTAGTGAAGAAAATAAACGAAGAGTTGAAGCTGAAAAACGAGCCGAAGCTGACAGAATCGCAAGAGAACATGATAAGGCAACTGAACAACTTGACACCGAAAGGACGCAAGAAGTTAGTGGAAAAGATGAAAATGAGGGAGCTGTACCAAACGAAGCAATTAATGGC,P0081358P20_S2_L001_R1_001,urn:local:.:qrk9-ezqm9vc
50	M00212:125:000000000-JJPTF:1:2107:21006:10810 1:N:0:CGTACTAG+TATCCTCT: C-GC-ATT-A-A-G-AATT-C-GC---G--C-GGC	0	M00212:125:000000000-JJPTF:1:1111:7921:4651 1:N:0:CGTACTAG+TATCCTCT (reversed): GCAAAC-AGCGCCGTGAATATCCGCCGCGCACCGAATACAAAAACAGGAACAGTCGCAGGCGTCCTCAAAGCA	0	0	M00212:125:000000000-JJPTF:1:1108:21748:11931 2:N:0:CGTACTAG+AGAGTAGA: C--GCAT-TA-AG-G-AT-TC-G--C-G-CGGC	1	M00212:125:000000000-JJPTF:1:2108:9754:4004 1:N:0:CGTCCTAG+AGAGTAGA: GCAAACAGCGCCGT-GAATAT-CCGCCGCG-CACCGA-ATACAAAAA-CAGGAACAGTCGCAGGCG-TCATCAAAGCA	0	1	0											M00212:125:000000000-JJPTF:1:1102:12586:2250 1:N:0:CGTACTAG+TATCCTCT,Mon Jun 27 15:49:40 EDT 2022,,,,GCTTAAACCGTAACCGCTAGAAGATAAGTTAAATTCTGGCAAGCCTACTACCATAGAACCTTTAAACATTTTGCCAAGTTTCCCAGCGATACCATTAATAGCTCCTGATACTTTTTCAATCGTACCTGTTACGCCACCAAGAACTCTGTCTATCGTGTCTTTGATTCCTCCGAATATCCCACTAAAGAAGTCTCCGAGCCCTTTAAATACTCCTGTTAT,P0081358P10_S46_L001_R_001,urn:local:.:ipy1-ezqleyt	M00212:125:000000000-JJPTF:1:1102:15674:2311 1:N:0:CGTACTAG+AGAGTAGA,Mon Jun 27 15:56:21 EDT 2022,,,,AGGTAAAGTTATGTATGTTCATAGACTTGTTATGTTAGCTTTTTACGGTAAAAGTGATTTAACCGTTGACCATATAGATGGAAATAAAGAAAACAACAACTTGAATAATTTAGAGTATGTAACACAAACAGAAAATGTAAAAAGATTTCATGATAAAAAAGTATTATGGAATAATAG,P0081358P20_S2_L001_R1_001,urn:local:.:qrka-ezqm9vc
51	M00212:125:000000000-JJPTF:1:2104:24782:6842 2:N:0:CGTACCAG+TATCCTCT: C-GC-ATT-A-A-G-AATT-C-GC---G--C-GGC	0	M00212:125:000000000-JJPTF:1:2102:13760:19007 2:N:0:CGTACTAG+TATCCTCT (reversed): GCAAAC-AGCGCCGTGAATATCCGCCGCGCACCGAATACAAAAACAGGAACAGTCGCAGGCGTCCTC------	0	0	M00212:125:000000000-JJPTF:1:1108:26244:14892 1:N:0:CGTACTAG+AGAGTAGA (reversed): C--GCAT-TA-AG-G------------------	1	M00212:125:000000000-JJPTF:1:1114:14067:8398 2:N:0:CGTACTAG+AGAGTAGA: GCAAACATCGCCGT-GAATAT-CCGCCGCG-CACCGA-ATACAAAAA-CAGGAACAGTCGCAGGCG-TCCTC------	1	0	0											M00212:125:000000000-JJPTF:1:1102:12586:2250 2:N:0:CGTACTAG+TATCCTCT,Mon Jun 27 15:49:40 EDT 2022,,,,ATAACAGGAGTATTTAAAGGGCTCGGAGACTTCTTTAGTGGGATATTCGGAGGAATCAAAGACACGATAGACAGAGTTCTTGGTGGCGTAACAGGTACGATTGAAAAAGTATCAGGAGCTATTAATGGTATCGCTGGGAAACTTGGCAAAATGTTTAAAGGTTCTATGGTAGTAGGCTTGCCAGAATTTAACTTATCTTCTAGCGGTTACGGTTTAAGC,P0081358P10_S46_L001_R_001,urn:local:.:ipy2-ezqleyt	M00212:125:000000000-JJPTF:1:1102:16125:2316 1:N:0:CGTACTAG+AGAGTAGA,Mon Jun 27 15:56:21 EDT 2022,,,,GGTAACCCTTGCGACACCATTAAAGCCATGTGCATTGCTAGAGAGCTTTTAAACGACTTAAAC,P0081358P20_S2_L001_R1_001,urn:local:.:qrkb-ezqm9vc
52	M00212:125:000000000-JJPTF:1:1103:11530:15038 2:N:0:CGTACTAG+TATCCTCT: C-GC-ATT-A-A-G-GATT-C-GC---G--C-GGC	1	M00212:125:000000000-JJPTF:1:1101:16766:7127 1:N:0:CGTACTAG+TATCCTCT (reversed): GCAAAC-AGCGCCGTGAATATCCGCCGCGCACCGAATACAAAAACAGGAACAGTCGCAGGCGTCATCAA----	0	1	M00212:125:000000000-JJPTF:1:2113:7587:18529 2:N:0:CGTACTAG+AGAGTAGA: C--GCAT-TA-AG-G-AT-TC-G--C-G-CCGC	1	M00212:125:000000000-JJPTF:1:2102:6130:10497 2:N:0:CGTACTAG+AGAGTAGA (reversed): GCAAACATCGCCGT-GAATAT-CCGCCGCG-CACCGA-ATACAAAAA-CAGGAACAGTCGCAGGCG-TCCTCAAAGC-	1	0	0											M00212:125:000000000-JJPTF:1:1102:18971:2250 1:N:0:CGTACTAG+TATCCTCT,Mon Jun 27 15:49:40 EDT 2022,,,,ATTAGAGGGCTGGTAAAATCTAACTTTTCCATTTGTTACGTCCCAAACTTTATCGTCTGTTCCGTCTAAGTTGGTATGTATTTTATACTGTCTTACCATTAAGCCCTCCCTAGGTCAAATTCTCGTCTGATTGCTCGTGCTAAATTAGAAACATCTTGACCAGCACCACCTTGTACATTAAATGTATTATATGTTCTATTGTCGCTTGAAACGCTATTTGTGCTTAAACCGTAACCGCTAGAAGATAAGTT,P0081358P10_S46_L001_R_001,urn:local:.:ipy3-ez…	M00212:125:000000000-JJPTF:1:1102:12325:2337 1:N:0:CGTACTAG+AGAGTAGA,Mon Jun 27 15:56:21 EDT 2022,,,,GGCTTTATCGTCCATTGAGTTTGCATAAGCTGATTTATTTGCATGAGCCACCAGTAAAAATG,P0081358P20_S2_L001_R1_001,urn:local:.:qrkc-ezqm9vd
53	M00212:125:000000000-JJPTF:1:1106:28373:12843 1:N:0:CGTACTAG+TATCCTCT (reversed): C-GC-ATT-A-A-G-AATT-C-GC---G--C-GGC	0	M00212:125:000000000-JJPTF:1:1112:11881:23098 2:N:0:CGTACTAG+TATCCTCT: GCAAAC-AGCGCCGTGAATATCCGCCGCGCACCGAATACAAAAACAGGAACAGTCGCAGGCGTCATCAAAGCA	0	1	M00212:125:000000000-JJPTF:1:2110:26275:17329 1:N:0:CGTACTAG+AGAGTAGA: C--GCAT-TA-AG-G-AT-TC-G--C-G-CGGC	1	M00212:125:000000000-JJPTF:1:1110:5919:8008 2:N:0:CGTACTAG+AGAGTAGA (reversed): GCAAACATCGCCGT-GAATAT-CCGCCGCG-CACCGA-ATACAAAAA-CAGGAACAGTCGCAGGCG-TCCTCAAAGCA	1	0	0											M00212:125:000000000-JJPTF:1:1102:18971:2250 2:N:0:CGTACTAG+TATCCTCT,Mon Jun 27 15:49:40 EDT 2022,,,,GTTTAAAGGTTCTATGGTAGTAGGCTTGCCAGAATTTAACTTATCTTCTAGCGGTTACGGTTTAAGCACAAATAGCGTTTCAAGCGACAATAGAACATATAATACATTTAATGTACAAGGTGGTGCTGGTCAAGATGTTTCTAATTTAGCACGAGCAATCAGACGAGAATTTGACCTAGGGAGGGCTTAATGGTAAGACAGTATAAAATACATACCAACTTAGACGGAACAGACGATAAAGTTTGGGACGA,P0081358P10_S46_L001_R_001,urn:local:.:ipy4-ez…	M00212:125:000000000-JJPTF:1:1102:17919:2339 1:N:0:CGTACTAG+AGAGTAGA,Mon Jun 27 15:56:21 EDT 2022,,,,TACTTACGGAGACAAATATAGAATAGATAGCTTCACAGGGTACAGAGAGCTACGTAAAGACCACTTAGAACTTTTATCTGGTAAAGTATATTATAATAGCGAAAACTCGCTTAGAATTGAAACTACGCTATTATACGA,P0081358P20_S2_L001_R1_001,urn:local:.:qrkd-ezqm9vd
54	M00212:125:000000000-JJPTF:1:2111:11410:27273 2:N:0:CGTACTAG+TATCCTCT (reversed): --GC-ATT-A-A-G-AATT-C-GC---G--C-GGC	0	M00212:125:000000000-JJPTF:1:1113:13128:6499 2:N:0:CGTACTAG+TATCCTCT (reversed): GCAAAC-AGCGCCGTGAATATCCGCCGCGCACCGAATACAAAAACAGGAACAGTCGCAGGCGTCCTCAAAGCA	0	0	M00212:125:000000000-JJPTF:1:2109:4825:20137 2:N:0:CGTACTAG+AGAGTAGA (reversed): C--GCAT-TA-AG-G-AT-TC-G--C-G-CGGC	1	M00212:125:000000000-JJPTF:1:1107:24217:15464 1:N:0:CGTACTAG+CGAGTAGA (reversed): GCAAACATCGCCGT-GAATAT-CCGCCGCG-CACCGA-ATACAAAAA-CAGGAACAGTCGCAGGCG-TCCTCAAAGCA	1	0	0											M00212:125:000000000-JJPTF:1:1102:18286:2261 1:N:0:CGTACTAG+TATCCTCT,Mon Jun 27 15:49:40 EDT 2022,,,,TTCTGGTTCGTCCCACATATTATATTTTGCTGAATTGAATTTACTAAACATTTCAAGTGTTTCGATGTAGCTATCTTTCAGAAGCTCCGTGTCAAGCAATTTTTGGGCCTTCTCTGCACGTTTAGCAAGTCGTTCGTTAGCTTGTTCCAGTTGCTCTTTTTGACGCTGTAAGCTCAAGTTATGGTTGATGTAAGCAATTTGCTGTGCGTGTCGTCCAAGTTTGCCTTGCGTATTAAGCTCGATTAGTTTAG,P0081358P10_S46_L001_R_001,urn:local:.:ipy5-ez…	M00212:125:000000000-JJPTF:1:1102:20747:2341 1:N:0:CGTACTAG+AGAGTAGA,Mon Jun 27 15:56:21 EDT 2022,,,,ATTATAATATATCTGATTTTAGACTTCCTAATGGTAAAAAAGAAAAAAGAGGGTTGCCGATACCAAAAGCTAGGTGTCAAGT,P0081358P20_S2_L001_R1_001,urn:local:.:qrke-ezqm9vd
55	M00212:125:000000000-JJPTF:1:2106:26023:19183 2:N:0:CGTACTAG+TATCCTCT (reversed): C-AC-TTA-A-A-G-AATT-C-GC---G--C-GGG	0	M00212:125:000000000-JJPTF:1:1101:21423:7897 2:N:0:CGTACTAG+TATCCTCT (reversed): GCAAAC-AGCGCCGTGAATATCCGCCGCGCACCGAATACAAAAACAGGAACAGTCGCAGGCGTCATCAA----	0	1	M00212:125:000000000-JJPTF:1:2109:10135:11520 1:N:0:CGTACTAG+AGAGTAGA: C--GCAT-TA-AG-G-AT-TC-G--C-G-CGGC	1	M00212:125:000000000-JJPTF:1:1113:11609:9535 1:N:0:CGTACTAG+AGAGTAGA: GCAAACATCGCCGT-GAATAT-CCGCCGCG-CACCGA-ATACAAAAA-CAGGAACAGTCGCAGGCG-TCCTCAAAGCA	1	0	0											M00212:125:000000000-JJPTF:1:1102:18286:2261 2:N:0:CGTACTAG+TATCCTCT,Mon Jun 27 15:49:40 EDT 2022,,,,CAAAAAACTTAAAATTAAACAAACACTTGACAACTACGTACGAAACACAAATAAAAAATACAAGTATAATCTTGTAGCTGATGAAATTCTTGGCGACGGACTGGCTAAACTAATCGAGCTTAATACGCAAGGCAAACTTGGACGACACGCACAGCAAATTGCTTACATCAACCATAACTTGAGCTTACAGCGTCAAAAAGAGCAACTGGAACAAGCTAACGAACGACTTGCTAAACGTGCAGAGAAGGCC,P0081358P10_S46_L001_R_001,urn:local:.:ipy6-ezq…	M00212:125:000000000-JJPTF:1:1102:17975:2350 1:N:0:CGTACTAG+AGAGTAGA,Mon Jun 27 15:56:21 EDT 2022,,,,TTTATAAAGTGCATTGCTTTAGCTAAAAATTGAGCTGATGACTCATAATATAATGTTTCTAGTTCATCATCTGAAAGCTGTGTTAAGTCGTCATTAGCAAAAGTTGTAAGTTTTCGCTTAATTTCTTTGCCATTGTCATCTTCTTCTACGTAGTAACGCTTCATCTATTCATTCCTCTAATTTCAAATTTTTCAATAATATACCGTTTAGAACCAAGTTCAAAGCTGACTAGATAATTATTAAAAGGGT,P0081358P20_S2_L001_R1_001,urn:local:.:qrkf-ezqm…
56	M00212:125:000000000-JJPTF:1:1102:15688:9552 2:N:0:CGTACTAG+TATCCTCT (reversed): C-GC-ATT-A-A-G-AATT-C-GC---G--C-GGC	0	M00212:125:000000000-JJPTF:1:1114:4995:12485 2:N:0:CGTACTAG+TATCCTCT: GCAAAC-AGCGCCGTGAATATCCGCCGCGCACCGAATACAAAAACAGGAACAGTCGCAGGCGTCCTCGAAGCA	0	0	M00212:125:000000000-JJPTF:1:1108:26876:15973 1:N:0:CGTACTAG+AGAGTAGA (reversed): C--GCAT-TA-AG-G------------------	1	M00212:125:000000000-JJPTF:1:1105:10614:21604 2:N:0:CGTACTAG+AGAGTAGA (reversed): GCAAACATCGCCGT-GAATAT-CCGCCGCG-CACCGA-ATACAAAAA-CAGGAACAGTCGCAGGCG-TCATCAAAGCA	0	0	1											M00212:125:000000000-JJPTF:1:1102:15909:2274 1:N:0:CGTACTAG+TATCCTCT,Mon Jun 27 15:49:40 EDT 2022,,,,AAGTATGGCTTGGTCGTGCTGAATTTCTAGTCAGACAGTCAAAGAAATTGCATAACGCTTGTGAAAATGATTATTCTAAACGTGCATTAGTTAGAGCCTTGCAATTAAAATCAGAAATAAATAAAAAAATAACATCTAATGCTTTACAATAATAAATAATTTTGGTATAATAATATATATAGAAATAAAGGAGAACTATAAATAGTGGTTAAATTAACGCAAGAACAAGCTGATTATCTTAAAACCTTTGT,P0081358P10_S46_L001_R_001,urn:local:.:ipy7-ez…	M00212:125:000000000-JJPTF:1:1102:20555:2353 1:N:0:CGTACTAG+AGAGTAGA,Mon Jun 27 15:56:21 EDT 2022,,,,TCTCTAAAGAGTTGAACGAATGGCTAGAAGAACATCAAACGTTAGAT,P0081358P20_S2_L001_R1_001,urn:local:.:qrkg-ezqm9vd
57	M00212:125:000000000-JJPTF:1:1103:17012:21684 1:N:0:CGTACTAG+TATCCTCT (reversed): C-GC-ATT-A-A-G-G-------------------	1	M00212:125:000000000-JJPTF:1:1107:25649:13059 2:N:0:CGTACTAG+TATCCTCT: GCAAAC-AGCGCCGTGAATATCCGCCGCGCACCGAATACAAAAACAGGAACAGTCGCAGGCGTCCTCAAAGCA	0	0	M00212:125:000000000-JJPTF:1:2105:2429:11862 1:N:0:CGTACTAG+AGAGTAGA (reversed): ---GCAT-TA-AG-G-AT-TC-G--C-G-CGGC	1	M00212:125:000000000-JJPTF:1:1113:18755:17536 1:N:0:CGTACTAG+AGAGTAGA (reversed): GCAAACATCGCCGT-GAATAT-CCGCCGCG-CACCGA-ATACAAAAA-CAGGAACAGTCGCAGGCG-TCCTCAAAGCA	1	0	0											M00212:125:000000000-JJPTF:1:1102:15909:2274 2:N:0:CGTACTAG+TATCCTCT,Mon Jun 27 15:49:40 EDT 2022,,,,TTCATTTGCTTTACCTGCATAATATAATGGAGTGCTGTCGGTTCTATCAGAAAAGTTATAAAACTTAAATTTAGGAACAATAACTTCATAACCATTAATAACAGCGTCTAACATTTTTCCTTTTTCATCAAGAGTGAATGGTTCTTTTTCGCCTTTTTCATAACATTTTCCATTACCGTCTTTAAGATAATGGTTCCAACCATACCGACTGATATAATGGAAAGCTCTATCATTACAGACAAAGGTTTTAA,P0081358P10_S46_L001_R_001,urn:local:.:ipy8-ez…	M00212:125:000000000-JJPTF:1:1102:12724:2361 1:N:0:CGTACTAG+AGAGTAGA,Mon Jun 27 15:56:21 EDT 2022,,,,ATTCCGATTTTAGTAACAGCTTATGATAGTAAACTTATCTTATTCCGTTCAATAGCTATTAAATTGCTAGAAAAAAATGGTATTAAAGCTGACGAAACAAGCGTATTAGTTAAAGACTTTATCTCTTGTTATTGTCGGCTTAATATTGTTGATGAACCAGCAGAACAATGGCGAAATGCTGAAATGAAACGTTTGGCTTCTTTGCAAGAGTTAATGTATTATGG,P0081358P20_S2_L001_R1_001,urn:local:.:qrkh-ezqm9vd
58	M00212:125:000000000-JJPTF:1:1107:27150:18558 1:N:0:CGTACTAG+TATCCTCT: C-GC-ATT-A-A-G-AATT-C-GC---G--C-GGC	0	M00212:125:000000000-JJPTF:1:1106:9292:25526 2:N:0:CGTACTAG+TATCCTCT (reversed): ---AAC-AGCGCCGTGAATATCCGCCGCGCACCGAATACAAAAACAGGAACAGTCGCAGGCGTCCTCAAAGCA	0	0	M00212:125:000000000-JJPTF:1:1108:11723:12099 1:N:0:CGTACTAG+AGAGTAGA: C--GCAT-TA-AG-G-A----------------	1	M00212:125:000000000-JJPTF:1:2109:18458:12680 2:N:0:CGTACTAG+AGAGTAGA (reversed): GCAAACAGCGCCGT-GAATAT-CCGCCGCG-CACCGA-ATACAAAAA-CAGGAACAGTCGCAGGCG-TCATCAAAGCA	0	1	0											M00212:125:000000000-JJPTF:1:1102:11729:2278 1:N:0:CGTACTAG+TATCCTCT,Mon Jun 27 15:49:40 EDT 2022,,,,CTATTATACGTGGTCGGTCAATTTGTATCAATTGGTGCTTATCCGTATGGCGGTAGAAAATTTAGATTATTAGAGCTTTCAATTACTGATAACCCAGTTTTTGTTCAAGCGAAGATAATTTCAAGAAAGGTTAAAAATGACAATTAAAAAATTAACATTCTTTAGTCCAAATGGAATAGAGATTCCAGTCGGTTCTAATTATGTCGGAAAGCTATACATGATGTTGAAAGGAAAGGTTAATGGAACAATTA,P0081358P10_S46_L001_R_001,urn:local:.:ipy9-ez…	M00212:125:000000000-JJPTF:1:1102:18663:2363 1:N:0:CGTACTAG+AGAGTAGA,Mon Jun 27 15:56:21 EDT 2022,,,,GAGCTTCATTACCAAAGAAAATCTCACGTGAGTTATAATCTAATTTCATTTTTTATTTTCCTTTTTATGTTTTTATGCAGTGCGTTGCCAATGATATACTGTTACTGAACCAATTACTGCTGAACCGATATTTTCCCATGTTCCGGTAGAATATCCTGATGATAAATTTGAGTTATTTGAGACTACCGAGCCAACTGGGTGAGCTTGAGCATAGTCAATGCCTATAACCGCAGGCTTGAGTGAGCC,P0081358P20_S2_L001_R1_001,urn:local:.:qrki-ezqm9vd
59	M00212:125:000000000-JJPTF:1:2107:21006:10810 2:N:0:CGTACTAG+TATCCTCT (reversed): C-GC-ATT-A-A-G-AATT-C-GC---G--C-GGC	0	M00212:125:000000000-JJPTF:1:2101:5771:12518 2:N:0:CGTACTAG+TATCCTCT (reversed): GCAAAC-AGCGCCGTGAATATCCGCCGCGCACCGAATACAAAAACAGGAACAGTCGCAGGCGTCCTCAAAGCA	0	0	M00212:125:000000000-JJPTF:1:1110:10484:22991 1:N:0:CGTACTAG+AGAGTAGA (reversed): C--GCAT-TA-AG-G-AT-TC-G--C-G-CGGC	1	M00212:125:000000000-JJPTF:1:2110:13579:18118 1:N:0:CGTACTAG+AGAGTAGA (reversed): GCAAACAGCGCCGT-GAATAT-CCGCCGCG-CACCGA-ATACAAAAA-CAGGAACAGTCGCAGGCG-TCATCAAAGCA	0	1	0											M00212:125:000000000-JJPTF:1:1102:11729:2278 2:N:0:CGTACTAG+TATCCTCT,Mon Jun 27 15:49:40 EDT 2022,,,,ACATTTTTGCTATTGTTTGAAGTTTCAGCCGATAAAGGAACAGGGTGTGCTGTTTGAGTTCAGCCAATATTTGCATGGATATAGTTGACAGAATTAGCCTTTAAAGCTACCGTTTCATTTGATAGTTCAAAATATCTACCGCCAGCAATAATTGAAGTATTAGTATATTGTACATTAAGAGCTGTATTTAACGGCCTTGTCCAGTCTTTGCGCCTGATTGTTACATAGTCCATTCCTGTCAACATCACGTA,P0081358P10_S46_L001_R_001,urn:local:.:ipya-ez…	M00212:125:000000000-JJPTF:1:1102:13475:2375 1:N:0:CGTACTAG+AGAGTAGA,Mon Jun 27 15:56:21 EDT 2022,,,,CAGTTGCCCACAATATGATTAAGTATAGTTTCACCAAGGTACTGCGCAATAGCTTAGCACTTCGTCTATGGACTATACACCACTCATCAGGATAGCTGGACTCGAACCAACACTACATGTTCCCAAAACACGCATGCTACCATTAACACTATATCCTGTTATTATATGCTTTCGACTTCTATGACGTACTAACATATAATAAAATAAAGGAGAACTAGGACAACTGGAATCGAACCAGTACCAGATTGCGA,P0081358P20_S2_L001_R1_001,urn:local:.:qrkj-ez…
60	M00212:125:000000000-JJPTF:1:1109:26020:23296 1:N:0:CGTACTAG+TATCCTCT (reversed): C-GC-ATT-A-A-G-AATT-C-GC---G--C-GGC	0	M00212:125:000000000-JJPTF:1:1110:8777:20247 2:N:0:CGTACTAG+TATCCTCT (reversed): GCAAAC-AGCGCCGTGAATATCCGCCGCGCACCGAATACAAAAACAGGAACAGTCGCAGGCGTCCTCAAAGCA	0	0	M00212:125:000000000-JJPTF:1:2111:4186:8535 1:N:0:CGTACTAG+AGAGTAGA (reversed): C--GCAT-TA-AG-G-AT-TC-G--C-G-CGGC	1	M00212:125:000000000-JJPTF:1:2110:13579:18118 2:N:0:CGTACTAG+AGAGTAGA: GCAAACAGCGCCGT-GAATAT-CCGCCGCG-CACCGA-ATACAAAAA-CAGGAACAGTCGCAGGCG-TCATCAAAGCA	0	1	0											M00212:125:000000000-JJPTF:1:1102:18082:2288 1:N:0:CGTACTAG+TATCCTCT,Mon Jun 27 15:49:40 EDT 2022,,,,GTATGTAAATTCATCTTTCATTATCCAATTACTCCTGTCTTGATGTTTAGCCTTTGCTGGCTTGATAAGTGATAACATGAGCACCGTTTGCAATAATAAGTTCTAACTGGTATTTTATCATCTTTATTTTTCTTACTCTTTTTATTATGCTGGGCATTAGCTATTGAGTATAAAGCACCCATTTTTGTGTATTTGCGTTTCTTACACATAATCTAACCACTCCTTTATAG,P0081358P10_S46_L001_R_001,urn:local:.:ipyb-ezqleyt	M00212:125:000000000-JJPTF:1:1102:18789:2376 1:N:0:CGTACTAG+AGAGTAGA,Mon Jun 27 15:56:21 EDT 2022,,,,CTGGTACTGGTTCGATTCCAGTTGTCCTAGTTCTCCTTTATTTTATTATATGTTAGTACGTCATAGAAGTCGAAAGCATATAATAACAGGATATAGTGTTAATGGTAGCATGCGTGTTTTGGGAACATGTAGTGTTGGTTCGAGTCCAGCTATCCTGATGAGTGGTGTATAGTCCATAGACGAAGTGCTAAGCTATTGCGCAGTACCTTGG,P0081358P20_S2_L001_R1_001,urn:local:.:qrkk-ezqm9vd
61	M00212:125:000000000-JJPTF:1:2113:20913:25547 2:N:0:CGTACTAG+TATCCTCT (reversed): C-GC-AGT-A-A-G-AATT-C-GC---G--C-GGC	0	M00212:125:000000000-JJPTF:1:1104:18604:4693 2:N:0:CGTACTAG+TATCCTCT (reversed): GCAAAC-AGCGCCGTGAATATCCGCCGCGCACCGAATACAAAAACAGGAACAGTCGCAGGCGTCATCAA----	0	1	M00212:125:000000000-JJPTF:1:1108:11723:12099 2:N:0:CGTACTAG+AGAGTAGA (reversed): C--GCAT-TA-AG-G-A----------------	1	M00212:125:000000000-JJPTF:1:1105:17122:17781 1:N:0:CGTACTAG+AGAGTAGA: GCAAACAGCGCCGT-GAATAT-CCGCCGCG-CACCGA-ATACAAAAA-CAGGAACAGTCCCAGGCG-TCATCAAAGCA	0	1	0											M00212:125:000000000-JJPTF:1:1102:18082:2288 2:N:0:CGTACTAG+TATCCTCT,Mon Jun 27 15:49:40 EDT 2022,,,,CTATAAAGGAGTGGTTAGATTATGTGTAAGAAACGCAAATACACAAAAATGGGTGCTTTATACTCAATAGCTAATGCCCAGCATAATAAAAAGAGTAAGAAAAATAAAGATGATAAAATACCAGTTAGAACTTATTATTGCAAACGGTGCTCATGTTATCACTTATCAAGCCAGCAAAGGCTAAACATCAAGACAGGAGTAATTGGATAATGAAAGATGAATTTACATAC,P0081358P10_S46_L001_R_001,urn:local:.:ipyc-ezqleyt	M00212:125:000000000-JJPTF:1:1102:16684:2379 1:N:0:CGTACTAG+AGAGTAGA,Mon Jun 27 15:56:21 EDT 2022,,,,ATGTTAAGCTGATGAACAACAAAAAAGGATATTTGAATTCTTTTAAAAATGAGCTAGGGGAAAAGTTTCTTTTTCTAGGGTTCAAAGAAGAAAGAAATAACTTCAAATCAGAGTTCACAAAAGAAGAAATAAAAGCGATTGATGAAAGATATTTGCATTTTATTGAAGAGGTTTAAAGTTTATTCTTGACAGACATAAGATAATTTGATACTATTGTCTTATAGAAAGGTGGTTAAATAATGGCAATGCGA,P0081358P20_S2_L001_R1_001,urn:local:.:qrkl-ez…
62	M00212:125:000000000-JJPTF:1:1102:20302:25921 2:N:0:CGTACTAG+TATCCTCT (reversed): C-GC-ATT-A-A-G-AATT-C-GC---G--C-GGC	0	M00212:125:000000000-JJPTF:1:1112:20633:10443 2:N:0:CGTACTAG+TATCCTCT (reversed): GCAAAC-AGCGCCGTGAATATCCGCCGCGCACCGAATACAAAAACAGGAACAGTCGCAGGCGTTATCAAAGCA	0	1	M00212:125:000000000-JJPTF:1:2111:4186:8535 2:N:0:CGTACTAG+AGAGTAGA: C--GCAT-TA-AG-G-AT-TC-G--C-G-CGGC	1	M00212:125:000000000-JJPTF:1:1104:18738:18809 1:N:0:CGTACTAG+AGAGTAGA (reversed): GCAAACATCGCCGT-GAATAT-CCGCCGCG-CACCGA-ATACAAAAA-CAGGAACAGTCGCAGGCG-TCCTCAAAGCA	1	0	0											M00212:125:000000000-JJPTF:1:1102:18789:2295 1:N:0:CGTACTAG+TATCCTCT,Mon Jun 27 15:49:40 EDT 2022,,,,GTTCTATTGTCGCTTGAAACGCTATTTGTGCTTAAACCGTAACCGCTAGAAGATAAGTTAAATTCTGGCAAGCCTACTACCATAGAACCTTTAAACATTTTGCCAAGTTTCCCAGCGATACCATTAATAGCTCCTGATACTTTTTCAATCGTACCTGTTACGCCACCAAGAACTCTGTCTATCGTGTCTTTGATTCCTCCGAATATCCCACTAAAGAAGTCTCCGAGCCCTTTAAATAC,P0081358P10_S46_L001_R_001,urn:local:.:ipyd-ezqleyt	M00212:125:000000000-JJPTF:1:1102:10797:2392 1:N:0:CGTACTAG+AGAGTAGA,Mon Jun 27 15:56:21 EDT 2022,,,,CAATTATACGAGTTCTGTATCGCTCAAAGTCCATTACAGGGAATAAATTTAGAGCAGTTGTCCCCTTCCAACCTTGATAAGTTTCGTCATTTACATCTGTATTTATTAAAATGTAGTCTTGTAATTCTTCCGTCTTAAATGCAATTGCAGTATATTCATTTCCAATATCGTCTAAAAATCTAACTCCAGTGGGTGTCTTAGGAAGTTGAGGATATAATATCCCCATAAAACTAAATATTTCATCTTTAATA,P0081358P20_S2_L001_R1_001,urn:local:.:qrkm-ez…
63	M00212:125:000000000-JJPTF:1:1109:26020:23296 2:N:0:CGTACTAG+TATCCTCT: C-GC-ATT-A-A-G-AATT-C-GC---G--C-GGC	0	M00212:125:000000000-JJPTF:1:1110:17399:2651 1:N:0:CGTACTAG+TATCCTCT: -----------------------GCCGCGCACCGAATACAAAAACAGGAACAGTCGCAGGCGTCATCAAAGCA	0	1	M00212:125:000000000-JJPTF:1:2109:10135:11520 2:N:0:CGTACTAG+AGAGTAGA (reversed): C--GCAT-TA-AG-G-AT-TC-G--C-G-CGGC	1	M00212:125:000000000-JJPTF:1:1113:26535:16570 1:N:0:CGTACTAG+AGAGTAGA (reversed): GCGAGCAGCGCCGT-GAATCT-CCGCCGCG-CAACGA-ATACAAAAA-CAGGAACAGTCGCAGGCG-TCATCAAAGCA	0	1	0											M00212:125:000000000-JJPTF:1:1102:18789:2295 2:N:0:CGTACTAG+TATCCTCT,Mon Jun 27 15:49:40 EDT 2022,,,,GTATTTAAAGGGCTCGGAGACTTCTTTAGTGGGATATTCGGAGGAATCAAAGACACGATAGACAGAGTTCTTGGTGGCGTAACAGGTACGATTGAAAAAGTATCAGGAGCTATTAATGGTATCGCTGGGAAACTTGGCAAAATGTTTAAAGGTTCTATGGTAGTAGGCTTGCCAGAATTTAACTTATCTTCTAGCGGTTACGGTTTAAGCACAAATAGCGTTTCAAGCGACAATAGAAC,P0081358P10_S46_L001_R_001,urn:local:.:ipye-ezqleyt	M00212:125:000000000-JJPTF:1:1102:20077:2395 1:N:0:CGTACTAG+AGAGTAGA,Mon Jun 27 15:56:21 EDT 2022,,,,CTTATAGTCTCCTGGTGCTGTTCCACCATAAATTTTAGACTTTCCGGCAATAACTTTACCATTTTGAATCATTTCAAAAGTTAAATTTTCGTAAGTATACCACTTTGTGATTATAT,P0081358P20_S2_L001_R1_001,urn:local:.:qrkn-ezqm9ve
64	M00212:125:000000000-JJPTF:1:1106:19630:10982 1:N:0:CGTACTAG+TATCCTCT (reversed): C-GC-ATT-A-A-G-AATT-C-GC---G--C-GGC	0	M00212:125:000000000-JJPTF:1:2105:18258:15327 2:N:0:CGTACTAG+TATCCTCT (reversed): GCAAAC-AGCGCCGTGAATATCCGCCGCGCACCGAATACAAAAACAGGAACAGTCGCAGGCGTCCTCAAAGCA	0	0	M00212:125:000000000-JJPTF:1:1103:15053:7682 2:N:0:CGTACTAG+AGAGTAGA: C--GCAT-TA-AG-G-A----------------	1	M00212:125:000000000-JJPTF:1:2107:13348:11905 1:N:0:CGTACTAG+AGAGTAGA: GCAAACATCGCCGT-GAATAT-CCGCCGCG-CACCGA-ATACAAAAA-CAGGAACAGTCGCAGGCG-TCCTCAAAG--	1	0	0											M00212:125:000000000-JJPTF:1:1102:11138:2298 1:N:0:CGTACTAG+TATCCTCT,Mon Jun 27 15:49:40 EDT 2022,,,,GTATAATTGTACCAGCTTCAACCATCTTATTGTATGTCTCATAAGCCTTAATGATTCCGTTGATAACTTTCATAGCAACGAAAGCACCAGCTAAAGCAACTACAGCTACTTTTATAGCATCCATTGCTTCCTTGCTTTTACTAATTTTACCAATGAAGTCAGCAATTTTTTTCGTGATATCAGCGAACTTATTAGCAATTGAAGATATTGTGTTTGCTACATTTTCAACAGAAGTCGAATTTTTTGAAGTA,P0081358P10_S46_L001_R_001,urn:local:.:ipyf-ez…	M00212:125:000000000-JJPTF:1:1102:18148:2405 1:N:0:CGTACTAG+AGAGTAGA,Mon Jun 27 15:56:21 EDT 2022,,,,GATTGTTTCTGTTTCCTTTAGCGTTCTGACCGTCAGTTTGCTCGCTAAGGCACTTTCAGCTAGTTCTAATAGATTTCCCCTAGCAATGCTTTTAGCTTCGTCATACGCCTTTATAT,P0081358P20_S2_L001_R1_001,urn:local:.:qrko-ezqm9ve
65	M00212:125:000000000-JJPTF:1:1110:17803:22434 1:N:0:CGTACTAG+TATCCTCT: C-GC-ATT-A-A-G-AATT-C-GC---G--C-GGC	0	M00212:125:000000000-JJPTF:1:2104:20257:25531 2:N:0:CGTACTAG+TATCCTCT: GCAAAC-AGCGCCGTGAATATCCGCCGCGCACCGAATACAAAAACAGGAACAGTCGCAGGCGTCCTCAAAGCA	0	0	M00212:125:000000000-JJPTF:1:1111:12478:28411 2:N:0:CGTACTAG+AGAGTAGA (reversed): C--GCAT-TA-AG-G-AT-TC-G--C-G-CGGC	1	M00212:125:000000000-JJPTF:1:2103:8030:14841 1:N:0:CGTACTAG+AGAGTAGA (reversed): GCAAACATCGCCGT-GAATAT-CCGCCGCG-CACCGA-ATACAAAAA-CAGGAACAGTCGCAGGCG-TCCTCAAAGCA	1	0	0											M00212:125:000000000-JJPTF:1:1102:11138:2298 2:N:0:CGTACTAG+TATCCTCT,Mon Jun 27 15:49:40 EDT 2022,,,,GCTATATGGGATAACCTAAAAAGTGCGTTCGGTTCGGTAATTGGAATTATTGGTAACCTTATAAAATCTTTTGCTGGAGTTGATGAATCTACTTCAAAAAATTCGACTTCTGTTGAAAATGTAGCAAACACAATATCTTCACTTGCTCATAAGTTCGCTGATATCACGAAAAAAATTGCTGACTTCATTGGTAAAATTAGTAAAAGCAAGGAAGCACTGGATGCTATAAAAGTAGCTTTAGTTGCTTTAG,P0081358P10_S46_L001_R_001,urn:local:.:ipyg-ezq…	M00212:125:000000000-JJPTF:1:1102:17928:2410 1:N:0:CGTACTAG+AGAGTAGA,Mon Jun 27 15:56:21 EDT 2022,,,,GTCGTTGCTGGTCTAGTTTACTTCTTTACTCAAACAGAAACAGGTAAAAAAGCATGGGCTAGTTTTGTAGACTTCTTGAAGAGTGCATGGGACGGAATAGTTTCGTTCTTTAGCGGTATCGGACAATGGTTTGCTGATATATGGAATGGAGCAGTTGACGGAGCGAAAGGTATCTGGCAAGGTTTAGTTGATTGGTTCAGCGGAATTGTACAAGGCATTCAAAATATTTGGAACGGAATAACAACATTCTT,P0081358P20_S2_L001_R1_001,urn:local:.:qrkp-ez…
66	M00212:125:000000000-JJPTF:1:2103:11200:19548 1:N:0:CGTACTAG+TATCCTCT: C-GC-ATT-A-A-G-AATT-C-GC---G--C-GGC	0	M00212:125:000000000-JJPTF:1:2101:13824:3800 1:N:0:CGTACTAG+TATCCTCT (reversed): GCAAAC-AGCGCCGTGAATATCCGCCGCGCACCGAATACAAAAACAGGAACAGTCGCAGGCGTCCTCAAAGCA	0	0	M00212:125:000000000-JJPTF:1:2104:8646:17803 1:N:0:CGTCCTAG+AGAGTAGA (reversed): C--GCAT-TA-AG-G-AT-TC-G--C-G-CGGC	1	M00212:125:000000000-JJPTF:1:1114:24219:6056 1:N:0:CGTACTAG+AGAGTAGA: GCAAACAGCGCCGG-GAATAT-TCGCCGCG-CACCGA-ATACAAAAA-CAGGAACAGTCGCAGGCG-CCATCAAAGCA	0	1	0											M00212:125:000000000-JJPTF:1:1102:19338:2310 1:N:0:CGTACTAG+TATCCTCT,Mon Jun 27 15:49:40 EDT 2022,,,,ATTATACTGGTACTGTTTATTTGCCTTGTGGTGCAGGTGGTCAAGCATGGCAATAAATTTACTTAATACATCAAGCATAGCTAAAGAAATGCAAACTAAAGTAACAGAACGCATGGGAGATTGGTTTGAAGCAGAGTTTAAAGCGAAGGCTAATAGCGCAAGCCGAAGGACTAGAT,P0081358P10_S46_L001_R_001,urn:local:.:ipyh-ezqleyt	M00212:125:000000000-JJPTF:1:1102:11121:2415 1:N:0:CGTACTAG+AGAGTAGA,Mon Jun 27 15:56:21 EDT 2022,,,,ATAAAAAAGAATGGTTGTCAGTCCGTGATTATGTAAGGCAACGTGATAAGATGACTTGCGTAAGATGTGGTGCATTCGGTGCTAAAA,P0081358P20_S2_L001_R1_001,urn:local:.:qrkq-ezqm9ve
67	M00212:125:000000000-JJPTF:1:1110:17803:22434 2:N:0:CGTACTAG+TATCCTCT (reversed): C-GC-ATT-A-A-G-AATT-C-GC---G--C-GGC	0	M00212:125:000000000-JJPTF:1:2102:26561:12997 1:N:0:CGTACTAG+TATCCTCT: GCAAAC-AGCGCCGTGAATATCCGCCGCGCACCGAATACAAAAACAGGAACAGTCGCAGGCGTCCTCAAAGCA	0	0	M00212:125:000000000-JJPTF:1:1109:2885:17423 1:N:0:CGTACTAG+AGAGTAGA (reversed): C--GCAT-TA-AG-G------------------	1	M00212:125:000000000-JJPTF:1:1107:23981:11167 1:N:0:CGTACTAG+AGAGTAGA (reversed): GCAAACAGCGCCGT-GAATAT-CCGCCGCG-CACCGA-ATACAAAAA-CAGGAACAGTCGCAGGCG-TCATC------	0	1	0											M00212:125:000000000-JJPTF:1:1102:19338:2310 2:N:0:CGTACTAG+TATCCTCT,Mon Jun 27 15:49:40 EDT 2022,,,,ATCTAGTCCTTCGGCTTGCGCTATTAGCCTTCGCTTTAAACTCTGCTTCAAACCAATCTCCCATGCGTTCTGTTACTTTAGTTTGCATTTCTTTAGCTATGCTTGATGTATTAAGTAAATTTATTGCCATGCTTGACCACCTGCACCACAAGGCAAATAAACAGTACCAGTATAAT,P0081358P10_S46_L001_R_001,urn:local:.:ipyi-ezqleyt	M00212:125:000000000-JJPTF:1:1102:15116:2419 1:N:0:CGTACTAG+AGAGTAGA,Mon Jun 27 15:56:21 EDT 2022,,,,GTAATGTAATAGGCAATTGATAGTGAATCAAACGCTCCATTTTCCACAGCTTTGTTAATGTTTGGTGCATTGTCATAAAGCGTAAAGTCAGTCAGGTATTTATTAGAAGCCAAATCATAGTAAACTTTTGCGTCCCCAATGACTTCACTAGATCCAGCACCATGTTCATATAGCAATGGATATCGTTCTCTAGCAAACTCAATACAGTTAGGAGTCAAGACAATACCGTTAAGG,P0081358P20_S2_L001_R1_001,urn:local:.:qrkr-ezqm9ve
68	M00212:125:000000000-JJPTF:1:2107:19317:18969 1:N:0:CGTACTAG+TATCCTCT (reversed): C-GC-ATT-A-A-G-G-------------------	1	M00212:125:000000000-JJPTF:1:1108:11278:24363 2:N:0:CGTACTAG+TATCCTCT (reversed): GCAAAC-AGCGCCGTGAATATCCGCCGCGCACCGAATACAAAAACAGGAACAGTCGCAGGCGTCATCAAAGCA	0	1	M00212:125:000000000-JJPTF:1:2101:27865:11650 1:N:0:CGTACTAG+AGAGTAGA (reversed): C--GCAT-TA-AG-G-AT-TC-G--C-G-CGGC	1	M00212:125:000000000-JJPTF:1:1110:12566:3179 1:N:0:CGTACTAG+AGAGTAGA: GCAAACAGCGCCGT-GAATAT-CCGCCGCG-CACCGA-ATACAAAAA-CAGGAACAGTCGCAGGCG-TCATCAAAGCA	0	1	0											M00212:125:000000000-JJPTF:1:1102:12000:2317 1:N:0:CGTACTAG+TATCCTCT,Mon Jun 27 15:49:40 EDT 2022,,,,GCGTAAGTCCAGAAATAGCTGCGAATTATATGGCAAGCAAGACAGGAGTAAGTG,P0081358P10_S46_L001_R_001,urn:local:.:ipyj-ezqleyu	M00212:125:000000000-JJPTF:1:1102:18173:2428 1:N:0:CGTACTAG+AGAGTAGA,Mon Jun 27 15:56:21 EDT 2022,,,,CGTTTTATCAGCGCCTTTGTTGTAAACAAATAGAAAGCAAAATATAATGGTAACTAGAATGATTTTAATAACTATCTTGATTTTGGCGATTCTTTTCGCTACGTGGGTCAAAGATAGAGAAGCGATGAACCCACCTTTCAAACGTAGACTTGTGATTGATTTGACGGTAGTCTTCGCGCTATGGGTTTTATATGCAGTC,P0081358P20_S2_L001_R1_001,urn:local:.:qrks-ezqm9ve
69	M00212:125:000000000-JJPTF:1:2103:20233:16529 1:N:0:CGTACTAG+TATCCTCT: C-GC-ATT-A-A-G-AATT-C-GC---G-------	0	M00212:125:000000000-JJPTF:1:2111:9747:22216 1:N:0:CGTACTAG+TATCCTCT (reversed): GCAAAC-AGCGCCGTGAATATCCGCCGCGCACCGAATACAAAAACAGGAACAGTCGCAGGCGTCCTCAAAGCA	0	0	M00212:125:000000000-JJPTF:1:2112:12561:23231 2:N:0:CGTACTAG+AGAGTAGA: C--GCAT-TA-AG-G-AT-TC-G--C-G-CGGC	1	M00212:125:000000000-JJPTF:1:1108:8117:4253 1:N:0:CGTACTAG+AGAGTAGT (reversed): GCAAACATCGCCGT-GAATAT-CCGCCGCG-CACCGA-ATACAAAAA-CAGGAACAGTCGCAGGCG-TCCTCAAAGCA	1	0	0											M00212:125:000000000-JJPTF:1:1102:12000:2317 2:N:0:CGTACTAG+TATCCTCT,Mon Jun 27 15:49:40 EDT 2022,,,,CACTTACTCCTGTCTTGCTTGCCATATAATTCGCAGCTATTTCTGGACTTACGC,P0081358P10_S46_L001_R_001,urn:local:.:ipyk-ezqleyu	M00212:125:000000000-JJPTF:1:1102:13437:2430 1:N:0:CGTACTAG+AGAGTAGA,Mon Jun 27 15:56:21 EDT 2022,,,,ATATAAAGGCGTATGACGAAGCTAAAAGCATTGCTAGGGGAAATCTATTAGAACTAGCTGAAAGTGCCTTAGCGAGCAAACTGACGGTCAGAACGCTAAAGGAAACAGAAACAATCTATGACGCTGACGGAAACGTCGAAAAAGTAAAGGTTAAAGAAAAAGAACTGGATAAAGATAGCTTGGTAGCGATGATGGTTGCTAAGGCCGGAAACCCTGAACTTTATAACCCTACTGAATGGCGGAGATTGCAA,P0081358P20_S2_L001_R1_001,urn:local:.:qrkt-ez…
70	M00212:125:000000000-JJPTF:1:1101:11925:14452 1:N:0:CGTACTAG+TATCCTCT: C-GC-ATT-A-A-G-AA------------------	0	M00212:125:000000000-JJPTF:1:1105:5685:16246 2:N:0:CGTACTAG+TATCCTCT: GCAAAC-AGCGCCGTGAATATCCGCCGCGCACCGAATACAAAAACAGGAACAGTCGCAGGCGTCCT-------	0	0	M00212:125:000000000-JJPTF:1:1114:6491:8417 1:N:0:CGTACTAG+AGAGTAGA (reversed): --------GA-AA-G-AA-AA-C--C-G-ATCT	1	M00212:125:000000000-JJPTF:1:1104:15910:9280 1:N:0:CGTACTAG+AGAGTAGA (reversed): GCAAACAGCGCCGT-GAATAT-CCGCCGCG-CACCGA-ATACAAAAA-CAGGAACAGTCGCAGGCG-TCATCAAAGCA	0	1	0											M00212:125:000000000-JJPTF:1:1102:11802:2323 1:N:0:CGTACTAG+TATCCTCT,Mon Jun 27 15:49:40 EDT 2022,,,,GAATAACAACATTCTTTAGCAATTTATGGACAACTGTTATTGGTGGCATTCAATCTATATG,P0081358P10_S46_L001_R_001,urn:local:.:ipyl-ezqleyu	M00212:125:000000000-JJPTF:1:1102:17049:2433 1:N:0:CGTACTAG+AGAGTAGA,Mon Jun 27 15:56:21 EDT 2022,,,,GTAAAGTCATCAGGAATATATCCAGCGACAAAAGAATTTTGTAGGTCTGCAAAGTCTTTCAAATCTGTAATAAAGTCTGAACCAGTAAGTTCTAAGTATCTAATTGCATGTTTTAAAATCATTTACAGTCCTTTCAGCTCATTAAATTTCTTTCTGCCACAATTCGACAAGTTCTTTAAGCCCTTTACCGTCAGTATCGAACTCAAAGCTAGAACGGAAG,P0081358P20_S2_L001_R1_001,urn:local:.:qrku-ezqm9ve
71	M00212:125:000000000-JJPTF:1:1111:8745:19593 1:N:0:CGTACTAG+TATCCTCT (reversed): C-GC-ATT-A-A-G-AATT-C-GC---G--C-GGC	0	M00212:125:000000000-JJPTF:1:2105:7106:7405 2:N:0:CGTACTAG+TATCCTCT: GCAAAC-AGCGCCGTGAATATCCGCCGCGCACCGAATACAAAAACAGGAACAGTCGCAGGCGTCATCAAAGCA	0	1	M00212:125:000000000-JJPTF:1:2109:3124:19963 2:N:0:CGTACTAG+AGAGTAGA: ---------A-AG-G-AT-TC-G--C-G-CGGC	1	M00212:125:000000000-JJPTF:1:2103:23088:14962 2:N:0:CGTACTAG+AGAGTAGA (reversed): GCAAACATCGCCGT-GAATAT-CCGCCGCG-CACCGA-ATACAAAAA-CAGGGACAGTCGCAGGCG-TCCTCAAAGCA	1	0	0											M00212:125:000000000-JJPTF:1:1102:11802:2323 2:N:0:CGTACTAG+TATCCTCT,Mon Jun 27 15:49:40 EDT 2022,,,,CATATAGATTGAATGCCACCAATAACAGTTGTCCATAAATTGCTAAAGAATGTTGTTATTC,P0081358P10_S46_L001_R_001,urn:local:.:ipym-ezqleyu	M00212:125:000000000-JJPTF:1:1102:13804:2450 1:N:0:CGTACTAG+AGAGTAGA,Mon Jun 27 15:56:21 EDT 2022,,,,GCCTACCACATACCAATTTGGCTATATCCTATAAATAAAAGGGCTGTTAGTTGGCGACACTCATTTAACTAAGGCATTCCCGTCACCTTGCACCCTATGCTTGGCTGTCAACTCTATGACATTTAAGCACCGTCAATCAGCACACCTATTGTTTCAATTCAAAACGTTTAATACTCCAGCTACTACCAATAAGATAGATGTAAATACACTTAGCATAATAGCTAGATAGTCATGGCGATAATACCACTCTT,P0081358P20_S2_L001_R1_001,urn:local:.:qrkv-ez…
72	M00212:125:000000000-JJPTF:1:2103:26999:18710 1:N:0:CGTACTAG+TATCCTCT: C-GC-ATT-A-A-G-AATT-C-GC---G--C-GGC	0	M00212:125:000000000-JJPTF:1:2101:6018:12411 2:N:0:CGTACTAG+TATCCTCT (reversed): GCAAAC-AGCGCCGTGAATATCCGCCGCGCACCGAATACAAAAACAGGAACAGTCGCAGGCGTCATCAA----	0	1	M00212:125:000000000-JJPTF:1:2104:23688:8795 2:N:0:CGTACTAG+AGAGTAGA (reversed): ---------T-TT-G-AG-GC-T--G-G-CGGA	1	M00212:125:000000000-JJPTF:1:1102:13358:21429 1:N:0:CGTACTAG+AGAGTAGA: GCAAACATCGCCGT-GAATAT-CCGCCGCG-CACCGA-ATACAAAAA-CAGGAACAGTCGCAGGCG-TCCTCAAAGCA	1	0	0											M00212:125:000000000-JJPTF:1:1102:11912:2327 1:N:0:CGTACTAG+TATCCTCT,Mon Jun 27 15:49:40 EDT 2022,,,,GGTTCTATCAGAAAAGTTATAAAACTTAAATTTAGGAACAATAACTTCATAACCATTAATAACAGCGTCTAACATTTTTCCTTTTTCATCAAGAGTGAATGGTTCTTTTTCGCCTTTTTCATAACATTTTCCATTACCGTCTTTAAGATAATGGTTCCAACCATACCGACTGATATAATGGAAAGCTCTATCATTAC,P0081358P10_S46_L001_R_001,urn:local:.:ipyn-ezqleyu	M00212:125:000000000-JJPTF:1:1102:12020:2460 1:N:0:CGTACTAG+AGAGTAGA,Mon Jun 27 15:56:21 EDT 2022,,,,AGCTGATTCTGTGTAAAAATAGGACCATTAATATTTTCATGATACAAGTCAATTAATTCTTTCAAAGTTGCAAACTTGAATAGCTGGTTGTCTACGATTATGCGTTCATAATATAAATTACCCTTAACTACTCGTCTGCGGTTTGTTGAAATCAGTTTATAAGTCAGTTCCTTTTCAAGTTGAATCAGTAAAGGAATGATAGTAGAGTTATAAAAATAAATTTGCTGTTCTTGTGTTGCAGTACCAAGCAA,P0081358P20_S2_L001_R1_001,urn:local:.:qrkw-ez…
73	M00212:125:000000000-JJPTF:1:2103:3603:12390 2:N:0:CGTACTAG+TATCCTCT (reversed): C-GC-ATT-A-A-G-AATT-C-GC---G--C-GGC	0	M00212:125:000000000-JJPTF:1:2111:9747:22216 2:N:0:CGTACTAG+TATCCTCT: GCAAAC-AGCGCCGTGAATATCCGCCGCGCACCGAATACAAAAACAGGAACAGTCGCAGGCGTCCTCAAAGCA	0	0	M00212:125:000000000-JJPTF:1:2103:4965:13614 1:N:0:CGTACTAG+AGAGTAGA: C--GCAT-TA-AG-G-AT-TC-G--C-G-CGGC	1	M00212:125:000000000-JJPTF:1:2108:10450:7820 1:N:0:CGTACTAG+AGAGTAGA: GCAAACATCGCCGT-GAATAT-CCGCCGCG-CACCGA-ATACAAAAA-CAGGAACAGTCGCAGGCG-TCCTCAAAGCA	1	0	0											M00212:125:000000000-JJPTF:1:1102:11912:2327 2:N:0:CGTACTAG+TATCCTCT,Mon Jun 27 15:49:40 EDT 2022,,,,GTAATGATAGAGCTTTCCATTATATCAGTCGGTATGGTTGGAACCATTATCTTAAAGACGGTAATGGCAAATGTTATGAAAAAGGCGAAAAAGAACCATTCACTCTTGATGAAAAAGGAAAAATGTTAGACGCTGTTATTAATGGTTATGAAGTTATTGTTCCTAAATTTAAGTTTTATAACTTTTCTGATAGAACC,P0081358P10_S46_L001_R_001,urn:local:.:ipyo-ezqleyu	M00212:125:000000000-JJPTF:1:1102:17376:2461 1:N:0:CGTACTAG+AGAGTAGA,Mon Jun 27 15:56:21 EDT 2022,,,,GGCTATGCAAAAAGCAGCAGACGGTTCAAGCGGTGCTACAAAAACCATAAGGGATACTTGGTCTGGTTTTAATGAAGACTTATCGCAAGCCTTACTTCCTACACTTGAGGCTTTAACTCCTGTTATCAATGCTATAATTGATAAAATGGGCGATTGGGGCAAAGGTGCTGGCAAAGCTATAGAAAATGTAGTTAAGTATTTCCAAGACTTGTTCAAACAGTTACAACAAGACGGTGCAATATCTCAATT,P0081358P20_S2_L001_R1_001,urn:local:.:qrkx-ezqm…
74	M00212:125:000000000-JJPTF:1:1101:15179:20069 2:N:0:CGTACTAG+TATCCTCT: C-GC-ATT-A-A-G-AATT-C-GC---G--C-GGC	0	M00212:125:000000000-JJPTF:1:1112:14229:3620 2:N:0:CGTACTAG+TATCCTCT: GCAAAC-AGCGCCGTGAATATCCGCCGCGCACCGAATACAAAAACAGGAACAGTCGCAGGCGTCCTCAAAGCA	0	0	M00212:125:000000000-JJPTF:1:2102:9993:6961 1:N:0:CGTACTAG+AGAGTAGA (reversed): C--GCAT-TA-AG-G------------------	1	M00212:125:000000000-JJPTF:1:1107:26904:12510 1:N:0:CGTACTAG+AGAGTAGA (reversed): GCAAACATCGCCGT-GAATAT-CCGCCGCG-CACCGA-ATACAAAAA-CAGGAACAGTCGCAGGCG-TCCTCAAAGCA	1	0	0											M00212:125:000000000-JJPTF:1:1102:14879:2344 1:N:0:CGTACTAG+TATCCTCT,Mon Jun 27 15:49:40 EDT 2022,,,,TTTGGCGGTACTGGAGAAAACCTTAAAGGTGTCGCACAGGCTTATGGTCAGATGTCAGCTTCTGGAAAAGTTACTGCTGAAAATATTAATCAGTTGACAGATAACAACACGGCTCTTAGCGCTTCTTTGAAAGATACTGTTATGCAAATGAACCCCTCATTACAGCAGTATGGTTCATTCAATGAAGCTGTTTCAGCTGGTGCTGTCTCAATGGATATGCTCGATAAGGCTATGCAAAAAGCAGCAGACGG,P0081358P10_S46_L001_R_001,urn:local:.:ipyp-ez…	M00212:125:000000000-JJPTF:1:1102:12257:2467 1:N:0:CGTACTAG+AGAGTAGA,Mon Jun 27 15:56:21 EDT 2022,,,,GTCAAGATGTTTCTAATTTAGCACGAGCAATCAGACGAGAATTTGACCTAGGGAGGGCTTAATGGTAAGACAGTATAAAATACATACCAACTTAGACGGAACAGACGATAAAGTTTGGGAC,P0081358P20_S2_L001_R1_001,urn:local:.:qrky-ezqm9ve
75	M00212:125:000000000-JJPTF:1:2104:16168:7852 2:N:0:CGTACTAG+TATCCTCT (reversed): C-GC-ATT-A-A-G-AATT-C-GC---G--C-GGC	0	M00212:125:000000000-JJPTF:1:1103:7878:6795 1:N:0:CGTACTAG+TATCCTCT: GCAAAC-AGCGCCGTGAATATCCGCCGCGCACCGAATACAAAAACAGGAACAGTCGCAGGCGTCCTCAAAGCA	0	0	M00212:125:000000000-JJPTF:1:2110:26119:18241 1:N:0:CGTACTAG+AGAGTAGA: C--GCAT-TA-AG-G-AT-TC-G--C-G-CGGC	1	M00212:125:000000000-JJPTF:1:2108:13678:2854 2:N:0:CGTACTAG+AGAGTAGA: GCAAACAGCGCCGT-GAATAT-CCGCCGCG-CACCGA-ATACAAAAA-CAGGAACAGTCGCAGGCG-TCATCAAAA--	0	1	0											M00212:125:000000000-JJPTF:1:1102:14879:2344 2:N:0:CGTACTAG+TATCCTCT,Mon Jun 27 15:49:40 EDT 2022,,,,TTGTAGCACCGCTTGAACCGTCTGCTGCTTTTTGCATAGCCTTATCGAGCATATCCATTGAGACAGCACCAGCTGAAACAGCTTCATTGAATGAACCATACTGCTGTAATGAGGGGTTCATTTGCATAACAGTATCTTTCAAAGAAGCGCTAAGAGCCGTGTTGTTATCTGTCAACTGATTAATATTTTCAGCAGTAACTTTTCCAGAAGCTGACATCTGACCATAAGCCTGTGCGACACCTTTAAGGTTT,P0081358P10_S46_L001_R_001,urn:local:.:ipyq-ez…	M00212:125:000000000-JJPTF:1:1102:13937:2470 1:N:0:CGTACTAG+AGAGTAGA,Mon Jun 27 15:56:21 EDT 2022,,,,ATCTTAGCTGGGCATTTGCATGGTCTGAAGTTAAAAAAGTATATCCTGAAGCTAACAGCAAAGTTTATGAAAATGAACAAGGGTTAAATTATCACACAGACGGTCGCACAGCGTGGGTTAAAGTTGGTATGACTATTGAGGGCTTAGAGCATATTGAGTATTTGCCTGTAATGGACTATCGCAATCAATCTATCCCAGTTGAAAAACTGACTTCTATGGACGTAAATAAAGCCATTCAGCGTGGACTAGTT,P0081358P20_S2_L001_R1_001,urn:local:.:qrkz-ez…
76	M00212:125:000000000-JJPTF:1:1103:5018:9367 2:N:0:CGTACTAG+TATCCTCT: C-GC-ATT-A-A-G-AATT-C-GC---G--C-GGC	0	M00212:125:000000000-JJPTF:1:2106:25152:14630 2:N:0:CGTACTAG+TATCCTCT: GCAAAC-AGCGCCGTGAATATCCGCCGCGCACCGAATACAAAAACAGGAACAGTCGCAGGCGTCCTCAA----	0	0	M00212:125:000000000-JJPTF:1:1112:11878:14633 2:N:0:CGTACTAG+AGAGTAGA (reversed): C--GCAT-TA-AG-G-AT-TC-G--C-G-CGGC	1	M00212:125:000000000-JJPTF:1:1109:10011:24256 2:N:0:CGTACTAG+AGAGTAGA (reversed): GCAAACATCGCCGT-GAATAT-CCGCCGCG-CACCGA-ATACAAAAA-CAGGAACAGTCGCAGGCG-TCCTCAAAGCA	1	0	0											M00212:125:000000000-JJPTF:1:1102:10995:2346 1:N:0:CGTACTAG+TATCCTCT,Mon Jun 27 15:49:40 EDT 2022,,,,GTTATGGTAAGAACGGAACTTTCAGCGAAAAGATAACGTTCGATATAATCACAAAGTGGTATACTTACGAAAATTTAACTTTTGAAATGATTCAAAATGGTAAAGTTATTGCCGGAAAGTCTAAAATTTATGGTGGAACAGCACCAGGAGACTATAAGTATATCAAAGGAACTTCTTACACTTATTATGGAGAAAGTAATATAGACCGTTTAAGCCGGTGGGATATTA,P0081358P10_S46_L001_R_001,urn:local:.:ipyr-ezqleyu	M00212:125:000000000-JJPTF:1:1102:19515:2478 1:N:0:CGTACTAG+AGAGTAGA,Mon Jun 27 15:56:21 EDT 2022,,,,GTACATTCTAGCATATTCAAAGTAATTTAAACTGTTGATATACTGCTGACTATCTTTTTTGTGATAATTTAGAGTTATTAATCTCCTTTCAGCTAGTGATTCAAAAGATGTTATCATATTTCTTCTTCAATGAAACCTAAAGTTAGCAAGGCTTTATAT,P0081358P20_S2_L001_R1_001,urn:local:.:qrl0-ezqm9vf
77	M00212:125:000000000-JJPTF:1:2102:2342:11720 1:N:0:CGTACTAG+TATCCTCT (reversed): C-GC-ATT-A-A-G-AATT-C-GC---G--C-GGC	0	M00212:125:000000000-JJPTF:1:2105:17570:12649 2:N:0:CGTACTAG+TATCCTCT (reversed): GCAAAC-AGCGCCGTGAATATCCGCCGCGCACCGAATACAAAAACAGGAACAGTCGCAGGCGTCCTCAAAGCA	0	0	M00212:125:000000000-JJPTF:1:2105:5737:6353 1:N:0:CGTACTAG+AGAGTAGA: C--GCAT-TA-AG-G-AT-TC-G--C-G-CGGC	1	M00212:125:000000000-JJPTF:1:2107:21639:18448 1:N:0:CGTACTAG+AGAGTAGA (reversed): GCAAACATCGCCGT-GAATAT-CCGCCGCG-CACCGA-ATACAAAAA-CAGGAACAGTCGCAGGCG-TCCTCAAAGCA	1	0	0											M00212:125:000000000-JJPTF:1:1102:10995:2346 2:N:0:CGTACTAG+TATCCTCT,Mon Jun 27 15:49:40 EDT 2022,,,,TAATATCCCACCGGCTTAAACGGTCTATATTACTTTCTCCATAATAAGTGTAAGAAGTTCCTTTGATATACTTATAGTCTCCTGGTGCTGTTCCACCATAAATTTTAGACTTTCCGGCAATAACTTTACCATTTTGAATCATTTCAAAAGTTAAATTTTCGTAAGTATACCACTTTGTGATTATATCGAACGTTATCTTTTCGCTGAAAGTTCCGTTCTTACCATAAC,P0081358P10_S46_L001_R_001,urn:local:.:ipys-ezqleyu	M00212:125:000000000-JJPTF:1:1102:14510:2489 1:N:0:CGTACTAG+AGAGTAGA,Mon Jun 27 15:56:21 EDT 2022,,,,ATATTAGAGAGTTCATTTATGAAAAGCAACTTCAAAAGTTTAAGGGCAGAAGAAAAAGCAAGTAAACATTATGCTAGAGGCGTTAGAAAGCTATCTAAAGAGCTCGAAGAGATGAACGAAACAAAGTATAGGGTTGGGCCTAACGAGTGCTTATATGGCTTGATAAGCGAATTATGGAGCTATTGGGGTAAAGGTTATATCC,P0081358P20_S2_L001_R1_001,urn:local:.:qrl1-ezqm9vf
78	M00212:125:000000000-JJPTF:1:1114:18478:25015 2:N:0:CGTACTAG+TATCCTCT: C-GC-ATT-A-A-G-AATT-C-GC---G--C-GGC	0	M00212:125:000000000-JJPTF:1:1106:21605:21780 2:N:0:CGTACTAG+TATCCTCT (reversed): GCAAAC-AGCGCCGTGAATATCCGCCGCGCTCCGAATACAAAAACAGGAACAGTCGCAGGCGTCCTCAAAGCA	0	0	M00212:125:000000000-JJPTF:1:2105:5737:6353 2:N:0:CGTACTAG+AGAGTAGA (reversed): C--GCAT-TA-AG-G-AT-TC-G--C-G-CGGC	1	M00212:125:000000000-JJPTF:1:1102:13358:21429 2:N:0:CGTACTAG+AGAGTAGA (reversed): GCAAACATCGCCGT-GAATAT-CCGCCGCG-CACCGA-ATACAAAAA-CAGGAACAGTCGCAGGCG-TCCTCAAAGCA	1	0	0											M00212:125:000000000-JJPTF:1:1102:11369:2358 1:N:0:CGTACTAG+TATCCTCT,Mon Jun 27 15:49:40 EDT 2022,,,,CCACTTAGGGACATCGCCAATAAGTGGTAAAGCCATAGTCCAATTCTTCTTATCTTTGACCTGCTCATGATTTTCTAGCATGTAAAGCAAGCCGAACGACCTATCGTTGTAAAATTCTTCTTCTGATTTGAAACGTTCAACAAGTTTATCATAAAGTCCATCTCGTTTAAGTCCGCCAGAAGTGATATAAATACTTTGCCAGTTATCTTGTTTTTGACGTGAACCTTTATTAACTGATTCTGTTATATCTT,P0081358P10_S46_L001_R_001,urn:local:.:ipyt-ez…	M00212:125:000000000-JJPTF:1:1102:21131:2500 1:N:0:CGTACTAG+AGAGTAGA,Mon Jun 27 15:56:21 EDT 2022,,,,GTTCATCAGTCCGAGCATAGCATTGTTATTGTTGCTGTTAGTTATTAACCCAGTGTTCGCATTGCTGTGGCTATTGGTATGGCTTGCTATTAAGTTATAAAGCTAGATAAAATAAATAAATAAAGATATAAAGGTATACTTTCAGAGAGGAAATAAAAATATTTTTCCATAGGTACCCGCCCCATAATCGCTATGTTTAAGGA,P0081358P20_S2_L001_R1_001,urn:local:.:qrl2-ezqm9vf
79	M00212:125:000000000-JJPTF:1:1101:20345:6690 1:N:0:CGTACTAG+TATCCTCT (reversed): C-GC-ATT-A-A-G-AATT-C-GC---G--C-GGC	0	M00212:125:000000000-JJPTF:1:1107:12239:25413 2:N:0:CGTACTAG+TATCCTCT (reversed): GCAAAC-AGCGCCGTGAATATCCGCCGCGCACCGAATACAAAAACAGGAACAGTCGCAGGCGTCCTCAAAGCA	0	0	M00212:125:000000000-JJPTF:1:2114:12244:17800 1:N:0:CGTACTAG+AGAGTAGA (reversed): C--GCAT-TA-AG-G-AT-TC-G--C-G-CGGC	1	M00212:125:000000000-JJPTF:1:2102:26527:12019 2:N:0:CGTACTAG+AGAGTAGT (reversed): GCAAACATCGCCGT-GAATAT-CCGCCGCG-CACCGA-ATACAAAAA-CAGGAACAGTCGCAGGCG-TCCTCAAAGCA	1	0	0											M00212:125:000000000-JJPTF:1:1102:11369:2358 2:N:0:CGTACTAG+TATCCTCT,Mon Jun 27 15:49:40 EDT 2022,,,,CATATGGAGAAGATATAACAGAATCAGTTAATAAAGGTTCACGTCAAAAACAAGATAACTGGCAAAGTATTTATATCACTTCTGGCGGACTTAAACGAGATGGACTTTATGATAAACTTGTTGAACGTTTCAAATCAGAAGAAGAATTTTACAACGATAGGTCGTTCGGCTTGCTTTACATGCTAGAAAATCATGAGCAGGTCAAAGATAAGAAGAATTGGACTATGGCTTTACCACTTATTGGCGATGT,P0081358P10_S46_L001_R_001,urn:local:.:ipyu-ezq…	M00212:125:000000000-JJPTF:1:1102:12654:2502 1:N:0:CGTACTAG+AGAGTAGA,Mon Jun 27 15:56:21 EDT 2022,,,,CTCCTGTTATCAATGCTATAATTGATAAAATGGGCGATTGGGGCAAAGGTGCTGGCAAAGCTATAGAAAATGTAGTTAAGTATTTCCAAGACTTGTTCAAACAGTTACAACA,P0081358P20_S2_L001_R1_001,urn:local:.:qrl3-ezqm9vf
80	M00212:125:000000000-JJPTF:1:1112:11595:27523 2:N:0:CGTACTAG+TATCCTCT (reversed): C-GC-ATT-A-A-G-AATT-C-GC---G--C-GCC	0	M00212:125:000000000-JJPTF:1:1107:4865:13386 2:N:0:CGTACTAG+TATCCTCT (reversed): GCAAAC-AGCGCCGTGAATATCCGCCGCGCACCGAATACAAAAACAGGAACAGTCGCAGGCGTCCTCAAAGCA	0	0	M00212:125:000000000-JJPTF:1:1111:13653:7952 2:N:0:CGTACTAG+AGAGTAGA (reversed): C--GCAT-TA-AG-G-AT-TC-G--C-G-CGGC	1	M00212:125:000000000-JJPTF:1:1105:18207:27852 1:N:0:CGTACTAG+AGAGTAGA (reversed): GCAAACAGCGCCGT-GAATAT-CCGCCGCG-CACCGA-ATACAAAAA-CAGGAACAGTCGCAGGCG-TCATCAAAGCA	0	1	0											M00212:125:000000000-JJPTF:1:1102:20602:2387 1:N:0:CGTACTAG+TATCCTCT,Mon Jun 27 15:49:40 EDT 2022,,,,CTCTAGCTAGTATTCAAACTAAGCTGGAACAAGGTAAATTGCGTGGCTTATTGAAAATTAATGCCTTTCTTGATATTGACAATACACAGGAGTATCGAGAAAAAGCACTAGCAACAATAAAGAATATGCA,P0081358P10_S46_L001_R_001,urn:local:.:ipyv-ezqleyv	M00212:125:000000000-JJPTF:1:1102:17071:2502 1:N:0:CGTACTAG+AGCGTAGA,Mon Jun 27 15:56:21 EDT 2022,,,,GATTGCGACTCTGCCTACCACATACCAATTTGGCTATATCCTATAAATAAAAGGGCTGTTAGTTGGCGACACTCATTTAACTAAGGCATTCCCGTCACCTTGCACCCTATGCTTGGCTGTCAACTCTATGACATTTAAGCACCGTCAATCAGCACACCTATTGTTTCAATTCAAAACGTTTAATACTCCAGCTACTACCAATAAGATAGATG,P0081358P20_S2_L001_R1_001,urn:local:.:qrl4-ezqm9vf
81	M00212:125:000000000-JJPTF:1:2111:5423:18888 1:N:0:CGTACTAG+TATCCTCT: C-GC-ATT-A-A-G-AATT-C-GC---G--C-GGC	0	M00212:125:000000000-JJPTF:1:2106:10763:24916 1:N:0:CGTACTAG+TATCCTCT (reversed): GCAAAC-AGCGCCGTGAATATCCGCCGCGCACCGAATACAAAAACAGGAACAGTCGCAGGCGTCCTCAA----	0	0	M00212:125:000000000-JJPTF:1:1106:18327:10145 1:N:0:CGTACTAG+AGAGTAGA (reversed): C--GCAT-TA-AG-G-AT-TC-G--C-G-CGGC	1	M00212:125:000000000-JJPTF:1:2108:3449:8784 1:N:0:CGTACTAG+AGAGTAGA: GCAAACATCGCCGT-GAATAT-CCGCCGCG-CACCGA-ATACAAAAA-CAGGAACAGTCGCAGGCG-TCCTCAAAGCA	1	0	0											M00212:125:000000000-JJPTF:1:1102:20602:2387 2:N:0:CGTACTAG+TATCCTCT,Mon Jun 27 15:49:40 EDT 2022,,,,TGCATATTCTTTATTGTTGCTAGTGCTTTTTCTCGATACTCCTGTGTATTGTCAATATCAAGAAAGGCATTAATTTTCAATAAGCCACGCAATTTACCTTGTTCCAGCTTAGTTTGAATACTAGCTAGAG,P0081358P10_S46_L001_R_001,urn:local:.:ipyw-ezqleyv	M00212:125:000000000-JJPTF:1:1102:13642:2503 1:N:0:CGTACTAG+AGAGTAGA,Mon Jun 27 15:56:21 EDT 2022,,,,GAATAACAACATTCTTTAGCAATTTATGGACAACTGTTATTGGTGGCATTCAATCTATATGGGGCGGAGTAACTGGCTTTTTTAGTGGAATATTCGACGCAGTTAGTTCAGTAGTTTCTACAGTATTTAGCGCTATTGGTGGCTTTGCTAGTTCAGCTTGGGATGTACTGGTTAGCGTATGGAGTGCAGTAGCTGGCTTCTTTGGTGGAATATTTAATGCTGTAAGTGGAGTTGTATCTAGCGTTTTCAG,P0081358P20_S2_L001_R1_001,urn:local:.:qrl5-ezq…
82	M00212:125:000000000-JJPTF:1:1111:8745:19593 2:N:0:CGTACTAG+TATCCTCT: C-GC-ATT-A-A-G-AATT-C-GC---G--C-GGC	0	M00212:125:000000000-JJPTF:1:1112:16385:21950 2:N:0:CGTACTAG+TATCCTCT (reversed): GCAAAC-AGCGCCGTGAATATCCGCCGCGCACCGAATACAAAAACAGGAACAGTCGCAGGCGTCCTCAAAGC-	0	0	M00212:125:000000000-JJPTF:1:2101:9588:10206 1:N:0:CGTACTAG+AGAGTAGA (reversed): C--GCAT-TA-AG-G------------------	1	M00212:125:000000000-JJPTF:1:2103:8329:24668 1:N:0:CGTACTAG+AGAGTAGA (reversed): GCAAACATCGCCGT-GAATAT-CCGCCGCG-CACCGA-ATACAAAAA-CAGGAACAGTCGCAGGCG-TCC--------	1	0	0											M00212:125:000000000-JJPTF:1:1102:13868:2393 1:N:0:CGTACTAG+TATCCTCT,Mon Jun 27 15:49:40 EDT 2022,,,,GCTATAGAAAATGTAGTTAAGTATTTCCAAGACTTGTTCAAACAGTTACAACAAGACGGTGCAATATCTCAATTCTCTGCTATATGGGATAACCTAAAAAGTGCGTTCGGTTCGGTAATTGGAATTATTGGTAACCTTATAAAATCTTTTGCTGGAGTTGATGAATCTACTTCAAAAAATTCGACTTCTGTTGAAAATGTAGCAAACACAATATCTTCACTTGCTAATAAGTTCGCTGATATCACGAAAAA,P0081358P10_S46_L001_R_001,urn:local:.:ipyx-ez…	M00212:125:000000000-JJPTF:1:1102:15037:2507 1:N:0:CGTACTAG+AGAGTAGA,Mon Jun 27 15:56:21 EDT 2022,,,,ACAAAATTCTTTTGTCGCTGGATATATTCCTGATGACTTTACAGAGCAAATGGAGAGCTTTACAGACAAGTTATTGATACTTTGGGTAGATTGTAACGGAGGACTGCAAAACGCCTTAGACGACAAAACAGAGCTTCCTACAACTAACGAGTTAATCAATATCTTCTGTAAAAC,P0081358P20_S2_L001_R1_001,urn:local:.:qrl6-ezqm9vf
83	M00212:125:000000000-JJPTF:1:1102:26391:11172 1:N:0:CGTACTAG+TAACCTCT: C-GC-ATT-A-A-G-AATT-C-GC---G--C-GGC	0	M00212:125:000000000-JJPTF:1:2107:8562:14960 2:N:0:CGTACTAG+TATCCTCT (reversed): GCAAAC-AGCGCCGTGAATATCCGCCGCGCACCGAATACAAAAACAGGAACAGTCGCAGGCGTCATCAAAGCA	0	1	M00212:125:000000000-JJPTF:1:1102:7275:15279 2:N:0:CGTACTAG+AGAGTAGA (reversed): C--GCAT-TA-AG-G-AT-TC-G--C-G-CGGC	1	M00212:125:000000000-JJPTF:1:1113:18755:17536 2:N:0:CGTACTAG+AGAGTAGA: GCAAACATCGCCGT-GAATAT-CCGCCGCG-CACCGA-ATACAAAAA-CAGGAACAGTCGCAGGCG-TCCTCAAAGCA	1	0	0											M00212:125:000000000-JJPTF:1:1102:13868:2393 2:N:0:CGTACTAG+TATCCTCT,Mon Jun 27 15:49:40 EDT 2022,,,,CCATTATAGCATTGAAAGCTCCTTGTATAATTGTACCAGCTTCAACAATCTTATTGTATGTCTCATAAGCCTTAATGATTCCGTTGATAACTTTCATAGCAACGAAAGCACCAGCTAAAGCAACTAAAGCTACTTTTATAGCATCCATTGCTTCCTTGCTTTTACTAATTTTACCAATGAAGTCAGCAATTTTTTTCGTGATATCAGCGAACTTATTAGCAAGTGAAGATATTGTGTTTGCTACATTTTCA,P0081358P10_S46_L001_R_001,urn:local:.:ipyy-ez…	M00212:125:000000000-JJPTF:1:1102:15505:2508 1:N:0:CGTACTAG+AGAGTAGA,Mon Jun 27 15:56:21 EDT 2022,,,,ATTAATAGCTCCTGATACTTTTTCAATCGTACCTGTTACGCCACCAAGAACTCTGTCTATCGTGTCTTTGATTCCTCCGAATATCCCACTAAAGAAGTCTCCGAGCCCTTTAAATACTCCTGTTATTGCGTTATAA,P0081358P20_S2_L001_R1_001,urn:local:.:qrl7-ezqm9vf
84	M00212:125:000000000-JJPTF:1:2109:15864:20176 2:N:0:CGTCCTAG+TATCCTCT (reversed): C-GC-ATT-A-A-G-AATT-C-GC---G--C-GGC	0	M00212:125:000000000-JJPTF:1:2109:15629:15304 1:N:0:CGTACTAG+TATCCTCT: GCAAAC-AGCGCCGTGAATATCCGCCGCGCACCGAATACAAAAACAGGAACAGTCGCAGGCGCCCTCAAAGCA	0	0	M00212:125:000000000-JJPTF:1:1109:13870:10049 2:N:0:CGTACTAG+AGAGTAGA: ---------A-AG-G-AT-TC-G--C-G-CGGC	1	M00212:125:000000000-JJPTF:1:2101:14218:23507 1:N:0:CGTACTAG+AGAGTAGA: GCAAACATCGCCGT-GAATAT-CCGCCGCG-CACCGA-ATACAAAAA-CAGGAACAGTCGCAGGCG-TCCTCAAAGCA	1	0	0											M00212:125:000000000-JJPTF:1:1102:13045:2396 1:N:0:CGTACTAG+TATCCTCT,Mon Jun 27 15:49:40 EDT 2022,,,,TCTTCGCGCTATGGGTTTTATATGCAGTCTTTTACTTTACTCAAACTCCTTCAACCTCTGACATTGCGAAAACTGTAATTAATGTAGGTTTGCTATACTTTGTAGGTCAATTTATTTATTTAATTGCAAGTATCAGCCCTATGTTTGCCGGTTTGGTTAAACTTATCAAGAAGAATGGTGTAAGTATTCCCGAAGTTGAAGAAGAACAAACGGAGGATAAAAAAGAATGGTAAATCAAGCACAGGTCAAG,P0081358P10_S46_L001_R_001,urn:local:.:ipyz-ezq…	M00212:125:000000000-JJPTF:1:1102:15210:2510 1:N:0:CGTACTAG+AGAGTAGA,Mon Jun 27 15:56:21 EDT 2022,,,,CTTTTATTTATAGGATATAGCCAAATTGGTATGTGGTAGGCAGAGTCGCAATCTGGTACTGGTTCGATTCCAGTTGTCCTAGTTCTCCTTTATTTTATTATATG,P0081358P20_S2_L001_R1_001,urn:local:.:qrl8-ezqm9vf
85	M00212:125:000000000-JJPTF:1:1103:12843:6330 1:N:0:CGTACTAG+TATCCTCT (reversed): C-GC-ATT-A-A-G-AATT-C-GC---G--C-GGC	0	M00212:125:000000000-JJPTF:1:1103:13092:20161 1:N:0:CGTACTAG+TATCCTCT (reversed): GCAAAC-AGCGCCGTGAATATCCGCCGCGCACCGAATACAAAAACAGGAACAGTCGCAGGCGTCATCAAA---	0	1	M00212:125:000000000-JJPTF:1:1113:20485:25259 2:N:0:CGTACTAG+AGAGTAGA (reversed): C--GCAT-TA-AG-G-AT-TC-G--C-G-CGGC	1	M00212:125:000000000-JJPTF:1:1108:22392:6298 2:N:0:CGTACTAG+AGAGTAGA: GCAAACATCGCCGT-GAATAT-CCGCCGCG-CACCGA-ATACAAAAA-CAGGAACAGTCGCAGGCG-TCCTCAAAGCA	1	0	0											M00212:125:000000000-JJPTF:1:1102:13045:2396 2:N:0:CGTACTAG+TATCCTCT,Mon Jun 27 15:49:40 EDT 2022,,,,GCGGGCAAAGCTTGATTTCGCCAGTTTTCGGCGTTACCTGTAAGGCGAAAGCCCCAAAGGTCGTGTGCATATTGGACGGCTAAGTCCATGCCTTGCGCGCCGTACATGCCGTCGAAGTCGACCCATTTGCCGACGTGTGTGGCAATCCATTGCTTGACCTGTGCTTGATTTACCATTCTTTTTTATCCTCCGTTTGTTCTTCTTCAACTTCGGGAATACTTACACCATTCTTCTTGATAAGTTTAACCAAA,P0081358P10_S46_L001_R_001,urn:local:.:ipz0-ez…	M00212:125:000000000-JJPTF:1:1102:14467:2517 1:N:0:CGTACTAG+AGAGTAGA,Mon Jun 27 15:56:21 EDT 2022,,,,AATAATGGCAATGCGAAAAGATAGGGAAATAGTAGCTTATAACCCTATTACAGAAGAAGAACTACACTTTAGTTGTAAGGCTCAATGTGCTAAGTATTTCGGACTTAAAGCTAATACAGTCGTCAAGTGGTTCGATA,P0081358P20_S2_L001_R1_001,urn:local:.:qrl9-ezqm9vf
86	M00212:125:000000000-JJPTF:1:1102:18741:15185 1:N:0:CGTACTAG+TATCCTCT (reversed): C-GC-ATT-A-A-G-AATT-C-GC---G--C-GGC	0	M00212:125:000000000-JJPTF:1:2109:15629:15304 2:N:0:CGTACTAG+TATCCTCT (reversed): GCAAAC-AGCGCCGTGAATATCCGCCGCGCACCGAATACAAAAACAGGAACAGTCGCAGGCGCCCTCAAAGCA	0	0	M00212:125:000000000-JJPTF:1:1105:12988:8213 1:N:0:CGTACTAG+AGAGTAGA (reversed): C--GCAT-TA-AG-G-AT-TC-G--C-G-CGGC	1	M00212:125:000000000-JJPTF:1:1101:15080:23467 1:N:0:CGTACTAG+AGAGTAGA: GCAAACATCGCCGT-GAATAT-CCGCCGCG-CACCGA-ATACAAAAA-CAGGAACAGCCGCAGGCG-TCCTCAAAGCA	1	0	0											M00212:125:000000000-JJPTF:1:1102:20420:2399 1:N:0:CGTACTAG+TATCCTCT,Mon Jun 27 15:49:40 EDT 2022,,,,ACGTTCGGCTTATAATTTCGCTGTCGTATTCGTTAAGAATAAGGAAACAGACGACTATACAGACCCTCCTAAAATGTACACAGCAAAAAATAATGGAGATGTCATTGATTATAGCACTTATGGCGGAGACGGAACAGACTTGCCAGAAGTAAGGACAGCAAAAACATTATTTTATGATAGAGATGAACACGGAAACCCTCCAGATATATCAACTATTAAAGCAGAAGTTTCGCCCTCTACAATCGTCACAA,P0081358P10_S46_L001_R_001,urn:local:.:ipz1-ez…	M00212:125:000000000-JJPTF:1:1102:14533:2524 1:N:0:CGTACTAG+AGAGTAGA,Mon Jun 27 15:56:21 EDT 2022,,,,AGCTAATGTTATAAAGCCTATCGTTTTACCAGCAGTTAAACAGAGAATTAATCAGTCAAGACTAGATGAGTTTTCTATGATTGGTTTAGGTAAAAACGTAAGATATGAGCTTAACGGAATCGGAGAAATGGAAGACTTAATTTTCAACTATTTCTTAGACGAAAAAGGCGAAACTTTCAAGCGGACAACATGGGAAAGAA,P0081358P20_S2_L001_R1_001,urn:local:.:qrla-ezqm9vf
87	M00212:125:000000000-JJPTF:1:1109:11459:4945 1:N:0:CGTACTAG+TATCCTCT (reversed): C-GC-ATT-A-A-G-AATT-C-GC---G--C-GGC	0	M00212:125:000000000-JJPTF:1:2101:13745:23460 1:N:0:CGTACTAG+TATCCTCT (reversed): GCAAAC-AGCGCCGTGAATATCCGCCGCGCACCGAATACAAAAACAGGAACAGTCGCAGGCGTCCTCAAAGCA	0	0	M00212:125:000000000-JJPTF:1:2114:27293:20313 1:N:0:CGTACTAG+AGAGTAGA (reversed): C--GCAT-TA-AG-G-AT-CC-G--C-G-CGGC	1	M00212:125:000000000-JJPTF:1:1114:9644:16399 1:N:0:CGTACTAG+AGAGTAGA: GCAAACATCGCCGT-GAATAT-CCGCCGCG-CACCGA-ATACAAAAA-CAGGAACAGTCGCAGGCG-TCCTCAAAGCA	1	0	0											M00212:125:000000000-JJPTF:1:1102:20420:2399 2:N:0:CGTACTAG+TATCCTCT,Mon Jun 27 15:49:40 EDT 2022,,,,GTTTACCGTCATACCATATATCTACCAAGTCATTAACATATAAAGGCAAAAGCTCATTTTGGTTGAAAATTAATCTTGTGACGATTGTAGAGGGCGAAACTTCTGCTTTAATAGTTGATATATCTGGAGGGTTTCCGTGTTCATCTCTATCATAAAATAATGTTTTTGCTGTCCTTACTTCTGGCAAGTCTGTTCCGTCTCCGCCATAAGTGCTATAATCAATGACATCTCCATTATTTTTTGCTGTGTA,P0081358P10_S46_L001_R_001,urn:local:.:ipz2-ezq…	M00212:125:000000000-JJPTF:1:1102:13871:2528 1:N:0:CGTACTAG+AGAGTAGA,Mon Jun 27 15:56:21 EDT 2022,,,,CTGTTTATTTGCCTTGTGGTGCAGGTGGTCAAGCATGGCAATAAATTTACTTAATACATCAAGCATAGCTAAAGAAATGCAAACTAAAGTAACAGAACGCATGGGAGATTGGTTTGAAGCAGAGTTTAAAGCGAAGGCTAATAGCGCAAGCCGAAGGACTAGATTAATCAGAAGCCACGGTCATACCTATACTTATGCT,P0081358P20_S2_L001_R1_001,urn:local:.:qrlb-ezqm9vf
88	M00212:125:000000000-JJPTF:1:2102:10941:5642 1:N:0:CGTACTAG+TATCCTCT (reversed): C-GC-ATT-A-A-G-AATT-C-GC---G--C-GGC	0	M00212:125:000000000-JJPTF:1:2109:2695:13576 2:N:0:CGTACTAG+TATCCTCT (reversed): GCAAAC-ATCGCCGTGAATATCCGCCGCGCACCGAATACAAAAACAGGAACAGTCGCAGGCGTCCTCAAAGCA	1	0	M00212:125:000000000-JJPTF:1:1108:5095:14309 1:N:0:CGTACTAG+AGAGTAGA: C--GCAT-TA-AG-G-AT-TC-G--C-G-CGGC	1	M00212:125:000000000-JJPTF:1:2106:8111:4633 2:N:0:CGTACTAG+AGAGTAGA (reversed): GCAAACAGCGCCGT-GAATAT-CCGCCGCG-CACCGA-ATACAAAAA-CAGGAACAGTCGCAGGCG-TCATCAAAGCA	0	1	0											M00212:125:000000000-JJPTF:1:1102:14773:2403 1:N:0:CGTACTAG+TATCCTCT,Mon Jun 27 15:49:40 EDT 2022,,,,TCACAAAACGCTGTAACAGAATTTTTTGATGTATTAAAAAAGAACTCTGGAAAATCAGAAATTAAAAACGCTTGGAACGCAAAACTTGCTGAAAATGGTGTAACTATCACAGATACAACTTTCCAACTTCCACGCAAATTGGTTGAGTCAATCAACACAGCCTTGTTAAATACTAACCC,P0081358P10_S46_L001_R_001,urn:local:.:ipz3-ezqleyv	M00212:125:000000000-JJPTF:1:1102:18851:2539 1:N:0:CGTACTAG+AGAGTAGA,Mon Jun 27 15:56:21 EDT 2022,,,,CTATTATCAAGTTGTTTTATCTGTTAAAGATGTTGACGATGAACTTGTCGGACTTGTCGGAAATATTTTACAAAACGGTTGGAATATGACAAACTGGTCAGAGAATAGCCACTTGTACAATTATACTGGTACTGTTTATTTGCCTTGTGGTGCAGGTGGTCAAGCATGGCAATAAATTTACTTAATACATCAAGCATAGCTAAAGAAATGCAAACTAAAGTAACAGAACGCATGGGAGATTGGTTTGAAG,P0081358P20_S2_L001_R1_001,urn:local:.:qrlc-ezq…
89	M00212:125:000000000-JJPTF:1:1113:5789:22279 1:N:0:CGTACTAG+TATCCTCT: C-GC-ATT-A-A-G-AATT-C-GC---G--C-GGC	0	M00212:125:000000000-JJPTF:1:1101:16437:25366 1:N:0:CGTACTAG+TATCCTCT (reversed): GCAAAC-ATCGCCGTGAATATCCGCCGCGCACCGAATACAAAAACAGGAACAGTCGCAGGCGTCCTCAAAGCA	1	0	M00212:125:000000000-JJPTF:1:2101:27865:11650 2:N:0:CGTACTAG+AGAGTAGA: C--GCAT-TA-AT-G-AT-TC-G--C-G-CGGC	1	M00212:125:000000000-JJPTF:1:2102:14948:16945 1:N:0:CGTACTAG+AGAGTAGA: GCAAACATCGCCGT-GAATAT-CCGCCGCG-CACCGA-ATACAAAAA-CAGGAACAGTCGCAGGCG-TCCTCAAAGCA	1	0	0											M00212:125:000000000-JJPTF:1:1102:14773:2403 2:N:0:CGTACTAG+TATCCTCT,Mon Jun 27 15:49:40 EDT 2022,,,,GGGTTAGTATTTAACAAGGCTGTGTTGATTGACTCAACCAATTTGCGTGGAAGTTGGAAAGTTGTATCTGTGATAGTTACACCATTTTCAGCAAGTTTTGCGTTCCAAGCGTTTTTAATTTCTGATTTTCCAGAGTTCTTTTTTAATACATCAAAAAATTCTGTTACAGCGTTTTGTGA,P0081358P10_S46_L001_R_001,urn:local:.:ipz4-ezqleyv	M00212:125:000000000-JJPTF:1:1102:10371:2550 1:N:0:CGTACTAG+AGAGTAGA,Mon Jun 27 15:56:21 EDT 2022,,,,CCTTAATATAATCTATCATCTACTTCCTCCGTTTTGTTCTTATGAAACTGTAATTACTGCACCAGCGTTATAAGTTTCAACGTGTCCGCTTGTTAGTGTCTCAACCAAAATCATGTTGCTGTTAGTTTTCCATTCAAAGGCATCAACTTTTGTAAGGTCTTGCATG,P0081358P20_S2_L001_R1_001,urn:local:.:qrld-ezqm9vf
90	M00212:125:000000000-JJPTF:1:2105:15056:12746 2:N:0:CGTACTAG+TATCCTCT: C-GC-ATT-A-A-G-AATT-C-GC---G--C-GGC	0	M00212:125:000000000-JJPTF:1:1101:16437:25366 2:N:0:CGTACTAG+TATCCTCT: GCAAAC-ATCGCCGTGAATATCCGCCGCGCACCGAATACAAAAACAGGAACAGTCGCAGGCGTCCTCAAAGCA	1	0	M00212:125:000000000-JJPTF:1:1108:12620:17644 1:N:0:CGTACTAG+AGAGTAGA: C--GCAT-TA-AG-G-AT-TC-G--C-G-CGGC	1	M00212:125:000000000-JJPTF:1:1110:22123:26098 2:N:0:CGTACTAG+AGAGTAGA (reversed): -CAAACATCGCCGT-GAATAT-CCGCCGCG-CACCGA-ATACAAAAA-CAGGAACAGTCGCAGGCG-TCCTCAAAGCA	1	0	0											M00212:125:000000000-JJPTF:1:1102:15866:2414 1:N:0:CGTACTAG+TATCCTCT,Mon Jun 27 15:49:40 EDT 2022,,,,GTTGTAACTGTTTGAACAAGTCTTGGAAATACTTAACTACATTTTCTATAGCTTTGCCAGCACCTTTGCCCCAATCGCCCATTTTATCAATTATAGCATTGATAACAGGAGTTAAAGCCTCAAGTGTAGGAAGTAAGGCTTGCGATAAGTCTTCATTAAAACCAGACCAAGTATCCCTTATGGTTTTTGTAGCACCGCTTGAACCGTCTGCTGCTTTTTGCATAGCCTTATCGAGCATATCCATTGAGACA,P0081358P10_S46_L001_R_001,urn:local:.:ipz5-ez…	M00212:125:000000000-JJPTF:1:1102:12423:2563 1:N:0:CGTACTAG+AGAGTAGA,Mon Jun 27 15:56:21 EDT 2022,,,,GCTTATGAGACATACAATAAGATTGTTGAAGCTGGTACAATTATACAAGGAGCTTTCAATGCTATAATGGCTGTCAACCCATTTGTACTTCTTGGAATAGCAATCGCCGCTGTCGTTGCTGGTCTAGTTTACTTCTTTACTCAAACAGAAACAGGTAAAAAAGCATGGGCTAGTTTTGTAGACTTCTTGAAGAGTGCATGGGACGGAATAGTTTCGTTCTTTAGCGGTATCGGACAATGGTTTGCTGATAT,P0081358P20_S2_L001_R1_001,urn:local:.:qrle-ez…
91	M00212:125:000000000-JJPTF:1:2103:26999:18710 2:N:0:CGTACTAG+TATCCTCT (reversed): C-GC-ATT-A-A-G-AATT-C-GC---G--C-GGC	0	M00212:125:000000000-JJPTF:1:2108:7994:11707 2:N:0:CGTACTAG+TATCCTCT (reversed): GCAAAC-AGCGCCGTGAATATCCGCCGCGCACCGAATACAAAAGCAGGAACAGTCGCAGGCGTCCTCAAAGCA	0	0	M00212:125:000000000-JJPTF:1:1104:20787:22173 1:N:0:CGTACTAG+AGAGTAGA (reversed): C--GCAT-TA-AG-G-AT-TC-G--C-G-CGGC	1	M00212:125:000000000-JJPTF:1:2102:23145:12703 2:N:0:CGTACTAG+AGAGTAGA (reversed): GCAAACAGCGCCGT-GAATAT-CCGCCGCG-CACCGA-ATACAAAAA-CAGGAACAGTCGCAGGCG-TCATCAAAGCA	0	1	0											M00212:125:000000000-JJPTF:1:1102:15866:2414 2:N:0:CGTACTAG+TATCCTCT,Mon Jun 27 15:49:40 EDT 2022,,,,CTGGAAAAGTTACTGCTGAAAATATTAATCAGTTGACAGATAACAACACGGCTCTTAGCGCTTCTTTGAAAGATACTGTTATGCAAATGAACCCCTCATTACAGCAGTATGGTTCATTCAATGAAGCTGTTTCAGCTGGTGCTGTCTCAATGGATATGCTCGATAAGGCTATGCAAAAAGCAGCAGACGGTTCAAGCGGTGCTACAAAAACCATAAGGGATACTTGGTCTGGTTTTAATGAAGACTTATCG,P0081358P10_S46_L001_R_001,urn:local:.:ipz6-ez…	M00212:125:000000000-JJPTF:1:1102:11397:2563 1:N:0:CGTACTAG+AGAGTAGA,Mon Jun 27 15:56:21 EDT 2022,,,,TTTCAATTGAATTTTCTGAAAGTGTTTTTTCCAATTCTTGTACTTTTGGCAAGTCTTCAATTGCATTTTTTACTTCAAAGCCACTAATTTGAGATTTTAAAGATACGTTATTTTCTTTAAGTTCTGCCAAGCGGTTCTGTTTTTCGATTAAATCAGGTTTATTCATATTTCTTTTTGATATCCTCAATTTCTTTCAAAGCGTTACGGCTTTCAATAATTTTGTTACGTTCTTTTGTGAGTTCTTCGCCCAA,P0081358P20_S2_L001_R1_001,urn:local:.:qrlf-ez…
92	M00212:125:000000000-JJPTF:1:1108:17129:12669 1:N:0:CGTACTAA+TATCCTCT (reversed): C-GC-ATT-A-A-G-AATT-C-GC---G--C-GGC	0	M00212:125:000000000-JJPTF:1:1111:4238:9400 2:N:0:CGTACTAG+TATCCTCT (reversed): GCAAAC-ATCGCCGTGAATATCCGCCGCGCACCGAATACAAAAACAGGAACAGTCGCAGGCGTCCTCAAAGCA	1	0	M00212:125:000000000-JJPTF:1:1110:26684:20177 2:N:0:CGTACTAG+AGAGTAGA: C--GCAT-TA-AG-G-AT-TC-G--C-G-CGGC	1	M00212:125:000000000-JJPTF:1:2108:10450:7820 2:N:0:CGTACTAG+AGAGTAGA (reversed): GCAAACATCGCCGT-GAATAT-CCGCCGCG-CACCGA-ATACAAAAA-CAGGAACAGTCGCAGGCG-TCCTCAAAGCA	1	0	0											M00212:125:000000000-JJPTF:1:1102:18682:2430 1:N:0:CGTACTAG+TATCCTCT,Mon Jun 27 15:49:40 EDT 2022,,,,CAATAAGATAGATGTAAATACACTTAGCATAATAGCTAGATAGTCATGGCGATAATACCACTCTTTAAAGTTGGTAACCGAACCTACACCATATAAAATGCCTAGAATAACCAAGGCAATATTAATTACAATCATTTATTCTCCTGACTTTCTACATAGAGTAAGATACAAAAGGCGTCAGCTTGATCATCGTTGATATCATTATCAGGTACTATATTATAGCTCTTGAGTATCTCAATGCTTTGTTCTTT,P0081358P10_S46_L001_R_001,urn:local:.:ipz7-ez…	M00212:125:000000000-JJPTF:1:1102:14508:2566 1:N:0:CGTACTAG+AGAGTAGA,Mon Jun 27 15:56:21 EDT 2022,,,,TTGTTATTGTTGCTGTTAGTTATTAACCCAGTGTTCGCATTGCTGTGGCTATTGGTATGGCTTGCTATTAAGTTATAAAGCTAGATAAAATAAATAAATAAAGATATAAAGG,P0081358P20_S2_L001_R1_001,urn:local:.:qrlg-ezqm9vf
93	M00212:125:000000000-JJPTF:1:1102:11312:23113 2:N:0:CGTACTAG+TATCCTCT (reversed): C-GC-ATT-A-A-G-AATT-C-GC---G--C-GGC	0	M00212:125:000000000-JJPTF:1:1103:14501:7100 1:N:0:CGTACTAG+TATCCTCT: GCAAAC-AGCGCCGTGAATATCCGCCGCGCACCGAATACAAAAACAGGAACAGTCGCAGGCGTCCTCAAAGC-	0	0	M00212:125:000000000-JJPTF:1:1104:3367:9249 1:N:0:CGTACTAG+AGAGTAGA (reversed): C--GCAT-TA-AG-G-AT-TC-G--C-G-CGGC	1	M00212:125:000000000-JJPTF:1:2101:24845:10811 1:N:0:CGTACTAG+AGAGTAGA: GCAAACATCGCCGT-GAATAT-CCGCCGCG-CACCGA-ATACAAAAA-CAGGAACAGTCGCAGGCG-TCCTCAAAGCA	1	0	0											M00212:125:000000000-JJPTF:1:1102:18682:2430 2:N:0:CGTACTAG+TATCCTCT,Mon Jun 27 15:49:40 EDT 2022,,,,TCATTGAGCATTATAACTTATTTGATTATTTTATTTATATTGAAGAACCTATTATCACGTTCAAGTCTAAAGGTAATATCTCATTGATTAGGGCTAACGGTTCGTTCTTAGGAGTTATGCGTAACCGTCATAATATTGGCTATGTTGATATAAGTAATTCAATGTGGTGTGGTTATCACTTAATCAAAGGTAAAAGCAAAGCAAGAAAAGAACAAAGCATTGAGATACTCAAGAGCTATAATATAGTACCA,P0081358P10_S46_L001_R_001,urn:local:.:ipz8-ez…	M00212:125:000000000-JJPTF:1:1102:14038:2578 1:N:0:CGTACTAG+AGAGTAGA,Mon Jun 27 15:56:21 EDT 2022,,,,TGCCAAAAGTACAAGAATTGGAAAAAACACTTTCAGAAAATTCAATTGAAATTATCAAAATTGAGAATGAACTTAACGCACAGGAAGAAAAACCAAAAGGAAAAGATAAAATGACAAACTTTATTGAATCACAAAACGCTGTAACAGAATTTTTTGATGTATTAAAAAAGAACTCTGGAAAATCAGAAATTAAAAACGCTTGGAACGCAAAACTTGCTGAAAATGGTGTAACTATCAC,P0081358P20_S2_L001_R1_001,urn:local:.:qrlh-ezqm9vf
94	M00212:125:000000000-JJPTF:1:2104:12346:27778 1:N:0:CGTACTAG+TATCCTCT (reversed): C-GC-ATT-A-A-G-AATT-C-GC---G--C-GGC	0	M00212:125:000000000-JJPTF:1:2114:4125:11592 1:N:0:CGTACTAG+TATCCTCT (reversed): GCAAAC-AGCGCCGTGAATATCCGCCGCGCACCGAATACAAAAACAGGAACAGTCGCAGGCGTCATCAAAGCA	0	1	M00212:125:000000000-JJPTF:1:2114:14141:13710 1:N:0:CGTACTAG+AGAGTAGA (reversed): C--GCAT-TA-AG-G-AT-TC-G--C-G-CGGC	1	M00212:125:000000000-JJPTF:1:1102:12283:12051 1:N:0:CGTACTAG+AGAGTAGA (reversed): GCAAACATCGCCGT-GAATAT-CCGCCGCG-CACCGA-ATACAAAAA-CAGGAACAGTCGCAGGCG-TCATCAAAGCA	0	0	1											M00212:125:000000000-JJPTF:1:1102:16989:2453 1:N:0:CGTACTAG+TATCCTCT,Mon Jun 27 15:49:40 EDT 2022,,,,ATCCCATATAGCAGAGAATTGAGATATTGCACCGTCTTGTTGTAACTGTTTGAACAAGTCTTGGAAATACTTAACTACATTTTCTATAGCTTTGCCAGCACCTTTGCCCCAATCGCCCATTTTATCAATTATAGCATTGATAACAGGAGTTAAAGCCTCAAGTGTAGGAAGTAAGGCTTGCGATAAGTCTTCATTAAAACCAGACCAAGTATCCCTTATGGTTTTTGTAGCACCGCTTTAACCGCCTG,P0081358P10_S46_L001_R_001,urn:local:.:ipz9-ezqle…	M00212:125:000000000-JJPTF:1:1102:20242:2593 1:N:0:CGTACTAG+AGAGTAGA,Mon Jun 27 15:56:21 EDT 2022,,,,CTCCTGTGTATTGTCAATATCAAGAAAGGCATTAATTTTCAATAAGCCACGCAATTTACCTTGTTCCAGCTTAGTTTGAATACTAGCTAGAGCATTATCTAAAATACTTGTATCTTCATTGATATAAAAAGGACTGGTAAGCCTTACTAATTCTTCGGGCTTATATTCTTTTTTATCATTAGCAAACAGTAAGTCTAATAGTTCGCCCGTTTCACTATCAAATATAG,P0081358P20_S2_L001_R1_001,urn:local:.:qrli-ezqm9vf
95	M00212:125:000000000-JJPTF:1:2113:16685:19448 1:N:0:CGTACTAG+TATCCTCT (reversed): C-GC-ATT-A-A-G-AATT-C-GC---G--C-GGC	0	M00212:125:000000000-JJPTF:1:2104:5092:10296 1:N:0:CGTCCTAG+TATCCTCT (reversed): GCAAAC-AGCGCCGTGAATATCCGCCGCGCACCGAATACAAAAACAGGAACAGTCGCAGGCGTCCTCAAAGCA	0	0	M00212:125:000000000-JJPTF:1:2111:18980:2352 1:N:0:CGTACTAG+AGAGTAGA (reversed): C--GCAT-TA-AG-G-AT-TC-G--C-G-CGGC	1	M00212:125:000000000-JJPTF:1:2104:21367:15336 1:N:0:CGTACTAG+AGAGTAGA (reversed): GCAAACATCGCCGT-GAATAT-CCGCCGCG-CACCGA-ATACAAAAA-CAGGAACAGTCGCAGGCG-TCCTCAAAGCA	1	0	0											M00212:125:000000000-JJPTF:1:1102:16989:2453 2:N:0:CGTACTAG+TATCCTCT,Mon Jun 27 15:49:40 EDT 2022,,,,CCTCATTACAGCAGTATGGTTCATTCAATGAAGCTGTTTCAGCTGGTGCTGTCTCAATGGATATGCTCGATAAGGCTATGCAAAAAGCAGCAGACGGTTCAAGCGGTGCTACAAAAACCATAAGGGATACTTGGTCTGGTTTTAATGAAGACTTATCGCAAGCCTTACTTCCTACACTTGAGGCTTTAACTCCTGTTATCAATGCTATAATTGATAAAATGGGCGATTGGGGCAAAGGTGCTGGCAAAG,P0081358P10_S46_L001_R_001,urn:local:.:ipza-ezql…	M00212:125:000000000-JJPTF:1:1102:16924:2614 1:N:0:CGTACTAG+AGAGTAGA,Mon Jun 27 15:56:21 EDT 2022,,,,CACCTATATTGATTACACCAAGCAAAGAATTGGCAAAAAATACACTGAGAGCGTTAAATGAACAATTACGAAAACAAGGCAATTAACTTACATGTAGAGGTTTATGGCTGGTTGTATCGTGCATTAGAAGAAATGATAAAAGCAGAATGGCATAATGATGAACTTTTCAAAGTATGGCTTGGTCGTGCTGAATTTCTAGTCAGACAGTCAAAGAA,P0081358P20_S2_L001_R1_001,urn:local:.:qrlj-ezqm9vf
96	M00212:125:000000000-JJPTF:1:2108:26150:18085 1:N:0:CGTACTAG+TATCCTCT (reversed): C-GC-ATT-A-A-G-AATT-C-GC---G--C-GGC	0	M00212:125:000000000-JJPTF:1:2114:4125:11592 2:N:0:CGTACTAG+TATCCTCT: GCAAAC-AGCGCCGTGAATATCCGCCGCGCACCGAATACAAAAACAGGAACAGTCGCAGGCGTCATCAAAGCA	0	1	M00212:125:000000000-JJPTF:1:1111:23964:8813 2:N:0:CGTACTAG+AGAGTAGA (reversed): ---------C-GG-C-GG-CA-G--T-T-GTGT	1	M00212:125:000000000-JJPTF:1:1108:24506:19274 2:N:0:CGTACTAG+AGAGTAGA (reversed): GCAAACATCGCCGT-GAATAT-CCGCCGCG-CACCGA-ATACAAAAA-CAGGAACAGTCGCAGGCG-TCCTCAAAGCA	1	0	0											M00212:125:000000000-JJPTF:1:1102:13462:2456 1:N:0:CGTACTAG+TATCCTCT,Mon Jun 27 15:49:40 EDT 2022,,,,ATAATAGCATATATGAGTAAAGGAAAAATACAGACAATCAAATTAAGGAGAACAAAATGAAATTAGATTTAGAAACAGCAAAAACTTTAACAATTATTGTAGGTGTTGGCTTCGCAGTTATAGCTATTGCAT,P0081358P10_S46_L001_R_001,urn:local:.:ipzb-ezqleyw	M00212:125:000000000-JJPTF:1:1102:19375:2620 1:N:0:CGTACTAG+AGAGTAGA,Mon Jun 27 15:56:21 EDT 2022,,,,GTATGTAGGTTTTAGTAATATCATTAAACCTAATAAGAAAAGTTCTGATTACAAATGGTTACCAATGGGGTTAGTATCAATTGATAGTGCTACTGGCTCACTCAAGCCTGCGGTTATAGGCATTGACTATGCTCAAGCTCACCCAGTTGGCTCGGTAGTCTCAAATAACTCAAATTTATCATCAGGATATTCT,P0081358P20_S2_L001_R1_001,urn:local:.:qrlk-ezqm9vf
97	M00212:125:000000000-JJPTF:1:2114:19245:11763 1:N:0:CGTACTAG+TATCCTCT (reversed): C-GC-ATT-A-A-G-AATT-C-GC---G--C-GGC	0	M00212:125:000000000-JJPTF:1:2109:16119:17808 2:N:0:CGTACTAG+TATCCTCT (reversed): GCAAAC-AGCGCCGTGAATATCCGCCGCGCACCGAATACAAAAACAGGAACAGTCGCAGGCGTCCTCAAAGCA	0	0	M00212:125:000000000-JJPTF:1:2114:12244:17800 2:N:0:CGTACTAG+AGAGTAGA: C--GCAT-TA-AG-G-AT-TC-G--C-G-CGGC	1	M00212:125:000000000-JJPTF:1:2106:12329:10751 1:N:0:CGTACTAG+AGAGTAGA (reversed): GCAAACAGCGCCGT-GAATAT-CCGCCGCG-CACCGA-ATACAAAAA-CAGGAACAGTCGCAGGCG-TCATCAAAGCA	0	1	0											M00212:125:000000000-JJPTF:1:1102:13462:2456 2:N:0:CGTACTAG+TATCCTCT,Mon Jun 27 15:49:40 EDT 2022,,,,ATGCAATAGCTATAACTGCGAAGCCAACACCTACAATAATTGTTAAAGTTTTTGCTGTTTCTAAATCTAATTTCATTTTGTTCTCCTTAATTTGATTGTCTGTATTTTTCCTTTACTCATATATGCTATTAT,P0081358P10_S46_L001_R_001,urn:local:.:ipzc-ezqleyw	M00212:125:000000000-JJPTF:1:1102:13552:2630 1:N:0:CGTACTAG+AGAGTAGA,Mon Jun 27 15:56:21 EDT 2022,,,,AGATAATGCTCTAGCTAGTATTCAAACTAAGCTGGAACAAGGTAAATTGCGTGGCTTATTGAAAATTAATGCCTTTCTTGATATTGACAATACACAGGAGTATCGAGAAAAAGCACTAGCAACAATAAAGAATATGCAAGAGGGTTCGAGTTACAACGGTTTGACACCAGTTGATAACAAGACGGAAATTG,P0081358P20_S2_L001_R1_001,urn:local:.:qrll-ezqm9vg
98	M00212:125:000000000-JJPTF:1:2103:8666:24923 1:N:0:CGTACTAG+TATCCTCT (reversed): C-GC-ATT-A-A-G-GATT-C-GC---G--C-GGC	1	M00212:125:000000000-JJPTF:1:2109:14596:23733 1:N:0:CGTACTAG+TATCCTCT: GCAAAC-AGCGCCGTGAATATCCGCCGCGCACCGAATACAAAAACAGGAACAGTCGCAGGCGTCATCAAAGCA	0	1	M00212:125:000000000-JJPTF:1:2114:13068:27968 2:N:0:CGTACTAG+AGAGTAGA (reversed): C--GCAT-TA-AG-G-AT-TC-G--C-G-CGGC	1	M00212:125:000000000-JJPTF:1:2102:23486:11241 1:N:0:CGTACTAG+AGAGTAGA: GCAAACATCGCCGT-GAATAT-CCGCCGCG-CACCGA-ATACAAAAA-CAGGAACAGTCGCAGGCG-TCCTCAAAGCA	1	0	0											M00212:125:000000000-JJPTF:1:1102:14037:2456 1:N:0:CGTACTAG+TATCCTCT,Mon Jun 27 15:49:40 EDT 2022,,,,GAGTAGAACCGCCTAAGGCATCGCTAGGCTTTACCATATAGGCTTTATCGTCCATTGAGTTTGCATAAGCTGATTTATTTGCATGAGCCACCAGTAAAAATGTTACATCTTGAAAGAGTAACTTCAAACGTGTAATTCTTCTAAGCATTGGTTCAAAGTCTTTACTATAAAGTATATC,P0081358P10_S46_L001_R_001,urn:local:.:ipzd-ezqleyw	M00212:125:000000000-JJPTF:1:1102:11170:2633 1:N:0:CGTACTAG+AGAGTAGA,Mon Jun 27 15:56:21 EDT 2022,,,,GCAATGGATATCGTTCTCTAGCAAACTCAATACAGTTAGGAGTCAAGACAATACCGTTAAGGTTCTCTACACCAACTTCTGACCCAATGCCTTGAAATGATTTCGAGCCGTCCTCATTTTCAGTTACTTTAATTTCAGCACTATTGGTTATTAGTCTCATCTGTGCTTGTTACGTCCTTTCTATTGCCTTGTAGGTCACTTAGATTTTTAACAG,P0081358P20_S2_L001_R1_001,urn:local:.:qrlm-ezqm9vg
99	M00212:125:000000000-JJPTF:1:1109:11459:4945 2:N:0:CGTACTAG+TATCCTCT: C-GC-ATT-A-A-G-AATT-C-GC---G--C-GGC	0	M00212:125:000000000-JJPTF:1:1107:17622:9980 1:N:0:CGTACTAG+TATCCTCT: GCAAAC-AGCGCCGTGAATATCCGCCGCGCACCGAATACAAAAACAGGAACAGTCGCAGGCGTCCT-------	0	0	M00212:125:000000000-JJPTF:1:1114:12322:4153 1:N:0:CGTACTAG+AGAGTAGA: C--GCAT-TA-AG-G-AT-TC-G--C-G-CGGC	1	M00212:125:000000000-JJPTF:1:2114:16877:18397 2:N:0:CGTACTAG+AGAGTAGA (reversed): GCAAACATCGCCGT-GAATAT-CCGCCGCG-CACCGA-ATACAAAAA-CAGGAACAGTCGCAGGCG-TCCTCAAAG--	1	0	0											M00212:125:000000000-JJPTF:1:1102:14037:2456 2:N:0:CGTACTAG+TATCCTCT,Mon Jun 27 15:49:40 EDT 2022,,,,GATATACTTTATAGTAAAGACTTTGAACCAATGCTTAGAAGAATTACACGTTTGAAGTTACTCTTTCAAGATGTAACATTTTTACTGGTGGCTCATGCAAATAAATCAGCTTATGCAAACTCAATGGACGATAAAGCCTATATGGTAAAGCCTAGCGATGCCTTAGGCGGTTCTACTC,P0081358P10_S46_L001_R_001,urn:local:.:ipze-ezqleyw	M00212:125:000000000-JJPTF:1:1102:21486:2635 1:N:0:CGTACTAG+AGAGTAGA,Mon Jun 27 15:56:21 EDT 2022,,,,AATATAGACCGTTTAAGCCGGTGGGATATTAAAGATGAAATATTTAGTTTTATGGGGATATTATATCCTCAACTTCCTAAGACACCCACTGGAGTTAGATTTTTAGACGATATTGGAAATGAATATACTGCAAT,P0081358P20_S2_L001_R1_001,urn:local:.:qrln-ezqm9vg
100	M00212:125:000000000-JJPTF:1:2111:21701:8388 1:N:0:CGTACTAG+TATCCTCT (reversed): C-GC-ATT-A-A-G-AATT-C-GC---G--C-GGC	0	M00212:125:000000000-JJPTF:1:2105:13533:16809 1:N:0:CGTACTAG+TATCCTCT (reversed): GCAAAC-AGCGCCGTGAATATCCGCCGCGCACCGAATACAAAAACAGGAACAGTCGCAGGCGTCCTCAAAGCA	0	0	M00212:125:000000000-JJPTF:1:1101:4019:20194 2:N:0:CGTACTAG+AGAGTAGA (reversed): C--GCAT-TA-AG-G-AT-TC-G--C-G-CGGC	1	M00212:125:000000000-JJPTF:1:2105:10252:4627 2:N:0:CGTACTAG+AGAGTAGA (reversed): GCAAACATCGCCGT-GAATAT-CCGCCGCG-CACCGA-ATACAAAAA-CAGGAACAGTCGCAGGCG-TCCTCAAAGCA	1	0	0											M00212:125:000000000-JJPTF:1:1102:20074:2467 1:N:0:CGTACTAG+TATCCTCT,Mon Jun 27 15:49:40 EDT 2022,,,,ATATAATCACAAAGTGGTATACTTACGAAAATTTAACTTTTGAAATGATTCAAAATGGTAAAGTTATTGCCGGAAAGTCTAAAATTTATGGTGGAACAGCACCAGGAGACTATAAGTATATCAAAGGAACTTCTTACACTTATTATGGAGAAAGTAATATAGACCGTTTAAGCCGGTGGGATATTAAAGATGAAATATTTAGTTTTATGGGGATATTATATCCTCAACTTCCTAAGACACCCACTGGAGTT,P0081358P10_S46_L001_R_001,urn:local:.:ipzf-ez…	M00212:125:000000000-JJPTF:1:1102:20572:2641 1:N:0:CGTACTAG+AGAGTAGA,Mon Jun 27 15:56:21 EDT 2022,,,,TCAAATATATTGAGTGAACTGTTACCACCTTGCGCTCGCAAAGTATCATTTGTTTGCTTTTTGAAAGTCGTTTTAAAAGAAGTAAACTCTAGCCCTTGTTTTGTACTCTTGAAAATCTTGTTTTCATTGTACACTCTTAATGTATCACTTGCTTCCGTTTGATTCCTAACTTGGTCAAATACGTGTCTAGCCTGTGTATTATCATATGCAATAACTAAGCTCTCTCCACCATAT,P0081358P20_S2_L001_R1_001,urn:local:.:qrlo-ezqm9vg
101	M00212:125:000000000-JJPTF:1:1102:5270:9858 2:N:0:CGTACTAG+TATCCTCT: C-GC-ATT-A-A-G-AATT-C-GC---G--C-GGC	0	M00212:125:000000000-JJPTF:1:2105:11177:2616 1:N:0:CGTACTAG+TATCCTCT (reversed): GCAAAC-AGCGCCGTGAATATCCGCCGCGCACCGAATACAAAAACAGGAACAGTCGCAGGCGTCCTCAAAGCA	0	0	M00212:125:000000000-JJPTF:1:1113:10798:8323 2:N:0:CGTACTAG+AGAGTAGA (reversed): C--GCAT-TA-AG-G-AT-TC-G--C-G-CGGC	1	M00212:125:000000000-JJPTF:1:1105:18539:26926 1:N:0:CGTACTAG+AGAGTAGA (reversed): GCAAACAGCGCCGT-GAATAT-CCGCCGCG-CACCGA-ATACAAAAA-CAGGAACAGTCGCAGGCG-TCATCAAAGCA	0	1	0											M00212:125:000000000-JJPTF:1:1102:20074:2467 2:N:0:CGTACTAG+TATCCTCT,Mon Jun 27 15:49:40 EDT 2022,,,,GTTCTGTATCGCTCAAAGTCCATTACAGGGAATAAATTTAGAGCAGTTGTCCCCTTCCAACCTTGATAAGTTTCGTCATTTACATCTGTATTTATTAAAATGTAGTCTTGTAATTCTTCCGCCTTAAATGCAATTGCAGTATATTCATTTCCAATATCGTCTAAAAATCTAACTCCAGTGGGTGTCTTAGGAAGTTGAGGATATAATATCCCCATAAAACTAAATATTTCATCTTTAATATCCCACCGG,P0081358P10_S46_L001_R_001,urn:local:.:ipzg-ezql…	M00212:125:000000000-JJPTF:1:1102:13122:2653 1:N:0:CGTACTAG+AGAGTAGA,Mon Jun 27 15:56:21 EDT 2022,,,,GCTTTGTTAATGTTTGGTGCATTGTCATAAAGCGTAAAGTCAGTCAGGTATTTATTAGAAGCCAAATCATAGTAAACTTTTGCGTCCCCAATGACTTCACTAGATCCAGCACCATGTTCATATAGCAATGGATATCGTTCTCTAGCAAACTCAATACAGTTAGGAGTCAAGACAATACCGTTAAGGTTCTCTACACCAACTTCTGACCCAATGCCTTGAAATGATTTCGAGCCGTCCTCATTTTCAGTTA,P0081358P20_S2_L001_R1_001,urn:local:.:qrlp-ezq…
102	M00212:125:000000000-JJPTF:1:2103:8666:24923 2:N:0:CGTACTAG+TATCCTCT: C-GC-CTT-A-A-G-GATT-C-GC---G--C-GGC	1	M00212:125:000000000-JJPTF:1:2105:11177:2616 2:N:0:CGTACTAG+TATCCTCT: GCAAAC-AGCGCCGTGAATATCCGCCGCGCACCGAATACAAAAACAGGAACAGTCGCAGGCGTCCTCAAAGCA	0	0	M00212:125:000000000-JJPTF:1:1107:14819:13189 1:N:0:CGTACTAG+AGAGTAGA: C--GCAT-TA-AG-G-A----------------	1	M00212:125:000000000-JJPTF:1:1105:10818:27731 1:N:0:CGTACTAG+AGAGTAGA (reversed): GCAAACAGCGCCGT-GAATAT-CCGCCGCG-CACCGA-ATACAAAAA-CAGGAACAGTCGCAGGCG-TCATCAAAGCA	0	1	0											M00212:125:000000000-JJPTF:1:1102:20325:2468 1:N:0:CGTACTAG+TATCCTCT,Mon Jun 27 15:49:40 EDT 2022,,,,TGTTACGTCCTTTCTATTGCCTTGTAGGTCACTTAGATTTTTAACAGCAACTGCATTAAGGTTAGCTATGTAAACATCTCCACCCTCAATTGGTTGCTCGCCCATTTTAACAAGAAGCTGATTCTGTGTAAAAATAGGACCATTAATATTTTCATGATACAAGTCAATTAATTCTTTCAAAGTTGCAAACTTGAATAGCTGGTTGTCTACGATTATGCGTTCATAATATAAA,P0081358P10_S46_L001_R_001,urn:local:.:ipzh-ezqleyw	M00212:125:000000000-JJPTF:1:1102:16362:2655 1:N:0:CGTACTAG+AGAGTAGA,Mon Jun 27 15:56:21 EDT 2022,,,,GGTTTGCTGATATATGGAATGGAGCAGTTGACGGAGCGAAAGGTATCTGGCAAGGTTTAGTTGATTGGTTCAGCGGAATTGTACAAGGCATTCAAAATATTTGGAACGGAATAACAACATTCTTTAGCAATTTATGGACAACTGTTATTGGTGGCATTCAATCTATATGGGGCGGAGTAACTGGCTTTTTTAGTGGAATATTCGACGCAGTTAGTTCAGTAGTTTCTACAGTATTTAGCGCTATTGGTGG,P0081358P20_S2_L001_R1_001,urn:local:.:qrlq-ezq…
103	M00212:125:000000000-JJPTF:1:2111:21701:8388 2:N:0:CGTACTAG+TATCCTCT: C-GC-ATT-A-A-G-AATT-C-GC---G--C-GGC	0	M00212:125:000000000-JJPTF:1:1102:9750:16830 1:N:0:CGTACTAG+TATCCTCT (reversed): GCAAAC-AGCGCCGTGAATATCCGCCGCGCACCGAATACAAAAACAGGAACAGTCGCAGGCGTCCTCAAAGCA	0	0	M00212:125:000000000-JJPTF:1:2103:16598:12070 1:N:0:CGTACTAG+AGAGTAGA (reversed): C--GCAT-TA-AG-G-AT-TC-G--C-G-CGGC	1	M00212:125:000000000-JJPTF:1:1109:7751:23193 1:N:0:CGTACTAG+AGAGTAGA (reversed): GCAAACATCGCCGT-GAATAT-CCGCCGCG-CACCGA-ATACAAAAA-CAGGAACAGTCGCAGGCG-TCATCAAAGCA	0	0	1											M00212:125:000000000-JJPTF:1:1102:20325:2468 2:N:0:CGTACTAG+TATCCTCT,Mon Jun 27 15:49:40 EDT 2022,,,,TCTATATTATGAACGCATAATCGTAGACAACCAGCTATTCAAGTTTGCAACTTTGAAAGAATTAATTGACTTGTATCATGAAAATATTAATGGTCCTATTTTTACACAGAATCAGCTTCTTGTTAAAATGGGCGAGCAACCAATTGAGGGTGGAGATGTTTACATAGCTAACCTTAATGCAGTTGCTGTTAAAAATCTAAGTGACCTACAAGGCAATAGAAAGGACGTAACA,P0081358P10_S46_L001_R_001,urn:local:.:ipzi-ezqleyw	M00212:125:000000000-JJPTF:1:1102:10507:2658 1:N:0:CGTACTAG+AGAGTAGA,Mon Jun 27 15:56:21 EDT 2022,,,,ATCGTACCTGTTACGCCACCAAGAACTCTGTCTATCGTGTCTTTGATTCCTCCGAATATCCCACTAAAGAAGTCTCCGAGCCCTTTAAATACTCCTGTTATTGCGTTATAAGCATTAGAAGCAAAGCCACCAAAAGCGCTGAATACTCCACTAACTGCATTTTTAGCACCGTTGAATACTCCACTAAAGAAGCCACCAACTCCGCTAAATACACCTGAAATTCTTGACCAAGCACTTGAAGCAAAGCCAC,P0081358P20_S2_L001_R1_001,urn:local:.:qrlr-ezq…
104	M00212:125:000000000-JJPTF:1:1108:12315:12855 1:N:0:CGTACTAG+TATCCTCT: C-GC-ATT-A-A-G-AATT-C-GC---G--C-GGC	0	M00212:125:000000000-JJPTF:1:1114:14377:15445 1:N:0:CGTACTAG+TATCCTCT: GCAAAC-AGCGCCGTGAATATCCGCCGCGCACCGAATACAAAAACAGGAACAGTCGCAGGCGTCCTCAAAGCA	0	0	M00212:125:000000000-JJPTF:1:2111:16740:25342 1:N:0:CGTACTAG+AGAGTAGA (reversed): C--GCAT-TA-AG-G-AT-TC-G--C-G-CGGC	1	M00212:125:000000000-JJPTF:1:1105:18207:27852 2:N:0:CGTACTAG+AGAGTAGA: GCAAACAGCGCCGT-GAATAT-CCGCCGCG-CACCGA-ATACAAAAA-CAGGAACAGTCGCAGGCG-TCATCAAAGCA	0	1	0											M00212:125:000000000-JJPTF:1:1102:15976:2474 1:N:0:CGTACTAG+TATCCTCT,Mon Jun 27 15:49:40 EDT 2022,,,,GTTAAATACTAACCCAGTATTCAAAGTTTTCCACGTTACAAATGTCGGTGCTTTGCTCGTATCACGCTCATTTGATTCATCGAATGAAGCACAAGTCCACAAAGACGGACAAACAAAAACAGAACAGGCAGCAACACTCACTATTGATACCCTTGAGCCTGTAATGGTTTATAAATTGCAATCACTTGCTGAACGTGTTAAACGTCTTCAAATGTCATACTCTGAACTTTACAACTTGATTGTAGCAGAA,P0081358P10_S46_L001_R_001,urn:local:.:ipzj-ezq…	M00212:125:000000000-JJPTF:1:1102:17687:2658 1:N:0:CGTACTAG+AGAGTAGA,Mon Jun 27 15:56:21 EDT 2022,,,,ATATGCAAGAGGGTTCGAGTTACAACGGTTTGACACCAGTTGATAACAAGACGGAAATTGTAGAACTTAAAAAAGATTATTCCGTTTTAAACAAAGATGAAATTGACCTCATTAAATCGGAACTTTTGACAGGTTACTTTATGAATGAAAATATTTTGCTTGGTACTGCAA,P0081358P20_S2_L001_R1_001,urn:local:.:qrls-ezqm9vg
105	M00212:125:000000000-JJPTF:1:2108:26150:18085 2:N:0:CGTACTAG+TATCCTCT: C-GC-ATT-A-A-G-AATT-C-GC---G--C-GGC	0	M00212:125:000000000-JJPTF:1:2103:19215:5326 2:N:0:CGTACTAG+TATCCTCT (reversed): GCAAAC-AGCGCCGTGAATATCCGCCGCGCACCGAATACAAAAACAGGAACAGTCGCAGGCGTCCTCAAAGCA	0	0	M00212:125:000000000-JJPTF:1:2105:6913:21422 1:N:0:CGTACTAG+AGAGTAGA (reversed): C--GCAT-TA-AG-G-AT-TC-G--C-G-CGGC	1	M00212:125:000000000-JJPTF:1:1109:19376:22763 1:N:0:CGTACTAG+AGAGTAGA: GCAAACAGCGCCGT-GAATAT-CCGCCGCG-CACCGA-ATACAAAAA-CAGGAACAGTCGCAGGCG-TCATCAAAGCA	0	1	0											M00212:125:000000000-JJPTF:1:1102:15976:2474 2:N:0:CGTACTAG+TATCCTCT,Mon Jun 27 15:49:40 EDT 2022,,,,CCCTCAACAAGTGCAAGGTCAACAATTTTATTAACGATAGCTTGTGTAAGTTCTGCTACAATCAAGTTGTAAAGTTCAGAGTATGACATTTGAAGACGTTTAACACGTTCAGCAAGTGATTGCAATTTATAAACCATTACAGGCTCAAGGGTATCAATAGTGAGTGTTGCTGCCTGTTCTGTTTTTGTTTGTCCGTCTTTGTGGACTTGTGCTTCATTCGATGAATCAAATGAGCGTGATACGAGCAAAG,P0081358P10_S46_L001_R_001,urn:local:.:ipzk-ezq…	M00212:125:000000000-JJPTF:1:1102:19742:2667 1:N:0:CGTACTAG+AGAGTAGA,Mon Jun 27 15:56:21 EDT 2022,,,,TTGTAAGTCTTGCCATAACAAGAAGACAAGCGAGTATAAACGTGGGAAAGGTGTAAGTTTATGGTAGAAAGGGGAAAAATTGAACTTATTCGGAAAAGTGGTATCATTTTCACGTGGAAAACTAAACAATGATACTCAAAGAGTCACAGCGTGGCAA,P0081358P20_S2_L001_R1_001,urn:local:.:qrlt-ezqm9vg
106	M00212:125:000000000-JJPTF:1:2103:11008:5694 1:N:0:CGTACTAG+TATCCTCT: C-GC-ATT-A-A-G-AATT-C-GC---G--C-GGC	0	M00212:125:000000000-JJPTF:1:2106:16695:16369 1:N:0:CGTACTAG+TATCCTCT (reversed): GCAAAC-AGCGCCGTGAATATCCGCCGCGCACCGAATACAAAAACAGGAACAGTTGCAGGCGTCCTCAAAGCA	0	0	M00212:125:000000000-JJPTF:1:2113:22982:22671 1:N:0:CGTACTAG+AGAGTAGA (reversed): G--GCAT-AC-GA-G-TT-GT-A--T-C-AGGG	1	M00212:125:000000000-JJPTF:1:2104:17194:26331 1:N:0:CGTACTAG+AGAGTAGA: GCAAACATCGCCGT-GAATAT-CCGCCGCG-CACCGA-ATACAAAAA-CAGGAACAGTCGCAGGCG-TCCTCAAAGCA	1	0	0											M00212:125:000000000-JJPTF:1:1102:19990:2476 1:N:0:CGTACTAG+TATCCTCT,Mon Jun 27 15:49:40 EDT 2022,,,,GCTTTCAAATAGTATAAAACTAAGACACCTTAAACTTAAATACTTATCTCTTATAGAGTTACATGGGGTTTATGTAATCAGGTATTCTCGACTTCATAGCTTACCCAGCTCGTTTTGATGTTTATCACATCGCTATACTTTCGTACCTCAACCGCCTATGGGTTATATATTCAATTACATAGATAATAATAACATAGACATTTTCACTTGTCAACTATTATATACTTATATTT,P0081358P10_S46_L001_R_001,urn:local:.:ipzl-ezqleyw	M00212:125:000000000-JJPTF:1:1102:16154:2672 1:N:0:CGTACTAG+AGAGTAGA,Mon Jun 27 15:56:21 EDT 2022,,,,ATTACCAACAGCACTAATGGCACTTGAACCAATTTGCCTGAATGCACCTACCGCAATCTCTCTAAGACCGCTAAATCGTGACTTCATACCGTCAATTCCGCTATTAACGCCTTTAGTATCCATTTTAGCGTCAATATGCCAAGAACCTGATTTAATAGCACCCTCGACTTGCTTTATTTCGCTTTCCAGCCTATTGGCTTGTGTTTCTGCTGTGCCTAAGTCTCTAGTAAGTTGTAGCCATTTCTTTTGA,P0081358P20_S2_L001_R1_001,urn:local:.:qrlu-ezq…
107	M00212:125:000000000-JJPTF:1:1101:21722:24364 2:N:0:CGTACTAG+TATCCTCT: C-GC-ATT-A-A-G-AATT-C-GC---G--C-GGC	0	M00212:125:000000000-JJPTF:1:2104:25832:23251 1:N:0:CGTACTAG+TATCCTCT (reversed): GCAAAC-AGCGCCGTGAATATCCGCCGCGCACCGAATACAAAAACAGGAACAGTCGCAGGCGTCCTCAAAGCA	0	0	M00212:125:000000000-JJPTF:1:1111:12210:16564 1:N:0:CGTACTAG+AGAGTAGA: ------------G-G-AT-TC-G--C-G-CGGC	1	M00212:125:000000000-JJPTF:1:1113:15770:17517 1:N:0:CGTACTAG+AGAGTAGA: ---AACATCGCCGT-GAATAT-CCGCCGCG-CACCGA-ATACAAAAA-CAGGAACAGTCGCAGGCG-TCATCAAAGCA	0	0	1											M00212:125:000000000-JJPTF:1:1102:19990:2476 2:N:0:CGTACTAG+TATCCTCT,Mon Jun 27 15:49:40 EDT 2022,,,,AAATATAAGTATATAATAGTTGACAAGTGAAAATGTCTATGTTATTATTATCTATGTAATTGAATATATAACCCATAGGCGGTTGAGGGAAGAAAATATAGCGATGTGATAAAAATCAAAACGAGCTGGGTAAGCTAAGAAAGCGAGAATAACTGAATACAAAAACCCCATGTAACACTATAAGAGAAAAATATTTAAGTTTAAAGGGGCTTAGTTTTATAATATTTTAAAAA,P0081358P10_S46_L001_R_001,urn:local:.:ipzm-ezqleyw	M00212:125:000000000-JJPTF:1:1102:18685:2682 1:N:0:CGTACTAG+AGAGTAGA,Mon Jun 27 15:56:21 EDT 2022,,,,TCTCCTTTCAGCTAGTGATTCAAAAGATGTTATCATATTTCTTCTTCAATGAAACCTAAAGTTAGCAAGGCTTTATAT,P0081358P20_S2_L001_R1_001,urn:local:.:qrlv-ezqm9vg
108	M00212:125:000000000-JJPTF:1:1107:14343:14563 2:N:0:CGTACTAG+TATCCTCT (reversed): C-GC-ATT-A-A-G-AATT-C-GC---G--C-GGC	0	M00212:125:000000000-JJPTF:1:2104:25832:23251 2:N:0:CGTACTAG+TATCCTCT: GCAAAC-AGCGCCGTGAATATCCGCCGCGCACCGAATACAAAAACAGGAACAGTCGCAGGCGTCCTCAAAGCA	0	0	M00212:125:000000000-JJPTF:1:1104:20787:22173 2:N:0:CGTACTAG+AGAGTAGA: C--GCAT-TA-AG-G-AT-TC-G--C-G-CGGC	1	M00212:125:000000000-JJPTF:1:2109:9419:19073 1:N:0:CGTACTAG+AGAGTAGA (reversed): GCAAACATCGCCGT-GAATAT-CCGCCGCG-CACCGA-ATACAAAAA-CAGGAACAGTCGCAGGCG-TCCTCAAAGCA	1	0	0											M00212:125:000000000-JJPTF:1:1102:12671:2491 1:N:0:CGTACTAG+TATCCTCT,Mon Jun 27 15:49:40 EDT 2022,,,,ATTATACTGGTACTGTTTATTTGCCTTGTGGTGCAGGTGGTCAAGCATGGCAATAAATTTACTTAATACATCAAGCATAGCTAAAGAAATGCAAACTAAAGTAACAGAACGCATGGGAGATTGGTTTGAAGCAGAGTTTAAAGCGAAGGCTAATAGCGCAAGCCGAAGGACTAGATTAATCAGAAGCCACGGTCATACCTATACTTATGCTAGATATCAAAATACTGGGCAATTATCAGGAAACTTAAAA,P0081358P10_S46_L001_R_001,urn:local:.:ipzn-ezq…	M00212:125:000000000-JJPTF:1:1102:10733:2684 1:N:0:CGTACTAG+AGAGTAGA,Mon Jun 27 15:56:21 EDT 2022,,,,GCCGTCAGTTTGCCGCCTGTGCCGTTTTGGTCGGGTGGGGTAATATTTCCCCCCGAAGTAATCGGCGGGCGCACAACGCCCCAAAATTCGCTTGGATAAGGGCGTGTGTTGATTGCCGCTTTGTCAGCGGCTTGTCCTTTTCCTGTAAACATGTTTTGGTTGGGGGCGGGGTAGGTGGTTAACGTCGCGCCGATGACGAGACCTGTGTGCCCGGACGGGGGGTTAGTGCCCTCCCTGGCTCTTTTACCCA,P0081358P20_S2_L001_R1_001,urn:local:.:qrlw-ezq…
109	M00212:125:000000000-JJPTF:1:2101:4336:8275 1:N:0:CGTACTAG+TATCCTCT (reversed): C-GC-ATT-A-A-G-AATT-C-GC---G--C-GGC	0	M00212:125:000000000-JJPTF:1:1111:7921:4651 2:N:0:CGTACTAG+TATCCTCT: GCAAAC-AGCGCCGTGAATATCCGCCGCGCACCGAATACAAAAACAGGAACAGTCGCAGGCGTCCTCAAAGCA	0	0	M00212:125:000000000-JJPTF:1:1103:17005:25743 1:N:0:CGTACTAG+AGAGTAGA (reversed): C--GCAT-TA-AG-G-AT-T-------------	1	M00212:125:000000000-JJPTF:1:2105:14650:21963 1:N:0:CGTACTAG+AGAGTAGA (reversed): GCAAACATCGCCGT-GAATAT-CCGCCGCG-CACCGA-ATACAAAAA-CAGGAACAGTCGCAGGCG-TCCTCAAAGCA	1	0	0											M00212:125:000000000-JJPTF:1:1102:12671:2491 2:N:0:CGTACTAG+TATCCTCT,Mon Jun 27 15:49:40 EDT 2022,,,,AATTAGCCCTAGTACCTGCATTAACGACTATTTTATCGCCTTTTTTAACTTGTTTTAAGTTTCCTGATAATTGCCCAGTATTTTGATATCTAGCATAAGTATAGGTATGACCGTGGCTTCTGATTAATCTAGTCCTTCGGCTTGCGCTATTAGCCTTCGCTTTAAACTCTGCTTCAAACCAATCTCCCATGCGTTCTGTTACTTTAGTTTGCATTTCTTTAGCTATGCTTGATGTATTAAGTAAATTTATT,P0081358P10_S46_L001_R_001,urn:local:.:ipzo-ez…	M00212:125:000000000-JJPTF:1:1102:13370:2686 1:N:0:CGTACTAG+AGAGTAGA,Mon Jun 27 15:56:21 EDT 2022,,,,AAGTTATGTATGTTCATAGACTTGTTATGTTAGCTTTTTACGGTAAAAGTGATTTAACCGTTGACCATATAGATGGAAATAAAGAAAACAACAACTTGAATAATTTAGAGTATGTAACACAAACAGAAAATGTAAAAAGATTTCATGATAAAAAAGTATTATGGAATAATAGAGAGTTTAGAAATTTTAGTGATTTAGCTAAATACGTCGGAGTTACCCAGCCAGCCGTTTGGGGAATTTATAACAAAGGT,P0081358P20_S2_L001_R1_001,urn:local:.:qrlx-ez…
110	M00212:125:000000000-JJPTF:1:1101:21284:8586 2:N:0:CGTACTAG+TATCCTCT (reversed): C-GC-ATT-A-A-G-AATT-C-GC---G--C-GGC	0	M00212:125:000000000-JJPTF:1:1102:24735:23140 2:N:0:CGTACTAG+TATCCTCT (reversed): GCAAAC-AGCGCCGTGAATATCCGCCGCGCACCGAATACAAAAACAGGAACAGTCGCAGGCGTCCTCAAAGCA	0	0	M00212:125:000000000-JJPTF:1:1109:4082:16979 2:N:0:CGTACTAG+AGAGTAGA (reversed): C--GCAT-TA-AG-G-AT-TC-G--C-G-CGGC	1	M00212:125:000000000-JJPTF:1:2102:20283:4153 2:N:0:CGTACTAG+AGAGTAGA (reversed): GCAAACATCGCCGT-GAATAT-CCGCCGCG-CACCGA-ATACAAAAA-CAGGAACAGTCGCAGGCG-TCCTCAAAGCA	1	0	0											M00212:125:000000000-JJPTF:1:1102:20257:2497 1:N:0:CGTACTAG+TATCCTCT,Mon Jun 27 15:49:40 EDT 2022,,,,ACGCAAAGCTCTTTGCTAAAGTGTTAAAAACATAACCAAAATAAACTTTATTTTTTTTAGTTTTACCACTTGCTTCATTAAATTCTAAATACATCAACGACTGTTCTTTCTTTGGTTCTTCACGTGCTGTATCTGAAAGCTCATAAAAGTTATTTTTCTTATCTTCTTTAAGTTTTTCAGTAACTTTTTTTACGATATCTTCTAGCTGTTCTTCATCAAATTTAATGTTAATTGTTTCCATTTTCTCCT,P0081358P10_S46_L001_R_001,urn:local:.:ipzp-ezql…	M00212:125:000000000-JJPTF:1:1102:13610:2687 1:N:0:CGTACTAG+AGAGTAGA,Mon Jun 27 15:56:21 EDT 2022,,,,CAGGAATATATCCAGCGACAAAAGAATTTTGTAGGTCTGCAAAGTCTTTCAAATCTGTAATAAAGTCTGAACCAGTAAGTTCTAAGTATCTAATTGCATGTTTTAAAATCATTTACAGTCCTTTCAGCTCATTAAATTTCTTTCTGCCACAATTCGACAAGTTCTTTAAGCCCTTTACCGTCAGTATCGAACTCAAAGCTAGAACGGAAGTCTGAGAAGTCGCTTTTAGCTTTTACAATGTTATCTTGAAA,P0081358P20_S2_L001_R1_001,urn:local:.:qrly-ez…
111	M00212:125:000000000-JJPTF:1:1107:22584:24943 2:N:0:CGTACTAG+TATCCTCT: C-GC-ATT-A-A-G-AATT-C-GC---G--C-GGC	0	M00212:125:000000000-JJPTF:1:1108:7609:15286 1:N:0:CGTACTAG+TATCCTCT: GCAAAC-AGCGCCGTGAATATCCGCCGCGCACCGAATACAAAAACAGGAACAGTCGCAGGCGTCCTCAAAGCA	0	0	M00212:125:000000000-JJPTF:1:2108:6729:11496 1:N:0:CGTACTAG+AGAGTAGA (reversed): C--GCAT-TA-AG-G-AT-TC-G--C-G-CGGC	1	M00212:125:000000000-JJPTF:1:2112:2875:14774 1:N:0:CGTACTAG+AGAGTAGA: GCAAACATCGCCGT-GAATAT-CCGCCGCG-CACCGA-ATACAAAAA-CAGGAACAGTCGCAGGCG-TCCTCAAAGCA	1	0	0											M00212:125:000000000-JJPTF:1:1102:20257:2497 2:N:0:CGTACTAG+TATCCTCT,Mon Jun 27 15:49:40 EDT 2022,,,,AGACAAGGCGACGTATTTATTATAGAAAGAGGAGAAAATGGAAACAATTAACATTAAATTTGATGAAGAACAGCTAGAAGATATCGTAAAAAAAGTTACTGAAAAACTTAAAGAAGATAAGAAAAATAACTTTTATGAGCTTTCAGATACAGCACGTGAAGAACCAAAGAAAGAACAGTCGTTGATGTATTTAGAATTTAATGAAGCAAGTGGTAAAACTAAAAAAAATAAAGTTTATTTTGGTTATGTTT,P0081358P10_S46_L001_R_001,urn:local:.:ipzq-ez…	M00212:125:000000000-JJPTF:1:1102:11041:2693 1:N:0:CGTACTAG+AGAGTAGA,Mon Jun 27 15:56:21 EDT 2022,,,,ATCTAGTGAAGTCATTGGGGACGCAAAAGTTTACTATGATTTGGCTTCTAATAAATACCTGACTGACTTTACGCTTTATGACAATGCACCAAACATTAACGGTGCATTGTCATAAAGCGTAAAGTCAGTCAGGTATTTATTAGAAGCCAAATCATAGTAAAC,P0081358P20_S2_L001_R1_001,urn:local:.:qrlz-ezqm9vh
112	M00212:125:000000000-JJPTF:1:2106:12885:15668 2:N:0:CGTACTAG+TATCCTCT (reversed): C-GC-ATT-A-A-G-AATT-C-GC---G--C-GGC	0	M00212:125:000000000-JJPTF:1:2105:19448:20641 1:N:0:CGTACTAG+TATCCTCT (reversed): GCAAAC-AGCGCCGTGAATATCCGCCGCGCACCGAATACAAAAACAGGAACAGTCGCAGGCGTCATCAAAGCA	0	1	M00212:125:000000000-JJPTF:1:1114:12322:4153 2:N:0:CGTACTAG+AGAGTAGA (reversed): C--GCAT-TA-AG-G-AT-TC-G--C-G-CGGC	1	M00212:125:000000000-JJPTF:1:1107:20111:23450 1:N:0:CGTACTAG+AGAGTAGA (reversed): GCAAACATCGCCGT-GAATAT-CCGCCGCG-CACCGA-ATACAAAAA-CAGGAACAGTCGCAGGCG-TCCTCAAAGC-	1	0	0											M00212:125:000000000-JJPTF:1:1102:19831:2497 1:N:0:CGTACTAG+TATCCTCT,Mon Jun 27 15:49:40 EDT 2022,,,,AATGGACACCTTGCGCCCGGTGTCTATATCGTAACGTTCTCCGCTGATAGTTATGAAGATGTTACCGCAGGAGTTTCAGTAACTGACCATTCATAAGACTACAAGCGCAACAACCTAAAAAAATAACTAAGTAAAGGGATATAAAACAAAATGGCAAAACAATTAAGCACAGCACGTAAGTTTAAAATGATTACAGGTAAAGACCTTTTCCAGCAACAAAAAGCAATGGATACAGAGCTTAAAAAAGAAGA,P0081358P10_S46_L001_R_001,urn:local:.:ipzr-ez…	M00212:125:000000000-JJPTF:1:1102:18086:2697 1:N:0:CGTACTAG+AGAGTAGA,Mon Jun 27 15:56:21 EDT 2022,,,,TCATTAAACTCATAATCTGTAATGTAATAGGCAATTGATAGTGAATCAAACGCTCCATTTTCCACAGCTTTGTTAATGTTTGGTGCATTGTCATAAAGCGTAAAGTCAGTCAGGTATTTATTAGAAGCCAAATCATAGTAAACTTTTGCGTCCCCAATGACTTCACTAGATCCAGCACCATGTTCATATAGCAATGGATATCGTTCTCTAGCAAACTCAATACAGTTAGGAGTCAAGACAATAC,P0081358P20_S2_L001_R1_001,urn:local:.:qrm0-ezqm9vh
113	M00212:125:000000000-JJPTF:1:2101:14417:4817 1:N:0:CGTACTAG+TATCCTCT (reversed): C-GC-ATT-A-A-G-AATT-C-GC---G--C-GGC	0	M00212:125:000000000-JJPTF:1:1112:20899:26677 1:N:0:CGTACTAG+TATCCTCT: GCAAAC-AGCGCCGTGAATATCCGCCGCGCACCGAATACAAAAACAGGAACAGTCGCAGGCGTCCTCAAAGCA	0	0	M00212:125:000000000-JJPTF:1:1107:28272:9532 2:N:0:CGTACTAA+AGAGTAGA (reversed): C--GCAT-TA-AG-G-AT-TC-G--C-G-CGGC	1	M00212:125:000000000-JJPTF:1:1105:19148:23710 2:N:0:CGTACTAG+AGAGTAGA: TCAAACATCGCCGT-GAATAT-CCGCCGCG-CACCGA-ATACAAAAA-CAGGAACAGTCGCAGGCG-TCCTCAAAGCA	1	0	0											M00212:125:000000000-JJPTF:1:1102:19831:2497 2:N:0:CGTACTAG+TATCCTCT,Mon Jun 27 15:49:40 EDT 2022,,,,CCATTACATCAGTAATTTCTCCGTCTTCTTTTTTAAGCTCTGTATCCATTGCTTTTTGTTGCTGGAAAAGGTCTTTACCTGTAATCATTTTAAACTTACGTGCTGTGCTTAATTGTTTTGCCATTTTGTTTTATATCCCTTTACTTAGTTATTTTTTTAGGTTGTTGCGCTTGTAGTCTTATGAATGGTCAGTTACTGAAACTCCTGCGGTAACATCTTCATAACTATCAGCGGAGAACGTTACGATATAG,P0081358P10_S46_L001_R_001,urn:local:.:ipzs-ez…	M00212:125:000000000-JJPTF:1:1102:13218:2721 1:N:0:CGTACTAG+AGAGTAGA,Mon Jun 27 15:56:21 EDT 2022,,,,TCTTTATTCTCCCTTAAAAATTAAAGCTGTATCAAGATTAATCAAACCACATTCAACAGCATTAAGTAAGAACTCGTTAAAGTCAACCATTGACAATGTTTCTTGCTTAAATAGTAGCTGTTCTTCTGTCA,P0081358P20_S2_L001_R1_001,urn:local:.:qrm1-ezqm9vh
114	M00212:125:000000000-JJPTF:1:2103:19678:20161 2:N:0:CGTACTAG+TATCCTCT: C-GC-ATT-A-A-G-AATT-C-GC---G--C-GGC	0	M00212:125:000000000-JJPTF:1:1110:4747:12387 2:N:0:CGTACTAG+TATCCTCT (reversed): GCAAAC-AGCGCCGTGAATATCCGCCGCGCACCGAATACAAAAACAGGAACAGTCGCAGGCGTCCTCAAAGCA	0	0	M00212:125:000000000-JJPTF:1:2105:25020:24036 1:N:0:CGTACTAG+AGAGTAGA (reversed): C--GCAT-TA-AG-G-AT-TC-G--C-G-CGGC	1	M00212:125:000000000-JJPTF:1:1106:22983:15903 2:N:0:CGTACTAG+AGAGTAGA (reversed): GCAAACAGCGCCGT-GAATAT-CCGCCGCG-CACCGA-ATACAAAAA-CAGGAACAGTCGCAGGCG-TCATCAAAGCA	0	1	0											M00212:125:000000000-JJPTF:1:1102:18566:2514 1:N:0:CGTACTAG+TATCCTCT,Mon Jun 27 15:49:40 EDT 2022,,,,ACTGTAATGATTGCCATTTTTTATTTTCCCTCTGTTGCTTTCCAAATTGTCATGATATCAAAGATTTCTTTTTTTGTCTTTGCTTTAAGTAGTTCCATGTTAGGAT,P0081358P10_S46_L001_R_001,urn:local:.:ipzt-ezqleyw	M00212:125:000000000-JJPTF:1:1102:13644:2721 1:N:0:CGTCCTAG+AGAGTAGA,Mon Jun 27 15:56:21 EDT 2022,,,,AGCCTATACATTGTTAATACAAACGCAAAATCATTATTTGCTTCTTCTAGCGTGTCGCTTGTTTTATAATAATCTCCGTCTATTGCGCTATACCAAATCTCATATTTCATGCCATGCTCTTTTCTATGTTTTAATTGCTTACCTGCTTAATGGCTTCAATAATATTATTGCCAGCATTTATTAGAATTTCATCACTTACAGTTACATTCTTTCTTGAAAATAGTTCGTTC,P0081358P20_S2_L001_R1_001,urn:local:.:qrm2-ezqm9vh
115	M00212:125:000000000-JJPTF:1:1104:22063:15332 2:N:0:CGTACTAG+TATCCTCT (reversed): C-GC-ATT-A-A-G-AATT-C-GC---G--C-GGC	0	M00212:125:000000000-JJPTF:1:1111:9767:13309 1:N:0:CGTACTAG+TATCCTCT: GCAAAC-AGCGCCGTGAATATCCGCCGCGCACCGAATACAAAAACAGGAACAGTCGCAGGCGTCCT-------	0	0	M00212:125:000000000-JJPTF:1:1108:22630:4410 1:N:0:CGTACTAG+AGAGTAGA (reversed): C--GCAT-TA-AG-G-AT-TC-G--C-G-CGGC	1	M00212:125:000000000-JJPTF:1:1101:18668:13278 1:N:0:CGTACTAG+AGAGTAGA: GCAAACATCGCCGT-GAATAT-CCGCCGCG-CACCGA-ATACAAAAA-CAGGAACAGTCGCAGGCG-TCATCAAAGCA	0	0	1											M00212:125:000000000-JJPTF:1:1102:18566:2514 2:N:0:CGTACTAG+TATCCTCT,Mon Jun 27 15:49:40 EDT 2022,,,,ATCCTAACATGGAACTACTTAAAGCAAAGACAAAAAAAGAAATCTTTGATATCATGACAATTTGGAAAGCAACAGAGGGAAAATAAAAAATGGCAATCATTACAGT,P0081358P10_S46_L001_R_001,urn:local:.:ipzu-ezqleyx	M00212:125:000000000-JJPTF:1:1102:13554:2744 1:N:0:CGTACTAG+AGAGTAGA,Mon Jun 27 15:56:21 EDT 2022,,,,CTCCATATGTATGAACTTCATCAAATATATTGAGTGAACTGTTACCACCTTGCGCTCGCAAAGTATCATTTGTTTGCTTTTTGAAAGTCGTTTTAAAAGAAGTAAACTCTAGCCCTTGTTTTGTACTCTTGAAAATCTTGTTTTCATTGTACACTCTTAATGTATCACTTGCTTCCGTTTGATTCCTAAC,P0081358P20_S2_L001_R1_001,urn:local:.:qrm3-ezqm9vh
116	M00212:125:000000000-JJPTF:1:1102:26391:11172 2:N:0:CGTACTAG+TAACCTCT (reversed): C-TC-TTT-A-A-C-AATT-C-GC---G--C-GGC	0	M00212:125:000000000-JJPTF:1:2101:13871:26873 1:N:0:CGTACTAG+TATCCTCT: GCAAAC-AGCGCCGTGAATATCCGCCGCGCACCGAATACAAAAACAGGAACAGTCGCAGGCGTCCTCAAAGCA	0	0	M00212:125:000000000-JJPTF:1:2101:14666:9952 1:N:0:CGTACTAG+AGAGTAGA (reversed): C--GCAT-TA-AG-G-AT-TC-G--C-G-CGGC	1	M00212:125:000000000-JJPTF:1:1101:9282:20935 2:N:0:CGTACTAG+AGAGTAGA (reversed): GCAAACATCGCCGT-GAATAT-CCGCCGCG-CACCGA-ATACAAAAA-CAGGAACAGTCGCAGGCG-TCCTCAAAGC-	1	0	0											M00212:125:000000000-JJPTF:1:1102:15355:2517 1:N:0:CGTACTAG+TATCCTCT,Mon Jun 27 15:49:40 EDT 2022,,,,TGATTCTTCCTGTTGCAATCTCCGCCATTCAGTAGGGTTATAAAGTTCAGGGTTTCCGGCCTTAGCAACCATCATCGCTACCAAGCTATCTTTATCCAGTTCTTTTTCTTTAACCTTTACTTTTTCGACGTTTCCGTCAGCGTCATAGATTGTTTCTGTTTCCTTTAGCGTTCTGACCGTCAGTTTGCTCGCTAAGGCACTTTCAGCTAGTTCTAATAGATTTCCCCTAGCAATGCTTTTAGCTTCGTCAT,P0081358P10_S46_L001_R_001,urn:local:.:ipzv-ez…	M00212:125:000000000-JJPTF:1:1102:13299:2748 1:N:0:CGTACTAG+AGAGTAGA,Mon Jun 27 15:56:21 EDT 2022,,,,AGTAAGGCTTGCGATAAGTCTTCATTAAAACCAGACCAAGTATCCCTTATGGTTTTTGTAGCACCGCTTGAACCGTCTGCTGCTTTTTGCATAGCCTTATCGAGCATATCCATTGAGACAGCACCAGCTGAAACAGCTTCATTGAATGAACCATACTGCTGTAATGAGGGGTTCATTTGCATAACAGTATCTTTCAAAGAAGCGCTAAGAGCCGTGTTGTTATCTGTCAACTGATTAATATTTTCAGCAGT,P0081358P20_S2_L001_R1_001,urn:local:.:qrm4-ez…
117	M00212:125:000000000-JJPTF:1:2105:11249:4535 1:N:0:CGTACTAG+TATCCTCT: C-GC-ATT-A-A-G-AATT-C-GC---G--C-GGC	0	M00212:125:000000000-JJPTF:1:1101:9267:18518 2:N:0:CGTACTAG+TATCCTCT (reversed): GCAAAC-AGCGCCGTGAATATCCGCCGCGCACCGAATACAAAAACAGGAACAGTCGCAGGCGTCCTCAAAGCA	0	0	M00212:125:000000000-JJPTF:1:1106:11213:13067 1:N:0:CGTACTAG+AGAGTAGA (reversed): C--GCAT-TA-AG-G-AT-TC-G--C-G-CGGC	1	M00212:125:000000000-JJPTF:1:1111:24778:11137 1:N:0:CGTACTAG+AGAGTAGA: GCAAACAGCGCCGT-GAATAT-CCGCCGCG-CACCGA-ATACAAAAA-CAGGAACAGTCGCAGGCG-TCAT-------	0	1	0											M00212:125:000000000-JJPTF:1:1102:15355:2517 2:N:0:CGTACTAG+TATCCTCT,Mon Jun 27 15:49:40 EDT 2022,,,,CATACGAGCCAAAATATGAGCATATAGCCCTATGATTTAAGATTTAGCAAGATCATGCTAGATTAAAATAGATTAATTTAGATTAAACCAGCTAAAACTTTTAGAAAGTGGCGAGATGACAATATAAAGGCGTATGACGAAGCTAAAAGCATTGCTAGGGGAAATCTATTAGAACTAGCTGAAAGTGCCTTAGCGAGCAAACTGACGGTCAGAACGCTAAAGGAAACAGAAACAATCTATGACGCTGACGG,P0081358P10_S46_L001_R_001,urn:local:.:ipzw-ez…	M00212:125:000000000-JJPTF:1:1102:21181:2765 1:N:0:CGTACTAG+AGAGTAGA,Mon Jun 27 15:56:21 EDT 2022,,,,CAATCGGAGTCAATACTTCTTTTTGTGCTAAAATATGTTCTTTATTCATTTCTTTATTCTCCCTTAAAAATTAAAGCTGTATCAAGATTAATCAAACCACATTCAACAGCATTAAGTAAGAACTCGTTAAAGTCAACCATTGACAATGTTTCTTGCTTAAATAGTAGCTGTTCTTCTGTCATTTGCTTTCCTCTCTTAACTTATGTACTTATTATATCAAATGCACTTTTCAGGTTTGGTTTATCCT,P0081358P20_S2_L001_R1_001,urn:local:.:qrm5-ezqm9vh
118	M00212:125:000000000-JJPTF:1:1104:12657:25246 2:N:0:CGTACTAG+TATCCTCT (reversed): C-GC-ATT-A-A-G-AATT-C-GC---G--C-GGC	0	M00212:125:000000000-JJPTF:1:2107:17970:23319 1:N:0:CGTACTAG+TATCCTCT: GCAAAC-AGCGCCGTGAATATCCGCCGCGCACCGAATACAAAAACAGGAACAGTCGCAGGCGTCCTCAAAGCA	0	0	M00212:125:000000000-JJPTF:1:2107:2406:15344 1:N:0:CGTACTAG+AGAGTAGA: C--GCAT-TA-AG-G-AT-TC-G--C-G-CGGC	1	M00212:125:000000000-JJPTF:1:2106:18078:7352 1:N:0:CGTACTAG+AGAGTAGA: GCAAACATCGCCGT-GAATAT-CCGCCGCG-CACCGA-ATACAAAAA-CAGGAACAGTCGCAGGCG-TCCTCAA-GCA	1	0	0											M00212:125:000000000-JJPTF:1:1102:18024:2526 1:N:0:CGTACTAG+TATCCTCT,Mon Jun 27 15:49:40 EDT 2022,,,,GTCATTTACATTGATAACACTTAGGGTTTCAAATACGCTCATTTGACAACCTCTTCTTTCCAACCTTGGCTTTTAAGCTCATTGACTTTATTTAAATCGCCGCGAATATTTAAATCAAAAGTAGACGCAAAGCTCTTTGCTAAAGTGTTAAAAACATAACCAAAATAAACTTTATTTTTTTTAGTTTTACCACTTGCTTCATTAAATTCTAAATACATCAACGACTGTTCTTTCTTTGGTTCTTCACGTG,P0081358P10_S46_L001_R_001,urn:local:.:ipzx-ezq…	M00212:125:000000000-JJPTF:1:1102:14523:2769 1:N:0:CGTACTAG+AGAGTAGA,Mon Jun 27 15:56:21 EDT 2022,,,,TGATTGTAGCAGAACTTACACAAGCTATCGTTAATAAAATTGTTGACCTTGCACTTGTTGAGGGAGACGGAACAAACGGCTTTAAATCAATTGACAAAGAAGCAGATGTCAAAAAAATCAAAAAAATTACTACAAAAGCCAAATCAGCTGGCAAAACTCCATTTGCTGACGCTATTGAAGAAGCGGTTGACTTTGT,P0081358P20_S2_L001_R1_001,urn:local:.:qrm6-ezqm9vh
119	M00212:125:000000000-JJPTF:1:1103:12249:8785 1:N:0:CGTACTAG+TATCCTCT (reversed): C-GC-ATT-A-A-G-AATT-C-GC---G--C-GGC	0	M00212:125:000000000-JJPTF:1:2108:14278:26655 2:N:0:CGTACTAG+TATCCTCT (reversed): GCAAAC-AGCGCCGTGAATATCCGCCGCGCACCGAATACAAAAACAGGAACAGTCGCAGGCGTCATCAAAGCA	0	1	M00212:125:000000000-JJPTF:1:1107:24904:8437 2:N:0:CGTACTAG+AGAGTAGA (reversed): C--GCAT-TA-AG-G-AT-TC-G--C-G-CGGC	1	M00212:125:000000000-JJPTF:1:2111:11628:24446 2:N:0:CGTACTAG+AGAGTAGA: GCAAACAGCGCCGT-GAATAT-CCGCCGCG-CACCGA-ACACAAAAA-CAGGAACAGTCGCAGGCG-TCATCAAAGCA	0	1	0											M00212:125:000000000-JJPTF:1:1102:18024:2526 2:N:0:CGTACTAG+TATCCTCT,Mon Jun 27 15:49:40 EDT 2022,,,,GCACGTGAAGAACCAAAGAAAGAACAGTCGTTGATGTATTTAGAATTTAATGAAGCAAGTGGTAAAACTAAAAAAAATAAAGTTTATTTTGGTTATGTTTTTAACACTTTAGCAAAGAGCTTTGCGTCTACTTTTGATTTAAATATTCGCGGCGATTTAAATAAAGTCAATGAGCTTAAAAGCCAAGGTTGGAAAGAAGAGGTTGTCAAATGAGCGTATTTGAAACCCTAAGTGTTATCAATGTAAATGA,P0081358P10_S46_L001_R_001,urn:local:.:ipzy-ezq…	M00212:125:000000000-JJPTF:1:1102:16613:2771 1:N:0:CGTACTAG+AGAGTAGA,Mon Jun 27 15:56:21 EDT 2022,,,,GCAGTATATCAACAGTTTAAATTACTTTGAATATGCTAGAATGTACTTCGAGAGAAATGGCTTTCCAGAAGATAACAGGCGAGTTTATCAAAGCGGTAAGCGAAAAGGTCAAAAAGTTGGCTGGTCTGATAAAGAG,P0081358P20_S2_L001_R1_001,urn:local:.:qrm7-ezqm9vh
120	M00212:125:000000000-JJPTF:1:1101:13001:14345 1:N:0:CGTACTAG+TATCCTCT (reversed): C-GC-ATT-A-A-G-AATT-C-GC---G--C-GGC	0	M00212:125:000000000-JJPTF:1:1105:13826:5669 1:N:0:CGTACTAG+TATCCTCT: GCAAAC-AGCGCCGTGAATATCCGCCGCGCACCGAATACAAAAACAGGAACAGTCGCAGGCGTCCTCAAAGCA	0	0	M00212:125:000000000-JJPTF:1:2102:8895:20451 2:N:0:CGTACTAG+AGAGTAGA (reversed): C--GCAT-TA-AG-G-AT-TC-G--C-G-CGGC	1	M00212:125:000000000-JJPTF:1:2104:13866:8662 1:N:0:CGTACTAG+AGAGTAGA (reversed): GCAAACAGCGCCGT-GAATAT-CCGCCGCG-CACCGA-ATACAAAAA-CAGGAACAGTCGCAGGCG-TCATCAAAGC-	0	1	0											M00212:125:000000000-JJPTF:1:1102:16038:2527 1:N:0:CGTACTAG+TATCCTCT,Mon Jun 27 15:49:40 EDT 2022,,,,CCATTGGATAGGGTCTACACCGTCAACTGAATCTGTTTCTGATTCTTTTGTTGCTTCTGCTGTTGGTGTCAAATGAGGATAAACAACTACGCGATAACCGTCAACAAATTCCCCTGTAACTTTATCACGCTTACGCCCTTTAATAAGGTATTGAACACATTTCGTTTTCCAATTACCAGTAGGAGACCAACCCAAGCCATTTGCTGTTCTTTGTTGACCAAGAATGTCTTCTTTAAGTGCTTGGTCTGTTT,P0081358P10_S46_L001_R_001,urn:local:.:ipzz-ez…	M00212:125:000000000-JJPTF:1:1102:15676:2771 1:N:0:CGTACTAG+AGAGTAGA,Mon Jun 27 15:56:21 EDT 2022,,,,ATCCACGGTCAACAGCTAGAAAGATTGCTAACGACTTGAACAAAAGAGACCCTTTTAATAATTATCTAGTCAGCTTTGAACTTGGTTCTAAACGGTATATTATTGAAAAATTTGAAATTAGAGGAATGAATAGATGAAGCGTTACTACGTAGAAGAAGATGACAATGGCAAAGAAATTAAGCGAAAACTTACAACTTTTGCTAATGACGACTTAACACAGCTTTCAGATGATGAACTAGAAACATTATATT,P0081358P20_S2_L001_R1_001,urn:local:.:qrm8-ez…
121	M00212:125:000000000-JJPTF:1:1107:14641:16856 1:N:0:CGTACTAG+TATCCTCC (reversed): C-GC-ATT-A-A-G-AATT-C-GC---G--C-GGC	0	M00212:125:000000000-JJPTF:1:1107:16317:20100 1:N:0:CGTACTAG+TATCCTCT (reversed): GCAAAC-AGCGCCGTGAATATCCGCCGCGCACCGAATACAAAAACAGGAACAGTCGCAGGCGTCCTCAAAGCA	0	0	M00212:125:000000000-JJPTF:1:2105:24927:22678 1:N:0:CGTACTAG+AGAGTAGA: C--GCAT-TA-AG-G-AT-TC-G--C-G-CGGC	1	M00212:125:000000000-JJPTF:1:2101:11942:10926 1:N:0:CGTACTAG+AGAGTAGA (reversed): GCAAACATCGCCGT-GAATAT-CCGCCGCG-CACCGA-ATACAAAAA-CAGGAACAGTCGCAGGCG-TCCTCAAAGCA	1	0	0											M00212:125:000000000-JJPTF:1:1102:16038:2527 2:N:0:CGTACTAG+TATCCTCT,Mon Jun 27 15:49:40 EDT 2022,,,,ATGGAAGACCAAGCGGAAACGAACAGTTATCCTGCTGATGATGTACCAGACCATGGAGTTAAAAAAGGTGCTACCTTACTTCAAGGAGAAATGGTATTTATTCAAACAGACCAAGCACTTAAAGAAGACATTCTTGGTCAACAAAGAACAGCAAATGGCTTGGGTTGGTCTCCTACTGGTAATTGGAAAACGAAATGTGTTCAATACCTTATTAAAGGGCGTAAGCGTGATAAAGTTACAGGGGAATTTGT,P0081358P10_S46_L001_R_001,urn:local:.:iq00-ez…	M00212:125:000000000-JJPTF:1:1102:19288:2772 1:N:0:CGTACTAG+AGAGTAGA,Mon Jun 27 15:56:21 EDT 2022,,,,CTTATATTCTTTTTTATCATTAGCAAACAGTAAGTCTAATAGTTCGCCCGTTTCACTATCAAATATAGGGTACAGGTCAATATATCGTGTTGTAAGCAACTTTTTAATTACCTTTTGCCAAAACTCCATGCTATTGCGTTCGCCCTTAGAACTCCAATTAAGGACTTCATCTAAATCAGATCCTGCCATACTAATC,P0081358P20_S2_L001_R1_001,urn:local:.:qrm9-ezqm9vh
122	M00212:125:000000000-JJPTF:1:1108:12315:12855 2:N:0:CGTACTAG+TATCCTCT (reversed): C-GC-ATT-A-A-G-AATT-C-GC---G--C-GGC	0	M00212:125:000000000-JJPTF:1:1108:18020:25013 2:N:0:CGTACTAG+TATCCTCT (reversed): GCAAAC-AGCGCCGTGAATATCCGCCGCGCACCGAATACAAAAACAGGAACAGTCGCAGGCGTCCTCAAAGCA	0	0	M00212:125:000000000-JJPTF:1:2114:17321:24877 1:N:0:CGTACTAG+AGAGTAGA (reversed): C--GCAT-TA-AG-G-AT-TC-G--C-G-CGGC	1	M00212:125:000000000-JJPTF:1:1105:9455:15457 1:N:0:CGTACTAG+AGAGTAGA (reversed): GCAAACATCGCCGT-GAATAT-CCGCCGCG-CACCGA-ATACAAAAA-CAGGAACAGTCGCAGGCG-TCCTCAAAGCA	1	0	0											M00212:125:000000000-JJPTF:1:1102:21011:2543 1:N:0:CGTACTAG+TATCCTCT,Mon Jun 27 15:49:40 EDT 2022,,,,CTCCTTAGCTTGCCTTATATGCTCATATTTTGCTTTCTCTTGCGTTTTAAACTCTTGTTGATATAATTGTGCCACAATATCATTAAAGTTGTTATTTGCCCTTTTATGAGCTTGCTGAATTAGTACAATACTTCTAATT,P0081358P10_S46_L001_R_001,urn:local:.:iq01-ezqleyx	M00212:125:000000000-JJPTF:1:1102:11139:2776 1:N:0:CGTACTAG+AGAGTAGA,Mon Jun 27 15:56:21 EDT 2022,,,,GCGTAAAAGAAAGGGTATGTAATGGCAAGTAATGCAAAATTTGAGGTCGAGATATACGGTAATACAACGAAATTCGAGAACTCACTTAAAGGCGTTAATAC,P0081358P20_S2_L001_R1_001,urn:local:.:qrma-ezqm9vi
123	M00212:125:000000000-JJPTF:1:1102:22008:15762 2:N:0:CGTACTAG+TATCCTCT (reversed): C-GC-ATT-A-A-G-AATT-C-GC---G--C-GGC	0	M00212:125:000000000-JJPTF:1:1103:4863:21921 1:N:0:CGTACTAG+TATCCTCT (reversed): GCAAAC-AGCGCCGTGAATATCCGCCGCGCACCGAATACAAAAACAGGAACAGTCGCAGGCGTCCTCAAAGCA	0	0	M00212:125:000000000-JJPTF:1:1108:5095:14309 2:N:0:CGTACTAG+AGAGTAGA (reversed): C--GCAT-TA-AG-G-AT-TC-G--C-G-CGGC	1	M00212:125:000000000-JJPTF:1:2104:13866:8662 2:N:0:CGTACTAG+AGAGTAGA: GCAAACAGCGCCGT-GAATAT-CCGCCGCG-CACCGA-ATACAAAAA-CAGGAACAGTCGCAGGCG-TCATCAAAGC-	0	1	0											M00212:125:000000000-JJPTF:1:1102:21011:2543 2:N:0:CGTACTAG+TATCCTCT,Mon Jun 27 15:49:40 EDT 2022,,,,AATTAGAAGTATTGTACTAATTCAGCAAGCTCATAAAAGGGCAAATAACAACTTTAATGATATTGTGGCACAATTATATCAACAAGAGTTTAAAACGCAAGAGAAAGCAAAATATGAGCATATAAGGCAAGCTAAGGAG,P0081358P10_S46_L001_R_001,urn:local:.:iq02-ezqleyx	M00212:125:000000000-JJPTF:1:1102:19064:2780 1:N:0:CGTACTAG+AGAGTAGA,Mon Jun 27 15:56:21 EDT 2022,,,,CTTTACAACTTGATTGTAGCAGAACTTACACAAGCTATCGTTAATAAAATTGTTGACCTTGCACTTGTTGAGGGAGACGGAACAAACGGCTTTAAATCAATTGACAAAGAAGCAGATGTCAAAAAAATCAAAAAAATTACTACAAAAGCCAAATCAGCTGGCAAAACTCCATTTGCTGACGCTATTGAAG,P0081358P20_S2_L001_R1_001,urn:local:.:qrmb-ezqm9vi
124	M00212:125:000000000-JJPTF:1:2114:5088:19274 1:N:0:CGTACTAG+TATCCTCT: C-GC-ATT-A-A-G-AATT-C-GC---G--C-GGC	0	M00212:125:000000000-JJPTF:1:1107:16317:20100 2:N:0:CGTACTAG+TATCCTCT: GCAAAC-AGCGCCGTGAATATCCGCCGCGCACCGAATACAAAAACAGGAACAGTCGCAGGCGTCCTCAAAGCA	0	0	M00212:125:000000000-JJPTF:1:1113:20110:21603 2:N:0:CGTACTAG+AGAGTAGA: C--GCAT-TA-AG-G-AT-TC-G--C-G-CGGC	1	M00212:125:000000000-JJPTF:1:2109:22545:18097 2:N:0:CGTACTAG+AGAGTAGA (reversed): GCAAACATCGCCGT-GAATAT-CCGCCGCG-CACCGA-ATACAAAAA-CAGGAACAGTCGCAGGCG-TCATCAAAGCA	0	0	1											M00212:125:000000000-JJPTF:1:1102:13728:2556 1:N:0:CGTACTAG+TATCCTCT,Mon Jun 27 15:49:40 EDT 2022,,,,CCATATCATAGCCTAACATTAACTCATACCACCATCGCTGTGTAGGCAATAGCTCAATTTTCATTAGGTTTCCAGTAGTCAGGTAGAAGTTGTCTTGTATCCATTCAATAGCTTGTGTAACACGGTCATAGCGATAAATATACTTGTTGTGAATACGTATTTGCTTCTGAATAGTCTTGCGAATGTACTTATTAATAATAATGCCGTTTTCTTTGTTGTATTCCAACATTTTATTTAAATAATACATTTAT,P0081358P10_S46_L001_R_001,urn:local:.:iq03-ez…	M00212:125:000000000-JJPTF:1:1102:19208:2786 1:N:0:CGTACTAG+AGAGTAGA,Mon Jun 27 15:56:21 EDT 2022,,,,ACATAGAAAAGAGCATGGCATGAAATATGAGATTTGGTATAGCGCAATAGACGGAGATTATTATAAAACAAGCGACACGCTAGAAGAAGCAAATAATGATTTTGCGTTTGTATTAACAATGTATAGGCTTGTTCCTTTATTTGAAATGCGTTTAATTGAAATTGATTCACAG,P0081358P20_S2_L001_R1_001,urn:local:.:qrmc-ezqm9vi
125	M00212:125:000000000-JJPTF:1:2114:5088:19274 2:N:0:CGTACTAG+TATCCTCT (reversed): C-GC-ATT-A-A-G-AATT-C-GC---G--C-GGC	0	M00212:125:000000000-JJPTF:1:1113:9183:13448 1:N:0:CGTACTAG+TATCCTCT (reversed): GCAAAC-AGCGCCGTGAATATCCGCCGCGCACCGAATACAAAAACAGGAACAGTCGCAGGCGTCCTCAAAGCA	0	0	M00212:125:000000000-JJPTF:1:1112:3443:19032 1:N:0:CGTACTAG+AGAGTAGA: C--GCAT-TA-AG-G-AT-TC-G--C-G-CGGC	1	M00212:125:000000000-JJPTF:1:2101:14450:7810 1:N:0:CGTACTAG+AGAGTAGA (reversed): GCAAACAGCGCCGT-GAATAT-CCGCCGCG-CACCGA-ATACAAAAA-CAGGAACAGTCGCAGGCG-TCATCAAAGCA	0	1	0											M00212:125:000000000-JJPTF:1:1102:13728:2556 2:N:0:CGTACTAG+TATCCTCT,Mon Jun 27 15:49:40 EDT 2022,,,,CTTTATAACCCTACTGAATGGCGGAGATTGCAACAGGAAGAATCAAGCGCTCATGACCTTAAAGCTAAAATCGAAGAACTTGATGACTATAAACTAAGTAAGTACGAAACACCAAAAATTGAAGTGCCGAAAGGGTTTGAATAAATGTATTATTTAAATAAAATGTTGGAATACAACAAAGAAAACGGCATTATTATTAATAAGTACATTCGCAAGACTATTCAGAAGCAAATACGTATTCACAACAAGTA,P0081358P10_S46_L001_R_001,urn:local:.:iq04-ez…	M00212:125:000000000-JJPTF:1:1102:18647:2796 1:N:0:CGTACTAG+AGAGTAGA,Mon Jun 27 15:56:21 EDT 2022,,,,TTTTAGGGCTTAACATCAGCATAAACACCGCCCAAGCTGATAGAGAAGAACCGCCTAAGGCATCGCTAGCCTGTACCATATAGGCTTTATCGTCCATTGAGCTTGCATAAGCTGATTTATTTGCATGAGCCACCAGTAAAAATGTTACATCTTGAAAGAGTAACTTCAAACGTGTAATTCTTCTAAGCAT,P0081358P20_S2_L001_R1_001,urn:local:.:qrmd-ezqm9vi
126	M00212:125:000000000-JJPTF:1:2103:10504:6549 1:N:0:CGTACTAG+TATCCTCT: C-GC-ATT-A-A-G-AATT-C-GC---G--C-GGC	0	M00212:125:000000000-JJPTF:1:1111:2390:13469 1:N:0:CGTACTAG+TATCCTCT (reversed): GCAAAC-AGCGCCGTGAATATCCGCCGCGCACCGAATACAAAAACAGGAACAGTCGCAGGCGTCCTCAAAGCA	0	0	M00212:125:000000000-JJPTF:1:2105:25020:24036 2:N:0:CGTACTAG+AGAGTAGA: C--GCAT-TA-AG-G-AT-TC-G--C-G-CGGC	1	M00212:125:000000000-JJPTF:1:1107:19547:12964 1:N:0:CGTACTAG+AGAGTAGA: GCAAACATCGCCGT-GAATAT-CCGCCGCG-CACCGA-ATACAAAAA-CAGGAACAGTCGCAGGCG-TCCTCAAAGCA	1	0	0											M00212:125:000000000-JJPTF:1:1102:18471:2562 1:N:0:CGTACTAG+TATCCTCT,Mon Jun 27 15:49:40 EDT 2022,,,,TAACAGGAGTTAAAGCCTCAAGTGTAGGAAGTAAGGCTTGCGATAAGTCTTCATTAAAACCAGACCAAGTATCCCTTATGGTTTTTGTAGCACCGCTTGAACCGTCTGCTGCTTTTTGCATAGCCTTATCGAGCATATCCATTGAGACAGCACCAGCTGAAACAGCTTCATTGAATGAAC,P0081358P10_S46_L001_R_001,urn:local:.:iq05-ezqleyx	M00212:125:000000000-JJPTF:1:1102:19268:2796 1:N:0:CGTACTAG+AGAGTAGA,Mon Jun 27 15:56:21 EDT 2022,,,,GATAATACACTATATGATATACGCTTCAGCAAAGAAATTTTTGATGAATTATTTGAAGAAGTTTGGCTTGAAGTTGACAATACAGAGAGCTATAAAAATACTTTGGCAGCATTTGGTTTAAGTGGTAATACTAAACAGGCCCATCTATGGTTATTATTGAACCGTGATAAATGGGAAGCAGCAAAAGATGAATTATTCTATATCTGTATTCCAGAGCCTCATGATAGAAACGGCTATTTGGCAAAAGATAT,P0081358P20_S2_L001_R1_001,urn:local:.:qrme-ez…
127	M00212:125:000000000-JJPTF:1:1105:12542:13919 1:N:0:CGTACTAG+TATCCTCT (reversed): C-GC-ATT-A-A-G-AATT-C-GC---G--C-GGC	0	M00212:125:000000000-JJPTF:1:1112:20899:26677 2:N:0:CGTACTAG+TATCCTCT (reversed): GCAAAC-AGCGCCGTGAATATCCGCCGCGCACCGAATACAAAAACAGGAACAGTCGCAGGCGTCCTCAAAGCA	0	0	M00212:125:000000000-JJPTF:1:1106:21966:6200 1:N:0:CGTACTAG+AGAGTAGA: C--GCAT-TA-AG-G-AT-TC-G--C-G-CGGC	1	M00212:125:000000000-JJPTF:1:2114:15727:23146 1:N:0:CGTACTAG+AGAGTAGA: GCAAACAGCGCCGT-GAATAT-CCGCCGCG-CACCGA-ATACAAAAA-CAGGAACAGTCGCAGGCG-TCATCAAAGC-	0	1	0											M00212:125:000000000-JJPTF:1:1102:18471:2562 2:N:0:CGTACTAG+TATCCTCT,Mon Jun 27 15:49:40 EDT 2022,,,,GTTCATTCAATGAAGCTGTTTCAGCTGGTGCTGTCTCAATGGATATGCTCGATAAGGCTATGCAAAAAGCAGCAGACGGTTCAAGCGGTGCTACAAAAACCATAAGGGATACTTGGTCTGGTTTTAATGAAGACTTATCGCAAGCCTTACTTCCTACACTTGAGGCTTTAACTCCTGTTA,P0081358P10_S46_L001_R_001,urn:local:.:iq06-ezqleyx	M00212:125:000000000-JJPTF:1:1102:13467:2798 1:N:0:CGTACTAG+AGAGTAGA,Mon Jun 27 15:56:21 EDT 2022,,,,AAATTGATTAGCTCCATTTGACCTTTTTCAATTATACGAGTTCTGTATCGCTCAAAGTCCATTACAGGGAATAAATTTAGAGCAGTTGTCCCCTTCCAACCTTGATAAGTTTCGTCATTTACATCTGTATTTATTAAAATGTAGTCT,P0081358P20_S2_L001_R1_001,urn:local:.:qrmf-ezqm9vi
128	M00212:125:000000000-JJPTF:1:2103:19851:22766 1:N:0:CGTACTAG+TATCCTCT: C-GC-ATT-A-A-G-AATT-C-GC---G--C-GGC	0	M00212:125:000000000-JJPTF:1:1107:22961:14797 2:N:0:CGTACTAG+TATCCTCT (reversed): GCAAAC-AGCGCCGTGAATATCCGCCGCGCACCGAATACAAAAACAGGAACAGTCGCAGGCGTCCTCAAAGCA	0	0	M00212:125:000000000-JJPTF:1:2107:2406:15344 2:N:0:CGTACTAG+AGAGTAGA (reversed): C--GCAT-TA-AG-G-AT-TC-G--C-G-CGGC	1	M00212:125:000000000-JJPTF:1:1108:22820:8280 2:N:0:CGTACTAG+AGAGTAGA (reversed): GCAAACATCGCCGT-GAATAT-CCGCCGCG-CACCGA-ATACAAAAA-CAGGAACAGTCGCAGGCG-TCCTCAAAGCA	1	0	0											M00212:125:000000000-JJPTF:1:1102:13326:2564 1:N:0:CGTACTAG+TATCCTCT,Mon Jun 27 15:49:40 EDT 2022,,,,ACGATGAACTTGTCGGACTTGTCGGAAATATTTTACAAAACGGTTGGAATATGACAAACTGGTCAGAGAATAGCCACTTGTACAATTATACTGGTACTGTTTATTTGCCTTGTGGTGCAGGTGGTCAAGCATGGCAATAAATTTACTTAATACATCAAGCATAGCTAAAGAAATGCAAACTAAAGTAACAGAACGCATGGGAGATTGGTTTGAAGCAGAGTTTAAAGCGAAGGCTAAT,P0081358P10_S46_L001_R_001,urn:local:.:iq07-ezqleyx	M00212:125:000000000-JJPTF:1:1102:13544:2800 1:N:0:CGTACTAG+AGAGTAGA,Mon Jun 27 15:56:21 EDT 2022,,,,GCAGTAGGGCGAACAAAGTCAACCGCTTCTTCAATAGCGTCAGCAAATGGAGTTTTGCCAGCTGATTTGGCTTTTGTAGTAATTTTTTTGATTTTTTTGACATCTGCTTCTTTGTCAATTGATTTAAAGCCGTTTGTTCCGTCTCCCTCAACAAGTGCAAGGTCAACAATTTTATTAACGATAGCTTGTGTAAGTTCTGCTACAATCAAGTTGTAAAGTTCAGAGTATGACATTTGAAGACGTTTAACACG,P0081358P20_S2_L001_R1_001,urn:local:.:qrmg-ez…
129	M00212:125:000000000-JJPTF:1:2101:14417:4817 2:N:0:CGTACTAG+TATCCTCT: C-GC-ATT-A-A-G-AATT-C-GC---G--C-GGC	0	M00212:125:000000000-JJPTF:1:1105:22127:7873 2:N:0:CGTACTAG+TATCCTCT (reversed): GCAAAC-AGCGCCGTGAATATCCGCCGCGCACCGAATACAAAAACAGGAACAGTCGCAGGCGTCCTAAAAG--	0	0	M00212:125:000000000-JJPTF:1:1111:12210:16564 2:N:0:CGTACTAG+AGAGTAGA (reversed): ------------G-G-AT-TC-G--C-G-CGGC	1	M00212:125:000000000-JJPTF:1:1101:24838:16277 2:N:0:CGTACTAG+AGAGTAGA: GCGAACATCGCCGG-GAATAT-CCGCCGCT-CCCCGA-ATACATAAG-CCAAAACAGTCGGAGGTC-TCATGCAAACA	0	0	1											M00212:125:000000000-JJPTF:1:1102:13326:2564 2:N:0:CGTACTAG+TATCCTCT,Mon Jun 27 15:49:40 EDT 2022,,,,ATTAGCCTTCGCTTTAAACTCTGCTTCAAACCAATCTCCCATGCGTTCTGTTACTTTAGTTTGCATTTCTTTAGCTATGCTTGATGTATTAAGTAAATTTATTGCCATGCTTGACCACCTGCACCACAAGGCAAATAAACAGTACCAGTATAATTGTACAAGTGGCTATTCTCTGACCAGTTTGTCATATTCCAACCGTTTTGTAAAATATTTCCGACAAGTCCGACAAGTTCATCGT,P0081358P10_S46_L001_R_001,urn:local:.:iq08-ezqleyx	M00212:125:000000000-JJPTF:1:1102:11235:2810 1:N:0:CGTACTAG+AGAGTAGA,Mon Jun 27 15:56:21 EDT 2022,,,,TCATTCGATGAATCAAATGAGCGTGATACGAGCAAAGCACCGACATTTGTAACGTGGAAAACTTTGAATACTGGGTTAGTATTTAACAAG,P0081358P20_S2_L001_R1_001,urn:local:.:qrmh-ezqm9vi
130	M00212:125:000000000-JJPTF:1:1102:15033:19187 2:N:0:CGTACTAG+TATCCTCT (reversed): C-GC-ATT-A-A-G-AATT-C-GC---G--C-GGC	0	M00212:125:000000000-JJPTF:1:1108:7609:15286 2:N:0:CGTACTAG+TATCCTCT (reversed): GCAAAC-AGCGCCGTGAATATCCGCCGCGCACCGAATACAAAAACAGGAACAGTCGCAGGCGTCCTCAAAGCA	0	0	M00212:125:000000000-JJPTF:1:2113:6387:13539 1:N:0:CGTACTAG+AGAGTAGA: C--GCAT-TA-AG-G-A----------------	1	M00212:125:000000000-JJPTF:1:2104:17910:10010 2:N:0:CGTACTAG+AGAGTAGA (reversed): GCAAACATCGCCGG-GAATAT-CCGCCGCG-CACCGA-AAACAAAAA-CAGGAACAGTCGCAGGCG-TCCTCAAAGCA	1	0	0											M00212:125:000000000-JJPTF:1:1102:13487:2577 1:N:0:CGTACTAG+TATCCTCT,Mon Jun 27 15:49:40 EDT 2022,,,,GCCATATCTTGTGTAAAGCCCATAATATCTTCAGTAGTGTACTCTGTAAGCTCATTCTCGTTACTTAACTTAGCCAGTTCTTTGGCATAGTCTAGAGCCTTGTTATGGACTTTGTCGTAGCTCTCGCCCTCTTTCTTGCCAGCTCTTACTAGATACTTTAATACCTGCATTGTATACCAACCTGCAAGCTCTTCGTAGTTAAAATTATGTTTAAAGTATTCGTTAAGTTCCACACCGTATTCATTGGCATA,P0081358P10_S46_L001_R_001,urn:local:.:iq09-ez…	M00212:125:000000000-JJPTF:1:1102:14961:2814 1:N:0:CGTACTAG+AGAGTAGA,Mon Jun 27 15:56:21 EDT 2022,,,,ACTTAATAGCAAGCCATACCAATAGCCACAGCAATGCGAACACTGGGTTAATAACTAACAGCAACAATAACAATGCTATGCTCGGACTGATGAACAGCATAATAATAAATAATAATATAATCATTTGTTTCTCCCTTATCTTATAGCAGTAGTAGGAATCGAACCCACGTTTACCATTAGACTATACCGCTAACTATGACTACCTCATCTTGTTATTCCTAACTATCAGCAGCTGGTATCTCATTAGATA,P0081358P20_S2_L001_R1_001,urn:local:.:qrmi-ezq…
131	M00212:125:000000000-JJPTF:1:1110:27172:18279 2:N:0:CGTACTAG+TATCCTCT (reversed): C-GC-ATT-A-A-G-AATT-C-GC---G--C-GGC	0	M00212:125:000000000-JJPTF:1:2102:21699:12750 1:N:0:CGTACTAG+TATCCTCT (reversed): GCAAAC-AGCGCCGTGAATATCCGCCGCGCACCGAATACAAAAACAGGAACAGTCGCAGGCGTCCTCAAAGCA	0	0	M00212:125:000000000-JJPTF:1:1102:14554:15294 1:N:0:CGTACTAG+AGAGTAGA: C--GCAT-TA-AG-G-AT-TC-G--C-G-CGGC	1	M00212:125:000000000-JJPTF:1:1113:15309:25385 1:N:0:CGTACTAG+AGAGTAGA (reversed): GCAAACATCGCCGT-GAATAT-CCGCCGAG-CACCGA-ATACAAAAA-CAGGAACAGTCGCAGGCG-TCCTCAAAGCA	1	0	0											M00212:125:000000000-JJPTF:1:1102:13487:2577 2:N:0:CGTACTAG+TATCCTCT,Mon Jun 27 15:49:40 EDT 2022,,,,GAGTATTGCATGGCTTGGAGGAATCATCTAATGAATTTTAAAAAGAATCGGCACTATGCCAATGAATACGGTGTGGAAGTTAACGAATACTTTAAACATAATTTTAACTACGAAGAGCTTGCAGGTTGGTATACAATGCATGTATTAAAGTATCTCGTAAGAGCTGGCAAGAAAGAGGGCGAGAGCTACGACAAAGACCATAACAAGGCTCTAGACTATGCCAAAGAACTGGCTAAGTTAAGTAACGCGAA,P0081358P10_S46_L001_R_001,urn:local:.:iq0a-ez…	M00212:125:000000000-JJPTF:1:1102:10850:2820 1:N:0:CGTACTAG+AGAGTAGA,Mon Jun 27 15:56:21 EDT 2022,,,,GTCTTAGAGAGATTGCGGTAGGTGCATTCAGGCAAATTGGTTCAAGTGCCATTAGTGCTGTTGGTAATGGCTTAAGGGGCTGGATATCTGACGCAATGGATACCCAGACAGCCATGATTGCTTTAAAGAACACGATGAAGTTCAAAGGCAATGGAAA,P0081358P20_S2_L001_R1_001,urn:local:.:qrmj-ezqm9vi
132	M00212:125:000000000-JJPTF:1:2114:17141:21214 2:N:0:CGTACTAG+TATCCTCT: C-GC-ATT-A-A-G-A-------------------	0	M00212:125:000000000-JJPTF:1:1107:24636:5287 1:N:0:CGTACTAG+TATCCTCT (reversed): ---AAC-AGCGCCGTGAATATCCGCCGCGCACCGAATACAAAAACAGGAACAGTCGCAGGCGTCCTCAAAGCA	0	0	M00212:125:000000000-JJPTF:1:1112:3443:19032 2:N:0:CGTACTAG+AGAGTAGA (reversed): C--GCAT-TA-AG-G-AT-TC-G--C-G-CGGC	1	M00212:125:000000000-JJPTF:1:1107:19547:12964 2:N:0:CGTACTAG+AGAGTAGA (reversed): GCAAACATCGCCGT-GAATAT-CCGCCGCG-CACCGA-ATACAAAAA-CAGGAACAGTCGCAGGCG-TCCTCAAAGCA	1	0	0											M00212:125:000000000-JJPTF:1:1102:12939:2582 1:N:0:CGTACTAG+TATCCTCT,Mon Jun 27 15:49:40 EDT 2022,,,,GTACTAATTCAGCAAGCTCATAAAAGGGCAAATAACAACTTTAATGATATTGTGGCACAATTATATCAACAAGAGTTTAAAACGCAAGAGAAAGCAAAATATGAGCATATAAGGCAAGCTAAGGAGAAAGCACTTGAAGAACAACGAATTAGTGAAGAAAATAAACGAAGAGTTGAAGCTGAAAAACGAGCCGAAGCTGACAGAATCGCAAGAGAACATGATAAGGCAACTGAACAACTTGACACCGAAAG,P0081358P10_S46_L001_R_001,urn:local:.:iq0b-ez…	M00212:125:000000000-JJPTF:1:1102:10666:2824 1:N:0:CGTACTAG+AGAATAGA,Mon Jun 27 15:56:21 EDT 2022,,,,AAGTTAAACAACGGCTTTCAAATAGTATAAAACTAAGACACCTTAAACTTAAATACTTATCTCTTATAGAGTTACATGGGGTTTATGTAATCAGGTATTCTCGACTTCATAGCTTACTCAGCTCGTTTTGATGTTTATCACATCGCTATACTTTCGTACCTCAACCGCCT,P0081358P20_S2_L001_R1_001,urn:local:.:qrmk-ezqm9vi
133	M00212:125:000000000-JJPTF:1:1105:6817:18016 1:N:0:CGTACTAG+TATCCTCT (reversed): C-GC-ATT-A-A-G-AATT-C-GC---G--C-GGC	0	M00212:125:000000000-JJPTF:1:2106:22882:10595 1:N:0:CGTACTAG+TATCCTCT (reversed): ---AAC-AGCGCCGTGAATATCCGCCGCGCACCGAATACAAAAACAGGAACAGTCGCAGGCGTCCTCAAAGCA	0	0	M00212:125:000000000-JJPTF:1:2101:14666:9952 2:N:0:CGTACTAG+AGAGTAGA: C--GCAT-TA-AG-G-AT-TC-G--C-G-CGGC	1	M00212:125:000000000-JJPTF:1:2110:6990:15713 2:N:0:CGTACTAG+AGAGTAGA (reversed): GCAAACATCGCCGT-GAATAT-CCGCCGCG-CACCGA-ATACAAAAA-CAGGAACAGTCGCAGGCG-TCCTCAAAGCA	1	0	0											M00212:125:000000000-JJPTF:1:1102:12939:2582 2:N:0:CGTACTAG+TATCCTCT,Mon Jun 27 15:49:40 EDT 2022,,,,AGACCAATCCGCCCCAACATTGCCATTAATTGCTTCGTTTGGTACAGCTCCCTCATTTTCATCTTTTCCACTAACTTCTTGCGTCCTTTCGGTGTCAAGTTGTTCAGTTGCCTTATCATGTTCTCTTGCGATTCTGTCAGCTTCGGCTCGTTTTTCAGCTTCAACTCTTCGTTTATTTTCTTCACTAATTCGTTGTTCTTCAAGTGCTTTCTCCTTAGCTTGCCTTATATGCTCATATTTTGCTTTCTCTT,P0081358P10_S46_L001_R_001,urn:local:.:iq0c-ez…	M00212:125:000000000-JJPTF:1:1102:17524:2827 1:N:0:CGTACTAG+AGAGTAGA,Mon Jun 27 15:56:21 EDT 2022,,,,ATACAACGAAATTCGAGAACTCACTTAAAGGCGTTAATACCGCAATGTCAGGGCTTAGAGGAGAAGCTAAAAACTTACGTGAAGCTCTAAAACTTGACCCCACAAATACCGGGAAAATGGCGCAATTGCAGAAGAACTTACAAACGCAGTTGGGCTTATCACGTGACAAAGCAACAAAATTAAAAGAAGAACTTTCTACGGT,P0081358P20_S2_L001_R1_001,urn:local:.:qrml-ezqm9vi
134	M00212:125:000000000-JJPTF:1:1101:20345:6690 2:N:0:CGTACTAG+TATCCTCT: C-GC-ATT-A-A-G-AATT-C-GC---G--C-GGC	0	M00212:125:000000000-JJPTF:1:1101:11707:3791 1:N:0:CGTACTAG+TATCCTCT: GCAAAC-AGCGCCGTGAATATCTGCCGCGCACCGAATACAAAAACAGGAACAGTCGCAGGCGTCCTCAAAG--	0	0	M00212:125:000000000-JJPTF:1:2108:18314:19989 1:N:0:CGTACTAG+AGAGTAGA (reversed): C--GCAT-TA-AG-G-AT-TC-G--C-G-CGGC	1	M00212:125:000000000-JJPTF:1:2106:13749:6699 2:N:0:CGTACTAG+AGAGTAGA: GCAAACAGCGCCGT-GAATAT-CCGCCGCG-CACCGA-ATACAAAAA-CAGGAACAGTCGCAGGCG-TCATCAAAGCA	0	1	0											M00212:125:000000000-JJPTF:1:1102:19801:2588 1:N:0:CGTACTAG+TATCCTCT,Mon Jun 27 15:49:40 EDT 2022,,,,TATCAATGCTATAATTGATAAAATGGGCGATTGGGGCAAAGGTGCTGGCAAAGCTATAGAAAATGTAGTTAAGTATTTCCAAGACTTGTTCAAACAGTTACAACAAGACGGTGCAATATCTCAATTCTCTGCTATATGGGATAACCTAAAAAGTGCGTTCGGTTCGGTAATTGGAATTATTGGTAACCTTATAAAATCTTTTGCTGGAGTTGATGAATCTACTTCAAAAAATTCGACTTCTGTTGAAAATG,P0081358P10_S46_L001_R_001,urn:local:.:iq0d-ez…	M00212:125:000000000-JJPTF:1:1102:12688:2845 1:N:0:CGTACTAG+AGAGTAGA,Mon Jun 27 15:56:21 EDT 2022,,,,CTATTGTCTTATAGAAAGGTGGTTAAATAATGGCAATGCGAAAAGATAGGGAAATAGTAGCTTATAACCCTATTACAGAAGAAGAACTACACTTTAGTTGTAAGGCTCAATGTGCTAAGTATTTCGGACTTAAAGCTAATACAGTCGTCAAGTGGTTCGATATTGGTAGACCTATAATTGAACTGCTAAGAGAGCAAGATAATAAGCAGGTAGCAATTGAAAAACAAGACAAGCTAAAAGGC,P0081358P20_S2_L001_R1_001,urn:local:.:qrmm-ezqm9vi
135	M00212:125:000000000-JJPTF:1:1103:13290:19296 2:N:0:CGTACTAG+TATCCTCT (reversed): C-GC-ATT-A-A-G-AATT-C-GC---G--C-GGC	0	M00212:125:000000000-JJPTF:1:1112:11380:21591 1:N:0:CGTACTAG+TATCCTCT (reversed): -CAAAC-AGCGCCGTGAATATCCGCCGCGCACCGAATACAAAAACAGGAACAGTCGCAGGCGTCCTCAAAGCA	0	0	M00212:125:000000000-JJPTF:1:1109:20559:17252 2:N:0:CGTACTAG+AGAGTAGA (reversed): C--GCAT-TA-AG-G-AT-TC-G--C-G-CGGC	1	M00212:125:000000000-JJPTF:1:2114:15727:23146 2:N:0:CGTACTAG+AGAGTAGA (reversed): GCAAACAGCGCCGT-GAATAT-CCGCCGCG-CACCGA-ATACAAAAA-CAGGAACAGTCGCAGGCG-TCATCAAAGC-	0	1	0											M00212:125:000000000-JJPTF:1:1102:19801:2588 2:N:0:CGTACTAG+TATCCTCT,Mon Jun 27 15:49:40 EDT 2022,,,,GTATAATTGTACCAGCTTCAACAATCTTATTGTATGTCTCATAAGCCTTAATGATTCCGTTGATAACTTTCATAGTAACGAAAGCACCAGCTAAAGCAACTAAAGCTACTTTTATAGCATCCATTGCTTCCTTGCTTTTACTAATTTTACCAATGAAGTCAGCAATTTTTTTCGTGATATCAGCGAACTTATTAGCAAGTGAAGATATTGTGTTTGCTACATTTTCAACAGAAGTCGAATTTTTTGAAGTA,P0081358P10_S46_L001_R_001,urn:local:.:iq0e-ez…	M00212:125:000000000-JJPTF:1:1102:14163:2862 1:N:0:CGTACTAG+AGAGTAGA,Mon Jun 27 15:56:21 EDT 2022,,,,GATTAGGGCTAACGGTTCGTTCTTAGGAGTTATGCGTAACCGTCATAATATTGGCTATGTTGATATAAGTAATTCAATGTGGTGTGGTTATCACTTAATCAAAGGTAAAAGCAAAGCAAGAAAAGAACAAAGCATTGAGATACTCAAGAGCTATAATATAGTACCTGATAATGATATCAACGATGATCAAGCTGACGCCTTTTGTATCTTACTCTATGTAGAAAGTCAGGAGAATAAATGATTGTAATTAA,P0081358P20_S2_L001_R1_001,urn:local:.:qrmn-ez…
136	M00212:125:000000000-JJPTF:1:1103:4552:8048 2:N:0:CGTACTAT+TATCCTCT: C-GC-ATT-A-A-G-AATT-C-GC---G--C-GGC	0	M00212:125:000000000-JJPTF:1:1113:12667:13432 1:N:0:CGTACTAG+TATCCTCT (reversed): GCAAAC-AGCGCCGTGAATATCCGCCGCGCACCGAATACAAAAACAGGAACAGTCGCAGGCGTCCTCAAAGCA	0	0	M00212:125:000000000-JJPTF:1:1107:14819:13189 2:N:0:CGTACTAG+AGAGTAGA (reversed): C--GCAT-TA-AG-G-A----------------	1	M00212:125:000000000-JJPTF:1:1103:12386:9577 2:N:0:CGTACTAG+AGAGTAGA (reversed): GCAAACAGCGCCGT-GAATAT-CCGCCGCG-CACCGA-ATACAAAAA-CAGGAACAGTCGCAGGCG-TCATCAAAGCA	0	1	0											M00212:125:000000000-JJPTF:1:1102:11376:2595 1:N:0:CGTACTAG+TATCCTCT,Mon Jun 27 15:49:40 EDT 2022,,,,CTTTATGACAATGCACCAAACATTAACAAAGCTGTGGAAAATGGAGCGTTTGATTCACTATCAATTGCCTATTACATTACAGATTATGAGTTTAATGAAAATGATGCTCTAGTTGTAAATAAAGCACAGTTTAAAGAGATTTCTCTTGTTTCAGTACCAGCTGACCCTAACGCAAAGTTTATTCAAAATGCATTGGGCGAAGAACTCACAAAAGAACGTAACAAAATTATTGAAAGCCGTAACGCTTTGAA,P0081358P10_S46_L001_R_001,urn:local:.:iq0f-ez…	M00212:125:000000000-JJPTF:1:1102:21676:2867 1:N:0:CGTACTAG+AGAGTAGA,Mon Jun 27 15:56:21 EDT 2022,,,,CTTTATAACCCTACTGAATGGCGGAGATTGCAACAGGAAGAATCAAGCGCTCATGACCTTAAAGCTAAAATCGAAGAACTTGATGACTATAAACTAAGTAAGTACGAAAC,P0081358P20_S2_L001_R1_001,urn:local:.:qrmo-ezqm9vi
137	M00212:125:000000000-JJPTF:1:2103:11008:5694 2:N:0:CGTACTAG+TATCCTCT (reversed): C-GC-ATT-A-A-G-AATT-C-GC---G--C-GGC	0	M00212:125:000000000-JJPTF:1:2105:13533:16809 2:N:0:CGTACTAG+TATCCTCT: GCAAAC-AGCGCCGTGAATATCCGCCGCGCACCGAATACAAAAACAGGAACAGTCGCAGGCGTCCTCAAAGCA	0	0	M00212:125:000000000-JJPTF:1:2111:18980:2352 2:N:0:CGTACTAG+AGAGTAGA: C--GCAT-TA-AG-G-AT-TC-G--C-G-CGGC	1	M00212:125:000000000-JJPTF:1:1113:26984:19858 2:N:0:CGTACTAG+AGAGAAGA (reversed): GCAACCATCGCCGT-GACTTT-CCTCCGCG-CACCGA-ATACTAAAA-CAGGTACATGCGCAGGCG-GCATCAAATCA	0	0	1											M00212:125:000000000-JJPTF:1:1102:11376:2595 2:N:0:CGTACTAG+TATCCTCT,Mon Jun 27 15:49:40 EDT 2022,,,,CAATTTTGATAATTTCAATTGAATTTTCTGAAAGTGTTTTTTCCAATTCTTGTACTTTTGGCAAGTCTTCAATTGCATTTTTTACTTCAAAGCCACTAATTTGAGATTTTAAAGATACGTTATTTTCTTTAAGTTCTGCCAAGCGGTTCTGTTTTTCGATTAAATCAGGTTTATTCATATTTCTTTTTGATATCCTCAATTTCTTTCAAAGCGTTACGGCTTTCAATAATTTTGTTACGTTCTTTTGTGAG,P0081358P10_S46_L001_R_001,urn:local:.:iq0g-ez…	M00212:125:000000000-JJPTF:1:1102:14025:2872 1:N:0:CGTACTAG+AGAGTAGA,Mon Jun 27 15:56:21 EDT 2022,,,,GAATTAGTGAAGAAAATAAACGAAGAGTTGAAGCTGAAAAACGAGCCGAAGCTGACAGAATCGCAAGAGAACATGATAAGGCAACTGAACAACTTGACACCGAAAGGACGCAAGAAGTTAGTGGAAAAGATGAAAATGAGGGAGCTGTACCAAACGAAGCAATTAATGGCAATGTTGGGGC,P0081358P20_S2_L001_R1_001,urn:local:.:qrmp-ezqm9vi
138	M00212:125:000000000-JJPTF:1:1101:7885:15209 2:N:0:CGTACTAG+TATCCTCT (reversed): -----ATG-A-G-G-ATGT-C-GC---G--C-GTC	0	M00212:125:000000000-JJPTF:1:1102:21322:11480 1:N:0:CGTACTAG+TATCCTCT (reversed): GCAAAC-AGCGCCGTGAATATCCGCCGCGCACCGAATACAAAAACAGGAACAGTCGCAGGCGTCCTCAAAGCA	0	0	M00212:125:000000000-JJPTF:1:2103:16598:12070 2:N:0:CGTACTAG+AGAGTAGA: C--GCAT-TA-AG-G-AT-TC-G--C-G-CGGC	1	M00212:125:000000000-JJPTF:1:2114:13910:3226 2:N:0:CGTACTAG+AGAGTAGA: GCAAACAGCGCCGT-GAATAT-CCGCCGCG-CACCGA-ATACAAAAA-CAGGAACAGTCGCAGGCG-TCATCAAAGCA	0	1	0											M00212:125:000000000-JJPTF:1:1102:16116:2617 1:N:0:CGTACTAG+TATCCTCT,Mon Jun 27 15:49:40 EDT 2022,,,,TTACTACGTAGAAGAAGATGACAATGGCAAAGAAATTAAGCGAAAACTTACAACTTTTGCTAATGACGACTTAACACAGCTTTCAGATGATGAACTAGAAACATTATATTATGAGTCATCAGCTCAATTTTTAGCTAAAGCAATGCACTTTATAAAGATCGAGAACGAACTATTTTCAAGAAAGAATGTAACTGTAAGTGATGAAATTCTAATAAATGCTGGCAATAATATTATTGAAGCCATTAAGCAGG,P0081358P10_S46_L001_R_001,urn:local:.:iq0h-ez…	M00212:125:000000000-JJPTF:1:1102:17245:2873 1:N:0:CGTACTAG+AGAGTAGA,Mon Jun 27 15:56:21 EDT 2022,,,,ACCTTGTTACAGATGTAGATGAAAGCAATAAAGCCACATTAAAGAACTATTTTTGGGCAATGATTGAAAGCCTTGATGTTCCAAACGCAATAACTAAAACGACAAACTTTGCTATCATTGATTATTTGATTGACCCTCGTAAAAATAATTTAATGAGTTATGGTTATTTCTTTAATTCAAGTATCTTTGCAGGAAAGGCGACAATCAACCGTAAAGCAGAAACTTCATCGGCTCATGACGTAGCAAAAAGG,P0081358P20_S2_L001_R1_001,urn:local:.:qrmq-ez…
139	M00212:125:000000000-JJPTF:1:1102:19572:27827 2:N:0:CGTACTAG+TATCCTCT (reversed): C-GC-ATT-A-A-G-AATT-C-GC---G--C-GGC	0	M00212:125:000000000-JJPTF:1:2103:3775:16213 1:N:0:CGTACTAG+TATCCTCT (reversed): GCAAAC-AGCGCCGTGAATATCCGCCGCGCACCGAATACAAAAACAGGAACAGTCGCAGGCGTCATCAAAGCA	0	1	M00212:125:000000000-JJPTF:1:1114:3851:12497 1:N:0:CGTACTAG+AGAGTAGA: C--GCAT-TA-AG-G-A----------------	1	M00212:125:000000000-JJPTF:1:2101:21024:3530 1:N:0:CGTACTAG+AGAGTAGG (reversed): GCAAACAGCGACGT-GAATAT-CCGACGCG-CACCGA-ATACAAAAA-CAGGAACAGTCGCAGGCG-TCATCAAAGAA	0	1	0											M00212:125:000000000-JJPTF:1:1102:16116:2617 2:N:0:CGTACTAG+TATCCTCT,Mon Jun 27 15:49:40 EDT 2022,,,,TTTCTATGTTTTAATTGCTTACCTGCTTAATGGCTTCAATAATATTATTGCCAGCATTTATTAGAATTTCATCACTTACAGTTACATTCTTTCTTGAAAATAGTTCGTTCTCGATCTTTATAAAGTGCATTGCTTTAGCTAAAAATTGAGCTGATGACTCATAATATAATGTTTCTAGTTCATCATCTGAAAGCTGTGTTAAGTCGTCATTAGCAAAAGTTGTAAGTTTTCGCTTAATTTCTTTGCCATTG,P0081358P10_S46_L001_R_001,urn:local:.:iq0i-ez…	M00212:125:000000000-JJPTF:1:1102:16119:2881 1:N:0:CGTACTAG+AGAGTAGA,Mon Jun 27 15:56:21 EDT 2022,,,,ATACAGTTCTAGCTGGTGCAATTACACTTGTAGCTCCTGTTATTCCTAATGTAACTACTGCTACAAAGGGTAATAATGACGGAACAATCGTAGTGCCTGAC,P0081358P20_S2_L001_R1_001,urn:local:.:qrmr-ezqm9vi
140	M00212:125:000000000-JJPTF:1:1101:25010:15322 1:N:0:CGTACTAG+TATCCTCT (reversed): C-GC-ATT-A-A-G-AATT-C-GC---G--C-GGC	0	M00212:125:000000000-JJPTF:1:2106:16335:11765 1:N:0:CGTACTAG+TATCCTCT (reversed): GCAAAC-AGCGCCGTGAATATCCGCCGCGCACCGAATACAAAAACAGGAACAGTCGCAGGCGTCCTCAAAGCA	0	0	M00212:125:000000000-JJPTF:1:2112:14741:8563 1:N:0:CGTACTAG+AGAGTAGA (reversed): C--GCAT-TA-AG-G-AT-TC-G--C-G-CGGC	1	M00212:125:000000000-JJPTF:1:1109:19839:12654 2:N:0:CGTACTAG+AGAGTAGA (reversed): GCAAACATCGCCGT-GAATAT-CCGCCGCG-CACCGA-ATACAAAAA-CAGGAACAGTCGCAGGCG-TCCTCAAAGCA	1	0	0											M00212:125:000000000-JJPTF:1:1102:18630:2617 1:N:0:CGTACTAG+TATCCTCT,Mon Jun 27 15:49:40 EDT 2022,,,,AATTGTACCAGCTTCAACAATCTTATTGTATGTCTCATAAGCC,P0081358P10_S46_L001_R_001,urn:local:.:iq0j-ezqleyy	M00212:125:000000000-JJPTF:1:1102:12316:2882 1:N:0:CGTACTAG+AGAGTAGA,Mon Jun 27 15:56:21 EDT 2022,,,,GGAAAAATACAGACAATCAAATTAAGGAGAACAAAATGAAATTAGATTTAGAAACAGCAAAAACTTTAACAATTATTGTAGGTGTTGGCTTCGCAGTTATAGCTATTGCATGGCTGGCTATGATTGCAATATTGAGTATTGCATGGCTTGGAGGAATCATCTAATGAATTTTAAAAAGAATCGGCACTATGCCAATGAATACGGTGTGGAACTTAACGAATACTTTAAACATAATTTTAACTACGAAGAG,P0081358P20_S2_L001_R1_001,urn:local:.:qrms-ezq…
141	M00212:125:000000000-JJPTF:1:1103:6373:18442 2:N:0:CGTACTAG+TATCCTCT: C-GC-ATT-A-A-G-AATT-C-GC---G--C-GGC	0	M00212:125:000000000-JJPTF:1:1101:13589:22191 1:N:0:CGTACTAG+TATCCTCT (reversed): GCAAAC-AGCGCCGTGAATATCCGCCGCGCACCGAATACAAAAACAGGAACAGTCGCAGGCGTCCTCAAAGCA	0	0	M00212:125:000000000-JJPTF:1:1103:5587:17072 1:N:0:CGTACTAG+AGAGTAGA (reversed): C--GCAT-TA-AG-G-A----------------	1	M00212:125:000000000-JJPTF:1:1112:5012:10093 1:N:0:CGTACTAG+AGAGTAGA (reversed): GCAAACATCGCCGT-GAATAT-CCGCCGCG-CACCGA-ATACAAAAA-CAGGAACAGTCGCAGGCG-TCATCAAAGCA	0	0	1											M00212:125:000000000-JJPTF:1:1102:18630:2617 2:N:0:CGTACTAG+TATCCTCT,Mon Jun 27 15:49:40 EDT 2022,,,,GGCTTATGAGACATACAATAAGATTGTTGAAGCTGGTACAATT,P0081358P10_S46_L001_R_001,urn:local:.:iq0k-ezqleyy	M00212:125:000000000-JJPTF:1:1102:12416:2883 1:N:0:CGTACTAG+AGAGTAGA,Mon Jun 27 15:56:21 EDT 2022,,,,CACCTGAAATTCTTGACCAAGCACTTGAAGCAAAGCCACCAATTGCACTAAACACTCCACTAACGACACTACGAACCGAATTGAATATGCCACTAAAGAAACCAGCTACTGCACTCCATATTGACTGAACTACTCCCCAAGCACTAGAAGCAAAACTACCGATTGCGCTGAAAACGCTAGATACAACTCCACTTACAGCATTAAATATTCCACCAAAGAAGCCAGCTACTGCACTCCATACGCTAACCAGT,P0081358P20_S2_L001_R1_001,urn:local:.:qrmt-ez…
142	M00212:125:000000000-JJPTF:1:1105:11686:26352 2:N:0:CGTACTAG+TATCCTCT (reversed): C-GC-ATT-A-A-G-AATT-C-GC---G--C-GGC	0	M00212:125:000000000-JJPTF:1:2106:8362:9471 2:N:0:CGTACTAG+TATCCTCT: GCAAAC-AGCGCCGTGAATATCCGCCGCGCACCGAATACAAAAACAGGAACAGTCGCAGGCGTCATCAAAG--	0	1	M00212:125:000000000-JJPTF:1:2104:4061:21586 2:N:0:CGTACTAG+AGAGTAGA (reversed): C--GCAT-TA-AG-G-AT-TC-G--C-G-CGGC	1	M00212:125:000000000-JJPTF:1:2108:25078:24760 2:N:0:CGTACTAG+AGAGTAGA: GCAAACATCGCCGT-GAATAT-CCGCCCCG-CACCGA-ATACAAAAC-CAGGAACAGACGCAGGGC-TCCTCAAAGCA	1	0	0											M00212:125:000000000-JJPTF:1:1102:12193:2640 1:N:0:CGTACTAG+TATCCTCT,Mon Jun 27 15:49:40 EDT 2022,,,,ATAGTCTCCTGGTGCTGTTCCACCATAAATTTTAGACTTTCCGGCAATAACTTTACCATTTTGAATCATTTCAAAAGTTAAATTTTCGTAAGTATACCACTTTGTGATTATATCGAACGTTATCTTTTCGCTGAAAGTTCCGTTCTTACCATAACCCTCTGTTTTTGTAACATCTGCTAAAGCTAAATCGGCATATACCTGAAAAATCTCTGTTTGATATTCAAGTGTAACGAATTTTTTGCTAAGAATAT,P0081358P10_S46_L001_R_001,urn:local:.:iq0l-ez…	M00212:125:000000000-JJPTF:1:1102:15216:2884 1:N:0:CGTACTAG+AGAGTAGA,Mon Jun 27 15:56:21 EDT 2022,,,,GTGCTACAAGTATTCCAGCTTGTGAACTTGGCATTAAAGTATCAATAAGCCAGTCATCTTTTAAATTTATTAAGTCTTCTCGCTCTTTTAAATGCTTAGCTGTCTGTACTTTATTAAATATGTTAGTCAATTATTTCTCCTTTAGTATATAATAGCAAAAAAGACTTGAAAAGTCAAGCCTTAAATCTATTAAGCTGATAAATATGTAGCCATAAGCAAATACACCATAATAAAGCAACAAATAAATCAAT,P0081358P20_S2_L001_R1_001,urn:local:.:qrmu-ez…
143	M00212:125:000000000-JJPTF:1:1104:21959:20390 1:N:0:CGTACTCG+TATCCTCT (reversed): C-GC-ATT-A-A-G-AATT-C-GC---G--C-GGC	0	M00212:125:000000000-JJPTF:1:1109:20404:21179 2:N:0:CGTACTAG+TATCCTCT: GCAAAC-AGCGCCGTGAATATCCGCCGCGCACCGAATACAAAAACAGGAACAGTCGCAGGCGTCCTCAAAGCA	0	0	M00212:125:000000000-JJPTF:1:2110:2735:18838 1:N:0:CGTACTAG+AGAGTAGA: C--GCAT-TA-AG-G-AT-TC-G--C-G-CGGC	1	M00212:125:000000000-JJPTF:1:1110:23245:23458 2:N:0:CGTACTAG+AGAGTAGA (reversed): GCAAACATCGCCGT-GAATAT-CCGCCGCG-CACCGA-ATACAAAAA-CAGGAACAGTCGCAGGCG-TCCTCAAAGC-	1	0	0											M00212:125:000000000-JJPTF:1:1102:12193:2640 2:N:0:CGTACTAG+TATCCTCT,Mon Jun 27 15:49:40 EDT 2022,,,,GAACAGACGATAAAGTTTGGGACGTAACAAATGGAAAAGCTAGATTTTACCAGCCCTCTAATTTAGGGTTACAATCAACTAATAATATCTGGCAAAGTAATGGTATTCGAGTAATGGGGACACGCTCAATTAAACAGCCTCAAATAGAGTTTAAATTAGAAACGTTTGGTGAAAGTTTAGAAGAAAATTATCGGTTAATGAAAGACTTCGTGAATGATATTCTTAGCAAAAAATTCGTTACACTTGAATAT,P0081358P10_S46_L001_R_001,urn:local:.:iq0m-ez…	M00212:125:000000000-JJPTF:1:1102:22129:2884 1:N:0:CGTACTAG+AGAGTAGA,Mon Jun 27 15:56:21 EDT 2022,,,,TGTTACCGCAGGAGTTTCAGTAACTGACCATTCATAAGACTACAAGCGCAACAACCTAAAAAAATAACTAAGTAAAGGGATATAAAACAAAATGGCAAAACAATTAAGCACAGCACGTAAGTTTAAAATGATTACAGGTAAAGACCTTTTCCAGCAACAAAAAGCAATGGATACAGAGCTTAAAAAAGAAGACGGAGAAATTACTGATGTAATGGAG,P0081358P20_S2_L001_R1_001,urn:local:.:qrmv-ezqm9vj
144	M00212:125:000000000-JJPTF:1:1101:20732:26156 1:N:0:CGTACTAG+TATCCTCT (reversed): C-GC-ATT-A-A-G-AATT-C-GC---G--C-GGC	0	M00212:125:000000000-JJPTF:1:1111:17937:26574 2:N:0:CGTACTAG+TATCCTCT (reversed): GCAAAC-AGCGCCGTGAATATCCGCCGCGCACCGAATACAAAAACAGGAACAGTCGCAGGCGTCATCAAAGCA	0	1	M00212:125:000000000-JJPTF:1:2102:21605:14476 2:N:0:CGTACTAG+AGAGTAGA (reversed): C--GCAT-TA-AG-G-AT-TC-G--C-G-CGGC	1	M00212:125:000000000-JJPTF:1:2114:20654:23720 1:N:0:CGTACTAG+AGAGTAGA (reversed): GCAAACAGCGCCGT-GAATAT-CCGCCGCG-CACCGA-ATACAAAAA-CAGGAACAGTCGCAGGCG-TCATCAAAGCA	0	1	0											M00212:125:000000000-JJPTF:1:1102:20215:2642 1:N:0:CGTACTAG+TATCCTCT,Mon Jun 27 15:49:40 EDT 2022,,,,GAATGATAGTAGAGTTATAAAAATAAATTTGCTGTTCTTGTGTTGCAGTACCAAGCAAAATATTTTCATTCATAAAGTAACCTGTCAAAAGTTCCGATTTAATGAGGTCAATTTCATCTTTGTTTAAAACGGAATAATCTTTTTTAAGTTCTACAATTTCCGTCTTGTTATCAACTGGTGTCAAACCGCTGTAACTCGAACCCTCTTGCATATTCTTTATTGTTGCTAGTGCTTTTTCTCGATACTC,P0081358P10_S46_L001_R_001,urn:local:.:iq0n-ezqleyy	M00212:125:000000000-JJPTF:1:1102:11868:2888 1:N:0:CGTACTAG+AGAGTAGA,Mon Jun 27 15:56:21 EDT 2022,,,,TTCATCAAGAGTGAATGGTTCTTTTTCGCCTTTTTCATAACATTTTCCATTACCGTCTTTAAGATAATGGTTCCAACCATACCGACTGATATAATGGAAAGCTCTATCATTACAGACAAAGGTTTTAAGATAATCAGCTTGTTCTTGCGTTAATTTAACCACTATTTATAGTTCTCCTTTATTTCTATATATATTATTATACCAAAATTATTTATTATTGTAAAGCATTAGAT,P0081358P20_S2_L001_R1_001,urn:local:.:qrmw-ezqm9vj
145	M00212:125:000000000-JJPTF:1:1108:5399:11912 2:N:0:CGTACTAG+TATCCTCT (reversed): C-GC-ATT-A-A-G-AATT-C-GC---G--C-GGC	0	M00212:125:000000000-JJPTF:1:2105:22483:9829 2:N:0:CGTACTAG+TATCCTCT (reversed): GCAAAC-AGCGCCGGGAATATCCGCCGCGCACCGAATACAAAAACCGGAACAGGCGCAGGGGGCCTCAAAGCA	0	0	M00212:125:000000000-JJPTF:1:2112:21061:16506 1:N:0:CGTACTAG+AGAGTAGA (reversed): C--GATT-TA-GG-G-TT-TC-G--C-G-CGGC	1	M00212:125:000000000-JJPTF:1:2114:11709:27715 2:N:0:CGTACTAG+AGAGTAGA: GCAAACAGCGCCGT-GAATAT-CCGCCGCG-CACCGA-ATACAAAAA-CAGGAACAGTCGCAGGCG-TCATCAAAGCA	0	1	0											M00212:125:000000000-JJPTF:1:1102:20215:2642 2:N:0:CGTACTAG+TATCCTCT,Mon Jun 27 15:49:40 EDT 2022,,,,ACACAGGAGCATCGAGAAAAAGCACTAGCAACAATAAAGAATATGCAAGAGGGTTCGAGTTACAACGGTTTGACACCAGTTGATAACAAGACGGAAATTGTAGAACTTAAAAAAGATTATTCCGTTTTAAACAAAGATGAAATTGACCTCATTAAATCGGAACTTTTGACAGGTTACTTTATGAATGAAAATATTTTGCTTGGTACTGCAACACAAGAACAGCAAATTTATTTTTATAACTCTACTATTAT,P0081358P10_S46_L001_R_001,urn:local:.:iq0o-ez…	M00212:125:000000000-JJPTF:1:1102:17842:2893 1:N:0:CGTACTAG+AGAGTAGA,Mon Jun 27 15:56:21 EDT 2022,,,,CAAATACTCAATATGCTCTAAGCCCTCAATAGTCATACCAACTTTAACCCACGCTGTGCGACCGTCTGTGTGATAATTTAACCCTTGTTCATTTTCATAAACTTTGCTGTTAGCTTCAGGATATACTTTTTTAACTTCAGACCATGCAAATGCCCAGCTAAGATAATCAAGATTATTC,P0081358P20_S2_L001_R1_001,urn:local:.:qrmx-ezqm9vj
146	M00212:125:000000000-JJPTF:1:2101:4336:8275 2:N:0:CGTACTAG+TATCCTCT: C-GC-ATT-A-A-G-AATT-C-GC---G--C-GGC	0	M00212:125:000000000-JJPTF:1:1113:1993:17814 2:N:0:CGTACTAG+TATCCTCT: GCAAAC-AGCGCCGTGAATATCCGCCGCGCACCGAATACAAAAACAGGAACAGTCGCAGGCGTCCTCAAAGCA	0	0	M00212:125:000000000-JJPTF:1:2105:9259:24810 2:N:0:CGTACTAG+AGAGTAGA (reversed): C--ATAT-TA-GG-G-AT-TC-G--C-G-CGGC	1	M00212:125:000000000-JJPTF:1:1111:9853:15579 2:N:0:CGTACTAG+AGAGTAGA: GCAAACATCGCCGT-GAATAT-CCGCCGCG-CACCGA-ATACAAAAA-CAGGAACAGTCGCAGGCG-TCCTCAAAGCA	1	0	0											M00212:125:000000000-JJPTF:1:1102:11782:2652 1:N:0:CGTACTAG+TATCCTCT,Mon Jun 27 15:49:40 EDT 2022,,,,GTATATCATATAGTGTATTATCAGTATCTAACGTTTGATGTTCTTCTAGCCATTCGTTCAACTCTTTAGAGATAATAATTTTTTCTGTCATTTTATTCGCCTTTCCAGTTTTTGAAATCATCGGCCATATCTTGTGTAAAGCCCATAATATCTTCAGTAGTGTACTCTGTAAGCTCATTCTCGTTACTTAACTTAGCCAGTTCTTTGGCATAGTCTAGAGCCTTGTTATGGTCTTTGTCGTAGCTCTCGC,P0081358P10_S46_L001_R_001,urn:local:.:iq0p-ezq…	M00212:125:000000000-JJPTF:1:1102:11553:2898 1:N:0:CGTACTAG+AGAGTAGA,Mon Jun 27 15:56:21 EDT 2022,,,,CTACCGTCAAATCAATCACAAGTCTACGTTTGAAAGGTGGGTTCATCGCTTCTCTATCTTTGACCCACGTAGCGAAAAGAATCGCCAAAATCAAGATAGTTATTAAAATCATTCTAGTTACCATTATAT,P0081358P20_S2_L001_R1_001,urn:local:.:qrmy-ezqm9vj
147	M00212:125:000000000-JJPTF:1:1104:20967:18558 2:N:0:CGTACTAG+TATCCTCT: C-GC-ATT-A-A-G-AATT-C-GC---G--C-GGC	0	M00212:125:000000000-JJPTF:1:2101:3369:13753 1:N:0:CGTACTAG+TATCCTCT (reversed): GCAAAC-AGCGCCGTGAATATCCGCCGCGCACCGAATACAAAAACAGGAACAGTCGCAGGCGTCCTCATAGCA	0	0	M00212:125:000000000-JJPTF:1:1105:22965:25535 1:N:0:CGTACTAG+AGAGTAGA (reversed): C--GCAT-TA-AG-G-AT-TC-G--C-G-CGGC	1	M00212:125:000000000-JJPTF:1:2104:7198:11719 2:N:0:CGTACTAG+AGAGTAGA (reversed): GCAAACAGCGCCGT-GAATAT-CCGCCGCG-CACCGA-ATACAAAAA-CAGGAACAGTCGCAGGCG-TCATCAAAGCA	0	1	0											M00212:125:000000000-JJPTF:1:1102:11782:2652 2:N:0:CGTACTAG+TATCCTCT,Mon Jun 27 15:49:40 EDT 2022,,,,AGTAAGAGCTGGCAAGAAAGAGGGCGAGAGCTACGACAAAGACCATAACAAGGCTCTAGACTATGCCAAAGAACTGGCTAAGTTAAGTAACGAGAATGAGCTTACAGAGTACACTACTGAAGATATTATGGGCTTTACACAAGATATGGCCGATGATTTCAAAAACTGGAAAGGCGAATAAAATGACAGAAAAAATTATTATCTCTAAAGAGTTGAACGAATGGCTAGAAGAACATCAAACGTTAGATA,P0081358P10_S46_L001_R_001,urn:local:.:iq0q-ezql…	M00212:125:000000000-JJPTF:1:1102:20350:2903 1:N:0:CGTACTAG+AGAGTAGA,Mon Jun 27 15:56:21 EDT 2022,,,,GGTTACAACTTGAAAGGTCATAGAATAAAACTAAAAAACGATTAACTCTTGACAAATTAAAATTAATAGTTTATAATCAATATATAAAGTTAAGAAAGAGAGTTACAACAATGGAATTAAAACAATGCGTAACCTGTGGGGCTTCAAGTTTCACTAATGGTAAATGTGATTATTGTAGCAATCAGTACGAAGTAGATGAAGATAAAATATTTTATGGTAATTCAACAGAAGATGATTCATCATCAGATGAG,P0081358P20_S2_L001_R1_001,urn:local:.:qrmz-ez…
148	M00212:125:000000000-JJPTF:1:1107:14583:2042 1:N:0:CGTACTAG+TATCCTCT: C-GC-ATT-A-A-G-AATT-C-GC---G--C-GGC	0	M00212:125:000000000-JJPTF:1:1113:12803:11546 2:N:0:CGTACTAG+TATCCTCT (reversed): GCAAAC-AGCGCCGTGAATATCCGCCGCGCACCGAATACAAAAACAGGAACAGTCGCAGGCGTCCTCAAAGCA	0	0	M00212:125:000000000-JJPTF:1:2114:20676:18755 2:N:0:CGTACTAG+AGAGTAGA (reversed): C--GGCT-CA-AG-G-TT-CC-G--C-G-CGCT	1	M00212:125:000000000-JJPTF:1:2113:16602:3751 2:N:0:CGTACTAG+AGAGTAGA: GCCACCAGCGCCGT-GAATAT-CCGCCGCG-CACCGA-ATACAAAAA-CAGGAACAGTCGCAAGCG-TCATCAAAGCA	0	1	0											M00212:125:000000000-JJPTF:1:1102:20284:2656 1:N:0:CGTACTAG+TATCCTCT,Mon Jun 27 15:49:40 EDT 2022,,,,AATATGGAGTGCAGTAGCTGGTTTCTTTAGTGGCATATTCAATTCGGTTCGTAGTGTCGTTAGTGGAGTGTTTAGTGCAATTGGTGGCTTTGCTTCAAGTGCTTGGTCAAGAATTTCAGGTGTATTTAGCGGAGTTGGTGGCTTCTTTAGTGGAGTATTCAACGGTGCTAAAAATGCAGTTAGTGGAGTATTCAGCGCTTTTGGTGGCTTTGCTTCTAATGCTTATAACGCAATAACAGGAGTATTTAAAG,P0081358P10_S46_L001_R_001,urn:local:.:iq0r-ez…	M00212:125:000000000-JJPTF:1:1102:20685:2921 1:N:0:CGTACTAG+AGAGTAGA,Mon Jun 27 15:56:21 EDT 2022,,,,GACAGAAACCCTAAGAATAACAAGATGATTTTAGAGGGGGTCGTAAGTAACGGACTATGAACGAATTTGATTCTTATATAGATTGGTACAACAATTTACTTACAATGCCTTTAAATGAAGTTATTTTAGGCGTTAAGGACACGATAGAAGACAAGACGGTATATTTGTCACTTAGTGACTCAAAGGTGCTTAAAATGGATAATAC,P0081358P20_S2_L001_R1_001,urn:local:.:qrn0-ezqm9vj
149	M00212:125:000000000-JJPTF:1:1112:22277:10191 1:N:0:CGTACTAG+TATCCTCT: C-GC-ATT-A-A-G-AATT-C-GC---G--C-GGC	0	M00212:125:000000000-JJPTF:1:2103:23403:6004 2:N:0:CGTACTAG+TATCCTCT (reversed): GCAAAC-AGCGCCGTGAATATCCGCCGCGCACCGAATACAAAAACAGGAACAGTCGCAGGCGTCCTCAAAGCA	0	0	M00212:125:000000000-JJPTF:1:1101:26654:16019 1:N:0:CGTACTAG+AGAGTAGA (reversed): C--GCAT-TA-AG-G-AT-TC-G--C-G-CGGC	1	M00212:125:000000000-JJPTF:1:2105:16583:28031 1:N:0:CGTACTAG+AGAGTAGA (reversed): GCAAACAGCGCCGT-GAATAT-CCGCCGCG-CACCGA-ATACAAAAA-CAGGAACAGTCGCAGGCG-TCATCAAAGCA	0	1	0											M00212:125:000000000-JJPTF:1:1102:20284:2656 2:N:0:CGTACTAG+TATCCTCT,Mon Jun 27 15:49:40 EDT 2022,,,,CTCTTACCATTAAGCCCTCCCTAGGTCAAATTCTCGTCTGATTGCTCGTGCTAAATTAGAAACATCTTGACCAGCACCACCTTGTACATTAAATGTATTATATGTTCTATTGTCGCTTGAAACGCTATTTGTGCTTAAACCGTAACCGCTAGAAGATAAGTTAAATTCTGGCAAGCCTACTACCATAGAACCTTTAAACATTTTGCCAAGTTTCCCAGCGATACCATTAATAGCTCCTGATACTTTTTCAA,P0081358P10_S46_L001_R_001,urn:local:.:iq0s-ez…	M00212:125:000000000-JJPTF:1:1102:18555:2922 1:N:0:CGTACTAG+AGAGTAGA,Mon Jun 27 15:56:21 EDT 2022,,,,TATTATAATAGCGAAAACTCGCTTAGAATTGAAACTACGCTATTATACGAGGTCGGTCAATTTGTATCAATTGGTGGTTATCCGTATGGCGGTAGAAAATTTAGATTATTAGAGCTTTCAATTACTGATAACCCAGTTTTAGATAAAGCGAAGATAATTTCAAGAAAGGTTAAAAATGACAATTAAAAACTTTACATTCTTTAGTCCAAATGGTACAGAGTTTCCAGTCGGTTCTAATAATGACGGAAAG,P0081358P20_S2_L001_R1_001,urn:local:.:qrn1-ezq…
150	M00212:125:000000000-JJPTF:1:1107:14037:25541 2:N:0:CGTACTAG+TATCCTCT (reversed): C-GC-ATT-A-A-G-AATT-C-GC---G--C-GGC	0	M00212:125:000000000-JJPTF:1:2109:10823:16244 1:N:0:CGTACTAG+TATCCTCT (reversed): GCAAAC-AGCGCCGTGAATATCCGCCGCGCACCGAATACAAAAACAGGAACAGTCGCAGGCGTCCTCAAAGCA	0	0	M00212:125:000000000-JJPTF:1:1109:6794:10355 1:N:0:CGTACTAG+AGAGTAGA (reversed): C--GCAT-TA-AG-G-AT-TC-G--C-G-CGGC	1	M00212:125:000000000-JJPTF:1:1109:23968:21401 1:N:0:CGTACTAG+AGAGTAGA: GCAAACATCGCCGT-GAATAT-CCGCCGCG-CACCGA-ATACAAAAA-CAGGAACAGTCGCAGGCG-TCCTCAAAGC-	1	0	0											M00212:125:000000000-JJPTF:1:1102:14865:2662 1:N:0:CGTACTAG+TATCCTCT,Mon Jun 27 15:49:40 EDT 2022,,,,GTTCTCGAATTTCGTTGTATTACCGTATATCTCGACCTCAAATTTTGCATTACTTGCCATTACATACCCTTTCTTTTACGCCTTTTCTCTTTTTCTTTTTCCTCTTTCTTTTTCTCTGCAATAAGTTCGATTATTTTATAAACAAGTTCTAGTTCCATTTCCATGAACTGCGTTATATCAATTTCATTATTGCCTAAAATAGTCAAAAGTTCTAAAGTTTTATTTTCCTTTACAGTATCTTTCTTTTTCTT,P0081358P10_S46_L001_R_001,urn:local:.:iq0t-ez…	M00212:125:000000000-JJPTF:1:1102:21572:2928 1:N:0:CGTACTAG+AGAGTAGA,Mon Jun 27 15:56:21 EDT 2022,,,,GAGATATACTTTATAGTAAAGACTTTGAACCAATGCTTAGAAGAATTACACGTTTGAAGTTACTCTTTCAAGATGTAACATTTTTACTGGTGGCTCATGCAAATAAATCAGCTTATGCAAACTCAATGGACGATAAAGCCTATAT,P0081358P20_S2_L001_R1_001,urn:local:.:qrn2-ezqm9vj
151	M00212:125:000000000-JJPTF:1:2103:9852:26137 1:N:0:CGTACTAG+TATCCTCT (reversed): C-GC-ATT-A-A-G-AATT-C-GC---G--C-GGC	0	M00212:125:000000000-JJPTF:1:1114:5478:7788 1:N:0:CGTACTAG+TATCCTCT: GCAAAC-AGCGCCGTGAATATCCGCCGCGCACCGAATACAAAAACAGGAACAGTCGCAGGCGTCCTCAAAGC-	0	0	M00212:125:000000000-JJPTF:1:1105:14203:22385 2:N:0:CGTACTAG+AGAGTAGA (reversed): C--GCAT--A-AG-G-GG-T--G--C-G-GGGC	1	M00212:125:000000000-JJPTF:1:2110:23620:15363 1:N:0:CGTACTAG+AGAGTAGA (reversed): GCAAACATCGCCGT-GAATAT-CCGCCGCG-CACCGA-ATACAAAAA-CAGGAACAGTCGCAGGCG-TCCTCAAAGCA	1	0	0											M00212:125:000000000-JJPTF:1:1102:14865:2662 2:N:0:CGTACTAG+TATCCTCT,Mon Jun 27 15:49:40 EDT 2022,,,,TTACAGAGCAAATGGAGAGCTTTACAGACAAGTTATTGATACTTTGGGTAGATTGTAACGGAGGACTGCAAAACGCCTTAGACGACAAAACAGAGCTTCCTACAACTAACGAGTTAATCAATATCTTCTGTAAAACTGTTTTTATTAAAGAAAAAGAGGAAACGGAAGACGATATGGTCTTCTTTTCTTCTAGTTCATTGATTAAGAAAAAGAAAGATACTGTAAAGGAAAATAAAACTTTAGAACTTTTG,P0081358P10_S46_L001_R_001,urn:local:.:iq0u-ez…	M00212:125:000000000-JJPTF:1:1102:17262:2945 1:N:0:CGTACTAG+AGAGTAGA,Mon Jun 27 15:56:21 EDT 2022,,,,CTTGGTCTGTTTGAATAAATACCATTTCTCCTTGAAGTAAGGTAGCACCTTTTTTAACTCCATGGTCTGGTACATCATCAGCAGGATAACTGTTCGTTTCCGCTTGGTCTTCCATTGAACCAACTGATACTAAACCAGTTACGATTTTGTGGTTGGTGAACTCTGGTTTTCCGCTACTTCCCTTAGCCATATCAGCTACGATTAGAGCTTCATTAC,P0081358P20_S2_L001_R1_001,urn:local:.:qrn3-ezqm9vj
152	M00212:125:000000000-JJPTF:1:1101:19316:20377 1:N:0:CGTACTAG+TATCCTCT (reversed): C-GC-ATT-A-A-G-AATT-C-GC---G-------	0	M00212:125:000000000-JJPTF:1:2113:9216:6532 2:N:0:CGTACTAG+TATCCTCT: GCAAAC-AGCGCCGTGAATATCCGCCGCGCACCGAATACAAAAACAGGAACAGTCGCAGGCGTCCTCAAAG--	0	0	M00212:125:000000000-JJPTF:1:1113:22159:23301 2:N:0:CGTACTAG+AGAGTAGA: C--GCAT-TA-AG-G-AT-AC-G--C-G-CGGC	1	M00212:125:000000000-JJPTF:1:2110:23620:15363 2:N:0:CGTACTAG+AGAGTAGA: GCAAACATCGCCGT-GAATAT-CCGCCGCG-CACCGA-ATACAAAAA-CAGGAACAGTCGCAGGCG-TCCTCAAAGCA	1	0	0											M00212:125:000000000-JJPTF:1:1102:16839:2670 1:N:0:CGTACTAG+TATCCTCT,Mon Jun 27 15:49:40 EDT 2022,,,,TCGTAGTGTCGTTAGTGGAGTGTTTAGTGCAATTGGTGGCTTTGCTTCAAGTGCTTGGTCAAGAATTTCAGGTGTATTTAGCGGAGTTGGTGGCTTCTTTAGTGGAGTATTCAACGGTGCTAAAAATGCAGTTAGTGGAGTATTCAGCGCTTTTGGTGGCTTTGCTTCTAATGCTTATAACGCAATAACAGGAGTATTTAAAGGGCTCGGAGACTTCTTTAGTGGGATATTCGGAGGAATCAAAGACACGA,P0081358P10_S46_L001_R_001,urn:local:.:iq0v-ez…	M00212:125:000000000-JJPTF:1:1102:14110:2946 1:N:0:CGTACTAG+AGAGTAGA,Mon Jun 27 15:56:21 EDT 2022,,,,CTCGACTTGCTTTATTTCGCTTTCCAGCCTATTGGCTTGTGTTTCTGCTGTGCCTAAGTCTCTAGTAAGTTGTAGCCATTTCTTTTGACCTGCTGACGTACCTTTGTCAACCGTAGAAAGTTCTTCTTTTAATTTTGTTGCTTTGTCACGTGATAAGCCCAACTGCGTTTGTAAGTTCTTCTGCAATTGCGCCATTTTCCCGGTATTTGTGGGGTCA,P0081358P20_S2_L001_R1_001,urn:local:.:qrn4-ezqm9vj
153	M00212:125:000000000-JJPTF:1:1102:12789:24253 1:N:0:CGTACTAG+TATCCTCT (reversed): C-GC-ATT-A-A-G-AATT-C-GC---G--C-GGC	0	M00212:125:000000000-JJPTF:1:1102:20602:3050 2:N:0:CGTACTAG+TATCCTCT (reversed): GCAAAC-ATCGCCGTGAATATCCGCCGCGCACCGAATACAAAAACAGGAACAGTCGCAGGCGTCCTCAAAGCA	1	0	M00212:125:000000000-JJPTF:1:2108:18314:19989 2:N:0:CGTACTAG+AGAGTAGA: C--GCAT-TA-AG-G-AT-TC-G--C-G-CGGC	1	M00212:125:000000000-JJPTF:1:1103:14375:19886 1:N:0:CGTACTAG+AGAGTAGA (reversed): GCAAACATCGCCGT-GAATAT-CCGCCGCG-CACCGA-ATACAAAAA-CAGGAACAGTCGCAGGCG-TCCTCAAAGC-	1	0	0											M00212:125:000000000-JJPTF:1:1102:16839:2670 2:N:0:CGTACTAG+TATCCTCT,Mon Jun 27 15:49:40 EDT 2022,,,,GCCTACTACCATAGAACCTTTAAACATTTTGCCAAGTTTCCCAGCGATACCATTAATAGCTCCTGATACTTTTTCAATCGTACCTGTTACGCCACCAAGAACTCTGTCTATCGTGTCTTTGATTCCTCCGAATATCCCACTAAAGAAGTCTCCGAGCCCTTTAAATACTCCTGTTATTGCGTTATAAGCATTAGAAGCAAAGCCACCAAAAGCGCTGAATACTCCACTAACTGCATTTTTAGCACCGTTGA,P0081358P10_S46_L001_R_001,urn:local:.:iq0w-ez…	M00212:125:000000000-JJPTF:1:1102:17106:2947 1:N:0:CGTACTAG+AGAGTAGA,Mon Jun 27 15:56:21 EDT 2022,,,,AAATAAAGGAGAACTAGGACAACTGGAATCGAACCAGTACCAGATTGCGACTCTGCCTACCACATACCAATTTGGCTATATCCTATAAATAAAAGGGCTGTTAGTTGGCGACACTCATTTAACTAAGGCATTCCCGTCACCTTGCACCCTATGCTTGGCTGTCAACTCTATGACAT,P0081358P20_S2_L001_R1_001,urn:local:.:qrn5-ezqm9vj
154	M00212:125:000000000-JJPTF:1:1101:17096:16730 1:N:0:CGTACTAG+TATCCTCT (reversed): C-GC-ATT-A-A-G-AATT-C-GC---G--C-GGC	0	M00212:125:000000000-JJPTF:1:1107:16855:18574 2:N:0:CGTACTAG+TATCCTCT (reversed): GCAAAC-AGCGCCGTGAATATCCGCCGCGCACCGAATACAAAAACAGGAACAGTCGCAGGCGTCCTCAAAGC-	0	0	M00212:125:000000000-JJPTF:1:2107:12271:23821 2:N:0:CGTACTAG+AGAGTAGA (reversed): C--GCAT-AA-AG-G-AT-TC-G--C-G-CGGC	1	M00212:125:000000000-JJPTF:1:2111:2761:13495 1:N:0:CGTACTAG+AGAGTAGA (reversed): GCAAACAGCGCCGT-GAATAT-CCGCCGCG-CACCGA-ATACAAAAA-CAGGAACAGTCGCAGGCG-TCATCAAAGCA	0	1	0											M00212:125:000000000-JJPTF:1:1102:12670:2671 1:N:0:CGTACTAG+TATCCTCT,Mon Jun 27 15:49:40 EDT 2022,,,,CGCCGCGCACCGAATACAAAAACAGGAACAGTCGCAGGCGTCCTCAAAGCAGGTCAGACCGTGAACTATGATAATATCATTGACGCGGACGGCTGGCGTTGGGTTTCATGGGTCGGCGCTTCGGGCAACCGAAATTATAGCGCAGTCCGCCGCTTGTCTGACAATTTCCGAACAGGGTTGTGCTATTA,P0081358P10_S46_L001_R_001,urn:local:.:iq0x-ezqleyz	M00212:125:000000000-JJPTF:1:1102:15075:2949 1:N:0:CGTACTAG+AGAGTAGA,Mon Jun 27 15:56:21 EDT 2022,,,,GTCAGAGAGAGTGGCTGGTACAATAAAAAAGAATGGTTGTCAGTCCGTGATTATGTAAGGCAACGTGATAAGATGACTTGCGTAAGATGTGGTGCATTCGGTGCTAAAAAGTACGAAGTTGACCATATTGTAGAACTAACTTGGGAAAACCTTGATGATTGGAGTATTGCGCTGAACCCTGATAACCTACAACTCCTTTGTAAGT,P0081358P20_S2_L001_R1_001,urn:local:.:qrn6-ezqm9vj
155	M00212:125:000000000-JJPTF:1:1107:6541:11289 2:N:0:CGTACTAG+TATCCTCT (reversed): C-GC-ATT-A-A-G-AATT-C-GC---G--C-GGC	0	M00212:125:000000000-JJPTF:1:2108:17474:20106 1:N:0:CGTACTAG+TATCCTCT (reversed): GCAAAC-AGCGCCGTGAATATCCGCCGCGCACCGAATACAAAAACAGGAACAGTCGCAGGCGTCATCAAAGC-	0	1	M00212:125:000000000-JJPTF:1:1105:14137:26878 1:N:0:CGTACTAG+AGAGTAGA: C--GCAT-TA-AG-G-AT-TC-G--C-G-CGGC	1	M00212:125:000000000-JJPTF:1:1114:20388:17192 1:N:0:CGTACTAG+AGAGTAGA (reversed): GCAAACATCGCCGT-GAATAT-CCGCCGCG-CACCGA-ATACAAAAA-CAGGAACAGTCGCAGGCG-TCCTC------	1	0	0											M00212:125:000000000-JJPTF:1:1102:12670:2671 2:N:0:CGTACTAG+TATCCTCT,Mon Jun 27 15:49:40 EDT 2022,,,,TAATAGCACAACCCTGTTCGGAAATTGTCAGACAAGCGGCGGACTGCGCTATAATTTCGGTTGCCCGAAGCGCCGACCCATGAAACCCAACGCCAGCCGTCCGCGTCAATGATATTATCATAGTTCACGGTCTGACCTGCTTTGAGGACGCCTGCGACTGTTCCTGTTTTTGTATTCGGTGCGCGGCG,P0081358P10_S46_L001_R_001,urn:local:.:iq0y-ezqleyz	M00212:125:000000000-JJPTF:1:1102:11226:2951 1:N:0:CGTACTAG+AGAGTAGA,Mon Jun 27 15:56:21 EDT 2022,,,,AGAGAAGCGATGAACCCACCTTTCAAACGTAGACTTGTGATTGATTTGACGGTAGTCTTCGCGCTATGGGTT,P0081358P20_S2_L001_R1_001,urn:local:.:qrn7-ezqm9vj
156	M00212:125:000000000-JJPTF:1:1109:14512:12510 2:N:0:CGTACTAG+TATCCTCT (reversed): C-GC-ATT-A-A-G-AATT-C-GC---G--C-GGC	0	M00212:125:000000000-JJPTF:1:1102:11925:15299 1:N:0:CGTACTAG+TATCCTCT: GCAAAC-AGCGCCGTGAATATCCGCCGCGCACCGAATACAAAAACAGGAACAGTCGCAGGCGTCATCAAAGCA	0	1	M00212:125:000000000-JJPTF:1:1103:5587:17072 2:N:0:CGTACTAG+AGAGTAGA: C--GCAT-TA-AG-G-A----------------	1	M00212:125:000000000-JJPTF:1:2101:20127:21345 1:N:0:CGTACTAG+AGAGTAGA (reversed): GCAAACAGCGCCGT-GAATAT-CCGCCGCG-CACCGA-ATACAAAAA-CAGGAACAGTCGCAGGCG-TCATCAAAGCA	0	1	0											M00212:125:000000000-JJPTF:1:1102:15149:2675 1:N:0:CGTACTAG+TATCCTCT,Mon Jun 27 15:49:40 EDT 2022,,,,GGGTAATAATGACGGAACAATCGTAGTGCCTGACACTTTGAAAGATTCTAAGGGTGGAACTATAAAAGTAACATCAGTGATTAAG,P0081358P10_S46_L001_R_001,urn:local:.:iq0z-ezqleyz	M00212:125:000000000-JJPTF:1:1102:13963:2953 1:N:0:CGTACTAG+AGAGTAGA,Mon Jun 27 15:56:21 EDT 2022,,,,ACACACACGTCGGCAAATGGGTCGACTTCGACGGCATGTACGGCGCGCAATGCATGGACTTAGCCGTCCAATATGCACACGACCTTTGGGGCTTTCGCCTTACAGGTAACGCCGAAAACTTGCGAAATCAAGCTTTGCCCGCAGGGTGGCAACGCATTAAGGATTCGCGCGGCTTCGTTCCACAGCAGGGCGACATCTTCGTGTGGTACGGCACTAAGCACCCGTACGGGCACACAGGTATCGTCATCAG,P0081358P20_S2_L001_R1_001,urn:local:.:qrn8-ezq…
157	M00212:125:000000000-JJPTF:1:1114:17485:28959 1:N:0:CGTACTAG+TTTCCTCT (reversed): C-GC-ATT-A-A-G-AATT-C-GC---G--C-GGC	0	M00212:125:000000000-JJPTF:1:2110:17516:28285 2:N:0:CGTACTAG+TATCCTCT: GCAAAC-AGCGCCGTGAATATCCGCCGCGCACCGAATACAAAAACAAGAACAGTCGCAGGCGTCCTCAAAGCA	0	0	M00212:125:000000000-JJPTF:1:2107:4934:15621 1:N:0:CGTACTAG+AGAGTAGA: C--GCAT-TA-AG-G-A----------------	1	M00212:125:000000000-JJPTF:1:2102:23486:11241 2:N:0:CGTACTAG+AGAGTAGA (reversed): GCAAACATCGCCGT-GAATAT-CCGCCGCG-CACCGA-ATACAAAAA-CAGGAACAGTCGCAGGCG-TCCTCAAAGCA	1	0	0											M00212:125:000000000-JJPTF:1:1102:15149:2675 2:N:0:CGTACTAG+TATCCTCT,Mon Jun 27 15:49:40 EDT 2022,,,,CTTAATCACTGATGTTACTTTTATAGTTCCACCCTTAGAATCTTTCAAAGTGTCAGGCACTACGATTGTTCCGTCATTATTACCC,P0081358P10_S46_L001_R_001,urn:local:.:iq10-ezqleyz	M00212:125:000000000-JJPTF:1:1102:17092:2954 1:N:0:CGTACTAG+AGAGTAGA,Mon Jun 27 15:56:21 EDT 2022,,,,GCCTACCACATACCAATTTGGCTATATCCTATAAATAAAAGGGCTGTTAGTTGGCGACACTCATTTAACTAAGGCATTCCCGTCACCTTGCACCCTATGCTTGGCTGTCAACTCTATGACATTTAAGCACCGTCAATCAGCACACCTATTGTTTCAATTCAAAACGTTTAATACTCCAGCTACTACCAATAAGATAGATGTAAATACACTTAGCATAATAGCTAGATAGTCATGGCGATAATACCACTCTT,P0081358P20_S2_L001_R1_001,urn:local:.:qrn9-ez…
158	M00212:125:000000000-JJPTF:1:1103:15243:5030 1:N:0:CGTACTAG+TATCCTCT (reversed): C-GC-ATT-A-A-G-AATT-C-GC---G--C-GGC	0	M00212:125:000000000-JJPTF:1:2112:13970:13665 1:N:0:CGTACTAG+TATCCTCT (reversed): GCAAAC-AGCGCCGTGAATATCCGCCGCGCACCGAATACAAAAACAGGAACAGTCGCAGGCGTCCTCAAAGCA	0	0	M00212:125:000000000-JJPTF:1:1102:6683:7144 1:N:0:CGTACTAG+AGAGTAGA: C--GCAT-TA-AG-G-AT-TC-G--C-G-CGGC	1	M00212:125:000000000-JJPTF:1:1102:19348:21134 1:N:0:CGTACTAG+AGAGTAGA (reversed): GCAAACAGCGCCGT-GAATAT-CCGCCGCG-CACCGA-ATACAAAAA-CAGGAACAGTCGCAGGCG-TCATCAAAGCA	0	1	0											M00212:125:000000000-JJPTF:1:1102:10935:2678 1:N:0:CGTACTAG+TATCCTCT,Mon Jun 27 15:49:40 EDT 2022,,,,ATTAAGGTCTATTGTGGTATTCCGATTTTAGTAACAGCTTATGATAGTAAACTTATCTTATTCCGTTCAATAGCTATTAAATTGCTAGAAAAAAATGGTATTAAAGCTGACGAAACAAGCGTATTAGTTAAAGACTTTATCTCTTGTTATTGTCGGCTTAATATTGTTGATGAACCAGCAGAACAATGGCGAAATGCTGAAATGAAACGTTTGGCTTCTTTGCAAGAGTTAATGTATTATGGAGGTATTTA,P0081358P10_S46_L001_R_001,urn:local:.:iq11-ez…	M00212:125:000000000-JJPTF:1:1102:19731:2958 1:N:0:CGTACTAG+AGAGTAGA,Mon Jun 27 15:56:21 EDT 2022,,,,TGATTATGTAAGGCAACGTGATAAGATGACTTGCGTAAGATGTGGTGCATTCGGTGCTAAAAAGTACGAAGTTGACCATATTGTAGAACTAACTTGGGAAAACCTTGATGATTGGAGTATTGCGCTGAACCCTGATAACCTACAACTCCTTTGTAAGTCTTGCCATAACAAGAAGACAAGCGAGTATAAACGTGGGAAAGGTGTAAGTTTATGGTAGAAAGGGGAAAAATTGAACTTATTCGGAAAAGTGG,P0081358P20_S2_L001_R1_001,urn:local:.:qrna-ez…
159	M00212:125:000000000-JJPTF:1:1107:19520:8227 1:N:0:CGTACTAG+TATCCTCT (reversed): C-GC-ATT-A-A-G-AATT-C-GC---G--C-GGC	0	M00212:125:000000000-JJPTF:1:1106:9638:25680 2:N:0:CGTACTAG+TATCCTCT (reversed): GCAAAC-AGCGCCGTGAATATCCGCCGCGCACCGAATACAAAAACAGGAACAGTCGCAGGCGTCCTCAAAGCA	0	0	M00212:125:000000000-JJPTF:1:2107:4934:15621 2:N:0:CGTACTAG+AGAGTAGA (reversed): C--GCAT-TA-AG-G-A----------------	1	M00212:125:000000000-JJPTF:1:2111:2761:13495 2:N:0:CGTACTAG+AGAGTAGA: GCAAACAGCGCCGT-GAATAT-CCGCCGCG-CACCGA-ATACAAAAA-CAGGAACAGTCGCAGGCG-TCATCAAAGCA	0	1	0											M00212:125:000000000-JJPTF:1:1102:10935:2678 2:N:0:CGTACTAG+TATCCTCT,Mon Jun 27 15:49:40 EDT 2022,,,,CCTCTAAAATCATCTTGTTATTCTTAGGGTTTCTTTCCCATGTTGTCCGCTTGAAAGTTTCGCCTTTTTCGTCTAAGAAATAGTTGAAAATTAAGTCTTCCATTTCTCCGATTCCGTTAAGCTCATATCTTACGTTTTTACCTAAACCAATCATAGAAAACTCATCTAGTCTTGACTGATTAATTCTCTGTTTAACTGCTGGTAAAACGATAGGCTTTATAACATTAGCTTCTGCACCGTTCTTCTTCTTA,P0081358P10_S46_L001_R_001,urn:local:.:iq12-ez…	M00212:125:000000000-JJPTF:1:1102:10869:2958 1:N:0:CGTACTAG+AGAGTAGA,Mon Jun 27 15:56:21 EDT 2022,,,,TCTCTAAGCTATCAGTAAAAGCGCGTGGTTACCAGTTTGATGATGATTTAAACTTTTCTTATGTTGATTCAGTATTTTCTTGCGTTAATAAATCAAAAAAAGAACCTGATAG,P0081358P20_S2_L001_R1_001,urn:local:.:qrnb-ezqm9vk
160	M00212:125:000000000-JJPTF:1:2102:11733:22402 1:N:0:CGTACTAG+TATCCTCT (reversed): C-GC-ATT-A-A-G-AATT-C-GC---G--C-GGC	0	M00212:125:000000000-JJPTF:1:2109:7917:4592 1:N:0:CGTACTAG+TATCCTCT: GCAAAC-AGCGCCGTGAATATCCGCCGCGCACCGAATACAAAAACAGGAACAGTCGCAGGCGTCATCAAAGCA	0	1	M00212:125:000000000-JJPTF:1:1114:3851:12497 2:N:0:CGTACTAG+AGAGTAGA (reversed): C--GCAT-TA-AG-G-A----------------	1	M00212:125:000000000-JJPTF:1:1102:25112:12090 1:N:0:CGTACTAG+AGAGTAGA (reversed): GCAAACAGCGCCGT-GAATAT-CCGCCGCG-CACCGA-ATACAAAAA-CAGGAACAGTCGCAGGCG-TCATCAAAGCA	0	1	0											M00212:125:000000000-JJPTF:1:1102:19788:2696 1:N:0:CGTACTAG+TATCCTCT,Mon Jun 27 15:49:40 EDT 2022,,,,GAATGAAAGAGAGATAAAAATGAGATACAAAAAAATAGATGATTTAATAGTCTTTGAAAACGGAAAAATTTATAAAGAAATGAAAAACAAATGTAAATTAACCGGGTTAACAAAAACAAAATCTGGTTATTTAAGAGTAGGAGTAAAAGGTAAAGTTATGTATGTTCATAGACTTGTTATGTTAGCTTTTTACGGTAAAAGTGATTTAACCGTTGACCATATAGATGGAAATAAAGAAAACAACAACTTGA,P0081358P10_S46_L001_R_001,urn:local:.:iq13-ez…	M00212:125:000000000-JJPTF:1:1102:20410:2960 1:N:0:CGTACTAG+AGAGTAGA,Mon Jun 27 15:56:21 EDT 2022,,,,TTAAAATCATTTACAGTCCTTTCAGCTCATTAAATTTCTTTCTGCCACAATTCGACAAGTTCTTTAAGCCCTTTACCGTCAGTATCGAACTCAAAGCTAGAACGGAAGTCTGAGAAGTCGCTTTTAGCTTTTACAATGTTATCTTGAAAAAGAGCCAAGTATAAAC,P0081358P20_S2_L001_R1_001,urn:local:.:qrnc-ezqm9vk
161	M00212:125:000000000-JJPTF:1:2106:11175:17031 2:N:0:CGTACTAG+TATCCTCT (reversed): C-GC-ATT-A-A-G-AATT-C-GC---G-------	0	M00212:125:000000000-JJPTF:1:2101:22255:22261 2:N:0:CGTACTAG+TATCCTCT (reversed): GCAAAC-AGCGCCGTGAATATCCGCCGCGCACCTAATACAAAAACAGGAACAGTCGCAGGCGGCCTCAAAGC-	0	0	M00212:125:000000000-JJPTF:1:1109:28096:16803 1:N:0:CGTACTAG+AGAGTAGA (reversed): C--GCAT-TA-AG-G-AT-TC-G--C-G-CGGC	1	M00212:125:000000000-JJPTF:1:2113:15912:5107 2:N:0:CGTACTAG+AGAGTAGA (reversed): GCAAACAGCGTCGT-GAATAT-CCGCCGCG-CACAGA-ATACAAAAA-CAGGAACAATCGCAGGCG-TCATCAAAGCA	0	1	0											M00212:125:000000000-JJPTF:1:1102:19788:2696 2:N:0:CGTACTAG+TATCCTCT,Mon Jun 27 15:49:40 EDT 2022,,,,CGGCTGGCTGGGTAACTCCGACGTATTTAGCTAAATCACTAAAATTTCTAAACTCTCTATTATTCCATAATACTTTTTTATCATGAAATCTTTTTACATTTTCTGTTTGTGTTACATACTCTAAATTATTCAAGTTGTTGTTTTCTTTATTTCCATCTATATGGTCAACGGTTAAATCACTTTTACCGTAAAAAGCTAACATAACAAGTCTATGAACATACATAACTTTACCTTTTACTCCTACTCTTAAA,P0081358P10_S46_L001_R_001,urn:local:.:iq14-ez…	M00212:125:000000000-JJPTF:1:1102:17424:2964 1:N:0:CGTACTAG+AGAGTAGA,Mon Jun 27 15:56:21 EDT 2022,,,,TTATAACTCACGTGAGATTTTCTTTGGTAATGAAGCTCTAATCGTAGCTGATATGGCTAAGGGAAGTAGCGGAAAACCAGAGTTCACCAACCACAAAATCGTAACTGGTTTAGTATCAGTTGGTTCAATGGAAGACCAAGCGGAAACGAACAGTTATCCTGCTGATGACGTACCAGACCATGGAGTTAAAAAAGGTGCTACCTTACTTCAAGGAGAAATGGTA,P0081358P20_S2_L001_R1_001,urn:local:.:qrnd-ezqm9vk
162	M00212:125:000000000-JJPTF:1:1107:6718:15544 2:N:0:CGTACTAG+TATCCTCT (reversed): C-GC-ATT-A-A-G-AATT-C-GC---G--C-GGC	0	M00212:125:000000000-JJPTF:1:2103:4712:10880 2:N:0:CGTACTAG+TATCCTCT (reversed): GCAAAC-AGCGCCGTGAATATCCGCCGCGCACCGAATACAAAAACAGGAACAGTCGCAGGCGTCCTCAAAGCA	0	0	M00212:125:000000000-JJPTF:1:1101:23673:20137 2:N:0:CGTACTAG+AGAGTAGA (reversed): A--GCAT-TA-AG-G-GT-TC-G--C-G-CGGC	1	M00212:125:000000000-JJPTF:1:1111:23593:9656 1:N:0:CGTACTAG+AGAGTAGA: GCAAACATCGCCGT-GAATAT-CCGCCGCG-CACCGA-ATACAAAAA-CAGGAACAGTCGCAGGCG-TCCTCAAAGCA	1	0	0											M00212:125:000000000-JJPTF:1:1102:9733:2727 1:N:0:CGTACTAG+TATCCTCT,Mon Jun 27 15:49:40 EDT 2022,,,,ATGTGGGACGAACCAGAAACTCCTGATAAAGTGATTGAGTTCATGGAAAAAAACGGTGTGAAACAAGGGAAATGGCTACGTCCTGAAGGAGTTGACGCTTGGTTCAAAGAACGAATCATCTGGTTCAAAAATAAATTGAAAGAAAAATAATTAACAATAAAAACTTTTTGCTTGACGG,P0081358P10_S46_L001_R_001,urn:local:.:iq15-ezqlez0	M00212:125:000000000-JJPTF:1:1102:17875:2972 1:N:0:CGTACTAG+AGAGTAGA,Mon Jun 27 15:56:21 EDT 2022,,,,ATTATATCCTCAACTTCCTAAGACACCCACTGGAGTTAGATTTTTAGACGATATTGGAAATGAATATAC,P0081358P20_S2_L001_R1_001,urn:local:.:qrne-ezqm9vk
163	M00212:125:000000000-JJPTF:1:1111:27515:16411 1:N:0:CGTACTAG+TATCCTCT: C-GC-ATT-A-A-G-AATT-C-GC---G--C-GGC	0	M00212:125:000000000-JJPTF:1:1108:20762:12085 1:N:0:CGTACTAG+TATCCTCT (reversed): GCAAAC-AGCGCCGTGAATATCCGCCGCGCACCGAATACAAAAACAGGAACAGTCGCAGGCGTCCTCAAAGCA	0	0	M00212:125:000000000-JJPTF:1:1107:9505:16191 1:N:0:CGTACTAG+AGAGTAGA: C--GCAT-TA-AG-G-AT-TC-G--C-G-CGGC	1	M00212:125:000000000-JJPTF:1:2104:18272:10283 1:N:0:CGTACTAG+AGAGTAGA: GCAAACATCGCCGT-GAATAT-CCGCCGCG-CACCGA-ATACAAAAA-CAGGAACAGTCGCAGGCG-TCCTCAAAGCA	1	0	0											M00212:125:000000000-JJPTF:1:1102:9733:2727 2:N:0:CGTACTAG+TATCCTCT,Mon Jun 27 15:49:40 EDT 2022,,,,CCGTCAAGCAAAAAGTTTTTATTGTTAATTATTTTTCTTTCAATTTATTTTTGAACCAGATGATTCGTTCTTTGAACCAAGCGTCAACTCCTTCAGGACGTAGCCATTTCCCTTGTTTCACACCGTTTTTTTCCATGAACTCAATCACTTTATCAGGAGTTTCTGGTTCGTCCCACAT,P0081358P10_S46_L001_R_001,urn:local:.:iq16-ezqlez0	M00212:125:000000000-JJPTF:1:1102:13824:2972 1:N:0:CGTACTAG+AGAGTAGA,Mon Jun 27 15:56:21 EDT 2022,,,,TTATAGTCTCCTGGTGCTGTTCCACCATAAATTTTAGACTTTCCGGCAATAACTTTACCATTTTGAATCATTTCAAAAGTTAAATTTTCGTAAGTATACCACTTTGTGATTATATCGAACGTTATCTTTTCGCTGAAAGTTCCGTTCTTACCATAACCCTCTGTTTTTGTAACATCTGCTAAAGCTAAATCGGCATATACCTGAAAAATCTCTGTTTGATATTCAAG,P0081358P20_S2_L001_R1_001,urn:local:.:qrnf-ezqm9vk
164	M00212:125:000000000-JJPTF:1:1107:14583:2042 2:N:0:CGTACTAG+TATCCTCT (reversed): C-GC-ATT-A-A-G-AATT-C-GC---G--C-GGC	0	M00212:125:000000000-JJPTF:1:2103:15720:18766 1:N:0:CGTACTAG+TATCCTCT (reversed): GCAAAC-AGCGCCGTGAATATCCGCCGCGCACCGAATACAAAAACAGGAACAGTCGCAGGCGTCCTCAAAGC-	0	0	M00212:125:000000000-JJPTF:1:1102:6683:7144 2:N:0:CGTACTAG+AGAGTAGA (reversed): C--GCAT-TA-AG-G-AT-TC-G--C-G-CGGC	1	M00212:125:000000000-JJPTF:1:2114:11013:19820 1:N:0:CGTACTAG+AGAGTAGA (reversed): GCAAACAGCGCCGT-GAATAT-CCGCCGCG-CACCGA-ATACAAAAA-CAGGAACAGTCGCAGGCG-TCATCAAAGCA	0	1	0											M00212:125:000000000-JJPTF:1:1102:10965:2731 1:N:0:CGTACTAG+TATCCTCT,Mon Jun 27 15:49:40 EDT 2022,,,,GTTATATCTTCTCCATATGTATGAACTTCATCAAATATATTGAGTGAACTGTTACCACCTTGCGCTCGCAAAGTATCATTTGTTTGCTTTTTGAAAGTCGTTTTAAAAGAAGTAAACTCTAGCCCTTGTTTTGTACTCTTGAAAATCTTGTTTTCATTGTACACTCTTAATG,P0081358P10_S46_L001_R_001,urn:local:.:iq17-ezqlez0	M00212:125:000000000-JJPTF:1:1102:21615:2981 1:N:0:CGTACTAG+AGAGTAGA,Mon Jun 27 15:56:21 EDT 2022,,,,ACCATATCGTCTTCCGTTTCCTCTTTTTCTTTAATAAAAACAGTTTTACAGAAGATATTGATTAACTCGTTAGTTGTAGGAAGCTCTGTTTTGTCGTCTAAGGCGTTTTGCAGTCCTCCGTTACAATCTACCCAAAGTATCAATAACTTGTCTGTAAAGCTCTCCATTTGCTCTGTAAAGTCATCAGGAATATATC,P0081358P20_S2_L001_R1_001,urn:local:.:qrng-ezqm9vk
165	M00212:125:000000000-JJPTF:1:1106:5298:19946 2:N:0:CGTACTAG+TATCCTCT (reversed): C-GC-ATT-A-A-G-AATT-C-GC---G--C-GGC	0	M00212:125:000000000-JJPTF:1:1107:13906:21925 2:N:0:CGTACTAG+TATCCTCT (reversed): GCAAAC-AGCGCCGTGAATATCCGCCGCGCACCGAATACAAAAACAGGAACAGTCGCAGGCGTCCTCAAAGCA	0	0	M00212:125:000000000-JJPTF:1:2102:16225:19042 2:N:0:CGTACTAG+AGAGTAGA (reversed): C--GCAT-TA-AG-G-AT-TC-G--C-G-CGGC	1	M00212:125:000000000-JJPTF:1:1108:6025:11849 1:N:0:CGTACTAG+AGAGTAGA: GCAAACATCGCCGT-GAATAT-CCGCCGCG-CACCGA-ATACAAAAA-CAGGAACAGTCGCAGGCG-TCCTCAAAGCA	1	0	0											M00212:125:000000000-JJPTF:1:1102:10965:2731 2:N:0:CGTACTAG+TATCCTCT,Mon Jun 27 15:49:40 EDT 2022,,,,CATTAAGAGTGTACAATGAAAACAAGATTTTCAAGAGTACAAAACAAGGGCTAGAGTTTACTTCTTTTAAAACGACTTTCAAAAAGCAAACAAATGATACTTTGCGAGCGCAAGGTGGTAACAGTTCACTCAATATATTTGATGAAGTTCATACATATGGAGAAGATATAAC,P0081358P10_S46_L001_R_001,urn:local:.:iq18-ezqlez0	M00212:125:000000000-JJPTF:1:1102:11874:2982 1:N:0:CGTACTAG+AGAGTAGA,Mon Jun 27 15:56:21 EDT 2022,,,,GTCAAGAGTTAATCGTTTTTTAGTTTTATTCTATGACCTTTCAAGTTGTAACCTTTGTTATAAATTCCCCAAACGGCTGGCTGGGTAACTCCGACGTATTTAGCTAAATCACTAAAATTTCTAAACTCTCTATTATTCCATAATACTTTTTTATCATGAAATCTTTTTACATTTTCTGTTTGTGTTACATAC,P0081358P20_S2_L001_R1_001,urn:local:.:qrnh-ezqm9vk
166	M00212:125:000000000-JJPTF:1:2102:2342:11720 2:N:0:CGTACTAG+TATCCTCT: C-GC-ATT-A-A-G-AATT-C-GC---G--C-GGC	0	M00212:125:000000000-JJPTF:1:2110:19708:26710 1:N:0:CGTACTAG+TATCCTCT (reversed): GCAAAC-AGCGCCGTGAATATCCGCCGCGCACCGAATACAAAAACAGGAACAGTCGCAGGCGTCCTCAAAGCA	0	0	M00212:125:000000000-JJPTF:1:2106:26846:22564 1:N:0:CGTACTAG+AGAGTAGA: C--GCAT-TA-AG-G-AT-TC-G--C-G-CGGC	1	M00212:125:000000000-JJPTF:1:2101:20127:21345 2:N:0:CGTACTAG+AGAGTAGA: GCAAACAGCGCCGT-GAATAT-CCGCCGCG-CACCGA-ATACAAAAA-CAGGAACAGTCGCAGGCG-TCATCAAAGCA	0	1	0											M00212:125:000000000-JJPTF:1:1102:13979:2744 1:N:0:CGTACTAG+TATCCTCT,Mon Jun 27 15:49:40 EDT 2022,,,,GGCGACACCATAACGGTAAGCGGTCGTGTACAAGCTAAGGAATCAGGCGAATACGTAAACTATAACTTTGTTTTTCCTACTGTTGAAAAAGTATTTATCCCTAATGATAATAG,P0081358P10_S46_L001_R_001,urn:local:.:iq19-ezqlez0	M00212:125:000000000-JJPTF:1:1102:14358:2987 1:N:0:CGTACTAG+AGAGTAGA,Mon Jun 27 15:56:21 EDT 2022,,,,CACTTGGATAAAGGAAAACGTGGCAATGCCCTTTGACTTCGACGGAGAACAGCAATTTATATCAGACTTGAAGCAGTTAGTTAAAATT,P0081358P20_S2_L001_R1_001,urn:local:.:qrni-ezqm9vk
167	M00212:125:000000000-JJPTF:1:2102:15841:23673 2:N:0:CGTACTAG+TATCCTCT (reversed): C-GC-ATT-A-A-G-AATT-C-GC---G--C-GGC	0	M00212:125:000000000-JJPTF:1:2111:24227:25591 1:N:0:CGTACTAG+TATCCTCT: GCAAAC-AGCGCCGTGAATATCCGCCGCGCACCGAATACAAAAACAGGAACAGTCGCAGGCGTCCTCAAAGCA	0	0	M00212:125:000000000-JJPTF:1:2110:26119:18241 2:N:0:CGTACTAG+AGAGTAGA (reversed): C--GCAT-TA-AG-G-AT-TC-G--C-G-CGGC	1	M00212:125:000000000-JJPTF:1:1109:23968:21401 2:N:0:CGTACTAG+AGAGTAGA (reversed): GCAAACATCGCCGT-GAATAT-CCGCCGCG-CACCGA-ATACAAAAA-CAGGAACAGTCGCAGGCG-TCCTCACAGC-	1	0	0											M00212:125:000000000-JJPTF:1:1102:13979:2744 2:N:0:CGTACTAG+TATCCTCT,Mon Jun 27 15:49:40 EDT 2022,,,,CTATTATCATTAGGGATAAATACTTTTTCAACAGTAGGAAAAACAAAGTTATAGTTTACGTATTCGCCTGATTCCTTAGCTTGTACACGACCGCTTACCGTTATGGTGTCGCC,P0081358P10_S46_L001_R_001,urn:local:.:iq1a-ezqlez1	M00212:125:000000000-JJPTF:1:1102:13257:2988 1:N:0:CGTACTAG+AGAGTAGA,Mon Jun 27 15:56:21 EDT 2022,,,,CCATTAGACTATACCGCTAACTATGACTACCTCATCTTGTTATTCCTAACTATCAGCAGCTGGTATCTCATTAGATACTATCTTAGTATAGAGCAGTAGGGAATCGAACCCCACACAGTTGCGACCTGTACTTCCTCCAATTACTCTTACCTCATACCTT,P0081358P20_S2_L001_R1_001,urn:local:.:qrnj-ezqm9vk
168	M00212:125:000000000-JJPTF:1:1112:12357:10531 1:N:0:CGTACTAG+TATCCTCT (reversed): C-GC-ATT-A-A-G-GATT-C-GC---G--C-GGC	1	M00212:125:000000000-JJPTF:1:2114:8886:12454 2:N:0:CGTACTAG+TATCCTCT (reversed): GCAAAC-AGCGCCGTGAATATCCGCCGCGCACCGAATACAAAAACAGGAACAGTCGCAGGCGTCATCAAAGCA	0	1	M00212:125:000000000-JJPTF:1:2106:10011:15688 1:N:0:CGTACTAG+AGAGTAGA: ------------G-G-AT-TC-G--C-G-CGGC	1	M00212:125:000000000-JJPTF:1:1112:4604:16499 1:N:0:CGTACTAG+AGAGTAGA (reversed): GCAAACATCGCCGT-GAATAT-CCGCCGCG-CACCGA-ATACAAAAA-CAGGAACAGTCGCAGGCG-TCCTCAAAGCA	1	0	0											M00212:125:000000000-JJPTF:1:1102:11748:2744 1:N:0:CGTACTAG+TATCCTCT,Mon Jun 27 15:49:40 EDT 2022,,,,TGTATGAACTTCATCAAATATATTGAGTGAACTGTTACCACCTTGCGCTCGCAAAGTATCATTTGTTTGCTTTTTGAAAGTCGTTTTAAAAGAAGTAACCTCTAGCCCTTGTTTTGTACTCTTGAAAATCTTGTTTTCATTGTACACTCTTAATGTATCACTTGCTTCCGTTTGATTCCTAACTTGGTCAAATACGTGTCTAGCCTGTGTATTATCATATGCAAT,P0081358P10_S46_L001_R_001,urn:local:.:iq1b-ezqlez1	M00212:125:000000000-JJPTF:1:1102:10208:2994 1:N:0:CGTACTAG+AGAGTAGA,Mon Jun 27 15:56:21 EDT 2022,,,,TTAATAAGGTATTGAACACATTTCGTTTTCCAATTACCAGTAGGAGACCAACCCAAGCCATTTGCTGTTCTTTGTTGACCAAGAATGTCTTCTTTAAGTGCTTGGTCTGTTTGAATAAATACCATTTCTCCTTGAAGT,P0081358P20_S2_L001_R1_001,urn:local:.:qrnk-ezqm9vk
169	M00212:125:000000000-JJPTF:1:2104:28984:14936 2:N:0:CGTACTAG+TATCCTCT (reversed): C-GC-ATT-A-A-G-AATT-C-GC---G--C-GGC	0	M00212:125:000000000-JJPTF:1:1114:5478:7788 2:N:0:CGTACTAG+TATCCTCT (reversed): GCAAAC-AGCGCCGTGAATATCCGCCGCGCACCGAATACAAAAACAGGAACAGTCGCAGGCGTCCTCAAAGC-	0	0	M00212:125:000000000-JJPTF:1:2107:16112:18827 1:N:0:CGTACTAG+AGAGTAGA: C--GCAT-TA-AG-G-A----------------	1	M00212:125:000000000-JJPTF:1:1108:6025:11849 2:N:0:CGTACTAG+AGAGTAGA (reversed): GCAAACATCGCCGT-GAATAT-CCGCCGCG-CACCGA-ATACAAAAA-CAGGAACAGTCGCAGGCG-TCCTCAAAGCA	1	0	0											M00212:125:000000000-JJPTF:1:1102:11748:2744 2:N:0:CGTACTAG+TATCCTCT,Mon Jun 27 15:49:40 EDT 2022,,,,ATTGCATATGATAATCCACAGGCTAGACACGTATTTGACCAAGTTAGGCATCAAACGGAAGCAAGTGATACATTAAGAGTGTACCATGAAAACAAGATTTTCAAGAGTACAAAACAAGGGCTAGAGTTTACTTCTTTTAAAACGACTTTCAAAAAGCAAACAAATGATACTTTGCGAGCGCAAGGTGGTAACAGTTCACTCAATATATTTGATGAAGTTCATACA,P0081358P10_S46_L001_R_001,urn:local:.:iq1c-ezqlez1	M00212:125:000000000-JJPTF:1:1102:9429:2995 1:N:0:CGTACTAG+AGAGTAGA,Mon Jun 27 15:56:21 EDT 2022,,,,GGTCTACACCGTCAACTGAATCTGTTTCTGATTCTTTTGTTGCTTCTGCTGTTGGTGTCAAATGAGGATAAACAACTACGCGATAACCGTCAACAAATTCCCCTGTAACTTTATCACGCTTACGCCCTTTAATAAGGTATTGAACACATTTCGTTTTCCAATTACCAGTAGGAGACCAACCCAAGCCATTTGCTGTTCTTTGTTGACCAAGAATGTCTTCTTTAAGTGCTTGGTCTGTTTGAATAAATAC,P0081358P20_S2_L001_R1_001,urn:local:.:qrnl-ezqm…
170	M00212:125:000000000-JJPTF:1:2109:13169:2539 2:N:0:CGTACTAG+TATCCTCT: C-GC-ATT-A-A-G-GATT-C-GC---G--C-GGC	1	M00212:125:000000000-JJPTF:1:2101:12686:12996 1:N:0:CGTACTAG+TATCCTCT: GCAAAC-ATCGCCGTGAATATCCGCCGCGCACCGAATACAAAAACAGGAACAGTCGCAGGCGTCCTCAAAGC-	1	0	M00212:125:000000000-JJPTF:1:1103:4500:17966 1:N:0:CGTACTAG+AGAGTAGA (reversed): C--GCAT-TA-AG-G-AT-TC-G--C-G-CGGC	1	M00212:125:000000000-JJPTF:1:1114:24834:12661 1:N:0:CGTACTAG+AGAGTAGA: GCAAAAATCGCCGT-GAATAT-CCGCCGCG-CACCGA-ATACAAAAA-CAGGAACAGTCGCAGGCG-TCATCAAAGCA	0	0	1											M00212:125:000000000-JJPTF:1:1102:18906:2748 1:N:0:CGTACTAG+TATCCTCT,Mon Jun 27 15:49:40 EDT 2022,,,,CATATAACATTTGGTTTGTCTCCACTTTCTACAAAAATAAGTCTATCATTGAACTCTGTTTTAACTCTATCTGCTATAT,P0081358P10_S46_L001_R_001,urn:local:.:iq1d-ezqlez1	M00212:125:000000000-JJPTF:1:1102:17241:3002 1:N:0:CGTACTAG+AGAGTAGA,Mon Jun 27 15:56:21 EDT 2022,,,,CAGCAGAAACACAAGCCAATAGGCTGGAAAGCGAAATAAAGCAAGTCGAGGGTGCTATTAAATCAGGTTCTTGGCATATTGACGCTAAAATGGATACTAAAGGCGTTAATAGCGGAATTGACGGTATGAAGTCACGATTTAGCGGTCTTAGAGAGATTGCGGTAGGTGCATTCAGGCAAATTGGTTCAAGTGCCATTAGTGCTGTTGGTAATGGCTTAAGGGGCTGGATATCTGACGCAATGGATACCCAG,P0081358P20_S2_L001_R1_001,urn:local:.:qrnm-ez…
171	M00212:125:000000000-JJPTF:1:2105:11249:4535 2:N:0:CGTACTAG+TATCCTCT (reversed): C-GC-ATT-A-A-G-AATT-C-GC---G--C-GGC	0	M00212:125:000000000-JJPTF:1:1109:5593:24351 2:N:0:CGTACTAG+TATCCTCT (reversed): GCAAAC-AGCGCCGTGAATATCCGCCGCGCACCGAATACAAAAACAGGAACAGTCGCAGGCGTCCTCAAAGCA	0	0	M00212:125:000000000-JJPTF:1:1103:4500:17966 2:N:0:CGTACTAG+AGAGTAGA: C--GCAT-TA-AG-G-AT-TC-G--C-G-CGGC	1	M00212:125:000000000-JJPTF:1:1103:14375:19886 2:N:0:CGTACTAG+AGAGTAGA: GCAAACATCGCCGT-GAATAT-CCGCCGCG-CACCGA-ATACAAAAA-CAGGAACAGTCGCAGGCG-TCCTCAAAGC-	1	0	0											M00212:125:000000000-JJPTF:1:1102:18906:2748 2:N:0:CGTACTAG+TATCCTCT,Mon Jun 27 15:49:40 EDT 2022,,,,ATATAGCAGATAGAGTTAAAACAGAGTTCAATGATAGACTTATTTTTGTAGAAAGTGGAGACAAACCAAATGTTATATG,P0081358P10_S46_L001_R_001,urn:local:.:iq1e-ezqlez1	M00212:125:000000000-JJPTF:1:1102:11514:3007 1:N:0:CGTACTAG+AGAGTAGA,Mon Jun 27 15:56:21 EDT 2022,,,,GTGTCGCACAGGCTTATGGTCAGATGTCAGCTTCTGGAAAAGTTACTGCTGAAAATATTAATCAGTTGACAGA,P0081358P20_S2_L001_R1_001,urn:local:.:qrnn-ezqm9vk
172	M00212:125:000000000-JJPTF:1:2101:10617:2792 2:N:0:CGTACTAG+TATCCTCT (reversed): C-GC-ATT-A-A-G-AATT-C-GC---G--C-GGC	0	M00212:125:000000000-JJPTF:1:2101:12686:12996 2:N:0:CGTACTAG+TATCCTCT (reversed): GCAAAC-ATCGCCGTGAATATCCGCCGCGCACCGAATACAAAAACAGGAACAGTCGCAGGCGTCCTCAAAGC-	1	0	M00212:125:000000000-JJPTF:1:1103:17005:25743 2:N:0:CGTACTAG+AGAGTAGA: C--GCAT-TA-AG-G-AT-T-------------	1	M00212:125:000000000-JJPTF:1:2114:21862:5646 2:N:0:CGTACTAG+AGAGTAGA: GCAAACATCGCCGT-GAATAT-CCGCCGCG-CACGGA-ATACAAAAA-CAGGAACAGGCGCATGCG-TCCTCAACGCA	1	0	0											M00212:125:000000000-JJPTF:1:1102:18868:2779 1:N:0:CGTACTAG+TATCCTCT,Mon Jun 27 15:49:40 EDT 2022,,,,AACCATAACTCATTAAATTATTTTTACGAGGGTCAATCAAATAATCAATGATAGCAAAGTTTGTCGTTTTAGTTATTGCGTTTGGAACATCAAGGCTTTCAATCATTGCCCAAAAATAGTTCTTTAATGTGGCTTTATTGCTTTCATCTACATCTGTAACAAGGTAAACCATATCTAAGTTCAGCTTTTTCTTTTGACCTAGAGCCTCCTCAATTGGAACAACTTCAGGAAAAAGAATTTGAACAATATCG,P0081358P10_S46_L001_R_001,urn:local:.:iq1f-ez…	M00212:125:000000000-JJPTF:1:1102:19638:3009 1:N:0:CGTACTAG+AGAGTAGA,Mon Jun 27 15:56:21 EDT 2022,,,,GAACAGTCCGCTTTCCATTTTCTTGACGAAATCTTTTGCTTGTTCTCCCCAAATTTCGTACTCAATAGCAGGGACTTTTTTACCTCCATTCAAATAAATATCTGAATCAGTCGCTTGTACTGCCAAAGTCCATTGGATAGGGTCTACACCGTCAACCGAATCTGTTTCTGATTCTTTTGTTGCTTCTGCTGTTGGTGTCAAATGAGGATAAACAACTACGCGATAACCGTCAACAAATTCCCCTGTAACTT,P0081358P20_S2_L001_R1_001,urn:local:.:qrno-ez…
173	M00212:125:000000000-JJPTF:1:2105:24666:8729 1:N:0:CGTACTAG+TATCCTCT (reversed): C-GC-ATT-A-A-G-AATT-C-GC---G--C-GGC	0	M00212:125:000000000-JJPTF:1:2105:3715:15290 1:N:0:CGTACTAG+TATCCTCT: GCAAAC-AGCGCCGTGAATATCCGCCGCGCACCGAATACAAAAACAGGAACAGTCGCAGGCGTCCTCAAAGC-	0	0	M00212:125:000000000-JJPTF:1:2103:19761:27094 1:N:0:CGTACTAG+AGAGTAGA (reversed): C--GCAT-TA-AG-G-AT-TC-G--C-G-CGGC	1	M00212:125:000000000-JJPTF:1:2108:18393:28667 1:N:0:CGTACTAG+AGAGTAGA (reversed): GCAAACATCGCCGT-GAATAT-CCGCCGCG-CACCGA-ATACAAAAA-CAGGAACAGTCGCAGGCG-TCCTCAAAGCA	1	0	0											M00212:125:000000000-JJPTF:1:1102:18868:2779 2:N:0:CGTACTAG+TATCCTCT,Mon Jun 27 15:49:40 EDT 2022,,,,CCTTTACACTTCATCAGCTACTTTGACCGTTTCAGTAGAGGTTGGCGATATTGTTCAAATTCTTTTTCCTGAAGTTGTTCCAATTGAGGAGGCTCTAGGTCAAAAGAAAAAGCTGAACTTAGATATGGTTTACCTTGTTACAGATGTAGATGAAAGCAATAAAGCCACATTAAAGAACTATTTTTGGGCAATGATTGAAAGCCTTGATGTTCCAAACGCAATAACTAAAACGACAAACTTTGCTATCATTG,P0081358P10_S46_L001_R_001,urn:local:.:iq1g-ez…	M00212:125:000000000-JJPTF:1:1102:17856:3011 1:N:0:CGTACTAG+AGAGTAGA,Mon Jun 27 15:56:21 EDT 2022,,,,TTTTGTAGGTCTGCAAAGTCTTTCAAATCTGTAATAAAGTCTGAACCAGTAAGTTCTAAGTATCTAATTGCATGTTTTAAAATCATTTACAGTCCTTTCAGCTCATTAAATTTCTTTCTGCCACAATTCGACAAGTTCTTTAAGCCCTTTACCGTCAGTATCGAACTCAAAGCTAGAACGGAAGTCTGAGAAGTCGCTTTTAGCTTTTACAATGTTATCTTGAAAAAGAGCCAAGTATAAACCATATTGAA,P0081358P20_S2_L001_R1_001,urn:local:.:qrnp-ez…
174	M00212:125:000000000-JJPTF:1:1102:16296:6702 2:N:0:CGTACTAG+TATCCTCT (reversed): C-GC-ATT-A-A-G-AA------------------	0	M00212:125:000000000-JJPTF:1:2105:3715:15290 2:N:0:CGTACTAG+TATCCTCT (reversed): GCAAAC-AGCGCCGTGAATATCCGCCGCGCACCGAATACAAAAACAGGAACAGTCGCAGGCGTCCTCAAAGC-	0	0	M00212:125:000000000-JJPTF:1:1106:22930:8671 1:N:0:CGTACTAG+AGAGTAGA: C--GCAT-TA-AG-G-AT-TC-G--C-G-CGGC	1	M00212:125:000000000-JJPTF:1:1102:16321:20941 1:N:0:CGTACTAG+AGAGTAGA: GCAAACATCGCCGT-GAATAT-CCGCCGCG-CACCGA-ATACAAAAA-CAGGAACAGTCGCAGGCG-TCCTCAAAGCA	1	0	0											M00212:125:000000000-JJPTF:1:1102:9620:2782 1:N:0:CGTACTAG+TATCCTCT,Mon Jun 27 15:49:40 EDT 2022,,,,AGGTGGTGCTGGTCAAGATGTTTCTAATTTAGCACGAGCAATCAGACGAGAATTTGACCTAGGGAGGGCTTAATGGTAAGACAGTATAAAATACATACCAACTTAGACGGAACAGACGATAAAGTTTGGGACGTAACAAATGGAAAAGTTAGATTTTACCAGCCCTCTAATTTAGGGTTACAATCAACTAATAATA,P0081358P10_S46_L001_R_001,urn:local:.:iq1h-ezqlez2	M00212:125:000000000-JJPTF:1:1102:17279:3016 1:N:0:CGTACTAG+AGAGTAGA,Mon Jun 27 15:56:21 EDT 2022,,,,CGTTAATACCGCAATGTCAGGGCTTAGAGGAGAAGCTAAAAACTTACGTGAAGCTCTAAAACTTGACCCAACAAATACCGGGAAAATGGCGCAATTGCAGAAGAACTTACAAACGCAGTTGGGCTTATCACGTGACAAAGCAACAAAATTAAAAGAAGAACTTTCTACGGTTGACAAAGGTACGTCAGCAGGTCAAAAGAAATGGCTACAACTTACTAGAGACTTAGGCACAGCAGAAACACAAGCCAATA,P0081358P20_S2_L001_R1_001,urn:local:.:qrnq-ez…
175	M00212:125:000000000-JJPTF:1:1110:7352:12570 1:N:0:CGTACTAG+TATCCTCT (reversed): C-GC-ATT-A-A-G-AATT-C-GC---G--C-GGC	0	M00212:125:000000000-JJPTF:1:2102:7020:14261 1:N:0:CGTACTAG+TATCCTCT: GCAAAC-AGCGCCGTGAATATCCGCCGCGCAACGAATACAAAAACAGGAACAGTCGCAGGCGTCCTCAAAGCA	0	0	M00212:125:000000000-JJPTF:1:1107:12757:18807 2:N:0:CGTACTAG+AGAGTAGA (reversed): ---GCAT-TA-AG-G-AT-TC-G--C-G-CGGC	1	M00212:125:000000000-JJPTF:1:2105:14143:19227 2:N:0:CGTACTAG+AGAGTAGA: ------ATCGCCGT-GAATAT-CCGCCGCG-CACCGA-ATACAAAAA-CAGGAACAGTCGCAGGCG-TCATCAAAGCA	0	0	1											M00212:125:000000000-JJPTF:1:1102:9620:2782 2:N:0:CGTACTAG+TATCCTCT,Mon Jun 27 15:49:40 EDT 2022,,,,TATTATTAGTTGATTGTAACCCTAAATTAGAGGGCTGGTAAAATCTAACTTTTCCATTTGTTACGTCCCAAACTTTATCGTCTGTTCCGTCTAAGTTGGTATGTATTTTATACTGTCTTACCATTAAGCCCTCCCTAGGTCAAATTCTCGTCTGATTGCTCGTGCTAAATTAGAAACATCTTGACCAGCACCACCT,P0081358P10_S46_L001_R_001,urn:local:.:iq1i-ezqlez2	M00212:125:000000000-JJPTF:1:1102:21821:3019 1:N:0:CGTACTAG+AGAGTAGA,Mon Jun 27 15:56:21 EDT 2022,,,,CTACAAAACTAGCCCATGCTTTTTTACCTGCTTCTGTTTGAGTAAAGAAGTAAACTAGACCAGCAACGACAGCGGCGATTGCTATTCCAAGAAGTACAAATGGGTTGACAGCCATTATAGCATTGAAAGCTCCTTGTATAATTGTACCAGCTTCAACAATCTTATTGTATGTCTCATAAGCCTTAATGATTCCGTTGATAACTTTCATAGCAACGAAAGCACCAACTAAAGCAACTAAAGCTACTTTTATA,P0081358P20_S2_L001_R1_001,urn:local:.:qrnr-ez…
176	M00212:125:000000000-JJPTF:1:1102:23102:10161 2:N:0:CGTACTAG+TATCCTCT (reversed): C-GC-ATT-A-A-G-AA------------------	0	M00212:125:000000000-JJPTF:1:2104:11886:27651 2:N:0:CGTACTAG+TATCCTCT: GCAAAC-AGCGCCGTGAATATCCGCCGCGCACCGAATACAAAAACAGGAACAGTCGCAGGCGTCATCAAAGCA	0	1	M00212:125:000000000-JJPTF:1:1106:11213:13067 2:N:0:CGTACTAG+AGAGTAGA: C--GCAT-TA-AG-G-AT-TC-G--C-G-CGGC	1	M00212:125:000000000-JJPTF:1:2104:18272:10283 2:N:0:CGTACTAG+AGAGTAGA (reversed): GCAAACATCGCCGT-GAATAT-CCGCCGCG-CACCGA-ATACAAAAA-CAGGAACAGTCGCAGGCG-TCCTCAAAGCA	1	0	0											M00212:125:000000000-JJPTF:1:1102:10494:2795 1:N:0:CGTACTAG+TATCCTCT,Mon Jun 27 15:49:40 EDT 2022,,,,TTCCCTATCTTTTCGCATTGCCATTATTTAACCACCTTTCTATAAGAC,P0081358P10_S46_L001_R_001,urn:local:.:iq1j-ezqlez2	M00212:125:000000000-JJPTF:1:1102:14519:3021 1:N:0:CGTACTAG+AGAGTAGA,Mon Jun 27 15:56:21 EDT 2022,,,,AAAGTTGGCTGGTCTGATAAAGAGGAAAAGCAACAGAAAGAAGATATTAGAGAGTTCATTTATGAAAAGCAACTTCAAAAGTTTAAGGGCAGAAGAAAAAGCAAGTAAACATTATGCTAGAGGCGTTAGAAAGCTATCTAAAGAGCTCGAAGAGATGAACGAAACAAAGTATAGGGTTGGGCCTAACGAGTGCTTATATGGCTTGATA,P0081358P20_S2_L001_R1_001,urn:local:.:qrns-ezqm9vk
177	M00212:125:000000000-JJPTF:1:1107:4080:19825 1:N:0:CGTACTAG+TATCCTCT (reversed): C-GC-ATT-A-A-G-AATT-C-GC---G--C-GGC	0	M00212:125:000000000-JJPTF:1:2113:20118:7776 2:N:0:CGTACTAG+TATCCTCT (reversed): GCAAAA-AGCGCCGTGAATATCCGCCGCGCACCGAATACAAAAACAGGAACAGTCGCCGGCGTCCTCAAAGCA	0	0	M00212:125:000000000-JJPTF:1:2101:23836:22421 1:N:0:CGTACTAG+AGAGTAGA (reversed): C--GCAT-TA-AG-G-AT-CC-G--C-G-CTGT	1	M00212:125:000000000-JJPTF:1:2101:14218:23507 2:N:0:CGTACTAG+AGAGTAGA (reversed): GCAAACATCGCCGT-GAATAT-CCGCCGCG-CACCGA-ATACAAAAA-CAGGAACAGTCGCAGGCG-TCCTCAAAGCA	1	0	0											M00212:125:000000000-JJPTF:1:1102:10494:2795 2:N:0:CGTACTAG+TATCCTCT,Mon Jun 27 15:49:40 EDT 2022,,,,GTCTTATAGAAAGGTGGTTAAATAATGGCAATGCGAAAAGATAGGGAA,P0081358P10_S46_L001_R_001,urn:local:.:iq1k-ezqlez2	M00212:125:000000000-JJPTF:1:1102:21512:3028 1:N:0:CGTACTAG+AGAGTAGA,Mon Jun 27 15:56:21 EDT 2022,,,,ACTCTATGTAGAAAGTCAGGAGAATAAATGATTGTAATTAATATTGCCTTGGTTATTCTAGGCATTTTATATGGTGTAGGTTCGGTTACCAACTTTAAAGAGTGGTATTATCGCCATGACTATCTAGCTA,P0081358P20_S2_L001_R1_001,urn:local:.:qrnt-ezqm9vl
178	M00212:125:000000000-JJPTF:1:1112:2998:11398 1:N:0:CGTACTAG+TATCCTCT (reversed): C-GC-ATT-A-A-G-AATT-C-GC---G--C-GGC	0	M00212:125:000000000-JJPTF:1:1114:16514:20992 1:N:0:CGTACTAG+TATCCTCT: GCAAAC-AGCGCCGTGAATATCCGCCGCGCACCGAATACAAAAACAGGAACAGTCGCAGGCGTCCTCAAAGCA	0	0	M00212:125:000000000-JJPTF:1:2106:10011:15688 2:N:0:CGTACTAG+AGAGTAGA (reversed): ------------G-G-AT-TC-G--C-G-CGGC	1	M00212:125:000000000-JJPTF:1:1110:19628:10564 2:N:0:CGTACTAG+AGAGTAGA (reversed): ------ATCGCCGT-GAATAT-CCGCCGCG-CACCGA-ATACAAAAA-CAGGAACAGTCGCAGGCG-TCCTCAAAGCA	1	0	0											M00212:125:000000000-JJPTF:1:1102:14860:2801 1:N:0:CGTACTAG+TATCCTCT,Mon Jun 27 15:49:40 EDT 2022,,,,GTCGTAGTTGGTTGAAATTGAACCTTTGAAAATATCCTTTTTGCTACGTCATGAGCCGATGAAGTTTCTGCTTTACGGTTGATTGTCGCCTTTCCTGCAAAGATACTTGAATTAAAGAAATAACCATAACTCATTAAATTATTTTTACGAGGGTCAATCAAATAATCAATGATAGCAAAGTTTGTCGTTTTAGTTATTGCGTTTGGAACATCAAGGCTTTCAATCATTGCCCAAAAATAGTTCTTTAATGT,P0081358P10_S46_L001_R_001,urn:local:.:iq1l-ez…	M00212:125:000000000-JJPTF:1:1102:14843:3029 1:N:0:CGTACTAG+AGAGTAGA,Mon Jun 27 15:56:21 EDT 2022,,,,ATGATATACTGTTACTGAACCAATTACTGCTGAACCGATATTTTCCCATGTTCCGGTAGAATATCCTGATGATAAATTTGAGTTATTTGAGACTACCGAGCCAACTGGGTGAGCTTGAGCATAGTCAATGCCTATAACCG,P0081358P20_S2_L001_R1_001,urn:local:.:qrnu-ezqm9vl
179	M00212:125:000000000-JJPTF:1:1104:2928:9889 1:N:0:CGTACTAG+TATCCTCT: C-GC-ATT-A-A-G-GATT-C-GC---G--C-GGC	1	M00212:125:000000000-JJPTF:1:2108:10244:21981 2:N:0:CGTACTAG+TATCCTCT (reversed): GCAAAC-AGCGCCGTGAATATCCGCCGCGCACCGAATACAAAAACAGGAACAGTCGCAGGCGTCCTCAAAGCA	0	0	M00212:125:000000000-JJPTF:1:2107:24987:20503 1:N:0:CGTACTAG+AGAGTAGA (reversed): C--GCAT-TA-AG-G------------------	1	M00212:125:000000000-JJPTF:1:1107:3694:14243 1:N:0:CGTACTAG+AGAGTAGA: GCAAACATCGCCGT-GAATAT-CCGCCGCG-CACCGA-ATACAAAAA-CAGGAACAGTCGCAGGCG-TCCTCAAAGCA	1	0	0											M00212:125:000000000-JJPTF:1:1102:14860:2801 2:N:0:CGTACTAG+TATCCTCT,Mon Jun 27 15:49:40 EDT 2022,,,,AGATATGGTTTACCTTGTTACAGATGTAGATGAAAGCAATAAAGCCACATTAAAGAACTATTTTTGGGCAATGATTGAAAGCCTTGATGTTCCAAACGCAATAACTAAAACGACAAACTTTGCTATCATTGATTATTTGATTGACCCTCGTAAAAATAATTTAATGAGTTATGGTTATTTCTTTAATTCAAGTATCTTTGCAGGAAAGGCGACAATCAACCGTAAAGCAGAAACTTCATCGGCTCATGACG,P0081358P10_S46_L001_R_001,urn:local:.:iq1m-ez…	M00212:125:000000000-JJPTF:1:1102:13481:3029 1:N:0:CGTACTAG+AGAGTAGA,Mon Jun 27 15:56:21 EDT 2022,,,,ACCGAGCCAACTGGGTGAGCTTGAGCATAGTCAATGCCTATAACCGCAGGCTTGAGTGAGCCAGTAGCACTATCAATTGATACTAACCCCATTGGTAACCATTTGTAATCAGAACTTTTCTTATTAGGTTTAATGATATTACTAAAACCTACATACTTCGGATAGTCTGCAACCGTTACTTCGCCAGCTGAAGGCATCCAAGGAGTAGCGACTGAGCCTGGTTCTTGTTTTGGCTGAGGGAAGTCTTTATT,P0081358P20_S2_L001_R1_001,urn:local:.:qrnv-ez…
180	M00212:125:000000000-JJPTF:1:1111:12618:24982 2:N:0:CGTACTAG+TATCCTCT (reversed): C-GC-ATT-A-A-G-AATT-C-GC---G--C-GGC	0	M00212:125:000000000-JJPTF:1:1106:19216:3892 1:N:0:CGTACTAG+TATCCTCT (reversed): GCAAAC-AGCGCCGTGAATATCCGCCGCGCACCGAATACAAAAACAGGAACAGTCGCAGGCGTCCTCAAAGCA	0	0	M00212:125:000000000-JJPTF:1:1111:11494:20760 1:N:0:CGTACTAG+AGAGTAGA (reversed): C--GCAT-TA-AG-G-AT-TC-G--C-G-CGGC	1	M00212:125:000000000-JJPTF:1:2105:9126:27195 1:N:0:CGTACTAG+AGAGTAGA (reversed): GCAAACATCGCCGT-GAATAT-CCGCCGCG-CACCGA-ATACAAAAA-CAGGAACAGTCGCAGGCG-TCCTCAAAGCA	1	0	0											M00212:125:000000000-JJPTF:1:1102:21157:2804 1:N:0:CGTACTAG+TATCCTCT,Mon Jun 27 15:49:40 EDT 2022,,,,TAATGTTTCTAGTTCATCATCTGAAAGCTGTGTTAAGTCGTCATTAGCAAAAGTTGTAAGTTTTCGCTTAATTTCTTTGCCATTGTCATCTTCTTCTACGTAGTAACGCTTCATCTATTCATTCCTCTAATTTCAAATTTTTCAATAATATACCGTTTAGAACCAAGTTCAAAGCTGACT,P0081358P10_S46_L001_R_001,urn:local:.:iq1n-ezqlez2	M00212:125:000000000-JJPTF:1:1102:21486:3032 1:N:0:CGTACTAG+AGAGTAGA,Mon Jun 27 15:56:21 EDT 2022,,,,GCAAATGGCTTGGGTTGGTCTCCTACTGGTAATTGGAAAACGAAATGTGTTCAATACCTTATTAAAGGGCGTAAGCGTGATAAAGTTACAGGGGAATTTGTTGACGGTTATCGCGTAGTTGTTTATCCTCATTTGACACCAACAGCAGAAGCAACAAAAGAATCAGAAACAGATTCAGTTGACGGTGTAGACCCTATCCAATGGACTTTGGCAGTACAAGCGACTGATTCAGATATTTATTTGAATGGAGG,P0081358P20_S2_L001_R1_001,urn:local:.:qrnw-ez…
181	M00212:125:000000000-JJPTF:1:1110:6235:15112 1:N:0:CGTACTAG+TATCCTCT: C-GC-ATT-A-A-G-AATT-C-GC---G--C-GGC	0	M00212:125:000000000-JJPTF:1:1114:16514:20992 2:N:0:CGTACTAG+TATCCTCT (reversed): GCAAAC-AGCGCCGTGAATATCCGCCGCGCACCGAATACAAAAACAGGAACAGTCGCAGGCGTCCTCAAAGCA	0	0	M00212:125:000000000-JJPTF:1:1111:11494:20760 2:N:0:CGTACTAG+AGAGTAGA: C--GCAT-TA-AG-G-AT-TC-G--C-G-CGGC	1	M00212:125:000000000-JJPTF:1:1109:21884:22217 1:N:0:CGTACTAG+AGAGTAGA: GCAAACATCGCCGT-GAATAT-CCGCCGCG-CACCGA-ATACAAAAA-CAGGAACAGTCGCAGGCG-TCCTCAAAG--	1	0	0											M00212:125:000000000-JJPTF:1:1102:21157:2804 2:N:0:CGTACTAG+TATCCTCT,Mon Jun 27 15:49:40 EDT 2022,,,,AGTCAGCTTTGAACTTGGTTCTAAACGGTATATTATTGAAAAATTTGAAATTAGAGGAATGAATAGATGAAGCGTTACTACGTAGAAGAAGATGACAATGGCAAAGAAATTAAGCGAAAACTTACAACTTTTGCTAATGACGACTTAACACAGCTTTCAGATGATGAACTAGAAACATTA,P0081358P10_S46_L001_R_001,urn:local:.:iq1o-ezqlez2	M00212:125:000000000-JJPTF:1:1102:12880:3035 1:N:0:CGTACTAG+AGAGTAGA,Mon Jun 27 15:56:21 EDT 2022,,,,CATATTTAATAAAGTACAGACAGCTAAGCATTTAAAAGAGCGAGAAGACTTAATAAATTTAAAAGATGACTGGCTTATTGATACTTTAATGCCAAGTTCACAAGCTGGAATACTTGTAGCACCGTTTAAGTCGTTTAAAAGCTCTCTAGCAA,P0081358P20_S2_L001_R1_001,urn:local:.:qrnx-ezqm9vl
182	M00212:125:000000000-JJPTF:1:2106:25307:9543 2:N:0:CGTACTAG+TATCCTCT (reversed): C-GC-ATT-A-A-G-AATT-C-GC---G--C-GGC	0	M00212:125:000000000-JJPTF:1:1107:19931:11094 1:N:0:CGTACTAG+TATCCTCT: GCAAAC-AGCGCCGTGAATATCCGCCGCGCACCGAATACAAAAACAGGAACAGTCGCAGGCGTCCTCAAAGCA	0	0	M00212:125:000000000-JJPTF:1:2105:16743:17238 1:N:0:CGTACTAG+AGAGTAGA: C--GCAT-TA-AG-G-AT-TC-G--C-G-CGGC	1	M00212:125:000000000-JJPTF:1:1105:18640:17390 1:N:0:CGTACTAG+AGAGTAGA (reversed): GCAAACATCGCCGT-GAATAT-CCGCCGCG-CACCGA-ATACAAAAA-CAGGAACAGTCGCAGGCG-TCCTCAAAGCA	1	0	0											M00212:125:000000000-JJPTF:1:1102:15967:2813 1:N:0:CGTACTAG+TATCCTCT,Mon Jun 27 15:49:40 EDT 2022,,,,GAATTGACCTATCCTTAATTGGCGATTTAACCGCTGTGTCGTTCGTTTGTGAGTTAGAGGGTAAAACTTACAGTTATACGCTAACTTTCTCTGTACGGTCTCAATATGAGCAACTAGACACAGAACAACAAGAGTTATGGACTGAATTCGTTGACAGAGGCGAACTAATCTTACTTGATACGGAATACATTAATGTTAATGACTTAATACCGTATATTAACGACTTTAGAAGTAAGACAGGGTGCAGACTT,P0081358P10_S46_L001_R_001,urn:local:.:iq1p-ez…	M00212:125:000000000-JJPTF:1:1102:21269:3035 1:N:0:CGTACTAG+AGAGTAGA,Mon Jun 27 15:56:21 EDT 2022,,,,TACAGCACGTGAAGAACCAAAGAAAGAACAGTCGTTGATGTATTTAGAATTTAATGAAGCAAGTGGTAAAACTAAAAAAAATAAAGTTTATTTTGGTTATGTTTTTAACACTTTAGCAAAGAGCTTTGCGTCTACTTTTGATTTAAATATTCGCGGCGATTTAAATAAAGTCAATGAGCTTAAAAGCCAAGGTTGGAAAGAAGAGGTTGTCAAATGAGCGTATTTGAAACCCTAAGTGTTATCAATGTAAA,P0081358P20_S2_L001_R1_001,urn:local:.:qrny-ez…
183	M00212:125:000000000-JJPTF:1:2106:4553:21867 2:N:0:CGTACTAG+TATCCTCT (reversed): C-GC-ATT-A-A-G-AATT-C-GC---G--C-GGC	0	M00212:125:000000000-JJPTF:1:1101:9717:21798 2:N:0:CGTACTAG+TATCCTCT (reversed): GCAAAC-AGCGCCGTGAATATCCGCCGCGCACCGAATACAAAAACAGGAACAGTCGCAGGCGTCCTCAAAGCA	0	0	M00212:125:000000000-JJPTF:1:2107:14629:12281 1:N:0:CGTACTAG+AGAGTAGA (reversed): ------------G-G-AT-TC-G--C-G-CGGC	1	M00212:125:000000000-JJPTF:1:1110:21070:15548 2:N:0:CGTACTAG+AGAGTAGA: GCAAACATCGCCGT-GAATAT-CCGCCGCG-CACCGA-GTACAAAAA-CAGGAACAGTCGCAGGCG-TCCTCAACGCA	1	0	0											M00212:125:000000000-JJPTF:1:1102:15967:2813 2:N:0:CGTACTAG+TATCCTCT,Mon Jun 27 15:49:40 EDT 2022,,,,GATTTTAATAGCTTGATATAGTCGTTCATTGAGAAACCTTGTCGAATCGCTCTTTGGTTATCTCCGTCTTTGTCAAAGAAATAACGTTCAATCAGTCCTTTTAAAATTTCATATCGTGCTGGGTCATAACCGATTTTTCTAAGTCTGCACCCTGTCTTACTTCTAAAGTCGTTAATATACGGTATTAAGTCATTAACATTAATGTATTCCGTATCAAGTAAGATTAGTTCGCCTCTGTCAACGAATTCAGT,P0081358P10_S46_L001_R_001,urn:local:.:iq1q-ez…	M00212:125:000000000-JJPTF:1:1102:11323:3044 1:N:0:CGTACTAG+AGAGTAGA,Mon Jun 27 15:56:21 EDT 2022,,,,GTTCTTGGCATATTGACGCTAAAATGGATACTAAAGGCGTTAATAGCGGAATTGACGGTATGAAGTCACGATTTAGCGGTCTTAGAGAGATTGCGGTAGGTGCATTCAGGCAAATTGGTTCAAGTGCCATTAGTGCTGTTGGTAATGGCTTAAGGGGCTGGATATCTGACGCAATGGATACCCAGACAGCCATGATTGCTTTAAAGAACACGATGAAGTTCAAAGGCAATGGAAAAGATTTTGACTATGTA,P0081358P20_S2_L001_R1_001,urn:local:.:qrnz-ez…
184	M00212:125:000000000-JJPTF:1:2108:20171:21704 2:N:0:CGTACTAG+TATCCTCT (reversed): C-GC-ATT-A-A-G-AATT-C-GC---G--C-GGC	0	M00212:125:000000000-JJPTF:1:1106:7480:17298 2:N:0:CGTACTAG+TATCCTCT (reversed): GCAAAC-ATCGCCGTGAATATCCGCCGCGCACCGAATACAAAAACAGGAACAGTCGCAGGCGTCCTCAAAGCA	1	0	M00212:125:000000000-JJPTF:1:2107:14629:12281 2:N:0:CGTACTAG+AGAGTAGA: ------------G-G-AT-TC-G--C-G-CGGC	1	M00212:125:000000000-JJPTF:1:1114:17517:13472 1:N:0:CGTACTAG+AGAGTAGA: GCAAACATCGCCGT-GAATAT-CCGCCGCG-CACCGA-ATACAAAAA-CAGGAACAGTCGCAGGCG-CCCTCAAAG--	1	0	0											M00212:125:000000000-JJPTF:1:1102:13848:2816 1:N:0:CGTACTAG+TATCCTCT,Mon Jun 27 15:49:40 EDT 2022,,,,TTATAAATTGCAATCACTTGCTGAACGTGTTAAACGTCTTCAAATGTCATACTCTGAACTTTACAACTTGATTGTAGCAGAACTTACACAAGCTATCGTTAATAAAATTGTTGACCTTGCACTTGTTGAGGGAGACGGAACAAACGGCTTTAAATCAATTGACAAAGAAGCAGATGTCAAAAAAATCAAAAAAATTACTACAAAAGCCAAATCAGCTGGCAAAACTCCATTTGCTGACGCTATTGAAGAAG,P0081358P10_S46_L001_R_001,urn:local:.:iq1r-ez…	M00212:125:000000000-JJPTF:1:1102:14739:3064 1:N:0:CGTACTAG+AGAGTAGA,Mon Jun 27 15:56:21 EDT 2022,,,,GTCTAATGGTAAACGTGGGTTCGATTCCTACTACTGCTATAAGATAAGGGAGAAACAAATG,P0081358P20_S2_L001_R1_001,urn:local:.:qro0-ezqm9vl
185	M00212:125:000000000-JJPTF:1:2103:14581:10595 1:N:0:CGTACTAG+TATCCTCT (reversed): C-GC-ATT-A-A-G-AATT-C-GC---G--C-GGC	0	M00212:125:000000000-JJPTF:1:1107:22268:8087 2:N:0:CGTACTAG+TATCCTCT (reversed): GCAAAC-AGCGCCGTGAATATCCGCCGCGCACCGAATACAAAAACAGGAACAGTCGCAGGCGTCCTCAAAGCA	0	0	M00212:125:000000000-JJPTF:1:1102:25324:16877 1:N:0:CGTACTAG+AGAGTAGA (reversed): ------------G-G-AT-CC-G--C-G-CGGC	1	M00212:125:000000000-JJPTF:1:2112:13991:9556 2:N:0:CGTACTAG+AGAGTAGA (reversed): GCAAACATCGCCGT-GAATAT-CCGCCGCG-CACCGA-ATACAAAAA-CAGGAACAGTCGCAGGCG-TCCTCAAAGCA	1	0	0											M00212:125:000000000-JJPTF:1:1102:13848:2816 2:N:0:CGTACTAG+TATCCTCT,Mon Jun 27 15:49:40 EDT 2022,,,,TTACGGTCTTCTGTTTTAACAATCAAATAACGACGTCCAGCAGTAGGGCGAACAAAGTCAACCGCTTCTTCAATAGCGTCAGCAAATGGAGTTTTGCCAGCTGATTTGGCTTTTGTAGTAATTTTTTTGATTTTTTTGACATCTGCTTCTTTGTCAATTGATTTAAAGCCGTTTGTTCCGTCTCCCTCAACAAGTGCAAGGTCAACAATTTTATTAACGATAGCTTGTGTAAGTTCTGCTACAATCAAGTT,P0081358P10_S46_L001_R_001,urn:local:.:iq1s-ez…	M00212:125:000000000-JJPTF:1:1102:11407:3066 1:N:0:CGTACTAG+AGAGTAGA,Mon Jun 27 15:56:21 EDT 2022,,,,GCTCAAGGGTATCAATAGTGAGTGTTGCTGCCTGTTCTGTTTTTGTTTGTCCGTCTTTGTGGACTTGTGCTTCATTCGATGAATCAAATGAGCGTGATACGAG,P0081358P20_S2_L001_R1_001,urn:local:.:qro1-ezqm9vl
186	M00212:125:000000000-JJPTF:1:1104:12633:25177 1:N:0:CGTACTAG+TATCCTCT (reversed): C-GC-ATT-A-A-G-AATT-C-GC---G--C-GGC	0	M00212:125:000000000-JJPTF:1:2114:12454:28480 1:N:0:CGTACTGG+TATCCTCT (reversed): GCAAAC-AGCGCCGTGAATATCCGCCGCGCACCGAATACAAAAACAGGAACAGTCGCAGGCGTCCTCAAAGCA	0	0	M00212:125:000000000-JJPTF:1:1111:25767:8415 1:N:0:CGTACTAG+AGAGTAGA (reversed): C--GCAT-TA-AG-G-AT-TC-G--C-G-CGGC	1	M00212:125:000000000-JJPTF:1:2105:9126:27195 2:N:0:CGTACTAG+AGAGTAGA: GCAAACATCGCCGT-GAATAT-CCGCCGCG-CACCGA-ATACAAAAA-CAGGAACAGTCGCAGGCG-TCCTCAAAGCA	1	0	0											M00212:125:000000000-JJPTF:1:1102:15323:2821 1:N:0:CGTACTAG+TATCCTCT,Mon Jun 27 15:49:40 EDT 2022,,,,TCTTGGAATAGCAATCGCCGCTGTCGTTGCTGGTCTAGTTTACTTCTTTACTCAAACAGAAACAGGTAAAAAAGCATGGGCTAGTTTTGTAGACTTCTTGAAGAGTGCATGGGACGGAATAGTTTCGTTCTTTAGCGGTATCGGACAATGGTTTGCTGATATATGGAATGGAGCAGTTGACGGAGCGAAAGGTATCTGGCAAGGTTTAGTTGATTGGTTCAGCGGAATTGTACAAGGCATTCAAAATATTT,P0081358P10_S46_L001_R_001,urn:local:.:iq1t-ez…	M00212:125:000000000-JJPTF:1:1102:16848:3083 1:N:0:CGTACTAG+AGAGTAGA,Mon Jun 27 15:56:21 EDT 2022,,,,CTACTGAAGATATTATGGGCTTTACACAAGATATGGCCGATGATTTCAAAAACTGGAAAGGCGAATAAAATGACAGAAAAAATTATTATCTCTAAAGAGTTGAACGAATGGCTAGAAGAACATCAAACGTTAGATACTGATAATACACTATATGATATACGCTTCAGCAAAGAAATTTTTGATGAATTATTTGAAGAAGTTTGGCTTGAAGTTGACAATACAGAGAGCTATAAAAATACTTTGGCAGCATT,P0081358P20_S2_L001_R1_001,urn:local:.:qro2-ez…
187	M00212:125:000000000-JJPTF:1:2113:8827:18220 1:N:0:CGTACTAG+TATCCTCT (reversed): C-GC-ATT-A-A-G-GATT-C-GC---G--C-GGC	1	M00212:125:000000000-JJPTF:1:1111:19717:13135 1:N:0:CGTACTAG+TATCCTCT: GCAAAC-AGCGCCGTGAATATCCGCCGCGCACCGAATACAAAAACAGGAACAGTCGCAGGCGTCCTCAAAGCA	0	0	M00212:125:000000000-JJPTF:1:2112:28633:19491 1:N:0:CGTACTAG+AGAGTAGA (reversed): C--GCAT-TA-AG-G-AT-TC-G--C-G-CGGC	1	M00212:125:000000000-JJPTF:1:1108:19911:26433 1:N:0:CGTACTAG+AGAGTAGA (reversed): GCAAACAGCGCCGT-GAATAT-CCGCCGCG-CACCGA-ATACAAAAA-CAGGAACAGTCGCAGGCG-TCATCAAAGCA	0	1	0											M00212:125:000000000-JJPTF:1:1102:15323:2821 2:N:0:CGTACTAG+TATCCTCT,Mon Jun 27 15:49:40 EDT 2022,,,,CAATAACAGTTGTCCATAAATTGCTAAAGAATGTTGTTATTCCGTTCCAAATATTTTGAATGCCTTGTACAATTCCGCTGAACCAATCAACTAAACCTTGCCAGATACCTTTCGCTCCGTCAACTGCTCCATTCCATATATCAGCAAACCATTGTCCGATACCGCTAAAGAACGAAACTATTCCGTCCCATGCACTCTTCAAGAAGTCTACAAAACTAGCCCATGCTTTTTTACCTGTTTCTGTTTGAGTA,P0081358P10_S46_L001_R_001,urn:local:.:iq1u-ez…	M00212:125:000000000-JJPTF:1:1102:13044:3090 1:N:0:CGTACTAG+AGAGTAGA,Mon Jun 27 15:56:21 EDT 2022,,,,GTAATTTCTCCGTCTTCTTTTTTAAGCTCTGTATCCATTGCTTTTTGTTGCTGGAAAAGGTCTTTACCTGTAATCATTTTAAACTTACGTGCTGTGCTTAATTGTTTTGCCATTTTGTTTTATATCCCTTTACTTAGTTATTTTTTTAGGTTGTTGCGCTTGTAGT,P0081358P20_S2_L001_R1_001,urn:local:.:qro3-ezqm9vl
188	M00212:125:000000000-JJPTF:1:1111:17257:26384 1:N:0:CGTACTAG+TATCCTCT (reversed): C-GC-ATT-A-A-G-AATT-C-GC---G--C-GGC	0	M00212:125:000000000-JJPTF:1:2101:13090:3366 1:N:0:CGTACTAG+TATCCTCT: GCAAAC-AGCGCCGTGAATATCCGCCGCGCACCGAATACAAAAACAGGAACAGTCGCAGGCGTCCTCAAAGCA	0	0	M00212:125:000000000-JJPTF:1:1101:27658:8115 1:N:0:CGTACTAG+AGAGTAGA: C--GCAT-TA-AG-G-AT-TC-G--C-G-CGGC	1	M00212:125:000000000-JJPTF:1:1104:17958:4229 2:N:0:CGTACTAG+AGAGTAGA (reversed): GCAAACATCGCCGT-GAATAT-CCGCCGCG-CACCGA-ATACAAAAA-CAGGAACAGTCGCAGGCG-TCATCAAAGCA	0	0	1											M00212:125:000000000-JJPTF:1:1102:16608:2822 1:N:0:CGTACTAG+TATCCTCT,Mon Jun 27 15:49:40 EDT 2022,,,,CTTGCTGAACGTGTTAAACGTCTTCAAATGTCATACTCTGAACTTTACAACTTGATTGTAGCAGAACTTACACAAGCTATCGTTAATAAAATTGTTGACCTTGCACTTGTTGAGGGAGACGGAACAAACGGCTTTAAATCAATTGACAAAGAAGCAGATGTCAAAAAAATCAAAAAAATTACTACAAAAGCCAAATCAGCTGGCAAAACTCCATTTGCTGACGCTATTGAAGAAGCGGTTGACTTTGTTCG,P0081358P10_S46_L001_R_001,urn:local:.:iq1v-ez…	M00212:125:000000000-JJPTF:1:1102:12108:3093 1:N:0:CGTACTAG+AGAGTAGA,Mon Jun 27 15:56:21 EDT 2022,,,,CTCTTAGCAGTTCAATTATAGGTCTACCAATATCGAACCACTTGACGACTGTATTAGCTTTAAGTCCGAAATACTTAGCACATTGAGCCTTACAACTAAAGTGTAGTTCTTCTTCTGTAATAGGGTTATAAGCTACTATTTCCCTATCTTTTCGCATTGCCATTATTTAACCACCTTTCTATAAGAC,P0081358P20_S2_L001_R1_001,urn:local:.:qro4-ezqm9vl
189	M00212:125:000000000-JJPTF:1:1110:19150:14830 1:N:0:CGTACTAG+TATCCTCT (reversed): C-GC-ATT-A-A-G-AATT-C-GC---G--C-GGC	0	M00212:125:000000000-JJPTF:1:2107:17970:23319 2:N:0:CGTACTAG+TATCCTCT (reversed): GCAAAC-AGCGCCGTGAATATCCGCCGCGCACCGAATACAAAAACAGGAACAGTCGCAGGCGTCCTCAAAGCA	0	0	M00212:125:000000000-JJPTF:1:2105:2429:11862 2:N:0:CGTACTAG+AGAGTAGA: ---GCAT-TA-AG-G-AT-TC-G--C-G-CGGC	1	M00212:125:000000000-JJPTF:1:2105:5113:18234 2:N:0:CGTACTAG+AGAGTAGA (reversed): GCAAACATCGCCGT-GAATAT-CCGCCGCG-CACCGA-ATACAAAAA-CAGGAACAGTCGCAGGCG-TCCTCAAAGCA	1	0	0											M00212:125:000000000-JJPTF:1:1102:16608:2822 2:N:0:CGTACTAG+TATCCTCT,Mon Jun 27 15:49:40 EDT 2022,,,,TCCAGCAGTAGGGCGAACAAAGTCAACCGCTTCTTCAATAGCGTCAGCAAATGGAGTTTTGCCAGCTGATTTGGCTTTTGTAGTAATTTTTTTGATTTTTTTGACATCTGCTTCTTTGTCAATTGATTTAAAGCCGTTTGTTCCGTCTCCCTCAACAAGTGCAAGGTCAACAATTTTATTAACGATAGCTTGTGTAAGTTCTGCTACAATCAAGTTGTAAAGTTCAGAGTATGACATTTGAAGACGTTTAA,P0081358P10_S46_L001_R_001,urn:local:.:iq1w-ez…	M00212:125:000000000-JJPTF:1:1102:16071:3100 1:N:0:CGTACTAA+AGAGTAGA,Mon Jun 27 15:56:21 EDT 2022,,,,GTTGATGCCTTTGAATGGAAAACTAACAGCAACATGATTTTGGTTGAGACACTAACAAGCGGACACGTTGAAACTTATAACGCTGGTGCAGTAATTACAGTTTCATAAGAACAAAACGGAGGAAGTAGATGATAGATTATATTAAGG,P0081358P20_S2_L001_R1_001,urn:local:.:qro5-ezqm9vl
190	M00212:125:000000000-JJPTF:1:2109:17962:12874 1:N:0:CGTACTAG+TATCCTCT: C-GC-ATT-A-A-G-AATT-C-GC---G--C-GGC	0	M00212:125:000000000-JJPTF:1:2105:6786:8034 1:N:0:CGTACTAG+TATCCTCT: GCAAAC-AGCGCCGTGAATATCCGCCGCGCACCGAATACAAAAACAGGAACAGTCGCAGGCGTCCTCAAAGCA	0	0	M00212:125:000000000-JJPTF:1:1111:8455:9252 2:N:0:CGTACTAG+AGAGTAGA (reversed): C--GCAT-TA-AG-G-AT-TC-G--C-G-CGGC	1	M00212:125:000000000-JJPTF:1:2106:21071:14284 1:N:0:CGTACTAG+AGAGTAGA: GCAAACAGCGCCGT-GAATAT-CCGCCGCG-CACCGA-ATACAAAAA-CAGGAACAGTCGCAGGCG-TCATCAAAGCA	0	1	0											M00212:125:000000000-JJPTF:1:1102:13335:2841 1:N:0:CGTACTAG+TATCCTCT,Mon Jun 27 15:49:40 EDT 2022,,,,GTATTTATATCACTTCTGGCGGACTTAAACGAGATGGACTTTATGATAAACTTGTTGAACGTTTCAAATCAGAAGAAGAATTTTACAACGATAGGTCGTTCGGCTTGCTTTACATGCTAGAAAATCATGAGCAGGTCAAAGATAAGAAGAATTGGACTATGGCTTTACCACTTATTGGCGATGTCCCTAAG,P0081358P10_S46_L001_R_001,urn:local:.:iq1x-ezqlez2	M00212:125:000000000-JJPTF:1:1102:17714:3106 1:N:0:CGTACTAG+AGAGTAGA,Mon Jun 27 15:56:21 EDT 2022,,,,GTTACCACCTTGCGCTCGCAAAGTATCATTTGTTTGCTTTTTGAAAGTCGTTTTAAAAGAAGTAAACTCTAGCCCTTGTTTTGTACTCTTGAAAATCTTGTTTTCATTGTACACTCTTAATGTATCACTTGCTTCCGTTTGATTCCTAACTTGGTCAAATACGTGTCTAGCCTGTGTATTATCATATGCAATAACTAAGCTCTCTCCACCATATTGTCCGCCTAAAATCATCCAGTTAAGCACGCGCGTAG,P0081358P20_S2_L001_R1_001,urn:local:.:qro6-ez…
191	M00212:125:000000000-JJPTF:1:1112:14112:21733 1:N:0:CGTACTAG+TATCCTCT (reversed): C-GC-ATT-A-A-G-AATT-C-GC---G--C-GGC	0	M00212:125:000000000-JJPTF:1:2102:12597:26502 1:N:0:CGTACTAG+TATCCTCT (reversed): GCAAAC-AGCGCCGTGAATATCCGCCGCGCACCGAATACAAAAACAGGAACAGTCGCAGGCGTCCTCAAAGCA	0	0	M00212:125:000000000-JJPTF:1:1106:9733:4646 1:N:0:CGTACTAG+AGAGTAGA (reversed): C--GCAT-TA-AG-G-AT-TC-G--C-G-CGGC	1	M00212:125:000000000-JJPTF:1:1107:14931:22809 1:N:0:CGTACTAG+AGAGTAGA (reversed): GCAAACAGCGCCGT-GAATAT-CCGCCGCG-CACCGA-ATACAAAAA-CAGGAACAGTCGCAGGCG-TCATCAAAGCA	0	1	0											M00212:125:000000000-JJPTF:1:1102:13335:2841 2:N:0:CGTACTAG+TATCCTCT,Mon Jun 27 15:49:40 EDT 2022,,,,CTTAGGGACATCGCCAATAAGTGGTAAAGCCATAGTCCAATTCTTCTTATCTTTGACCTGCTCATGATTTTCTAGCATGTAAAGCAAGCCGAACGACCTATCGTTGTAAAATTCTTCTTCTGATTTGAAACGTTCAACAAGTTTATCATAAAGTCCATCTCGTTTAAGTCCGCCAGAAGTGATATAAATAC,P0081358P10_S46_L001_R_001,urn:local:.:iq1y-ezqlez3	M00212:125:000000000-JJPTF:1:1102:16136:3108 1:N:0:CGTACTAG+AGAGTAGA,Mon Jun 27 15:56:21 EDT 2022,,,,AGTTGACAGATAACAACACGGCTCTTAGCGCTTCTTTGAAAGATACTGTTATGCAAATGAACCCCTCATTACAGCAGTATGGTTCATTCAATGAAGCTGTTTCAGCTGGTGCTGTCTCAATGGATATGCTCGATAAGGCTATGCAAAAAGCAGCAGACGGTTCAAGCGGTGCTACAAAAACCATAAGGGATACTTGGTCTGGTTTTAATGAAGACTTATCGCAAGCCTTACTTCCTACACTTGAGGCTTTA,P0081358P20_S2_L001_R1_001,urn:local:.:qro7-ez…
192	M00212:125:000000000-JJPTF:1:2107:8434:3603 1:N:0:CGTACTAG+TATCCTCT (reversed): C-GC-ATT-A-A-G-GATT-C-GC---G--C-GGC	1	M00212:125:000000000-JJPTF:1:1107:8863:20671 1:N:0:CGTACTAG+TATCCTCT (reversed): GCAAAC-AGCGCCGTGAATATCCGCCGCGCACCGAATACAAAAACAGGAACAGTCGCAGGCGTCATCAAAGCA	0	1	M00212:125:000000000-JJPTF:1:2104:21793:14291 1:N:0:CGTACTAC+AGAGTAGA (reversed): C--GCAT-TA-GG-G-TT-GC-G--C-G-CGGC	1	M00212:125:000000000-JJPTF:1:1108:19911:26433 2:N:0:CGTACTAG+AGAGTAGA: GCAAACAGCGCCGT-GAATAT-CCGCCGCG-CACCGA-ATACAAAAA-CAGGAACAGTCGCAGGCG-TCATCAAAGCA	0	1	0											M00212:125:000000000-JJPTF:1:1102:19775:2846 1:N:0:CGTACTAG+TATCCTCT,Mon Jun 27 15:49:40 EDT 2022,,,,GTCGCAGGCGTCCTCAAAGCAGGTCAGACCGTGAACTATGATAATATCATTGACGCGGACGGCTGGCGTTGGGTTTCATGGGTCGGCGCTTCGGGCAACCGAAATTATAGCGCAGTCCGCCGCTTGTCTGACAATTTCCGAACAGGGTTGTGCTATTAGAATAAAAAAAGACCACCTTAATTGGTGGTTTTCTTTTGTAATTGAGCATATTTTAAAGAGGATATACCTACTTTCTATTTTTAATTAATTTA,P0081358P10_S46_L001_R_001,urn:local:.:iq1z-ez…	M00212:125:000000000-JJPTF:1:1102:21027:3109 1:N:0:CGTACTAG+AGAGTAGA,Mon Jun 27 15:56:21 EDT 2022,,,,CTCTCTGACTGTGTCAACGTTATACTTCATCTGACACCGCCATTTCTAAAGCCATTGTCAAAGCAACAGTAGGGTCAATTTTATCTTTTTCAAGTTTTTTGGTATACATATAAT,P0081358P20_S2_L001_R1_001,urn:local:.:qro8-ezqm9vl
193	M00212:125:000000000-JJPTF:1:1102:14956:14916 2:N:0:CGTACTAG+TATCCTCT (reversed): C-GC-ATT-A-A-G-AATT-C-GC---G--C-GGC	0	M00212:125:000000000-JJPTF:1:1102:17886:4028 1:N:0:CGTACTAG+TATCCTCT (reversed): GCAAAC-AGCGCCGTGAATATCCGCCGCGCACCGAATACAAAAACAGGAACAGTCGCAGGCGTCCTCAAAGCA	0	0	M00212:125:000000000-JJPTF:1:1105:12317:17287 1:N:0:CGTACTAG+AGAGTAGA (reversed): ------------G-G-AT-TC-G--C-G-CGGC	1	M00212:125:000000000-JJPTF:1:2102:13176:17214 1:N:0:CGTACTAG+AGAGTAGA: GCAAACAGCGCCGT-GAATAT-CCGCCGCG-CACCGA-ATACAAAAA-CAGGAACAGTCGCAGGCG-TCATCAAAGCA	0	1	0											M00212:125:000000000-JJPTF:1:1102:19775:2846 2:N:0:CGTACTAG+TATCCTCT,Mon Jun 27 15:49:40 EDT 2022,,,,AATAAAAACAAAATAAATTAATTAAAAATAGAAAGTAGGTATATCCTCTTTAAAATATGCTCAATTACAAAAGAAAACCACCAATTAAGGTGGTCTTTTTTTATTCTAATAGCACAACCCTGTTCGGAAATTGTCAGACAAGCGGCGGACTGCGCTATAATTTCGGTTGCCCGAAGCGCCGACCCATGAAACCCAACGCCAGCCGTCCGCGTCAATGATATTATCATAGTTCACGGTCTGACCTGCTTTGA,P0081358P10_S46_L001_R_001,urn:local:.:iq20-ez…	M00212:125:000000000-JJPTF:1:1102:11336:3111 1:N:0:CGTACTAG+AGAGTAGA,Mon Jun 27 15:56:21 EDT 2022,,,,TGTTAAACGTCTTCAAATGTCATACTCTGAACTTTACAACTTGATTGTAGCAGAACTTACACAAGCTATCGTTAATAAAATTGTTGACCTTGCACTTGTTGAGGGAGACGGAACAAACGGCTTTAAATCAATTGACAAAGAAGCAGATGTCAAAAAAATCAAAAAAATTACTACAAAAGCCAAATCAGCTGGCAAAACTCCATTTGCTGACGCTATTGAAGAAGCGGTTGACTTTGTTCGCCCTACTG,P0081358P20_S2_L001_R1_001,urn:local:.:qro9-ezqm9…
194	M00212:125:000000000-JJPTF:1:1106:5505:15445 1:N:0:CGTACTAG+TATCCTCT: C-GC-ATT-A-A-G-AATT-C-GC---G--C-GGC	0	M00212:125:000000000-JJPTF:1:2104:26356:16093 1:N:0:CGTACTAG+TATCCTCT: GCAAAC-AGCGCCGTGAATATCCGCCGCGCACCGAATACAAAAACAGGAACAGTCGCAGGCGTCCTCAAAGCA	0	0	M00212:125:000000000-JJPTF:1:2101:7273:19331 2:N:0:CGTACTAG+AGAGTAGA (reversed): C--GCTT-TG-AA-G-GA-TC-G--C-C-GGGG	1	M00212:125:000000000-JJPTF:1:1101:13584:23294 1:N:0:CGTACTAG+AGAGTAGA: GCAAACATCGCCGT-GAATAT-CCGCCGCG-CACCGA-ATACAAAAA-CAGGAACAGTCGCAGGCG-TCCTCAAAGCA	1	0	0											M00212:125:000000000-JJPTF:1:1102:10155:2849 1:N:0:CGTACTAG+TATCCTCT,Mon Jun 27 15:49:40 EDT 2022,,,,ACATAAGGGTTTCCACTCGACTCCTTATAAATAACATCAAGCCATTTACCAGCACTTACTCCTGTCTTGCTTGCCATATAATTCGCAGCTATTTCTGGACTTACGCTAGACCAATCCGCCCCAACATTGCCATTAATTGCTTCGTTTGGTACAGCTCCCTCATTTTCATCTTTTCCACTAACTTCTTGCGTCCTTTCGGTGTCAAGTTGTTC,P0081358P10_S46_L001_R_001,urn:local:.:iq21-ezqlez3	M00212:125:000000000-JJPTF:1:1102:21522:3128 1:N:0:CGTACTAG+AGAGTAGA,Mon Jun 27 15:56:21 EDT 2022,,,,GTTCAGAACCACCAAATAAGTCTTGTTTAGTTTGTGATTGACTACTATTATCATTAGGGATAAATACTTTTTCAACAGTAGGAAAAACAAAGTTATAGTTTACGTATTCGCCTGATTCCTTAGCTTGTACACGACCGCTTACCGTTATGGTGTCGCCTAATTGAATGAAGTCAGGCAAGAATGCTGAACCGTACGCGACTTTTACGTTAGATCCCTTTTCTTTTTCAAACAATGGAACTGAAATAATTTT,P0081358P20_S2_L001_R1_001,urn:local:.:qroa-ezq…
195	M00212:125:000000000-JJPTF:1:2110:11779:25134 1:N:0:CGTACTAG+TATCCTCT (reversed): C-GC-ATT-A-A-G-AATT-C-GC---G--C-GGC	0	M00212:125:000000000-JJPTF:1:1114:14377:15445 2:N:0:CGTACTAG+TATCCTCT (reversed): GCAAAC-AGCGCCGTGAATATCCGCCGCGCACCGAATACAAAAACAGGAACAGTCGCAGGCGTCCTCAAAGCA	0	0	M00212:125:000000000-JJPTF:1:1102:8204:25636 1:N:0:CGTACTAG+AGAGTAGA (reversed): C--GCAT-TA-AG-G-AT-TC-G--G-G-CGGC	1	M00212:125:000000000-JJPTF:1:1114:6951:23137 1:N:0:CGTACTAG+AGAGTAGA (reversed): GCAAACAGCGCCGT-GAATAT-CCGCCGCG-CACCGA-ATACAAAAA-CAGGAACAGTCGCAGGCG-TCATCAAAGCA	0	1	0											M00212:125:000000000-JJPTF:1:1102:10155:2849 2:N:0:CGTACTAG+TATCCTCT,Mon Jun 27 15:49:40 EDT 2022,,,,GAACAACTTGACACCGAAAGGACGCAAGAAGTTAGTGGAAAAGATGAAAATGAGGGAGCTGTACCAAACGAAGCAATTAATGGCAATGTTGGGGCGGATTGGTCTAGCGTAAGTCCAGAAATAGCTGCGAATTATATGGCAAGCAAGACAGGAGTAAGTGCTGGTAAATGGCTTGATGTTATTTATAAGGAGTCGAGTGGAAACCCTTATGT,P0081358P10_S46_L001_R_001,urn:local:.:iq22-ezqlez3	M00212:125:000000000-JJPTF:1:1102:9278:3130 1:N:0:CGTACTAG+AGAGTAGA,Mon Jun 27 15:56:21 EDT 2022,,,,TGCTATAATTGATAAAATGGGCGATTGGGGCAAAGGTGCTGGCAAAGCTATAGAAAATGTAGTTAAGTATTTCCAAGACTTGTTCAAACAGTTACAAC,P0081358P20_S2_L001_R1_001,urn:local:.:qrob-ezqm9vl
196	M00212:125:000000000-JJPTF:1:1114:13694:18211 1:N:0:CGTACTAG+TATCCTCT (reversed): C-GC-ATT-A-A-G-AATT-C-GC---G--C-GGC	0	M00212:125:000000000-JJPTF:1:2101:7099:7403 2:N:0:CGTACTAG+TATCCTCT (reversed): GCAAAC-AGCGCCGTGAATATCCGCCGCGCACCGAATACAAAAACAGGAACAGTCGCAGGCGTCCTCAAAGCA	0	0	M00212:125:000000000-JJPTF:1:1109:24389:14989 1:N:0:CGTACTAG+AGAGTAGA: C--GCAT-TA-AG-G-AT-TC-G--C-G-CGGC	1	M00212:125:000000000-JJPTF:1:1112:25102:18381 2:N:0:CGTACTAG+AGAGTAGA (reversed): GCAAACATAGCCGT-GAATAT-CCGCCGCG-CACCGA-ATACAAAAA-CAGGAACAGTCGCAGGCG-TCCTCAAAGCA	1	0	0											M00212:125:000000000-JJPTF:1:1102:13769:2854 1:N:0:CGTACTAG+TATCCTCT,Mon Jun 27 15:49:40 EDT 2022,,,,TTTTAGCACCGTTGAATACTCCACTAAAGAAGCCACCAACTCCGCTAAATACACCTGAAATTCTTGACCAAGCACTTGAAGCAAAGCCACCAATTGCACTAAACACTCCACTAACGACACTACGAACCGAATTGAATATGCCACTAAAGAAACCAGCTACTGCACTCCATATTGACTGAACTACTCCCCAAGCACTAGAAGCAAAACTACCGATAGCGCTGAAAACGCTAGATACAACTCCACTTACAGCA,P0081358P10_S46_L001_R_001,urn:local:.:iq23-ez…	M00212:125:000000000-JJPTF:1:1102:13784:3142 1:N:0:CGTACTAG+AGAGTAGA,Mon Jun 27 15:56:21 EDT 2022,,,,GTGGTATTCCGATTTTAGTAACAGCTTATGATAGTAAACTTATCTTATTCCGTTCAATAGCTATTAAATTGCTAGAAAAAAATGGTATTAAAGCTGACGAAACAAGCGTATTAGTTAAAGACTTTATCTCTTGTTATTGTCGGCTTAATATTGTTGATGAACCAGCAGAACAATGGCGAAATGCTGAAATGAAACGTTTGGCTTCTTTGCAAGAGTTAATGTATTATGGAGGTATTT,P0081358P20_S2_L001_R1_001,urn:local:.:qroc-ezqm9vm
197	M00212:125:000000000-JJPTF:1:1104:24194:7114 1:N:0:CGTACTAG+TATCCTCT (reversed): C-GC-ATT-A-A-G-GATT-C-GC---G--C-GGC	1	M00212:125:000000000-JJPTF:1:1103:9591:5619 2:N:0:CGTACTAG+TATCCTCT (reversed): GCAAAC-AGCGCCGTGAATATCCGCCGCGCACCGAATACAAAAACAGGAACAGTCGCAGGCGTCCTCAAAGCA	0	0	M00212:125:000000000-JJPTF:1:2102:15155:24764 1:N:0:CGTACTAG+AGAGTAGA (reversed): ------------G-G-AT-TC-G--C-G-CGGC	1	M00212:125:000000000-JJPTF:1:1108:26605:12167 2:N:0:CGTACTAG+AGAGTAGA: GCAAACATCGCCGA-GAATAT-CCGCCGCG-CACCGA-ATACAAAAA-CAGGAACAGTCGCAGGCG-TCCTCAAAGCA	1	0	0											M00212:125:000000000-JJPTF:1:1102:13769:2854 2:N:0:CGTACTAG+TATCCTCT,Mon Jun 27 15:49:40 EDT 2022,,,,ACTGTTATTGGTGGCATTCAATCTATATGGGGCGGAGTAACTGGCTTTTTTAGTGGAATATTCGACGCAGTTAGTTCAGTAGTTTCTACAGTATTTAGCGCTATTGGTGGCTTTGCTAGTTCAGCTTGGGATGTACTGGTTAGCGTATGGAGTGCAGTAGCTGGCTTCTTTGGTGGAATATTTAATGCTGTAAGTGGAGTTGTATCTAGCGTTTTCAGCGCTATCGGTAGTTTTGCTTCTAGTGCTTGGGG,P0081358P10_S46_L001_R_001,urn:local:.:iq24-ez…	M00212:125:000000000-JJPTF:1:1102:10308:3146 1:N:0:CGTACTAG+AGAGTAGA,Mon Jun 27 15:56:21 EDT 2022,,,,CTTCTATCGTGTCCTTAACGCCTAAAATAACTTCATTTAAAGGC,P0081358P20_S2_L001_R1_001,urn:local:.:qrod-ezqm9vm
198	M00212:125:000000000-JJPTF:1:1110:12380:9171 2:N:0:CGTACTAG+TATCCTCT (reversed): C-GC-ATT-A-A-G-AATT-C-GC---G--C-GGC	0	M00212:125:000000000-JJPTF:1:2104:26356:16093 2:N:0:CGTACTAG+TATCCTCT (reversed): GCAAAC-AGCGCCGTGAATATCCGCCGCGCACCGAATACAAAAACAGGAACAGTCGCAGGCGTCCTCAAAGCA	0	0	M00212:125:000000000-JJPTF:1:2109:27868:8745 1:N:0:CGTACTAG+AGAGTAGA (reversed): C--GCAT-TA-AG-G-AT-TC-G--C-G-CGGC	1	M00212:125:000000000-JJPTF:1:2110:14429:14618 1:N:0:CGTACTAG+AGAGTAGA: GCAAACATCGCCGT-GAATAT-CCGCCGCG-CACCGA-ATACAAAAA-CAGGAACAGTCGCAGGCG-TCATCAAAGCA	0	0	1											M00212:125:000000000-JJPTF:1:1102:18812:2861 1:N:0:CGTACTAG+TATCCTCT,Mon Jun 27 15:49:40 EDT 2022,,,,ACCCTATCCAATGGACTTTGGCAGTACAAGCGACTGATTCAGATATTTATTTGAATGGAGGTAAAAAAGTCCCTGCTATTGAGTACGAAATTTGGGGAGAACAAGCAAAAGATTTCGTCAAGAAAATGGAAAGCGGACTGTTCATTATGCAACCTGATACAGTTCTAGCT,P0081358P10_S46_L001_R_001,urn:local:.:iq25-ezqlez3	M00212:125:000000000-JJPTF:1:1102:20703:3148 1:N:0:CGTACTAG+AGAGTAGA,Mon Jun 27 15:56:21 EDT 2022,,,,CCCTTTGACTTCGACGGAGAACAGCAATTTATATCAGACTTGAAGCAGTTAGTTAAAATTAACGCTTTGAAGTTTGGTAAAATATATGAAGGAGTATTA,P0081358P20_S2_L001_R1_001,urn:local:.:qroe-ezqm9vm
199	M00212:125:000000000-JJPTF:1:2101:10947:18384 1:N:0:CGTACTAG+TATCCTCT (reversed): C-GC-ATT-A-A-G-GATT-C-GC---G--C-GGC	1	M00212:125:000000000-JJPTF:1:1114:21600:13295 2:N:0:CGTACTAG+TATCCTCT: TCAAAC-AGCCCCGTGAATATCCTCCGCGCACCGAAAACAAAAACAGGAACAGCCGCAGGCGTCCTCAAAGCA	0	0	M00212:125:000000000-JJPTF:1:2107:27044:10986 1:N:0:CGTACTAG+AGAGTAGA (reversed): C--GCAT-TA-AG-G-AT-TC-G--C-G-CGGC	1	M00212:125:000000000-JJPTF:1:1113:8789:5004 1:N:0:CGTACTAG+AGAGTAGA: GCAAACAGCGCCGT-GAATAT-CCGCCGCG-CACCGA-ATACAAAAA-CAGGAACAGTCGCAGGCG-TCATCAAAGCA	0	1	0											M00212:125:000000000-JJPTF:1:1102:18812:2861 2:N:0:CGTACTAG+TATCCTCT,Mon Jun 27 15:49:40 EDT 2022,,,,AGCTAGAACTGTATCAGGTTGCATAATGAACAGTCCGCTTTCCATTTTCTTGACGAAATCTTTTGCTTGTTCTCCCCAAATTTCGTACTCAATAGCAGGGACTTTTTTACCTCCATTCAAATAAATATCTGAATCAGTCGCTTGTACTGCCAAAGTCCATTGGATAGGGT,P0081358P10_S46_L001_R_001,urn:local:.:iq26-ezqlez3	M00212:125:000000000-JJPTF:1:1102:19526:3149 1:N:0:CGTACTAG+AGAGTAGA,Mon Jun 27 15:56:21 EDT 2022,,,,ATACTAACCCCATTGGTAACCATTTGTAATCAGAACTTTTCTTATTAGGTTTAATGATATTACTAAAACCTACATACTTCGGATAGTCTGCAAC,P0081358P20_S2_L001_R1_001,urn:local:.:qrof-ezqm9vm
200	M00212:125:000000000-JJPTF:1:2110:11779:25134 2:N:0:CGTACTAG+TATCCTCT: C-GC-ATT-A-A-G-AATT-C-GC---G--C-GGC	0	M00212:125:000000000-JJPTF:1:1109:9406:22670 1:N:0:CGTACTAG+TATCCTCT (reversed): GCAAAC-AGCGCCGTGAATATCCGCCGCGCACCGAATACAAAAACAGGAACAGTCGCAGGCGTCCTCAAAGCA	0	0	M00212:125:000000000-JJPTF:1:1114:23480:17627 1:N:0:CGTACTAG+AGAGTAGA (reversed): C--GCAT-TA-AG-G------------------	1	M00212:125:000000000-JJPTF:1:1101:11042:19067 1:N:0:CGTACTAG+AGAGTAGA (reversed): GCAAACAGCGCCGT-GAATAT-CCGCCGCG-CACCGA-ATACAAAAA-CAGGAACAGTCGCAGGCG-TCATCAAAGCA	0	1	0											M00212:125:000000000-JJPTF:1:1102:10880:2863 1:N:0:CGTACTAG+TATCCTCT,Mon Jun 27 15:49:40 EDT 2022,,,,CTTTTCTTATGTTGATTCAGTATTTTCTTGTGATAATTTAACCATTATTTTTAGTTCTCTTTTATTTCTATATATATTATTATACCAATATTATTTATTATTGTAAAGCTTTAGATGTTATTTTTTTATTTATTTCTGATTTTAATTGCAAGGCTCTAACTAATGCACGTTTAGAATAATCATTTTCACAAGCGTTATGCAATTTCTTTGACTGTCTGACT,P0081358P10_S46_L001_R_001,urn:local:.:iq27-ezqlez3	M00212:125:000000000-JJPTF:1:1102:15891:3154 1:N:0:CGTACTAG+AGAGTAGA,Mon Jun 27 15:56:21 EDT 2022,,,,CTTTAGTCCAAATGGTACAGAGTTTCCAGTCGGTTCTAATAATGACGGAAAGCTATACATGATGTTGACAGGAATGGACTATGGAACAATCAGGCGCAAAGACTGGACAAGTCCGTTAAATACAGCTCTTAATGTACAATATACTAATACTTCAATTATTGCTGGCGGTAGATATTTTGAACTATCAAATGAAACGGTAGCTTTAAAGGC,P0081358P20_S2_L001_R1_001,urn:local:.:qrog-ezqm9vm
201	M00212:125:000000000-JJPTF:1:2101:10467:3116 2:N:0:CGTACTAG+TATCCTCT (reversed): C-GC-ATT-A-A-G-AATT-C-GC---G--C-GGC	0	M00212:125:000000000-JJPTF:1:2106:6704:9040 2:N:0:CGTACTAG+TATCCTCT (reversed): GCAAAC-AGCGCCGTGAATATCCGCCGCGCACCGAATACAAAAACAGGAACAGTCGCAGGCGTCCTCAAAGCA	0	0	M00212:125:000000000-JJPTF:1:1114:23480:17627 2:N:0:CGTACTAG+AGAGTAGA: C--GCAT-TA-AG-G------------------	1	M00212:125:000000000-JJPTF:1:2103:8030:14841 2:N:0:CGTACTAG+AGAGTAGA: GCAAACATCGCCGT-GAATAT-CCGCCGCG-CACCGA-ATACAAAAA-CAGGAACAGTCGCAGGCG-TCCTCAAAGCA	1	0	0											M00212:125:000000000-JJPTF:1:1102:10880:2863 2:N:0:CGTACTAG+TATCCTCT,Mon Jun 27 15:49:40 EDT 2022,,,,AGATAGACAGTCAAAGAAATTGCATAACGCTTGTGAAAATGATTATTCTAAACGAGCATTAGTTAGAGCCTTGCAATTAAAATCAGAAATAAATAAAAAAATAACATCTAATGCTTTACAATAATAAATAATTTTGGTATAATAATATATATAGAAATAAAGGAGAACTATAAATAGTGGTTAAATTAACGCAAGAAAATACTGAATCAACATAAGAAAAG,P0081358P10_S46_L001_R_001,urn:local:.:iq28-ezqlez3	M00212:125:000000000-JJPTF:1:1102:18915:3165 1:N:0:CGTACTAG+AGAGTAGA,Mon Jun 27 15:56:21 EDT 2022,,,,TTGCATGGCTTGGAGGAATCATCTAATGAATTTTAAAAAGAATCGGCACTATGCCAATGAATACGGTGTGGAACTTAACGAATACTTTAAACATAATTTTAACTACGAAGAGCTTGCAGGTTGGTATACAATGCAGGTATTAAAGTATCTAGTAAGAGCTGGCA,P0081358P20_S2_L001_R1_001,urn:local:.:qroh-ezqm9vm
202	M00212:125:000000000-JJPTF:1:2107:6159:17265 2:N:0:CGTACTAG+TATCCTCT: C-GC-ATT-A-A-G-AATT-C-GC---G--C-GGC	0	M00212:125:000000000-JJPTF:1:1107:4658:22733 2:N:0:CGTACTAG+TATCCTCT (reversed): GCAAAC-AGCGCCGTGAATATCCGCCGCGCACCGAATACAAAAACAGGAACAGTCGCAGGCGTCATCAAAGCA	0	1	M00212:125:000000000-JJPTF:1:1114:7135:6711 1:N:0:CGTACTAG+AGAGTAGA: C--GCAT-TA-GG-G-AT-TC-G--C-G-CGGC	1	M00212:125:000000000-JJPTF:1:2105:9375:8942 2:N:0:CGTACTAG+AGAGTAGA (reversed): GCAAACATCGCCGT-GAATAT-CCGCCGCG-CACCGA-ATACAAAAA-CAGGAACAGGCGCCGGCG-TCCTCAAAGCA	1	0	0											M00212:125:000000000-JJPTF:1:1102:12937:2864 1:N:0:CGTACTAG+TATCCTCT,Mon Jun 27 15:49:40 EDT 2022,,,,CTCCTGACTTTCTACATAGAGTAAGATACAAAAGGCGTCAGCTTGATCATCGTTGATATCATTATCAGGTACTATATTATAGCTCTTGAGTATCTCAATGCTTTGTTCTTTTCTTGCTTTGCTTTTACCTTTGATTAAGTGATAACCACACCACATTGAATTACTTATATCAACATAGCC,P0081358P10_S46_L001_R_001,urn:local:.:iq29-ezqlez3	M00212:125:000000000-JJPTF:1:1102:15171:3167 1:N:0:CGTACTAG+AGAGTAGA,Mon Jun 27 15:56:21 EDT 2022,,,,GGGTTAAATTATCACACAGACGGTCGCACAGCGTGGGTTAAAGTTGGTATGACTATTGAGGGCTTAGAGCATATTGAGTATTTGCCTGTAATGGACTATCGCAATCAATCTATCCCAGTTGAAAAACTGACTTCTATGGACGTAAATAAAGCCATTCAGCGTGGACTAGTTAAAGCAATTGCACGTCATGGTTTAGGGCTATACATCTACTCCAATGAAGATTTACCTGACTTGACAGAAGAACAAAAAGA,P0081358P20_S2_L001_R1_001,urn:local:.:qroi-ez…
203	M00212:125:000000000-JJPTF:1:2101:15509:20893 2:N:0:CGTACTAG+TATCCTCT (reversed): C-GC-ATT-A-A-G-AATT-C-GC---G--C-GGC	0	M00212:125:000000000-JJPTF:1:2105:17570:12649 1:N:0:CGTACTAG+TATCCTCT: GCAAAC-AGCGCCGTGAATATCCGCCGCGCACCGAATACAAAAACAGGAACAGTCGCAGGCGTCCTCAAAGCA	0	0	M00212:125:000000000-JJPTF:1:1105:28372:10093 1:N:0:CGTACTAG+AGAGTAGA (reversed): C--GCAT-TA-AG-G-AT-TC-G--C-G-CGGC	1	M00212:125:000000000-JJPTF:1:2108:25234:20151 1:N:0:CGTACTAG+AGAGTAGA: GCAAACAGCGCCGT-GAATAT-CCGCCGCG-CACCGA-ATACAAAAA-CAGGAACAGTCGCAGGCG-TCATCAAAG--	0	1	0											M00212:125:000000000-JJPTF:1:1102:12937:2864 2:N:0:CGTACTAG+TATCCTCT,Mon Jun 27 15:49:40 EDT 2022,,,,GGCTATGTTGATATAAGTAATTCAATGTGGTGTGGTTATCACTTAATCAAAGGTAAAAGCAAAGCAAGAAAAGAACAAAGCATTGAGATACTCAAGAGCTATAATATAGTACCTGATAATGATATCAACGATGATCAAGCTGACGCCTTTTGTATCTTACTCTATGTAGAAAGTCAGGAG,P0081358P10_S46_L001_R_001,urn:local:.:iq2a-ezqlez3	M00212:125:000000000-JJPTF:1:1102:11722:3167 1:N:0:CGTACTAG+AGAGTAGA,Mon Jun 27 15:56:21 EDT 2022,,,,GTTATAATGCTCAATGACTTCTGTTATACCGTCAGCAATTATCTTTGCACGTTCCAAAGGGTCTTTACTTTTACCACCAGCTATTGAACCGACTACATACTCATTTGTTAAAGGATTGCGAAACGCATAACCAGTATTAGAAGTGCTAAAGTCAATCGCTAAGGCTTTGCTCATAAATCAGAACTCAATTCAATATAAAGCTCTTTGCTTAGTTCTCCAATATCAAACAAGTGCTTAACATAGTGT,P0081358P20_S2_L001_R1_001,urn:local:.:qroj-ezqm9vm
204	M00212:125:000000000-JJPTF:1:1114:9493:24702 2:N:0:CGTACTAG+TATCCTCT (reversed): C-GC-ATT-A-A-G-AATT-C-GG---G--C-GGC	0	M00212:125:000000000-JJPTF:1:2102:25481:11258 1:N:0:CGTACTAG+TATCCTCT: GCAAAC-AGCGCCGTGAATATCCGCCGCGCACCGAATACAAAAACAGGAACAGTCGCAGGCGTCCTCAAAGCA	0	0	M00212:125:000000000-JJPTF:1:2111:18586:10399 2:N:0:CGTACTAG+AGAGTAGA: C--GCAT-TA-AG-G-AT-TC-G--C-G-CGGC	1	M00212:125:000000000-JJPTF:1:1101:13584:23294 2:N:0:CGTACTAG+AGAGTAGA (reversed): GCAAACATCGCCGT-GAATAT-CCGCCGCG-CACCGA-ATACAAAAA-CAGGAACAGTCGCAGGCG-TCCTCAAAGCA	1	0	0											M00212:125:000000000-JJPTF:1:1102:11723:2872 1:N:0:CGTACTAG+TATCCTCT,Mon Jun 27 15:49:40 EDT 2022,,,,GGAGTATTGCGCTGAACCCTGATAACCTACAACTCCTTTGTAAGTCTTGCCATAACAAGAAGACAAGCGAGTATAAACGTGGGAAAGGTGTAAGTTTATGGTAGAAAGGGGAAAAATTGAACTTATTCGGAAA,P0081358P10_S46_L001_R_001,urn:local:.:iq2b-ezqlez3	M00212:125:000000000-JJPTF:1:1102:15715:3169 1:N:0:CGTACTAG+AGAGTAGA,Mon Jun 27 15:56:21 EDT 2022,,,,GTAACAGGGTGTGCTGTTTGAGTTAAGTCAATATTTGCATGGATATAGTTGACAGAATTAGCCTTTAAAGCTACCGTTTCATTTGATAGTTCAAAATATCTACCGCCAGCAATAATTGAAGTATTAGTATATTGTACATTAAGAGCTGTATTTAACGGACTTGTCCAGTCTTTGCGCCTGATTGTTCCATAGTCCATTCCTGTCAACATCATGTATAGCTTTCCGTCATTATTAGAACCGACTGGAAACT,P0081358P20_S2_L001_R1_001,urn:local:.:qrok-ezq…
205	M00212:125:000000000-JJPTF:1:2110:23925:20046 2:N:0:CGTACTAG+TATCCTCT (reversed): C-GC-ATT-A-A-G-AATT-C-GC---G--C-GGC	0	M00212:125:000000000-JJPTF:1:1104:11922:20640 1:N:0:CGTACTAG+TATCCTCT (reversed): GCAAAC-AGCGCCGTGAATATCCGCCGCGCACCGAATACAAAAACAGGAACAGTCGCAGGCGTCCTCAAAGCA	0	0	M00212:125:000000000-JJPTF:1:1102:25324:16877 2:N:0:CGTACTAG+AGAGTAGA: ------------G-G-AT-TC-G--C-G-CGGC	1	M00212:125:000000000-JJPTF:1:2110:14429:14618 2:N:0:CGTACTAG+AGAGTAGA (reversed): GCAAACATCGCCGT-GAATAT-CCGCCGCG-CGCCGA-ATACAAAAA-CAGGAACAGTCGCAGGCG-TCATCAAAGCA	0	0	1											M00212:125:000000000-JJPTF:1:1102:11723:2872 2:N:0:CGTACTAG+TATCCTCT,Mon Jun 27 15:49:40 EDT 2022,,,,TTTCCGAATAAGTTCAATTTTTCCCCTTTCTACCATAAACTTACACCTTTCCCACGTTTATACTCGCTTGTCTTCTTGTTATGGCAAGACTTACAAAGGAGTTGTAGGTTATCAGGGTTCAGCGCAATACTCC,P0081358P10_S46_L001_R_001,urn:local:.:iq2c-ezqlez3	M00212:125:000000000-JJPTF:1:1102:15322:3183 1:N:0:CGTACTAG+AGAGTAGA,Mon Jun 27 15:56:21 EDT 2022,,,,CTTGTAGCACCGTTTAAGTCGTTTAAAAGCTCTCTAGCAATG,P0081358P20_S2_L001_R1_001,urn:local:.:qrol-ezqm9vm
206	M00212:125:000000000-JJPTF:1:1114:19111:27082 2:N:0:CGTACTAG+TATCCTCT (reversed): A-GA-ATT-A-A-G-AATT-C-GC---G--A-GTC	0	M00212:125:000000000-JJPTF:1:2107:4086:18859 1:N:0:CGTACTAG+TATCCTCT: GCAAAC-AGCGCCGTGAATATCCGCCGCGCACCGAATACAAAAACAGGAACAGTCGCAGGCGTCCTCAAAGCA	0	0	M00212:125:000000000-JJPTF:1:2102:22646:15010 1:N:0:CGTACTAG+AGAGTAGA: C--GCAT-TA-AG-G-AT-TC-G--C-G-CGGC	1	M00212:125:000000000-JJPTF:1:1111:14623:23687 1:N:0:CGTACTAG+AGAGTAGA: GCAAACAGCGCCGT-GAATAT-CCGCCGCG-CACCGA-ATACAAAAA-CAGGAACAGTCGCAGGCG-TCATCAAAGCA	0	1	0											M00212:125:000000000-JJPTF:1:1102:21798:2881 1:N:0:CGTACTAG+TATCCTCT,Mon Jun 27 15:49:40 EDT 2022,,,,GCAGTACCAAGCAAAATATTTTCATTCATAAAGTAACCTGTCAAAAGTTCCGATTTAATGAGGTCAATTTCATCTTTGTTTAAAACGGAATAATCTTTTTTAAGTTCTACAATTTCCGTCTTGTTATCAACTGGTGTCAAAC,P0081358P10_S46_L001_R_001,urn:local:.:iq2d-ezqlez3	M00212:125:000000000-JJPTF:1:1102:9673:3184 1:N:0:CGTACTAG+AGAGTAGA,Mon Jun 27 15:56:21 EDT 2022,,,,GTATCATTTGTTTGCTTTTTGAAAGTCGTTTTAAAAGAAGTAAACTCTAGCCCTTGTTTTGTACTCTTGAAAATCTTGTTTTCATTGTACACTCTTAATGTATCACTTGCTTCCGTTTGATTCCTAACTTGGTCAAATACGTGTCTAGCCTGTGTATTATCATATGCAATAACTAAGCTCTCTCCACCATATTGTCCGCCTAAAATCATCCAGTTAAGCACGCGCGTAGCCATTAAACTTGACTTACCAGA,P0081358P20_S2_L001_R1_001,urn:local:.:qrom-ezq…
207	M00212:125:000000000-JJPTF:1:2103:9852:26137 2:N:0:CGTACTAG+TATCCTCT: C-GC-ATT-A-A-G-AATT-C-GC---G--C-GGC	0	M00212:125:000000000-JJPTF:1:2111:19955:8457 1:N:0:CGTACTAG+TATCCTCT (reversed): GCAAAC-AGCGCCGTGAATATCCGCCGCGCACCGAATACAAAAACAGGAACAGTCGCAGGCGTCCTCAAAGCA	0	0	M00212:125:000000000-JJPTF:1:1102:28652:15091 1:N:0:CGTACTAG+AGAGTAGA: C--GCAT-TA-AG-G-AT-TC-G--C-G-CGGC	1	M00212:125:000000000-JJPTF:1:1103:2922:12580 2:N:0:CGTACTAG+AGAGTAGA: CCGACGATCCACACAGTATAG-ATGGCGAA-ACGCGA-CCTTCGCTC-TAAAAAATACAAATTGAA-TGAACAATT--	0	0	1											M00212:125:000000000-JJPTF:1:1102:21798:2881 2:N:0:CGTACTAG+TATCCTCT,Mon Jun 27 15:49:40 EDT 2022,,,,GTTTGACACCAGTTGATAACAAGACGGAAATTGTAGAACTTAAAAAAGATTATTCCGTTTTAAACAAAGATGAAATTGACCTCATTAAATCGGAACTTTTGACAGGTTACTTTATGAATGAAAATATTTTGATTGGTACTGC,P0081358P10_S46_L001_R_001,urn:local:.:iq2e-ezqlez3	M00212:125:000000000-JJPTF:1:1102:11909:3191 1:N:0:CGTACTAG+AGAGTAGA,Mon Jun 27 15:56:21 EDT 2022,,,,CCATAATAAGTGTAAGAAGTTCCTTTGATATACTTATAGTCTCCTGGTGCTGTTCCACCATAAATTTTAGACTTTCCGGCAATAACTTTACCATTTTGAATCATTTCAAAAGTTAAATTTTCGTAAGTATACCACTTTGTGATTATAT,P0081358P20_S2_L001_R1_001,urn:local:.:qron-ezqm9vm
208	M00212:125:000000000-JJPTF:1:1101:8641:16714 1:N:0:CGTACTAG+TATCCTCT (reversed): C-GC-ATT-A-A-G-AATT-C-GC---G--C-GGC	0	M00212:125:000000000-JJPTF:1:1109:9406:22670 2:N:0:CGTACTAG+TATCCTCT: GCAAAC-AGCGCCGTGAATATCCGCCGCGCACCGAATACAAAAACAGGAACAGTCGCAGGCGTCCTCAAAGCA	0	0	M00212:125:000000000-JJPTF:1:1104:10088:23365 1:N:0:CGTACTAG+AGAGTAGA (reversed): C--GCAT-TA-AG-G-AT-TC-G--C-G-CGGC	1	M00212:125:000000000-JJPTF:1:1111:14623:23687 2:N:0:CGTACTAG+AGAGTAGA (reversed): GCAAACAGCGCCGT-GAATAT-CCGCCGCG-CACCGA-ATACAAAAA-CAGGAACAGTCGCAGGCG-TCATCAAAGCA	0	1	0											M00212:125:000000000-JJPTF:1:1102:20749:2882 1:N:0:CGTACTAG+TATCCTCT,Mon Jun 27 15:49:40 EDT 2022,,,,GTTCTTGGCATATTGACGCTAAAATGGATACTAAAGGCGTTAATAGCGGAATTGACGGTATGAAGTCACGATTTAGCGGTCTTAGAGAGATTGCGGTAGGTGCATTCAGGCAAATTGGTTCAAGTG,P0081358P10_S46_L001_R_001,urn:local:.:iq2f-ezqlez3	M00212:125:000000000-JJPTF:1:1102:19473:3192 1:N:0:CGTACTAG+AGAGTAGA,Mon Jun 27 15:56:21 EDT 2022,,,,CGACACTACGAACCGAATTGAATATGCCACTAAAGAAACCAGCTACTGCACTCCATATTGACTGAACTACTCCCCAAGCACTAGAAGCAAAACTACCGATTGCGCTGAAAACGCTAGATACAACTCCACTTACAGCATTAAATATTCCACCAAAGAAGCCAGCTACTGCACTCCATACGCTAACCAGTACATCCCAAGCTGAACTAGCAAAGCCACCAATAGCGCTAAATACTGTAGAAACTACTGAACTA,P0081358P20_S2_L001_R1_001,urn:local:.:qroo-ez…
209	M00212:125:000000000-JJPTF:1:1101:7100:18512 2:N:0:CGTACTAG+TATCCTCT (reversed): C-GC-ATT-A-A-G-AATT-C-GC---G--C-GGC	0	M00212:125:000000000-JJPTF:1:2112:28236:20616 2:N:0:CGTACTAG+TATCCTCT (reversed): ---AAC-AGGGCCGTGAATATCCGCCGCGCACCGAATACAAAAACAGGAACAGTCGCAGGCGTCCTCAAAGCA	0	0	M00212:125:000000000-JJPTF:1:1103:16253:27259 1:N:0:CGTACTAG+AGAGTAGA: ---GCAT-TA-AG-G-AT-TC-G--C-G-CGGC	1	M00212:125:000000000-JJPTF:1:1107:17628:4057 2:N:0:CGTACTAG+AGAGTAGA (reversed): GCAAACATCGCCGT-GAATAT-CCGCCGCG-CACCGA-ATACAAAAA-CAGGAACAGTCGCAGGCG-TCCTCAAAG--	1	0	0											M00212:125:000000000-JJPTF:1:1102:20749:2882 2:N:0:CGTACTAG+TATCCTCT,Mon Jun 27 15:49:40 EDT 2022,,,,CACTTGAACCAATTTGCCTGAATGCACCTACCGCAATCTCTCTAAGACCGCTAAATCGTGACTTCATACCGTCAATTCCGCTATTAACGCCTTTAGTATCCATTTTAGCGTCAATATGCCAAGAAC,P0081358P10_S46_L001_R_001,urn:local:.:iq2g-ezqlez3	M00212:125:000000000-JJPTF:1:1102:19021:3206 1:N:0:CGTACTAG+AGAGTAGA,Mon Jun 27 15:56:21 EDT 2022,,,,CTAAAAGGCTTTGAATTATTTACTATAAAGGAGTGGTTAGATTATGTGTAAGAAACGCAAATACACAAAAATGGGTGCTTTATACTCAATAGCTAATGCCCAGCATAATAAAAAGAGTAAGAAAAATAAAGATGATAAAATACCAGTTAGAACTTATTATTGCAAACGGTGCTCATGTTATCAC,P0081358P20_S2_L001_R1_001,urn:local:.:qrop-ezqm9vn
210	M00212:125:000000000-JJPTF:1:1106:17178:9343 2:N:0:CGTACTAG+TATCCTCT (reversed): C-GC-ATT-A-A-G-AATT-C-GC---G--C-GGC	0	M00212:125:000000000-JJPTF:1:1107:15285:18907 1:N:0:CGTACTAG+TATCCTCT: GCAAAC-AGCGCCGTGAATATCCGCCGCGCACCGAATACAAAAACAGGAACAGTCGCAGGCGTCATCAAAGCA	0	1	M00212:125:000000000-JJPTF:1:1105:12317:17287 2:N:0:CGTACTAG+AGAGTAGA: ------------G-G-AT-TC-G--C-G-CGGC	1	M00212:125:000000000-JJPTF:1:1107:3694:14243 2:N:0:CGTACTAG+AGAGTAGA (reversed): GCAAACATCGCCGT-GAATAT-CCGCCGCG-CACCGA-ATACAAAAA-CAGGAACAGTCGCAGGCG-TCCTCAAAGCA	1	0	0											M00212:125:000000000-JJPTF:1:1102:16496:2902 1:N:0:CGTACTAG+TATCCTCT,Mon Jun 27 15:49:40 EDT 2022,,,,GCTCTAGACTATGCCAAAGAACTGGCTAAGTTAAGTAACGAGAATGAGCTTACAGAGTACACTACTGAAGATATTATGGGCTTTACACAAGATATGGCCGATGATTTCAAAAACTGGAAAGGCGAATAAAATGACAGAAAAAATTATTATCTCTAAAGAGTTGAACGAATGGCTAGAAGAACATC,P0081358P10_S46_L001_R_001,urn:local:.:iq2h-ezqlez3	M00212:125:000000000-JJPTF:1:1102:20705:3206 1:N:0:CGTACTAG+AGAGTAGA,Mon Jun 27 15:56:21 EDT 2022,,,,CACTTGTTGAGGGAGACGGAACAAACGGCTTTAAATCAATTGACAAAGAAGCAGATGTCAAAAAAATCAAAAAAATTACTACAAAAGCCAAATCAGCTGGCAAAACTCCATTTGCTGACGCTATTGAAGAAGCGGTTGACTTTGTTCGCCCTACTGCTGGACGTCGTTATTTGATTGTTAAAACAGAAGACCGTAAACCCTTGTTAGATGAGTTACGTCAAGCAACTGCAAATGCTAACGTTCGCATTAAA,P0081358P20_S2_L001_R1_001,urn:local:.:qroq-ez…
211	M00212:125:000000000-JJPTF:1:1112:24181:24389 2:N:0:CGTACTAG+TATCCTCT (reversed): C-GC-ATT-A-A-G-AATT-C-GC---G--C-GGC	0	M00212:125:000000000-JJPTF:1:1107:15285:18907 2:N:0:CGTACTAG+TATCCTCT (reversed): GCAAAC-AGCGCCGTGAATATCCGCCGCGCACCGAATACAAAAACAGGAACAGTCGCAGGCGTCATCAAAGCA	0	1	M00212:125:000000000-JJPTF:1:1101:13278:5306 2:N:0:CGTACTAG+AGAGTAGA (reversed): C--GCTT-TA-AG-G-AT-TC-G--C-G-CGGC	1	M00212:125:000000000-JJPTF:1:2105:18750:26260 2:N:0:CGTACTAG+AGAGTAGA (reversed): GCACACAGCGCCGT-GAATAT-CCGCCGCG-CGCCGA-ATACAAAAA-CATGAACAGGCGCAGGCG-TCATCAAAGCA	0	1	0											M00212:125:000000000-JJPTF:1:1102:16496:2902 2:N:0:CGTACTAG+TATCCTCT,Mon Jun 27 15:49:40 EDT 2022,,,,GATGTTCTTCTAGCCATTCGTTCAACTCTTTAGAGATAATAATTTTTTCTGTCATTTTATTCGCCTTTCCAGTTTTTGAAATCATCGGCCATATCTTGTGTAAAGCCCATAATATCTTCAGTAGTGTACTCTGTAAGCTCATTCTCGTTACTTAACTTAGCCAGTTCTTTGGCATAGTCTAGAGC,P0081358P10_S46_L001_R_001,urn:local:.:iq2i-ezqlez3	M00212:125:000000000-JJPTF:1:1102:18870:3207 1:N:0:CGTACTAG+AGAGTAGA,Mon Jun 27 15:56:21 EDT 2022,,,,CCTTTCTACCATAAACTTACACCTTTCCCACGTTTATACTCGCTTGTCTTCTTGTTATGGCAAGACTTACAAAGGAGTTGTAGGTTATCAGGGTTCAGCGCAATACTCCAATCATCAAGGTTTTCCCAAGTTAGTTCTACAATATGGTCAACTTCGTACTTTTTAGCACCGAATGCACCACATCTTACGCAAGTCATCTTATCACGTTGCCTTACATAATCACGGACTGACAACCAT,P0081358P20_S2_L001_R1_001,urn:local:.:qror-ezqm9vn
212	M00212:125:000000000-JJPTF:1:2108:21347:23563 1:N:0:CGTACTAG+TATCCTCT (reversed): C-GC-ATT-A-A-G-AATT-C-GC---G--C-GGC	0	M00212:125:000000000-JJPTF:1:2103:12936:14417 1:N:0:CGTACTAG+TATCCTCT (reversed): GCAAAC-AGCGCCGTGAATATCCGCCGCGCACCGAATACAAAAACAGGAACAGTCGCAGGCGTCCTCAAAGCA	0	0	M00212:125:000000000-JJPTF:1:2106:9610:27063 1:N:0:CGTACTAG+AGAGTAGA: C--GCAT-TA-AG-G-AT-TC-G--C-G-CGGC	1	M00212:125:000000000-JJPTF:1:2102:9012:26099 1:N:0:CGTACTAG+AGAGTAGA (reversed): GCAAACAGCGCCGT-GAATAT-CCGCCGCG-CACCGA-ATACAAAAA-CAGGAACAGTCGCAGGCG-TCATCAAAGCA	0	1	0											M00212:125:000000000-JJPTF:1:1102:13422:2908 1:N:0:CGTACTAG+TATCCTCT,Mon Jun 27 15:49:40 EDT 2022,,,,CCTATTGTTTCAATTCAAAACGTTTAATACTCCAGCTACTACCAATAAGATAGATGTAAATACACTTAGCATAATAGCTAGATAGTCATGGCGATAATACCACTCTTTAAAGTTGGTAACCGAACCTACACCATATAAAATGCCTAGAATAACCAAGGCAATATTAATTACAATCATTTATTCTCCTGACTTTCTACATAGAGTAAGATACAAAAGGCGTCAGCTTGATCATCGTTGATATCATTATCAGG,P0081358P10_S46_L001_R_001,urn:local:.:iq2j-ez…	M00212:125:000000000-JJPTF:1:1102:10005:3210 1:N:0:CGTACTAA+AGAGTAGA,Mon Jun 27 15:56:21 EDT 2022,,,,CATTAAGAGTGTACAATGAAAACAAGATTTTCAAGAGTACAAAACAAGGGCTAGAGTTTACTTCTTTTAAAACGACTTTCAAAAAGCAAACAAATGATACTTTGCGAGCGCAAGGTGGTAACAGTTCACTCAATATATTTGATGAAGTTCATACATATGGAGAAGATATAACAGAATCAGTTAATAAAGGTTCACGTCAAAAACAAGATAACTGGCAAAGTATTTATATCACTTCTGGCGGACTTAAACGA,P0081358P20_S2_L001_R1_001,urn:local:.:qros-ez…
213	M00212:125:000000000-JJPTF:1:1104:27874:21283 1:N:0:CGTACTAG+TATCCTCT (reversed): C-GC-ATT-A-A-G-AATT-C-GC---G--C-GGC	0	M00212:125:000000000-JJPTF:1:2104:15346:23152 1:N:0:CGTACTAG+TATCCTCT: GCAAAC-AGCGCCGTGAATATCCGCCGCGCACCGAATACAAAAACAGGAACAGTCGCAGGCGTCCTCAAAGCA	0	0	M00212:125:000000000-JJPTF:1:2102:15155:24764 2:N:0:CGTACTAG+AGAGTAGA: ------------G-G-AT-TC-G--C-G-CGGC	1	M00212:125:000000000-JJPTF:1:1114:8381:13525 2:N:0:CGTACTAG+AGAGTAGA: GCAAACATCGCCGT-GAATAT-CCGCCGCG-CACCGA-ATACAAAAA-CAGGAACAGTCGCAGGCG-TCCTCAAAG--	1	0	0											M00212:125:000000000-JJPTF:1:1102:13422:2908 2:N:0:CGTACTAG+TATCCTCT,Mon Jun 27 15:49:40 EDT 2022,,,,CTCAAGAGCTATAATATAGTACCTGATAATGATATCAACGATGATCAAGCTGACGCCTTTTGTATCTTACTCTATGTAGAAAGTCAGGAGAATAAATGATTGTAATTAATATTGCCTTGGTTATTCTAGGCATTTTATATGGTGTAGGTTCGGTTACCAACTTTAAAGAGTGGTATTATCGCCATGACTATCTAGCTATTATGCTAAGTGTATTTACATCTATCTTATTGGTAGTAGCTGGAGTATTAAA,P0081358P10_S46_L001_R_001,urn:local:.:iq2k-ezq…	M00212:125:000000000-JJPTF:1:1102:12720:3230 1:N:0:CGTACTAG+AGAGTAGA,Mon Jun 27 15:56:21 EDT 2022,,,,GTTTTGTTCTTATGAAACTGTAATTACTGCACCAGCGTTATAAGTTTCAACGTGTCCGCTTGTTAGTGTCTCAACCAAAATCATGTTGCTGTTAGTTTTCCATTCAAAGGCATCAACTTTTGTAAGGTCTTGCA,P0081358P20_S2_L001_R1_001,urn:local:.:qrot-ezqm9vn
214	M00212:125:000000000-JJPTF:1:2110:10182:24416 2:N:0:CGTACTAG+TATCCTCT (reversed): C-GA-ATT-A-A-G-AATT-C-GC---G--C-GGC	0	M00212:125:000000000-JJPTF:1:1114:23497:26278 1:N:0:CGTACTAG+TATCCTCT (reversed): GCAAAC-AGCGCCGTGAATATCCGCCGCGCACCGAATACAAAAACAGGAACAGTCGCAGGCGTCCTCAAAGCA	0	0	M00212:125:000000000-JJPTF:1:1103:10763:4140 1:N:0:CGTACTAG+AGAGTAGA (reversed): C--GCAT-TA-AG-G------------------	1	M00212:125:000000000-JJPTF:1:2105:9985:25138 1:N:0:CGTACTAG+AGAGTAGA (reversed): GCAAACATCGCCGT-GAATAT-CCGCCGCG-CACCGA-ATACAAAAA-CAGGAACAGTCGCAGGCG-TCCTCAAAGCA	1	0	0											M00212:125:000000000-JJPTF:1:1102:16361:2918 1:N:0:CGTACTAG+TATCCTCT,Mon Jun 27 15:49:40 EDT 2022,,,,CAGTTGCTCTTTTTGACGCTGTAAGCTCAAGTTATGGTTGATGTAAGCAATTTGCTGTGCGTGTCGTCCAAGTTTGCCTTGCGTATTAAGCTCGATTAGTTTAGCCAGTCCGTCGCCAAGAATTTCATCAGCTACAAGATTATACTTGTATTTTTTATTTGTGTTTCGTACGTAGTTGTCAAGTGTTTGTTTAATTTTAAGTTTTTTGTGTAGTTCTCTTAATG,P0081358P10_S46_L001_R_001,urn:local:.:iq2l-ezqlez3	M00212:125:000000000-JJPTF:1:1102:14515:3231 1:N:0:CGTACTAG+AGAGTAGA,Mon Jun 27 15:56:21 EDT 2022,,,,ACTAATAACCAATAGTGCTGAAATTAAAGTAACTGAAAATGAGGACGGCTCGAAATCATTTCAAGGCATTGGGTCAGAAGTTGGTGTAGAGAACCTTAACGGTATTGTCTTGACTCCTAACTGTATTGAGTTTGCTAGAGAACGATATCCATTGCTATATGAACATGGTGCTGGATCTAGTGAAGTCATTGGGGACGCAAAAGTTTACTATGATTTGGCTTCTAATAAATACCTGACTGACTTTACGCTTT,P0081358P20_S2_L001_R1_001,urn:local:.:qrou-ez…
215	M00212:125:000000000-JJPTF:1:2101:15310:10576 2:N:0:CGTACTAG+TATCCTCT (reversed): C-GC-ATT-A-A-G-AATT-C-GC---G--C-GGC	0	M00212:125:000000000-JJPTF:1:2103:12936:14417 2:N:0:CGTACTAG+TATCCTCT: GCAAAC-AGCGCCGTGAATATCCGCCGCGCACCGAATACAAAAACAGGAACAGTCGCAGGCGTCCTCAAAGCA	0	0	M00212:125:000000000-JJPTF:1:1104:25206:17879 1:N:0:CGTACTAG+AGAGTAGA (reversed): C--GCAT-TA-AG-G-AT-TC-G--C-G-CGGC	1	M00212:125:000000000-JJPTF:1:1106:8235:23799 1:N:0:CGTACTAG+AGAGTAGA (reversed): GCAAACAGCGCCGT-GAATAT-CCGCCGCG-CACCGA-ATACAAAAA-CAGGAACAGTCGCAGGCG-TCATCAAAGC-	0	1	0											M00212:125:000000000-JJPTF:1:1102:16361:2918 2:N:0:CGTACTAG+TATCCTCT,Mon Jun 27 15:49:40 EDT 2022,,,,CATTAAGAGAACTACACAAAAAACTTAAAATTAAACAAACACTTGACAACTACGTACGAAACACAAATAAAAAATACAAGTATAATCTTGTAGCTGATGAAATTCTTGGCGACGGACTGGCTAAACTAATCGAGCTTAATACGCAAGGCAAACTTGGACGACACGCACAGCAAATTGCTTACATCAACCATAACTTGAGCTTACAGCGTCAAAAAGAGCAACTG,P0081358P10_S46_L001_R_001,urn:local:.:iq2m-ezqlez3	M00212:125:000000000-JJPTF:1:1102:10436:3233 1:N:0:CGTACTAG+AGAGTAGA,Mon Jun 27 15:56:21 EDT 2022,,,,CTGCAATACCACTTGGAGACATGTTGATTAAAGATAACGACAGGTTTCCATGAGAATAAAATGTACCAGCAGTATCAAATTGAGGTAGATTTGTTCCAAAAGCAGGTGGGAAAGTGCCAACCGGAACAATGAAATTCGGTGCGACATTTGGCACAGGAATGC,P0081358P20_S2_L001_R1_001,urn:local:.:qrov-ezqm9vn
216	M00212:125:000000000-JJPTF:1:1105:7324:14628 2:N:0:CGTACTAG+TATCCTCT (reversed): C-GC-ATT-A-A-G-AAGT-C-GC---G--C-GGC	0	M00212:125:000000000-JJPTF:1:2107:6062:14902 2:N:0:CGTACTAG+TATCCTCT: GCAAAC-AGCGCCGTGAATATCCGCCGCGCACCGAATACAAAAACAGGAACAGTCGCAGGCGTCCTCAAAGCA	0	0	M00212:125:000000000-JJPTF:1:1102:22179:14450 2:N:0:CGTACTAG+AGAGTAGA (reversed): C--GCAT-TA-AG-G-AT-TC-G--C-G-CGGC	1	M00212:125:000000000-JJPTF:1:1103:20314:14803 1:N:0:CGTACTAG+AGAGTAGT (reversed): GCAAACATCGCCGT-GAATAT-CCGCCGCG-CACCGA-ATACAAAAA-CAGGAACAGTCGCAGGCG-TCCTCAAAGCA	1	0	0											M00212:125:000000000-JJPTF:1:1102:18695:2924 1:N:0:CGTACTAG+TATCCTCT,Mon Jun 27 15:49:40 EDT 2022,,,,GTATTTAACAAGGCTGTGTTGATTGACTCAACCAATTTGCGTGGAAGTTGGAAAGTTGTATCTGTGATAGTTACACCATTTTCAGCAAGTTTTGCGTTCCAAGCGTTTTTAATTTCTGATTTTCCAGAGTTCTTTTTTAATACATCAAAAAATTCTGTTACAGCGTTTTGTGATTCAATAAAGTTTGTCATTTTATCTTTTCCTTTTGGTTTTTCTTCCTGTGCGTTAAGTTCATTCTCAATTTTGATAAT,P0081358P10_S46_L001_R_001,urn:local:.:iq2n-ez…	M00212:125:000000000-JJPTF:1:1102:15230:3235 1:N:0:CGTACTAG+AGAGTAGA,Mon Jun 27 15:56:21 EDT 2022,,,,TGTTGGGGCGGATTGGTCTAGCGTAAGTCCAGAAATAGCTGTGAATTATATGGCAAGCAAGACAGGAGTAAGTGCTGGTAAATGGCTTGATGTTATTTATAAGGAGTCGAGTGGATACCCTTATGTTGAAAATGAGTTATCATGCCGGGGACTATTACAGATAATGCAAAGCGTGCATGGGCAGGTATCTAACTTAAGTCCACAAGATTATTTAGACAAAGCAGGAAGCATATATC,P0081358P20_S2_L001_R1_001,urn:local:.:qrow-ezqm9vn
217	M00212:125:000000000-JJPTF:1:2101:10947:18384 2:N:0:CGTACTAG+TATCCTCT: C-GC-ATT-A-A-G-GATT-C-GC---G--C-GGC	1	M00212:125:000000000-JJPTF:1:2103:6620:5206 1:N:0:CGTACTAG+TATCCTCT (reversed): GCAAAC-AGCGCCGTGAATATCCGCCGCGCACCGAATACAAAAACAGGAACAGTCGCAGGCGTCATCAAAGCA	0	1	M00212:125:000000000-JJPTF:1:1104:15148:12571 2:N:0:CGTACTAG+AGAGTAGA: ------------G-G-AT-TC-G--C-G-CGGC	1	M00212:125:000000000-JJPTF:1:1106:8020:26745 1:N:0:CGTACTAG+AGAGTAGA: GCAAACAGCGCCGT-GAATAT-CCGCAGCG-CACCGA-ATACAAAAA-CAGGAACAGTCGCAGGCG-TCATCAAAGCA	0	1	0											M00212:125:000000000-JJPTF:1:1102:18695:2924 2:N:0:CGTACTAG+TATCCTCT,Mon Jun 27 15:49:40 EDT 2022,,,,ATTCAATTGAAATTATCAAAATTGAGAATGAACTTAACGCACAGGAAGAAAAACCAAAAGGAAAAGATAAAATGACAAACTTTATTGAATCACAAAACGCTGTAACAGAATTTTTTGATGTATTAAAAAAGAACTCTGGAAAATCAGAAATTAAAAACGCTTGGAACGCAAAACTTGCTGAAAATGGTGTAACTATCACAGATACAACTTTCCAACTTCCACGCAAATTGGTTGAGTCAATCAACACAGC,P0081358P10_S46_L001_R_001,urn:local:.:iq2o-ezq…	M00212:125:000000000-JJPTF:1:1102:12464:3239 1:N:0:CGTACTAG+AGAGTAGA,Mon Jun 27 15:56:21 EDT 2022,,,,ACCAGTAGGAGACCAACCCAAGCCATTTGCTGTTCTTTGTTGACCAAGAATGTCTTCTTTAAGTGCTTGGTCTGTTTGAATAAATACCATTTCTCCTTGAAGTAAGGTAGCACCTTTTTTAACTCCATGGTCTGGTACATCATCAGCAGGATAACTGTTCGTTTCCGCTTGGTCTTCCATTGAACCAACTGATACTAAACC,P0081358P20_S2_L001_R1_001,urn:local:.:qrox-ezqm9vn
218	M00212:125:000000000-JJPTF:1:1101:8641:16714 2:N:0:CGTACTAG+TATCCTCT: C-GC-ATT-A-A-G-AATT-C-GC---G--C-GGC	0	M00212:125:000000000-JJPTF:1:2111:27303:17577 2:N:0:CGTACTAG+TATCCTCT (reversed): GCAAAC-AGCGCCGTGAATATCCGCCGCGCACCGAATACAAAAACAGGAACAGTCGCAGGCGTCCTCAAAGCA	0	0	M00212:125:000000000-JJPTF:1:1102:15749:18777 1:N:0:CGTACTAG+AGAGTAGA (reversed): C--GCAT-TA-AG-G-AT-TC-G--C-G-CGGC	1	M00212:125:000000000-JJPTF:1:1107:12558:12247 1:N:0:CGTACTAG+AGAGTAGA (reversed): GCAAACATCGCCGT-GAATAT-CCGCCGCG-CACCGA-ATACAAAAA-CAGGAACAGTCGCAGGCG-TCCTCAAAGCA	1	0	0											M00212:125:000000000-JJPTF:1:1102:10349:2931 1:N:0:CGTACTAG+TATCCTCT,Mon Jun 27 15:49:40 EDT 2022,,,,ATATAGATTGAATGCCACCAATAACAGTTGTCCATAAATTGCTAAAGAATGTTGTTATTCCGTTCCAAATATTTTGAATGCCTTGTACAATTCCGCTGAACCAATCAACTAAACCTTGCCAGATACCTTTCGCTCCGTCAACTGCTCCATTCCATATATCAGCAAACCATTGTCCGATACCGCTAAAGAACGAAACTATTCCGTCCCATGCACTCTTCAAGAAGTCTACAAAACTAGCCCATGCTTTTTTA,P0081358P10_S46_L001_R_001,urn:local:.:iq2p-ez…	M00212:125:000000000-JJPTF:1:1102:22256:3239 1:N:0:CGTACTAG+AGAGTAGA,Mon Jun 27 15:56:21 EDT 2022,,,,GTATGTAGTCGGTTCAATAGCTGGTGGCAAAAGTAAAGACCCTTTGGAACGTGCAAAGATAATTGCTGACGGTATAACAGAAGTCATTGAGCATTATAACTTATTTGATTATTTTATTTATATTGAAGAACCTATTATCACGTTCAAGTCTAAAGGTAATATCTCATTGATTAGGGCTAACGGTTCGTTCTTAGG,P0081358P20_S2_L001_R1_001,urn:local:.:qroy-ezqm9vn
219	M00212:125:000000000-JJPTF:1:1110:18720:6351 2:N:0:CGTACTAG+TATCCTCT (reversed): C-GC-ATT-A-A-G-AATT-C-GC---G--C-GGC	0	M00212:125:000000000-JJPTF:1:1105:18790:14163 1:N:0:CGTACTAG+TATCCTCT: GCAAAC-AGCGCCGTGAATATCCGCCGCGCACCGAATACAAAAACAGGAACAGTCGCAGGCGTCCTCAAAGCA	0	0	M00212:125:000000000-JJPTF:1:1105:22965:25535 2:N:0:CGTACTAG+AGAGTAGA: C--GCAT-TA-AG-G-AT-TC-G--C-G-CGGC	1	M00212:125:000000000-JJPTF:1:2108:23685:21996 1:N:0:CGTACTAG+AGAGTAGA (reversed): GCAAACATCGCCGT-GAATAT-CCGCCGCG-CACCGA-ATACAAAAA-CAGGAACAGTCGCAGGCG-TCCTCAAAGCA	1	0	0											M00212:125:000000000-JJPTF:1:1102:10349:2931 2:N:0:CGTACTAG+TATCCTCT,Mon Jun 27 15:49:40 EDT 2022,,,,ATAATGGCTGTCAACCCATTTGTACTTCTTGGAATAGCAATCGCCGCTGTCGTTGCTGGTCTAGTTTACTTCTTTACTCAAACAGAAACAGGTAAAAAAGCATGGGCTAGTTTTGTAGACTTCTTGAAGAGTGCATGGGACGGAATAGTTTCGTTCTTTAGCGGTATCGGACAATGGTTTGCTGATATATGGAATGGAGCAGTTGACGGAGCGAAAGGTATCTGGCAAGGTTTAGTTGATTGGTTCAGCGG,P0081358P10_S46_L001_R_001,urn:local:.:iq2q-ez…	M00212:125:000000000-JJPTF:1:1102:9344:3240 1:N:0:CGTACTAG+AGAGTAGA,Mon Jun 27 15:56:21 EDT 2022,,,,GCTATAATGGCTGTCAACCCATTTGTACTTCTTGGAATAGCAATCGCCGCTGTCGTTGCTGGTCTAGTTTACTTCTTTACTCAAACAGAAACAGGTAAAAAAGCATGGGCTAGTTTTGTAGACTTCTTGAAGAGTGCATGGGACGGAATAGTTTCGTTCTTTAGCGGTATCGGACAATGGTTTGCTGATATATGGAATGGAGCAGTTGACGGAGCGAAAGGTATCTGGCAAGGTTTAGTTGATTGGTTCAG,P0081358P20_S2_L001_R1_001,urn:local:.:qroz-ezq…
220	M00212:125:000000000-JJPTF:1:1109:26952:12511 1:N:0:CGTACTAG+TATCCTCT (reversed): C-GC-ATT-A-A-G-AATT-C-GC---G--C-GGC	0	M00212:125:000000000-JJPTF:1:2107:13982:26926 1:N:0:CGTACTAG+TATCCTCT: GCAAAC-AGCGCCGTGAATATCCGCCGCGCACCGAATACAAAAACAGGAACAGTCGCAGGCGTCCTCAAAGCA	0	0	M00212:125:000000000-JJPTF:1:1108:17845:21910 2:N:0:CGTACTAG+AGAGTAGA (reversed): C--GCAT-TA-AG-G-AT-TC-G--C-G-CGGC	1	M00212:125:000000000-JJPTF:1:1103:7400:13986 1:N:0:CGTACTAG+AGAGTAGA (reversed): GCAAACATCGCCGT-GAATAT-CCGCCGCG-CACCGA-ATACAAAAA-CAGGAACAGTCGCAGGCG-TCCTCAAAGCA	1	0	0											M00212:125:000000000-JJPTF:1:1102:15810:2933 1:N:0:CGTACTAG+TATCCTCT,Mon Jun 27 15:49:40 EDT 2022,,,,GATGTAAATACACTTAGCATAATAGCTAGATAGTCATGGCGATAATACCACTCTTTAAAGTTGGTAACCGAACCTACACTATATAAAATGCCTAGAATAACCAAGGCAATATTAATTACAATCATTTATTCTCCTGACTTTCTACATAGAGTAAGATACAAAAGGCGTCAGCTTGATCATCGTTGATATCATTATCAGGTACTATATTATAGCTCTTGAGTATCTCAATGCTTTGTTCTTTTCTTGCTTTG,P0081358P10_S46_L001_R_001,urn:local:.:iq2r-ez…	M00212:125:000000000-JJPTF:1:1102:14067:3242 1:N:0:CGTACTAG+AGAGTAGA,Mon Jun 27 15:56:21 EDT 2022,,,,GATAAATACTTTTTCAACAGTAGGAAAAACAAAGTTATAGTTTACGTATTCGCCTGATTCCTTAGCTTGTACACGACCGCTTACCGTTATGGTGTCGCCTAATTGAATGAAGTCAGGCAAGAATGCTGAACCGTACGCGACTTTTACGTTAGATCCCTTTTCTTTTTCAAACAATGGAACTGAAATAATTTTCTTGTCGCCTTTTGCTGTGCTTGCTGTTCGTGTATTTTTTTCGTTCGCTTGTGCTGTAA,P0081358P20_S2_L001_R1_001,urn:local:.:qrp0-ez…
221	M00212:125:000000000-JJPTF:1:2111:9263:8577 2:N:0:CGTACTAG+TATCCTCT (reversed): C-GC-ATT-A-A-G-AATT-C-GC---G--C-GGC	0	M00212:125:000000000-JJPTF:1:2105:21992:14135 1:N:0:CGTACTAG+TATCCTCT: GCAAAC-AGCGCCGTGAATATCCGCCGCGCACCGAATACAAAAACAGGAACAGTCGCAGGCGTCCTCAAAGCA	0	0	M00212:125:000000000-JJPTF:1:1112:26881:12353 1:N:0:CGTACTAG+AGAGTAGA (reversed): C--GCAT-TA-AG-G-AT-TC-G--C-G-CGGC	1	M00212:125:000000000-JJPTF:1:1106:13293:27545 1:N:0:CGTACTAG+AGAGTAGA (reversed): GCAAACATCGCCGT-GAATAT-CCGCCGCG-CACCGA-ATACAAAAA-CAGGAACAGTCGCAGGCG-TCCTCAAAGC-	1	0	0											M00212:125:000000000-JJPTF:1:1102:15810:2933 2:N:0:CGTACTAG+TATCCTCT,Mon Jun 27 15:49:40 EDT 2022,,,,CTTAAACAAAGGTAAAAGCAAAGCAAGAAAAGAACAAAGCATTGAGATACTCAAGCGCTATAATATAGCACCTGATAATGATATCAACGATGATCAAGCTGACGCCTTTTGTATCTTACTCTATGTAGAAAGTCAGGAGAATAAATGATTGTAATTAATATTGCCTTGGTTATTCTAGGCATTTTATATGGTGTAGGTTCGGTTACCAACTTTAAAGAGTGGTATTATCGCAATGACTATCTAGCTATTAT,P0081358P10_S46_L001_R_001,urn:local:.:iq2s-ez…	M00212:125:000000000-JJPTF:1:1102:19580:3242 1:N:0:CGTACTAG+AGAGTAGA,Mon Jun 27 15:56:21 EDT 2022,,,,CATCTTTTCCACTAACTTCTTGCGTCCTTTCGGTGTCAAGTTGTTCAGTTGCCTTATCATGTTCTCTTGCGATTCTGTCAGCTTCGGCTCGTTTTTCAGCTTCAACTCTTCGTTTATTTTCTTCACTAATTCGTTGTTCTTCAAGTGCTTTCTCCTTAGCTTGCCTTATATGCTCATATTTTGCT,P0081358P20_S2_L001_R1_001,urn:local:.:qrp1-ezqm9vn
222	M00212:125:000000000-JJPTF:1:2109:14804:18975 1:N:0:CGTACTAG+TATCCTCT (reversed): C-GC-ATT-A-A-G-AATT-C-GC---G--C-GGC	0	M00212:125:000000000-JJPTF:1:1102:19368:18893 1:N:0:CGTACTAG+TATCCTCT (reversed): GCAAAC-AGCGCCGTGAATATCCGCCGCGCACCGAATACAAAAACAGGAACAGTCGCAGGCGTCCTCAAAGCA	0	0	M00212:125:000000000-JJPTF:1:1106:9733:4646 2:N:0:CGTACTAG+AGAGTAGA: C--GCAT-TA-AG-G-AT-TC-G--C-G-CGGC	1	M00212:125:000000000-JJPTF:1:2108:23685:21996 2:N:0:CGTACTAG+AGAGTAGA: GCAAACATCGCCGT-GAATAT-CCGCCGCG-CACCGA-ATACAAAAA-CAGGAACAGTCGCAGGCG-TCCTCAAAGCA	1	0	0											M00212:125:000000000-JJPTF:1:1102:19999:2935 1:N:0:CGTACTAG+TATCCTCT,Mon Jun 27 15:49:40 EDT 2022,,,,ATTGATAGTGAATCAAACGCTCCATTTTCCACAGCTTTGTTAATGTTTGGTGCATTGTCATAAAGCGTAAAGTCAGTCAGGTATTTATTAGAAGCCAAATCATAGTAAACTTTTGCGTCCCCAATGACTTCACTAGATCCAGCACCATGTTCATATAGCAATGGATATCGTTCTCTAGCAAACTCAATACAGTTAGGAGTCAAGAC,P0081358P10_S46_L001_R_001,urn:local:.:iq2t-ezqlez4	M00212:125:000000000-JJPTF:1:1102:18923:3245 1:N:0:CGTACTAG+AGAGTAGA,Mon Jun 27 15:56:21 EDT 2022,,,,GGGCATTAGCTATTGAGTATAAAGCACCCATTTTTGTGTATTTGCGTTTCTTACACATAATCTAACCACTCCTTTATAGTAAATAATTCAAAGCCTTTTAGCTTGTCTTGTTTTTCAATTGCTACCTGCTTATTATCTTGCTCTCTTAGCAGTTCAATTA,P0081358P20_S2_L001_R1_001,urn:local:.:qrp2-ezqm9vn
223	M00212:125:000000000-JJPTF:1:2112:21580:3228 1:N:0:CGTACTAG+TATCCTCT (reversed): C-GC-ATT-A-A-G-GATT-C-GC---G--C-GGC	1	M00212:125:000000000-JJPTF:1:1107:7730:23008 1:N:0:CGTACTAG+TATCCTCT: GCAAAC-AGCGCCGTGAATATCCGCCGCGCACCGAATACAAAAACAGGAACAGTCGCAGGCGTCCTCAAAGCA	0	0	M00212:125:000000000-JJPTF:1:2106:5370:18649 1:N:0:CGTACTAG+AGAGTAGA (reversed): C--GCAT-TA-AG-G-AT-TC-G--C-G-CGGC	1	M00212:125:000000000-JJPTF:1:2106:28353:15429 1:N:0:CGTACTAG+AGAGTAGA: GCAAACATCGCCGT-GAATAT-CCGCCGCG-CACCGA-ATACAAAAA-CAGGAACAGTCGCAGGCG-TCCTCAAAGCA	1	0	0											M00212:125:000000000-JJPTF:1:1102:19999:2935 2:N:0:CGTACTAG+TATCCTCT,Mon Jun 27 15:49:40 EDT 2022,,,,GTCTTGACTCCTAACTGTATTGAGTTTGCTAGAGAACGATATCCATTGCTATATGAACATGGTGCTGGATCTAGTGAAGTCATTGGGGACGCAAAAGCTTACTATGATTTGGCTTCTAATAAATACCTGACTGACTTTACGCTCTATGACAATGCACCAAACATTAACAAAGCTGTGGAAAATGGAGCGTTTGATTCACTATCAAT,P0081358P10_S46_L001_R_001,urn:local:.:iq2u-ezqlez4	M00212:125:000000000-JJPTF:1:1102:13317:3248 1:N:0:CGTACTAG+AGAGTAGA,Mon Jun 27 15:56:21 EDT 2022,,,,CTAATAGCGCAAGCCGAAGGACTAGATTAATCAGAAGCCACGGTCATACCTATACTTATGCTAGATATCAAAATACTGGGCAATTATCAGGAAACTTAAAACAAGTTAAAAAAGGCGATAAAATAGTCGTTAATGCAGGTACTAGGGCTAATTACACTAGCGGTTATCA,P0081358P20_S2_L001_R1_001,urn:local:.:qrp3-ezqm9vn
224	M00212:125:000000000-JJPTF:1:2107:8434:3603 2:N:0:CGTACTAG+TATCCTCT: C-GC-ATT-A-A-G-GATT-C-GC---G--C-GGC	1	M00212:125:000000000-JJPTF:1:1108:13894:12414 1:N:0:CGTACTAG+TATCCTCT: GCAAAC-ATCGCCGTGAATATCCGCCGCGCACCGAATACAAAAACAGGAACAGTCGCAGGCGTCCTCAAAGCA	1	0	M00212:125:000000000-JJPTF:1:1108:11530:14664 2:N:0:CGTACTAG+AGAGTAGA: C--GCAT-TA-AG-G-AT-TC-G--C-G-CGGC	1	M00212:125:000000000-JJPTF:1:1105:25045:16119 1:N:0:CGTACTAG+AGAGTAGA (reversed): GCAAACATCGCCGT-GAATAT-CCGCCGCG-CACCGA-ATACAAAAA-CAGGAACAGTCGCAGGCG-TCCTCAAAGC-	1	0	0											M00212:125:000000000-JJPTF:1:1102:10534:2942 1:N:0:CGTACTAG+TATCCTCT,Mon Jun 27 15:49:40 EDT 2022,,,,GAATTAGTAAGGCTTACCAGTCCTTTTTATATCAATGAAGATACAAGTATTTTAGATAATGCTCTAGCTAGTATTCAAACTAAGCTGGAACAAGGTAAATTGCGTGGCTTATTGAAAATTAATGCCTTTCTTGATATTGACAATACACAGGAGTATCGAGAAAAAGCACTAGCAACAATAAAGAATATGCAAGAGGGTTCGAGTTACAACGGTTTGACAC,P0081358P10_S46_L001_R_001,urn:local:.:iq2v-ezqlez4	M00212:125:000000000-JJPTF:1:1102:18371:3274 1:N:0:CGTACTAG+AGAGTAGA,Mon Jun 27 15:56:21 EDT 2022,,,,GTTTAAAGCCTATATTTTCGTTCCTGTGAGCGTTAAGTTAATTAGACTTGAATTATATCGCAATGATATAAACACGCTCATACG,P0081358P20_S2_L001_R1_001,urn:local:.:qrp4-ezqm9vn
225	M00212:125:000000000-JJPTF:1:2103:2581:12468 1:N:0:CGTACTAG+TATCCTCT (reversed): C-GC-ATT-A-A-G-AATT-C-GC---G--C-GGC	0	M00212:125:000000000-JJPTF:1:1103:18396:6555 1:N:0:CGTACTAG+TATCCTCT (reversed): GCAAAC-AGCGCCGTGAATATCCGCCGCGCACCGAATACAAAAACAGGAACAGTCGCAGGCGTCCTCAAAGCA	0	0	M00212:125:000000000-JJPTF:1:1107:17678:17462 1:N:0:CGTACTAG+AGAGTAGA (reversed): C--GCAT-TA-AG-G-AT-TC-G--C-G-CGGC	1	M00212:125:000000000-JJPTF:1:1101:16419:13169 1:N:0:CGTACTAG+AGAGTAGA: GCAAACATCGCCGT-GAATAT-CCGCCGCG-CACCGA-ATACAAAAA-CAGGAACAGTCGCAGGCG-TCATCAAAGCA	0	0	1											M00212:125:000000000-JJPTF:1:1102:10534:2942 2:N:0:CGTACTAG+TATCCTCT,Mon Jun 27 15:49:40 EDT 2022,,,,GTGTCAAACCGTTGTAACTCGAACCCTCTTGCATATTCTTTATTGTTGCTAGTGCTTTTTCTCGATACTCCTGTGTATTGTCAATATCAAGAAAGGCATTAATTTTCAATAAGCCACGCAATTTACCTTGTTCCAGCTTAGTTTGAATACTAGCTAGAGCATTATCTAAAATACTTGTATCTTCATTGATATAAAAAGGACTGGTAAGCCTTACTAATTC,P0081358P10_S46_L001_R_001,urn:local:.:iq2w-ezqlez4	M00212:125:000000000-JJPTF:1:1102:20039:3277 1:N:0:CGTACTAG+AGAGTAGA,Mon Jun 27 15:56:21 EDT 2022,,,,CATCTAACAAGGCTTTACGGTCTTCTGTTTTAACAATCAAATAACGACGTCCAGCAGTAGGGCGAACAAAGTCAACCGCTTCTTCAATAGCGTCAGCAAATGGAGTTTTGCCAGCTGATTTGGCTTTTGTAGTAATTTTTTTGATTTTTTTGACATCTGCTTCTTTGTCAATTGATTTGAAGCCGTTTGTTCCGTCTCCCTCAACAAGTGCAAGGTCAACAATTTTATTAACGATAGCTTGTGTAAGTT,P0081358P20_S2_L001_R1_001,urn:local:.:qrp5-ezqm…
226	M00212:125:000000000-JJPTF:1:2109:19811:26448 1:N:0:CGTCCTAG+TATCCTCT (reversed): C-GC-ATT-A-A-G-AATT-C-GC---G--C-GGC	0	M00212:125:000000000-JJPTF:1:2112:12161:20036 2:N:0:CGTACTAG+TATCCTCT (reversed): GCAAAC-AGCGCCGTGAATATCCGCCGCGCACCGAATACAAAAACAGGAACAGTCGCAGGCGTCCTCAAAGCA	0	0	M00212:125:000000000-JJPTF:1:2114:24660:25829 1:N:0:CGTACTAG+AGAGTAGA: C--GCAT-TA-AG-G-AT-TC-G--C-G-CGGC	1	M00212:125:000000000-JJPTF:1:1101:16419:13169 2:N:0:CGTACTAG+AGAGTAGA (reversed): GCAAACATCGCCGT-GAATAT-CCGCCGCG-CACCGA-ATACAAAAA-CAGGAACAGTCGCAGGCG-TCATCAAAGCA	0	0	1											M00212:125:000000000-JJPTF:1:1102:20790:2943 1:N:0:CGTACTAG+TATCCTCT,Mon Jun 27 15:49:40 EDT 2022,,,,GATATATGGAATGGAGCAGTTGACGGAGCGAAAGGTATCTGGCAAGGTTTAGTTGATTGGTTCAGCGGAATTGTACAAGGCATTCAAAATATTTGGAACGGAATAACAGCATTCTTTAGCAATTTATGGACAACTGTTATTGGTGGCATTCAATCTATATGGGGCGGAGTAACTGGCTTTTTTAGTGGAATATTCGACGCAGTTAGTTCAGTAGTTTCTACAGTATTTAGCGCTATTGGTGGCTTTGCTAG,P0081358P10_S46_L001_R_001,urn:local:.:iq2x-ez…	M00212:125:000000000-JJPTF:1:1102:11013:3278 1:N:0:CGTACTAG+AGAGTAGA,Mon Jun 27 15:56:21 EDT 2022,,,,AGTTAGGAGTCAAGACAATACCGTTAAGGTTCTCTACACCAACTTCTGACCCAATGCCTTGAAATGATTTCGAGCCGTCCTCATTTTCAGTTACTTTAATTTCAGCACTATTGGTTATTAGTTTCATCTGTGCTTGTTACGTCCTTTCTATTGCCTTGTAGGTCACTTAGATTTTTAACAGCAACTGCATTAAGGTTAGCTATGTAAACA,P0081358P20_S2_L001_R1_001,urn:local:.:qrp6-ezqm9vn
227	M00212:125:000000000-JJPTF:1:2114:12181:15991 2:N:0:CGTACTAG+TATCCTCT (reversed): C-GC-ATT-A-A-G-GATT-C-GC---G--C-GGC	1	M00212:125:000000000-JJPTF:1:1108:21002:15068 2:N:0:CGTACTAG+TATCCTCT: GCAAAC-AGCGCCGTGAATATCCGCCGCGCACCGAATACAAAAACAGGAACAGTCGCAGGCGTCCTCAAAGCA	0	0	M00212:125:000000000-JJPTF:1:2111:26637:7059 2:N:0:CGTACTAG+AGAGTAGA (reversed): C--GCAT-TA-AG-G-AT-TC-G--C-G-CGGC	1	M00212:125:000000000-JJPTF:1:2102:22017:19345 1:N:0:CGTACTAG+AGAGTAGA (reversed): ---AACATCGCCGT-GAATAT-CCGCCGCG-CACCGA-ATACAAAAA-CAGGAACAGTCGCAGGCG-TCCTCAAAGCA	1	0	0											M00212:125:000000000-JJPTF:1:1102:20790:2943 2:N:0:CGTACTAG+TATCCTCT,Mon Jun 27 15:49:40 EDT 2022,,,,ACGCTAACCAGTACATCCCAAGCTGAACTAGCAAAGCCACCAATAGCGCTAAATACTGTAGAAACTACTGAACTAACTGCGTCGAATATTCCACTAAAAAAGCCAGTTACTCCGCCCCATATAGATTGAATGCCACCAATAACAGTTGTCCATAAATTGCTAAAGAATGCTGTTATTCCGTTCCAAATATTTTGAATGCCTTGTACAATTCCGCTGAACCAATCAACTAAACCTTGCCAGATACCTTTCG,P0081358P10_S46_L001_R_001,urn:local:.:iq2y-ezq…	M00212:125:000000000-JJPTF:1:1102:10690:3287 1:N:0:CGTACTAG+AGAGTAGA,Mon Jun 27 15:56:21 EDT 2022,,,,TTGTAGCAGTAGTTACATTAGGAATAACAGGAGCTACAAGTGTAATTGCACCAGCTAGAACTGTATCAGGTTGCATAATGAACAGTCCGCTTTCCATTTTCTTGACGAAATCTTTTGCTTGTTCTCCCCAAATTTCGTACTCAATAGCAGGGACTTTTTTACCTCCATTCAAATAAATATCTGAATCAGTCGCTTGTACTGCCAAAGTCCATTGGATAGGGTCTACACCGTCAACTGAATCTGTTTCTGAT,P0081358P20_S2_L001_R1_001,urn:local:.:qrp7-ez…
228	M00212:125:000000000-JJPTF:1:2114:19258:17962 1:N:0:CGTACTAG+TATCCTCT (reversed): C-GC-ATT-A-A-G-GATT-C-GC---G--C-GGC	1	M00212:125:000000000-JJPTF:1:1101:7436:5590 2:N:0:CGTACTAG+TATCCTCT (reversed): GCAAAC-AGCGCCGTGAATATCCGCCGCGCACCGAATACAAAAACAGGAACAGTCGCAGGCGTCCTCAAAGCA	0	0	M00212:125:000000000-JJPTF:1:2112:28633:19491 2:N:0:CGTACTAG+AGAGTAGA: C--GCAT-TA-AG-G-AT-TC-G--C-G-CGGC	1	M00212:125:000000000-JJPTF:1:1101:6831:6737 2:N:0:CGTACTAG+AGAGTAGA (reversed): GCAACCGGGCCCGT-GAATTT-CCGCCGCG-CACCGA-TCAAAAAAC-CAGGACAGGCGGCGGGCG-TCATAAAGGCG	0	1	0											M00212:125:000000000-JJPTF:1:1102:9584:2952 1:N:0:CGTACTAG+TATCCTCT,Mon Jun 27 15:49:40 EDT 2022,,,,GTTATGGTAAGAACGGAACTTTCAGCGAAAAGATAACGTTCGATATAATCACAAAGTGGTATACTTACGAAAATTTAACTTTTGAAATGATTCAAAATGGTAAAGTTATTGCCGGAAAGTCTAAAATTTATGGTGGAACAGCACCAGGAGACTATAAGTATATCAAAGGAACTTCTTACACTTATTATGGAGAAAGTAATATAGACCGTTTAAGCCGGTGGGATATTAAAGATGAAATATTTAGTTTTATG,P0081358P10_S46_L001_R_001,urn:local:.:iq2z-ezq…	M00212:125:000000000-JJPTF:1:1102:12551:3306 1:N:0:CGTACTAG+AGAGTAGA,Mon Jun 27 15:56:21 EDT 2022,,,,TACTGGTACTGTTTATTTGCCTTGTGGTGCAGGTGGTCAAGCATGGCAATAAATTTACTTAATACATCAAGCATAGCTAAAGAAATGCAAACTAAAGTAACAGAACGCATGGGAGATTGGTTTGAAGCAGAGTTTAAAGCGAAGGCTAATAGCGCAAGCCGAAGGACTAGATTAATCAGAAGCCACGGTCATACCTATACTTATGCTAGATATCAAAATACTGGGCAATTATCAGGAAACTTAAAACAAGT,P0081358P20_S2_L001_R1_001,urn:local:.:qrp8-ez…
229	M00212:125:000000000-JJPTF:1:2114:14301:24704 2:N:0:CGTACTAG+TATCCTCT (reversed): C-GC-ATT-A-A-G-AATT-C-GC---G--C-GGC	0	M00212:125:000000000-JJPTF:1:1112:20370:13575 1:N:0:CGTACTAG+TATCCTCT (reversed): GCAAAC-AGCGCCGTGAATATCCGCCGCGCACCGAATACAAAAACAGGAACAGTCGCAGGCGTCATCAAAGCA	0	1	M00212:125:000000000-JJPTF:1:1109:8420:26841 1:N:0:CGTACTAG+AGAGTAGA: C--GCAT-TA-AG-G-AT-TC-G--C-G-CGGC	1	M00212:125:000000000-JJPTF:1:1112:12560:23521 1:N:0:CGTACTAG+AGAGTAGA (reversed): GCAAACAGCGCCGT-GAATAT-CCGCCGCG-CACCGA-ATACAAAAA-CAGGAACAGTCGCAGGCG-TCATCAAAGC-	0	1	0											M00212:125:000000000-JJPTF:1:1102:9584:2952 2:N:0:CGTACTAG+TATCCTCT,Mon Jun 27 15:49:40 EDT 2022,,,,GTTCTGTATCGCTCAAAGTCCATTACAGGGAATAAATTTAGAGCAGTTGTCCCCTTCCAACCTTGATAAGTTTCGTCATTTACATCTGTATTTATTAAAATGTAGTCTTGTAATTCTTCCGTCTTAAATGCAATTGCAGTATATTCATTTCCAATATCGTCTAAAAATCTAACTCCAGTGGGTGTCTTAGGAAGTTGAGGATATAATATCCCCATAAAACTAAATATTTCATCTTTAATATCCCACCGG,P0081358P10_S46_L001_R_001,urn:local:.:iq30-ezqle…	M00212:125:000000000-JJPTF:1:1102:18568:3308 1:N:0:CGTACTAG+AGAGTAGA,Mon Jun 27 15:56:21 EDT 2022,,,,AGTTTATAGTCATCAAGTTCTTCGATTTTAGCTTTAAGGTCATGAGCGCTTGATTCTTCCTGTTGCAATCTCCGCCATTCAGTAGGGTTATAAAGTTCAGGGTTTCCGGCCTTAGCAACCATCATCGCTACCAAGC,P0081358P20_S2_L001_R1_001,urn:local:.:qrp9-ezqm9vn
230	M00212:125:000000000-JJPTF:1:2103:10504:6549 2:N:0:CGTACTAG+TATCCTCT (reversed): C-GC-ATT-A-A-G-AATT-C-GC---G--C-GGC	0	M00212:125:000000000-JJPTF:1:1108:8553:18623 2:N:0:CGTACTAG+TATCCTCT: GCAAAC-AGCGCCGTGAATATCCGCCGCGCACCGAATACAAAAACAGGAACAGTCGCAGGCGTCCTCAAAGCA	0	0	M00212:125:000000000-JJPTF:1:1104:21106:20601 1:N:0:CGTACTAG+AGAGTAGA (reversed): C--GCAT-TA-AG-A-AT-TC-G--C-G-CGGC	0	M00212:125:000000000-JJPTF:1:2104:5886:19860 1:N:0:CGTACTAG+AGAGTAGA (reversed): GCAAACATCGCCGT-GAATAT-CCGCCGCG-CACCGA-ATACAAAAA-CAGGAACAGTCGCAGGCG-TCCTCAAAGCA	1	0	0											M00212:125:000000000-JJPTF:1:1102:19315:2963 1:N:0:CGTACTAG+TATCCTCT,Mon Jun 27 15:49:40 EDT 2022,,,,GTTCTTAGGAGTTATGCGTAACCGTCATAATATTGGCTATGTTGATATAAGTAATTCAATGTGGTGTGGTTATCACTTAATCAAAGGTAAAAGCAAAGCAAGAAAAGAACAAAGCATTGAGATACTCAAGAGCTATAATATAGTACCTGATAATGATATCAACGATGATCAAGCTGACGCCTTTTGTATCTTACTCTATGTAGAAAGTCAGGAGAATAAATGATTGTAATTAATATTGCCTTGGTTATT,P0081358P10_S46_L001_R_001,urn:local:.:iq31-ezql…	M00212:125:000000000-JJPTF:1:1102:13233:3321 1:N:0:CGTACTAG+AGAGTAGA,Mon Jun 27 15:56:21 EDT 2022,,,,GTTATCTACTTTAATTTTAATACGCTTCTTGTATTCCTGCTGTCGTAAGTACATTAAATATTTATCTCTAGCCACAGTTACCTCCTATAAATAGTATAACACAAAATGCCTACAAAGTCAATCATAGCTTACATAACAGAGGATAAACCAAACCTGAAAAGTGCATTTGATATAATAAGTACATAAGTTAAGAGAGGAAAGCAAATGACAGAAGAACAGCTACTATTTAAGCAAGAAACATTGTCAATGGT,P0081358P20_S2_L001_R1_001,urn:local:.:qrpa-ez…
231	M00212:125:000000000-JJPTF:1:2105:11966:3967 1:N:0:CGTACTAG+TATCCTCT: C-GC-ATT-A-A-G-AATT-C-GC---G--C-GGC	0	M00212:125:000000000-JJPTF:1:2101:7273:4325 2:N:0:CGTACTAG+TATCCTCT (reversed): GCAAAC-AGCGCCGTGAATATCCGCCGCGCACCGAATACAAAAACAGGAACAGTCGCAGGCGTCCTCAAAGCA	0	0	M00212:125:000000000-JJPTF:1:1111:28477:10292 1:N:0:CGTACTAG+AGAGTAGA (reversed): C--GCAT-TA-AG-G-AT-TC-G--C-G-CGGC	1	M00212:125:000000000-JJPTF:1:2108:6906:18479 2:N:0:CGTACTAG+AGAGTAGA (reversed): GCAAACAGCGCCGT-GAATAT-CCGCCGCG-CACCGA-ATACAAAAA-CAGGAACAGTCGCAGGCG-TCATCAAAGCA	0	1	0											M00212:125:000000000-JJPTF:1:1102:19315:2963 2:N:0:CGTACTAG+TATCCTCT,Mon Jun 27 15:49:40 EDT 2022,,,,GATGTAAATACACTTAGCATAATAGCTAGATAGTCATGGCGATAATACCACTCTTTAAAGTTGGTAACCGAACCTACACCATATAAAATGCCTAGAATAACCAAGGCAATATTAATTACAATCATTTATTCTCCTGACTTTCTACATAGAGTAAGATACAAAAGGCGTCAGCTTGATCATCGTTGATATCATTATCAGGTACTATATTATAGCTCTTGAGTATCTCAATGCTTTGTTCTTTTCTTGCTTTG,P0081358P10_S46_L001_R_001,urn:local:.:iq32-ez…	M00212:125:000000000-JJPTF:1:1102:17366:3327 1:N:0:CGTACTAG+AGAGTAGA,Mon Jun 27 15:56:21 EDT 2022,,,,GACTTACATTTTTTGACAGGTGGAGAGTTTATGATTGATGATTCCAACCACATGAATTTGTTATATGAATACATTAAAGAAAATGATATAAAATTCGTGATCTTGGATAACCTAATGACCATGTTGAGA,P0081358P20_S2_L001_R1_001,urn:local:.:qrpb-ezqm9vn
232	M00212:125:000000000-JJPTF:1:2105:11966:3967 2:N:0:CGTACTAG+TATCCTCT (reversed): C-GC-ATT-A-A-G-AATT-C-GC---G--C-GGC	0	M00212:125:000000000-JJPTF:1:1113:11929:10857 1:N:0:CGTACTAG+TATCCTCT (reversed): GCAAAC-AGCGCCGTGAATATCCGCCGCGCACCGAATACAAAAACAGGAACAGTCGCAGGCGTCCTCAAAGCA	0	0	M00212:125:000000000-JJPTF:1:2112:19446:25390 1:N:0:CGTACTAG+AGAGTAGA (reversed): C--GCAT-TA-AG-G------------------	1	M00212:125:000000000-JJPTF:1:2110:6783:14396 2:N:0:CGTACTAG+AGAGTAGA (reversed): GCAAACAGCGCCGT-GAATAT-CCGCCGCG-CACCGA-ATACAAAAA-CAGGAACAGTCGCAGGCG-TCATCAAAGCA	0	1	0											M00212:125:000000000-JJPTF:1:1102:11853:2978 1:N:0:CGTACTAG+TATCCTCT,Mon Jun 27 15:49:40 EDT 2022,,,,CAATTAAGCACAGCACGTAAGTTTAAAATGATTACAGGTAAAGACCTTTTCCAGCAACAAAAAGCAATGGATACAGAGCTTAAAAAAGAAGACGGAGAAATTACTGATGTAATGGAGTTCGTTCAATATGGTTTATACT,P0081358P10_S46_L001_R_001,urn:local:.:iq33-ezqlez4	M00212:125:000000000-JJPTF:1:1102:10705:3327 1:N:0:CGTACTAG+AGAGTAGA,Mon Jun 27 15:56:21 EDT 2022,,,,GTAATTACAGTTTCATAAGAACAAAACGGAGGAAGTAGATGATAGATTATATTAAGGTCTATTGTGGTATTCCGATTTTAGTAACAGCTTATGAT,P0081358P20_S2_L001_R1_001,urn:local:.:qrpc-ezqm9vn
233	M00212:125:000000000-JJPTF:1:1110:14240:24635 1:N:0:CGTACTAG+TATCCTCT (reversed): C-GC-ATT-A-A-G-AATT-C-GC---G--C-GGC	0	M00212:125:000000000-JJPTF:1:1108:6829:9756 1:N:0:CGTACTAG+TATCCTCT (reversed): GCAAAC-AGCGCCGTGAATATCCGCCGCGCACCGAATACAAAAACAGGAACAGTCGCAGGCGTCCTCAAAGCA	0	0	M00212:125:000000000-JJPTF:1:2103:19761:27094 2:N:0:CGTACTAG+AGAGTAGA: C--GCAT-TA-AG-G-AT-TC-G--C-G-CGGC	1	M00212:125:000000000-JJPTF:1:2106:23844:19706 1:N:0:CGTACTAG+AGAGTAGA (reversed): GCAAACATCGCCGT-GAATAT-CCGCCGCG-CACCGA-ATACAAAAA-CAGGAACAGTCGCAGGCG-TCCTCAAAGC-	1	0	0											M00212:125:000000000-JJPTF:1:1102:11853:2978 2:N:0:CGTACTAG+TATCCTCT,Mon Jun 27 15:49:40 EDT 2022,,,,AGTATAAACCATATTGAACGAACTCCATTACATCAGTAATTTCTCCGTCTTCTTTTTTAAGCTCTGTATCCATTGCTTTTTGTTGCTGGAAAAGGTCTTTACCTGTAATCATTTTAAACTTACGTGCTGTGCTTAATTG,P0081358P10_S46_L001_R_001,urn:local:.:iq34-ezqlez4	M00212:125:000000000-JJPTF:1:1102:14320:3330 1:N:0:CGTACTAG+AGAGTAGA,Mon Jun 27 15:56:21 EDT 2022,,,,CTCCAATACCATTACTTTGCCAGATATTATTAGTTGATTGTAACCCTAAATTAGAGGGCTGGTAAAATCTAACTTTTCCATTTGTTACGTCCCAAACTTTATCGTCTGTTCCGTCTAAGTTGGTATGTATTTTATACTGTCTTACCATTAAGCCCTCCCTAGGTC,P0081358P20_S2_L001_R1_001,urn:local:.:qrpd-ezqm9vn
234	M00212:125:000000000-JJPTF:1:2113:17901:15383 2:N:0:CGTACTAG+TATCCTCT (reversed): G-GC-ATA-A-A-G-AATG-C-GC---G--G-GTC	0	M00212:125:000000000-JJPTF:1:1110:24375:15229 1:N:0:CGTACTAG+TATCCTCT: GCAAAC-AGCGCCGTGAATATCCGCCGCGCACCGAATACAAAAACAGGAACAGTCGCAGGCGTCCTCAAAGCA	0	0	M00212:125:000000000-JJPTF:1:1108:12620:17644 2:N:0:CGTACTAG+AGAGTAGA (reversed): C--GCAT-TA-AG-G-AT-TC-G--C-G-CGGC	1	M00212:125:000000000-JJPTF:1:2105:11453:18234 1:N:0:CGTACTAG+AGAGTAGA (reversed): GCAAACAGCGCCGT-GAATAT-CCGCCGCG-CACCGA-ATACAAAAA-CAGGAACAGTCGCAGGCG-TCATCAAAGC-	0	1	0											M00212:125:000000000-JJPTF:1:1102:16620:2982 1:N:0:CGTACTAG+TATCCTCT,Mon Jun 27 15:49:40 EDT 2022,,,,TTGTAGCAGTAGTTACATTAGGAATAACAGGAGCTACAAGTGTAATTGCACCAGCTAGAACTGTATCAGGTTGCATAATGAACAGTCCGCTTTCCATTTTCTTGACGAAATCTTTTGCTTGTTCTCCCCAAATTTCGTACTCAATAGCAGGGACTTTTTTACCTCCATTCAAATAAATATCTGAATCAGTCGCTTGTACTGCCAAAGTCCATTGGATAGGGTCTACAC,P0081358P10_S46_L001_R_001,urn:local:.:iq35-ezqlez4	M00212:125:000000000-JJPTF:1:1102:22255:3334 1:N:0:CGTACTAG+AGAGTAGA,Mon Jun 27 15:56:21 EDT 2022,,,,TTTTGCATTACTTGCCATTACATACCCTTTCTTTTACGCCTTTTCTCTTTTTCTTTTTCCTCTTTCTTTTTCTCTGCAATAAGTTCGATTATTTTATAAACAAGTTCTAGTTCCATTTCCATGAACTGCGTTATATCAATTTCATTATTGCCTAAAATAGTCAAAAGTTCTAAAGTTTTATTTTCCTTTACAGTATCTTTCTTTTTCTTAATCAATGAACTAGAAGAAAAGAAGACCATATCGTCTTCCGT,P0081358P20_S2_L001_R1_001,urn:local:.:qrpe-ez…
235	M00212:125:000000000-JJPTF:1:2101:27116:22041 1:N:0:CGTACTAG+TATCCTCT (reversed): C-GC-ATT-A-A-G-GATT-C-GC---G--C-GGC	1	M00212:125:000000000-JJPTF:1:2103:4226:15474 1:N:0:CGTACTAG+TATCCTCT: GCAAAC-AGCGCCGTGAATATCCGCCGCGCACCGAATACAAAAACAGGAACAGTCGCAGGCGTCCTCAAAGCA	0	0	M00212:125:000000000-JJPTF:1:1109:17388:14487 1:N:0:CGTACTAG+AGAGTAGA: C--GCAT-TA-AG-G-AT-TC-G--C-G-CGGC	1	M00212:125:000000000-JJPTF:1:2105:9741:5987 2:N:0:CGTACTAG+AGAGTAGA (reversed): GCAAACAGCGCCGT-GAATAT-CCGCCGCG-CACCGA-ATACAAAAA-CAGGAACAGTCGCAGGCG-TCATC------	0	1	0											M00212:125:000000000-JJPTF:1:1102:16620:2982 2:N:0:CGTACTAG+TATCCTCT,Mon Jun 27 15:49:40 EDT 2022,,,,GTGTAGACCCTATCCAATGGACTTTGGCAGTACAAGCGACTGATTCAGATATTTATTTGAATGGAGGTAAAAAAGTCCCTGCTATTGAGTACGAAATTTGGGGAGAACAAGCAAAAGATTTCGTCAAGAAAATGGAAAGCGGACTGTTCATTATGCAACCTGATACAGTTCTAGCTGGTGCAATTACACTTGTAGCTCCTGTTATTCCTAATGTAACTACTGCTACAA,P0081358P10_S46_L001_R_001,urn:local:.:iq36-ezqlez4	M00212:125:000000000-JJPTF:1:1102:10572:3334 1:N:0:CGTACTAG+CGAGTAGA,Mon Jun 27 15:56:21 EDT 2022,,,,GGTCAAGATGTTTCTAATTTAGCACGAGCAATCAGACGAGAATTTGACCTAGGGAGGGCTTAATGGTAAGACAGTATAAAATACATACCAACTTAGACGGAACAGACGATAAAGTTTGGGACGTAACAAATGGAAAAGCTAGATTTTACCAGCCCTCTAATTTAGGGTTACAA,P0081358P20_S2_L001_R1_001,urn:local:.:qrpf-ezqm9vn
236	M00212:125:000000000-JJPTF:1:1101:9060:12858 1:N:0:CGTACTAG+TATCCTCT: C-GC-ATT-A-A-G-AATT-C-GC---G--C-GGC	0	M00212:125:000000000-JJPTF:1:1101:23113:17793 1:N:0:CGTACTAG+TATCCTCT (reversed): GCAAAC-AGCGCCGTGAATATCCGCCGCGCACCGAATACAAAAACAGGAACAGTCGCAGGCGTCATCAAAGCA	0	1	M00212:125:000000000-JJPTF:1:2102:12738:7313 1:N:0:CGTACTAG+AGAGTAGA (reversed): C--GCAT-TA-AG-G-A----------------	1	M00212:125:000000000-JJPTF:1:2109:10094:13252 1:N:0:CGTACTAG+AGAGTAGA (reversed): GCAAACAGCGCCGT-GAATAT-CCGCCGCG-CACCGA-ATACAAAAA-CAGGAACAGTCGCAGGCG-TCATCAAAGCA	0	1	0											M00212:125:000000000-JJPTF:1:1102:17566:2985 1:N:0:CGTACTAG+TATCCTCT,Mon Jun 27 15:49:40 EDT 2022,,,,GTTTAATTGAGCGTGTCCCCATTACTCCAATACCATTACTTTGCCAGATATTATTAGTTGATTGTAACCCTAAATTAGAGGGCTGGTAAAATCTAACTTTTCCATTTGTTACGTCCCAAACTTTATCGTCTGTTCCGTCTAAGTTGGTATGTATTTTATACTGTCTTACCATTAAGCCCTCCCTAGGTCAAATTCTCGTCTGATTGCTCGTGCTAAATTAGAAACATCTTGACCAGCACCACCTTGTACAT,P0081358P10_S46_L001_R_001,urn:local:.:iq37-ez…	M00212:125:000000000-JJPTF:1:1102:18715:3346 1:N:0:CGTACTAG+AGAGTAGA,Mon Jun 27 15:56:21 EDT 2022,,,,GTGTATTATCAGTATCTAACGTTTGATGTTCTTCTAGCCATTCGTTCAACTCTTTAGAGATAATAATTTTTTCTGTCATTTTATTCGCCTTTCCAGTTTTTGAAATCATCGGCCATATCTTGTGTAAAGCCCATAATATCTTCAGT,P0081358P20_S2_L001_R1_001,urn:local:.:qrpg-ezqm9vn
237	M00212:125:000000000-JJPTF:1:2113:29012:13198 1:N:0:CGTACTAG+TATCCTCT (reversed): C-GC-ATT-A-A-G-AATT-C-GC---G--C-GGC	0	M00212:125:000000000-JJPTF:1:2104:20912:10478 1:N:0:CGTACTAG+TATCCTCT (reversed): GCAAAC-AGCGCCGTGAATATCCGCCGCGCACCGAATACAAAAACAGGAACAGTCGCAGGCGTCATCAAAGCA	0	1	M00212:125:000000000-JJPTF:1:1109:8420:26841 2:N:0:CGTACTAG+AGAGTAGA (reversed): C--GCAT-TA-AG-G-AT-TC-G--C-G-CGGC	1	M00212:125:000000000-JJPTF:1:2114:7381:5912 2:N:0:CGTACTAG+AGAGTAGA: GCAAACATCGCCGT-GAATAT-CCGCCGCG-CACCGA-ATACAAAAA-CAGGAACAGTCGCAGGCG-TCCTCAAAGCA	1	0	0											M00212:125:000000000-JJPTF:1:1102:17566:2985 2:N:0:CGTACTAG+TATCCTCT,Mon Jun 27 15:49:40 EDT 2022,,,,CAGCTTGGGATGTACTGGTTAGCGGATGGAGTGCAGTAGCTGGCTTCTTTGGTGGAATATTTAATGCTGTAAGTGGAGTTGTATCTAGCGTTTTCAGCGCAATCGGTAGTTTTGCTTCTAGTGCTTGGGGAGTAGTTCAGTCAATATGGAGTGCAGGAGCTGGTTTCTTTAGTGGAATATTCAATTCGGTTCGTAGTGTCGTTAGTGGAGTGTTTAGTGCATTTGGTGGCTTAGCTTCAAGTGCCTGGTCA,P0081358P10_S46_L001_R_001,urn:local:.:iq38-ez…	M00212:125:000000000-JJPTF:1:1102:16513:3348 1:N:0:CGTACTAG+AGAGTAGA,Mon Jun 27 15:56:21 EDT 2022,,,,GTCTCCACTTTCTACAAAAATAAGTCTATCATTGAACTCTGTTTTAACTCTATCTGCTATATACCCTGAATACAGTTTACCGTCGTACCAT,P0081358P20_S2_L001_R1_001,urn:local:.:qrph-ezqm9vn
238	M00212:125:000000000-JJPTF:1:1101:9060:12858 2:N:0:CGTACTAG+TATCCTCT (reversed): C-GC-ATT-A-A-G-AATT-C-GC---G--C-GGC	0	M00212:125:000000000-JJPTF:1:1104:14740:3022 2:N:0:CGTACTAG+TATCCTCT (reversed): GCAAAC-AGCGCCGTGAATATCCGCCGCGCACCGAATACAAAAACAGGAACAGTCGCAGGCGTCCTCAAAGCA	0	0	M00212:125:000000000-JJPTF:1:1102:18193:7371 1:N:0:CGTACTAG+AGAGTAGA: C--GCAT-TA-AG-G-AT-TC-G--C-G-CGGC	1	M00212:125:000000000-JJPTF:1:2105:7465:21696 1:N:0:CGTACTAG+AGAGTAGA (reversed): ---AACATCGCCGT-GAATAT-CCGCCGCG-CACCGA-ATACAAAAA-CAGGAACAGTCGCAGGCG-TCCTCAAAGCA	1	0	0											M00212:125:000000000-JJPTF:1:1102:14935:2992 1:N:0:CGTACTAG+TATCCTCT,Mon Jun 27 15:49:40 EDT 2022,,,,ATCCCATATAGCAGAGAATTGAGATATTGCACCGTCTTGTTGTAACTGTTTGAACAAGTCTTGGAAATACTTAACTACATTTTCTATAGCTTTGCCAGCACCTTTGCCCCAATCGCCCATTTTATCAATTATAGCATTGATAACAGGAGTTAAAGCCTCAAGTGTAGGAAGTAAGGCTTGCGATAAGTCTTCATTAAAACCAGACCAAGTATCCCTTATGGTTTTTGTAGCACCGCTTGAACCGTCTG,P0081358P10_S46_L001_R_001,urn:local:.:iq39-ezqle…	M00212:125:000000000-JJPTF:1:1102:11421:3350 1:N:0:CGTACTAG+AGAGTAGA,Mon Jun 27 15:56:21 EDT 2022,,,,CTCCTTATAAATAACATCAAGCCATTTACCAGCACTTACTCCTGTCTTGCTTGCCATATAATTCGCAGCTATTTCTGGACTTACGCTAGACCAATCCGCCCCAACATTGCCATTAATTGCTTCGTTTGGTACAGCTCCCTCATTTTCATCTTTTCCACTAACTTCTTGCGTCCTTTCGGTGTCAAGTTGTTCAGTTGCCTTATCATGTTCTCTTGCGATTCTGTCAGCTTCGGCTCGTTTTTCAGCTTCAA,P0081358P20_S2_L001_R1_001,urn:local:.:qrpi-ez…
239	M00212:125:000000000-JJPTF:1:1106:17536:12802 2:N:0:CGTACTAG+TATCCTCT (reversed): C-GC-ATT-A-A-G-AATC-C-GC---G--C-GGC	0	M00212:125:000000000-JJPTF:1:1113:7414:22833 2:N:0:CGTACTAG+TATCCTCT (reversed): GCAAAC-AGCGCCGTGAATATCCGCCGCGCACCGAATACAAAAACAGGAACAGTCGCAGGCGTCCTCAAAGCA	0	0	M00212:125:000000000-JJPTF:1:1111:11433:13780 2:N:0:CGTACTAG+AGAGTAGA (reversed): C--GCAT-TA-AG-G-AT-TC-G--C-G-CGGC	1	M00212:125:000000000-JJPTF:1:1110:13458:2175 2:N:0:CGTACTAG+AGAGTAGA (reversed): GCAAACATCGCCGT-GAATAT-CCGCCGCG-CACCGA-ATACAAAAA-CAGGAACAGTCGCAGGCG-TCCTCAAAGC-	1	0	0											M00212:125:000000000-JJPTF:1:1102:14935:2992 2:N:0:CGTACTAG+TATCCTCT,Mon Jun 27 15:49:40 EDT 2022,,,,GCAAAAAGCAGCAGACGGTTCAAGCGGTGCTACAAAAACCATAAGGGATACTTGGTCTGGTTTTAATGAAGACTTATCGCAAGCCTTACTTCCTACACTTGAGGCTTTAACTCCTGTTATCAATGCTATAATTGATAAAATGGGCGATTGGGGCAAAGGTGCTGGCAAAGCTATAGAAAATGTAGTTAAGTATTTCCAAGACTTGTTCAAACAGTTACAACAAGACGGTGCAATATCTCAATTCTCTGCTA,P0081358P10_S46_L001_R_001,urn:local:.:iq3a-ez…	M00212:125:000000000-JJPTF:1:1102:11919:3356 1:N:0:CGTACTAG+AGAGTAGA,Mon Jun 27 15:56:21 EDT 2022,,,,ATTTTAGGCAATAATGAAATTGATATAACGCAGTTCATGGAAATGGAACTAGAACTTGTTTATAAAATAATCGAACTTATTGCAGAGAAAAAGAAAGAGGAAAAAGAAAAAGAGAAAAGGCGTAAAAGAAAGGGTATGTAATGGCAAGTAATGCAAAATTTGAGGTCGAGATATACGGTAATACAACGAAATTCGAGAACTCACTTAAAGGCGTTAATACCGCAATGTCAGGGCTTAGAGGAGAAGCTAAA,P0081358P20_S2_L001_R1_001,urn:local:.:qrpj-ez…
240	M00212:125:000000000-JJPTF:1:2104:15232:3345 1:N:0:CGTACTAG+TATCCTCT (reversed): C-GC-ATT-A-A-G-AATT-C-GC---G--C-GGC	0	M00212:125:000000000-JJPTF:1:2103:4226:15474 2:N:0:CGTACTAG+TATCCTCT (reversed): GCAAAC-AGCGCCGTGAATATCCGCCGCGCACCGAATACAAAAACAGGAACAGTCGCAGGCGTCCTCAAAGCA	0	0	M00212:125:000000000-JJPTF:1:1103:11571:24813 1:N:0:CGTACTAG+AGAGTAGA (reversed): C--GCAT-TA-AG-G-AT-TC-G--C-G-CGGC	1	M00212:125:000000000-JJPTF:1:1104:13787:12617 2:N:0:CGTACTAG+AGAGTAGA (reversed): ---AACAGCGCCGT-GAATAT-CCGCCGCG-CACCGA-ATACAAAAA-CAGGAACAGTCGCAGGCG-TCATCAAAGCA	0	1	0											M00212:125:000000000-JJPTF:1:1102:18216:2994 1:N:0:CGTACTAG+TATCCTCT,Mon Jun 27 15:49:40 EDT 2022,,,,GCAGAAACTTCATCGGCTCATGACGTAGCAAAAAGGATATTTTCAAAGGTTCAATTTCAACCAACTACGACAATTCAACATGCTTCATCTGAAACAGACCCTAGAAACTTGTTATTCATTAACTTTGCTTCAAGAAGCTGGAATAGAAATAGAATCACGACAAGGGTAGATATTAAGC,P0081358P10_S46_L001_R_001,urn:local:.:iq3b-ezqlez4	M00212:125:000000000-JJPTF:1:1102:18000:3364 1:N:0:CGTACTAG+AGAGTAGA,Mon Jun 27 15:56:21 EDT 2022,,,,GTCATACCTATACTTATGCTAGATATCAAAATACTGGGCAATTATCAGGAAACTTAAAACAAGTTAAAAAAGGCGATAAAATAGTCGTTAATGCAGGTACTAGGGCTAATTACACTAGCGGTTATCATGGCATGT,P0081358P20_S2_L001_R1_001,urn:local:.:qrpk-ezqm9vo
241	M00212:125:000000000-JJPTF:1:2111:4036:16967 1:N:0:CGTACTAG+TATCCTCT (reversed): C-GC-ATT-A-A-G-GATT-C-GC---G--C-GGC	1	M00212:125:000000000-JJPTF:1:2103:19215:5326 1:N:0:CGTACTAG+TATCCTCT: GCAAAC-AGCGCCGTGAATATCCGCCGCGCACCGAATACAAAAACAGGAACAGTCGCAGGCGTCCTCAAAGCA	0	0	M00212:125:000000000-JJPTF:1:2108:6847:18673 2:N:0:CGTACTAG+AGAGTAGA: C--GCAT-TA-AG-G-AT-TC-G--C-G-CGGC	1	M00212:125:000000000-JJPTF:1:2102:25378:17472 2:N:0:CGTACTAG+AGAGTAGA (reversed): GCAAACATCGCCGT-GAATAT-CCGCCGCG-CACCGA-ATACAAAAA-CAGGAACAGTCGCAGGCG-TCCTCAAAGCA	1	0	0											M00212:125:000000000-JJPTF:1:1102:18216:2994 2:N:0:CGTACTAG+TATCCTCT,Mon Jun 27 15:49:40 EDT 2022,,,,GCTTAATATCTACCCTTGTCGTGATTCTATTTCTATTCCAGCTTCTTGAAGCAAAGTTAATGAATAACAAGTTTCTAGGGTCTGTTTCAGATGAAGCATGTTGAATTGTCGTAGTTGGTTGAAATTGAACCTTTGAAAATATCCTTTTTGCTACGTCATGAGCCGATGAAGTTTCTGC,P0081358P10_S46_L001_R_001,urn:local:.:iq3c-ezqlez4	M00212:125:000000000-JJPTF:1:1102:22853:3373 1:N:0:CGTACTAG+AGAGTAGA,Mon Jun 27 15:56:21 EDT 2022,,,,CCTTTGCCCCAATCGCCCATTTTATCAATTATAGCATTGATAACAGGAGTTAAAGCCTCAAGTGTAGGAAGTAAGGCTTGCGATAAGTCTTCATTAAAACCAGACCAAGTA,P0081358P20_S2_L001_R1_001,urn:local:.:qrpl-ezqm9vo
242	M00212:125:000000000-JJPTF:1:2105:7435:6378 1:N:0:CGTACTAG+TATCCTCT (reversed): C-GC-ATT-A-A-G-AATT-C-GC---G--C-GGC	0	M00212:125:000000000-JJPTF:1:1113:19571:11184 2:N:0:CGTACTAG+TATCCTCT: GCAAAC-AGCGCCGTGAATATCCGCCGCGCACCGAATACAAAAACAGGAACAGTCGCAGGCGTCCTCAAAGCA	0	0	M00212:125:000000000-JJPTF:1:1102:15226:20416 2:N:0:CGTACTAG+AGAGTAGA (reversed): C--GCAT-TA-AG-G-AT-TC-G--C-G-CGGC	1	M00212:125:000000000-JJPTF:1:2104:5886:19860 2:N:0:CGTACTAG+AGAGTAGA: GCAAACATCGCCGT-GAATAT-CCGCCGCG-CACCGA-ATACAAAAA-CAGGAACAGTCGCAGGCG-TCCTCAAAGCA	1	0	0											M00212:125:000000000-JJPTF:1:1102:11913:2997 1:N:0:CGTACTAG+TATCCTCT,Mon Jun 27 15:49:40 EDT 2022,,,,CTGTAAGCTCATTCTCGTTACTTAACTTAGCCAGTTCTTTGGCATAGTCTAGAGCCTTGTTATGGTCTTTGTCGTAGCTCTCGCCCTCTTTCTTGCCAGCTCTTACTAGATACTTTAATACCTGCATTGTATACCAACCTGCAAGCTCTTCGTAGTTAAAATTATGTTTAAAGTATTCGTTAAGTTCCACACCGTATTCATTGGCATAGTGCCGATTCTTTTTAAAATTCATTAGATGATTCCTCCAAGC,P0081358P10_S46_L001_R_001,urn:local:.:iq3d-ezq…	M00212:125:000000000-JJPTF:1:1102:21259:3374 1:N:0:CGTACTAG+AGAGTAGA,Mon Jun 27 15:56:21 EDT 2022,,,,GTTTAGGGCTATACATCTACTCCAATGAAGATTTACCTGACTTGACAGAAGAACAAAAAGAACTTGAAGCTGAAAAGCAACGACTTAGAGAGATCCAGCCAGCACTAAATAGAGCTGAAGAACTTGGATATCCTAACATGGAACTACTTAAAGCAAAGACAAAAAAAGAAATCTTTGATATCATGACAATTTGGAAAGCAACAGAGGGAAAATAAAAAATGGCAATCATTACAGTTACAGCACAAGCG,P0081358P20_S2_L001_R1_001,urn:local:.:qrpm-ezqm9…
243	M00212:125:000000000-JJPTF:1:1102:4691:16822 2:N:0:CGTACTAG+TATCCTCT (reversed): C-GC-ATT-A-A-G-AATT-C-GC---G--C-GGC	0	M00212:125:000000000-JJPTF:1:1102:26481:14264 1:N:0:CGTACTAG+TATCCTCT (reversed): ACAAAC-AGCGCCGTGAATATCCGCCGCGCACCGAATACAAAAACAGGAACAGTCGCAGGCGTCATCAAAGCA	0	1	M00212:125:000000000-JJPTF:1:1114:12783:8179 1:N:0:CGTACTAG+AGAGTAGA (reversed): C--GCAT-TA-AG-G-AT-TC-G--C-G-CGGC	1	M00212:125:000000000-JJPTF:1:2106:19826:24329 2:N:0:CGTACTAG+AGAGTAGA (reversed): GCAAACAGCGCCGT-GAATAT-CCGCCGCG-CACCGA-ATACAAAAA-CAGGAACAGTCGCAGGCG-TCATCAAAGCA	0	1	0											M00212:125:000000000-JJPTF:1:1102:11913:2997 2:N:0:CGTACTAG+TATCCTCT,Mon Jun 27 15:49:40 EDT 2022,,,,ACAGAAGATGATTCATCATCAGATGAGGAAATAACTTTTCAAGAAACTCATGCTGGTAAATTAATACTTAAAATCATGATTTATACTTTAGTATCTATTATTTGGTTTGCTGTAACTGTATTTATTCCACCATTATTTATAATAACAATTATTTTATTAGTGGTTTATGTGAGTTTTCGCTTGACAATTAAAAAGAAATAGATTATAATAGCATATATGAGTAAAGGAAAAATACAGACAATCAAATTAAG,P0081358P10_S46_L001_R_001,urn:local:.:iq3e-ez…	M00212:125:000000000-JJPTF:1:1102:8575:3378 1:N:0:CGTACTAG+AGAGTAGA,Mon Jun 27 15:56:21 EDT 2022,,,,ACATAGGGCTGATACTTGCAATTAAATAAATAAATTGACCTACAAAGTATAGCAAACCTACGTTAATTACAGTTTTCGCAATGTCAGAGGTTGAAGGAGTTTGAGTAAAGTAAAAGACTGCATATAAAACCCATAGCGCGAAGACTACCGTCAAATCAATCACAAGTCTACGTTTGAAAGGTGGGTTCATCGCT,P0081358P20_S2_L001_R1_001,urn:local:.:qrpn-ezqm9vo
244	M00212:125:000000000-JJPTF:1:1102:10797:19898 2:N:0:CGTACTAG+TATCCTCT (reversed): C-GC-ATT-A-A-G-GATT-C-GC---G--C-GGC	1	M00212:125:000000000-JJPTF:1:1102:21364:17020 2:N:0:CGTACTAG+TATCCTCT (reversed): GCAAAC-AGCGCCGTGAATATCCGCCGCGCACCGAATACAAAAACAGGAACAGTCGCAGGCGTCATCAAAGCA	0	1	M00212:125:000000000-JJPTF:1:1110:8101:22505 2:N:0:CGTACTAG+AGAGTAGA (reversed): C--GCAT-TA-AG-G-AT-TC-G--C-G-CGGC	1	M00212:125:000000000-JJPTF:1:1107:14196:20817 1:N:0:CGTACTAG+AGAGTAGA (reversed): GCAAACATCGCCGT-GAATAT-CCGCCGCG-CACCGA-ATACAAAAA-CAGGAACAGTCGCAGGCG-TCCTCAAAGCA	1	0	0											M00212:125:000000000-JJPTF:1:1102:14502:3002 1:N:0:CGTACTAG+TATCCTCT,Mon Jun 27 15:49:40 EDT 2022,,,,GTTCCATAGTCCATTCCTGTCAACATCATGTATAGCTTTCCGTCATTATTAGAACCGACTGGAAACTCTGTACCATTTGGACTAAAGAATGTAAAGTTTTTAATTGTCATTTTTAACCTTTCTTGAAATTATCTTCGCTTTATCTAAAACTGGGTTATCAGTAATTGAAAGCTCTAATAATCTAAATTTTCTACCGCCATACGGATAACCACCAATTGATACAAATTGACCGACCTCGTATAATAGCGTAG,P0081358P10_S46_L001_R_001,urn:local:.:iq3f-ez…	M00212:125:000000000-JJPTF:1:1102:20232:3379 1:N:0:CGTACTAG+AGAGTAGA,Mon Jun 27 15:56:21 EDT 2022,,,,GAAGAACTTGGATATCCTAACATGGAACTACTTAAAGCAAAGACAAAAAAAGAAATCTTTGATATCATGACAATTTGGAAAGCAACAGAGGGAAAATAAAAAATGGCAATCATTACAGTTACAGCACAAGCGAACGAAAAAAATACACGAACAGCAAGCACAGCAAAAGGCGACAAGAAAATTATTTCAGTTCCATTGTTTGAAAAAGAAAAGGGATCTAACGTAAAAGTCGCGTACGGTTCAGCATTCTT,P0081358P20_S2_L001_R1_001,urn:local:.:qrpo-ez…
245	M00212:125:000000000-JJPTF:1:2113:11226:21241 1:N:0:CGTACTAG+TATCCTCT: C-GC-ATT-A-A-G-AATT-C-GC---G--C-GGC	0	M00212:125:000000000-JJPTF:1:1102:21521:6976 1:N:0:CGTACTAG+TATCCTCT (reversed): GCAAAC-AGCGCCGTGAATATCCGCCGCGCACCGAATACAAAAACAGGAACAGTCGCAGGCGTCCTCAAAGCA	0	0	M00212:125:000000000-JJPTF:1:2101:19853:9210 2:N:0:CGTACTAG+AGAGTAGA (reversed): C--TCAT-TA-AG-G-AT-TC-G--C-G-CGGC	1	M00212:125:000000000-JJPTF:1:1112:23238:17736 1:N:0:CGTACTAG+AGAGTAGA (reversed): GCAAACATCGCCGT-GAATAT-CCGCCGCG-CACCGA-ATACAAAAA-CAGGAACAGTCGCAGGCG-TCCTCAAAGCA	1	0	0											M00212:125:000000000-JJPTF:1:1102:14502:3002 2:N:0:CGTACTAG+TATCCTCT,Mon Jun 27 15:49:40 EDT 2022,,,,GACAAATATAGAATAGATAGCTTCACAGGGTACAGAGAGCTACGTAAAGACCACTTAGAACTTTTATCTGGTAAAGTATATTATAATAGCGAAAACTCGCTTAGAATTGAAACTACGCTATTATACGAGGTCGGTCAATTTGTATCAATTGGTGGTTATCCGTATGGCGGTAGAAAATTTTGATTATTAGAGCTTTCAATTACTGATAACCCAGTTTTAGATAAAGCGAAGATAATTTCCAGAAAGGTTAA,P0081358P10_S46_L001_R_001,urn:local:.:iq3g-ez…	M00212:125:000000000-JJPTF:1:1102:14350:3380 1:N:0:CGTACTAG+AGAGTAGA,Mon Jun 27 15:56:21 EDT 2022,,,,CTTCACTTGCTAATAAGTTCGCTGATATCACGAAAAAAATTGCTGACTTCATTGGTAAAATTAGTAAAAGCAAGGAAGCAATGGATGCTATAAAAGTAGCTTTAGTTGCTTTAGCTGGTGCTTTCGTTGCTATGAAAGTTATCAACGGAATCATTAAGGC,P0081358P20_S2_L001_R1_001,urn:local:.:qrpp-ezqm9vo
246	M00212:125:000000000-JJPTF:1:1114:12808:7577 1:N:0:CGTACTAG+TATCCTCT (reversed): C-GC-ATT-A-A-G-AATT-C-GC---G--C-GGC	0	M00212:125:000000000-JJPTF:1:2108:4676:14965 1:N:0:CGTACTAG+TATCCTCT: GCAAAC-AGCGCCGTGAATATCCGCCGCGCACCGAATACAAAAACAGGAACAGTCGCAGGCGTCCTCAAAGCA	0	0	M00212:125:000000000-JJPTF:1:2108:11251:14694 2:N:0:CGTACTAG+AGAGTAGA (reversed): C--GCAT-TA-AG-G-AT-TC-G--C-G-CGGC	1	M00212:125:000000000-JJPTF:1:1112:23238:17736 2:N:0:CGTACTAG+AGAGTAGA: GCAAACATCGCCGT-GAATAT-CCGCCGCG-CACCGA-ATACAAAAA-CAGGAACAGTCGCAGGCG-TCCTCAAAGCA	1	0	0											M00212:125:000000000-JJPTF:1:1102:9460:3014 1:N:0:CGTACTAG+TATCCTCT,Mon Jun 27 15:49:40 EDT 2022,,,,ACCTCATCTTGTTATTCCTAACTATCAGCAGCTGGTATCTCATTAGATACTATCTTAGTATAGAGCAGTAGGGAATCGAACCCCACACAGTTGCGACCTGTACTTCCTCCAATTACTCTTACCTCATACCTTAGCAACCATGCACAGTTGCCCACAATATGATTAAGTATAGTTTCACCAAGGTACTGCGCAATAGCTTAGCACTTCGTCTATGGAC,P0081358P10_S46_L001_R_001,urn:local:.:iq3h-ezqlez4	M00212:125:000000000-JJPTF:1:1102:15854:3383 1:N:0:CGTACTAG+AGAGTAGA,Mon Jun 27 15:56:21 EDT 2022,,,,GTTCTAGCTGGTGCAATTCCACTTGTAGCTCCTGTTATTCCTAATGTAACTACTGCTACAAAGGGTAATAATGACGGAACAATCGTAGTGCCTGACACTTTGAAAGATTCTAAGGGTGGAACTATAAAAGTAACATCAGTGATTAAGGACGCACATGGAAAAGTAG,P0081358P20_S2_L001_R1_001,urn:local:.:qrpq-ezqm9vo
247	M00212:125:000000000-JJPTF:1:2112:22054:11560 1:N:0:CGTACTAG+TATCCTCT (reversed): C-GC-ATT-A-A-G-AATT-C-GC---G-------	0	M00212:125:000000000-JJPTF:1:1102:20227:27194 2:N:0:CGTACTAG+TATCCTCT (reversed): GCAAAC-AGCGCCGTGAATATCCGCCGCGCACCGAATACAAAAACAGGAACAGTCGCAGGCGTCCTCAAAGCA	0	0	M00212:125:000000000-JJPTF:1:2107:9116:15482 1:N:0:CGTACTAG+AGAGTAGA (reversed): C--GCAT-TA-AG-G-AT-TC-G--C-G-CGGC	1	M00212:125:000000000-JJPTF:1:2103:16171:6845 1:N:0:CGTACTAG+AGAGTAGA (reversed): GCAAACATCGCCGT-GAATAT-CCGCCGCG-CACCGA-ATACAAAAA-CAGGAACAGTCGCAGGCG-TCCTCAAAGCA	1	0	0											M00212:125:000000000-JJPTF:1:1102:9460:3014 2:N:0:CGTACTAG+TATCCTCT,Mon Jun 27 15:49:40 EDT 2022,,,,GTCCATAGACGAAGTGCTAAGCTATTGCGCAGTACCTTGGTGAAACTATACTTAATCATATTGTGGGCAACTGTGCATGGTTGCTAAGGTATGAGGTAAGAGTAATTGGAGGAAGTACAGGTCGCAACTGTGTGGGGTTCGATTCCCTACTGCTCTATACTAAGATAGTATCTAATGAGATACCAGCTGCTGATAGTTAGGAATAACAAGATGAGGT,P0081358P10_S46_L001_R_001,urn:local:.:iq3i-ezqlez5	M00212:125:000000000-JJPTF:1:1102:12540:3383 1:N:0:CGTACTAG+AGAGTAGA,Mon Jun 27 15:56:21 EDT 2022,,,,ATCCAATGGACTTTGGCAGTACAAGCGACTGATTCAGATATTTATTTGAATGGAGGTAAAAAAGTCCCTGCTATTGAGTACGAAATTTGGGGAGAACAAGCAAAAGATTTCGTCAAGAAAATGGAAAGCGGACTGTTCATTATGCAACCTGATACAGTTCTAGCTGGTGCAATTACACTTGTAGCTCCTGTTATTCCTAATGTAACTACTGCTACAAAGGGTAATAATGACGGAACAATCGTAGTGCCTGA,P0081358P20_S2_L001_R1_001,urn:local:.:qrpr-ez…
248	M00212:125:000000000-JJPTF:1:1109:28071:13199 1:N:0:CGTACTAG+TATCCTCT (reversed): C-GC-ATT-A-A-G-AATT-C-GC---G--C-GGC	0	M00212:125:000000000-JJPTF:1:1104:8904:25654 1:N:0:CGTACTAG+TATCCTCT (reversed): GCAAAC-AGCGCCGTGAATATCCGCCGCGCACCGAATACAAAAACAGGAACAGTCGCAGGCGTCCTCAAAGCA	0	0	M00212:125:000000000-JJPTF:1:1112:8846:11192 2:N:0:CGTGCTAG+AGAGTAGA (reversed): C--GCAT-TA-AG-G-AT-TC-G--C-G-CGGC	1	M00212:125:000000000-JJPTF:1:2106:6833:13830 1:N:0:CGTACTAG+AGAGTAGA: GCAAACATCGCCGT-GAATAT-CCGCCGCG-CACCGA-ATACAAAAA-CAGGAACAGTCGCAGGCG-TCCTCAAAGCA	1	0	0											M00212:125:000000000-JJPTF:1:1102:11431:3020 1:N:0:CGTACTAG+TATCCTCT,Mon Jun 27 15:49:40 EDT 2022,,,,ATAACGTATCTTTAAAATCTCAAATTAGTGGCTTTGAAGTAAAAAATGCAATTGAAGACTTGCCAAAAGTACAAGAATTGGAAAAAACACTTTCAGAAAATTCAATTGAAATTATCAAAATTGAGAATGAACTTAACGCACAGGAAGAAAAACCAAAAGGAAAAGATAAAATGACAAACTTTATT,P0081358P10_S46_L001_R_001,urn:local:.:iq3j-ezqlez5	M00212:125:000000000-JJPTF:1:1102:10083:3385 1:N:0:CGTACTAG+AGAGTAGA,Mon Jun 27 15:56:21 EDT 2022,,,,ATATTATATTTAAGCATAGGCAGGATATAACCTTTACCCCAATAGCTCCATAATTCGCTTATCAAGCCATATAAGCACTCGTTAGGCCCAACCCTATAC,P0081358P20_S2_L001_R1_001,urn:local:.:qrps-ezqm9vo
249	M00212:125:000000000-JJPTF:1:2112:5365:20769 1:N:0:CGTACTAG+TATCCTCT (reversed): C-GC-ATT-A-A-G-GATT-C-GC---G--C-GGC	1	M00212:125:000000000-JJPTF:1:2108:4676:14965 2:N:0:CGTACTAG+TATCCTCT (reversed): GCAAAC-AGCGCCGTGAATATCCGCCGCGCACCGAATACAAAAACAGGAACAGTCGCAGGCGTCCTCAAAGCA	0	0	M00212:125:000000000-JJPTF:1:2109:27868:8745 2:N:0:CGTACTAG+AGAGTAGA: C--GCAT-TA-AG-G-AT-TC-G--C-G-CGGC	1	M00212:125:000000000-JJPTF:1:2106:6833:13830 2:N:0:CGTACTAG+AGAGTAGA (reversed): GCAAACATCGCCGT-GAATAT-CCGCCGCG-CACCGA-ATACAAAAA-CAGGAACAGTCGCAGGCG-TCCTCAAAGCA	1	0	0											M00212:125:000000000-JJPTF:1:1102:11431:3020 2:N:0:CGTACTAG+TATCCTCT,Mon Jun 27 15:49:40 EDT 2022,,,,AATAAAGTTTGTCATTTTATCTTTTCCTTTTGGTTTTTCTTCCTGTGCGTTAAGTTCATTCTCAATTTTGATAATTTCAATTGAATTTTCTGAAAGTGTTTTTTCCAATTCTTGTACTTTTGGCAAGTCTTCAATTGCATTTTTTACTTCAAAGCCACTAATTTGAGATTTTAAAGATACGTTAT,P0081358P10_S46_L001_R_001,urn:local:.:iq3k-ezqlez5	M00212:125:000000000-JJPTF:1:1102:15234:3386 1:N:0:CGTACTAG+AGAGTAGA,Mon Jun 27 15:56:21 EDT 2022,,,,ACTAATACAGTAGGTTTAACAGCCTTTGAACCTGTATAGACAATAATTTCATCTACTCCAACTTCAGAAGCAATTTCAGTATCATCATTTTTAATGCGAACGTTAGCATTTGCAGTTGCTTGACGTAACTCATCTAACAAGGCTTTACGGTCTTCTGTTTTAACAATCAAATAACGACGTCCAGCAGTAGGGCGAACAAAGTCAACCGCTTCTTCAATAGCGTCAGCAAATGGAGTTTTGCCAGCTGATTT,P0081358P20_S2_L001_R1_001,urn:local:.:qrpt-ez…
250	M00212:125:000000000-JJPTF:1:1103:20566:13570 1:N:0:CGTACTAG+TATCCTCT: C-GC-ATT-A-A-G-AATT-C-GC---G--C-GGC	0	M00212:125:000000000-JJPTF:1:1102:13197:27935 2:N:0:CGTACTAG+TATCCTCT (reversed): GCAAAC-AGCGCCGTGAATATCCGCCGCGCACCGAATACAAAAACAGGAACAGTCGCAGGCGTCCTCAAAGCA	0	0	M00212:125:000000000-JJPTF:1:2107:9116:15482 2:N:0:CGTACTAG+AGAGTAGA: C--GCAT-TA-AG-G-AT-TC-G--C-G-CGGC	1	M00212:125:000000000-JJPTF:1:1112:21288:24637 1:N:0:CGTACTAG+AGAGTAGA (reversed): GCAAACAGCGCCGT-GAATAT-CCGCCGCG-CACCGA-ATACAAAAA-CAGGAACAGTCGCAGGCG-TCATCAAAGCA	0	1	0											M00212:125:000000000-JJPTF:1:1102:17657:3022 1:N:0:CGTACTAG+TATCCTCT,Mon Jun 27 15:49:40 EDT 2022,,,,GCCTGCGACTGTTCCTGTTTTTGTATTCGGTGCGCGGCGGATATTCACGGCGCTGTTTGCCTTGAATGTACCCCGCTGTGCCGTCAGTTTGCCGCCTGTGCCGTTTTGGTCGGGTGGGGTAATATTTCCCCCCGAAGTAATCGGCGGGGGCACAACGCCCCAAAAATCGCTTGGATAAGGGCGTGTGTTGATTGC,P0081358P10_S46_L001_R_001,urn:local:.:iq3l-ezqlez5	M00212:125:000000000-JJPTF:1:1102:11192:3386 1:N:0:CGTACTAG+AGAGTAGA,Mon Jun 27 15:56:21 EDT 2022,,,,ATCACGGACTGACAACCATTCTTTTTTATTGTACCAGCCACTCTCTCTGACTGTGTCAACGTTATACTTCATCTGACACCGCCATTTCTAAAGCCATTGTCAAAGCAACAGTAGGGTCAATTTTATCTTTTTCAAGTTTTTTGGTATACATATAATCCCCGCTTTGTCCGATTTTAACAGCAGTATTATTTAAAGC,P0081358P20_S2_L001_R1_001,urn:local:.:qrpu-ezqm9vo
251	M00212:125:000000000-JJPTF:1:2109:17962:12874 2:N:0:CGTACTAG+TATCCTCT (reversed): C-GC-ATT-A-A-G-AATT-C-GC---G--C-GGC	0	M00212:125:000000000-JJPTF:1:2108:26821:18226 2:N:0:CGTACTAG+TATCCTCT: GCAAAC-AGCGCCGTGAATATCCGCCGCGCACCGAATACAAAAACAGGAACAGTCGCAGGCGTCATCAAAGCA	0	1	M00212:125:000000000-JJPTF:1:1108:20794:11443 1:N:0:CGTACTAG+AGAGTAGA: C--GCAT-TA-AG-G-AT-TC-G--C-G-CGGC	1	M00212:125:000000000-JJPTF:1:2108:18689:23507 1:N:0:CGTACTAG+AGAGTAGA (reversed): GCAAACATCGCCGT-GAATAT-CCGCCGCG-CACCGA-ATACAAAAA-CAGGAACAGTCGCAGGCG-TCATC------	0	1	0											M00212:125:000000000-JJPTF:1:1102:17657:3022 2:N:0:CGTACTAG+TATCCTCT,Mon Jun 27 15:49:40 EDT 2022,,,,GCAATCAACACACGCCCTTATCCAAGCGAATTTTGGGGCGTTGTGCGCCCGCCGATTACTTCGGGGGGAAATATTACCCCACCCGACCAAAACGGCACAGGCGGCAAACTGACGGCACAGCGGGGTACATTCAAGGCAAACAGCGCCGTGAATATCCGCCGCGCACCGAATACAAAAACAGGAACAGTCGCAGGC,P0081358P10_S46_L001_R_001,urn:local:.:iq3m-ezqlez5	M00212:125:000000000-JJPTF:1:1102:16266:3388 1:N:0:CGTACTAG+AGAGTAGA,Mon Jun 27 15:56:21 EDT 2022,,,,ATATTCGCCCTGTGAATCAATTTCAATTAAACGCATTTCAAATAAAGGAACAAGCCTATACATTGTTAATACAAACGCAAAATCATTATTTGCTTCTTCTAGCGTGTCGCTTGTTTTATAATAATCTCCGTCTATTGCGCTATACCAAATCTCATATTTCATGCCATGCTCTTTTCTATGTTTTAATTGCTTACCTGCTTAATGGCTTCAATAATATTATTGCCAGCATTTATTAGAAT,P0081358P20_S2_L001_R1_001,urn:local:.:qrpv-ezqm9vo
252	M00212:125:000000000-JJPTF:1:2112:5365:20769 2:N:0:CGTACTAG+TATCCTCT: C-GC-ATT-A-A-G-GATT-C-GC---G--C-GGC	1	M00212:125:000000000-JJPTF:1:1108:18497:24517 2:N:0:CGTACTAG+TATCCTCT (reversed): GCAAAC-AGCGCCGTGAATATCCGCCGCGCACCGAATACAAAAACAGGAACAGTCGCAGGCGTCCTCAAAGCA	0	0	M00212:125:000000000-JJPTF:1:1110:22787:18312 1:N:0:CGTACTAG+AGAGTAGA (reversed): C--GCAT-TA-AG-G-AT-TC-G--C-G-CGGC	1	M00212:125:000000000-JJPTF:1:1112:12267:16684 2:N:0:CGTACTAG+AGAGTAGA (reversed): GCAAACATCGCCGT-GAATAT-CCGCCGCG-CACCGA-ATACAAAAA-CAGGAACAGTCGCAGGCG-TCCTCAAAGC-	1	0	0											M00212:125:000000000-JJPTF:1:1102:12155:3033 1:N:0:CGTACTAG+TATCCTCT,Mon Jun 27 15:49:40 EDT 2022,,,,GTCTAATGGTAAACGTGGGTTCGATTCCTACTACTGCTATAAGATAAGGGAGAAACAAATGATTATATTATTATTTATTATTATGCTGTTCATCAGTCCGAGCATAGCATTGTTATTGTTGCTGTTAGTTATTAACCCAGTGTTCGCATTGCTGTGGCTATTGGTATGGCTTGCTATTAAG,P0081358P10_S46_L001_R_001,urn:local:.:iq3n-ezqlez5	M00212:125:000000000-JJPTF:1:1102:19810:3388 1:N:0:CGTACTAG+AGAGTAGA,Mon Jun 27 15:56:21 EDT 2022,,,,GATATAGCCAAATTGGTATGTGGTAGGCAGAGTCGCAATCTGGTACTGGTTCGATTCCAGTTGTCCTAGTTCTCCTTTATTTTATTATATGTTAGTACGTCATAGAAGTCGAAAGCATATAATAACAGGATATAGTGTTAATGGTAGCATGCGTGTTTTGGGAACATGTAGTGTTGGTTCGAGTCCAGCTATCCTGATGAGTGGTGTATAGTCC,P0081358P20_S2_L001_R1_001,urn:local:.:qrpw-ezqm9vo
253	M00212:125:000000000-JJPTF:1:2109:3215:15345 2:N:0:CGTACTAG+TATCCTCT (reversed): C-GC-ATT-A-A-G-AATC-C-GC---G--C-GGC	0	M00212:125:000000000-JJPTF:1:1112:10191:5805 2:N:0:CGTACTAG+TATCCTCT: GCAAAC-AGCGCCGTGAATATCCTCCGCGCACCGAATACAAAAACAGGAACAGTCGCAGTCGTCCTCAAAGCA	0	0	M00212:125:000000000-JJPTF:1:1105:7877:5074 1:N:0:CGTACTAG+AGAGTAGA (reversed): C--GCAT-TA-AG-G-AT-TC-G--C-G-CGGC	1	M00212:125:000000000-JJPTF:1:1114:8381:13525 1:N:0:CGTACTAG+AGAGTAGA (reversed): GCAAACATCGCCGT-GAATAT-CCGCCGCG-CACCGA-ATACAAAAA-CAGGAACAGTCGCAGGCG-TCCTCAAAGCA	1	0	0											M00212:125:000000000-JJPTF:1:1102:12155:3033 2:N:0:CGTACTAG+TATCCTCT,Mon Jun 27 15:49:40 EDT 2022,,,,CTTAATAGCAAGCCATACCAATAGCCACAGCAATGCGAACACTGGGTTAATAACTAACAGCAACAATAACAATGCTATGCTCGGACTGATGAACAGCATAATAATAAATAATAATATAATCATTTGTTTCTCCCTTATCTTATAGCAGTAGTAGGAATCGAACCCACGTTTACCATTAGAC,P0081358P10_S46_L001_R_001,urn:local:.:iq3o-ezqlez5	M00212:125:000000000-JJPTF:1:1102:17153:3389 1:N:0:CGTACTAG+AGAGTAGA,Mon Jun 27 15:56:21 EDT 2022,,,,GTGCTAAGCTATTGCGCAGTACCTTGGTGAAACTATACTTAATCATATTGTGGGCAACTGTGCATGGTTGCTAAGGTATGAGGTAAGAGTAATTGGAGGAAGTACAGGTCGCAACTGTGTGGGGTTCGATTCCCTACTGCTCTATACTAAGATAGTATCTAATGAGATACCAGCTGCTGATAGTTAGGAATAACAAGATGAGGTAGTCATAGTT,P0081358P20_S2_L001_R1_001,urn:local:.:qrpx-ezqm9vo
254	M00212:125:000000000-JJPTF:1:2114:4000:8891 1:N:0:CGTACTAG+TATCCTCT (reversed): C-GC-ATT-A-A-G-AATT-C-GC---G--C-GGC	0	M00212:125:000000000-JJPTF:1:1111:22808:14692 1:N:0:CGTACTAG+TATCCTCT: GCAAAC-AGCGCCGTGAATATCCGCCGCGCACCGAATACAAAAACAGGAACAGTCGCAGGCGTCCTCAAAGCA	0	0	M00212:125:000000000-JJPTF:1:2105:10069:22856 1:N:0:CGTACTAG+AGAGTAGA: C--GCAT-TA-AG-G-AT-TC-G--C-G-CGGC	1	M00212:125:000000000-JJPTF:1:2106:12622:9956 1:N:0:CGTACTAG+AGAGTAGA: GCAAACAGCGCCGT-GAATAT-CCGCCGCG-CACCGA-ATACAAAAA-CAGGAACAGTCGCAGGCG-TCATCAAAGCA	0	1	0											M00212:125:000000000-JJPTF:1:1102:10486:3041 1:N:0:CGTACTAG+TATCCTCT,Mon Jun 27 15:49:40 EDT 2022,,,,CGATTTAGCGGTCTTAGAGAGATTGCGGTAGGTGCATTCAGGCAAATTGGTTCAAGTGCCATTAGTGCTGTTGGTAATGGCTTAAGGGGCTGGATATCTGACGCAATGGATACCCAGACAGCCATGATTGCTTTAAAGAACACGATGAAGTTCAAAGGCAATGGAAAAGATTTTGACTATGTAAGCAATTCTATGCAGAAG,P0081358P10_S46_L001_R_001,urn:local:.:iq3p-ezqlez5	M00212:125:000000000-JJPTF:1:1102:19335:3391 1:N:0:CGTACTAG+AGAGTAGA,Mon Jun 27 15:56:21 EDT 2022,,,,AAAAGTAGAAGTATTAGAATCAGCAATAAAACAAATAGCAGTGATCCAATATGAACTGGATAAAAAGCTAGGAGAATTAGAGGGCTTAGAATAATTTACATAACATAGGATAACTCAAAGTGTAAAATGCAATATGTTAAAATATAAGTATATAATAGTTGACAAGTGAAAATGTCTATGTTATTA,P0081358P20_S2_L001_R1_001,urn:local:.:qrpy-ezqm9vo
255	M00212:125:000000000-JJPTF:1:1112:4647:18747 1:N:0:CGTACTAG+TATCCTCT (reversed): C-GC-ATT-A-A-G-AATT-C-GC---G--C-GGC	0	M00212:125:000000000-JJPTF:1:1112:13618:5103 1:N:0:CGTACTAG+TATCCTCT (reversed): GCAAAC-AGCGCCGTGAATATCCGCCGCGCACCGAATACAAAAACAGGAACAGTCGCAGGCGTCCTCAAAGCA	0	0	M00212:125:000000000-JJPTF:1:2101:21331:19579 1:N:0:CGTACTAG+AGAGTAGA (reversed): C--GCAT-TA-AG-G-AT-TC-G--C-G-CGGC	1	M00212:125:000000000-JJPTF:1:2108:19967:12463 1:N:0:CGTACTAG+AGAGTAGA (reversed): GCAAACAGCGCCGT-GAATAT-CCGCCGCG-CACCGA-ATACAAAAA-CAGGAACAGTCGCAGGCG-TCATCAAAGCA	0	1	0											M00212:125:000000000-JJPTF:1:1102:10486:3041 2:N:0:CGTACTAG+TATCCTCT,Mon Jun 27 15:49:40 EDT 2022,,,,CTTCTGCATAGAATTGCTTACATAGTCAAAATCTTTTCCATTGCCTTTGAACTTCATCGTGTTCTTTAAAGCAATCATGGCTGTCTGGGTATCCATTGCGTCAGATATCCAGCCCCTTAAGCCATTACCAACAGCACTAATGGCACTTGAACCAATTTGCCTGAATGCACCTACCGCAATCTCTCTAAGACCGCTAAATCG,P0081358P10_S46_L001_R_001,urn:local:.:iq3q-ezqlez5	M00212:125:000000000-JJPTF:1:1102:11789:3391 1:N:0:CGTACTAG+AGAGTAGA,Mon Jun 27 15:56:21 EDT 2022,,,,CAGGCAGCAACACTCACTATTGATACCCTTGAGCCTGTAATGGTTTATAAATTGCAATCACTTGCTGAACGTGTTAAACGTCTTCAAATGTCATACTCTGAACTTTACAACTTGATTGTAGCAGAACTTACACAAGCTATCGTTAATAAAATTGTTGACCTTGCACTTGTTGAGGGAGACGGAACAAACGGCTTTAAATCAATTGACAAAGAAGCAGATGTCAAAAAAATCAAAAAAATTACTACAAAAG,P0081358P20_S2_L001_R1_001,urn:local:.:qrpz-ezq…
256	M00212:125:000000000-JJPTF:1:2111:25560:22866 2:N:0:CGTACTAG+TATCCTCT (reversed): A-GA-GAA-G-G-G-AGTG-C-GC---G--G-GGT	0	M00212:125:000000000-JJPTF:1:1111:22808:14692 2:N:0:CGTACTAG+TATCCTCT (reversed): GCAAAC-AGCGCCGTGAATATCCGCCGCGCACCGAATACAAAAACAGGAACAGTCGCAGGCGTCCTCAAAGCA	0	0	M00212:125:000000000-JJPTF:1:2104:24917:12154 1:N:0:CGTACTAG+AGAGTAGA: ------------G-G-AT-TC-G--C-G-CGGC	1	M00212:125:000000000-JJPTF:1:1103:10414:22878 1:N:0:CGTACTAG+AGAGTAGA (reversed): GCAAACATCGCCGT-GAATAT-CCGCCGCG-CACCGA-ATACAAAAA-CAGGAACAGTCGCAGGCG-TCCTCAAAGCA	1	0	0											M00212:125:000000000-JJPTF:1:1102:9873:3042 1:N:0:CGTACTAG+TATCCTCT,Mon Jun 27 15:49:40 EDT 2022,,,,CACTTGTAGCTCCTGTTATTCCTAATGTAACTACTGCTACAAAGGGTAATAATGACGGAACAATCGTAGTGCCTGACACTTTGAAAGATTCTAAGGGTGGAACTATAAAAGTAACATCAGTGATTAAGGACGCACATGGAAAAGTAGCAACAAATGGACAC,P0081358P10_S46_L001_R_001,urn:local:.:iq3r-ezqlez5	M00212:125:000000000-JJPTF:1:1102:17621:3398 1:N:0:CGTACTAG+AGAGTAGA,Mon Jun 27 15:56:21 EDT 2022,,,,CTTTGGGTCTTTCGCCTTACAGGTAACGCCGAAAACTTGCGAAATCAAGCTTTGCCCGCAGGGTGGCAACGCATTAAGGATTCGCGCGGCTTCGTTCCACAGCAGGGCGACATCTTCGTGTGGTACGGCACTAAGCACCCGTACGGGCACACAGGTATCGTCATCAGCGCGACGTTGAACAACTACACCGCGCTCGAGCAAAACATGGTTACAGGT,P0081358P20_S2_L001_R1_001,urn:local:.:qrq0-ezqm9vo
257	M00212:125:000000000-JJPTF:1:1103:20566:13570 2:N:0:CGTACTAG+TATCCTCT (reversed): C-GC-ATT-A-A-G-AATT-C-GC---G--C-GGC	0	M00212:125:000000000-JJPTF:1:2102:6990:12517 1:N:0:CGTACTAG+TATCCTCT (reversed): GCAAAC-AGCGCCGTGAATATCCGCCGCGCACCGAATACAAAAACAGTAACAGTCGCAGGCGTCCTCAAAGCA	0	0	M00212:125:000000000-JJPTF:1:1110:22757:7251 1:N:0:CGTACTAG+AGAGTAGA: C--GCAT-TA-AG-G-AT-TC-G--C-G-CGGC	1	M00212:125:000000000-JJPTF:1:1106:9174:9678 1:N:0:CGTACTAG+AGAGTAGA (reversed): GCAAACATCGCCGT-GAATAT-CCGCCGCG-CACCGA-ATACAAAAA-CAGGAACAGTCGCAGGCG-TCCTCAAAGCA	1	0	0											M00212:125:000000000-JJPTF:1:1102:9873:3042 2:N:0:CGTACTAG+TATCCTCT,Mon Jun 27 15:49:40 EDT 2022,,,,GTGTCCATTTGTTGCTACTTTTCCATGTGCGTCCTTAATCACTGATGTTACTTTTATAGTTCCACCCTTAGAATCTTTCAAAGTGTCAGGCACTACGATTGTTCCGTCATTATTACCCTTTGTAGCAGTAGTTACATTAGGAATAACAGGAGCTACAAGTG,P0081358P10_S46_L001_R_001,urn:local:.:iq3s-ezqlez5	M00212:125:000000000-JJPTF:1:1102:8647:3401 1:N:0:CGTACTAG+AGAGTAGA,Mon Jun 27 15:56:21 EDT 2022,,,,ATATTACAGATTATTTTTGATGTTATTCTAATTGCTTTATTTGGATATTCAGGATTTACTGGAGAAGTCATTGATTTATTTGTTGCTTTATTATGGTGTATTTGCTTATGGCTACATATTTATCAGCTTAATAGATTTAAGGCTTGACTTTTCAAGTCTTTTTTGCTATTATATACTAAAGGAGAAATAATTGACTAACATAT,P0081358P20_S2_L001_R1_001,urn:local:.:qrq1-ezqm9vo
258	M00212:125:000000000-JJPTF:1:2107:9881:4311 1:N:0:CGTACTAG+TATCCTCT (reversed): C-GC-ATT-A-A-G-AATT-C-GC---G--C-GGC	0	M00212:125:000000000-JJPTF:1:2114:5485:17649 1:N:0:CGTACTAG+TATCCTCT (reversed): GCAAAC-AGCGCCGTGAATATCCGCCGCGCACCGAATACAAAAACAGGAACAGTCGCAGGCGTCCTCAAAGCA	0	0	M00212:125:000000000-JJPTF:1:2108:25237:20500 1:N:0:CGTACTAG+AGAGTAGA: ------------G-G-AT-TC-G--C-G-CGGC	1	M00212:125:000000000-JJPTF:1:1111:11240:12152 2:N:0:CGTACTAG+AGAGTAGA (reversed): GCAAGCATCGCCGT-GAATAT-CCGCCGCG-CACCGA-ATACAAAAA-CAGGAACAGTCGCAGGCG-TCCTCAAAGC-	1	0	0											M00212:125:000000000-JJPTF:1:1102:15243:3043 1:N:0:CGTACTAG+TATCCTCT,Mon Jun 27 15:49:40 EDT 2022,,,,ACTATATCAAGCTATTAAAATCTAAGTTAGTGGAAAATAAACTTATCCATAACCAAAAAGTCATGCAGTGGGCTTTAAATAATACTGCTGTTAAAATCGGACAAAGCGGGGATTATATGTATACCAAAAAACTTGAAAAAGATAAAATTGACCCTACTGTTGCTTTGACAATGGCTTTAGAAATGGCGGTGTCAGATGAAGTATAACGTTGACACAGTCAGAGAGAGTGGCTGGGAAAAAAAAAAAAAAAG,P0081358P10_S46_L001_R_001,urn:local:.:iq3t-ez…	M00212:125:000000000-JJPTF:1:1102:12339:3403 1:N:0:CGTACTAG+AGAGTAGA,Mon Jun 27 15:56:21 EDT 2022,,,,AATACATTTAATGTACAAGGTGGTGCTGGTCAAGATGTTTCTAATTTAGCACGAGCAATCAGACGAGAATTTGACCTAGGGAGGGCTTAATGGTAAGACAGTATAAAATACATACCAACTTAGACGGAACAGACGATAAAGTTTGGGACGTAACAAATGGAAAAGTTAGATTTTACCAGCCCTCTAATTTAGGGTTACAATCAACTAATAATATCTGGCAAAGTAATGGTATTGGAGTAATGGGGACACG,P0081358P20_S2_L001_R1_001,urn:local:.:qrq2-ezq…
259	M00212:125:000000000-JJPTF:1:1101:23396:11074 2:N:0:CGTACTAG+TATCCTCT (reversed): C-GC-ATT-A-A-G-AATT-C-GC---G--C-GGC	0	M00212:125:000000000-JJPTF:1:2114:7358:9122 2:N:0:CGTACTAG+TATCCTCT: GCAAAC-AGCGCCGTGAATATCCGCCGCGCACCGAATACAAAAACAGGAACAGTCGCAGGCGTCCTCAAAGCA	0	0	M00212:125:000000000-JJPTF:1:1110:22787:18312 2:N:0:CGTACTAG+AGAGTAGA: C--GCAT-TA-AG-G-AT-TC-G--C-G-CGGC	1	M00212:125:000000000-JJPTF:1:1104:8072:4759 1:N:0:CGTACTAG+AGAGTAGA: GCAAACAGCGCCGT-GAATAT-CCGCCGCG-CACCGA-ATACAAAAA-CAGGAACAGTCGCAGGCG-TCATCAAAGCA	0	1	0											M00212:125:000000000-JJPTF:1:1102:15243:3043 2:N:0:CGTACTAG+TATCCTCT,Mon Jun 27 15:49:40 EDT 2022,,,,CGTTTTGCCACGCTGTGACTCTTTGAGTATCATTGTTTAGTTTTCCACGTGAAAATGATACCACTTTTCCGAATAAGTTCAATTTTTCCCCTTTCTACCATAAACTTACACCTTTCCCACGTTTATACTCGCTTGTCTTCTTGTTATGGCAAGACTTACAAAGGAGTTGTAGGTTATCAGGGTTCAGCGCAATACTCCAATCATCAAGGTTTTCCCAAGTTAGTTCTACAATATGGTCAACTTCGTACTTT,P0081358P10_S46_L001_R_001,urn:local:.:iq3u-ez…	M00212:125:000000000-JJPTF:1:1102:13263:3414 1:N:0:CGTACTAG+AGAGTAGA,Mon Jun 27 15:56:21 EDT 2022,,,,ACTTATGCTAGATATCAAAATACTGGGCAATTATCAGGAAACTTAAAACAAGTTAAAAAAGGCGATAAAATAGTCGTTAATGCAGGTACTAGGGCTAATTACACTAGCGGTTATCATGGCATGTACTTCTTAGTTGAAAAAAAGGGTATGCAAGACGTTAAAACAACATTGAAAAAAGGCGCTAATTATGCTAATT,P0081358P20_S2_L001_R1_001,urn:local:.:qrq3-ezqm9vo
260	M00212:125:000000000-JJPTF:1:2113:11226:21241 2:N:0:CGTACTAG+TATCCTCT (reversed): C-GC-ATT-A-A-G-AATT-C-GC---G--C-GGC	0	M00212:125:000000000-JJPTF:1:1108:17765:8859 2:N:0:CGTACTAG+TATCCTCT (reversed): GCAAAC-AGCGCCGTGAATATCCGCCGCGCACCGAATACAAAAACAGGAACAGTCGCAGGCGTCCTCAAA---	0	0	M00212:125:000000000-JJPTF:1:1105:7877:5074 2:N:0:CGTACTAG+AGAGTAGA: C--GCAT-TA-AG-G-AT-TC-G--C-G-CGGC	1	M00212:125:000000000-JJPTF:1:1112:6517:18921 2:N:0:CGTACTAG+AGAGTAGA (reversed): GCAAACAGCGCCGT-GAATAT-CCGCCGCG-CACCGA-ATACAAAAA-CAGGAACAGTCGCAGGCG-TCATCAAAGC-	0	1	0											M00212:125:000000000-JJPTF:1:1102:12399:3045 1:N:0:CGTACTAG+TATCCTCT,Mon Jun 27 15:49:40 EDT 2022,,,,GTTTTTGGTTAGGCACTTTAAGGAAAAATTCCAGTCCAATATCTTTTGCCAAATAGCCGTTTCTATCATGAGGCTCTGGAATACAGATATAGAATAATTCATCTTTTGCTGCTTCCCATTTATCACGGTTCAATAATAACCATAGATGGGCCTGTTTAGTATTACCACTTAAACCAAATGCTGCCAAAGTATTTTTATAGCTCTCTGTAT,P0081358P10_S46_L001_R_001,urn:local:.:iq3v-ezqlez5	M00212:125:000000000-JJPTF:1:1102:9894:3415 1:N:0:CGTACTAG+AGAGTAGA,Mon Jun 27 15:56:21 EDT 2022,,,,TCTATAGCTTTGCCAGCACCTTTGCCCCAATCGCCCATTTTATCAATTATAGCATTGATAACAGGAGTTAAAGCCTCAAGTGTAGGAAGTAAGGCTTGCGATAAGTCTTCATTAAAACCAGACCAAGTATCCCTTATGGTTTTTGTAGCACCGCTTGAACCGTCTGCTGCTTTTTGCATAGCCTTATCGAGCATATCCATTGAGACAGCACCAGCTGAAACAGCTTCATTGAATGAACCATACTGCTGTAA,P0081358P20_S2_L001_R1_001,urn:local:.:qrq4-ezq…
261	M00212:125:000000000-JJPTF:1:1112:21179:26500 1:N:0:CGTACTAG+TATCCTCT (reversed): C-GC-ATT-A-A-G-AATT-C-GC---G--C-GGC	0	M00212:125:000000000-JJPTF:1:2102:6990:12517 2:N:0:CGTACTAG+TATCCTCT: GCAAAC-AGCGCCGTGAATATCCGCCGCGCACCGAATACAAAAACAGTAACAGTCGCAGGCGTCCTCAAAGCA	0	0	M00212:125:000000000-JJPTF:1:1110:22757:7251 2:N:0:CGTACTAG+AGAGTAGA (reversed): C--GCAT-TA-AG-G-AT-TC-G--C-G-CGGC	1	M00212:125:000000000-JJPTF:1:2102:9901:20572 1:N:0:CGTACTAG+AGAGTAGA (reversed): GCAAACATCGCCGT-GAATAT-CCGCCGCG-CACCGA-ATACAAAAA-CAGGAACAGTCGCAGGCG-TCCTCAAAGCA	1	0	0											M00212:125:000000000-JJPTF:1:1102:12399:3045 2:N:0:CGTACTAG+TATCCTCT,Mon Jun 27 15:49:40 EDT 2022,,,,ATACAGAGAGCTATAAAAATACTTTGGCAGCATTTGGTTTAAGTGGTAATACTAAACAGGCCCATCTATGGTTATTATTGAACCGTGATAAATGGGAAGCAGCAAAAGATGAATTATTCTATATCTGTATTCCAGAGCCTCATGATAGAAACGGCTATTTGGCAAAAGATATTGGACTGGAATTTTTCCTTAAAGTGCCTAACCAAAAAC,P0081358P10_S46_L001_R_001,urn:local:.:iq3w-ezqlez5	M00212:125:000000000-JJPTF:1:1102:10907:3415 1:N:0:CGTACTAG+AGAGTAGA,Mon Jun 27 15:56:21 EDT 2022,,,,AGATTAATCAAACCACATTCAACAGCATTAAGTAAGAACTCGTTAAAGTCAACCATTGACAATGTTTCTTGCTTAAATAGTAGCTGTTCTTCTGTCATTTGCTTTCCTCTCTTAACTTATGTACTTATTATATCAAATGCACTTTTCAGGTTTGGTTTATCCTCTGTTATGT,P0081358P20_S2_L001_R1_001,urn:local:.:qrq5-ezqm9vo
262	M00212:125:000000000-JJPTF:1:1112:21179:26500 2:N:0:CGTACTAG+TATCCTCT: C-GC-ATT-A-A-G-AATT-C-GC---G--C-GGC	0	M00212:125:000000000-JJPTF:1:1102:17108:16551 1:N:0:CGTACTAG+TATCCTCT (reversed): -CAAAC-AGCGCCGTGAATATCCGCCGCGCACCGAATACAAAAACAGGAACAGTCGCAGGCGTCATCAAAGCA	0	1	M00212:125:000000000-JJPTF:1:2101:10981:6687 2:N:0:CGTACTAG+AGAGTAGA: ------------G-G-AT-TC-G--C-G-CGGC	1	M00212:125:000000000-JJPTF:1:2103:22987:13342 2:N:0:CGTACTAG+AGAGTAGA (reversed): GCAAACATCGCCGT-GAATAT-CCGCCGCG-CACCGA-ATACAAAAA-CAGGAACAGTCGCAGGCG-TCCTCAAAGCA	1	0	0											M00212:125:000000000-JJPTF:1:1102:20602:3050 1:N:0:CGTACTAG+TATCCTCT,Mon Jun 27 15:49:40 EDT 2022,,,,GGCACACAGGTATCGTCATCAGCGCGACGTTGAACAACTACACCGCGCTCGAGCAAAACATGGTTACAGGTAAAGGACAAGCCGCTGACAAAGCGGCAATCAACACACGCCCTTATCCAAGCGAATTTTGGGGCGTTGTGCGCCCGCCGATTACTTCGGGGGGAAATATTACCCCACCCGACCAAAACGGCACAGGCGGCAAACTGACGGCACAGCGGGGTACATTCAAGGCAAACATCGCCGTGAATAT,P0081358P10_S46_L001_R_001,urn:local:.:iq3x-ezq…	M00212:125:000000000-JJPTF:1:1102:8418:3419 1:N:0:CGTACTAG+AGAGTAGA,Mon Jun 27 15:56:21 EDT 2022,,,,CCATTAGACTATACCGCTAACTATGACTACCTCATCTTGTTATTCCTAACTATCAGCAGCTGGTATCTCATTAGATACTATCTTAGTATAGAGCAGTAGGGAATCGAACCCCACACAGTTGCGACCTGTACTTCCTCCAATTACTCTTACCTCATACCTTAGCAACCATGCACAGTTGCCCACAATA,P0081358P20_S2_L001_R1_001,urn:local:.:qrq6-ezqm9vo
263	M00212:125:000000000-JJPTF:1:2108:7257:14070 1:N:0:CGTACTAG+TATCCTCT: C-GC-ATT-A-A-G-AATT-C-GC---G--C-GGC	0	M00212:125:000000000-JJPTF:1:1110:6018:18654 2:N:0:CGTACTAG+TATCCTCT: GCAAAC-AGCGCCGTGAATATCCGCCGCGCACCGAATACAAAAACAGGAACAGTCGCAGGCGTCATCAAAG--	0	1	M00212:125:000000000-JJPTF:1:1108:20794:11443 2:N:0:CGTACTAG+AGAGTAGA (reversed): C--GCAT-TA-AG-G-AT-TC-G--C-G-CGGC	1	M00212:125:000000000-JJPTF:1:2112:22722:7274 1:N:0:CGTACTAG+AGAGTAGA (reversed): GCAAACAGCGCCGT-GAATAT-CCGCCGCG-CACCGA-ATACAAAAA-CAGGAACAGTCGCAGGCG-TCATCAAAGCA	0	1	0											M00212:125:000000000-JJPTF:1:1102:20602:3050 2:N:0:CGTACTAG+TATCCTCT,Mon Jun 27 15:49:40 EDT 2022,,,,TTCTAATAGCACAACCCTGTTCGGAAATTGTCAGACAAGCGGCGGACTGCGCTATAATTTCGGTTGCCCGAAGCGCCGACCCATGAAACCCAACGCCAGCCGTCCGCGTCAATGATATTATCATAGTTCACGGTCTGACCTGCTTTGAGGACGCCTGCGACTGTTCCTGTTTTTGTATTCGGTGCGCGGCGGATATTCACGGCGATGTTTGCCTTGAATGTACCCCGCTGTGCCGTCAGTTTGCCGC,P0081358P10_S46_L001_R_001,urn:local:.:iq3y-ezqlez5	M00212:125:000000000-JJPTF:1:1102:17852:3439 1:N:0:CGTACTAG+AGAGTAGA,Mon Jun 27 15:56:21 EDT 2022,,,,GTTCAATAATAACCATAGATGGGCCTGTTTAGTATTACCACTTAAACCAAATGCTGCCAAAGTATTTTTATAGCTCTCTGTATTGTCAACTTCAAGCCAAACTTCTTCAAATAATTCATCAAAAATTTCTTTGCTGAAGCGTATATCATATAGTGTATTATCAGTATCTAACGTTTGATGTTCTTC,P0081358P20_S2_L001_R1_001,urn:local:.:qrq7-ezqm9vo
264	M00212:125:000000000-JJPTF:1:1103:19186:14840 1:N:0:CGTACTAG+TATCCTCT (reversed): C-GC-ATT-A-A-G-AATT-C-GC---G--C-GGC	0	M00212:125:000000000-JJPTF:1:1102:20781:19294 1:N:0:CGTACTAG+TATCCTCT: GCAAAC-AGCGCCGTGAATATCCGCCGCGCACCGAATACAAAAACAGGAACAGTCGCAGGCGTCCTCAAAGCA	0	0	M00212:125:000000000-JJPTF:1:2101:21331:19579 2:N:0:CGTACTAG+AGAGTAGA: C--GCAT-TA-AG-G-AT-TC-G--C-G-CGGC	1	M00212:125:000000000-JJPTF:1:1114:11507:6743 2:N:0:CGTACTAG+AGAGTAGA (reversed): GCAAACATCGCCGT-GAATAT-CCGCCGCG-CACCGA-ATACAAAAA-CAGGAACAGTCGCAGGCG-TCCTCAAAGCA	1	0	0											M00212:125:000000000-JJPTF:1:1102:16039:3052 1:N:0:CGTACTAG+TATCCTCT,Mon Jun 27 15:49:40 EDT 2022,,,,CCTTTACAGTATCTTTCTTTTTCTTAATCAATGAACTAGAAGAAAAGAAGACCATATCGTCTTCCGTTTCCTCTTTTTCTTTAATAAAAACAGTTTTACAGAAGATATTGATTAACTCGTTAGTTGTAGGAAGCTCTGTTTTGTCGTCTAAGGCGTTTTGCAGTCCTCCGTTACAATCTACCCAAAGTATCAATAACTTGTCTGTAAAGCTCTCCATTTGCTC,P0081358P10_S46_L001_R_001,urn:local:.:iq3z-ezqlez5	M00212:125:000000000-JJPTF:1:1102:10729:3441 1:N:0:CGTACTAG+AGAGTAGA,Mon Jun 27 15:56:21 EDT 2022,,,,TGATTGTAATTAATATTGCCTTGGTTATTCTAGGCATTTTATATGGTGTAGGTTCGGTTACCAACTTTAAAGAGTGGTATTATCGCCATGACTATCTAGCTATTATGCTAAGTGTATTTACATCTATCTTATTGGTAGTAGCTGGAGTATTAAACGTTTTGAATTGAAACAATAGGTGTGCTGATTGACGGTGCTTAAATGTCATAGAGT,P0081358P20_S2_L001_R1_001,urn:local:.:qrq8-ezqm9vo
265	M00212:125:000000000-JJPTF:1:1111:24843:24833 1:N:0:CGTACTAG+TATCCTCT: C-GC-ATT-A-A-G-AATT-C-GC---G--C-GGC	0	M00212:125:000000000-JJPTF:1:1110:7213:8015 1:N:0:CGTACTAG+TATCCTCT (reversed): GCAAAC-AGCGCCGTGAATATCCGCCGCGCACCGAATACAAAAACAGGAACAGTCGCAGGCGTCCTCAAAGCA	0	0	M00212:125:000000000-JJPTF:1:2111:20186:2332 1:N:0:CGTACTAG+AGAGTAGA: --------------G-AT-TC-G--C-G-CGGC	1	M00212:125:000000000-JJPTF:1:2108:9730:5893 2:N:0:CGTCCTAG+AGAGTAGA (reversed): GCAAACAGCGCCGT-GAATAT-CCGCCGCG-CACCGA-ATACAAAAA-CAGGAACAGTCGCAGGCG-TCATCAAAGCA	0	1	0											M00212:125:000000000-JJPTF:1:1102:16039:3052 2:N:0:CGTACTAG+TATCCTCT,Mon Jun 27 15:49:40 EDT 2022,,,,GAGCAAATGGAGAGCTTTACAGACAAGTTATTGATACTTTGGGTAGATTGTAACGGAGGACTGCAAAACGCCTTAGACGACAAAACAGAGCTTCCTACAACTAACGAGTTAATCAATATCTTCTGTAAAACTGTTTTTATTAAAGAAAAAGAGGAAACGGAAGACGATATGGTCTTCTTTTCTTCTAGTTCATTGATTAAGAAAAAGAAAGATACTGTAAAGG,P0081358P10_S46_L001_R_001,urn:local:.:iq40-ezqlez5	M00212:125:000000000-JJPTF:1:1102:11130:3452 1:N:0:CGTACTAG+AGAGTAGA,Mon Jun 27 15:56:21 EDT 2022,,,,GAATAAAGAAATGAATAAAGAACATATTTTAGCACAAAAAGAAGTATTGACTCCGATTGAATATGAACACTATGTTAAGCACTTGTTTGATATTGGAGAACTAAGCAAAGAGCTTTATATTGAATTGAGTTCTGATTTATGAGCAAAGCCTTAGCGATTGACTTTAGCACTTCTAATACTGGTTATGCGTTTCGCAATCCTTTAACAAATGAGTATG,P0081358P20_S2_L001_R1_001,urn:local:.:qrq9-ezqm9vo
266	M00212:125:000000000-JJPTF:1:1111:16343:9559 2:N:0:CGTACTAG+TATCCTCT (reversed): C-GC-ATT-A-A-G-AATT-C-GC---G--C-GGC	0	M00212:125:000000000-JJPTF:1:2101:23910:5058 2:N:0:CGTACTAG+TATCCTCT: GCAAAC-AGCGCCGTGAATATCCGCCGCGCACCGAATACAAAAACAGGAACAGTCGCAGCCGTCCTCAAAC--	0	0	M00212:125:000000000-JJPTF:1:1108:29623:14050 1:N:0:CGTACTAG+AGAGTAGA (reversed): C--GCAT-TA-AG-G-AT-TC-G--C-G-CGGC	1	M00212:125:000000000-JJPTF:1:2114:13836:11355 1:N:0:CGTACTAG+AGAGTAGA (reversed): GCAAACATCGCCGT-GAATAT-CCGCCGCG-CACCGA-ATACAAAAA-CAGGAACAGTCGCAGGCG-TCCTCAAAGCA	1	0	0											M00212:125:000000000-JJPTF:1:1102:14862:3057 1:N:0:CGTACTAG+TATCCTCT,Mon Jun 27 15:49:40 EDT 2022,,,,CCTATACATTGCTAAAAATAAAAAAAGATTGCCTAAGGTATTTGTATATCCTTATTTAAAAGAGTTCTTAAATGATGATGAAATGCACGATCTTACGCTTAAAAAAATGGATAGTGCAGGAGTTGGAGGAGAAGCGTTTGACTTACTAGATGAGATATTATATAGCTTAGAGC,P0081358P10_S46_L001_R_001,urn:local:.:iq41-ezqlez5	M00212:125:000000000-JJPTF:1:1102:22026:3453 1:N:0:CGTACTAG+AGAGTAGA,Mon Jun 27 15:56:21 EDT 2022,,,,ATACAAGACAACTTCTACCTGACTACTGGAAACCTAATGAAAATTGAGCTATTGCCTACACAGCGATGGTGGTATGAGTTAATGTTAGGCTATGATATGGTAGATGAAAAAGGAATTCAGGTCAACCTAGTTAATGAAATTTTCCTTAACCTAGGACGTGGTTCTGGTAAGTCAAGTTTAATGGCTACGCGCGTGCTTAACTGGATGATTTTAGGCGGACAATATGGTGGAGAGAGCTTAGTTATTGCATA,P0081358P20_S2_L001_R1_001,urn:local:.:qrqa-ez…
267	M00212:125:000000000-JJPTF:1:1111:24843:24833 2:N:0:CGTACTAG+TATCCTCT (reversed): C-GC-ATT-A-A-G-AATT-C-GC---G--C-GGC	0	M00212:125:000000000-JJPTF:1:1106:12607:5729 2:N:0:CGTACTAG+TATCCTCT (reversed): GCAAAC-AGCGCCGTGAATATCCGCCGCGCACCGAATACAAAAACAGGAACAGTCGCAGGCGTCCTCAAAGCA	0	0	M00212:125:000000000-JJPTF:1:1107:20449:19476 1:N:0:CGTACTAG+AGAGTAGA: C--GCAT-TA-AG-G-AT-TC-G--C-G-CGGC	1	M00212:125:000000000-JJPTF:1:1106:28677:16460 1:N:0:CGTACTAG+AGAGTAGA: GCAAACATCGCCGT-GAATAT-CCGCCGCG-CACCGA-ATACAAAAA-CAGGAACAGTCGCAGGCG-TCCTCAAAGC-	1	0	0											M00212:125:000000000-JJPTF:1:1102:14862:3057 2:N:0:CGTACTAG+TATCCTCT,Mon Jun 27 15:49:40 EDT 2022,,,,GCTCTAAGCTATATAATATCTCATCTAGTAAGTCAAACGCTTCTCCTCCAACTCCTGCACTATCCATTTTTTTAAGCGTAAGATCGTGCATTTCATCATCATTTAAGAACTCTTTTAAATAAGGATATACAAATACCTTAGGCAATCTTTTTTTATTTTTAGCAATGTATAGG,P0081358P10_S46_L001_R_001,urn:local:.:iq42-ezqlez5	M00212:125:000000000-JJPTF:1:1102:13219:3454 1:N:0:CGTACTAG+AGAGTAGA,Mon Jun 27 15:56:21 EDT 2022,,,,GGTGTAAGTTTATGGTAGAAAGGGGAAAAATTGAACTTATTCGGAAAAGTGGTATCATTTTCACGTGGAAAACTAAACAATGATACTCAAAGAGTCACAGCGTGGCAAAACGAAGCGGTAGAATATACAAGTGCCTTTGTGACTAACATTCATAATAAAATCGCTAATGAAATAACAAAAGTCGAATTTAATCATGTAAAATATAAAAAATCTGATGTCGGTTCTGAT,P0081358P20_S2_L001_R1_001,urn:local:.:qrqb-ezqm9vo
268	M00212:125:000000000-JJPTF:1:1103:6713:14509 1:N:0:CGTACTAG+TATCCTCT: C-GC-ATT-A-A-G-AATT-C-GC---G--C-GGC	0	M00212:125:000000000-JJPTF:1:1104:13858:12874 2:N:0:CGTACTAG+TATCCTCT (reversed): GCAAAC-AGCGCCGTGAATATCCGCCGCGCACCGAATACAAAAACAGGAACAGTCGCAGGCGTCCTCAAAGCA	0	0	M00212:125:000000000-JJPTF:1:1112:24936:10148 2:N:0:CGTACTAG+AGAGTAGA: C--GCAT-TA-AG-G-AT-TC-G--C-G-CGGC	1	M00212:125:000000000-JJPTF:1:2112:19492:25351 1:N:0:CGTACTAG+AGAGTAGA (reversed): GCAAACATCGCCGT-GAATAT-CCGCCGCG-CACCGA-ATACAAAAA-CAGGAACAGTCGCAGGCG-TCCTC------	1	0	0											M00212:125:000000000-JJPTF:1:1102:12677:3059 1:N:0:CGTACTAG+TATCCTCT,Mon Jun 27 15:49:40 EDT 2022,,,,GTTGTATCTGTGATAGTTACACCATTTTCAGCAAGTTTTGCGTTCCAAGCGTTTTTAATTTCTGATTTTCCAGAGTTCTTTTTTAATACATCAAAAAATTCTGTTACAGCGTTTTGTGATTCAATAAAGTTTGTCATTTTATCTTTTCCTTTTGGTTTTTCTTCCTGTGCGTTAAGTTCATTCTCAATTT,P0081358P10_S46_L001_R_001,urn:local:.:iq43-ezqlez5	M00212:125:000000000-JJPTF:1:1102:19496:3457 1:N:0:CGTACTAG+AGAGTAGA,Mon Jun 27 15:56:21 EDT 2022,,,,CTTTTAGAAAGTGGCGAGATGACAATATAAAGGCG,P0081358P20_S2_L001_R1_001,urn:local:.:qrqc-ezqm9vo
269	M00212:125:000000000-JJPTF:1:1109:26668:16660 1:N:0:CGTACTAG+TATCCTCT (reversed): C-GC-ATT-A-A-G-AATT-C-GC---G--C-GGC	0	M00212:125:000000000-JJPTF:1:2107:3593:12316 1:N:0:CGTACTAG+TATCCTCT (reversed): GCAAAC-ATCGCCGTGAATATCCGCCGCGCACCGAATACAAAAACAGGAACAGTCGCAGGCGTCCTCAAAG--	1	0	M00212:125:000000000-JJPTF:1:2111:20186:2332 2:N:0:CGTACTAG+AGAGTAGA (reversed): --------------G-AT-TC-G--C-G-CGGC	1	M00212:125:000000000-JJPTF:1:1112:6791:20486 1:N:0:CGTACTAG+AGAGTAGA: GCAAACATCGCCGT-GAATAT-CCGCCGCG-CACCGA-ATACAAAAA-CAGGAACAGTCGCAGGCG-TCCTCAAAGCA	1	0	0											M00212:125:000000000-JJPTF:1:1102:12677:3059 2:N:0:CGTACTAG+TATCCTCT,Mon Jun 27 15:49:40 EDT 2022,,,,AAATTGAGAATGAACTTAACGCACAGGAAGAAAAACCAAAAGGAAAAGATAAAATGACAAACTTTATTGAATCACAAAACGCTGTAACAGAATTTTTTGATGTATTAAAAAAGAACTCTGGAAAATCAGAAATTAAAAACGCTTGGAACGCAAAACTTGCTGAAAATGGTGTAACTATCACAGATACAAC,P0081358P10_S46_L001_R_001,urn:local:.:iq44-ezqlez5	M00212:125:000000000-JJPTF:1:1102:19343:3464 1:N:0:CGTCCTAG+AGAGTAGA,Mon Jun 27 15:56:21 EDT 2022,,,,TGATAATAGTAGTCAATCACAAACTAAACAAGACTTATTTGGTGGTTCTGAACCAATTGAAGTTAACACGGAAGATCTACCTTTCTAGAAAGTCGGTTAAATGTACACAGCAGATGAGAGAGAGCAAATCATCGACATCGTGGATAAAATGAGCTTACTAAGACAAGACTTTGACGGAGCTTTCACTTGGATAAAGGAAAACGTGGCAATGCCCTTTGACTTCGACGGAGAACAGCAATTTATATCAGA,P0081358P20_S2_L001_R1_001,urn:local:.:qrqd-ezqm…
270	M00212:125:000000000-JJPTF:1:2111:8431:9303 1:N:0:CGTACTAG+TATCCTCT (reversed): --GC-ATT-A-A-G-GATT-C-GC---G--C-GGC	1	M00212:125:000000000-JJPTF:1:1108:10549:15717 2:N:0:CGTACTAG+TATCCTCT: GCAAAC-AGCGCCGTGAATATCCGCCGCGCACCGAATACAAAAACAGGAACAGTCGCAGGCGTCCTCAAAGCA	0	0	M00212:125:000000000-JJPTF:1:1112:2789:15302 2:N:0:CGTACTAG+AGAGTAGA (reversed): C--GCAT-TA-AG-G-AT-TC-G--C-G-CGGC	1	M00212:125:000000000-JJPTF:1:1108:8025:10266 1:N:0:CGTACTAG+AGAGTAGA (reversed): GCAAACAGCGCCGT-GAATAT-CCGCCGCG-CACCGA-ATACAAAAA-CAGGAACAGTCGCAGGCG-TCATCAAAGCA	0	1	0											M00212:125:000000000-JJPTF:1:1102:19854:3063 1:N:0:CGTACTAG+TATCCTCT,Mon Jun 27 15:49:40 EDT 2022,,,,ATAATAGCTTTTGGTTATGAAAAAATAGAAGAAGATATGTACAGACACGGACACACACCTATATTGATTACACCAAGCAAAGAATTGGCAAAAAATACACTGAGAGCGTTAAATGAACAATTACGAAAACAAGGCAATTAACTTACATGTAGAGGTTTATGGCTGGTTGTATCGTGCATTAGAAGAAATGATAAAAGCAGAATGGCATAATGATGAACTTTTCAAAGTATGGCTTGGTCGTGCTGAATTT,P0081358P10_S46_L001_R_001,urn:local:.:iq45-ezq…	M00212:125:000000000-JJPTF:1:1102:14360:3467 1:N:0:CGTACTAG+AGAGTAGA,Mon Jun 27 15:56:21 EDT 2022,,,,GTTCTACTCTTACAGCTTGGGCGGAGTTTATGCTGATGTTAAGCCCTAAACGTGGAAAACATAACGACTTCTCTAAGCTATCAGTAAAAGCGCGTGGTTACCAGTTTGATGATGATTTAAACTTTTCTTATGTTGATTCAGTATTTTCTTGCGTTAATAAATCAAAAAAAGAACCTGATAGTGAACTAGTTGAAAAAGTAAAAAGGGAAACTCCTAAAG,P0081358P20_S2_L001_R1_001,urn:local:.:qrqe-ezqm9vo
271	M00212:125:000000000-JJPTF:1:2108:7120:14446 1:N:0:CGTACTAG+TATCCTCT: C-GC-ATT-A-A-G-AATT-C-GC---G--C-GGC	0	M00212:125:000000000-JJPTF:1:1110:8850:20039 1:N:0:CGTACTAG+TATCCTCT (reversed): GCAAAC-AGCGCCGTGAATATCCGCCGCGCACCGAATACAAAAACAGGAACAGTCGCAGGCGTCCTCAAAGCA	0	0	M00212:125:000000000-JJPTF:1:2107:25354:8282 2:N:0:CGTACTAG+AGAGTAGA: C--GCAT-TA-AG-G-AT-TC-G--C-G-CGGC	1	M00212:125:000000000-JJPTF:1:1106:28677:16460 2:N:0:CGTACTAG+AGAGTAGA (reversed): GCAAGCATCGCCGT-GAATAT-CCGCCGCG-CACCGA-ATACAAAAA-CAGGAACAGTCTCGGGCG-TCCTCAAAGG-	1	0	0											M00212:125:000000000-JJPTF:1:1102:19854:3063 2:N:0:CGTACTAG+TATCCTCT,Mon Jun 27 15:49:40 EDT 2022,,,,AACTAATGCACGTTTAGAATAATCATTTTCACAAGCGTTATGCAATTTCTTTGACTGTCTGACTAGAAATTCAGCACGACCAAGCCATACTTTGAAAAGTTCATCATTATGCCATTCTGCTTTTATCATTTCTTCTAATGCACGATACAACCAGCCATAAACCTCTACATGTAAGTTAATTGCCTTGTTTTCGTAATTGTTCATTTAACGCTCTCAGTGTATTTTTTGCCAATTCTTTGCTTGGTGTAAT,P0081358P10_S46_L001_R_001,urn:local:.:iq46-ezq…	M00212:125:000000000-JJPTF:1:1102:11372:3486 1:N:0:CGTACTAG+AGAGTAGA,Mon Jun 27 15:56:21 EDT 2022,,,,AAATAATACTGCTGTTAAAATCGGACAAAGCGGGGATTATATGTATACCAAAAAACTTGAAAAAGATAAAATTGACCCTACTGTTGCTTTGACAATGGCTTTAGAAATGGCGGTGTCAGATGAAGTATAACGTTGACACAGTCAGAGAGAGTGGCTGGTACAATAAAAAAAAAAGGTTGTCAGTCCGTGGTTATGTAAGGCAAAGGGATAAA,P0081358P20_S2_L001_R1_001,urn:local:.:qrqf-ezqm9vp
272	M00212:125:000000000-JJPTF:1:2101:7233:15502 1:N:0:CGTACTAG+TATCCTCT (reversed): C-GC-ATT-A-A-G-AATT-C-GC---G--C-GGC	0	M00212:125:000000000-JJPTF:1:2109:22989:20414 2:N:0:CGTACTAG+TATCCTCT: GCAAAC-ATCGCCGTGAATATCCGCCGCGCACCGAATACAAAAACAGGAACAGTCGCAGGCGTCATCAAAG--	1	1	M00212:125:000000000-JJPTF:1:2106:24684:26036 1:N:0:CATACTAG+AGAGTAGA (reversed): C--GCAT-TA-AG-G-AT-TC-G--C-G-CGGC	1	M00212:125:000000000-JJPTF:1:1104:14932:16643 2:N:0:CGTACTAG+AGAGTAGA (reversed): GCAAACATCGCCGT-GAATAT-CCGCCGCG-CACCGA-ATACAAAAA-CAGGAACAGTCGCAGGCG-TCCTCAAAGCA	1	0	0											M00212:125:000000000-JJPTF:1:1102:14342:3085 1:N:0:CGTACTAG+TATCCTCT,Mon Jun 27 15:49:40 EDT 2022,,,,TATCAGAACCGACATCAGATTTTTTATATTTTACATGATTAAATTCGACTTTTGTTATTTCATTAGCGATTTTATTATGAATGTTAGTCACAAAGGCACTTGTATATTCTACCGCTTCGTTTTGCCACGCTGTGACTCTTTGAGTATCATTGTTTAGTTT,P0081358P10_S46_L001_R_001,urn:local:.:iq47-ezqlez5	M00212:125:000000000-JJPTF:1:1102:21151:3493 1:N:0:CGTACTAG+AGAGTAGA,Mon Jun 27 15:56:21 EDT 2022,,,,CAATATGATTAAGTATAGTTTCACCAAGGTACTGCGCAATAGCTTAGCACTTCGTCTATGGACTATACACCACTCATCAGGATAGCTGGACTCGAACCAACACTACATGTTCCCAAAACACGCATGCTACCATTAACACTATATCCTGTTATTATATGC,P0081358P20_S2_L001_R1_001,urn:local:.:qrqg-ezqm9vp
273	M00212:125:000000000-JJPTF:1:2103:28571:16894 1:N:0:CGTACTAG+TATCCTCT (reversed): C-GC-ATT-A-A-G-AATT-C-GC---G--C-GGC	0	M00212:125:000000000-JJPTF:1:2109:14338:25129 1:N:0:CGTACTAG+TATCCTCT: GCAAAC-AGCGCCGTGAATATCCGCCGCGCACCGAATACAAAAACAGGAACAGTCGCAGGCGTCCTCAAAG--	0	0	M00212:125:000000000-JJPTF:1:1101:3429:11379 1:N:0:CGTACTAG+AGAGTAGA: C--GCAT-TA-AG-G-AT-TC-G--C-G-CGGT	1	M00212:125:000000000-JJPTF:1:1112:12890:21918 1:N:0:CGTACTAG+AGAGTAGA (reversed): GCAAACATCGCCGT-GAATAT-CCGCCGCG-CACCGA-ATACAAAAA-CAGGAACAGTCGCAGGCG-TCCTCAAAGCA	1	0	0											M00212:125:000000000-JJPTF:1:1102:14342:3085 2:N:0:CGTACTAG+TATCCTCT,Mon Jun 27 15:49:40 EDT 2022,,,,AAACTAAACAATGATACTCAAAGAGTCACAGCGTGGCAAAACGAAGCGGTAGAATATACAAGTGCCTTTGTGACTAACATTCATAATAAAATCGCTAATGAAATAACAAAAGTCGAATTTAATCATGTAAAATATAAAAAATCTGATGTCGGTTCTGATA,P0081358P10_S46_L001_R_001,urn:local:.:iq48-ezqlez6	M00212:125:000000000-JJPTF:1:1102:19687:3500 1:N:0:CGTACTAG+AGAGTAGA,Mon Jun 27 15:56:21 EDT 2022,,,,GTCTTTACTTTTACCACCAGCTATTGAACCGACTACATACTCATTTGTTAAAGGATTGCGAAACGCATAACCAGTATTAGAAGTGCTAAAGTCAATCGCTAAGGCTTTGCTCATAAATCAGAACTCAATTCAATATAAAGCTCTTTGCTTAGTTCTCCAATATCAAACAAGTGCTTAACATAGTGTTCATATTCAATCGGAGTCAATACTTCTTTTTGTGCTAAAATATGTTCTTTATTCATTTCTTTATT,P0081358P20_S2_L001_R1_001,urn:local:.:qrqh-ez…
274	M00212:125:000000000-JJPTF:1:2103:28571:16894 2:N:0:CGTACTAG+TATCCTCT: C-GC-ATT-A-A-G-AATT-C-GC---G--C-GGC	0	M00212:125:000000000-JJPTF:1:2106:10343:8614 2:N:0:CGTACTAG+TATCCTCT: GCAAAC-AGCGCCGTGAATATCCGCCGCGCACCGAATACAAAAACAGGAACAGTCGCAGGCGTCCTCAAAGCA	0	0	M00212:125:000000000-JJPTF:1:1105:7680:8206 1:N:0:CGTACTAG+AGAGTAGA (reversed): C--GCAT-TA-AG-G-AT-TC-G--C-G-CGGC	1	M00212:125:000000000-JJPTF:1:1112:6791:20486 2:N:0:CGTACTAG+AGAGTAGA (reversed): GCAAACATCGCCGT-GAATAT-CCGCCGCG-CACCGA-ATACAAAAA-CAGGAACAGTCGCAGGCG-TCCTCAAAGCA	1	0	0											M00212:125:000000000-JJPTF:1:1102:18099:3087 1:N:0:CGTACTAG+TATCCTCT,Mon Jun 27 15:49:40 EDT 2022,,,,ATACAGAGAGCTATAAAAATACTTTGGCAGCATTTGGTTTAAGTGGTAATACTAAACAGGCCCATCTATGGTTATTATTGAACCGTGATAAATGGGAAGCAGCAAAAGATGAATTATTCTATATCTGTATTCCAGAGCCTCATGATAGAAACGGCTATTTGGCAAAAGATATTGGACTGGAATTTTTCCTTAAAGTGCCTAACCAAAAACGTTATAAATGGACACAAGAAGAAATTGATAAACATGAAGTA,P0081358P10_S46_L001_R_001,urn:local:.:iq49-ez…	M00212:125:000000000-JJPTF:1:1102:9023:3508 1:N:0:CGTACTAG+AGAGTAGA,Mon Jun 27 15:56:21 EDT 2022,,,,GGTCTACACCGTCAACTGAATCTGTTTCTGATTCTTTTGTTGCTTCTGCTGTTGGTGTCAAATGAGGATAAACAACTACGCGATAACCGTCAACAAATTCCCCTGTAACTTTATCACGCTTACGC,P0081358P20_S2_L001_R1_001,urn:local:.:qrqi-ezqm9vp
275	M00212:125:000000000-JJPTF:1:1103:16604:20875 2:N:0:CGTACTAG+TATCCTCT (reversed): C-GC-ATT-A-A-G-AATT-C-GC---G--C-GGC	0	M00212:125:000000000-JJPTF:1:2107:28145:11186 2:N:0:CGTACTAG+TATCCTCT: GCAAAC-ATCGCCGTGAATATCCGCCGCGCACCGAATACAAAAACAGGAACAGTCGCAGGCGTCCTCAAAGCA	1	0	M00212:125:000000000-JJPTF:1:1101:18987:16536 1:N:0:CGTACTAG+AGAGTAGA (reversed): C--GCAT-TA-AG-G-AT-TC-G--C-G-CGGC	1	M00212:125:000000000-JJPTF:1:2105:17637:2723 1:N:0:CGTACTAG+AGAGTAGA (reversed): GCAAACAGCGCCGT-GAATAT-CCGCCGCG-CACCGA-ATACAAAAA-CAGGAACAGTCGCAGGCG-TCATCAAAGCA	0	1	0											M00212:125:000000000-JJPTF:1:1102:18099:3087 2:N:0:CGTACTAG+TATCCTCT,Mon Jun 27 15:49:40 EDT 2022,,,,TTTTAAAGTGTTGTAAATGTTTAGCTACTTCATGTTTATCAATTTCTTCTTGTGTCCATTTATAACGTTTTTGGTTAGGCACTTTAAGGAAAAATTCCAGTCCAATATCTTTTGCCAAATAGCCGTTTCTATCATGAGGCTCTGGAATACAGATATAGAATAATTCATCTTTTGCTGCTTCCCATTTATCACGGTTCAATAATAACCATAGATGGGCCTGTTTAGTATTACCACTTAAACCAAATGCTGC,P0081358P10_S46_L001_R_001,urn:local:.:iq4a-ezq…	M00212:125:000000000-JJPTF:1:1102:22275:3511 1:N:0:CGTACTAG+AGAGTAGA,Mon Jun 27 15:56:21 EDT 2022,,,,ATATGCTCAATTACAAAAGAAAACCACCAATTAAGGTGGTCTTTTTTTATTCTAATAGCACAACCCTGTTCGGAAATTGTCAGACAAGCGGCGGACTGCGCTATAATTTCGGTTGCCCGAAGCGCCGACCCATGAAACCCAACGCCAGCCGTCCGCGTCAATGATATTATCATAGTTCACGGT,P0081358P20_S2_L001_R1_001,urn:local:.:qrqj-ezqm9vp
276	M00212:125:000000000-JJPTF:1:2101:7233:15502 2:N:0:CGTACTAG+TATCCTCT: C-GC-ATT-A-A-G-AATT-C-GC---G--C-GGC	0	M00212:125:000000000-JJPTF:1:1108:15816:15709 2:N:0:CGTACTAG+TATCCTCT (reversed): GCAAAC-AGCGCCGTGAATATCCGCCGCGCACCGAATACAAAAACAGGAACAGTCGCAGGCGTCCTCAAAGCA	0	0	M00212:125:000000000-JJPTF:1:1101:15175:7698 1:N:0:CGTACTAG+AGAGTAGA: C--GCAT-TA-AG-G-AT-TC-G--C-G-CGGC	1	M00212:125:000000000-JJPTF:1:1104:8072:4759 2:N:0:CGTACTAG+AGAGTAGA (reversed): GCAAACAGCGCCGT-GAATAT-CCGCCGCG-CACCGA-ATACAAAAA-CAGGAACAGTCGCAGGCG-TCATCAAAGCA	0	1	0											M00212:125:000000000-JJPTF:1:1102:16444:3088 1:N:0:CGTACTAG+TATCCTCT,Mon Jun 27 15:49:40 EDT 2022,,,,CTATGCAGAAGCTCGCCAGAGATACCAACGCAAATAGTGAAGATACTTTAAAACTTTCAACAACGTTCATTGGTTTAGGAGATAGTGCTAAAACAGCGGTCGGCAAAACAGAAGCATTAGTAAAAGCTAACCAAGCGTTTGGCGGTACTGGAGAAAACCTTAAAGGTGTCGCACAGGCTTATGGTCAGATGTCAGCTTCTGGAAAAGTTACTGCTGAAAATATTAATCAGTTGACAGATAACAACACGG,P0081358P10_S46_L001_R_001,urn:local:.:iq4b-ezql…	M00212:125:000000000-JJPTF:1:1102:22801:3513 1:N:0:CGTACTAG+AGAGTAGA,Mon Jun 27 15:56:21 EDT 2022,,,,AGTTCATCGTCAACATCTTTAACAGATAAAACAACTTGATAATAGTAACCCATGACAAAGCTCGTATTATCCATTTTAAGCACCTTTGAGTCACTAAGTGACAAATATACCGTCTTGTCTTCTATCGTGTCCTTAACGCCTAAAATAACTTCATTTAAAGGCATTGTAAGTAAATTGTTGTACCAATCTATATAAGAATCAAATTCGTTCATAGTCCGTTACTTACGACCCCCTCTAAAATCATCTTGTTA,P0081358P20_S2_L001_R1_001,urn:local:.:qrqk-ez…
277	M00212:125:000000000-JJPTF:1:1111:16427:26135 1:N:0:CGTACTAG+TATCCTCT (reversed): C-GC-ATT-A-A-G-AATT-C-GC---G--C-GGC	0	M00212:125:000000000-JJPTF:1:1103:16206:4441 2:N:0:CGTACTAG+TATCCTCT (reversed): GCAAAC-AGCGCCGTGAATATCCGCCGCGCACCGAATACAAAAACAGGAACAGTCGCAGGCGTCCTCAAAGCA	0	0	M00212:125:000000000-JJPTF:1:1101:18987:16536 2:N:0:CGTACTAG+AGAGTAGA: C--GCAT-TA-AG-G-AT-TC-G--C-G-CGGC	1	M00212:125:000000000-JJPTF:1:2107:15624:28545 1:N:0:CGTACTAG+AGAGTAGA (reversed): GCAAACATCGCCGT-GAATAT-CCGCCGCG-CACCGA-ATACAAAAA-CAGGAACAGTCGCAGGCG-TCCTCAAAGCA	1	0	0											M00212:125:000000000-JJPTF:1:1102:16444:3088 2:N:0:CGTACTAG+TATCCTCT,Mon Jun 27 15:49:40 EDT 2022,,,,CCCTTATGGTTTTTGTAGCACCGCTTGAACCGTCTGCTGCTTTTTGCATAGCCTTATCGAGCATATCCATTGAGACAGCACCAGCTGAAACAGCTTCATTGAATGAACCATACTGCTGTAATGAGGGGTTCATTTGCATAACAGTATCTTTCAAAGAAGCGCTAAGAGCCGTGTTGTTATCTGTCAACTGATTAATATTTTCAGCAGTAACTTTTCCAGAAGCTGACATCTGACCATAAGCCTGTGCGACA,P0081358P10_S46_L001_R_001,urn:local:.:iq4c-ez…	M00212:125:000000000-JJPTF:1:1102:14023:3513 1:N:0:CGTACTAG+AGAGTAGA,Mon Jun 27 15:56:21 EDT 2022,,,,ATTTTACAACGATAGGTCGTTCGGCTTGCTTTACATGCTAGAAAATCATGAGCAGGTCAAAGATAAGAAGAATTGGACTATGGCTTTACCACTTATTGGCGATGTCCCTAAGTGGTCAGGAGTTATTGAGGAGTACGAACTTGCACAAGGCGACCCAGCGTTACAG,P0081358P20_S2_L001_R1_001,urn:local:.:qrql-ezqm9vp
278	M00212:125:000000000-JJPTF:1:1106:14128:2259 1:N:0:CGTACTAG+TATCCTCT (reversed): C-GC-ATT-A-A-G-AATT-C-GC---G--C-GGC	0	M00212:125:000000000-JJPTF:1:1102:9314:17616 2:N:0:CGTACTAG+TATCCTCT (reversed): -CAAAC-AGCGCCGTGAATATCCGCCGCGCACCGAATACAAAAACAGGAACAGTCGCAGGCGTCCTCATAGCA	0	0	M00212:125:000000000-JJPTF:1:1105:7680:8206 2:N:0:CGTACTAG+AGAGTAGA: C--GCAT-TA-AG-G-AT-TC-G--C-G-CGGC	1	M00212:125:000000000-JJPTF:1:2107:15624:28545 2:N:0:CGTACTAG+AGAGTAGA: GCAAACATCGCCGT-GAATAT-CCGCCGCG-CACCGA-ATACAAAAA-CAGGAACAGTCGCAGGCG-TCCTCAAAGCA	1	0	0											M00212:125:000000000-JJPTF:1:1102:16057:3091 1:N:0:CGTACTAG+TATCCTCT,Mon Jun 27 15:49:40 EDT 2022,,,,CCCTACTGCTGGACGTCGTTATTTGATTGTTAAAACAGAAGACCGTAAAGCCTTGTTAGATGAGTTACGTCAAGCAACTGCAAATGCTAACGTTCGCATTAAAAATGATGATACTGAAATTGCTTCTGAA,P0081358P10_S46_L001_R_001,urn:local:.:iq4d-ezqlez6	M00212:125:000000000-JJPTF:1:1102:14317:3517 1:N:0:CGTACTAG+AGAGTAGA,Mon Jun 27 15:56:21 EDT 2022,,,,CTTCAATATAAATAAAATAATCAAATAAGTTATAATGCTCAATGACTTCTGTTATACCGTCAGCAATTATCTTTGCACGTTCCAAAGGGTCTTTACTTTTACCACCAGCTATTGAACCGACTACATACTCATTTGTTAAAGGATTGCGAAACGCATAACCAGTATTAGAAGTGCTAAAGTCAATCGCTAAGGCTTTGCTCATAAATC,P0081358P20_S2_L001_R1_001,urn:local:.:qrqm-ezqm9vp
279	M00212:125:000000000-JJPTF:1:2103:14581:10595 2:N:0:CGTACTAG+TATCCTCT: C-GC-ATT-A-A-G-AATT-C-GC---G--C-GGC	0	M00212:125:000000000-JJPTF:1:1113:15277:28667 1:N:0:CGTACTAG+TATCCTCT (reversed): GCAAAC-AGCGCCGTGAATATCCGCCGCGCACCGAATACAAAAACAGGAACAGTCGCAGGCGTCCTCAAAGCA	0	0	M00212:125:000000000-JJPTF:1:2106:15541:8979 1:N:0:CGTACTAG+AGAGTAGA: C--GCAT-TA-AG-G-AT-TC-G--C-G-CGGC	1	M00212:125:000000000-JJPTF:1:1102:14813:10756 2:N:0:CGTACTAG+AGAGTAGA (reversed): GCAAACAGCGCCGT-GAATAT-CCGCCGCG-CACCGA-ATACAAAAA-CAGGAACAGTCGCAGGCG-TCATCAAAGCA	0	1	0											M00212:125:000000000-JJPTF:1:1102:16057:3091 2:N:0:CGTACTAG+TATCCTCT,Mon Jun 27 15:49:40 EDT 2022,,,,TTCAGAAGCAATTTCAGTATCATCATTTTTAATGCGAACGTTAGCATTTGCAGTTGCTTGACGTAACTCATCTAACAAGGCTTTACGGTCTTCTGTTTTAACAATCAAATAACGACGTCCAGCAGTAGGG,P0081358P10_S46_L001_R_001,urn:local:.:iq4e-ezqlez6	M00212:125:000000000-JJPTF:1:1102:9210:3517 1:N:0:CGTACTAG+AGAGTAGA,Mon Jun 27 15:56:21 EDT 2022,,,,ACTATCAGCAGCTGGTATCTCATTAGATACTATCTTAGTATAGAGCAGTAGGGAATCGAACCCCACACAGTTGCGACCTGTACTTCCTCCAATTACTCTTACCTCATACCTTAGCAACCATGCACAGTTGCCCACAATATGATTAAGTATAGTT,P0081358P20_S2_L001_R1_001,urn:local:.:qrqn-ezqm9vp
280	M00212:125:000000000-JJPTF:1:1113:6544:15968 2:N:0:CGTACTAG+TATCCTCT (reversed): C-GC-ATT-A-A-G-AATT-C-GC---G--C-GGC	0	M00212:125:000000000-JJPTF:1:1101:20232:14803 2:N:0:CGTACTAG+TATCCTCT (reversed): GCAAAC-AGCGCCGTGAATATCCGCCGCGCACCGAATACAAAAACAGGAACAGTCGCAGGCGTCCTCAAAGCA	0	0	M00212:125:000000000-JJPTF:1:1102:10557:16945 1:N:0:CGTACTAG+AGAGTAGA (reversed): C--GCAT-TA-AG-G-AT-TC-G--C-G-CGGC	1	M00212:125:000000000-JJPTF:1:2101:4902:7784 2:N:0:CGTACTAT+AGAGTAGA (reversed): GCAAACATCGCCGT-GAATAT-CCGCCGCG-CACCGA-ATACAAAAA-CAGGAACAGTCGCAGGCG-TCCTCAAAGC-	1	0	0											M00212:125:000000000-JJPTF:1:1102:20837:3106 1:N:0:CGTACTAG+TATCCTCT,Mon Jun 27 15:49:40 EDT 2022,,,,CTTCTGTTTTAACAATCAAATAACGACGTCCAGCAGTAGGGCGAACAAAGTCAACCGCTTCTTCAATAGCGTCAGCAAATGGAGTTTTGCCAGCTGATTTGGCTTTTGTAGTAATTTTTTTGATTTTTTTGACATCTGCTTCTTTGTCAATTGATTTAAAGCCGTTTGTTCCGTCTCCCTCAACAAGTGCAAGGTCAACAATTTTATTAACGATAGCTTGTGTAAGTT,P0081358P10_S46_L001_R_001,urn:local:.:iq4f-ezqlez6	M00212:125:000000000-JJPTF:1:1102:20432:3521 1:N:0:CGTACTAG+AGAGTAGA,Mon Jun 27 15:56:21 EDT 2022,,,,TTTGTGTAGTTCTCTTAATGTTGTCAATTTAATACTCCTTCATATATTTTACCAAACTTCAAAGCGTTAATTTTAACTAACTGCTTCAAGTCTGATATAAATTGCTGTTCTCCGTCGAAGTCAAAGGGCATTGCCACGTTTTCCTTTATCCAAGTGAAAGCTCCGTCAAAGTCTTGTCTTAGTAAGCTCATTTTATCCACGATGTCGATGATTTGCTCTCTCTCTTCTGCTGTGTACATTTAACCGACTTT,P0081358P20_S2_L001_R1_001,urn:local:.:qrqo-ez…
281	M00212:125:000000000-JJPTF:1:1105:11764:18801 2:N:0:CGTACTAG+TATCCTCT (reversed): C-GC-ATT-A-A-G-ATTT-C-GG---G--C-GGC	0	M00212:125:000000000-JJPTF:1:2102:25481:11258 2:N:0:CGTACTAG+TATCCTCT (reversed): GCAAAC-AGCGCCGTGAATATCCGCCGCGCACCGAATACAAAAACAGGAACAGTCGCAGGCGTCCTCAAAGCA	0	0	M00212:125:000000000-JJPTF:1:2105:19290:9140 1:N:0:CGTACTAG+AGAGTAGA (reversed): C--GCAT-TA-AG-G-AT-TC-G--C-G-CGGC	1	M00212:125:000000000-JJPTF:1:1108:19072:7364 1:N:0:CGTACTAG+AGAGTAGA: GCAAACAGCGCCGT-GAATAT-CCGCCGCG-CACCGA-ATACAAAAA-CAGGAACAGTCGCAGGCG-TCATCAAAGCA	0	1	0											M00212:125:000000000-JJPTF:1:1102:20837:3106 2:N:0:CGTACTAG+TATCCTCT,Mon Jun 27 15:49:40 EDT 2022,,,,AACTTACACAAGCTATCGTTAATAAAATTGTTGACCTTGCACTTGTTGAGGGAGACGGAACAAACGGCTTTAAATCAATTGACAAAGAAGCAGATGTCAAAAAAATCAAAAAAATTACTACAAAAGCCAAATCAGCTGGCAAAACTCCATTTGCTGACGCTATTGAAGAAGCGGTTGACTTTGTTCGCCCTACTGCTGGACGTCGTCATTTGATTGTTAAAACAGAAG,P0081358P10_S46_L001_R_001,urn:local:.:iq4g-ezqlez6	M00212:125:000000000-JJPTF:1:1102:19562:3522 1:N:0:CGTACTAG+AGAGTAGA,Mon Jun 27 15:56:21 EDT 2022,,,,GTTGCAGACTATCCGAAGTATGTAGGTTTTAGTAATATCATTAAACCTAATAAGAAAAGTTCTGATTACAAATGGTTACCAATGGGGTTAGTATCAATTGATAGTGCTACTGGCTCACTCAAGCCTGCGGTTATAGGCATTGACTATGCTCAAGCTCACCCAGTTGGCTCGGTAGTCTCAAATAACTCAAATTTATCATCAGGATATTCTACCGGAACATGGGAAAATATCGGTTCAGCAGTAATTGGTT,P0081358P20_S2_L001_R1_001,urn:local:.:qrqp-ezq…
282	M00212:125:000000000-JJPTF:1:2105:3051:16290 1:N:0:CGTACTAG+TATCCTCT (reversed): C-GC-ATT-A-A-G-AATT-C-GC---G--C-GGC	0	M00212:125:000000000-JJPTF:1:2112:17947:2968 1:N:0:CGTACTAG+TATCCTCT: GCAAAC-AGCGCCGTGAATATCCGCCGCGCACCGAATACAAAAACAGGAACAGTCGCAGGCGTCCTCAAAG--	0	0	M00212:125:000000000-JJPTF:1:2106:15541:8979 2:N:0:CGTACTAG+AGAGTAGA (reversed): C--GCAT-TA-AG-G-AT-TC-G--C-G-CGGC	1	M00212:125:000000000-JJPTF:1:1109:10227:17491 1:N:0:CGTACTAG+AGAGTAGA (reversed): GCAAACATCGCCGT-GAATAT-CCGCCGCG-CACCGA-ATACAAAAA-CAGGAACAGTCGCAGGCG-TCATCAAAGCA	0	0	1											M00212:125:000000000-JJPTF:1:1102:9400:3112 1:N:0:CGTACTAG+TATCCTCT,Mon Jun 27 15:49:40 EDT 2022,,,,GTAATATAGACCGTTTAAGCCGGTGGGATATTAAAGATGAAATATTTAGTTTTATGGGGATATTATATCCTCAACTTCCTAAGACACCCACTGGAGTTAGATTTTTAGACGATATTGGAAATGAATATACTGCAATTGCATTTAAGACGGAAGAATTACAAGACTACATTTTAATAAATACAGATGTAAATGACGAAACTTATCAAGGTTGGAAGGGGACAACTGCTCTAAATTTATTCCCTGTAATGGA,P0081358P10_S46_L001_R_001,urn:local:.:iq4h-ezql…	M00212:125:000000000-JJPTF:1:1102:12957:3527 1:N:0:CGTACTAG+AGAGTAGA,Mon Jun 27 15:56:21 EDT 2022,,,,GTATCTAATTGCATGTTTTAAAATCATTTACAGTCCTTTCAGCTCATTAAATTTCTTTCTGCCACAATTCGACAAGTTCTTTAAGCCCTTTACCGTCAGTATCGAACTCAAAGCTAGAACGGAAGTCTGAGAAGTCGCTTTTAGCTTTTACAATGTTATCTTGAAAAAGAGCCAAGTATAAACCATATTGAACGAACTCCATTACATC,P0081358P20_S2_L001_R1_001,urn:local:.:qrqq-ezqm9vp
283	M00212:125:000000000-JJPTF:1:1112:25493:12063 2:N:0:CGTACTAG+TATCCTCT (reversed): C-GC-TTG-A-A-G-AATC-C-GC---G--C-GGC	0	M00212:125:000000000-JJPTF:1:2107:15106:18594 2:N:0:CGTACTAG+TATCCTCT: GCAAAC-AGCGCCGTGAATATCCGCCGCGCACCGAATACAAAAACAGGAACAGTCGCAGGCGTCCTCAAAGCA	0	0	M00212:125:000000000-JJPTF:1:1101:21439:4538 1:N:0:CGTACTAG+AGAGTAGA (reversed): C--GCAT-TA-AG-G-AT-TC-G--C-G-CGGC	1	M00212:125:000000000-JJPTF:1:1107:26703:12912 1:N:0:CGTACTAG+AGAGTAGA: GCAAACAGCGCCGT-GAATAT-CCGCCGCG-CACCGA-ATACAAAAA-CAGGAACAGTCGCAGGCG-TCATCAAAGCA	0	1	0											M00212:125:000000000-JJPTF:1:1102:9400:3112 2:N:0:CGTACTAG+TATCCTCT,Mon Jun 27 15:49:40 EDT 2022,,,,GATATATTATAATAGTTAGGATTAAAGTTATCATATACATTGGCTTCTAACATTAAACGAAGTCCGCCTTTCTCTTAACTTTAAACTCTGCCTTACTTAAATTGATTAGCTCCATTTGACCTTTTTCAATTATACGAGTTCTGTATCGCTCAAAGTCCATTACAGGGAATAAATTTAGAGCAGTTGTCCCCTTCCAACCTTGATAAGTTTCGTCATTTACATCTGTATTTATTAAAATGTAGTCTTGTAAT,P0081358P10_S46_L001_R_001,urn:local:.:iq4i-ezq…	M00212:125:000000000-JJPTF:1:1102:20491:3530 1:N:0:CGTACTAG+AGAGTAGA,Mon Jun 27 15:56:21 EDT 2022,,,,ATGCAGTCTTTTACTTTACTCAAACTCCTTCAACCTCTGACATTGCGAAAACTGTAATTAACGTAGGTTTGCTATACTTTGTAGGTCAATTTATTTATTTAATTGCAAGTATCAGCCCTATGTTTGCCGGTTTGGTTAAACTTATCAAGAAGAATGGTGTAAGTATTCCCGAAGTTGAAGAAGAACAAACGGAGGATAAAAAAGAATGGTAAATCAAGCACAGGTCAAGCAATGGATTGACACACACGTCG,P0081358P20_S2_L001_R1_001,urn:local:.:qrqr-ez…
284	M00212:125:000000000-JJPTF:1:1102:5784:14923 1:N:0:CGTACTAG+TATCCTCT (reversed): C-GC-ATT-A-A-G-AATT-C-GC---G--C-GGC	0	M00212:125:000000000-JJPTF:1:1101:6607:13193 1:N:0:CGTACTAG+TATCCTCT: GCAAAC-AGCGCCGTGAATATCCGCCGCGCACCGAATACAAAAACAGGAACAGTCGCAGGCGTCCTCAAAGCA	0	0	M00212:125:000000000-JJPTF:1:2101:9945:20683 1:N:0:CGTACTAG+AGAGTAGA: C--GCAT-TA-AG-G-A----------------	1	M00212:125:000000000-JJPTF:1:2110:21599:9957 2:N:0:CGTACTAG+AGAGTAGA (reversed): GCAAACAGCGCCGT-GAATAT-CCGCCGCG-CACCGA-ATACAAAAA-CAGGAACAGTCGCAGGCG-TCATCAAAGCA	0	1	0											M00212:125:000000000-JJPTF:1:1102:11927:3113 1:N:0:CGTACTAG+TATCCTCT,Mon Jun 27 15:49:40 EDT 2022,,,,ATCTAAGTTAGTGGAAATAAACTTATCCATAACCAAAAAGTCATGCAGTGGGCTTTAAATAATACTGCTGTTAAAATCGGACAAAGCGGGGATTATATGTATACCAAAAAACTTGAAAAAGATAAAATTGACCCTACTGTTGCTTTGACAATGGCTTTAGAAATGGCGGTGTCAGATGAAGTATAACGTTGACACAGTCAGAGAG,P0081358P10_S46_L001_R_001,urn:local:.:iq4j-ezqlez6	M00212:125:000000000-JJPTF:1:1102:11205:3533 1:N:0:CGTACTAG+AGAGTAGA,Mon Jun 27 15:56:21 EDT 2022,,,,GTCTAGAGCCTTGTTATGGTCTTTGTCGTAGCTCTCGCCCTCTTTCTTGCCAGCTCTTACTAGATACTTTAATACCTGCATTGTATACCAACCTGCAAGCTCTTCGTAGTTAAAATTATGTTTAAAGTATTCGTTAAGTTCCACACCGTATTCATTGGCATAGTGCCGATTCTTTTTAAAATTCATTAGATGATTCCTCCAAGCCATGCAATACTCAATATTGCAATCATAGCCAGCCATGCAATAGCTAT,P0081358P20_S2_L001_R1_001,urn:local:.:qrqs-ez…
285	M00212:125:000000000-JJPTF:1:2103:17919:26784 1:N:0:CGTACTAG+TATCCTCT (reversed): C-GC-ATT-A-A-G-AATT-C-GC---G--C-GGC	0	M00212:125:000000000-JJPTF:1:1102:20781:19294 2:N:0:CGTACTAG+TATCCTCT (reversed): GCAAAC-AGCGCCGTGAATATCCGCCGCGCACCGAATACAAAAACAGGAACAGTCGCAGGCGTCCTCAAAGCA	0	0	M00212:125:000000000-JJPTF:1:1101:15749:10063 1:N:0:CGTACTAG+AGAGTAGA (reversed): C--GCAT-TA-AG-G-AT-TC-G--C-G-CGGC	1	M00212:125:000000000-JJPTF:1:1111:8409:4381 2:N:0:CGTACTAG+AGAGTAGA (reversed): GCAAACAGCGCCGT-GAATAT-CCGCCGCG-CACCGA-ATACAAAAA-CAGGAACAGTCGCAGGCG-TCATCAAAGC-	0	1	0											M00212:125:000000000-JJPTF:1:1102:11927:3113 2:N:0:CGTACTAG+TATCCTCT,Mon Jun 27 15:49:40 EDT 2022,,,,CTCTCTGACTGTGTCAACGTTATACTTCATCTGACACCGCCATTTCTAAAGCCATTGTCAAAGCAACAGTAGGGTCAATTTTATCTTTTTCAAGTTTTTTGGTATACATATAATCCCCGCTTTGTCCGATTTTAACAGCAGTATTATTTAAAGCCCACTGCATGACTTTTTGGTTATGGATAAGTTTATTTCCACTAACTTAGAT,P0081358P10_S46_L001_R_001,urn:local:.:iq4k-ezqlez6	M00212:125:000000000-JJPTF:1:1102:16723:3537 1:N:0:CGTACTAG+AGAGTAGA,Mon Jun 27 15:56:21 EDT 2022,,,,GCAAAAAATTCGTTACACTTGAATATCAAACAGAGATTTTTCAGGTATATGCCGATTTAGCTTTAGCAGATGTTACAAAAACAGAGGGTTATGGTAAGAACGGAACTTTCAGCGAAAAGATAACGTTCGATATAATCACAAAGTGGTATACTTACGAAAATTTAACTTTTGAAATGATTCAAAATGGTAAAGTTATTGCCGGAAAGTCTAAAATTTATGGTGGAACAGCACCAGGAGACTATAAGTATAT,P0081358P20_S2_L001_R1_001,urn:local:.:qrqt-ezq…
286	M00212:125:000000000-JJPTF:1:2106:9703:7005 1:N:0:CGTACTAG+TATCCTCT (reversed): C-GC-ATT-A-A-G-AATT-C-GC---G--C-GGC	0	M00212:125:000000000-JJPTF:1:1101:19991:11975 2:N:0:CGTACTAG+TATCCTTT: GCAAAC-AGCGCCGTGAATATCCGCCGCGCACCGAATACAAAAACAGGAACAGTCGCAGGCGTCCTCAAAGCA	0	0	M00212:125:000000000-JJPTF:1:1103:9214:20111 1:N:0:CGTACTAG+AGAGTAGA: C--GCAT-TA-AG-G-AT-TC-G--C-G-CGGC	1	M00212:125:000000000-JJPTF:1:1107:23593:22272 1:N:0:CGTACTAG+AGAGTAGA (reversed): GCAAACATCGCCGT-GAATAT-CCGCCGCG-CACCGA-ATACAAAAA-CAGGAACAGTCGCAGGCG-TCATCAAAGCA	0	0	1											M00212:125:000000000-JJPTF:1:1102:17215:3120 1:N:0:CGTACTAG+TATCCTCT,Mon Jun 27 15:49:40 EDT 2022,,,,GGTCTGATAAAGAGGAAAAGCAACAGAAAGAAGATATTAGAGAGTTCATTTATGAAAAGCAACTTCAAAAGTTTAAGGGCAGAAGAAAAAGCAAGTAAACATTATGCTAGAGGCGTTAGAAAGCTATCTAAAGAGCTCGAAGAGATGAACGAAACAAAGTATAGGGTTGGGCCTAACGAGTGCTTATATGGCTTGATAAGCGAATTATGGAG,P0081358P10_S46_L001_R_001,urn:local:.:iq4l-ezqlez6	M00212:125:000000000-JJPTF:1:1102:9677:3542 1:N:0:CGTACTAG+AGAGTAGA,Mon Jun 27 15:56:21 EDT 2022,,,,TTCCTAAGACACCCACTGGAGTTAGATTTTTAGACGATATTGGAAATGAATATACTGCAATTGCATTTAAGACGGAAGAATTACAAGACTACATTTTAATAAATACAGATGTAAATGACGAAACTTATCAAGGTTGGAAGGGGACAACTGCTCTAAATTTATTCCCTGTAATGGACTTTGAGCGATACAGAACTCGTA,P0081358P20_S2_L001_R1_001,urn:local:.:qrqu-ezqm9vp
287	M00212:125:000000000-JJPTF:1:2108:26980:8814 2:N:0:CGTACTAG+TATCCTCT (reversed): C-GC-ATT-A-A-G-AATT-C-GC---G--C-GGC	0	M00212:125:000000000-JJPTF:1:1103:12385:21010 1:N:0:CGTACTAG+TATCCTCT (reversed): GCAAAC-AGCGCCGTGAATATCCGCCGCGCACCGAATACAAAAACAGGAACAGTCGCAGGCGTCCTCAAAGC-	0	0	M00212:125:000000000-JJPTF:1:1104:7650:19975 1:N:0:CGTACTAG+AGAGTAGA (reversed): C--GCAT-TA-AG-G-AT-TC-G--C-G-CGGC	1	M00212:125:000000000-JJPTF:1:1109:10227:17491 2:N:0:CGTACTAG+AGAGTAGA: GCAAACATCGCCGT-GAATAT-CCGCCGCG-CACCGA-ATACAAAAA-CAGGAACAGTCGCAGGCG-TCATCAAAGCA	0	0	1											M00212:125:000000000-JJPTF:1:1102:17215:3120 2:N:0:CGTACTAG+TATCCTCT,Mon Jun 27 15:49:40 EDT 2022,,,,CTCCATAATTCGCTTATCAAGCCATATAAGCACTCGTTAGGCCCAACCCTATACTTTGTTTCGTTCATCTCTTCGAGCTCTTTAGATAGCTTTCTAACGCCTCTAGCATAATGTTTACTTGCTTTTTCTTCTGCCCTTAAACTTTTGAAGTTGCTTTTCATAAATGAACTCTCTAATATCTTCTTTCTGTTGCTTTTCCTCTTTATCAGACC,P0081358P10_S46_L001_R_001,urn:local:.:iq4m-ezqlez6	M00212:125:000000000-JJPTF:1:1102:18899:3545 1:N:0:CGTACTAG+AGAGTAGA,Mon Jun 27 15:56:21 EDT 2022,,,,CGTATGGAGTGCAGTAGCTGGCTTCTTTGGTGGAATATTTAATGCTGTAAGTGGAGTTGTATCTAGCGTTTTCAGCGCAATCGGTAGTTTTGCTTCTAGTGCTTGGGGAGTAGTTCAGTCAATATGGAGTGCAGTAGCTGGTTTCTTTAGTGGCATATTCAATTCGGTTCGTAGTGTCGTTAGTGGAGTGTTTAGTGCAATTGGTGGCTTTGCTTCAAGTGCTTGGTCAAGAATTTCAGGTGTATTTAGCG,P0081358P20_S2_L001_R1_001,urn:local:.:qrqv-ez…
288	M00212:125:000000000-JJPTF:1:2108:6396:24667 1:N:0:CGTACTAG+TATCCTCT (reversed): C-GC-ATT-A-A-G-AATT-C-GC---G--C-GGC	0	M00212:125:000000000-JJPTF:1:1104:12755:3704 2:N:0:CGTACTAG+TATCCTCT (reversed): GCAAAC-AGCGCCGTGAATATCCGCCGCGCACCGAATACAAAAACAGGAACAGTCGCAGGCGTCCTCAAAGCA	0	0	M00212:125:000000000-JJPTF:1:1103:9214:20111 2:N:0:CGTACTAG+AGAGTAGA (reversed): C--GCAT-TA-AG-G-AT-TC-G--C-G-CGGC	1	M00212:125:000000000-JJPTF:1:2101:17533:3956 2:N:0:CGTACTAG+AGAGTAGA (reversed): GCAAACATCGCCGT-GAATAT-CCGCCGCG-CACCGA-ATACAAAAA-CAGGAACAGGCGCAGGCG-TCATCAAAGC-	0	0	1											M00212:125:000000000-JJPTF:1:1102:17288:3141 1:N:0:CGTACTAG+TATCCTCT,Mon Jun 27 15:49:40 EDT 2022,,,,CGACAGGTTTCCATGAGAATAAAATGTACCAGCAGTATCAAATTGAGGTAGATTTGTTCCAAAAGCAGGTGGGAAAGTGCCAACC,P0081358P10_S46_L001_R_001,urn:local:.:iq4n-ezqlez6	M00212:125:000000000-JJPTF:1:1102:9836:3549 1:N:0:CGTACTAG+AGAGTAGA,Mon Jun 27 15:56:21 EDT 2022,,,,GAATTGAGTTCTGATTTATGAGCAAAGCCTTAGCGATTGACTTTAGCACTTCTAATACTGGTTATGCGTTTCGCAATCCTTTAACAAATGAGTATGTAGTCGGTTCAATAGCTGGTGGTAAAAGTAAAGACCCTTTGGAACGTGCAAAGATAATTGCTGACGGTATAACAG,P0081358P20_S2_L001_R1_001,urn:local:.:qrqw-ezqm9vp
289	M00212:125:000000000-JJPTF:1:1112:6840:18606 1:N:0:CGTACTAG+TATCCTCT (reversed): C-GC-ATT-A-A-G-AATT-C-GC---G--C-GGC	0	M00212:125:000000000-JJPTF:1:1112:10911:5339 1:N:0:CGTACTAG+TATCCTCT (reversed): GCAAAC-AGCGCCGTGAATATCCGCCGCGCACCGAATACAAAAACAGGAACAGTCGCAGGCGTCCTCAAAGCA	0	0	M00212:125:000000000-JJPTF:1:1104:25206:17879 2:N:0:CGTACTAG+AGAGTAGA: C--GCAT-TA-AG-G-AT-TC-G--C-G-CGGC	1	M00212:125:000000000-JJPTF:1:2104:24508:15678 2:N:0:CGTACTAG+AGAGTAGA: GCAAACAGCGCCGT-GAATAT-CCGCCGCG-CACCGA-ATACAAAAA-CAGGAACAGTCGCAGGCG-TCAT-------	0	1	0											M00212:125:000000000-JJPTF:1:1102:17288:3141 2:N:0:CGTACTAG+TATCCTCT,Mon Jun 27 15:49:40 EDT 2022,,,,GGTTGGCACTTTCCCACCTGCTTTTGGAACAAATCTACCTCAATTTGATACTGCTGGTACATTTTATTCTCATGGAAACCTGTCG,P0081358P10_S46_L001_R_001,urn:local:.:iq4o-ezqlez6	M00212:125:000000000-JJPTF:1:1102:23043:3549 1:N:0:CGTACTAG+AGAGTAGA,Mon Jun 27 15:56:21 EDT 2022,,,,GACACGGACACACACCTATATTGATTACACCAAGCAAAGAATTGGCAAAAAATACACTGAGAGCGTTAAATGAACAATTACGAAAACAAGGCAATTAACTTACATGTAGAGGTTTATGGCTGGTTGTATCGTGCATTAGAAGAAATGATAAAAGCAGAATGGCATAATGA,P0081358P20_S2_L001_R1_001,urn:local:.:qrqx-ezqm9vp
290	M00212:125:000000000-JJPTF:1:2114:21632:3800 1:N:0:CGTACTAG+TATCCTCT (reversed): C-GC-ATT-A-A-G-AATT-C-GC---G--C-GGC	0	M00212:125:000000000-JJPTF:1:2101:13233:17903 1:N:0:CGTACTAG+TATCCTCT (reversed): GCAAAC-AGCGCCGTGAATATCCGCCGCGCACCGAATACAAAAACAGGAACAGTCGCAGGCGTCCTCAAAGCA	0	0	M00212:125:000000000-JJPTF:1:1112:16055:2318 1:N:0:CGTACTAG+AGAGTAGA: --------------G-AT-TC-G--C-G-CGGC	1	M00212:125:000000000-JJPTF:1:1114:8437:10269 1:N:0:CGTACTAG+AGAGTAGA (reversed): GCAAACAGCGCCGT-GAATAT-CCGCCGCG-CACCGA-ATACAAAAA-CAGGAACAGTCGCAGGCG-TCATCAAAGCA	0	1	0											M00212:125:000000000-JJPTF:1:1102:13333:3145 1:N:0:CGTACTAG+TATCCTCT,Mon Jun 27 15:49:40 EDT 2022,,,,TCTCTGTATTGTCAACTTCAAGCCAAACTTCTTCAAATAATTCATCAAAAATTTCTTTGCTGAAGCGTATATCATATAGTGTATTATCAGTATCTAACGTTTGATGTTCTTCTAGCCATTCGTTCAACTCTTTAGAGATAATAATTTTTTCTGTCATTTTATTCGCCTTTCCAGTTTTTGAAATCATCGGCCATATCTTGTGTAAAGCCCATAATATCTTCAGTAGTGTACTCTGTAAGCTCATTCTCGTT,P0081358P10_S46_L001_R_001,urn:local:.:iq4p-ez…	M00212:125:000000000-JJPTF:1:1102:19621:3551 1:N:0:CGTACTAG+AGAGTAGA,Mon Jun 27 15:56:21 EDT 2022,,,,GTATTCAAAGTTTTCCACGTTACAAATGTCGGTGCTTTGCTCGTATCACGCTCATTTGATTCATCGAATGAAGCACAAGTCCACAAAGACGGACAAACAAAAACAGAACAGGCAGCAACACTCACTATTGATACCCTTGAGCCTGTAATGGTTTATAAATTGCAATCACTTGCTGAACGTGTTAAACGTCTTCAAATGTCATACTCTGAACTTTACAACTTGATTGTAGCAGAACTTACACAAGCTATCGT,P0081358P20_S2_L001_R1_001,urn:local:.:qrqy-ez…
291	M00212:125:000000000-JJPTF:1:1114:17318:3610 1:N:0:CGTACTAG+TATCCTCT (reversed): C-GC-ATT-A-A-G-AATT-C-GC---G--C-GGC	0	M00212:125:000000000-JJPTF:1:2107:27678:11019 2:N:0:CGTACTAG+TATCCTCT: GCAAAC-AGCGCCGTGAATATCCGCCGCGCACCGAATACAAAAACAGGAACAGTCGCAGGCGTCCTCAAAGCA	0	0	M00212:125:000000000-JJPTF:1:1114:2157:17169 1:N:0:CGTACTAG+AGAGTAGA (reversed): C--GCAT-TA-AG-G-AT-TC-G--C-G-CGGC	1	M00212:125:000000000-JJPTF:1:1102:18196:21750 2:N:0:CGTACTAG+AGAGTAGA (reversed): GCAAACATCGCCGT-GAATAT-CCGCCGCG-CACCGA-ATACAAAAA-CAGCAACAGTCGCAGGCG-TCCTC------	1	0	0											M00212:125:000000000-JJPTF:1:1102:13333:3145 2:N:0:CGTACTAG+TATCCTCT,Mon Jun 27 15:49:40 EDT 2022,,,,CGACAAAGACCATAACAAGGCTCTAGACTATGCCAAAGAACTGGCTAAGTTAAGTAACGAGAATGAGCTTACAGAGTACACTACTGAAGATATTATGGGCTTTACACAAGATATGGCCGATGATTTCAAAAACTGGAAAGGCGAATAAAATGACAGAAAAAATTATTATCTCTAAAGAGTTGAACGAATGGCTAGAAGAACATCAAACGTTAGATACTGATAATACACTATATGATATACGCTTCAGCAAA,P0081358P10_S46_L001_R_001,urn:local:.:iq4q-ez…	M00212:125:000000000-JJPTF:1:1102:9289:3556 1:N:0:CGTACTAG+AGAGTAGA,Mon Jun 27 15:56:21 EDT 2022,,,,AACCATAACTCATTAAATTATTTTTACGAGGGTCAATCAAATAATCAATGATAGCAAAGTTTGTCGTTTTAGTTATTGCGTTTGGAACATCAAGGCTTTCAATCATTGCCCAAAAATAGTTCTTTAATGTGGCTTTATTGCTTTCATCTACATCTGTAA,P0081358P20_S2_L001_R1_001,urn:local:.:qrqz-ezqm9vp
292	M00212:125:000000000-JJPTF:1:2103:17919:26784 2:N:0:CGTACTAG+TATCCTCT: C-GC-ATT-A-A-G-AATT-C-GC---G--C-GGC	0	M00212:125:000000000-JJPTF:1:2107:10485:21726 2:N:0:CGTACTAG+TATCCTCT (reversed): GCAAAC-AGCGCCGTGAATATCCGCCGCGCACCGAATACAAAAACAGGAACAGTCGCAGGCGTCCTCAAAGCA	0	0	M00212:125:000000000-JJPTF:1:2112:20508:4299 2:N:0:CGTACTAG+AGAGTAGA (reversed): G--TTTT-CG-GC-G-TT-AC-C--T-G-TACG	1	M00212:125:000000000-JJPTF:1:1111:28661:18469 2:N:0:CGTACTAG+AGAGTAGA: GCAAACATCGCCGT-GAATAT-CCGCCGCG-CACCGA-ATACAAAAA-CAGGAACAGTCGCAGGCG-TCCTCAAAGCA	1	0	0											M00212:125:000000000-JJPTF:1:1102:13164:3161 1:N:0:CGTACTAG+TATCCTCT,Mon Jun 27 15:49:40 EDT 2022,,,,ACCATATAGGCTTTATCGTCCATTGAGTTTGCATAAGCTGATTTATTTGCATGAGCCACCAGTAAAAATGTTACATCTTGAAAGAGTAACTTCAAACGTGTAATTCTTCTAAGCATTGGTTCAAAGTCTTTACTATAAAGTATATCTCCATTTCTCAACATGGTCATTAGGTTATCCAAGATCACGAATTTTATATCATTTTCTTTAATGTATTCATATAACAAATTCATGTGGTTGGAATCATCAATCAT,P0081358P10_S46_L001_R_001,urn:local:.:iq4r-ez…	M00212:125:000000000-JJPTF:1:1102:22937:3561 1:N:0:CGTACTAG+AGAGTAGA,Mon Jun 27 15:56:21 EDT 2022,,,,GTCTTACTACGCTTTGTGTCATAACCAAAAAAAGGTAACCCTTGCGACACCATTAAAGCCATGTGCATTGCTAGAGAGCTTTTAAACGACTTAAACGGCGCTACAAGTATTCCATCTTGTGAACTTGGCATTAAAGTATCAATAAGCCAGTCATCTTTTAAATTTATTAAGTCTTCTCGCTCTTTTAAATGCTTAGCTGTCTGTACTTTATTAAATATGTTAGTCAATTATTTCTCCTTTAGTATATAATA,P0081358P20_S2_L001_R1_001,urn:local:.:qrr0-ez…
293	M00212:125:000000000-JJPTF:1:1108:9647:10972 1:N:0:CGTACTAG+TATCCTCT: C-GC-ATT-A-A-G-AATT-C-GC---G--C-GGC	0	M00212:125:000000000-JJPTF:1:2106:8966:10954 1:N:0:CGTACTAG+TATCCTCT: GCAAAC-ATCGCCGTGAATATCCGCCGCGCACCGAATACAAAAACAGGAACAGTCGCAGGCGTCCTCAAAGCA	1	0	M00212:125:000000000-JJPTF:1:1111:27266:10516 1:N:0:CGTACTAG+AGAGTAGA (reversed): C--GCAT-TA-AG-G-AT-TC-G--C-G-CGGC	1	M00212:125:000000000-JJPTF:1:2105:7465:21696 2:N:0:CGTACTAG+AGAGTAGA: GCAAACATCGCCGT-GAATAT-CCGCCGCG-CACCGA-ATACAAAAA-CAGGAACAGTCGCAGGCG-TCCTCAAAGCA	1	0	0											M00212:125:000000000-JJPTF:1:1102:13164:3161 2:N:0:CGTACTAG+TATCCTCT,Mon Jun 27 15:49:40 EDT 2022,,,,CACTATACATAGATAATGAAGATACTGACAGAGAGTTAAACAAAAGGCTTAGAAATAAAGATAATGCACCAGAAGACTTACATTTTTTGACAGGTGGAGAGTTTATGATTGATGATTCCAACCACATGAATTTGTTATATGAATACATTAAAGAAAATGATATAAAATTCGTGATCTTGGATAACCTAATGACCATGTTGAGAAATGGAGATATACTTTATAGTAAAGACTTTGAACCAATGCTTAGAAGA,P0081358P10_S46_L001_R_001,urn:local:.:iq4s-ez…	M00212:125:000000000-JJPTF:1:1102:13285:3563 1:N:0:CGTACTAG+AGAGTAGA,Mon Jun 27 15:56:21 EDT 2022,,,,ACCTACTGCAATACCACTTGGAGACATGTTGATTAAAGATAACGACAGGTTTCCATGAGAATAAAATGTACCAGCAGTATCAAATTGAGGTAGATTTGTTCCAAAAGCAGGTGGGAAAGTGCCAACCGGAACAATGAAATTCGGTGCGACATTTGGCACAGGAATGCTATTTCCTCTAACGTAAATTACACTATTAATAATTCTTGCCTGTAATATTCCAGTTGAACCTACTCCCCTATCCCTATTTAAAT,P0081358P20_S2_L001_R1_001,urn:local:.:qrr1-ez…
294	M00212:125:000000000-JJPTF:1:2114:21632:3800 2:N:0:CGTACTAG+TATCCTCT: C-GC-ATT-A-A-G-AATT-C-GC---G--C-GGC	0	M00212:125:000000000-JJPTF:1:1103:8909:21796 1:N:0:CGTACTAG+TATCCTCT (reversed): GCAAAC-AGCGCCGTGAATATCCGCCGCGCACCGAATACAAAAACAGGAACAGTCGCAGGCGTCCTCAAAGCA	0	0	M00212:125:000000000-JJPTF:1:2104:4671:14633 1:N:0:CGTACTAG+AGAGTAGA: C--GCAT-TA-AG-G-AT-TC-G--C-G-CGGC	1	M00212:125:000000000-JJPTF:1:2110:9718:22623 2:N:0:CGTACTAG+AGAGTAGA (reversed): GCAAACATCGCCGT-GAATAT-CCGCCGCG-CACCGA-ATACAAAAA-CAGGAACAGTCGCAGGCG-TCCTCAAAGC-	1	0	0											M00212:125:000000000-JJPTF:1:1102:15460:3166 1:N:0:CGTACTAG+TATCCTCT,Mon Jun 27 15:49:40 EDT 2022,,,,CGTATGGAGTGCAGTAGCTGGCTTCTTTGGTGGAATATTTAATGCTGTAAGTGGAGTTGTATCTAGCGTTTTCAGCGCAATCGGTAGTTTTGCTTCTAGTGCTTGGGGAGTAGTTCAGTCAATATGG,P0081358P10_S46_L001_R_001,urn:local:.:iq4t-ezqlez6	M00212:125:000000000-JJPTF:1:1102:13792:3566 1:N:0:CGTACTAG+AGAGTAGA,Mon Jun 27 15:56:21 EDT 2022,,,,CAATAAGCTAATTGTGCTTACTGATACCATACTTTACAAACAGGACACACAATGCACTTAATTTCTGCCACTTCTAGTTAAATCGCGGTCAAGCGTGAAACAAAAGCCCTAAGGGGCTAATTTCTTTTTTAATATAATTTATTTATTTTCTCCTAAGTCAAAGTGTATAGTCGGTTGACTATTCCAAGTATCTAATGTTTTCTTGTCTACTTCTGGCTGATTCATATAC,P0081358P20_S2_L001_R1_001,urn:local:.:qrr2-ezqm9vp
295	M00212:125:000000000-JJPTF:1:1102:6593:16559 2:N:0:CGTACTAG+TATCCTCT: C-GC-ATT-A-A-G-AATT-C-GC---G--C-GGC	0	M00212:125:000000000-JJPTF:1:1106:22973:21119 1:N:0:CGTACTAG+TATCCTCT (reversed): GCAAAC-ATCGCCGTGAATATCCGCCGCGCACCGAATACAAAAACAGGAACAGTCGCAGGCGTCCTCAAAGC-	1	0	M00212:125:000000000-JJPTF:1:1104:7650:19975 2:N:0:CGTACTAG+AGAGTAGA: C--GCAT-TA-AG-G-AT-TC-G--C-G-CGGC	1	M00212:125:000000000-JJPTF:1:2102:10997:6926 1:N:0:CGTACTAG+AGAGTAGA (reversed): GCAAACAGCGCCGT-GAATAT-CCGCCGCG-CACCGA-ATACAAAAA-CAGGAACAGTCGCAGGCG-TCATCAAAGCA	0	1	0											M00212:125:000000000-JJPTF:1:1102:15460:3166 2:N:0:CGTACTAG+TATCCTCT,Mon Jun 27 15:49:40 EDT 2022,,,,CCATATTGACTGAACTACTCCCCAAGCACTAGAAGCAAAACTACCGATTGCGCTGAAAACGCTAGATACAACTCCACTTACAGCATTAAATATTCCACCAAAGAAGCCAGCTACTGCACTCCATACG,P0081358P10_S46_L001_R_001,urn:local:.:iq4u-ezqlez6	M00212:125:000000000-JJPTF:1:1102:22550:3569 1:N:0:CGTACTAG+AGAGTAGA,Mon Jun 27 15:56:21 EDT 2022,,,,CCTACAAAATTCTTTTGTCGCTGGATATATTCCNN,P0081358P20_S2_L001_R1_001,urn:local:.:qrr3-ezqm9vp
296	M00212:125:000000000-JJPTF:1:1114:6503:17028 1:N:0:CGTACTAG+TATCCTCT (reversed): C-GC-ATT-A-A-G-AATT-C-GC---G--C-GGC	0	M00212:125:000000000-JJPTF:1:2104:18090:26931 2:N:0:CGTACTAG+TATCCTCT (reversed): GCAAAC-AGCGCCGTGAATATCCGCCGCGCACCGAATACAAAAACAGGAACAGTCGCAGGCGTCCTCAAAGCA	0	0	M00212:125:000000000-JJPTF:1:2111:3838:16421 1:N:0:CGTACTAG+AGAGTAGA: C--GCAT-TA-AG-G-AT-TC-G--C-G-CGGC	1	M00212:125:000000000-JJPTF:1:2111:8995:11610 1:N:0:CGTACTAG+AGAGTAGA (reversed): GCAAACAGCGCCGT-GAATAT-CCGCCGCG-CACCGA-ATACAAAAA-CAGGAACAGTCGCAGGCG-TCATCAAAGCA	0	1	0											M00212:125:000000000-JJPTF:1:1102:13749:3168 1:N:0:CGTACTAG+TATCCTCT,Mon Jun 27 15:49:40 EDT 2022,,,,ATATCGCAATGATATAAACACGCTCATACGAGCCAAAATATGAGCATATAGCCCTATGATTTAAGAT,P0081358P10_S46_L001_R_001,urn:local:.:iq4v-ezqlez6	M00212:125:000000000-JJPTF:1:1102:13361:3578 1:N:0:CGTACTAG+AGAGTAGA,Mon Jun 27 15:56:21 EDT 2022,,,,TCGCTACTCCTTGGATGCCTTCAGCTGGCGAAGTAACGGTTGCAGACTATCCGAAGTATGTAGGTTTTAGTAATATCATTAAACCTAATAAGAAAAGTTCTGATTACAAATGGTTACCAATGGGGTTAGTATCAATTGATAGT,P0081358P20_S2_L001_R1_001,urn:local:.:qrr4-ezqm9vp
297	M00212:125:000000000-JJPTF:1:1110:19946:18857 1:N:0:CGTACTAG+TATCCTCT (reversed): C-GC-ATT-A-A-G-AATT-C-GC---G--C-GGC	0	M00212:125:000000000-JJPTF:1:2103:9954:9751 2:N:0:CGTACTAG+TATCCTCT (reversed): GCAAAC-AGCGCCGTGAATATCCGCCGCGCACCGAATACAAAAACAGGAACAGTCGCAGGCGTCC--------	0	0	M00212:125:000000000-JJPTF:1:2104:4671:14633 2:N:0:CGTACTAG+AGAGTAGA (reversed): C--GCAT-TA-AG-G-AT-TC-G--C-G-CGGC	1	M00212:125:000000000-JJPTF:1:1111:15867:20577 2:N:0:CGTACTAG+AGAGTAGA (reversed): GCAAACAGCGCCGT-GAATAT-CCGCCGCG-CACCGA-ATACAAAAA-CAGGAACAGTCGCAGGCG-TCATCAAAGCA	0	1	0											M00212:125:000000000-JJPTF:1:1102:13749:3168 2:N:0:CGTACTAG+TATCCTCT,Mon Jun 27 15:49:40 EDT 2022,,,,ATCTTAAATCATAGGGCTATATGCTCATATTTTGGCTCGTATGAGCGTGTTTATATCATTGCGATAT,P0081358P10_S46_L001_R_001,urn:local:.:iq4w-ezqlez7	M00212:125:000000000-JJPTF:1:1102:10336:3579 1:N:0:CGTACTAG+AGAGTAGA,Mon Jun 27 15:56:21 EDT 2022,,,,AATCAGAACTCAATTCAATATAAAGCTCTTTGCTTAGTTCTCCAGTTTGATATTGGAGAACTAAGCAAAGAGCTTTATATTGAATTGAGTTCTGATTTATGAGCAAAGCCTTAGCGATTGACTTTAGCACTTCTAATACTGGTTATGCGTTTCGCAATCCTTTAACAAATGAGTATGTAGTCGGTTCAATAGCTGGTGGTAAAAGTAAAGACCCTTT,P0081358P20_S2_L001_R1_001,urn:local:.:qrr5-ezqm9vp
298	M00212:125:000000000-JJPTF:1:1111:16877:24045 2:N:0:CGTACTAG+TATCCTCT (reversed): C-GC-ATT-A-A-G-AATT-C-GC---G--C-GGC	0	M00212:125:000000000-JJPTF:1:1103:21726:7511 2:N:0:CGTACTAG+TATCCTCT (reversed): GCAAAC-AGCGCCGTGAATATCCGCCGCGCACCGAATACAAAAACAGGAACAGTCGCAGGCGTCCTCAAAGCA	0	0	M00212:125:000000000-JJPTF:1:1113:10836:18891 2:N:0:CGTACTAG+AGAGTAGT: C--GCAT-TA-AG-G-AT-TC-G--C-G-CGGC	1	M00212:125:000000000-JJPTF:1:2103:9768:24448 1:N:0:CGTACTAG+AGAGTAGA: GCAAACATCGCCGT-GAATAT-CCGCCGCG-CACCGA-ATACAAAAA-CAGGAACAGTCGCAGGCG-TCCTCAAAGCA	1	0	0											M00212:125:000000000-JJPTF:1:1102:16327:3171 1:N:0:CGTACTAG+TATCCTCT,Mon Jun 27 15:49:40 EDT 2022,,,,GCCTTGAAATGATTTCGAGCCGTCCTCATTTTCAGTTACTTTAATTTCAGCACTATTGGTTATTAGTTTCATCTGTGCTTGTTACGTCCTTTCTATTGCCTTGTAGGTCACTTAGATTTTTAACAGCAACTGCATTAAGGTTAGCTATGTAAACATCTCCACCCTCAATTGGTTGCTCGCCCATTTTAACAAGAAGCTGATTCTG,P0081358P10_S46_L001_R_001,urn:local:.:iq4x-ezqlez7	M00212:125:000000000-JJPTF:1:1102:16081:3580 1:N:0:CGTACTAG+AGAGTAGA,Mon Jun 27 15:56:21 EDT 2022,,,,ATTATATCCTCAACTTCCTAAGACACCCACTGGAGTTAGATTTTTAGACGATATTGGAAATGAATATACTGCAATTGCATTTAAGACGGAAGAATTACAAGACTACATTTTAATAAATACAGATGTAAATGACGAAACTTATCAAGGTTGGAAGGGGACAACTGCTCTAAATTTATACCCTGTAATGG,P0081358P20_S2_L001_R1_001,urn:local:.:qrr6-ezqm9vp
299	M00212:125:000000000-JJPTF:1:1113:17420:28385 1:N:0:CGTACTAG+TATCCTCT (reversed): C-GC-ATT-A-A-G-AATT-C-GC---G--C-GGC	0	M00212:125:000000000-JJPTF:1:1108:9033:24563 2:N:0:CGTACTAG+TATCCTCT (reversed): GCAAAC-AGCGCCGTGAATATCCGCCGCGCACCGAATACAAAAACAGGAACAGTCGCAGGCGTCCTCAAAGC-	0	0	M00212:125:000000000-JJPTF:1:2106:9233:7335 1:N:0:CGTACTAG+AGAGTAGA: C--GCAT-TA-AG-G------------------	1	M00212:125:000000000-JJPTF:1:1110:16990:9965 2:N:0:CGTACTAG+AGAGTAGA (reversed): GCAAACATCGCCGT-GAATAT-CCGCCGCG-CACCGA-ATACAAAAA-CAGGAACAGTCGCAGGCG-TCCTCAAAGCA	1	0	0											M00212:125:000000000-JJPTF:1:1102:16327:3171 2:N:0:CGTACTAG+TATCCTCT,Mon Jun 27 15:49:40 EDT 2022,,,,CAGAATCAGCTTCTTGTTAAAATGGGCGAGCAACCAATTGAGGGTGGAGATGTTTACATAGCTAACCTTAATGCAGTTGCTGTTAAAAATCTAAGTGACCTACAAGGCAATAGAAAGGACGTAACAAGCACAGATGAAACTAATAACCAATAGTGCTGAAATTAAAGTAACTGAAAATGAGGACGGCTCGAAATCATTTCAAGGC,P0081358P10_S46_L001_R_001,urn:local:.:iq4y-ezqlez7	M00212:125:000000000-JJPTF:1:1102:14672:3596 1:N:0:CGTACTAG+AGTGTAGA,Mon Jun 27 15:56:21 EDT 2022,,,,CTACCAAGCTATCTTTATCCAGTTCTTTTTCTTTAACCTTTACTTTTTCGACGTTTCCGTCAGCGTCATAGATTGTTTCTGTTTCCTTTAGCGTTCTGACCGTCAGTTTGCTCGCTAAGGCACTTTCAGCTAGTTCTAATAGATTTCCCCTAGCAATGCTTTTAGCTTCGTCATACGCCTTTATATTGTCATCTCGCCACTTTCTAAAAGTTTTAGCTGAACAATGCAAGCTGGTGTAGATTTCTTTGTCA,P0081358P20_S2_L001_R1_001,urn:local:.:qrr7-ez…
300	M00212:125:000000000-JJPTF:1:2105:27935:15854 1:N:0:CGTACTAG+TATCCTCT (reversed): C-GC-ATT-A-A-G-AATT-C-GC---G--C-GGC	0	M00212:125:000000000-JJPTF:1:2103:9556:23856 1:N:0:CGTACTAG+TATCCTCT: GCAAAC-AGCGCCGTGAATATCCGCCGCGCACCGAATACAAAAACAGGAACAGTCGCAGGCGTCATCAAAGCA	0	1	M00212:125:000000000-JJPTF:1:2112:19823:11887 1:N:0:CGTACTAG+AGAGTAGA (reversed): C--GCAT-TA-AG-G-AT-TC-G--C-G-CGGC	1	M00212:125:000000000-JJPTF:1:2110:15830:27395 2:N:0:CGTACTAG+AGAGTAGA (reversed): GCAAACATCGCCGT-GAATAT-CCGCCGCG-CACCGA-ATACAAAAA-CAGGAACAGTCGCAGGCG-TCCTCAAAGC-	1	0	0											M00212:125:000000000-JJPTF:1:1102:13904:3179 1:N:0:CGTACTAG+TATCCTCT,Mon Jun 27 15:49:40 EDT 2022,,,,GAGCTTAGTTATTGCATATGATAATACACAGGCTAGACACGTATTTGACCAAGTTAGGAATCAAACGGAAGCAAGTGATACATTAAGAGTGTACAATGAAAACAAGATTTTCAAGAGTACAAAACAAGGGCTAGAGTTTACTTCTTTTAAAACGACTTTCAAAAAGCAAACAAATGATACTTTGCGAGCGCAAGGTGGTAAC,P0081358P10_S46_L001_R_001,urn:local:.:iq4z-ezqlez7	M00212:125:000000000-JJPTF:1:1102:12458:3601 1:N:0:CGTACTAG+AGAGTAGA,Mon Jun 27 15:56:21 EDT 2022,,,,ATTTAATAGCTATTGAACGGAATAAGATAAGTTTACTATCATAAGCTGTTACTAAAATCGGAATACCACAATAGACCTTAATATAATCTATCATCTACTTCCTCCGTTTTGTTCTTATGAAACTGTAATTACTGCACCAGCGTTATAAGTTTCAACGTGTCCGCTTGTTAGTGTCTCAACCAAAATCATGTTGCTGTTAGTTTTCCATTCAAAGGCATCAACTTTTGTAAGGCCTTGCATGTCAATGTGAT,P0081358P20_S2_L001_R1_001,urn:local:.:qrr8-ez…
301	M00212:125:000000000-JJPTF:1:1108:20654:14778 1:N:0:CGTACTAG+TATCCTCT (reversed): C-GC-ATT-A-A-G-AATT-C-GC---G--C-GGC	0	M00212:125:000000000-JJPTF:1:2104:25013:15937 2:N:0:CGTACTAG+TATCCTCT: GCAAAC-AGCGCCGTGAATATCCGCCGCGCACCGAATACAAAAACAGGAACAGTCGCAGGCGTCCT-------	0	0	M00212:125:000000000-JJPTF:1:1112:21674:19124 1:N:0:CGTACTAG+AGAGTAGA (reversed): C--GCAT-TA-AG-G-AT-TC-G--C-G-CGGC	1	M00212:125:000000000-JJPTF:1:1111:8172:9729 1:N:0:CGTCCTAG+AGAGTAGA (reversed): GCAAACAGCGCCGT-GAATAT-CCGCCGCG-CACCGA-ATACAAAAA-CAGGAACAGTCGCAGGCG-TCATCAAAGCA	0	1	0											M00212:125:000000000-JJPTF:1:1102:13904:3179 2:N:0:CGTACTAG+TATCCTCT,Mon Jun 27 15:49:40 EDT 2022,,,,GTTACCACCTTGCGCTCGCAAAGTATCATTTGTTTGCTTTTTGAAAGTCGTTTTAAAAGAAGTAAACTCTAGCCCTTGTTTTGTACTCTTGAAAATCTTGTTTTCATTGTACACTCTTAATGTATCACTTGCTTCCGTTTGATTCCTAACTTGGTCAAATACGTGTCTAGCCTGTGTATTATCATATGCAATAACTAAGCTC,P0081358P10_S46_L001_R_001,urn:local:.:iq50-ezqlez7	M00212:125:000000000-JJPTF:1:1102:17734:3612 1:N:0:CGTACTAG+AGAGTAGA,Mon Jun 27 15:56:21 EDT 2022,,,,ATATAATAGCTTTTGGTTATGAAAAAATAGAAGAAGATATGTACAGACACGGACACACACCTATATTGATTACACCAAGCAAAGAATTGGCAAAAAATACACTGAGAGCGTTAAATGAACAATTACGAAAACAAGGCAATTAACTTACATGTAGAGGTTTATGGCTGGTTGTATCGTGCATTAGAAGAAATGATAAAAGCAGAATGGCATAATGATGAACTTTTCAAAGTATGGCTTGGTCGTGCTGAATT,P0081358P20_S2_L001_R1_001,urn:local:.:qrr9-ez…
302	M00212:125:000000000-JJPTF:1:1103:9034:24509 1:N:0:CGTACTAG+TATCCTCT: C-GC-ATT-A-A-G-AATT-C-GC---G--C-GGC	0	M00212:125:000000000-JJPTF:1:1103:4959:12006 1:N:0:CGTACTAG+TATCCTCT (reversed): GCAAAC-AGCGCCGTGAATATCCGCCGCGCACCGAATACAAAAACAGGAACAGTCGCAGGCGTCCTCAAAGCA	0	0	M00212:125:000000000-JJPTF:1:2106:15810:13181 1:N:0:CGTACTAG+AGAGTAGA: C--GCAT-TA-AG-G-AT-TC-G--C-G-CGGC	1	M00212:125:000000000-JJPTF:1:2111:8995:11610 2:N:0:CGTACTAG+AGAGTAGA: GCAAACAGCGCCGT-GAATAT-CCGCCGCG-CACCGA-ATACAAAAA-CAGGAACAGTCGCAGGCG-TCATCAAAGCA	0	1	0											M00212:125:000000000-JJPTF:1:1102:13627:3181 1:N:0:CGTACTAG+TATCCTCT,Mon Jun 27 15:49:40 EDT 2022,,,,GGATTGACACGCTCCAGCCCCCCTACTCTCATTATATT,P0081358P10_S46_L001_R_001,urn:local:.:iq51-ezqlez7	M00212:125:000000000-JJPTF:1:1102:19173:3613 1:N:0:CGTACTAG+AGAGTAGA,Mon Jun 27 15:56:21 EDT 2022,,,,GTATCAATAACTTGTCTGTAAAGCTCTCCATTTGCTCTGTAAAGTCATCAGGAATATATCCAGCGACAAAAGAATTTTGTAGGTCTGCAAAGTCTTTCAAATCTGTAATAAAGTCTGAACCAGTAAGTTCTAAGTATCTAATTGCATGTTTTAAAATCATTTACAGTCCTTTCAGCTCATTAAATTTCTTTCTGCCACAATTCGACAAGTTCTTTAAGCCCTTTACCGTCAGTATCGAACTCAAAGCTAGA,P0081358P20_S2_L001_R1_001,urn:local:.:qrra-ez…
303	M00212:125:000000000-JJPTF:1:1114:8132:8214 1:N:0:CGTACTAG+TATCCTCT: C-GC-ATT-A-A-G-AATT-C-GC---G--C-GGC	0	M00212:125:000000000-JJPTF:1:1107:16255:5371 2:N:0:CGTACTAG+TATCCTCT (reversed): GCAAAC-AGCGCCGTGAATATCCGCCGCGCACCGAATACAAAAACAGGAACAGTCGCAGGCGTCCTCAAAGC-	0	0	M00212:125:000000000-JJPTF:1:2106:5370:18649 2:N:0:CGTACTAG+AGAGTAGA: C--GCAT-TA-AG-G-AT-TC-G--C-G-CGGC	1	M00212:125:000000000-JJPTF:1:2102:9684:23027 1:N:0:CGTACTAG+AGAGTAGA (reversed): GCAAACAGCGCCGT-GAATAT-CCGCCGCG-CACCGA-ATACAAAAA-CAGGAACAGTCGCAGGCG-TCATCAAAGCA	0	1	0											M00212:125:000000000-JJPTF:1:1102:13627:3181 2:N:0:CGTACTAG+TATCCTCT,Mon Jun 27 15:49:40 EDT 2022,,,,AATATAATGAGAGTAGGGGGGCTGGAGCGTGTCAATCC,P0081358P10_S46_L001_R_001,urn:local:.:iq52-ezqlez7	M00212:125:000000000-JJPTF:1:1102:8189:3616 1:N:0:CGTACTAG+AGAGTAGA,Mon Jun 27 15:56:21 EDT 2022,,,,TCGTTTATTTTCTTCACTAATTCGTTGTTCTTCAAGTGCTTTCTCCTTAGCTTGCCTTATATGCTCATATTTTGCTTTCTCTTGCGTTTTAAACTCTTGTTGATATAATTGTGCCACAATATCATTAAAGTTGTTATTTGCCCTTTTATGAGCTTGCTGAATTAGTACAATACTTCTAATTG,P0081358P20_S2_L001_R1_001,urn:local:.:qrrb-ezqm9vq
304	M00212:125:000000000-JJPTF:1:2101:27648:18705 2:N:0:CGTACTAG+TATCCTCT (reversed): G-TC-ACA-A-A-G-AATA-C-GC---G--C-GGC	0	M00212:125:000000000-JJPTF:1:1101:15075:13182 1:N:0:CGTACTAG+TATCCTCT: GCAAAC-AGCGCCGTGAATATCCGCCGCGCACCGAATACAAAAACAGGAACAGCCGCAGGCGTCCTCAAAGCA	0	0	M00212:125:000000000-JJPTF:1:2111:16306:12200 1:N:0:CGTACCAG+AGAGTAGA: C--GCAT-TA-AG-G-A----------------	1	M00212:125:000000000-JJPTF:1:2106:6867:18702 1:N:0:CGTACTAG+AGAGTAGA (reversed): GCAAACATCGCCGT-GAATAT-CCGCCGCG-CACCGA-ATACAAAAA-CAGGAACAGTCGCAGGCG-TCCTCAAAGCA	1	0	0											M00212:125:000000000-JJPTF:1:1102:10946:3182 1:N:0:CGTACTAG+TATCCTCT,Mon Jun 27 15:49:40 EDT 2022,,,,GCTTAAATAGTAGCTGTTCTTCTGTCATTTGCTTTCCTCTCTTAACTTATGTACTTATTATATCAAATGCACTTTTCAGGTTTGGTTTATCCTCTGTTATGTAAGCTATGATTGACTTTGTAGGCATTTTGTGTTATACTATTTATAGGAGGTAACTGTGGCTAGAGATAAATATTTAATGTACTTACGACAGCAGGAATACAAGAAGCGTATTAAAATTAAAGTAGATAAC,P0081358P10_S46_L001_R_001,urn:local:.:iq53-ezqlez7	M00212:125:000000000-JJPTF:1:1102:16307:3617 1:N:0:CGTACTAG+AGAGTAGA,Mon Jun 27 15:56:21 EDT 2022,,,,GCACTATCCATTTTTTTAAGCGTAAGATCGTGCATTTCATCAT,P0081358P20_S2_L001_R1_001,urn:local:.:qrrc-ezqm9vq
305	M00212:125:000000000-JJPTF:1:1114:10799:24704 2:N:0:CGTACTAG+TATCCTCT: C-GC-ATT-A-A-G-AATT-C-GC---G--C-GGC	0	M00212:125:000000000-JJPTF:1:1113:14815:17818 1:N:0:CGTACTAG+TATCCTCT (reversed): GCAAAC-AGCGCCGTGAATATCCGCCGCGCACCGAATACAAAAACAGGAACAGTCGCAGGCGTCATCAAAGCA	0	1	M00212:125:000000000-JJPTF:1:1113:7326:9503 2:N:0:CGTACTAG+AGAGTAGA (reversed): C--GCAT-TA-AG-G-AT-TC-G--C-G-CGGC	1	M00212:125:000000000-JJPTF:1:1107:14196:20817 2:N:0:CGTACTAG+AGAGTAGA: GCAAACATCGCCGT-GAATAT-CCGCCGCG-CACCGA-ATACAAAAA-CAGGAACAGTCGCAGGCG-TCCTCAAAGCA	1	0	0											M00212:125:000000000-JJPTF:1:1102:10946:3182 2:N:0:CGTACTAG+TATCCTCT,Mon Jun 27 15:49:40 EDT 2022,,,,GTTATCTACTTTAATTTTAATACGCTTCTTGTATTCCTGCTGTCGTAAGTACATTAAATATTTATCTCTAGCCACAGTTACCTCCTATAAATAGTATAACACAAAATGCCTACAAAGTCAATCATAGCTTACATAACAGAGGATAAACCAAACCTGAAAAGTGCATTTGATATAATAAGTACATAAGTTAAGAGAGGAAAGCAAATGACAGAAGAACAGCTACTATTTAAGC,P0081358P10_S46_L001_R_001,urn:local:.:iq54-ezqlez7	M00212:125:000000000-JJPTF:1:1102:14298:3619 1:N:0:CGTACTAG+AGAGTAGA,Mon Jun 27 15:56:21 EDT 2022,,,,GTCAAATACGTGTCTAGCCTGTGTATTATCATATGCAATAACTAAGCTCTCTCCACCATATTGTCCGCCTAAAATCATCCAGTTAAGCACGCGCGTAGCCATTAAACTTGACTTACCAGAACCACGTCCTAGGTTAAGGAAAATTTCATTAACTAGGTTGACCTGAATTCCTTTTTCATCTACCATATCATAGCCTAACATTAACTCATACCACCATCGCTGTGTAGGCAATAGCTCAATTTTCATTAGGT,P0081358P20_S2_L001_R1_001,urn:local:.:qrrd-ez…
306	M00212:125:000000000-JJPTF:1:2109:22542:24418 1:N:0:CGTACTAG+TATCCTCT: C-GC-ATT-A-A-G-AATT-C-GC---G--C-GGC	0	M00212:125:000000000-JJPTF:1:1109:26380:22449 2:N:0:CGTACTAG+TATCCTCT (reversed): GCAAAC-AGCGCCGTGAATATCCGCCGCGCACCGAATACAAAAACAGGAACAGTCGCAGGCGTCCTCAAAGC-	0	0	M00212:125:000000000-JJPTF:1:2106:9233:7335 2:N:0:CGTACTAG+AGAGTAGA (reversed): C--GCAT-TA-AG-G------------------	1	M00212:125:000000000-JJPTF:1:1106:8020:26745 2:N:0:CGTACTAG+AGAGTAGA (reversed): GCAAACAGCGCCGT-GAATAT-CCGCCGCG-CACCGA-ATACAAAAA-CAGGTACAGTCGCAGGCG-TCATCAAAGCA	0	1	0											M00212:125:000000000-JJPTF:1:1102:15535:3197 1:N:0:CGTACTAG+TATCCTCT,Mon Jun 27 15:49:40 EDT 2022,,,,CTACAAGGCAATAGAAAGGACGTAACAAGCACAGATGAAACTAATAACCAATAGTGCTGAAATTAAAGTAACTGAAAATGAGGACGGCTCGAAATCATTTCAAGGCATTGGGTCAGAAGTTGGTGTAGAGAACCTTAACGGTATTGTCTTGACTCCTAACTGTATTGAG,P0081358P10_S46_L001_R_001,urn:local:.:iq55-ezqlez7	M00212:125:000000000-JJPTF:1:1102:12285:3637 1:N:0:CGTACTAG+AGAGTAGA,Mon Jun 27 15:56:21 EDT 2022,,,,ACGCTAACCAGTACATCCCAAGCTGAACTAGCAAAGCCACCAATAGCGCTAAATACTGTAGAAACTACTGAACTAACTGCGTCGAATATTCCACTAAAAAAGCCAGTTACTCCGCCCCATATAGATTGAATGCCACCAATAACAGTTGTCCATAAATTGCTAAAGAATGTTGTTATTCCGTTCCAAATATTTTGAATGCCTTGTACAATTCCGCTGAACCAATCAACTAAACCTTGCCAGATACCTTTCG,P0081358P20_S2_L001_R1_001,urn:local:.:qrre-ezq…
307	M00212:125:000000000-JJPTF:1:1110:19946:18857 2:N:0:CGTACTAG+TATCCTCT: C-GC-ATT-A-A-G-AATT-C-GC---G--C-GGC	0	M00212:125:000000000-JJPTF:1:1111:21314:8242 2:N:0:CGTACTAG+TATCCTCT (reversed): GCAAAC-AGCGCCGTGAATATCCGCCGCGCACCGAATACAAAAACAGGAACAGTCGCAGGCGTCCTCAAAGC-	0	0	M00212:125:000000000-JJPTF:1:1111:23366:18420 2:N:0:CGTACTAG+AGAGTAGA (reversed): C--GCGT-TA-AG-G-AT-AC-G--C-G-CGGC	1	M00212:125:000000000-JJPTF:1:1108:23425:19121 2:N:0:CGTACTAG+AGAGTAGT (reversed): ---AACAGCGCCGT-GAATAT-CCGCCGCG-CACCGA-ATACAAAAA-CAGGAACAGTCGCAGGCG-TCATCAAAGCA	0	1	0											M00212:125:000000000-JJPTF:1:1102:15535:3197 2:N:0:CGTACTAG+TATCCTCT,Mon Jun 27 15:49:40 EDT 2022,,,,CTCAATACAGTTAGGAGTCAAGACAATACCGTTAAGGTTCTCTACACCAACTTCTGACCCAATGCCTTGAAATGATTTCGAGCCGTCCTCATTTTCAGTTACTTTAATTTCAGCACTATTGGTTATTAGTTTCATCTGTGCTTGTTACGTCCTTTCTATTGCCTTGTAG,P0081358P10_S46_L001_R_001,urn:local:.:iq56-ezqlez7	M00212:125:000000000-JJPTF:1:1102:12327:3638 1:N:0:CGTACTAG+AGAGTAGA,Mon Jun 27 15:56:21 EDT 2022,,,,CTCTCTAAGACCGCTAAATCGTGACTTCATACCGTCAATTCCGCTATTAACGCCTTTAGTATCCATTTTAGCGTCAATATGCCAAGAACCTGATTTAATAGCACCCTCGACTTGCTTTATTTCGCTTTCCAGCCTATTGGCTTGTGTTTCTGCTGTGCCTAAGTCTCTAGTAAGTTGTAGCCATTTCTTTTGACCTGCTGACGTACCTTTGTCAACCGTAGAAAGTTCTTCTTTTAATTTTGTTGCTTTGT,P0081358P20_S2_L001_R1_001,urn:local:.:qrrf-ez…
308	M00212:125:000000000-JJPTF:1:2103:28090:15143 2:N:0:CGTACTAG+TATCCTCT (reversed): C-GC-ATA-A-G-G-ATTT-C-GG---C--G-GCA	0	M00212:125:000000000-JJPTF:1:2114:23096:12419 2:N:0:CGTACTAG+TATCCTCT (reversed): GCAAAC-AGCGCCGTGAATATCCGCCGCGCACCGAATACAAAAACAGGAACAGTCGCAGGCGTACTCAAAGCA	0	0	M00212:125:000000000-JJPTF:1:2111:16306:12200 2:N:0:CGTACCAG+AGAGTAGA (reversed): C--GCAT-TA-AG-G-A----------------	1	M00212:125:000000000-JJPTF:1:1107:17451:16182 1:N:0:CGTACTAG+AGAGTAGA (reversed): GCAAACAGCGCCGT-GAATAT-CCGCCGCG-CACCGA-ATACAAAAA-CAGGAACAGTCGCAGGCG-TCATCAAAGCA	0	1	0											M00212:125:000000000-JJPTF:1:1102:12715:3209 1:N:0:CGTACTAG+TATCCTCT,Mon Jun 27 15:49:40 EDT 2022,,,,ACCATGCACAGTTGCCCACAATATGATTAAGTATAGTTTCACCAAGGTACTGCGCAATAGCTTAGCACTTCGTCTATGGACTATACACCACTCATCAGGATAGCTGGACTCGAACCAACACTACATGTTCCCAAAACACGCATGCTACCATTAACACTATAT,P0081358P10_S46_L001_R_001,urn:local:.:iq57-ezqlez7	M00212:125:000000000-JJPTF:1:1102:11482:3643 1:N:0:CGTACTAG+AGAGTAGA,Mon Jun 27 15:56:21 EDT 2022,,,,AATTTAATGAGCTGAAAGGACTGTAAATGATTTTAAAACATGCAATTAGATACTTAGAACTTACTGGTTCAGACTTTATTACAGATTTGAAAGACTTTGCAGACCTACAAAATTCTTTTGTCGCTGGATATATTCCTGATGACTTTACAGAGCAAATGGAGAGCTTTACAGACAAGTTATTGATACTTTGGGTAG,P0081358P20_S2_L001_R1_001,urn:local:.:qrrg-ezqm9vq
309	M00212:125:000000000-JJPTF:1:1101:8900:3961 1:N:0:CGTACTAG+TATCCTCT: C-GC-ATT-A-A-G-GATT-C-GC---G--C-GGC	1	M00212:125:000000000-JJPTF:1:1111:24580:8840 2:N:0:CGTACTAG+TATCCTCT (reversed): GCAAAC-AGCGCCGTGAATATCCGCCGCGCACCGAATACAAAAACAGGAACAGTCGCAGGCGTCCTCAAAAC-	0	0	M00212:125:000000000-JJPTF:1:1105:13260:4103 1:N:0:CGTACTAG+AGAGTAGA: C--GCAT-TA-AG-G-A----------------	1	M00212:125:000000000-JJPTF:1:1103:20421:4893 2:N:0:CGTACTAG+AGAGTAGA: GCAAACATCGCCGT-GAATAT-CCGCCGCG-CACCGA-ATACAAAAA-CAGGAACAGTCGCAGGCG-TCCTCAAAGCA	1	0	0											M00212:125:000000000-JJPTF:1:1102:12715:3209 2:N:0:CGTACTAG+TATCCTCT,Mon Jun 27 15:49:40 EDT 2022,,,,ATATAGTGTTAATGGTAGCATGCGTGTTTTGGGAACATGTAGTGTTGGTTCGAGTCCAGCTATCCTGATGAGTGGTGTATAGTCCATAGACGAAGTGCTAAGCTATTGCGCAGTACCTTGGTGAAACTATACTTAATCATATTGTGGGCAACTGTGCATGGT,P0081358P10_S46_L001_R_001,urn:local:.:iq58-ezqlez7	M00212:125:000000000-JJPTF:1:1102:8892:3647 1:N:0:CGTACTAG+AGAGTAGA,Mon Jun 27 15:56:21 EDT 2022,,,,GGTTTAGTTGATTGGTTCAGCGGAATTGTACAAGGCATTCAAAATATTTGGAACGGAATAACAACATTCTTTAGCAATTTATGGACAACTGTTATTGGTGGCATTCAATCTATATGGGGCGGAGTAACTGGCTTTTTTAGTGGAATATTCGACGCAGTTAGTTCAGTAGTTTCTAC,P0081358P20_S2_L001_R1_001,urn:local:.:qrrh-ezqm9vq
310	M00212:125:000000000-JJPTF:1:1102:10863:16711 1:N:0:CGTACTAG+TATCCTCT (reversed): C-GC-ATT-A-A-G-AATT-C-GC---G--C-GGC	0	M00212:125:000000000-JJPTF:1:2101:15494:19089 2:N:0:CGTACTAG+TATCCTCT (reversed): GCAAAC-AGCGCCGTGAATATCCGCCGCGCACCGAATACAAAAACAGGAACAGTCGCAGGCGTCCTCAAAGC-	0	0	M00212:125:000000000-JJPTF:1:1102:14554:15294 2:N:0:CGTACTAG+AGAGTAGA (reversed): C--GCAT-TA-AG-G-AT-TC-G--C-G-CGGC	1	M00212:125:000000000-JJPTF:1:1103:9287:3700 2:N:0:CGTACTAG+AGAGTAGA (reversed): GCAAACATCGCCGT-GAATAT-CCGCCGCG-CACCGA-ATACAAAAA-CAGGAACAGTCGCAGGCG-TCATCAAAGCA	0	0	1											M00212:125:000000000-JJPTF:1:1102:9273:3225 1:N:0:CGTACTAG+TATCCTCT,Mon Jun 27 15:49:40 EDT 2022,,,,CCTTAATTGGTGGTTTTCTTTTGTAATTGAGCATATTTTAAAGAGGATATACCTACTTTCTATTTTTAATTAATTTATTTTGTTTTTATTTTTTACCAAGTCACCCAAGCTGTACCGCCTGAACCTTGATATATACTTACTGCTTTGTCTAAATAA,P0081358P10_S46_L001_R_001,urn:local:.:iq59-ezqlez7	M00212:125:000000000-JJPTF:1:1102:20456:3647 1:N:0:CGTACTAG+AGAGTAGA,Mon Jun 27 15:56:21 EDT 2022,,,,GCGTTAGGGTCAGCTGGTACTGAAACAAGAGAAATCTCTTTAAACTGTGCTTTATTTACAACTAGAGCATCATTTTCATTAAACTCATAATCTGTAATGT,P0081358P20_S2_L001_R1_001,urn:local:.:qrri-ezqm9vq
311	M00212:125:000000000-JJPTF:1:2105:9617:17456 2:N:0:CGTACTAG+TATCCTCT: C-GC-ATT-A-A-G-AATT-C-GC---G--C-GGC	0	M00212:125:000000000-JJPTF:1:1113:15765:9592 2:N:0:CGTACTAG+TATCCTCT (reversed): GCAAAC-AGCGCCGTGAATATCCGCCGCGCACCGAATACAAAAACAGGAACAGTCGCAGGCGTCCTCAAAGCA	0	0	M00212:125:000000000-JJPTF:1:2112:19389:15795 1:N:0:CGTACTAG+AGAGTAGA (reversed): C--GCAT-TA-AG-G-AT-TC-G--C-G-CGGC	1	M00212:125:000000000-JJPTF:1:2101:24179:16962 1:N:0:CGTACTAG+AGAGTAGA: ----ACATCGCCGT-GAATAT-CCGCCGCG-CACCGA-ATACAAAAA-CAGGAACAGTCGCAGGCG-TCATCAAAGCA	0	0	1											M00212:125:000000000-JJPTF:1:1102:9273:3225 2:N:0:CGTACTAG+TATCCTCT,Mon Jun 27 15:49:40 EDT 2022,,,,TTATTTAGACAAAGCAGTAAGTATATATCAAGGTTCAGGCGGTACAGCTTGGGTGACTTGGTAAAAAATAAAAACAAAATAAATTAATTAAAAATAGAAAGTAGGTATATCCTCTTTAAAATATGCTCAATTACAAAAGAAAACCACCAATTAAGG,P0081358P10_S46_L001_R_001,urn:local:.:iq5a-ezqlez7	M00212:125:000000000-JJPTF:1:1102:12382:3652 1:N:0:CGTACTAG+AGAGTAGA,Mon Jun 27 15:56:21 EDT 2022,,,,TCTGCATAGAATTGCTTACATAGTCAAAATCTTTTCCATTGCCTTTGAACTTCATCGTGTTCTTTAAAGCAATCATGGCTGTCTGGGTATCCATTGCGTCAGATATCCAGCCCCTTAAGCCATTACCAACAGCACTAATGGCACTTGAACCAATTTGCCTGAATGCACCTACCGCAATCTCTCTAAGACCGCTAAATCGTGACTTCATACCGTCAATTCCGCTATTAACGCCTTTAGTATCCATTTTAGCG,P0081358P20_S2_L001_R1_001,urn:local:.:qrrj-ez…
[truncated: 494,068+ more rows]
