# Supplementary material for: Phage endolysins are adapted to specific hosts and are evolutionarily dynamic
Source: PLoS Biol. 2022 Aug 1;20(8):e3001740. doi: 10.1371/journal.pbio.3001740 (PMC9371310; doi:10.1371/journal.pbio.3001740)
Supplement: S3 Data — (XLSX) [file pbio.3001740.s018.xlsx]

## Sheet: Fig 8B
	sample of 500 reads covering 16461 T at T20	T20 16461 T->C, S392P	T20 16461 T->G, S392A	T20 16461 T->A, S392T		% mutations per 500 sequencing reads		Peptides used to generate the consensus sequence presented in Figure_8.B:					all reads for phage P008<LysP335 serial transfert 10 (T10) sequencing
	P008<LysP335: AC-TGTACAAT-CTGGTGATAAT	0	0	0		T20, 16461 T->C, S392P	16	>1E0G_A					M00212:125:000000000-JJPTF:1:1102:16155:1933 1:N:0:TAAGGCGA+ACTGCATA,Mon Jun 27 16:03:04 EDT 2022,,,,ATCAAGTTCTTCGATTTTAGCTTTAAGGTCATGAGCGCTTGATTCTTCCTGTTGCAATCTCCGCCATTCAGTAGGGTTATAAAGTTCAGGGTTTCCGGCCTTAGCAACCATCATCGCTACCAAGCTATCTTTATCCAGTTCTTTTTCTTTAACCTTTACTTTTTCGACGTTTCCGTCAGCGTCATAGATTGTTTCTGTTTCCTTTAGCGTTCTGACCGTCAGTTTGCTCGCTAAGGCACTTTCAGCTAGTT,P008P335P20_S13_L001_R1_001,urn:local:.:11czp-…
1	M00212:125:000000000-JJPTF:1:1111:25919:7464 2:N:0:TAAGGCGA+ACTGCATA (reversed): GC-TGTACAAT-CTGGTGATAAT	0	0	0		T20, 16461 T->G, S392A	6.8	ITYRVRKGDSLSS					M00212:125:000000000-JJPTF:1:1102:16363:1939 1:N:0:TAAGGCGA+ACTGCATA,Mon Jun 27 16:03:04 EDT 2022,,,,CCTTTATTAACTGATTCTGTTATATCTTCTCCTTATGTATGAACTTCATCAAATATATTGAGTGAACTGTTACCACCTTGCGCTCGCAAAGTATCATTTGTTTGCTTTTTGAAAGTCGTTTTAAAAGAAGTAAACTCTAGCCCTTGTTTTGTACTCTTGAAAATCTTGTTTTCATTGTACACTCTTAATGTATCACTTGCTTCCGTTTGATTCCTAACTTGGTCAAATACGTGTCTAGCCTGTGTATTAT,P008P335P20_S13_L001_R1_001,urn:local:.:11czq-e…
2	M00212:125:000000000-JJPTF:1:1101:11607:23269 1:N:0:TAAGGCGA+ACTGCATA (reversed): AC-TGTACAAT-CTGGTGATAAT	0	0	0		T20, 16461 T->A, S392T	1.6	>2L9Y_A					M00212:125:000000000-JJPTF:1:1102:14754:1964 1:N:0:TAAGGCGA+ACTGCATA,Mon Jun 27 16:03:04 EDT 2022,,,,GTTTGGTACAGCTCCCTCATTTTCATCTTTTCCACTAACTTCTTGCGTCCTTTCGGTGTCAAGTTGTTCAGTTGCCTTATCATGTTCTCTTGCGATTCTGTCAGCTTCGGCTCGTTTTTCAGCTTCAACTCTTCGTTTATTTTCTTCACTAATTCGTTGTTCTTCAAGTGCTTTCTCCTTAGCTTGCCTTATATGCTCATATTTTGCTTTCTCTTGCGTTTTAAACTCTTGTTGATATAATTGTGCCACAA,P008P335P20_S13_L001_R1_001,urn:local:.:11czr-…
3	M00212:125:000000000-JJPTF:1:1102:18295:21110 1:N:0:TAAGGCGA+ACTGCATA: AC-TGTACAAA-CTGGTGATAAT	0	0	1				ATVTVQQGDTLRD					M00212:125:000000000-JJPTF:1:1102:15220:1970 1:N:0:TAAGGCGA+ACTGCATA,Mon Jun 27 16:03:04 EDT 2022,,,,GTACCAGACCATGGAGTTAAAAAAGGTGCTACCTTACTTCAAGGAGAAATGGTATTTATTCAAACAGACCAAGCACTTAAAGAAGACATTCTTGGTCAACAAAGAACAGCAAATGGCTTGGGTTGGTCTCCTACTGGT,P008P335P20_S13_L001_R1_001,urn:local:.:11czs-ezqn4z6
4	M00212:125:000000000-JJPTF:1:1104:4310:22643 1:N:0:TAAGGCGA+ACTGCATA: ------ACAAT-CTGGTGATAAT	0	0	0				>1Y7M_A					M00212:125:000000000-JJPTF:1:1102:16133:1972 1:N:0:TAAGGCGA+ACTGCATA,Mon Jun 27 16:03:04 EDT 2022,,,,TATCAGGGTTCAGCGCAATACTCCAATCATCAAGGTTTTCCCAAGTTAGTTCTACAATATGGTCAACTTCGTACTTCTTAGCACCGAATGCACCACATCTTACGCAAGTCATCTTATCACGTTGCCTTACATAATCACGGACTGACAACCATTCTTTTTTATTGTACCAGCCACTCTCTCTGACTGTGTCAACGTTATACTTCATCTGACACCGCCATTTCTAAAGCCATTGTCAAAGCAACAGTAGGGT,P008P335P20_S13_L001_R1_001,urn:local:.:11czt-e…
5	M00212:125:000000000-JJPTF:1:2109:22441:18824 1:N:0:TAAGGCGA+ACTGCATA (reversed): AC-TGTACAAT-CTGGTGATAAT	0	0	0				LTYQVKQGDTLNS					M00212:125:000000000-JJPTF:1:1102:16414:1972 1:N:0:TAAGGCGA+ACTGCATA,Mon Jun 27 16:03:04 EDT 2022,,,,CTCCGTCAACTGCTCCATTCCATATATCAGCAAACCATTGTCCGATACCGCTAAAGAACGAAACTATTCCGTCCCATGCACTCTTCAAGAAGTCTACAAAACTAGCCCATGCTTTTTTACCTGTTTCTGTTTGAGTAAAGAAGTAAACTAGACCAGCAACGACAGCGGCGATTGCTATTCCAAGAAGTACAAATGGGTTGACAGCCATTATAGCATTGAAAGCTCCTTGTATAATTG,P008P335P20_S13_L001_R1_001,urn:local:.:11czu-ezqn4z6
6	M00212:125:000000000-JJPTF:1:1109:12917:5436 1:N:0:TAAGGCGA+ACTGCATA: AC-TGTACAAT-CTGGTGATAAT	0	0	0				>2GU1_A					M00212:125:000000000-JJPTF:1:1102:18297:1990 1:N:0:TAAGGCGA+ACTGCATA,Mon Jun 27 16:03:04 EDT 2022,,,,CTGTATTAGTAGACCAAAAATATCACATTGACATGCAAGACCTTACAAAAGTTGATGCCTTTGAATGGAAAACTAACAGCAACATGATTTTGGTTGAGACACTAACAAGCGGACACGTTGAAACTTATAACG,P008P335P20_S13_L001_R1_001,urn:local:.:11czv-ezqn4z6
7	M00212:125:000000000-JJPTF:1:2101:18195:24556 1:N:0:TAAGGCGA+ACTGCATA: AC-TGTACAAT-CTGGTGATAAT	0	0	0				IHYMVKVGDTLSG					M00212:125:000000000-JJPTF:1:1102:15709:2005 1:N:0:TAAGGCGA+ACTGCATA,Mon Jun 27 16:03:04 EDT 2022,,,,GTGGTATTGCAGTAGGTAATCCAAACAACACTTCAATGAACGGAAAAACAATATCTTTCGTTTTATCAGCGCCTTTGTTGTAAACAAATAGAAAGCAAAATATAATGGTAACTAGAATGATTTTAATAACTATCTTGATTTTGGCGATTCTTTTCGCTACGTGGGTCAAAGATAGAGAAG,P008P335P20_S13_L001_R1_001,urn:local:.:11czw-ezqn4z6
8	M00212:125:000000000-JJPTF:1:1109:16387:17238 1:N:0:TAAGGCGA+ACTGCATA: AC-TGTACAAT-CTGGTGATAAT	0	0	0				>2DJP_A					M00212:125:000000000-JJPTF:1:1102:19995:2017 1:N:0:TAAGGCGA+ACTGCATA,Mon Jun 27 16:03:04 EDT 2022,,,,GAGTTATGGTTATTTCTTTAATTCAAGTATCTTTGCAGGAAAGGCGACAATCAACCGTATAGCAGAAACTCCATCGGCTCATGACGTAGCAAAAAGGATATTTTCAAAGGTTCAATTTCAACCAACTACGACAATTCAACATGCTTCATCTGAAACAGACCCTAGAAACTTGTTATTCATTAACTTTGCTTCAAGAAGCTGGAATAGAAATAGAATCACGACAAGGGTAGATATTAAGCAAAGCGTGATAA,P008P335P20_S13_L001_R1_001,urn:local:.:11czx-…
9	M00212:125:000000000-JJPTF:1:2109:21719:24070 2:N:0:TAAGGCGA+ACTGCATA: AC-TGTACAAC-CTGGTGATAAT	1	0	0				LEHQLEPGDTLAG					M00212:125:000000000-JJPTF:1:1102:19176:2019 1:N:0:TAAGGCGA+ACTGCATA,Mon Jun 27 16:03:04 EDT 2022,,,,ACCTTTTTCAATTATACGAGTTCTGTATCGCTCAAAGTCCATTACAGGGAATAAATTTAGAGCAGTTGTCCCCTTCCAACCTTGATAAGTTTCGTCATTTACATCTGTATTTATTAAAATGT,P008P335P20_S13_L001_R1_001,urn:local:.:11czy-ezqn4z6
10	M00212:125:000000000-JJPTF:1:2112:14387:2840 1:N:0:TAAGGCGA+ACTGCATA: AC-TGTACAAT-CTGGTGATAAT	0	0	0				>ADX53485					M00212:125:000000000-JJPTF:1:1102:14734:2021 1:N:0:TAAGGCGA+ACTGCATA,Mon Jun 27 16:03:04 EDT 2022,,,,CTTACGTGCTGTGCTTAATTGTTTTGCCATTTTGTTTTATATCCCTTTACTTAGTTATTTTTTTAGGTTGTTGCGCTTGTAGTCTTATGAATGGTCAGTTACTGAAACTCCTGCGGTAACATCTTCATAACTATCAGCGGAGAACGTTACGATATAGACACCGGGCGCAAGGTGTCCATTTGTTGCTACTTTTCCATGTGCGTCCTTAATCACTGATGTTACTTTTATAGTTCCACCCTTAGAATCTTTCA,P008P335P20_S13_L001_R1_001,urn:local:.:11czz-…
11	M00212:125:000000000-JJPTF:1:2112:14387:2840 2:N:0:TAAGGCGA+ACTGCATA (reversed): AC-TGTACAAT-CTGGTGATAAT	0	0	0				NQYTVQSGDSLST					M00212:125:000000000-JJPTF:1:1102:12175:2035 1:N:0:TAAGGCGA+ACTGCATA,Mon Jun 27 16:03:04 EDT 2022,,,,CTGCAATTGCATTTAAGACGGAAGAATTACAAGACTACATTTTAATAAATACAGATGTAAATGACGAAACTTATCAAGGTTGGAAGGGGACAACTGCTCTAAATTTATTCCCTGTAATGGACTTTGAGCGATACAGAACTCGTATAATTGAAAAAGGTCAAATGGAGCTAATCAATTTAAGTAAGGCAGAGTTTAAAGTTAAGAGAAAGGCGGACTTCGTTTAATGTTAGAAGCCAATGTATATGATAA,P008P335P20_S13_L001_R1_001,urn:local:.:11d00-ez…
12	M00212:125:000000000-JJPTF:1:1109:12917:5436 2:N:0:TAAGGCGA+ACTGCATA (reversed): AC-TGTACAAT-CTGGTGATAAT	0	0	0				>NP_692652					M00212:125:000000000-JJPTF:1:1102:13635:2040 1:N:0:TAAGGCGA+ACTGCATA,Mon Jun 27 16:03:04 EDT 2022,,,,GGTGGCTTCTTTAGTGGAGTATTCAACGGTGCTAAAAATGCAGTTAGTGGAGTATTCAGCGCTTTTGGTGGCTTTGCTTCTAATGCTTATAACGCAATAACAGGAGTATTTAAAGGGCTCGGAGACTTCTTTAGTGGGATATTCGGAGGAATCAAAGACACGATAGACAGAGTTCTTGGTGGCGTAACAGGTACGATTGAAAAAGTATCAGGAGCTATTAATGGTATCGCTGGGAAACTTGGCAAAATGTT,P008P335P20_S13_L001_R1_001,urn:local:.:11d01-…
13	M00212:125:000000000-JJPTF:1:1103:24466:11875 1:N:0:TAAGGCGA+ACTGCATA (reversed): AC-TGTACAAC-CTGGTGATAAT	1	0	0				NEYNVQPGDSYWS					M00212:125:000000000-JJPTF:1:1102:11974:2041 1:N:0:TAAGGCGA+ACTGCATA,Mon Jun 27 16:03:04 EDT 2022,,,,AACTAACTGCGTCGAATATTCCACTAAAAAAGCCAGTTACTCCGCCCCATATAGATTGAATGCCACCAATAACAGTTGTCCATAAATTGCTAAAGAATGTTGTTATTCCGTTCCAAATATTTTGAATGCCTTGTACAATTCCGCTGAAC,P008P335P20_S13_L001_R1_001,urn:local:.:11d02-ezqn4z7
14	M00212:125:000000000-JJPTF:1:1101:16472:18617 1:N:0:TAAGGCGA+ACTGCATA (reversed): AC-TGTACAAT-CTGGTGATAAT	0	0	0				>ABR48975					M00212:125:000000000-JJPTF:1:1102:19375:2042 1:N:0:TAAGGCGA+ACTGCATA,Mon Jun 27 16:03:04 EDT 2022,,,,GTCCATAGACGAAGTGCTAAGCTATTGCGCAGTACCTTGGTGAAACTATACTTAATCATATTGTGGGCAACTGTGCATGGTTGCTAAGGTATGAGGTAAGAGTAATTGGAGGAAGTACAGGTCGCAACTGTGTGGGGTTCGATTCCCTACTGCTCTATACTAAGATAGTATCTAATGAGATACCAGCTGCTGATAGTTAGGAATAACAAGATGAGGTAGTCATAGTTAGCGGTATAGTCTAATGGTAAACG,P008P335P20_S13_L001_R1_001,urn:local:.:11d03-…
15	M00212:125:000000000-JJPTF:1:1105:4470:15936 1:N:0:TAAGGCGA+ACTGCATA (reversed): AC-TGTACAAC-C----------	1	0	0				TLYAIRPGDSYYG					M00212:125:000000000-JJPTF:1:1102:16018:2056 1:N:0:TAAGGCGA+ACTGCATA,Mon Jun 27 16:03:04 EDT 2022,,,,GGGTATATAGCAGATAGAGTTAAAACAGAGTTCAATGATAGACTTATTTTTGTAGAAAGTGGAGACAAACCAAATGTTATATGAGTATGTAGCTACTTACGGAGACAAATATAGAATAGATAGCTTCACAGGGTACAGAGAGCTACGTAAAGACC,P008P335P20_S13_L001_R1_001,urn:local:.:11d04-ezqn4z7
16	M00212:125:000000000-JJPTF:1:2105:4507:13715 1:N:0:TAAGGCGA+ACTGCATA: AC-TGTACAAT-CTGGTGACAAT	0	0	0				>ACJ76316					M00212:125:000000000-JJPTF:1:1102:19653:2063 1:N:0:TAAGGCGA+ACTGCATA,Mon Jun 27 16:03:04 EDT 2022,,,,GTCAGCAATTATCTTTGCACGTTCCAAAGGGTCTTTACTTTTACCACCAGCTATTGAACCGACTACATACTCATTTGTTAAAGGATTGCGAAACGCATAACCAGTATTAGAAG,P008P335P20_S13_L001_R1_001,urn:local:.:11d05-ezqn4z7
17	M00212:125:000000000-JJPTF:1:1103:21160:3805 2:N:0:TAAGGCGA+ACTGCATA (reversed): AC-TGTACAAT-CTGGTGATAAT	0	0	0				INYVIRPGDTLYI					M00212:125:000000000-JJPTF:1:1102:12849:2064 1:N:0:TAAGGCGA+ACTGCATA,Mon Jun 27 16:03:04 EDT 2022,,,,GGTGGTATGAGTTAATGTTAGGCTATGATATGGTAGATGAAAAAGGAATTCAGGTCAACCTAGTTAATGAAATTTTCCTTAACCTAGGACGTGGTTCTGGTAAGTCAAGTTTAATGGCTACGCGCGTGCTTAACTGGATGATTTTAGGCGGACAATATGGTGGAGAGAGCTTAGTTATTG,P008P335P20_S13_L001_R1_001,urn:local:.:11d06-ezqn4z7
18	M00212:125:000000000-JJPTF:1:1110:8636:22511 1:N:0:TAAGGCGA+ACTGCATA (reversed): AC-TGTAAAAT-C----------	0	0	0				>ZP_02185973					M00212:125:000000000-JJPTF:1:1102:18811:2072 1:N:0:TAAGGCGA+ACTGCATA,Mon Jun 27 16:03:04 EDT 2022,,,,GAATTGAGATATTGCACCGTCTTGTTGTAACTGTTTGAACAAGTCTTGGAAATACTTAACTACATTTTCTATAGCTTTGCCAGCACCTTTGCCCCAATCGCCCATTTTATCAATTATAGCATTGATAACAGGAGTTAAAGCCTCAAGTGTAGGAAGTAAGGCTTGCGATAAGTCTTCATTAAAACCAGACCAAGTATCCCTTATGGTTTTTGTAGCACCGCTTGAACCGTCTGCTGCTTTTTGCATAGC,P008P335P20_S13_L001_R1_001,urn:local:.:11d07-ez…
19	M00212:125:000000000-JJPTF:1:1104:4310:22643 2:N:0:TAAGGCGA+ACTGCATA (reversed): ------ACAAT-CTGGTGATAAT	0	0	0				TEYTIQWGDTLSS					M00212:125:000000000-JJPTF:1:1102:16629:2079 1:N:0:TAAGGCGA+ACTGCATA,Mon Jun 27 16:03:04 EDT 2022,,,,ATCAAGTTCAGCGCCACAAATTACTCAACAGGTCAAGCAATTCCTAAATGGGTAAAAGAAAACTCATATAAAGTCCTTCAAAAATCAGGAAGTAAAGTCTTGCTTGATAATATTATGAGCTGGGTTGCAGCAAGTGATGTTCAAGCGCTAGATATAGGCGGAAGTAGTTCAAGTTCAACCGGAAATACTCAAACTCACATTGTTCAATCAGGCGATACTTTAAGCGGTATTGCTTCTAACTGGGGTACTAA,P008P335P20_S13_L001_R1_001,urn:local:.:11d08-…
20	M00212:125:000000000-JJPTF:1:1103:5837:24470 2:N:0:TAAGGCGA+ACTGCATA (reversed): AC-TGTACAAT-CTGGTG-----	0	0	0				>ZP_01726127					M00212:125:000000000-JJPTF:1:1102:13789:2082 1:N:0:TAAGGCGA+ACTGCATA,Mon Jun 27 16:03:04 EDT 2022,,,,GTTCTGAACCAATTGAAGTTAACACGGAAGATCTACCTTTCTAGAAAGTCGGTTAAATGTACACAGCAGAAGAGAGAGAGCAAATCATCGACATCGTGGATAAAATGAGCTTACTAAGACAAGACTTTGACGGAGCTTTCACTTGGATAAAGGAAAACGTGGCAATGCCCTTTGACTTCGACGGAGAACAGCAATTTATATCAGACTTGAAGCAGTTAGTTAAAATTAACGCTTTGAAGTTTGGTAAAATA,P008P335P20_S13_L001_R1_001,urn:local:.:11d09-…
21	M00212:125:000000000-JJPTF:1:2109:15328:19822 1:N:0:TAAGGCGA+ACTGCATA: AC-TGTACAAG-CTGGTGATAAT	0	1	0				ATYTVQSGDSLWK					M00212:125:000000000-JJPTF:1:1102:11237:2093 1:N:0:TAAGGCGA+ACTGCATA,Mon Jun 27 16:03:04 EDT 2022,,,,GTCATATTCCAACCGTTTTGTAAAATATTTCCGACAAGTCCGACAAGTTCATCGTCAACATCTTTAACAGATAAAACAACTTGATAATAGTAACCCATGACAAAGCTCGTATTATCCATTTTAAGCACCTTTGAGTCACTAAGTGACAAATATACCGTCTTGTCTTCTATCGTGTCCTTAACGCCTAAAATAACTTCATTTAAAGGCATTGTAAGTAAATTGTTGTAC,P008P335P20_S13_L001_R1_001,urn:local:.:11d0a-ezqn4z7
22	M00212:125:000000000-JJPTF:1:2108:18871:19100 2:N:0:TAAGGCGA+ACTGCATA: AC-TGTACAAT-CTGGTGATAAT	0	0	0				>ZP_07034951					M00212:125:000000000-JJPTF:1:1102:15689:2104 1:N:0:TAAGGCGA+ACTGCATA,Mon Jun 27 16:03:04 EDT 2022,,,,GTTATAGGCATTGACTATGCTCAAGCTCACCCAGTTGGCTCGGTAGTCTCAAATAACTCAAATTTATCATCAGGATATTCTACCGGAACATGGGAAAATATCGGTTCAGCAGTAATTGGTTCAGTAACAGTATATCATTGGCAACGCACTGCATAAAAACATAAAAAGGAAAATAAAAAATGAAATTAGATTATAACTCACGTGAGATTTTCTTTGGTAATGAAGCTCTAATCGTAGCTGATATGGCTAAG,P008P335P20_S13_L001_R1_001,urn:local:.:11d0b-…
23	M00212:125:000000000-JJPTF:1:2104:6421:17346 1:N:0:TAAGGCGA+ACTGCATA (reversed): AC-TGTACAAC-CTGGTGATAAT	1	0	0				KSITIREGDTLSE					M00212:125:000000000-JJPTF:1:1102:14953:2105 1:N:0:TAAGGCGA+ACTGCATA,Mon Jun 27 16:03:04 EDT 2022,,,,AAGCCCAACTGCGTTTGTAAGTTCTTCTGCAATTGCGCCATTTTCCCGGTATTTGTGGGGTCAAGTTTTAGAGCTTCACGTAAGTTTTTAGCTTCTCCTCTAAGCCCTGACATTGCGGTATTAA,P008P335P20_S13_L001_R1_001,urn:local:.:11d0c-ezqn4z7
24	M00212:125:000000000-JJPTF:1:1109:19878:12839 2:N:0:TAAGGCGA+ACTGCATA: AC-TGTACAAG-CTGGTGATAAT	0	1	0				>NP_229998					M00212:125:000000000-JJPTF:1:1102:19846:2109 1:N:0:TAAGGCGA+ACTGCATA,Mon Jun 27 16:03:04 EDT 2022,,,,ACCTATCGTTGTAAAATTCTTCTTCTGATTTGAAACGTTCAACAAGTTTATCATAAAGTCCATCTCGTTTAAGTCCGCCAGAAGTGATATAAATACTTTGCCAGTTATCTTGTTTTTGACGTGAACCTTTATTAACTGATTCTGTTATATCTTCTCCATATGTATGAACTTCATCAAATATATTGAGTGAACTGTTACCAC,P008P335P20_S13_L001_R1_001,urn:local:.:11d0d-ezqn4z7
25	M00212:125:000000000-JJPTF:1:2113:13858:22717 1:N:0:TAAGGCGA+ACTGCATA: AC-TGTACAAT-CTGGTGACAAT	0	0	0				QKHKVQRGESIGL					M00212:125:000000000-JJPTF:1:1102:19735:2116 1:N:0:TAAGGCGA+ACTGCATA,Mon Jun 27 16:03:04 EDT 2022,,,,GTGCTAAGCTATTGCGCAGTACCTTGGTGAAACTATACTTAATCATATTGTGGGCAACTGTGCATGGTTGCTAAGGTATGAGGTAAGAGAAATTGGAGGAAGTACAGGTCGCAACTGTGTGGGGTTCGATTCCCTACTGCTCTATACTAAGATAGTATCTAATG,P008P335P20_S13_L001_R1_001,urn:local:.:11d0e-ezqn4z7
26	M00212:125:000000000-JJPTF:1:2110:24726:20147 1:N:0:TAAGGCGA+ACTGCATA: AC-TGTACAAT-CTGGTGATAAT	0	0	0				>ZP_02426251					M00212:125:000000000-JJPTF:1:1102:16939:2118 1:N:0:TAAGGCGA+ACTGCATA,Mon Jun 27 16:03:04 EDT 2022,,,,GTATAAAGCACCCATTTTTGTGTATTTGCGTTTCTTACACATAATCTAACCACTCCTTTATAGTAAATAATTCAAAGCCTTTTAGCTTGTCTTGTTTTTCAATTGCTACCTGCTTATTATCTTGCTCTCTTAGCAGTTCAATTATAGGTCTACCAATATCGAACCACTTGACGACTGTATTAGCTTTAAGTCCGAAATACTTAGCACATTGAGCCTTACAACT,P008P335P20_S13_L001_R1_001,urn:local:.:11d0f-ezqn4z7
27	M00212:125:000000000-JJPTF:1:1108:21598:4607 2:N:0:TAAGGCGA+ACTGCATA: AC-TTTACAAT-CTGGTCATTAT	0	0	0				LLHTVREGETLWS					M00212:125:000000000-JJPTF:1:1102:19747:2132 1:N:0:TAAGGCGA+ACTGCATA,Mon Jun 27 16:03:04 EDT 2022,,,,CGTTTAGGGCTTAACATCAGCATAAACTCCGCCCAAGCTGTAAGAGTAGAACCGCCTAAGGCATCGCTAGGCTTTACCATATAGGCTTTATCGTCCATTGAGTTTGCATAAGCTGATTTATTTGCATGAGCCACCAGTAAAAATGTTACATCTTGAAAGAGTAACTTCAAACGTGTAATTCTTCTAAGCATTGGTTCAAAGTCTTTACTAT,P008P335P20_S13_L001_R1_001,urn:local:.:11d0g-ezqn4z7
28	M00212:125:000000000-JJPTF:1:2110:24726:20147 2:N:0:TAAGGCGA+ACTGCATA (reversed): AC-TGTACAAT-CTGGTGATAAT	0	0	0				>ZP_01450467					M00212:125:000000000-JJPTF:1:1102:18350:2145 1:N:0:TAAGGCGA+ACTGCATA,Mon Jun 27 16:03:04 EDT 2022,,,,TTCCAAAGGGTCTTTACTTTTACCACCAGCTATTGAACCGACTACATACTCATTTGTTAAAGGATTGCGAAACGCATAACCAGTATTAGAAGTGCTAAAGTCAATCGCTAAGGCTTTGCTCATAAATCAGAACTCAATTCAATATAAAGCTCTTTGCTTAGTTCTCCAATATCAAACAAGTGCTTAACATAGTGTTCATATT,P008P335P20_S13_L001_R1_001,urn:local:.:11d0h-ezqn4z7
29	M00212:125:000000000-JJPTF:1:2113:13858:22717 2:N:0:TAAGGCGA+ACTGCATA (reversed): AC-TGTACAAT-CTGGTGACAAT	0	0	0				IKHVVKAGESLYK					M00212:125:000000000-JJPTF:1:1102:13454:2157 1:N:0:TAAGGCGA+ACTGCATA,Mon Jun 27 16:03:04 EDT 2022,,,,GTGACAGTCATGCCCTCTTTGATTTCACTTGGCGTCACTTCGTTGGCATCTTTACCGTCATCAGTGGCTGGTGTAGCAGTATCGGGTTTAACTTCTTGGCCTTGCTGTTTTCCGTATCCATTATCTGTGATTCCTGTTAAATCAACATTTCCATCAAGTCCGCCAGCAACAAAGTTGATGTGAACTGGAATACTGAAATTCCGTCCATACTTGGGAAAAAGCTATAGTTTGGAACTGGTGTTACTTCATAA,P008P335P20_S13_L001_R1_001,urn:local:.:11d0i-…
30	M00212:125:000000000-JJPTF:1:1103:24466:11875 2:N:0:TAAGGCGA+ACTGCATA: AC-TGTACAAC-CTGGTGATAAT	1	0	0				>ZP_08004968					M00212:125:000000000-JJPTF:1:1102:20385:2159 1:N:0:TAAGGCGA+ACTGCATA,Mon Jun 27 16:03:04 EDT 2022,,,,ACTTTTTTACCTCCATTCAAATAAATATCTGAATCAGTCGCTTGTACTGCCAAAGTCCATTGGATAGGGTCTACACCGTCAACTGAATCTGTTTCTGATTCTTTTGTTGCTTCTGCTGTTGGTGTCAAATGAGGATAAACAACTACGCGATAACCGTCAACAAATTCCCCTGTAACTTTATCACGCTTACGCCCTTTAATAAGGTATTGAACACATTTCGTTTTCCAATTACCAGTAGGAGACCAACCCAA,P008P335P20_S13_L001_R1_001,urn:local:.:11d0j-…
31	M00212:125:000000000-JJPTF:1:2109:13703:18555 1:N:0:TAAGGCGA+ACTGCATA: AC-TGTACAAT-CTGGTGATAAT	0	0	0				AVYTVVPGDTLWG					M00212:125:000000000-JJPTF:1:1102:11477:2165 1:N:0:TAAGGCGA+ACTGCATA,Mon Jun 27 16:03:04 EDT 2022,,,,GTTGGAAAGAAGAGGTTGTCAAATGAGCGTATTTGAAACCCTAAGTGTTATCAATGTAAATGACATGAAAAGCAAAAAGAATAATCTTGATTATCTTAGCTGGGCATTTGCATGGTCTGAAGTTAAAAAAGTATATCCTGAAGCTAACAGCAAAGTTTATGAAAATGAACAAGGGTTAAATTATCACACAGACGGTCGCACAGCGTGGGTTAAAGTTGGTATGACTATTGAGGGCTTAGAGCATATTGAGT,P008P335P20_S13_L001_R1_001,urn:local:.:11d0k-…
32	M00212:125:000000000-JJPTF:1:1101:13705:26847 1:N:0:TAAGGCGA+ACTGCATA (reversed): AC-TGTACAAT-CTGGTGATAAT	0	0	0				>ACS24067					M00212:125:000000000-JJPTF:1:1102:18976:2174 1:N:0:TAAGGCGA+ACTGCATA,Mon Jun 27 16:03:04 EDT 2022,,,,GACTTGAAGCAGTTAGTTAAAATTAACGCTTTGAAGTTTGGTAAAATATATGAAGGAGTATTAAATTGACAACATTAAGAGAACTACACAAAAAACTTAAAATTAAACAAACACTTGACAACTACGTACGAAACACAAATAAAAAATACAAGTATAATCTTGTAGCTGATGAAATTCTTGGCGACGGACTGGCTAAACTAATCGAGCTTAATACGCAAGGCAAACTTGGACGACACGCACAGCAAATTG,P008P335P20_S13_L001_R1_001,urn:local:.:11d0l-ez…
33	M00212:125:000000000-JJPTF:1:1107:13282:7057 2:N:0:TAAGGCGA+ACTGCATA: AC-TGTACAAT-CTGGTGATAAT	0	0	0				SNYTVQKGDTLWG					M00212:125:000000000-JJPTF:1:1102:13863:2181 1:N:0:TAAGGCGA+ACTGCATA,Mon Jun 27 16:03:04 EDT 2022,,,,ACCTGTTTCAGTTTTAATTTTTAACTCAAGTTGGCTGAGTGTACTGCCTTTTTCTTTTAGTACGTTAGTAATTCTTTCATATAATTCTTCGTTTGTCATTATGCTATAACCTCCGTGATTTCAGTATGTTTTTTAACTTCATATCTTTGTTCTTCTGGAAGTAATTCGTTCCATTTTAAAGCCTCTTTTTTAT,P008P335P20_S13_L001_R1_001,urn:local:.:11d0m-ezqn4z7
34	M00212:125:000000000-JJPTF:1:1105:13196:2742 1:N:0:TAAGGCGA+ACTGCATA (reversed): AC-TGTACAAT-CTGGTGATAAT	0	0	0				>XP_003169175					M00212:125:000000000-JJPTF:1:1102:18372:2189 1:N:0:TAAGGCGA+ACTGCATA,Mon Jun 27 16:03:04 EDT 2022,,,,AATGCAGGTACTAGGGCTAATTACACTAGCGGTTATCATGGCATGTACTTCTTAGTTGAAAAAAAGGGTATGCAAGACGTTAAAACAACATTGAAAAAAGGCGCTAATTATGCT,P008P335P20_S13_L001_R1_001,urn:local:.:11d0n-ezqn4z7
35	M00212:125:000000000-JJPTF:1:1101:8992:8043 2:N:0:TAAGGCGA+ACTGCATA: AC-TGTACAAC-CTGGTGATAAT	1	0	0				LYHQVLQGETCLE					M00212:125:000000000-JJPTF:1:1102:16395:2193 1:N:0:TAAGGCGA+ACTGCATA,Mon Jun 27 16:03:04 EDT 2022,,,,TGGATACGGAAAACAGCAAGGCCAAGAAGTTAAACCCGATACTGCTACACCAGCCACTGATGACGGTAAAGATGCCAACGAAGTGACGCCAAGTGAAATCAAAGAGGGCATGACTGTCACAATCAAGTTCAGCGCCACAAATTACTCAACAGGTCAAGCAATTCCTAAATGGGTAAAAGAAAACTCATATAAAGTCCTTCAAAAATCAGGAAGTAAAGTCTTGCTTGATAATATTA,P008P335P20_S13_L001_R1_001,urn:local:.:11d0o-ezqn4z7
36	M00212:125:000000000-JJPTF:1:1108:19365:13856 1:N:0:TAAGGCGA+ACTGCATA (reversed): AC-TGTACAAT-CTGGTGATAAT	0	0	0				>YP_003772511					M00212:125:000000000-JJPTF:1:1102:16189:2196 1:N:0:TAAGGCGA+ACTGCATA,Mon Jun 27 16:03:04 EDT 2022,,,,AAGTTAATTTGTTATTTGTCGTAAGCTCTAATTTAGTGTAATTACTCCGCTCATTTAGTTTTACGTGCTGTGAATTGGCATAAACTAATCAGCACAACCTGTCAGCAAATGCTACAATTTCAGTAAGTAAGTTAAACAACGGCTTTCAAATAGTATAAAACTAAGACACCTTAAACTTAAATACTTATCTCTTATAGAG,P008P335P20_S13_L001_R1_001,urn:local:.:11d0p-ezqn4z7
37	M00212:125:000000000-JJPTF:1:1108:22183:19601 1:N:0:TAAGGCGA+ACTGCATA (reversed): AC-TGTACAAC-CTGGTGATAAT	1	0	0				TTYVVKSGDTLTA					M00212:125:000000000-JJPTF:1:1102:18051:2198 1:N:0:TAAGGCGA+ACTGCATA,Mon Jun 27 16:03:04 EDT 2022,,,,TCTTAGTATAGAGCAGTAGGGAATCGAACCCCACACAGTTGCGACCTGTACTTCCTCCAATTACTCTTACCTCATACCTTAGCAACCATGCACAGTTGCCCACAATATGATTAAGTATAGTTTCACCAAGGTACTGCGCAATAGCTTAGCACTTCGTCTATGGACTATACACCACTCATCAGGATAGCTGGACTCGAACCAACACTACATGTTCCCAAAACACGCATGCTACCATTAACAC,P008P335P20_S13_L001_R1_001,urn:local:.:11d0q-ezqn4z7
38	M00212:125:000000000-JJPTF:1:1106:23371:14264 1:N:0:TAAGGCGA+ACTGCATA (reversed): AC-TGTACAAC-CTGGTGATAAT	1	0	0				>ZP_06853708					M00212:125:000000000-JJPTF:1:1102:19968:2205 1:N:0:AAAGGCGA+ACTGCATA,Mon Jun 27 16:03:04 EDT 2022,,,,CTTTATATGAGTTTTCTTTTACCCATTTAGGAATTGCTTGACCTGTTGAGTAATTTGTGGCGCTGAACTTGATTGTGACAGTCATGCCCTCTTTGATTTCACTTGGCGTCACTTCGTTGGCATCTTTACCGTCATCAGTGGCTGGTGTAGCAGTATCGGGTTTAACTTCTTGGCCTTGCTGTTTTCCGTATCCATTATCTGTGATTCCTGTTAAATCAACATTTCCATCAAGTCCGCCAGCAACATAAGTT,P008P335P20_S13_L001_R1_001,urn:local:.:11d0r-…
39	M00212:125:000000000-JJPTF:1:2113:18072:9397 1:N:0:TAAGGCGA+ACTGCATA (reversed): AC-TGTACAAT-CTGGTGATAAT	0	0	0				ASYTVTSGDSLYT					M00212:125:000000000-JJPTF:1:1102:16651:2207 1:N:0:TAAGGCGA+ACTGCATA,Mon Jun 27 16:03:04 EDT 2022,,,,GTCTAATAGTTCGCCCGTTCCACTATCAAATATAGGGAACAGGTCAATATATCGTGTTG,P008P335P20_S13_L001_R1_001,urn:local:.:11d0s-ezqn4z7
40	M00212:125:000000000-JJPTF:1:2107:16268:13701 2:N:0:TAAGGCGA+ACTGCATA: AC-TGTACAAC-CTGGTGATAAT	1	0	0				>YP_003582596					M00212:125:000000000-JJPTF:1:1102:16270:2208 1:N:0:TAAGGCGA+ACTGCATA,Mon Jun 27 16:03:04 EDT 2022,,,,ATTTATATCTTATCATTTCTTTTTGTATTTGTCAAACATTAAGTTTTTTCCCCCCGTCAAGTAATTACTAGAGATTCTTGCTTGAAAGTTAATTTGTTATTTGTCGTAAGCTCTAATTTAGTGTAATTACTCCGCTCATTTAGTTTTACGTGCTGTGAATTGGCATAAACTAATCAGCACAACCTGTCAGCAAATGCTACAATTTCAGTAAGTAAGTTAAAC,P008P335P20_S13_L001_R1_001,urn:local:.:11d0t-ezqn4z7
41	M00212:125:000000000-JJPTF:1:1102:25046:14372 1:N:0:TAAGGCGA+ACTGCATA: AC-TGTACAAT-CTGGTGATAAT	0	0	0				KLYTVQQGDSLWS					M00212:125:000000000-JJPTF:1:1102:14787:2213 1:N:0:TAAGGCGA+ACTGCATA,Mon Jun 27 16:03:04 EDT 2022,,,,GTATAAAACTAAGACACCTTAAACTTAAATACTTATCTCTTATAGAGTTACATGGGGTTTATGTAATCAGGTATTCTCGACTTCATAGCTTACTCAGCTCGTTTTGATGTTTATCACATCGCTATACTTTCGTACCTCAACCGCCTATGGGTTATATATTCAATTACATAGATAATAATAACATAGACATTTTCACTTGTCAACTATTATATACTTATATTTTAACATATTGCATTTTACACTTTGAGTTA,P008P335P20_S13_L001_R1_001,urn:local:.:11d0u-…
42	M00212:125:000000000-JJPTF:1:1110:11134:9843 1:N:0:TAAGGCGA+ACTGCATA (reversed): AC-TGTACAAT-CTGGTGATAAT	0	0	0				>YP_290207					M00212:125:000000000-JJPTF:1:1102:11806:2221 1:N:0:TAAGGCGA+ACTGCATA,Mon Jun 27 16:03:04 EDT 2022,,,,CACTAGCGGTTATCATGGCATGTACTTCTTAGTTGAAAAAAAGGGTATGCAAGACGTTAAAACAACATTGAAAAAAGGCGCTAATTATGCTAATTCAATGAAATTATAAAAGTAGAAAGTGGCTTAATTACATTTGATTGAAATTAACAATAATGGTATTTTTAATGAGTTTAGATAATTTTAGAAATAGAACGATTATATGGGAT,P008P335P20_S13_L001_R1_001,urn:local:.:11d0v-ezqn4z7
43	M00212:125:000000000-JJPTF:1:2113:17440:14956 1:N:0:TAAGGCGA+ACTGCATA: AC-TGTACAAA-CTGGTGATAAT	0	0	1				RTVVVNEGDTLWE					M00212:125:000000000-JJPTF:1:1102:20612:2229 1:N:0:TAAGGCGA+ACTGCATA,Mon Jun 27 16:03:04 EDT 2022,,,,GAGTGCATGGGACGGAATAGTTTCGTTCTTTAGCGGTATCGGACAATGGTTTGCTGATATATGGAATGGAGCAGTTGACGGAGCGAAAGGTATCTGGCAAGGTTTAGTTGATTGGTTCAGCGGAATTGTACAAGGC,P008P335P20_S13_L001_R1_001,urn:local:.:11d0w-ezqn4z8
44	M00212:125:000000000-JJPTF:1:1101:14223:12971 1:N:0:TAAGGCGA+ACTGCATA: AC-TGTACAAT-CTGGTGATAAT	0	0	0				>ZP_02419956					M00212:125:000000000-JJPTF:1:1102:13737:2230 1:N:0:TAAGGCGA+ACTGCATA,Mon Jun 27 16:03:04 EDT 2022,,,,GTGATAACATGAGCACCGTTTGCAATAATAAGTTCTAACTGGTATTTTATCATCTTTATTTTTCTTACTCTTTTTATTATGCTGGGCATTAGCTATTGAGTATAAAGCACCC,P008P335P20_S13_L001_R1_001,urn:local:.:11d0x-ezqn4z8
45	M00212:125:000000000-JJPTF:1:2110:11358:20911 1:N:0:TAAGGCGA+ACTGCATA: AC-TGTACAAT-CTGGTGATAAT	0	0	0				QTYVVKKGDSLVS					M00212:125:000000000-JJPTF:1:1102:14461:2234 1:N:0:TAAGGCGA+ACTGCATA,Mon Jun 27 16:03:04 EDT 2022,,,,GTCAAAAGAAATGGCTACAACTTACTAGAGACTTAGGCACAGCAGAAACACAAGCCAATAGGCTGGAAAGCGAAATAAAGCAAGTCGAGGGTGCTATTAAATCAGGTTCTTGGCATATTGACGCTAAAATGGATACTAAAGGCGTTAATAGCGGAATTGACGGTATGAAGTCACGATTTAGCGGTCTTAGAGAGATTGCGGTAGGTGCATTCAGGCAAATTGGTTCAAGTGCCATTAGTGCTGTTGGTAAT,P008P335P20_S13_L001_R1_001,urn:local:.:11d0y-…
46	M00212:125:000000000-JJPTF:1:1107:5861:9998 1:N:0:TAAGGCGA+ACTGCATA (reversed): AC-TGTACAAT-CTGGTGATAAT	0	0	0				>Q9RVY3					M00212:125:000000000-JJPTF:1:1102:14412:2238 1:N:0:TAAGGCGA+ACTGCATA,Mon Jun 27 16:03:04 EDT 2022,,,,CCATATAAAATGCCTAGAATAACCAAGGCAATATTAATTACAATCATTTATTCTCCTGACTTTCTACATAGAGTAAGATACAAAAGGCGTCAGCTTGATCATCGTTGATATCATTATCAGGTACTATATTATAGCTCTTGAGTATCTCAATGCTTTGTTCTTTTCTTGCTTTGCTTTTACCTTTGATTAAGTGATAACCACACCACATTGAATTACTT,P008P335P20_S13_L001_R1_001,urn:local:.:11d0z-ezqn4z8
47	M00212:125:000000000-JJPTF:1:1109:20809:26163 1:N:0:TAAGGCGA+ACTGCATA: AC-TGTACAAC-CTGGTGATAAT	1	0	0				TVYTVKPGDSLSK					M00212:125:000000000-JJPTF:1:1102:11705:2250 1:N:0:TAAGGCGA+ACTGCATA,Mon Jun 27 16:03:04 EDT 2022,,,,CTATAATGGCTGTCAACCCATTTGTACTTCTTGGAATAGCAATCGCCGCTGTCGTTGCTGGTCTAGTTTACTTCTTTACTCAAACAGAAACAGGTAAAAAAGCATGGGCTAGTTTTGTAGACTTCTTGAAGAGTGCATGGGACGGAATAGTTTCGTTCTTTAGCGGTATCGGACAATGGTTTGCTGATATATGG,P008P335P20_S13_L001_R1_001,urn:local:.:11d10-ezqn4z8
48	M00212:125:000000000-JJPTF:1:1102:25046:14372 2:N:0:TAAGGCGA+ACTGCATA (reversed): AC-TGTACAAT-CTGGTGATAAT	0	0	0				>ADW02840					M00212:125:000000000-JJPTF:1:1102:13732:2251 1:N:0:TAAGGCGA+ACTGCATA,Mon Jun 27 16:03:04 EDT 2022,,,,TATCACAACTTTAAGTACACCTGAATTATTATTTAAATCAACATTATTGCTATTGTTTGAAGTTTCAGCCGATAAAGTAACAGGGTGTGCTGT,P008P335P20_S13_L001_R1_001,urn:local:.:11d11-ezqn4z8
49	M00212:125:000000000-JJPTF:1:2113:4821:14504 1:N:0:TAAGGCGA+ACTGCATA: AC-TGTACAAT-CTGGTGATAAT	0	0	0				TSYSVILGDTLAK					M00212:125:000000000-JJPTF:1:1102:19151:2265 1:N:0:TAAGGCGA+ACTGCATA,Mon Jun 27 16:03:04 EDT 2022,,,,GTTGTAACTGTTTGAACAAGTCTTGGAAATACTTAACTACATTTTCTATAGCTTTGCCAGCACCTTTGCCCCAATCGCCCATTTTATCAATTATAGCATTGATAACAGGAGTTAAAGCCTCAAGTGTAGGAAGTAAGGCTTGCGATAAGTCTTCATTAAAACCAGACCAAGTATCCCTTATGGTTTTTGTAGCACCGCTTGAACCGTCTGCTGCTTTTTGCATAGCCTTATCGAGCATATCCATTGAGACA,P008P335P20_S13_L001_R1_001,urn:local:.:11d12-…
50	M00212:125:000000000-JJPTF:1:1113:11151:5287 1:N:0:TAAGGCGA+ACTGCATA (reversed): AC-TGTACAAT-CTGGTGACAAT	0	0	0				>ZP_01621113					M00212:125:000000000-JJPTF:1:1102:13654:2267 1:N:0:TAAGGCGA+ACTGCATA,Mon Jun 27 16:03:04 EDT 2022,,,,CCTTAAAGGTGTCGCACAGGCTTATGGTCAGATGTCAGCTTCTGGAAAAGTTACTGCTGAAAATATTAATCAGTTGACAGATAACAACACGGCTCTTAGCGCTTCTTTGAAAGATACTGTTATGCAAATGAACCCCTCATTACAGCAGTATGGTTCATTCAATGAAGCTGTTTCAGCTGGTGCTGTCTCAATGGATATGCTCGATAAGGCTATGCAAAAAGCAGCAGACGGTTCAAGCGGTGCTACAA,P008P335P20_S13_L001_R1_001,urn:local:.:11d13-ezq…
51	M00212:125:000000000-JJPTF:1:1107:19515:28428 1:N:0:TAAGGCGA+ACTGCATA (reversed): AC-TGTACAAT-CTGGTGATAAT	0	0	0				AIKAIKAGDTLFK					M00212:125:000000000-JJPTF:1:1102:14356:2280 1:N:0:TAAGGCGA+ACTGCATA,Mon Jun 27 16:03:04 EDT 2022,,,,CATTTAAAAGAAAGGACAATATGCAAACACAAAACGGTGGCAGACCCACAATTTTACCTAAGATGTATGAAGAACCGCTATTTAGTCAAATCATTGATAAAATTGAATCAGGCTGTAATGACAAAGAAATCTACACCAGCTTGCATTGTTCAGCTAAAACTTTTAGAAAGTGGCGAGATGACAATATAAAGGCGTATGACGAAGCTAAAAGCATTGCTAGGGGAAATCTATTAGAACTAGCTGAAAGTGC,P008P335P20_S13_L001_R1_001,urn:local:.:11d14-e…
52	M00212:125:000000000-JJPTF:1:2113:17440:14956 2:N:0:TAAGGCGA+ACTGCATA (reversed): AC-TGTACAAA-CTGGTGATAAT	0	0	1				>ZP_00959867					M00212:125:000000000-JJPTF:1:1102:13510:2283 1:N:0:TAAGGCGA+ACTGCATA,Mon Jun 27 16:03:04 EDT 2022,,,,GCTTTCAGATGATGAACTAGAAACATTATATTATGAGTCATCAGCTCAATTTTTAGCTAAAGCAATGCACTTTATAAAGATCGAGAACGAACTATTTTCAAGAAAGAATGTAACTGTAAGTGATGAAATTCTAATAAATGCTGGCAATAATATTATTGAAGCCATTAAGCAGGTAAGCAATTAAAACATAGAAAAGAGCATGGCATGAAATATGAGATTTGGTATAGCGCAATAGACGGAGATTATTATAA,P008P335P20_S13_L001_R1_001,urn:local:.:11d15-…
53	M00212:125:000000000-JJPTF:1:1101:10659:25174 1:N:0:TAAGGCGA+ACTGCATA: AC-TGTACAAT-CTGGTGATAAT	0	0	0				DTYIVAAGDTLAS					M00212:125:000000000-JJPTF:1:1102:15577:2291 1:N:0:TAAGGCGA+ACTGCATA,Mon Jun 27 16:03:04 EDT 2022,,,,GGGCTAACGGTTCGTTCTTAGGAGTTATGCGTAACCGTCATAATATTGGCTATGTTGATATAAGTAATTCAATGTGGTG,P008P335P20_S13_L001_R1_001,urn:local:.:11d16-ezqn4z8
54	M00212:125:000000000-JJPTF:1:2107:20037:4178 1:N:0:TAAGGCGA+ACTGCATA: AC-TGTACAAT-CTGGTGATAAT	0	0	0				>YP_003442616					M00212:125:000000000-JJPTF:1:1102:17237:2300 1:N:0:TAAGGCGA+ACTGCATA,Mon Jun 27 16:03:04 EDT 2022,,,,GTCAATCATAGCTTACATAACAGAGGATAAACCAAACCTGAAAAGTGCATTTGATATAATAAGTACATAAGTTAAGAGAGGAAAGCAAATGACAGAAGAACAGCTACTATTTAAGCAAGAAACATTGTCAATGGTTGACTTTAACGAGTTCTTACTTAATGCTGTTGAATGTGGTTTGATTAATCTTGATACAGCTTTAATTTTTAAGGGAGAATAAAGAAATGAATAAAGAACATATTTTAGCACAAAAA,P008P335P20_S13_L001_R1_001,urn:local:.:11d17-…
55	M00212:125:000000000-JJPTF:1:1112:6789:12617 1:N:0:TAAGGCGA+ACTGCATA (reversed): AC-TGTACAAC-CTGGTTATAAT	1	0	0				TLYQVRPSDNLAS					M00212:125:000000000-JJPTF:1:1102:15166:2306 1:N:0:TAAGGCGA+ACTGCATA,Mon Jun 27 16:03:04 EDT 2022,,,,AAAACCACCAATTAAGGTGGTCTTTTTTTATTCTAATAGTTTAATGTTTGACCAGCATAAATCAAATTAGAGTTTGAAATACCATTCATTGAAACTAAACTTTGAACTGTTGTTCCTAAACGGCTCGCAATTGATGAAAGATTATCACCAGATTGTACAGTGTAAGTTCGTGCTGTAGCTCCAGATTGACCGCCTGTGAAGCGAATAACCTGACCAATGTAAATCATATTCGGATTAGATAAACTGTTC,P008P335P20_S13_L001_R1_001,urn:local:.:11d18-ez…
56	M00212:125:000000000-JJPTF:1:1101:14223:12971 2:N:0:TAAGGCGA+ACTGCATA (reversed): AC-TGTACAAT-CTGGTGATAAT	0	0	0				>NP_900923					M00212:125:000000000-JJPTF:1:1102:11365:2316 1:N:0:TAAGGCGA+ACTGCATA,Mon Jun 27 16:03:04 EDT 2022,,,,GTATTTATATCACTTCTGGCGGACTTAAACGAGATGGACTTTATGATAAACTTGTTGAACGTTTCAAATCAGAAGAAGAATTTTACAACGATAGGTCGTTCGGCTTGCTTTACATGCTAGAAAATCATGAGCAGGTCAAAGATAAGAAGAATTGGACTATGGCTTTACCACTTATTGGCGATGTCCCTAAGTGGTCAGGAGTTATTGAGGAGTACGAACTTGCACAAGGCGACCCAGCGTTACAGAATAAG,P008P335P20_S13_L001_R1_001,urn:local:.:11d19-…
57	M00212:125:000000000-JJPTF:1:1101:23260:19979 1:N:0:TAAGGCGA+ACTGCATA (reversed): AC-TGTACAAC-CTGGTGATAAT	1	0	0				GSYTVASGDTLYS					M00212:125:000000000-JJPTF:1:1102:11078:2319 1:N:0:TAAGGCGA+ACTGCATA,Mon Jun 27 16:03:04 EDT 2022,,,,AGCTTACTCAGCTCGTTTTGATGTTTATCACATCGCTATACTTTCGTACCTCAACCGCCTATGGGTTATATATTCAATTAC,P008P335P20_S13_L001_R1_001,urn:local:.:11d1a-ezqn4z8
58	M00212:125:000000000-JJPTF:1:2113:4821:14504 2:N:0:TAAGGCGA+ACTGCATA (reversed): AC-TGTACAAT-CTGGTGATAAT	0	0	0				>YP_004159699					M00212:125:000000000-JJPTF:1:1102:13295:2347 1:N:0:TAAGGCGA+ACTGCATA,Mon Jun 27 16:03:04 EDT 2022,,,,ACTCCTAAGAACGAACCGTTAGCCCTAATCAATGAGATATTACCTTTAGACTTGAACGTGATAATAGGTTCTTCAATATAAATAAAATAATCAAATAAGTTATAATGCTCAATGACTTCTGTTATACCGTCAGCAATTATC,P008P335P20_S13_L001_R1_001,urn:local:.:11d1b-ezqn4z8
59	M00212:125:000000000-JJPTF:1:2105:27189:7437 1:N:0:TAAGGCGA+ACTGCATA (reversed): AC-TGTACAGT-CTGGTGATAAT	0	0	0				LFYKVKKGDTLER					M00212:125:000000000-JJPTF:1:1102:16027:2349 1:N:0:TAAGGCGA+ACTGCATA,Mon Jun 27 16:03:04 EDT 2022,,,,TTATATATTGATTATAAACTATTAATTTTAATTTGTCAAGAGTTAATCGTTTTTTAGTTTTATTCTATGACCTTTCAAGTTGTAACCTTTGTTATAAATTCCCCAAACGGCTGGCTGGGTAACTCCGACG,P008P335P20_S13_L001_R1_001,urn:local:.:11d1c-ezqn4z8
60	M00212:125:000000000-JJPTF:1:2105:8256:4529 1:N:0:TAAGGCGA+ACTGCATA (reversed): AC-TGTACAAT-CTGGTGATAAT	0	0	0				>ZP_05429211					M00212:125:000000000-JJPTF:1:1102:16062:2349 1:N:0:TAAGGCGA+ACTGCATA,Mon Jun 27 16:03:04 EDT 2022,,,,GAGTAGTTCAGTCAATATGGAGTGCAGTAGCTGGTTTCTTTAGTGGCATATTCAATTCGGTTCGTAGTGTCGTTAGTGG,P008P335P20_S13_L001_R1_001,urn:local:.:11d1d-ezqn4z8
61	M00212:125:000000000-JJPTF:1:2103:13691:2696 1:N:0:TAAGGCGA+ACTGCATA (reversed): AC-TGTACAAT-CTGGTGATAAT	0	0	0				ANYTVQKGDTYWT					M00212:125:000000000-JJPTF:1:1102:20142:2350 1:N:0:TAAGGCGA+ACTGCATA,Mon Jun 27 16:03:04 EDT 2022,,,,CTCTAAAATCATCTTGTTATTCTTAGGGTTTCTTTCCCATGTTGTCCGCTTGAAAGTTTCGCCTTTTTCGTCTAAGAAATAGTTGAAAATTAAGTCTTCCATTTCTCCGATTCCGTTAAGCTCATATCTTACGTTTTTACCTAAACCAATCATAGAAAACTCATCTAGTCTTGACTGATTAATTCTCTGTTTAACTGCTGGTAAAACGATAGGCTTTATAACATTAGCTTCTGCACCGTTCTTCTT,P008P335P20_S13_L001_R1_001,urn:local:.:11d1e-ezqn4…
62	M00212:125:000000000-JJPTF:1:2105:26818:12043 1:N:0:TAAGGCGA+ACTGCATA (reversed): AC-TGTACAAT-CTGGTGATAAT	0	0	0				>ZP_07076618					M00212:125:000000000-JJPTF:1:1102:12212:2352 1:N:0:TAAGGCGA+ACTGCATA,Mon Jun 27 16:03:04 EDT 2022,,,,GAGTTTGCTAGAGAACGATATCCATTGCTATATGAACATGGTGCTGGATCTAGTGAAGTCATTGGGGACGCAAAAGTTTACTATGATTTGGCTTCTAATAAATACCTGACTGACTTTACGCTTTATGACAATGCACCAAACATTAACAAAGCTGTGGAAAATGGAGCGTTTGATTCACTATCAATTGCCTATTACATTACAGATTATGAGTTTAATGAAAATGATGCTCTAGTTGTAAATAAAGCACAGTT,P008P335P20_S13_L001_R1_001,urn:local:.:11d1f-…
63	M00212:125:000000000-JJPTF:1:1114:10300:10841 1:N:0:TAAGGCGA+ACTGCATA (reversed): AC-TGTACAAT-CTGGTGATAAT	0	0	0				TYYTVKSGDSWWT					M00212:125:000000000-JJPTF:1:1102:12504:2353 1:N:0:TAAGGCGA+ACTGCATA,Mon Jun 27 16:03:04 EDT 2022,,,,GGTCCACTTGCTGCAACAACAAAGAAAGCGAACATTCCAATGGCAGATTTTTTGATTAATCTTTTCATTCTTTTTTATCCTCCGTTTGTTCTTCTTCAACTTCGGGAATACTTACACCATTCTTCTTGATAAGTTTAACCAAACCGGCAAACATAGGGCTGATACTTGCAATTAAATAAATAAATTGACCTACAAAGTATAGCAAACCTACGTTAATTACAGTTTTCGCAATGTCAGAGGTTGAAGGAGTT,P008P335P20_S13_L001_R1_001,urn:local:.:11d1g-…
64	M00212:125:000000000-JJPTF:1:2105:2989:19181 1:N:0:TAAGGCGA+ACTGCATA (reversed): AC-TGTACAAT-CTGGTGATAAT	0	0	0				>ZP_01169693					M00212:125:000000000-JJPTF:1:1102:18877:2356 1:N:0:TAAGGCGA+ACTGCATA,Mon Jun 27 16:03:04 EDT 2022,,,,GTCAACTGCTCCATTCCATATATCAGCAAACCATTGTCCGATACCGCTAAAGAACGAAACTATTCCGTCCCATGCACTCTTCAAGAAGTCTACAAAACTAGCCCATGCTTTTTTACCTGTTTCTGTTTGAGTAAAGAAGTAAACTAGACCAGCAACGACAGCGGCGATTGCTATTCCAAGAAGTACAAATGGGTTGACAGCCATTATAGCATTGAAAGCTCCTTGTATAATTGTACCAGCTTCAAC,P008P335P20_S13_L001_R1_001,urn:local:.:11d1h-ezqn4…
65	M00212:125:000000000-JJPTF:1:2102:9320:8371 1:N:0:TAAGGCGA+ACTGCATA: AC-TGTACAAC-CTGGTGATAAT	1	0	0				KKYTVQEGDVLGK					M00212:125:000000000-JJPTF:1:1102:15151:2371 1:N:0:TAAGGCGA+ACTGCATA,Mon Jun 27 16:03:04 EDT 2022,,,,GCCTATGCTTAAATATAATATTGAAATTACAAGACAAGGCGACGTATTTATTATAGAAAGAGGAGAAAATGGAAACAATTAACATTAAATTTGATGAAGAACAGCTAGAAGATATCGTAAAAAAAGTTACTGAAAAACTTAAAGAAGATAAGAAAAATAACTTTTATGAGCTTTCAGATACAGCACGTGAAGAACCAAAGAAAGAAC,P008P335P20_S13_L001_R1_001,urn:local:.:11d1i-ezqn4z8
66	M00212:125:000000000-JJPTF:1:1109:13740:4440 1:N:0:TAAGGCGA+ACTGCATA (reversed): AC-TGTACAAT-CTGGTGATAAT	0	0	0				>ZP_03598309					M00212:125:000000000-JJPTF:1:1102:18509:2374 1:N:0:TAAGGCGA+ACTGCATA,Mon Jun 27 16:03:04 EDT 2022,,,,GCCTTATCGAGCATATCCATTGAGACAGCACCAGCTGAAACAGCTTCATTGAATGAACCATACTGCTGTAATGAGGGGTTCATTTGCATAACAGTATCTTTCAAAGAAGCGCTAAGAGCCGTGTTGTTATCTGTCAACTGATTAATATTTTCAGCAGTAACTTTTCCAGAAGCTGACATCTGACCATAAGCCTGTGCGACACCTTTAAGGTTTTCTCCAGTACCGCCAAACGCTTGGTTAGCTTTTACTAA,P008P335P20_S13_L001_R1_001,urn:local:.:11d1j-…
67	M00212:125:000000000-JJPTF:1:2105:19775:24178 2:N:0:TAAGGCGA+ACTGCATA (reversed): AC-TGTACAAT-CTGGTGATAAT	0	0	0				FAQEVKPGDTMSK					M00212:125:000000000-JJPTF:1:1102:20633:2380 1:N:0:TAAGGCGA+ACTGCATA,Mon Jun 27 16:03:04 EDT 2022,,,,CCTAATGAAAATTGAGCTATTGCCTACACAGCGATGGTGGTATGAGTTAATGTTAGGCTATGATATGGTAGATGAAAAAGGAATTCAGGTCAACCTAGTTAATGAAATTTTCCTTAACCTAGGAC,P008P335P20_S13_L001_R1_001,urn:local:.:11d1k-ezqn4z8
68	M00212:125:000000000-JJPTF:1:1105:19315:4428 1:N:0:TAAGGCGA+ACTGCATA: AC-TGTACAAT-CTGGTGATAAT	0	0	0				>NP_971903					M00212:125:000000000-JJPTF:1:1102:15988:2382 1:N:0:TAAGGCGA+ACTGCATA,Mon Jun 27 16:03:04 EDT 2022,,,,ATCATTATTTGCTTCTTCTAGCGTGTCGCTTGTTTTATAATAATCTCCGTCTATTGCGCTATACCAAATCTCATATTTCATGCCATGCTCTTTTC,P008P335P20_S13_L001_R1_001,urn:local:.:11d1l-ezqn4z8
69	M00212:125:000000000-JJPTF:1:1102:3226:14854 1:N:0:TAAGGCGA+ACTGCATA: ---TGTACAAG-CTGGTGATAAT	0	1	0				ITHVIQKGDTLYA					M00212:125:000000000-JJPTF:1:1102:15843:2389 1:N:0:TAAGGCGA+ACTGCATA,Mon Jun 27 16:03:04 EDT 2022,,,,CCTTTACAGTATCTTTCTTTTTCTTAATCAATGAACTAGAAGAAAAGAAGACCATATCGTCTTCCGTTTCCTCTTTTTCTTTAATAAAAACAGTTTTACAGAAGATATTGATTAACTCGTTAGTTGTAGGAAGCTCTGTTTTGTCGTCTAAGGCGTTTTGCAGTCCTCCGTTACAATCTACCCAAAGTATCAATAACTTGTCTGTAAAGCTCTCCATTTGCTCTGTAAAGTCATCAGGAATATATCCAGCG,P008P335P20_S13_L001_R1_001,urn:local:.:11d1m-…
70	M00212:125:000000000-JJPTF:1:1110:23128:6047 1:N:0:TAAGGCGA+ACTGCATA: AC-TGTACAAT-CTGGTGATAAT	0	0	0				>NP_296012					M00212:125:000000000-JJPTF:1:1102:16207:2395 1:N:0:TAAGGCGA+ACTGCATA,Mon Jun 27 16:03:04 EDT 2022,,,,ATTACAGCCTGATTCAATTTTATCAATGATTTGACTAAATAGCGGTTCTTCATACATCTTAGGTAAAATTGTGGGTCTGCCACCGTTTTGTGTTTGCATATTGTCCTTTCTTTTAAATGTGGTTATATCGTTTAAAGCCTATATTTTCGTTCCTGTGAGCGTTAAGTTAATTAGACTTGAATTATATCGCAATGATATAAACACGCTCATACGAGCCAAAAT,P008P335P20_S13_L001_R1_001,urn:local:.:11d1n-ezqn4z8
71	M00212:125:000000000-JJPTF:1:1103:19844:20858 1:N:0:TAAGGCGA+ACTGCATA: AC-TGTACAAT-CTGGTGATAAT	0	0	0				TTHRVEIGDTFYS					M00212:125:000000000-JJPTF:1:1102:11463:2398 1:N:0:TAAGGCGA+ACTGCATA,Mon Jun 27 16:03:04 EDT 2022,,,,ACTATACATAGATAATGAAGATACTGACAGAGAGTTAAACAAAAGGCTTAGAAATAAAGATAATGCACCAGAAGACTTACATTTTTTGACAGGTGGAGAGTTTATGATTGATGATTCCAACCACATGAATTTGTTATATGAATACATTAAAGAAAATGATATAAAATTCGTGATCTTGGATAACCTAATGAC,P008P335P20_S13_L001_R1_001,urn:local:.:11d1o-ezqn4z9
72	M00212:125:000000000-JJPTF:1:1111:21485:4735 1:N:0:TAAGGCGA+ACTGCATA: AC-TGTACAAT-CTGGTGATAAT	0	0	0				>NP_972918					M00212:125:000000000-JJPTF:1:1102:11640:2402 1:N:0:TAAGGCGA+ACTGCATA,Mon Jun 27 16:03:04 EDT 2022,,,,CTATATGATATACGCTTCAGCAAAGAAATTTTTGATGAATTATTTGAAGAAGTTTGGCTTGAAGTTGACAATACAGAGAGCTATAAAAATACTTTGGCAGCATTTGGTTTAAGTGGTAATACTAAACAGGCCCATCTATGGTTATTATTGAACCGTGATAAATGGGAAGCAGCAAAAGATGAATTATTCTATATCTGTATTCCAGAGC,P008P335P20_S13_L001_R1_001,urn:local:.:11d1p-ezqn4z9
73	M00212:125:000000000-JJPTF:1:1102:22339:20870 1:N:0:TAAGGCGA+ACTGCATA: AC-TGTACAAT-CTTGTGACA--	0	0	0				IVYTPKKGDTPEK					M00212:125:000000000-JJPTF:1:1102:10592:2402 1:N:0:TAAGGCGA+ACTGCATA,Mon Jun 27 16:03:04 EDT 2022,,,,GTCTTAGAGAGATTGCGGTAGGTGCATTCAGGCAAATTGGTTCAAGTGCCATTAGTGCTGTTGGTAATGGCTTAAGGGGCTGGATATCTGACGCAATGGATACCCAGACAGCCATGATTGCTTTAAAGAACACGATGAAGTTCAAAGGCAATGGAAAAGATTTTGACTATGTAAGCAATTC,P008P335P20_S13_L001_R1_001,urn:local:.:11d1q-ezqn4z9
74	M00212:125:000000000-JJPTF:1:1106:13676:23332 1:N:0:TAAGGCGA+ACTGCATA (reversed): AC-TGTACAAT-CTGGTGATAAT	0	0	0				>YP_001430221					M00212:125:000000000-JJPTF:1:1102:12383:2407 1:N:0:TAAGGCGA+ACTGCATA,Mon Jun 27 16:03:04 EDT 2022,,,,CCCCACACAGTTGCGACCTGTACTTCCTCCAATTACTCTTACCTCATACCTTAGCAACCATGCACAGTTGCCCACAATATGATTAAGTATAGTTTCACCAAGGTACTGCGCAATAGCTTAGCACTTCGTCTATGGACTATACACCACTCATCAGGATAGCTGGACTCGAACCAACACTACATGTTCCCAAAACACGCATGCTACCATTAACACTATATC,P008P335P20_S13_L001_R1_001,urn:local:.:11d1r-ezqn4z9
75	M00212:125:000000000-JJPTF:1:2105:8256:4529 2:N:0:TAAGGCGA+ACTGCATA: AC-TGTACAAT-CTGGTGATAAT	0	0	0				AGHRVAAGETLET					M00212:125:000000000-JJPTF:1:1102:16311:2407 1:N:0:TAAGGCGA+ACTGCATA,Mon Jun 27 16:03:04 EDT 2022,,,,ATAATGGACACGGAAACAATAACAGAACGTTCGGCTTATAATTTCGCTGTCGTATTCGTTAAGAATAAGGAAACAGACGACTATACAGACCCTCCTAAAATGTACACAGCAAAAAATAATGGAGATGTCATTGATTATAGCACTTATGGCGGAGACGGAACAGACTTGCCAGAAGTAAGGACAGCAAAAACATTATTTTATGATAGAGATGAACACGGAAACCCTCCAGATATATCAACTATTAAAGCAGA,P008P335P20_S13_L001_R1_001,urn:local:.:11d1s-…
76	M00212:125:000000000-JJPTF:1:2107:27679:17227 1:N:0:TAAGGCGA+ACTGCATA (reversed): AC-TGTACAAT-CTGGTGATAAT	0	0	0				>NP_218884					M00212:125:000000000-JJPTF:1:1102:19211:2411 1:N:0:TAAGGCGA+ACTGCATA,Mon Jun 27 16:03:04 EDT 2022,,,,GTAGCTATCTTTCAGAAGCTCCGTGTCAAGCAATTTTTGGGCCTTCTCTGCACGTTTAGCAAGTCGTTCGTTAGCTTGTTCCAGTTGCTCTTTTTGACGCTGTAAGCTCAAGTTATGGTTGATGTAAGCAATTTGCTGTGCGTGTCGTCCAAGTTTGCCTTGCGTATTAAGCTCGATTAGTTTAGCCAGTCCGTCGCCAAGAATTTCATCAGCTACAAGATTATACTTGTATTTTTTATTTGTGTTTCGT,P008P335P20_S13_L001_R1_001,urn:local:.:11d1t-e…
77	M00212:125:000000000-JJPTF:1:1106:13676:23332 2:N:0:TAAGGCGA+ACTGCATA: AC-TGTACAAT-CTGGTGATAAT	0	0	0				TVHVIAKGETLFS					M00212:125:000000000-JJPTF:1:1102:20225:2430 1:N:0:TAAGGCGA+ACTGCATA,Mon Jun 27 16:03:04 EDT 2022,,,,ATATGCTAGAATGTACTTCGAGAGAAATGGCTTTCCAGAAGATAACAGGCGAGTTTATCAAAGCGGTAAGCGAAAAGGTCAAAAAGTTGGCTGGTCTGATAAAGAGGAAAAGCAACAGAAAGAAGATATTAGAGAGTTCATTTATGAAAAGCAACTTCAAAAGTTTAAGGGCAGAAGAAAAAGCAAGTAAACATTATGCTAGAGGCGTTAGAAAGCTATCTAAAGAGCTCGAAGAGATGAACGAAACAAAG,P008P335P20_S13_L001_R1_001,urn:local:.:11d1u-…
78	M00212:125:000000000-JJPTF:1:2110:24411:26101 1:N:0:TAAGGCGA+ACTGCATA: AC-TGTACAAT-CTGGCGATAAT	0	0	0				>YP_942128					M00212:125:000000000-JJPTF:1:1102:16119:2432 1:N:0:TAAGGCGA+ACTGCATA,Mon Jun 27 16:03:04 EDT 2022,,,,ATACTTATGCTAGATATCAAAATACTGGGCAATTATCAGGAAACTTAAAACAAGTTAAAAAAGGCGATAAAATAGTCGTTAATGCAGGTACTAGGGCTAATTACACTAGCGGTTATCATGGCATGTACTTC,P008P335P20_S13_L001_R1_001,urn:local:.:11d1v-ezqn4z9
79	M00212:125:000000000-JJPTF:1:2101:5960:13058 1:N:0:TAAGGCGA+ACTGCATA (reversed): AC-TGTACAAT-CTGGTGATAAT	0	0	0				KSYQVQKGDTLFS					M00212:125:000000000-JJPTF:1:1102:19496:2432 1:N:0:TAAGGCGA+ACTGCATA,Mon Jun 27 16:03:04 EDT 2022,,,,GCTTGAAACGCTATTTGTGCTTAAACCGTAACCGCTAGAAGATAAGTTAAATTCTGGCAAGCCTACTACCATAGAACCTTTAAACATTTTGCCAAGTTTCCCAGCGATACCATTAATAGCTCCTGATACTTTTTCAATCGTACCTGTTACGCCACCAAGAACTCTGTCTATCGTGTCTTTGATTCCTCCGAATATCCCACTAAAGAAGTCTCCGAGCCCTTTAAATACTCCTGTTATTGCGTTATGAGCAT,P008P335P20_S13_L001_R1_001,urn:local:.:11d1w-…
80	M00212:125:000000000-JJPTF:1:1114:10300:10841 2:N:0:TAAGGCGA+ACTGCATA: AC-TGTACAAT-CTGGTGATAAT	0	0	0				>YP_426854					M00212:125:000000000-JJPTF:1:1102:14943:2437 1:N:0:TAAGGCGA+ACTGCATA,Mon Jun 27 16:03:04 EDT 2022,,,,ATACAGACCCTCCTAAAATGTACACAGCAAAAAATAATGGAGATGTCATTGATTATAGCACTTATGGCGGAGACGGAACAGACTTGCCAGAAGTAAGGACAGCAAAAACATTATTTTATGATAGAGATGAACACGGAAACCCTCCAGATATATCAACTATTAAAGCAGAAGTTTCGCCCTCTACAATCGTCACAAGATTAATTTTCAACCAAAATGAGCTTTTGCCTTTATATGTTAATGACTTGGTAGAT,P008P335P20_S13_L001_R1_001,urn:local:.:11d1x-…
81	M00212:125:000000000-JJPTF:1:2109:5460:7579 1:N:0:TAAGGCGA+ACTGCATA: AC-TGTACAAC-CTGGTGATAAT	1	0	0				RSYTVAQGDTVYA					M00212:125:000000000-JJPTF:1:1102:18473:2437 1:N:0:TAAGGCGA+ACTGCATA,Mon Jun 27 16:03:04 EDT 2022,,,,GAAATCACGGAGGTTATAGCATAATGACAAACGAAGAATTATATGAAAGAATTACTAACGTACTAAAAGAAAAAGGCAGTACACTCAGCCAACTTGAGTTAAAAATTAAAACTGAAACAGGTAGATCGCCTAACCTATACATTGCTAAAAATAAAAAAAGATTGCCTAAGGTATTTGT,P008P335P20_S13_L001_R1_001,urn:local:.:11d1y-ezqn4z9
82	M00212:125:000000000-JJPTF:1:2106:16418:12793 1:N:0:TAAGGCGA+ACTGCATA: AC-TGTACAAT-CTGGTGATAAT	0	0	0				>YP_001271227					M00212:125:000000000-JJPTF:1:1102:13485:2450 1:N:0:TAAGGCGA+ACTGCATA,Mon Jun 27 16:03:04 EDT 2022,,,,AGTGAAGATATTGTGTTTGCTACATTTTCAACAGAAGTCGAATTTTTTGAAGTAGATTCATCAACTCCAGCAAAAGATTTTATAAGGTTACCAATAATTCCAATTACCGAACCGAACGCACTTTTTAGGTTATCCCATATAGCAGAGAAT,P008P335P20_S13_L001_R1_001,urn:local:.:11d1z-ezqn4z9
83	M00212:125:000000000-JJPTF:1:1109:20809:26163 2:N:0:TAAGGCGA+ACTGCATA (reversed): AC-TGTACAAC-CTGGTGATAAT	1	0	0				EQLTVKSGDTIWG					M00212:125:000000000-JJPTF:1:1102:16335:2452 1:N:0:TAAGGCGA+ACTGCATA,Mon Jun 27 16:03:04 EDT 2022,,,,CGTAAAAATAATTTAATGAGTTATGGTTATTTCTTTAATTCAAGTATCTTTGCAGGAAAGGCGACAATCAACCGTAAAGCAGAAACTTCATCGGCTCATGACGTAGCAAAAAGGATATTTTCAAAGGTTCAATTTCAACCAACTACGACAATTCAACATGCTTCATCTGAAACAGACCCTAGAAACTTGTTATTCATTAACTTTGCTTCAAGAAGCTGGAATAGAAATAGAATCACGACAAGGGTAGATAT,P008P335P20_S13_L001_R1_001,urn:local:.:11d20-…
84	M00212:125:000000000-JJPTF:1:1107:26910:14654 1:N:0:TAAGGCGA+ACTGCATA (reversed): AC-TGTACAAT-CTGGTGATAAT	0	0	0				>YP_496128					M00212:125:000000000-JJPTF:1:1102:17533:2452 1:N:0:TAAGGCGA+ACTGCATA,Mon Jun 27 16:03:04 EDT 2022,,,,GTTTGAAAAAGAAAAGGGATCTAACGTAAAAGTCGCGTACGGTTCAGCATTCTTGCCTGACTTCATTCAATTAGGCGACACCATAACGGTAAGCGGTCGTGTACAAGCTAAGGAATCAGGCGAATACGTAAACTATAACTTTGTTTTTCCTACTGTTGAAAAAGTATTTATCCCTAATGATAATAGTAGTCAATCACAAACTAAACAAGACTTATTTGGTGGTTCTGAACCAATTGAAGTTAACACGGAAG,P008P335P20_S13_L001_R1_001,urn:local:.:11d21-…
85	M00212:125:000000000-JJPTF:1:1104:11007:6529 1:N:0:TAAGGCGA+ACTGCATA (reversed): AC-TGTACAAG-CTGGTGATAAT	0	1	0				WTYTVQAGDTFSG					M00212:125:000000000-JJPTF:1:1102:12511:2455 1:N:0:TAAGGCGA+ACTGCATA,Mon Jun 27 16:03:04 EDT 2022,,,,CAATAATCACATTTACCATTAGTGAAACTTGAAGCCCCACAGGTTACGCATTGTTTTAATTCCATTGTTGTAACTCTCTTTCTTAACTTTATATATTGATTATAAACTATTAATTTTAATTTGTCAAGAGTTAATCGTTTTTTAGTTTTATTCTATGACCTTTCAAGTTGTAACCTTTGTTATAAATTCCCCAAACGGCTGGCTGGGTAACTCCGACGTATTTAGCTAAATCACTAAAATTTCTAAACT,P008P335P20_S13_L001_R1_001,urn:local:.:11d22-ez…
86	M00212:125:000000000-JJPTF:1:1105:19315:4428 2:N:0:TAAGGCGA+ACTGCATA (reversed): AC-TGTACAAT-CTGGTGATAAT	0	0	0				>ZP_00998724					M00212:125:000000000-JJPTF:1:1102:13228:2466 1:N:0:TAAGGCGA+ACTGCATA,Mon Jun 27 16:03:04 EDT 2022,,,,GCATAATAATAAATAATAATATAATCATTTGTTTCTCCCTTATCTTATAGCAGTAGTAGGAATCGAACCCACGTTTACCATTAGACTATACCGCTAACTATGACTACCTCATCTTGTTATTCCTAACTATCAGCAGCTGGTATCTCATTAGATACTATCTTAGTATAGAGCAGTAGGGAATCGAACCCCACACAGTTGCGACCTGTAC,P008P335P20_S13_L001_R1_001,urn:local:.:11d23-ezqn4z9
87	M00212:125:000000000-JJPTF:1:2110:24411:26101 2:N:0:TAAGGCGA+ACTGCATA (reversed): AC-TGTACAAT-CTGGTGATAAT	0	0	0				DQYRVESGDTLAE					M00212:125:000000000-JJPTF:1:1102:12547:2467 1:N:0:TAAGGCGA+ACTGCATA,Mon Jun 27 16:03:04 EDT 2022,,,,TAGAGAGATTGCGGTAGGTGCATTCAGGCAAATTGGTTCAAGTGCCATTAGTGCTGTTGGTAATGGCTTAAGGGGCTGGATATCTGACGCAATGGATACCCAGACAGCCATGATTGCTTTAAAGAACACGATGAAGTTCAAAGGCAATGGAAAAGATTTTGACTATGTAAGCAATTCTATGCAGAAGCTCGCCAGAGATACCAACGCAAATAGTGAAGATACTTTAAAACTTTCAACAACGTTCATTGGTT,P008P335P20_S13_L001_R1_001,urn:local:.:11d24-…
88	M00212:125:000000000-JJPTF:1:1101:10659:25174 2:N:0:TAAGGCGA+ACTGCATA (reversed): AC-TGTACAAT-CTGGTGATAAT	0	0	0				>EFQ90389					M00212:125:000000000-JJPTF:1:1102:16653:2478 1:N:0:TAAGGCGA+ACTGCATA,Mon Jun 27 16:03:04 EDT 2022,,,,GTTTAATGTTTGACCAGCATAAATCAAATTAGAGTTTGAAATACCATTCATTGAAACTAAACTTTGAACTGTTGTTCCTAAACGGCTCGCAATTGATGAAAGATTATCACCAGGTTGTACAGTGTAAGTTCGTGCTGTAGCTCCAGATTGACCGCCTGTGAAGCGAATAACC,P008P335P20_S13_L001_R1_001,urn:local:.:11d25-ezqn4z9
89	M00212:125:000000000-JJPTF:1:1103:28182:14623 1:N:0:TAAGGCGA+ACTGCATA (reversed): AC-TGTACAAT-CTGGTGATAAT	0	0	0				AIVTIKPGDTLES					M00212:125:000000000-JJPTF:1:1102:17138:2490 1:N:0:TAAGGCGA+ACTGCATA,Mon Jun 27 16:03:04 EDT 2022,,,,ATATTACTTTCTCCATAATAAGTGTAAGAAGTTCCTTTGATATACTTATAGTCTCCTGGTGCTGTTCCACCATAAATTTTAGACTTTCCGGCAATAACTTTACCATTTTGAATCATTTCAAAAGTTAAATTTTCGTAAGTATACCACTTTGTGATTATATCGAACGTTATCTTTTCGCTGAAAGTTCCGTTCTTACCATAACCCTCTGTTTTTGTAACATCTGCTAAAGCTAAATCGGCATATACCTGAAA,P008P335P20_S13_L001_R1_001,urn:local:.:11d26-…
90	M00212:125:000000000-JJPTF:1:2101:20881:23106 1:N:0:TAAGGCGA+ACTGCATA (reversed): AC-TGTACAAG-CTGGTGATAAT	0	1	0				>YP_004057774					M00212:125:000000000-JJPTF:1:1102:17729:2490 1:N:0:TAAGGCGA+ACTGCATA,Mon Jun 27 16:03:04 EDT 2022,,,,GCTCATGACGTAGCAAAAAGGATATTTTCAAAGGTTCAATTTCAACCAACTACGACAATTCAACATGCTTCATCTGAAACAGACCCTAGAAACTTGTTATTCATTAACTTTGCTTCAAGAAGCTGGAATAGAAATAGAATCACGACAAGGGTAGATATTAAGCAAAGCGTGATAATGGACACGGAAACAATAAC,P008P335P20_S13_L001_R1_001,urn:local:.:11d27-ezqn4z9
91	M00212:125:000000000-JJPTF:1:2110:19425:24529 1:N:0:TAAGGCGA+ACTGCATA: AC-TGTACAAT-CTGGTGATAAT	0	0	0				LLITVGEGENLET					M00212:125:000000000-JJPTF:1:1102:15478:2494 1:N:0:TAAGGCGA+ACTGCATA,Mon Jun 27 16:03:04 EDT 2022,,,,CCATATATCTACCAAGTCATTAACATATAAAGGCAAAAGCTCATTTTGGTTGAAAATTAATCTTGTGACGATTGTAG,P008P335P20_S13_L001_R1_001,urn:local:.:11d28-ezqn4z9
92	M00212:125:000000000-JJPTF:1:1103:14878:3967 1:N:0:TAAGGCGA+ACTGCATA (reversed): AC-TGTACAAT-CTGGTGACAAT	0	0	0				>ZP_03561106					M00212:125:000000000-JJPTF:1:1102:12389:2498 1:N:0:TAAGGCGA+ACTGCATA,Mon Jun 27 16:03:04 EDT 2022,,,,CATTTATTCAAACCCTTTCGGCACTTCAATTTTTGGTGTTTCGTACTTACTTAGTTTATAGTCATCAAGTTCTTCGATTTTAGCTTTAAGGTCATGAGCGCTTGATTCTTCCTGTTGCAATCTCCGCCATTCAGTAGGGTTATAAAGTTCAGGGTTTCCGGCCTTAGCAACCATCATCGCTACCAAGCTATCTTTATCCAGTTCTTTTTCTTTAACCTTTACTTTTTCGACGTTTCCGTCAGCGTCATAGA,P008P335P20_S13_L001_R1_001,urn:local:.:11d29-…
93	M00212:125:000000000-JJPTF:1:2105:19713:17447 1:N:0:TAAGGCGA+ACTGCATA (reversed): ----GTACAAT-CTGGTGATAAT	0	0	0				LRYQVQPGDNLGE					M00212:125:000000000-JJPTF:1:1102:19015:2503 1:N:0:TAAGGCGA+ACTGCATA,Mon Jun 27 16:03:04 EDT 2022,,,,ATATAAGCCCGAAGAATTAGTAAGGCTTACCAGTCCTTTTTATATCAATGAAGATACAAGTATTTTAGATAATGCTCTAGCTAGTATTCAAACTAAGCTGGAACAAGGTAAATTGCGTGGCTTATTGAAAATTAATGCCTTTCTTGATATTGACAATACACAGGAGTATCGAGAAAAAGCACTAGCAACAATAAAGAATATGCAAGAGGGTTCGAGTTACAACGGTTTGACACCAGTTGATAACAAGACGG,P008P335P20_S13_L001_R1_001,urn:local:.:11d2a-…
94	M00212:125:000000000-JJPTF:1:1103:19844:20858 2:N:0:TAAGGCGA+ACTGCATA (reversed): AC-TGTACAAT-CTGGTGATAAT	0	0	0				>ZP_01694727					M00212:125:000000000-JJPTF:1:1102:20152:2510 1:N:0:TAAGGCGA+ACTGCATA,Mon Jun 27 16:03:04 EDT 2022,,,,ACTGTAAGTGATGAAATTCTAATAAATGCTGGCAATAATATTATTGAAGCCATTAAGCAGGTAAGCAATTAAAACATAGAAAAGAGCATGGCATGAAATATGAGATTTGGTATAGCGCAATAGACGGAGATTATTATAAAA,P008P335P20_S13_L001_R1_001,urn:local:.:11d2b-ezqn4z9
95	M00212:125:000000000-JJPTF:1:2105:12485:20702 1:N:0:TAAGGCGA+ACTGCATA: AC-TGTACAAT-CTGGTGATAAT	0	0	0				IKHKVKKGEWLSV					M00212:125:000000000-JJPTF:1:1102:16373:2517 1:N:0:TAAGGCGA+ACTGCATA,Mon Jun 27 16:03:04 EDT 2022,,,,GTACATTCGCAAGACTATTCAGAAGCAAATACGTATTCACAACAAGTATATTTATCGCTATGACCGTGTTACACAAGCTATTGAATGGATACAAGACAACTTCTACCTGACTACTGGAAACCTAATGAAAATTGAGCTATTGCCTACACAGCGATGGTGGTATGAGTTAATGTTAGGCTATGATATGGTAGATGAAAAAGGAATTCAGGTCAACCTAGTTAATGAAATTTTCCTTAACCTAGGACGTGGTT,P008P335P20_S13_L001_R1_001,urn:local:.:11d2c-…
96	M00212:125:000000000-JJPTF:1:1106:8404:19574 1:N:0:TAAGGCGA+ACTGCATA (reversed): AC-TGTACAAT-CTGGTGATAAT	0	0	0				>NP_274317					M00212:125:000000000-JJPTF:1:1102:14630:2521 1:N:0:TAAGGCGA+ACTGCATA,Mon Jun 27 16:03:04 EDT 2022,,,,CGTTATGGGTTTTATATGCAGTCTTTTACTTTACTCAAACTCCTTCAACCTCTGACATTGCGAAAACTGTAATTAACGTAGGTTTGCTATACTTTGTAGGTCAATTTATTTATTTAATTGCAAGTATCAGCCCTATGTTTGCCGGTTTGGTTAAACTTATCAAGAAGAATGGTGTAAGTATTCCCGAAGTTGAAGAAGAACAAACGGAGGATAAAAAAGAATGAAAAGATTAATCAAAAAATCTGCCATTG,P008P335P20_S13_L001_R1_001,urn:local:.:11d2d-…
97	M00212:125:000000000-JJPTF:1:1106:24183:22482 1:N:0:TAAGGCGA+ACTGCATA (reversed): AC-TGTACAAT-CTGGTGATAAT	0	0	0				SIHRVVEGDTLFN					M00212:125:000000000-JJPTF:1:1102:18942:2530 1:N:0:TAAGGCGA+ACTGCATA,Mon Jun 27 16:03:04 EDT 2022,,,,GACCATAACAAGGCTCTAGACTATGCCAAAGAACTGGCTAAGTTAAGTAACGAGAATGAGCTTACAGAGTACACTACTGAAGATATTATGGGCTTTACACAAGATATGGCCGATGATTTCAAAAACTGGAAAGGCGAATAAAATGACAGAAAAAATTATTATCTCTAAAGAGTTGAACGAATGGCTAGAAGAACATCAAACGTTAGATACTGATAATACACTATATGATATACGCTTCAGCAAAGAAATTT,P008P335P20_S13_L001_R1_001,urn:local:.:11d2e-…
98	M00212:125:000000000-JJPTF:1:1102:3818:13264 2:N:0:TAAGGCGA+ACTGCATA: AC-TGTACAAT-CTGGTGATAAT	0	0	0				>ZP_01216645					M00212:125:000000000-JJPTF:1:1102:14047:2530 1:N:0:TAAGGCGA+ACTGCATA,Mon Jun 27 16:03:04 EDT 2022,,,,ATACAGGTTCAAAGGCTGTTAAACCTACTGTATTAGTAGACCAAAAATATCACATTGACATGCAAGACCTTACAAAAGTTGATGCCTTTGAATGGAAAACTAACAGCAACATGATTTTGGTTGAGACACTAACAAGCGGACACGTTGAAACTTATAACGCTGGTGCAGTAATTACAGTTTCATAAGAACAAAACGGAGGAAGTAGATGATAGATTATATTAAGGTCTATTGTGGTATTCCGATTTTAGTAA,P008P335P20_S13_L001_R1_001,urn:local:.:11d2f-…
99	M00212:125:000000000-JJPTF:1:1110:16993:5910 2:N:0:TAAGGCGA+ACTGCATA: AC-TGTACAAT-CTGGTGATAAT	0	0	0				THYKVRSGESLSV					M00212:125:000000000-JJPTF:1:1102:16784:2532 1:N:0:TAAGGCGA+ACTGCATA,Mon Jun 27 16:03:04 EDT 2022,,,,GATATTGTGTTTGCTACATTTTCACCAGAAGTCGAATTTTTTGAAGTAGATTCATCAACTCCAGCAAAAGATTTTATAAGGTTACCAATAATTCCAATTACCGAACCGAACGCACTTTTTAGGTTATCCCATATAGCAGAGAATTGAGATATTGCACCGTCTTGTTGTAACTGTTTGAACAAGTCTTGGAAATACTTAACTACATTTTCTATAGCTTTGCCAGCACCTTTGCCCCAATCGCCCATTTTAT,P008P335P20_S13_L001_R1_001,urn:local:.:11d2g-e…
100	M00212:125:000000000-JJPTF:1:2105:12485:20702 2:N:0:TAAGGCGA+ACTGCATA (reversed): AC-TGTACAAT-CTGGTGATAAT	0	0	0				>1709577					M00212:125:000000000-JJPTF:1:1102:12845:2544 1:N:0:TAAGGCGA+ACTGCATA,Mon Jun 27 16:03:04 EDT 2022,,,,GTCCACAAAGACGGACAAACAAAAACAGAACAGGCAGCAACACTCACTATTGATACCCTTGAGCCTGTAATGGTTTATAAATTGCAATCACTTGCTGAACGTGTTAAACGTCTTCAAATGTCATACTCTGAACTTTACAACTTGATTGTAGCAGAACTTACACAAGCTATCGTTAATAAAATTGTTGACCTTGCACTTGTTGAGGGAGACGGAACAAACGGCTTTAAATCAATTGACAAAGAAGCAGATGT,P008P335P20_S13_L001_R1_001,urn:local:.:11d2h-…
101	M00212:125:000000000-JJPTF:1:2107:20037:4178 2:N:0:TAAGGCGA+ACTGCATA (reversed): AC-TGTACAAT-CTGGTGATAAT	0	0	0				QSIKVKKGDTLWD					M00212:125:000000000-JJPTF:1:1102:20651:2545 1:N:0:TAAGGCGA+ACTGCATA,Mon Jun 27 16:03:04 EDT 2022,,,,GTTCATGGAAATGGAACTAGAACTTGTTTATAAAATAATCGAACTTATTGCAGAGAAAAAGAAAGAGGAAAAAGAAAAAGAGAAAAGGCGTAAAAGAAAGGGTATGTAATGGCAAGTAATGCAACATTTGAGGTCGAGATATACGGTAATACAACGAAATTCGAGAACTCACTTAAAGGCGTTAATACCGCAATGTCAGGGCTTAGAGGAGAAGCTAAAAACTTACGTGAAGCTCTAAAACTTGACCCCA,P008P335P20_S13_L001_R1_001,urn:local:.:11d2i-e…
102	M00212:125:000000000-JJPTF:1:1108:21314:27438 1:N:0:TAAGGCGA+ACTGCATA (reversed): AC-TGTACAAT-CTGGTGATAAT	0	0	0				>ZP_05656660					M00212:125:000000000-JJPTF:1:1102:14475:2545 1:N:0:TAAGGCGA+ACTGCATA,Mon Jun 27 16:03:04 EDT 2022,,,,GTGTCGCACAGGCTTATGGTCAGATGTCAGCTTCTGGAAAAGTTACTGCTGAAAATATTAATCAGTTGACAGATAACAACACGGCTCTTAGCGCTTCTTTGAAAGATACTGTTATGCAAATGAACCCCTCATTACAGCAGTATGGTTCATTCAATGAAGCTGTTTCAGCTGGTGCTGTCTCAATGGATATGCTCGATAAGGCTATGCAAAAAGCAGCAGACGGTTCAAGCGGTGCTACAAAAACCATAAGG,P008P335P20_S13_L001_R1_001,urn:local:.:11d2j-…
103	M00212:125:000000000-JJPTF:1:2107:28328:10049 1:N:0:TAAGGCGA+ACTGCATA (reversed): AC-TGTACAAG-CTGGTGATAAT	0	1	0				QTYTVASGDSVWS					M00212:125:000000000-JJPTF:1:1102:20313:2555 1:N:0:TAAGGCGA+ACTGCATA,Mon Jun 27 16:03:04 EDT 2022,,,,CTACATACTCATATAACATTTGGTTTGTCTCCACTTTCTACAAAAATAAGTCTATCATTGAACTCTGTTTTAACTCTATCTGCTATATACCCTGAATACAGTTTACCGTCATACCATATATCTACCAAGTCATTAACATATAAAGGCAAAAGCTCATTTTGGTTGAAAATTAATCTTGTGACGATTGTAGAGGGCGAAACTTCTGCTTTAATAGTTGATATATCTGGAGGGTTTCCGTGTTCATCTCTAT,P008P335P20_S13_L001_R1_001,urn:local:.:11d2k-e…
104	M00212:125:000000000-JJPTF:1:1109:20930:3313 1:N:0:TAAGGCGA+ACTGCATA (reversed): AC-TGTACAAT-CTGGTGATAAT	0	0	0				>YP_003597436					M00212:125:000000000-JJPTF:1:1102:12233:2556 1:N:0:TAAGGCGA+ACTGCATA,Mon Jun 27 16:03:04 EDT 2022,,,,GGCTGGATCTCTCTAAGTCGTTGCTTTTCAGCTTCAAGTTCTTTTTGTTCTTCTGTCAAGTCAGGTAAATCTTCATTGGAGTAGATGTATAGCCCTAAACCATGACGTGCAATTGCTTTAACTAGTCCACGCTGAATGGCTTTATTTACGTCCATAGAAGTCAGTTTTTCAACTGGGATAGATTGATTGCGATAGTCCATTACAGGCAAATACTCAATATGCTCTAAGCCCTCAATAGTCATACCAACTTT,P008P335P20_S13_L001_R1_001,urn:local:.:11d2l-…
105	M00212:125:000000000-JJPTF:1:2101:8810:4723 1:N:0:TAAGGCGA+ACTGCATA: AC-TGTACAAT-CTGGTGATAAT	0	0	0				HTYTVKSGDTLYR					M00212:125:000000000-JJPTF:1:1102:11688:2556 1:N:0:TAAGGCGA+ACTGCATA,Mon Jun 27 16:03:04 EDT 2022,,,,GCTTATAACCCTATTACAGAAGAAGAACTACACTTTAGTTGTAAGGCTCAATGTGCTAAGTATTTCGGACTTAAAGCTAATACAGTCGTCAAGTGGTTCGATATTGGTAGACCTATAATTGAACTGCTAAGAGAGCAAGATAATAAGCAGGTAGCAATTGAAAAACAAGACAAGCTAAAAGGCTTTGAATTATTTACTATAAAGGAGTGGTTAGATTATGTGTAAGAAACGCAAATACACAAAAATGGGTG,P008P335P20_S13_L001_R1_001,urn:local:.:11d2m-…
106	M00212:125:000000000-JJPTF:1:1112:6790:8796 1:N:0:TAAGGCGA+ACTGCATA (reversed): AC-TGTACAAT-CTGGTGATAAT	0	0	0				>ZP_07721261					M00212:125:000000000-JJPTF:1:1102:11963:2559 1:N:0:TAAGGCGA+ACTGCATA,Mon Jun 27 16:03:04 EDT 2022,,,,TTGTAGAACTAACTTGGGAAAACCTTGATGATTGGAGTATTGCGCTGAACCCTGATAACCTACAACTCCTTTGTAAGTCTTGCCATAACAAGAAGACAAGCGAGTATAAACGTGGGAAAGGTGTAAGTTTATGGT,P008P335P20_S13_L001_R1_001,urn:local:.:11d2n-ezqn4z9
107	M00212:125:000000000-JJPTF:1:1109:20930:3313 2:N:0:TAAGGCGA+ACTGCATA: AC-TGTACAAT-CTGGTGATAAT	0	0	0				VTHEVKNGETLFS					M00212:125:000000000-JJPTF:1:1102:18188:2560 1:N:0:TAAGGCGA+ACTGCATA,Mon Jun 27 16:03:04 EDT 2022,,,,GAAGAGGTTGTCAAATGAGCGTATTTGAAACCCTAAGTGTTATCAATGTAAATGACAAGAAAAGCAAAAAGAATAATCTTGATTATCTTAGCTGGGCATTTGCATGGTCTGAAGTTAAAAAAGTATATCCTGAAGCTAACAGCAAAGTTTATGAAAATGAACAAGGGTTAAATTATCACACAGACGGTCGCACAGCGTGGGTTAAAGTTGGTATGACTATTGAGGGCTTAGAGCATATTGAGTAT,P008P335P20_S13_L001_R1_001,urn:local:.:11d2o-ezqn4z9
108	M00212:125:000000000-JJPTF:1:1112:6790:8796 2:N:0:TAAGGCGA+ACTGCATA: AC-TGTACAAT-CTGGTGATAAT	0	0	0				>ZP_03478082					M00212:125:000000000-JJPTF:1:1102:10867:2562 1:N:0:TAAGGCGA+ACTGCATA,Mon Jun 27 16:03:04 EDT 2022,,,,GACTTTACAGAGCAAATGGAGAGCTTTACAGACAAGTTATTGATACTTTGGGTAGATTGTAACGGAGGACTGCAAAACGCCTTAGACGACAAAACAGAGCTTCCTACAACTAACGAGTTAATCAATATCTTCTGTAAAACTGTTTTTATTAAAGAAAAAGAGGAAACGGAAGACGATATGGTCTTCTTTTCTTCTAGTTCATTGATTAAGAAAAAGAAAGATACTGTAAAGGAAAATAA,P008P335P20_S13_L001_R1_001,urn:local:.:11d2p-ezqn4z9
109	M00212:125:000000000-JJPTF:1:1104:5219:6937 1:N:0:TAAGGCGA+ACTGCATA (reversed): AC-TGTACAAT-CTGGTGATAAT	0	0	0				AGYIVSEGDTLAY					M00212:125:000000000-JJPTF:1:1102:10334:2563 1:N:0:TAAGGCGA+ACTGCATA,Mon Jun 27 16:03:04 EDT 2022,,,,AAGTAACAGGGTGTGCTGTTTGAGTTAAGTCAATATTTGCATGGATATAGTTGACAGAATTAGCCTTTAAAGCTACCGTTTCATTTGATAGTTCAAAATATCTACCGCCAGCAATAATTGAAGTATTAGTATATTGTACATTAAGAGCTGTATTTAACGGACTTGTCCAGTCTTTGCGCCTGATTGTTCCATAGTCCATTCCTGTCAACATCATGTATAGCTTTCCGTCATTATTAGAACCGACTGGAAA,P008P335P20_S13_L001_R1_001,urn:local:.:11d2q-e…
110	M00212:125:000000000-JJPTF:1:1102:24685:14064 1:N:0:TAAGGCGA+ACTGCATA (reversed): AC-TGTACAAC-CTGGTGATAAT	1	0	0				>ADQ29153					M00212:125:000000000-JJPTF:1:1102:21000:2568 1:N:0:TAAGGCGA+ACTGCATA,Mon Jun 27 16:03:04 EDT 2022,,,,GGTTAAATAATGGCAATGCGAAAAGATAGGGAAATAGTAGCTTATAACCCTATTACAGAAGAAGAACTACACTTTAGTTGTAAGGCTCAATGTGCTAAGTATTTCGGACTTAAAGCTAATACAGTCGTCAAGTGGTTCGATATTGGTAGACCTATAATTGAACTGCTAAGAGAGCAAGATAATAAGCAGGTAGCAATTGAAAAACAAGACAAGCTAAAAGG,P008P335P20_S13_L001_R1_001,urn:local:.:11d2r-ezqn4z9
111	M00212:125:000000000-JJPTF:1:2103:7342:23315 1:N:0:TAAGGCGA+ACTGCATA: AC-TGTACAAC-C----------	1	0	0				IFYTAKEGDTIES					M00212:125:000000000-JJPTF:1:1102:18017:2569 1:N:0:TAAGGCGA+ACTGCATA,Mon Jun 27 16:03:04 EDT 2022,,,,ATATAGATTGGTACAACAATTTACTTACAATGCCTTTAAATGAAGTTATTTTAGGCGTTAGGACACGATAGAAGACAAGACGGTATATTTGTCACTTAGTGACTCAAAGGTGCTTAAAATGGATAATACGAGCTTTGTCATGGGTTACTATTATCAAGTTGTTTTATCTGTTAAAGATGTTGACGATGAACTTGTCGGACTTGTCGGAAATATTTTACAAAACGGTTGGAATATGACAAACTGGTCAGAGA,P008P335P20_S13_L001_R1_001,urn:local:.:11d2s-…
112	M00212:125:000000000-JJPTF:1:1103:28182:14623 2:N:0:TAAGGCGA+ACTGCATA: AC-TGTACAAT-CTGGTGATAAT	0	0	0				>ZP_04776371					M00212:125:000000000-JJPTF:1:1102:13950:2573 1:N:0:TAAGGCGA+ACTGCATA,Mon Jun 27 16:03:04 EDT 2022,,,,CTTTAGCAAAGAGCTTTGCGTCTACTTTTGATTTAAATATTCGCGGCGATTTAAATAAAGTCAATGAGCTTAAAAGCCAAGGTTGGAAAGAAGAGGTTGTCAAATGAGCGTATTTGAAACCCTAAGTGTTATCAATGTAAATGACAAGAAAAGCAAAAAGAATAATCTTGATTATCTTAGCTGGGCATTTGCATGGTCTGAAGTTAAAAAAGTATATCCTGAAGCTAACAGCAAAGTTTATGAAAATGAA,P008P335P20_S13_L001_R1_001,urn:local:.:11d2t-e…
113	M00212:125:000000000-JJPTF:1:1102:24685:14064 2:N:0:TAAGGCGA+ACTGCATA: AC-TGTACAAC-CTGGTGATAAT	1	0	0				DTYTVKKGDTLWD					M00212:125:000000000-JJPTF:1:1102:11565:2579 1:N:0:TAAGGCGA+ACTGCATA,Mon Jun 27 16:03:04 EDT 2022,,,,GTTTAGGGCTTAACATCAGCATAAACTCCGCCCAAGCTGTAAGAGTAGAACCGCCTAAGGCATCGCTAGGCTTTACCATATAGGCTTTATCGTCCATTGAG,P008P335P20_S13_L001_R1_001,urn:local:.:11d2u-ezqn4za
114	M00212:125:000000000-JJPTF:1:2109:5460:7579 2:N:0:TAAGGCGA+ACTGCATA (reversed): AC-TGTACAAC-CTGGTGATAAT	1	0	0				>ZP_07818836					M00212:125:000000000-JJPTF:1:1102:20861:2579 1:N:0:TAAGGCGA+ACTGCATA,Mon Jun 27 16:03:04 EDT 2022,,,,AACCATAACTCATTAAATTATTTTTACGAGGGTCAATCAAATAATCAATGATAGCAAAGTTTGTCGTTTTAGTTATTGCGTTTGGAACATCAAGGCTTTCAATCATTGCCCAAAAATAGTTCTTTAATGTGGCTTTATTGCTTTCATCTACATCTGTAACAAGGTAAACCATATCTAAGTTCAGCTTTTTCTTTTGACCTAGAGCCTCCTCAATTGGAAC,P008P335P20_S13_L001_R1_001,urn:local:.:11d2v-ezqn4za
115	M00212:125:000000000-JJPTF:1:2110:25639:10348 2:N:0:TAAGGCGA+ACTGCATA (reversed): AC-TGTAAAAT-CTGGTGATAAT	0	0	0				ASHTVKQGDTLYS					M00212:125:000000000-JJPTF:1:1102:10349:2582 1:N:0:TAAGGCGA+ACTGCATA,Mon Jun 27 16:03:04 EDT 2022,,,,ATCTTTCAGAAGCTCCGTGTCAAGCAATTTTTGGGCCTTCTCTGCACGTTTAGCAAGTCGTTCGTTAGCTTGTTCCAGTTGCTCTTTTTGACGCTGTAAGCTCAAGTTATGGTTGATGTAAGCAATTTGCTGTGCGTGTCGTCCAAGTTTGCCTTGCGTATTAAGCTCGATTAGTTTAGCCAGTCCGTCGCCAAGAATTTCATCAGCTACAAGATTATACTTGTATTTTTTATTTGTGTTTCGTACGTAGT,P008P335P20_S13_L001_R1_001,urn:local:.:11d2w-…
116	M00212:125:000000000-JJPTF:1:2104:26576:17984 1:N:0:TAAGGCGA+ACTGCATA (reversed): AC-TGTACAAC-CTGGTGATAAT	1	0	0				>YP_004167946					M00212:125:000000000-JJPTF:1:1102:17224:2591 1:N:0:TAAGGCGA+ACTGCATA,Mon Jun 27 16:03:04 EDT 2022,,,,GTTCGTGTATTTTTTTCGTTCGCTTGTGCTGTAACTGTAATGATTGCCATTTTTTATTTTCCCTCTGTTGCTTTCCAAATTGTCATGATATCAAAGATTTCTTTTTTTGTCTTTGCTTTAAGTAGTTCCATGTTAGGATATCCAAGTTCTTCAGCTCTATTTAGTGCTGGCTGGATCTCTCTAAGTCGTTGCTTTTCAGCTTCAAGTTCTTTTTGTTCTTCTGTCAAGTCAGGTAAATCTTCATTGGAGTA,P008P335P20_S13_L001_R1_001,urn:local:.:11d2x-…
117	M00212:125:000000000-JJPTF:1:1105:9915:10540 1:N:0:TAAGGCGA+ACTGCATA (reversed): AC-TGTACAAT-CTGGTGATAAT	0	0	0				IAHIVRPGDTLRS					M00212:125:000000000-JJPTF:1:1102:17909:2594 1:N:0:TAAGGCGA+ACTGCATA,Mon Jun 27 16:03:04 EDT 2022,,,,GAACCTGTATAGACAATAATTTCATCTACTCCAACTTCAGAAGCAATTTCAGTATCATCATTTTTAATGCGAACGTTAGCATTTGCAGTTGCTTGACGTAACTCATCTAACAAGGCTTTACGGTCTTCTGTTTTAACAATCAAATAACGACGTCCAGCAGTAGGGCGAACAAAGTCAACCGCTTCTTCAATAGCGTCAGCAAATGGAGTTTTGCCAGCTGATTTGGCTTTTGTAGTAATTTTTTTGATTTT,P008P335P20_S13_L001_R1_001,urn:local:.:11d2y-…
118	M00212:125:000000000-JJPTF:1:2101:10224:15315 1:N:0:TAAGGCGA+ACTGCATA: AC-TGTACAAT-CTGGTGATAAT	0	0	0				>YP_004200359					M00212:125:000000000-JJPTF:1:1102:13506:2597 1:N:0:TAAGGCGA+ACTGCATA,Mon Jun 27 16:03:04 EDT 2022,,,,ATATAAATAAAATAATCAAATAAGTTATAATGCTCAATGACTTCTGTTATACCGTCAGCAATTATCTTTGCACGTTCCAAAGGGTCTTTACTTTTACCACCAGCTATTGAACCGACTACATAC,P008P335P20_S13_L001_R1_001,urn:local:.:11d2z-ezqn4za
119	M00212:125:000000000-JJPTF:1:1101:9390:5727 2:N:0:TAAGGCGA+ACTGCATA: GC-TGTTCTAT-CTGGGGATAAT	0	0	0				VTYKVKRGDFLYK					M00212:125:000000000-JJPTF:1:1102:10195:2603 1:N:0:TAAGGCGA+ACTGCATA,Mon Jun 27 16:03:04 EDT 2022,,,,TAGCTACATACTCATATAACATTTGGTTTGTCTCCACTTTCTACAAAAATAAGTCTATCATTGAACTCTGTTTTAACTCTATCTGCTATATACCCTGAATACAGTTTACCGTCATACCATATATCTACCAAGTCATTAACATATAAAGGCAAAAGCTCATTTTGGTTGAAAATTAATCTTGTGACGATTGTAGAGGGCGAAACTTCTGCTTTAATAGTTGATATATCTGGAGGGTTTCCGTGTTCATCT,P008P335P20_S13_L001_R1_001,urn:local:.:11d30-ez…
120	M00212:125:000000000-JJPTF:1:2108:10684:11501 1:N:0:TAAGGCGA+ACTGCATA: AC-TGTACAGT-CTGGTGATAAT	0	0	0				>ZP_02207686					M00212:125:000000000-JJPTF:1:1102:11294:2613 1:N:0:TAAGGCGA+ACTGCATA,Mon Jun 27 16:03:04 EDT 2022,,,,GGCAATGGAAAAGATTTTGACTATGTAAGCAATTCTATGCAGAAGCTCGCCAGAGATACCAACGCAAATAGTGAAGATACTTTAAAACTTTCAACAACGTTCATTGGTTTAGGAGATAGTGCTAAAACAGCGGTCGGCAAAACAGAAGCATTAGTAAAAGCTAACCAAGCGTTTGGCGGTACTGGAGAAAACCTTAAAGGTGTCGCACAGGCTTATGGTCAGATGTCAGCTTCTGGAAAAGTTACTGCTGA,P008P335P20_S13_L001_R1_001,urn:local:.:11d31-…
121	M00212:125:000000000-JJPTF:1:1108:15603:20888 1:N:0:TAAGGCGA+ACTGCATA: AC-TGTACAAG-CTGGTGATAAT	0	1	0				NIYIVEAGDTLVS					M00212:125:000000000-JJPTF:1:1102:14067:2623 1:N:0:TAAGGCGA+ACTGCATA,Mon Jun 27 16:03:04 EDT 2022,,,,GCCTGACACTTTGAAAGATTCTAAGGGTGGAACTATAAAAGTAACATCAGTGATTAAGGACGCACATGGAAAAGTAGCAACAAATGGACACCTTGCGCCCGGTGTCTATATCGTAACGTTCTCCGCTGATAGTTATGAAGATGTTACCGCAGGAGTTTCAGTAACTGACCATTCATAAGACTACAAGCGCAACAACCTAAAAAAATAACTAAGTAAAGGGATATAAAACAAAATGGCAAAACAATTAAGCA,P008P335P20_S13_L001_R1_001,urn:local:.:11d32-…
122	M00212:125:000000000-JJPTF:1:2111:5256:19284 1:N:0:TAAGGCGA+ACTGCATA (reversed): AC-TGTACAAC-CTGGTGATAAT	1	0	0				>BAJ26249					M00212:125:000000000-JJPTF:1:1102:20629:2626 1:N:0:TAAGGCGA+ACTGCATA,Mon Jun 27 16:03:04 EDT 2022,,,,GGTCAAAGATAGAGAAGCGATGAACCCACCTTTCAAACGTAGACTTGTGATTGATTTGACGGTAGTCTTCGCGCTATGGGTTTTATATGCAGTCTTTTACTTTACTCAAACTCCTTCAACCTCTGACATTGCGAAAACTGTAATTAACGTAGGTTTGCTATACTTTGTAGGTCAATTTATTTATTTAATTGCAAGTATCAGCCCTATGTTTGCCGGTTTGGTTAAACTTATCAAGAAGAATGGTGTAAGTA,P008P335P20_S13_L001_R1_001,urn:local:.:11d33-…
123	M00212:125:000000000-JJPTF:1:1101:9390:5727 1:N:0:TAAGGCGA+ACTGCATA (reversed): AC-TGTACAAT-CTGGTGATAAT	0	0	0				QPYTVGPGDTLAS					M00212:125:000000000-JJPTF:1:1102:18116:2632 1:N:0:TAAGGCGA+ACTGCATA,Mon Jun 27 16:03:04 EDT 2022,,,,GACTTAATACCGTATATTAACGACTTTAGAAGTAAGACAGGGTGCAGACTTAGAAAAATCGGTTATGACCCAGCACGATATGAAATTTTAAAAGGACTGATTGAACGTTATTTCTTTGACAAAGACGGAGATAACCAAAGAGCGATTCGACAAGGTTTCTCAATGAACGACTATATCAAGCTATTAAAATCTAAGTTAGTGGAAAATAAACTTATCCATAACCAAAAAGTCATGCAG,P008P335P20_S13_L001_R1_001,urn:local:.:11d34-ezqn4za
124	M00212:125:000000000-JJPTF:1:2101:26378:11999 1:N:0:TAAGGCGA+ACTGCATA (reversed): AC-TGTACAAT-CTGGTGATAAT	0	0	0				>YP_830402					M00212:125:000000000-JJPTF:1:1102:14466:2634 1:N:0:TAAGGCGA+ACTGCATA,Mon Jun 27 16:03:04 EDT 2022,,,,AAATAGAACTTATGTAGGAATTGACCTATCCTTAATTGGCGATTTAACCGCTGTGTCGTTCGTTTGTGAGTTAGAGGGTAAAACTTACAGTTATACGC,P008P335P20_S13_L001_R1_001,urn:local:.:11d35-ezqn4za
125	M00212:125:000000000-JJPTF:1:2103:25425:12167 2:N:0:TAAGGCGA+ACTGCATA: AC-TGTACAAT-CTGGTGATAAT	0	0	0				ETYTVEAGDTLST					M00212:125:000000000-JJPTF:1:1102:20823:2638 1:N:0:TAAGGCGA+ACTGCATA,Mon Jun 27 16:03:04 EDT 2022,,,,TATGCAAACTCAATGGACGATAAAGCCTATATGGTAAAGCCTAGCGATGCCTTAGGCGGTTCTACTCTTACAGCTTGGGCGGAGTTTATGCTGATGTTAAGCCCTAAACGTGGAGAACATAACGACTTCTCTAAGCTATCAGTAAAAGCGCGTGGTTACCAGTTTGATGATGATTTAAACTTTTCTTATGTTGATTCAGTATTTTCTTGCGTTAATAAATCAAAAAAAGAACCTGATAGTGAATTAGTTGA,P008P335P20_S13_L001_R1_001,urn:local:.:11d36-…
126	M00212:125:000000000-JJPTF:1:1109:10136:19314 1:N:0:TAAGGCGA+ACTGCATA (reversed): AC-TGTACAAT------------	0	0	0				>ZP_01157279					M00212:125:000000000-JJPTF:1:1102:14895:2640 1:N:0:TAAGGCGA+ACTGCATA,Mon Jun 27 16:03:04 EDT 2022,,,,GAATGCGTCGAGTAAAAGCAGCTGGATATACTCCAATGTATTATTCTGACAAGCCTTACACTTTGGCAAACGTCAATTATAAGCAAATCGTCAAAGAGTTTCCTAACTCACTTTGGATTGCGGCATATCCAAATTATGAAGTAACACCAGTTCCAAACTATAGCTTTTTCCCAAGTATGGACGGAATTTCAGTATTCCAGTTC,P008P335P20_S13_L001_R1_001,urn:local:.:11d37-ezqn4za
127	M00212:125:000000000-JJPTF:1:2114:26523:23265 1:N:0:TAAGGCGA+ACTGCATA (reversed): AC-TGTACAAT-CTGTTGTCAAT	0	0	0				ETYVVRPGDSLSS					M00212:125:000000000-JJPTF:1:1102:20429:2643 1:N:0:TAAGGCGA+ACTGCATA,Mon Jun 27 16:03:04 EDT 2022,,,,GTAATAGTCCCCGGCATGATAACTCATTTTCAACATAAGGGCTTCCACTCGACTCCTTATAAATAACATCAAGCCATTTACCAGCACTTACTCCTGTCTTGCTTGCCATATAATTCGCAGCTATTTCTGGACTTACGCTAGACCAATCCGCCCCAACATTGCCATTAATTGCTTCGTTTGGTACAGCTCCCTCATTTTCATCTTTTCCACTAACTTCTTGCGTCCTTTCGGTGTCAAGTTGTTCAGTTGC,P008P335P20_S13_L001_R1_001,urn:local:.:11d38-e…
128	M00212:125:000000000-JJPTF:1:1103:4155:17512 1:N:0:TAAGGCGA+ACTGCATA (reversed): AC-TGTACAAT-CTGGTGATAAT	0	0	0				>ZP_01133348					M00212:125:000000000-JJPTF:1:1102:12204:2653 1:N:0:TAAGGCGA+ACTGCATA,Mon Jun 27 16:03:04 EDT 2022,,,,ACAGGATATAGTGTTAATGGTAGCATGCGTGTTTTGGGAACATGTAGTGTTGGTTCGAGTCCAGCTATCCTGATGAGTGGTGTATAGTCCATAGACGAAGTGCTAAGCTATTGCGCAGTACCTTGGTGAAACTATACTTAATCATATTGTGGGCAACTGTGCAT,P008P335P20_S13_L001_R1_001,urn:local:.:11d39-ezqn4za
129	M00212:125:000000000-JJPTF:1:2114:14254:22003 1:N:0:TAAGGCGA+ACTGCATA (reversed): AC-TGTACAAT-CTGGTGATAAT	0	0	0				DHYQVKKHDSLYQ					M00212:125:000000000-JJPTF:1:1102:16451:2657 1:N:0:TAAGGCGA+ACTGCATA,Mon Jun 27 16:03:04 EDT 2022,,,,CTATACATAGATAATGAAGATACTGACAGAGAGTTAAACAAAAGGCTTAGAAATAAAGATAATGCACCAGAAGACTTACATTTTTTGACAGGTGGAGAGTTTATGATTGATGATTCCAACCACATGAATTTGTTATATGAATACATTAAAGAAAATGATATAAAATTCGTGATCTTGGATAACCTAATGACCATGTTGAGAAATGGAGATATACTTTATAGTAAAGACTTTGAACCAATGCTTAGAAGAAT,P008P335P20_S13_L001_R1_001,urn:local:.:11d3a-…
130	M00212:125:000000000-JJPTF:1:1110:18207:6712 1:N:0:TAAGGCGA+ACTGCATA (reversed): AC-TGTACAAT-CTGGTGATAAT	0	0	0				>YP_008851					M00212:125:000000000-JJPTF:1:1102:14353:2670 1:N:0:TAAGGCGA+ACTGCATA,Mon Jun 27 16:03:04 EDT 2022,,,,GTCCATTACAGGCAAATACTCAATATGCTCTAAGCCCTCAATAGTCATACCAACTTTAACCCACGCTGTGCGACCGTCTGTGTGATAATTTAACCCTTGTTCATTTTCATAAACTTTGCTGTTAGCTTCAGGATATACTTTTTTAACTTCAGACCATCCAAATGCCCAGCTAAGATAATCAAGATTATTCTCTTTGCTTTTCTTGTCATTTACATTGATAACACTTAGGGTTTCAAATACGCTCATTTGA,P008P335P20_S13_L001_R1_001,urn:local:.:11d3b-e…
131	M00212:125:000000000-JJPTF:1:1103:7733:22396 1:N:0:TAAGGCGA+ACTGCATA (reversed): AC-TGTACAAC-CTGGTGATAAT	1	0	0				KTYKVQPGDSLEK					M00212:125:000000000-JJPTF:1:1102:16777:2670 1:N:0:TAAGGCGA+ACTGCATA,Mon Jun 27 16:03:04 EDT 2022,,,,ATCCAAGATACTGTGTAGTATGTAAATTCATCTTTCATTATCCAATTACTCCTGTCTTGATGTTTAGCCTTTGCTGGCTTGATAAGTGATAACATGAGCACCGTTTGCAATAATAAGTTCTAACTGGTATTTTATCATCTTTATTTTTCTTACTCTTTTTATTATGCTGGGCATTAGCTATTGAGTATAAAGCACCCATTTTTGTGTATTTGCGTTTCTTACACATAATCTAACCACTCCTTTAT,P008P335P20_S13_L001_R1_001,urn:local:.:11d3c-ezqn4za
132	M00212:125:000000000-JJPTF:1:1101:9791:8235 2:N:0:TAAGGCGA+ACTGCATA (reversed): AC-TGTACAAT-CTGGTGATAAT	0	0	0				>ZP_06983212					M00212:125:000000000-JJPTF:1:1102:18947:2671 1:N:0:TAAGGCGA+ACTGCATA,Mon Jun 27 16:03:04 EDT 2022,,,,GCGTTAATACCGCAATGTCAGGGCTTAGAGGAGAAGCTAAAAACTTACGTGAAGCTCTAAAACTTGACCCCACAAATACCGGGAAAATGGCGCAATTGCAGAAG,P008P335P20_S13_L001_R1_001,urn:local:.:11d3d-ezqn4za
133	M00212:125:000000000-JJPTF:1:2109:21540:14912 1:N:0:TAAGGCGA+ACTGCATA: AC-TGTACAAT-CTGGTGATAAT	0	0	0				VYHTVKRGETLFA					M00212:125:000000000-JJPTF:1:1102:21527:2674 1:N:0:TAAGGCGA+ACTGCATA,Mon Jun 27 16:03:04 EDT 2022,,,,AGTAAAAGCTAACCAAGCGTTTGGCGGTACTGGAGAAAACCTTAAAGGTGTCGCACAGGCTTATGGTCAGATGTCAGCTTCTGGAAAAGTTACTGCTGAAAATATTAATCAGTTGACAGATAACAACACGGCTCTTAGCGCTTCTTTGAAAGATACTGTTATGCAAATGAACCCCTCATTACAGCAGTATGGTTCATTCAATGAAGCTGTTTCAGCTGGTGCTGTCTCAATGGATATGCTCGATAAGGCTA,P008P335P20_S13_L001_R1_001,urn:local:.:11d3e-…
134	M00212:125:000000000-JJPTF:1:2114:14254:22003 2:N:0:TAAGGCGA+ACTGCATA: AC-TGTACAAT-CTGGTGATAAT	0	0	0				>ABO97107					M00212:125:000000000-JJPTF:1:1102:14313:2675 1:N:0:TAAGGCGA+ACTGCATA,Mon Jun 27 16:03:04 EDT 2022,,,,ATTTTAGGCAATAATGAAATTGATATAACGCAGTTCATGGAAATGGAACTAGAACTTGTTTATAAAATAATCGAACTTATTGCAGAGAAAAAGAAAGAGGAAAAAGAAAAAGAGAAAAGGCGTAAAAGAAAGGGTATGTAATGGCAAGTAATGCAACATTTGAGGTCGAGATATACGGTAATACAACGAAATTCGAGAACTCACTTAAAGGCGTTAATACCGCAATGTCAGGGCTTAGAGGAGAAGCTAAA,P008P335P20_S13_L001_R1_001,urn:local:.:11d3f-…
135	M00212:125:000000000-JJPTF:1:2112:8315:14558 1:N:0:TAAGGCGA+ACTGCATA (reversed): AC-TGTACAAT-CTGGTGATAAT	0	0	0				DVHTVMYGDTLNE					M00212:125:000000000-JJPTF:1:1102:10541:2676 1:N:0:TAAGGCGA+ACTGCATA,Mon Jun 27 16:03:04 EDT 2022,,,,CTTACCTCATACCTTAGCAACCATGCACAGTTGCCCACAATATGATTAAGTATAGTTTCACCAAGGTACTGCGCAATAGCTTAGCACTTCGTCTATGGACTATACACCACTCATCAGGATAGCTGGACTCGAACCAACACTACATGTTCCCAAAACACGCATGCTACCATTAACACTATATCCTGTTATTATATGC,P008P335P20_S13_L001_R1_001,urn:local:.:11d3g-ezqn4za
136	M00212:125:000000000-JJPTF:1:1106:6288:24068 1:N:0:TAAGGCGA+ACTGCATA (reversed): AC-TGTACAAT-CTGGTGATAAT	0	0	0				>ZP_00995026					M00212:125:000000000-JJPTF:1:1102:13405:2676 1:N:0:TAAGGCGA+ACTGCATA,Mon Jun 27 16:03:04 EDT 2022,,,,TGATTGTACAGTGTAAGTTCGTGCTGTAGCTCCAGATTGACCGCCTGTGAAGCGAATAACCTGACCAATGTAAATCATATTCGGATTAGATAAACTGTTCTGACGTGCTAATTCTTGCCAGTTAGTACCCCAGTTAGAAGCAATACCGCTTAAAGTATCGCCTGATTGAACAATGTGAGTTTGAGTATTTCCGGTTGAACTTGAACTACTTCCGCCTATATCTAGCGCTTGAACATCACTTGCTGCAACC,P008P335P20_S13_L001_R1_001,urn:local:.:11d3h-e…
137	M00212:125:000000000-JJPTF:1:1106:6288:24068 2:N:0:TAAGGCGA+ACTGCATA: AC-TGTACAAT-CTGGTGATAAT	0	0	0				AIHTVTAGETLYG					M00212:125:000000000-JJPTF:1:1102:10961:2679 1:N:0:TAAGGCGA+ACTGCATA,Mon Jun 27 16:03:04 EDT 2022,,,,GGTTATAGCATAATGACAAACGAAGAATTATACGAAAGAATTACTAACGTACTAAAAGAAAAAGGCAGTACACTCAGCCAACTTGAGTTAAAAATTAAAACTGAAACAGGTAGATCGCCTAACCTATACATTGCTAAAAAT,P008P335P20_S13_L001_R1_001,urn:local:.:11d3i-ezqn4za
138	M00212:125:000000000-JJPTF:1:2110:19425:24529 2:N:0:TAAGGCGA+ACTGCATA (reversed): AC-TGTACAAT-CTGGTGATAAT	0	0	0				>EFT41527					M00212:125:000000000-JJPTF:1:1102:14386:2681 1:N:0:TAAGGCGA+ACTGCATA,Mon Jun 27 16:03:04 EDT 2022,,,,CTTGTAGCTCCTGTTATTCCTAATGTAACTACTGCTACAAAGGGTAATAATGACGGAACAATCGTAGTGCCTGACACTTTGAAAGATTCTAAGGGTGGAACTATAAAAGTAACATCAGTGATTAAGGACGCACATGGAAAAGTAGCAACAAATGGACACCTTGCGCCCGGTGTCTATATCGTAACGTTCTCCGCTGATAGTTATGAAGATGTTACCGCAGGAGTTTCAGTAACTGACCATTCATAAGACTA,P008P335P20_S13_L001_R1_001,urn:local:.:11d3j-…
139	M00212:125:000000000-JJPTF:1:1111:25544:24833 1:N:0:TAAGGCGA+ACTGCATA: AC-TGTACAAG-CTGGTGATAAT	0	1	0				ATHVVQYGETLSS					M00212:125:000000000-JJPTF:1:1102:14409:2695 1:N:0:TAAGGCGA+ACTGCATA,Mon Jun 27 16:03:04 EDT 2022,,,,AGATAGTATAAATAAATTCAAAAAAGAAAGAAATGGAATTAAGTCTTGACAAATGTAAAATAATTTGATATCATGATATAAGAAAAGGAGAATAGATGAAAAGTATAACTATATTACAGATTATTTTTGATGTTATTCTAATTGCTTTATTTGGATATTCAGGATTTACTGGAGAAGTCATTGATTTATTTGTTGC,P008P335P20_S13_L001_R1_001,urn:local:.:11d3k-ezqn4za
140	M00212:125:000000000-JJPTF:1:1109:10136:19314 2:N:0:TAAGGCGA+ACTGCATA: AC-TGTACAAT------------	0	0	0				>YP_003809736					M00212:125:000000000-JJPTF:1:1102:14694:2712 1:N:0:TAAGGCGA+ACTGCATA,Mon Jun 27 16:03:04 EDT 2022,,,,GAATAATACATTGGAGTATATCCAGCTGCTTTTACTCGACGCATTCCGTAAAGAATCGCATCGGTATTTGCTTGCTTATCTCCACTTGCTCCACCTTCATAGTCTAAAGCAACAATAGAATTCTTTGGTGTTTGAATTCTTGGCAAGTAGCGGTCAAGTGCTGCTTTTGCTACTTCTTGCGAACCTCCGACTTGGTACCAAATGTAAGTGTGCGCTCGTTTACCTTGAGCAATTGCCGATGCAACTTGTGT,P008P335P20_S13_L001_R1_001,urn:local:.:11d3l-…
141	M00212:125:000000000-JJPTF:1:1104:16820:11794 1:N:0:TAAGGCGA+ACTGCATA: AC-TGTACAAT-CT---------	0	0	0				PSHTVERGDTLSG					M00212:125:000000000-JJPTF:1:1102:10663:2714 1:N:0:TAAGGCGA+ACTGCATA,Mon Jun 27 16:03:04 EDT 2022,,,,CAGCAAAAACATTATTTTATGATAGAGATGAACACGGAAACCCTCCAGATATATCAACTATTAAAGCAGAAGTTTCGCCCTCTACAATCGTCACAAGATTAATTTTCAACCAAAATGAGCTTTTGCCTTTATATGTTAATGACTTGGTAGATATATGGTATGACGGTAAACTGTATTCAGGGTATATAGCAGATAGAGTTAAAACAGAGTTCAATGATAGACTTATTTTTGTAGAAAGTGGAGACAAACCA,P008P335P20_S13_L001_R1_001,urn:local:.:11d3m-…
142	M00212:125:000000000-JJPTF:1:2103:15727:16423 1:N:0:TAAGGCGA+ACTGCATA: AC-TGTACAAT-CTGGTGATAAT	0	0	0				>ZP_02185153					M00212:125:000000000-JJPTF:1:1102:21379:2729 1:N:0:TAAGGCGA+ACTGCATA,Mon Jun 27 16:03:04 EDT 2022,,,,GTGCATTGTGTGTCCTGTTTGTAAAGTATGGTATCAGTAAGCACAATTAGCTTATTG,P008P335P20_S13_L001_R1_001,urn:local:.:11d3n-ezqn4za
143	M00212:125:000000000-JJPTF:1:1102:8653:21152 1:N:0:TAAGGCGA+ACTGCATA (reversed): AC-TGTACAAC-CTGGTGATAAT	1	0	0				GVYIVKSGDFSGA					M00212:125:000000000-JJPTF:1:1102:13849:2734 1:N:0:TAAGGCGA+ACTGCATA,Mon Jun 27 16:03:04 EDT 2022,,,,AATCAGATCCTGCCATACTAATCAAAGTATCAGAACCGACATCAGATTTTTTATATTTTACATGATTAAATTCGACTTTTGTTATTTCATTAGCGATTTTATTATGAATGTTAGTCACAAAGGCACTTGTATATTCTACCGCTTCGTTTTGCCACGCTGTGACTCTTTGAGTATCATTGTTTAGTTTTCCACGTGAAAATGATACCACTTTTCCGAATAAGTTCAATTTTTCCCCTTTCTACCAT,P008P335P20_S13_L001_R1_001,urn:local:.:11d3o-ezqn4za
144	M00212:125:000000000-JJPTF:1:1104:16820:11794 2:N:0:TAAGGCGA+ACTGCATA (reversed): AC-TGTACAAT-CT---------	0	0	0				>YP_001635038					M00212:125:000000000-JJPTF:1:1102:12525:2739 1:N:0:TAAGGCGA+ACTGCATA,Mon Jun 27 16:03:04 EDT 2022,,,,ATTCCGATTTTAGTAACAGCTTATGATAGTAAACTTATCTTATTCCGTTCAATAGCTATTAAATTGCTAGAAAAAAATGGTATTAAAGCTGACGAAACAAGCGCATTAGTTAAAGACTTTATCTCTTGTTATTGTCGGCTTAATATTGTTGATGAACCAGCAGAACAATGGCGAAATGCTGAAATGAAACGTTTGGCTTCTTTGCAAGAGTTAATGTATTATGG,P008P335P20_S13_L001_R1_001,urn:local:.:11d3p-ezqn4za
145	M00212:125:000000000-JJPTF:1:1108:27448:12399 1:N:0:TAAGGCGA+ACTGCATA (reversed): AC-TGTACAAT-CTGGTGATAAT	0	0	0				LTHTVVEGETLAG					M00212:125:000000000-JJPTF:1:1102:13904:2760 1:N:0:TAAGGCGA+ACTGCATA,Mon Jun 27 16:03:04 EDT 2022,,,,GCTTATAATTTCGCTGTCGTATTCGTTAAGAATAAGGAAACAGACGACTATACAGACCCTCCTAAAATGTACACAGCAAAAAATAATGGAGATGTCATTGATTATAGCACTTATGGCGGAGACGGAACAGACTTGCCAGAAGTAAGGACAGCAAAAACATTATTTTATGATAGAGATGAACACGGAAACCCTCCAGATATATCAACTATTAAAGCAGAAGTTTCGCCCTCTACAATCGTCACAAGATTAAT,P008P335P20_S13_L001_R1_001,urn:local:.:11d3q-…
146	M00212:125:000000000-JJPTF:1:1104:11437:20679 1:N:0:TAAGGCGA+ACTGCATA: AC-TGTACAAT-CTGGTGATAAT	0	0	0				>YP_679432					M00212:125:000000000-JJPTF:1:1102:17288:2764 1:N:0:TAAGGCGA+ACTGCATA,Mon Jun 27 16:03:04 EDT 2022,,,,ACTTTGAACCAATGCTTAGAAGAATTACACGTTTGAAGTTACTCTTTCAAGATGTAACATTTTTACTGGTGGCTCATGCAAATAAATCAGCTTATGCAAACTCAATGGACGATAAAGCCTATATGGTAAAGC,P008P335P20_S13_L001_R1_001,urn:local:.:11d3r-ezqn4za
147	M00212:125:000000000-JJPTF:1:1102:5610:8622 2:N:0:TAAGGCGA+ACTGCATA (reversed): AC-TGTACAAT-CTGGTGATAAT	0	0	0				VLHRIAAGETLYS					M00212:125:000000000-JJPTF:1:1102:17270:2771 1:N:0:TAAGGCGA+ACTGCATA,Mon Jun 27 16:03:04 EDT 2022,,,,AAATTAGAGTTTGAAATACCATTCATTGAAACTAAACTTTGAACTGTTGTTCCTAAACGGCTCGCAATTGATGAAAGATTATCACCAGATTGTACAGTGTAAGTTCGTGCTGTAGCTCCAGATTGACCGCCTGTGAAGCGAATAACCTGACCAATGTAAATCATATTCGGATTAGATAAACTGTTCTGA,P008P335P20_S13_L001_R1_001,urn:local:.:11d3s-ezqn4zb
148	M00212:125:000000000-JJPTF:1:2105:19508:19193 2:N:0:TAAGGCGA+ACTGCATA: AC-TGTACAAT-CTGGTGATAAT	0	0	0				>YP_344960					M00212:125:000000000-JJPTF:1:1102:10742:2775 1:N:0:TAAGGCGA+ACTGCATA,Mon Jun 27 16:03:04 EDT 2022,,,,AATTACTCCTGTCTTGATGTTTAGCCTTTGCTGGCTTGATAAGTGATAACATGAGCACCGTTTGCAATAATAAGTTCTAACTGGTATTTTATCATCTTTATTTTTCTTACTCTTTTTATTATGCTGGGCATTAGCTATTGAGTATAAAGCACCCATTTTTGTGTATTTGCGTTTCTTACACATAATCTAACCACTCCTTTATAGTAAAT,P008P335P20_S13_L001_R1_001,urn:local:.:11d3t-ezqn4zb
149	M00212:125:000000000-JJPTF:1:1101:8391:6290 2:N:0:TAAGGCGA+ACTGCATA (reversed): AC-TGTACAAT-CTGGTGATAAT	0	0	0				RFHKVQQGQTLSH					M00212:125:000000000-JJPTF:1:1102:9983:2776 1:N:0:TAAGGCGA+ACTGCATA,Mon Jun 27 16:03:04 EDT 2022,,,,ACAAAGAACAGCAAATGGCTTGGGTTGGTCTCCTACTGGTAATTGGAAAACGAAATGTGTTCAATACCTTATTAAAGGGCGTAAGCGTGATAAAGTTACAGGGGAATTTGTTGACGGTTATCGCGTAGTTGTTTATCCTCATTTGACACCAACAGCAGAAGCAACAAAAGAATCAGAAA,P008P335P20_S13_L001_R1_001,urn:local:.:11d3u-ezqn4zb
150	M00212:125:000000000-JJPTF:1:2104:6727:23132 1:N:0:TAAGGCGA+ACTGCATA (reversed): AC-TGTACAAT-CTGG-------	0	0	0				>ZP_07970268					M00212:125:000000000-JJPTF:1:1102:16144:2777 1:N:0:TAAGGCGA+ACTGCATA,Mon Jun 27 16:03:04 EDT 2022,,,,CTGTTAGTTTGGTATCTTGCGGAGTGAAGTAGTAAGCTGTATCCTGCATAGGCAAGCCCATATTAAACGCTAAGAACTTATTCTGTAACGCTGGGTCGCCTTGTGCAAGTTCGTACTCCTCAATAACTCCTGACCACTTAGGGACATCGCCAATAAGTGGTAAAGCCATAGTCCAATTCTTCTTATCTTTGACCTGCTCATGATTTTCTAGCATGTAAAGCAAGCCGAACGACCTATCGT,P008P335P20_S13_L001_R1_001,urn:local:.:11d3v-ezqn4zb
151	M00212:125:000000000-JJPTF:1:1107:17578:27289 1:N:0:TAAGGCGA+ACTGCATA (reversed): -----TACAAT-CTGGTGATAAT	0	0	0				KTHRVQPGESLSS					M00212:125:000000000-JJPTF:1:1102:14327:2782 1:N:0:TAAGGCGA+ACTGCATA,Mon Jun 27 16:03:04 EDT 2022,,,,GTATTATATGTTCTATTGTCGCTTGAAACGCTATTTGTGCTTAAACCGTAACCGCTAGAAGATAAGTTAAATTCTGGCAAGCCTACTACCATAGAACCTTTAAACATTTTGCCAAGTTTCCCAGCGATACCATTAATAGCTCCTGATACTTTTTCAATCGTACCTGTTACGCCACCAAGAACTCTGTCTATCGTGTCTTTGATTCCTCCGAATATCCCACTAAAGAAGTCTCCGAGCCCTTTAAATACTC,P008P335P20_S13_L001_R1_001,urn:local:.:11d3w-e…
152	M00212:125:000000000-JJPTF:1:1112:7517:25944 1:N:0:TAAGGCGA+ACTGCATA (reversed): -----TACAAC-CTGGTGATAAT	1	0	0				>YP_001272392					M00212:125:000000000-JJPTF:1:1102:9590:2791 1:N:0:TAAGGCGA+ACTGCATA,Mon Jun 27 16:03:04 EDT 2022,,,,ATGTTGACAGGAATGGACTATGGAACAATCAGGCGCAAAGACTGGACAAGTCCGTTAAATACAGCTCTTAATGTACAATATACTAATACTTCAATTATTGCTGGCGGTAGATATTTTGAACTATCAAATGAAACGGTAGCTTTAAAGGCTAATTCTGTCAACTATATCCATGCAAATATTGACTTAACTCAAACAGCACACCCTGTTACTTTATCGGCTGAAACTTCAAACAAAAGCAATAATGTTGATT,P008P335P20_S13_L001_R1_001,urn:local:.:11d3x-ez…
153	M00212:125:000000000-JJPTF:1:1104:11430:17821 2:N:0:TAAGGCGA+ACTGCATA (reversed): AC-TGTACAAT-CTGGTGATAAT	0	0	0				TQVQVQSGDTVWG					M00212:125:000000000-JJPTF:1:1102:19140:2792 1:N:0:TAAGGCGA+ACTGCATA,Mon Jun 27 16:03:04 EDT 2022,,,,GTCCACACCTTGGTCACCGGATGCCGCAAATACAGGTCCACTTGCTGCAACAACAAAGAAAGCGAACATTCCAATGGCAGATTTTTTGATTAATCTTTTCATTCTTTTTTATCCTCCGTTTGTTCTTCTTCAACTTCGGGAATACTTACACCATTCTTCTTGATAAGTTTAACCAAACCGGCAAACATAGGGCTGATACTTGCAATTAAATAAATAAATTGACCTACAAAGTATAGCAAACCTACGTTAAT,P008P335P20_S13_L001_R1_001,urn:local:.:11d3y-…
154	M00212:125:000000000-JJPTF:1:2103:15727:16423 2:N:0:TAAGGCGA+ACTGCATA (reversed): AC-TGTACAAT-CTGGTGATAAT	0	0	0				>EDP05570					M00212:125:000000000-JJPTF:1:1102:12695:2793 1:N:0:TAAGGCGA+ACTGCATA,Mon Jun 27 16:03:04 EDT 2022,,,,CTTTAATAGTTGATATATCTGGAGGGTTTCCGTGTTCATCTCTATCATAAAATAATGTTTTTGCTGTCCTTACTTCTGGCAAGTCTGTTCCGTCTCCGCCATAAGTGCTATAATCAATGACATCTCCATTATTTTTTGCTGTGTACATTTTAGGAGGGTCTGTATAGTCGTCTGTTTCCTTATTCTTAACGAATACGACAGCGAAATTATAAGCCGAACGTTCTGTTATTGTTTCCGTGTCCATTATCACG,P008P335P20_S13_L001_R1_001,urn:local:.:11d3z-…
155	M00212:125:000000000-JJPTF:1:2101:12200:27917 1:N:0:TAAGGCGA+ACTGCATA (reversed): AC-TGTACAAT-CTGGTGATAAT	0	0	0				VYYEVQEDDTLCH					M00212:125:000000000-JJPTF:1:1102:13329:2795 1:N:0:TAAGGCGA+ACTGCATA,Mon Jun 27 16:03:04 EDT 2022,,,,GATTTATGCTGGTCAAACATTAAACTATTAGAATAAAAAAAGACCACCTTAATTGGTGGTTTTCTTTTGTAATTGAGCATATTTTAAAGAGGATATACCTACTTTCTATTTTTAATTAATTTATTTTGTTTTTATTTTTTACCAAGTCACCCAAGCTGTACCGCCTGAACCTTGATATATAC,P008P335P20_S13_L001_R1_001,urn:local:.:11d40-ezqn4zb
156	M00212:125:000000000-JJPTF:1:2112:8315:14558 2:N:0:TAAGGCGA+ACTGCATA: AC-TGTACAAT-CTGGTGATAAT	0	0	0				>ZP_02926681					M00212:125:000000000-JJPTF:1:1102:15283:2798 1:N:0:TAAGGCGA+ACTGCATA,Mon Jun 27 16:03:04 EDT 2022,,,,GTCCACACCTTGGTCACCGGATGCCGCAAATACAGGTCCACTTGCTGCAACAACAAAGAAAGCGAACATTCCAATGGCAGATTTTTTGATTAATCTTTTCATTCTTTTTTATCCTCCGTTTGTTCTTCTTCAACTTCGGGAATACTTACACCATTCTTCTTGATAAGTTTAACCAAACCGGCAAACATAGGGCTGATACTTGCAATTAAATAAATAAATTGACCTACAAAGTATAGCAAACCTACGTTAAT,P008P335P20_S13_L001_R1_001,urn:local:.:11d41-…
157	M00212:125:000000000-JJPTF:1:2104:17432:25679 1:N:0:TAAGGCGA+ACTGCATA (reversed): AC-TGTACAAT-CTGGTGATAAT	0	0	0				KEYVIEEGDTFYA					M00212:125:000000000-JJPTF:1:1102:17303:2803 1:N:0:TAAGGCGA+ACTGCATA,Mon Jun 27 16:03:04 EDT 2022,,,,AGCGGGGATTATATGTATACCAAAAAACTTGAAAAAGATAAAATTGACCCTACTGTTGCTTTGACAATGGCTTTAGAAATGGCGGTGTCAGATGAAGTTTAAAGTTGACACAGTCAGAGAGCGTGGCTGGGACAAAAAAAAAAAATGGGTGTCAGGCCGGGAATATGGAAAGCAAAGGGATAAAATGAACTTGGTAAGGACTGTTTCTTTTAACAAACTTCCAGGCCCCCAGAATAAGGGGAATACCCTAT,P008P335P20_S13_L001_R1_001,urn:local:.:11d42-…
158	M00212:125:000000000-JJPTF:1:1112:9137:3466 1:N:0:TAAGGCGA+ACTGCATA: AC-TGTACAAC-CTGGTGATAAT	1	0	0				>YP_162719					M00212:125:000000000-JJPTF:1:1102:16789:2807 1:N:0:TAAGGCGA+ACTGCATA,Mon Jun 27 16:03:04 EDT 2022,,,,GTTACCACCTTGCGCTCGCAAAGTATCATTTGTTTGCTTTTTGAAAGTCGTTTTAAAAGAAGTAAACTCTAGCCCTTGTTTTGTACTCTTGAAAATCTTGTTTTCATTGTACACTCTTAATGTATCACTTGCTTCCGTTTGATTCCTAACTTGGTCAAATACGTGTCTAGCCTGTGTATTATCATATGCAATAACTAAGCTCTCTCCACCATATTGTCCGCCTAAAATCATCCAGTTAAGCACGCTCGTAG,P008P335P20_S13_L001_R1_001,urn:local:.:11d43-…
159	M00212:125:000000000-JJPTF:1:1103:4424:14185 2:N:0:TAAGGCGA+ACTGCATA (reversed): AC-TGTACAAT-CTGGTGATAAT	0	0	0				DIYHVRSGETLNG					M00212:125:000000000-JJPTF:1:1102:19861:2812 1:N:0:TAAGGCGA+ACTGCATA,Mon Jun 27 16:03:04 EDT 2022,,,,AGCTTGTACACGACCGCTTACCGTTATGGTGTCGCCTAATTGAATGAAGTCAGGCAAGAATGCTGAACCGTACGCGACTTTTACGTTAGATCCCTTTTCTTTTTCAAACAATGGAACTGAAATAATTTTCTTGTCGCCTTTTGCTGTGCTTGCTGTTCGTGTATTTTTTTCGTTCGCTTGTGCTGTAACTGTAATGATTGCCATTTTTTATTTTCCCTCTGTTGCTTTCCAAATTGTCATGATATCAAAGA,P008P335P20_S13_L001_R1_001,urn:local:.:11d44-…
160	M00212:125:000000000-JJPTF:1:2102:22334:10484 1:N:0:TAAGGCGA+ACTGCATA: AC-TGTACAAT-CTGGTGATAAT	0	0	0				>ABR49732					M00212:125:000000000-JJPTF:1:1102:16775:2814 1:N:0:TAAGGCGA+ACTGCATA,Mon Jun 27 16:03:04 EDT 2022,,,,CTGCATGACTTTTTGGTTATGGATAAGTTTATTTTCCACTAACTTAGATTTTAATAGCTTGATATAGTCGTTCATTGAGAAACCTTGTCGAATCGCTCTTTGGTTATCTCCGTCTTTGTCAAAGAAATAACGTTCAATCAGTCCTTTTAAAATTTCATATCGTGCTGGGTCATAACCGATTTTTCTAAGTCTGCACCCTGTCTTACTTCTAAAGTCGTTAATATACGGTATTAAGTCATTAACATTAATGT,P008P335P20_S13_L001_R1_001,urn:local:.:11d45-…
161	M00212:125:000000000-JJPTF:1:1110:18903:5826 1:N:0:TAAGGCGA+ACTGCATA: AC-TGTACAAT-CTGGTGATAAT	0	0	0				IIYIVQPNDWLSR					M00212:125:000000000-JJPTF:1:1102:17088:2820 1:N:0:TAAGGCGA+ACTGCATA,Mon Jun 27 16:03:04 EDT 2022,,,,CTTAAATTGATTAGCTCCATTTGACCTTTTTCAATTATACGAGTTCTGTAT,P008P335P20_S13_L001_R1_001,urn:local:.:11d46-ezqn4zb
162	M00212:125:000000000-JJPTF:1:2114:12004:18266 1:N:0:TAAGGCGA+ACTGCATA: AC-TGTACAAT-CTGGTGATAAT	0	0	0				>AAF43040					M00212:125:000000000-JJPTF:1:1102:16142:2822 1:N:0:TAAGGCGA+ACTGCATA,Mon Jun 27 16:03:04 EDT 2022,,,,TTATGCTAGAGGCGTTAGAAAGCTATCTAAAGAGCTCGAAGAGATGAACGAAACAAAGTATAGGGTTGGGCCTAACGAGTGCTTATATGGCTTGATAAGCGAATTATGGAGCTATTGGGGTAAAGGTTATATCCTGCCTATGCTTAAATATAATATTGAAATTACAAGACAAGGCGACGTATTTATTATAGAAAGAGGAGAAAATGGAAACAATTAACATTAAATTTGATGAAGAACAGCTAGAAGATAT,P008P335P20_S13_L001_R1_001,urn:local:.:11d47-e…
163	M00212:125:000000000-JJPTF:1:2102:8385:15788 1:N:0:TAAGGCGA+ACTGCATT: AC-TGTACAAC-CTGGTGATAAT	1	0	0				VNYTVQKGETLWD					M00212:125:000000000-JJPTF:1:1102:11948:2822 1:N:0:TAAGGCGA+ACTGCATA,Mon Jun 27 16:03:04 EDT 2022,,,,AAAATGGGCGAGCAACCAATTGAGGGTGGAGATGTTTACATAGCTAACCTTAATGCAGTTGCTGTTAAAAATCTAAGTGACCTACAAGGCAATAGAAAGGACGTAACAAGCACAGATGAAACTAATAACCAATAGTGCTGAAATTAAAGTAACTGAAAATGAGGACGGCTCGAAATCATTTCAAGGCATTGGGTCAGAAGTTGGTGTAGAGA,P008P335P20_S13_L001_R1_001,urn:local:.:11d48-ezqn4zb
164	M00212:125:000000000-JJPTF:1:2104:6727:23132 2:N:0:TAAGGCGA+ACTGCATA: AC-TGTACAAT-CTGG-------	0	0	0				>CBY17469					M00212:125:000000000-JJPTF:1:1102:11894:2825 1:N:0:TAAGGCGA+ACTGCATA,Mon Jun 27 16:03:04 EDT 2022,,,,GAATTATTGGTAACCTTATAAAATCTTTTGCTGGAGTTGATGAATCTACTTCAAAAAATTCGACTTCTGTTGAAAATGTAGCAAACACAATATCTTCACTTGCTAATAAGTTCGCTGATATCACGAAAAAAATTGCTGACTTCATTGGTAAAATTAGTAAAAGCAAGGAAGCAATGGATGCTATAAAAG,P008P335P20_S13_L001_R1_001,urn:local:.:11d49-ezqn4zb
165	M00212:125:000000000-JJPTF:1:2103:7342:23315 2:N:0:TAAGGCGA+ACTGCATA (reversed): AC-TGTACAAC-C----------	1	0	0				HIHVVKPGETLGK					M00212:125:000000000-JJPTF:1:1102:16044:2829 1:N:0:TAAGGCGA+ACTGCATA,Mon Jun 27 16:03:04 EDT 2022,,,,GCTTTATTATGGTGTATTTGCTTATGGCTACATATTTATCAGCTTAATAGATTTAAGGCTTGACTTTTCAAGTCTTTTTTGCTATTATATACTAAAGGAGAAATAATTGACTAACATATTTAATAAAGTACAGACAGCTAAGCATTTAAAAGAGCGAGAAGACTTAATAAATTTAAAAGATGACTGGCTTATTGATACTTTAATGCCAAGTTCACAAGCTGGAATACTTGTAGCACCGTTTAAGTCGTTTA,P008P335P20_S13_L001_R1_001,urn:local:.:11d4a-…
166	M00212:125:000000000-JJPTF:1:1103:27300:8034 1:N:0:TAAGGCGA+ACTGCATA (reversed): AC-TGTACAAT-CTGGTGATAAT	0	0	0				>AAO89870					M00212:125:000000000-JJPTF:1:1102:13435:2834 1:N:0:TAAGGCGA+ACTGCATA,Mon Jun 27 16:03:04 EDT 2022,,,,TTAATAGCCTAGTCAATAAAAAGGATATTCCTTGGACTGATTTAAATAGGGCTAGTGGAGTAGGTTCAACTGGAATATTACAGGCAAGAATTATTAATAGTGTAATTTACGTTATAGGAAATAGCATTCCTGTGCCAAATGTCGCACCGAATTTCATTGTTCCGGTTGGCACTTTCCCACCTGCTTTTGGAACAAATCTACCTC,P008P335P20_S13_L001_R1_001,urn:local:.:11d4b-ezqn4zb
167	M00212:125:000000000-JJPTF:1:2103:15772:10275 1:N:0:TAAGGCGA+ACTGCATA (reversed): AC-TGTACAAT-CTGGTGATAAT	0	0	0				IYHRVHAGDSLSI					M00212:125:000000000-JJPTF:1:1102:18688:2836 1:N:0:TAAGGCGA+ACTGCATA,Mon Jun 27 16:03:04 EDT 2022,,,,CAACGTGTCCGCTTGTTAGTGTCTCAACCAAAATCATGTTGCTGTTAGTTTTCCATTCAAAGGCAGCAACACTCACTATTGATACCCTTGAGCCTGTAATGGTTTATAAATTGCAATCACTTGCTGAACGTGTTAAACGTCTTCAAATGTCATACTCTGAACTTTACAACTTGATTGTAGCAGAACTTACACAAG,P008P335P20_S13_L001_R1_001,urn:local:.:11d4c-ezqn4zb
168	M00212:125:000000000-JJPTF:1:1105:17043:27789 1:N:0:TAAGGCGA+ACTGCATA: AC-TGTACAAT-CTGGTGACAAT	0	0	0				>ZP_01733085					M00212:125:000000000-JJPTF:1:1102:15495:2841 1:N:0:TAAGGCGA+ACTGCATA,Mon Jun 27 16:03:04 EDT 2022,,,,GTCTACTTCTGGCTGATTCATATACTCTCTATTCATTCTAACTCTTGTGTTATCTACTTTAATTTTAATACGCTTCTTGTATTCCTGCTGTCGTAAGTACATTAAATATTTATCTCTAGCCACAGTTACCTCCTATAAATAGTATAACACAAAATGCCTACAAAGTCAATCATAGCTTACATAACAGAGGATAAACCAAACCTGAAAAGTGCATTTGAT,P008P335P20_S13_L001_R1_001,urn:local:.:11d4d-ezqn4zb
169	M00212:125:000000000-JJPTF:1:2112:21194:24362 2:N:0:TAAGGCGA+ACTGCATA (reversed): AC-TGTACAAC-CTGGTGATAAT	1	0	0				ITHLVLKGETLSS					M00212:125:000000000-JJPTF:1:1102:13796:2841 1:N:0:TAAGGCGA+ACTGCATA,Mon Jun 27 16:03:04 EDT 2022,,,,GAGAAATAATTGACTAACATATTTAATAAAGTACAGACAGCTAAGCATTTAAAAGAGCGAGAAGACTTAATAAATTTAAAAGATGACTGGCTTATTGATACTTTAATGCCAAGTTCACAAGCTGGAATACTTGTAGCACCGTTTAAGTCGTTTAAAAGCTCTCTAGCAATGCACATGGCTTTAATGGTGTCGCAAGGGTTACCTTTTTTTGGTTATGACACAAAGCGTAGTAAGACACTATACATAGATAA,P008P335P20_S13_L001_R1_001,urn:local:.:11d4e-…
170	M00212:125:000000000-JJPTF:1:2108:19418:26321 1:N:0:TAAGGCGA+ACTGCATA (reversed): AC-TGTACAAC-CT---------	1	0	0				>NP_968053					M00212:125:000000000-JJPTF:1:1102:13612:2844 1:N:0:TAAGGCGC+ACTGCATA,Mon Jun 27 16:03:04 EDT 2022,,,,CGCTTTGCATTATCTGTAATAGGCCCCGGCATGATAACTCATTTTCAACATAAGGGTTTCCACTCGACTCCTTATAAATAACATCAAGCCATTTACCAGCACTTACTCCTGTCTTGCTTGCCATATAATTCGCAGCTATTTCTGGACTTACGCTAGACCAATCCGCCCCAACATTGCCATTAATTGCTTCGTTTGGTACAGCTCCCTCATTTTCATCTTTTCCACTAACTTCTTGCGTCCTTTCGGTGTCA,P008P335P20_S13_L001_R1_001,urn:local:.:11d4f-…
171	M00212:125:000000000-JJPTF:1:2105:11568:20275 1:N:0:TAAGGCGA+ACTGCATA (reversed): AC-TGTACAAT-CTGGTGATAAT	0	0	0				RYYIVQSGDSLFT					M00212:125:000000000-JJPTF:1:1102:19443:2844 1:N:0:TAAGGCGA+ACTGCATA,Mon Jun 27 16:03:04 EDT 2022,,,,ACTCCTAACTGTATTGAGTTTGCTAGAGAACGATATCCATTGCTATATGAACATGGTGCTGGATCTAGTGAAGTCATTGGGGACGCAAAAGTTTACTATGATTTGGCTTCTAATAAATACCTGACTGACTTTACGCTTTATGACAATGCACCAAACATTAACAAAGCTGTGGAAAATGGAGCGTTTGATTCACTATCAATTGCCTATTACATTACAGATTATGAGTTTAATGAAAATGATGCTCTAGTTGT,P008P335P20_S13_L001_R1_001,urn:local:.:11d4g-…
172	M00212:125:000000000-JJPTF:1:2103:15772:10275 2:N:0:TAAGGCGA+ACTGCATA: AC-TGTACAAT-CTGGTGATAAT	0	0	0				>YP_003432889					M00212:125:000000000-JJPTF:1:1102:21020:2847 1:N:0:TAAGGCGA+ACTGCATA,Mon Jun 27 16:03:04 EDT 2022,,,,GTATATTTATCGCTATGACCGTGTTACACAAGCTATTGAATGGATACAAGACAACTTCTACCTGACTACTGGAAACCTAATGAAAATTGAGCTATTGCCTACACAGCGATGGTGGTATGAGTTAATGTTAGGCTATGATATGGTAGATGAAAAAGGAATTCAGGTCAACCTAGTTAATGAAATTTTCCTTAACCTAGGACGTGGTTCTGGTAAGTCAAGTTTAATGGCTACGCGCGTGCTTAACTGGATGA,P008P335P20_S13_L001_R1_001,urn:local:.:11d4h-…
173	M00212:125:000000000-JJPTF:1:1114:16579:10488 2:N:0:TAAGGCGA+ACTGCATA (reversed): AC-TGTACAAG-CTGGTGATAAT	0	1	0				VKHRVRRGETISS					M00212:125:000000000-JJPTF:1:1102:11531:2848 1:N:0:TAAGGCGA+ACTGCATA,Mon Jun 27 16:03:04 EDT 2022,,,,AGCTTATTGTTTGTAAGATTTCTAAAGGAATTCCGGAGTGTTTGATAATCTTTTTATCTTGTACTGGAATTGTGAAATGTTTAACTAAATATTTTAAGAAAACAAGAGCAAAGCCCATTGTATAGCTATTTATGATTTGTAACATACTTTTATTATTTCAGTAAAACAATGTATAAAATGCTTGTAAACAGCGTGGTTGTCAATGAAATAAGACTAAAAAACTTTGTGAACCTTGTGAAATTTAAAAAAGG,P008P335P20_S13_L001_R1_001,urn:local:.:11d4i-…
174	M00212:125:000000000-JJPTF:1:1105:17043:27789 2:N:0:TAAGGCGA+ACTGCATA (reversed): AC-TGTACAAT-CTGGTGACAAT	0	0	0				>ZP_08081758					M00212:125:000000000-JJPTF:1:1102:11776:2851 1:N:0:TAAGGCGA+ACTGCATA,Mon Jun 27 16:03:04 EDT 2022,,,,CTTACATTTGGTACCAAGTCGGAGGTTCGCAAGAAGTAGCAAAAGCAGCACTTGACCGCTACTTGCCAAGAATTCAAACACCAAAGAATTCTATTGTTGCTTTAGACTATGAAGGTGGAGCAAGTGGAGATAAGCAAGCAAATACCGATGCGATTCTTTACGGAATGCGTCGAGTAAAAGCAGCTGGATATACTCCAATGTATTATTCTGACAAGCCTTACACTTTGGCAAACGTCAATTATAAGCAAAT,P008P335P20_S13_L001_R1_001,urn:local:.:11d4j-e…
175	M00212:125:000000000-JJPTF:1:2104:11878:22098 1:N:0:TAAGGCGA+ACTGCATA (reversed): AC-TGTACAAT-CTGGTGATAAT	0	0	0				ATYVVKAGDSLWA					M00212:125:000000000-JJPTF:1:1102:16063:2853 1:N:0:TAAGGCGA+ACTGCATA,Mon Jun 27 16:03:04 EDT 2022,,,,GTTATGGTCTTTGTCGTAGCTCTCGCCCTCTTTCTTGCCAGCTCTTACTAGATACTTTAATACCTGCATTGTATACCAACCTGCAAGCTCTTCGTAGTTAAAATTATGTTTAAAGTATTCGTTAAGTTCCACACCGTATTCATTGGCATAGTGCCGATTCTTTTTAAAATTCATTAGATGATTCCTCCAAGCCATGCAATACTCAATATTGCAA,P008P335P20_S13_L001_R1_001,urn:local:.:11d4k-ezqn4zb
176	M00212:125:000000000-JJPTF:1:2103:13856:8482 1:N:0:TAAGGCGA+ACTGCATA: AC-TGTACAAT-CTGGTGATAAT	0	0	0				>ABV62522					M00212:125:000000000-JJPTF:1:1102:17318:2857 1:N:0:TAAGGCGA+ACTGCATA,Mon Jun 27 16:03:04 EDT 2022,,,,CATGATGTTGACAGGAATGGACTATGGAACAATCAGGCGCAAAGACTGGACAAGTCCGTTAAATACAGCTCTTAATGTACAATATACTAATACTTCAATTATTGCTGGCGGCAGATATTTTGAACTATCAAATGAAACGGTAGCTTTAAAGGCTAATTCTGTCAACTATATCCATGCAAATATTGACTTAACTCAAACAGCACACCCTGTTACTTTATCGGCTGAAACTTCAAACAATAGCAATAATGTTG,P008P335P20_S13_L001_R1_001,urn:local:.:11d4l-…
177	M00212:125:000000000-JJPTF:1:2102:20507:19694 1:N:0:TAAGGCGA+ACTGCATA: AC-TGTACAAG-CTGGTGATAAT	0	1	0				EQYKVQKGDSLWK					M00212:125:000000000-JJPTF:1:1102:9825:2861 1:N:0:TAAGGCGA+ACTGCATA,Mon Jun 27 16:03:04 EDT 2022,,,,CTCCGGAATTCCTTTAGAAATCTTACAAACAATAAGCTAATTGTGCTTACTGATACCATACTTTACAAACAGGACACACAATGCACTTAATTTCTGCCACTTCTAGTTAAATCGCGGTCAAGCGTGAAACAAAAGCCCTAAGGGGCTAATTTCTTTTTTAATATAATTTATTTATTTTCTCCTAAGTCAAAGTGTATAGT,P008P335P20_S13_L001_R1_001,urn:local:.:11d4m-ezqn4zb
178	M00212:125:000000000-JJPTF:1:1106:4733:18779 1:N:0:TAAGGCGA+ACTGCATA: AC-TGTACAAT-CTGGTGATAAT	0	0	0				>YP_004055647					M00212:125:000000000-JJPTF:1:1102:10546:2871 1:N:0:TAAGGCGA+ACTGCATA,Mon Jun 27 16:03:04 EDT 2022,,,,CGGTAATACAACGAAATTCGAGAACTCACTTAAAGGCGTTAATACCGCAATGTCAGGGCTTAGAGGAGAAGCTAAAAACTTACGTGAAGCTCTAAAACTTGACCACACAAATACCGGGAAAATGGCGCAATTGCAGAAGAACTTACAAACGCAGTTGGGCTTATCACGTGACAAAGCAACAAAATTAAAAGAAGAACTTTCTACGGTTGACAAAGGTACGTCAGCAGGTCAAAAGAAATGGCTACAACTTA,P008P335P20_S13_L001_R1_001,urn:local:.:11d4n-…
179	M00212:125:000000000-JJPTF:1:2104:7101:5357 1:N:0:TAAGGCGA+ACTGCATA: AC-TGTACAAT-CTGGTGATAAT	0	0	0				IEHKVVSGETMYA					M00212:125:000000000-JJPTF:1:1102:16472:2874 1:N:0:TAAGGCGA+ACTGCATA,Mon Jun 27 16:03:04 EDT 2022,,,,GGATATACAAATACCTTAGGCAATCTTTTTTTATTTTTAGCAATGTATAGGTTAGGCGATCTACCTGTTTCAGTTTTAATTTTTAACTCAAGTTGGCTGAGTGTACTGC,P008P335P20_S13_L001_R1_001,urn:local:.:11d4o-ezqn4zc
180	M00212:125:000000000-JJPTF:1:1113:4993:14646 1:N:0:TAAGGCGA+ACTGCATA (reversed): AC-TGTACAAT-CTGGTGATAAT	0	0	0				>EAQ39682					M00212:125:000000000-JJPTF:1:1102:18045:2875 1:N:0:TAAGGCGA+ACTGCATA,Mon Jun 27 16:03:04 EDT 2022,,,,GCTTATGAGACATACAATAAGATTGTTGAAGCTGGTACAATTATACAAGGAGCTTTCAATGCTATAATGGCTGTCAACCCATTTGTACTTCTTGGAATAGCAATCGCCGCTGTCGTTGCTGGTCTAGTTTACTTCTTTACTCAAACAGAAACAGGTAAAAAAGCATGGGCTAGTTTTGTAGACTTCTTGAAGAGTGCATGGGACGGAATAGTTTCGTTCTTTAGCGGTATCGGACAATGGTTTGCTGATAT,P008P335P20_S13_L001_R1_001,urn:local:.:11d4p-…
181	M00212:125:000000000-JJPTF:1:2103:13856:8482 2:N:0:TAAGGCGA+ACTGCATA (reversed): AC-TGTACAAT-CTGGTGATAAT	0	0	0				VRYRVRSGDYLGK					M00212:125:000000000-JJPTF:1:1102:15918:2877 1:N:0:TAAGGCGA+ACTGCATA,Mon Jun 27 16:03:04 EDT 2022,,,,CATCTACTCCAACTTCAGAAGCAATTTCAGTATCATCATTTTTAATGCGAACGTTAGCATTTGCAGTTGCTTGACGTAACTCATCTAACAAGGCTTTACGGTCTTCTGTTTTAACAATCAAATAACGACGTCCAGCAGTAGGGCGAACAAAGTCAACCGC,P008P335P20_S13_L001_R1_001,urn:local:.:11d4q-ezqn4zc
182	M00212:125:000000000-JJPTF:1:1103:14734:13095 1:N:0:TAAGGCGA+ACTGCATA (reversed): AC-TGTACAAT-CTGGTGATAAT	0	0	0				>YP_003897764					M00212:125:000000000-JJPTF:1:1102:12694:2885 1:N:0:TAAGGCGA+ACTGCATA,Mon Jun 27 16:03:04 EDT 2022,,,,TTAGAAAGCTATCTAAAGAGCTCGAAGAGATGAACGAAACAAAGTATAGGGTTGGGCCTAACGAGTGCTTATATGGCTTGATAAGCGAATTATGGAGCTATTGGGGTAAAGGTTATATCCTGCCTATGCTTAAATATAATATTGAAATTACAAGACAAGGCGACGTATTTATTATAGAA,P008P335P20_S13_L001_R1_001,urn:local:.:11d4r-ezqn4zc
183	M00212:125:000000000-JJPTF:1:1112:21242:10888 1:N:0:TAAGGCGA+ACTGCATA: AC-TGTACAAT-CTGGTGATAAT	0	0	0				DIHVVQRGDTLSS					M00212:125:000000000-JJPTF:1:1102:15280:2890 1:N:0:TAAGGCGA+ACTGCATA,Mon Jun 27 16:03:04 EDT 2022,,,,ACTTATTATATCAAATGCACTTTTCAGGTTTGGTTTATCCTCTGTTATGTAAGCTATGATTGACTTTGTAGGCATTTTGTGTTATACTATTTATAGGAGGTAACTGTGGCTAGAGATAAATATTTAATGTACTTACGACAGCAGGAATACAAGAAGCGTATTAAAATTAAAGTAGATAACACAAGAGTTAGAATGAATAGAGAGTATATGAATCAGCCAGAAGTAGACAAGAAAACATTAGATACTTGGAA,P008P335P20_S13_L001_R1_001,urn:local:.:11d4s-…
184	M00212:125:000000000-JJPTF:1:2103:12641:11732 1:N:0:TAAGGCGA+ACTGCATA: AC-TGTACAAT-CTGGTGATAAT	0	0	0				>NP_642059					M00212:125:000000000-JJPTF:1:1102:15085:2890 1:N:0:TAAGGCGA+ACTGCATA,Mon Jun 27 16:03:04 EDT 2022,,,,TCTCTGTACGGTCTCAATATGAGCAACTAGACACAGAACAACAAGAGTTATGGACTGAATTCGTTGACAGAGGCGAACTAATCTTACTTGATACGGAATACATTAATGTTAATGACTTAATACCGTATATTAACGACTTTAGAAGTAAGACAGGGTGCAGACTTAGAAAAATCGGTTATGACCCAGCACGATATGAAATTTTAAAAGGACTGATTGAACGTTATTTCTTTGACAAAGACGGAGATAACCAA,P008P335P20_S13_L001_R1_001,urn:local:.:11d4t-…
185	M00212:125:000000000-JJPTF:1:2112:7957:26459 1:N:0:TAAGGCGA+ACTGCATA (reversed): AC-TGTACAAG-CTGGTGATAAT	0	1	0				ATVTVQRGDTLYA					M00212:125:000000000-JJPTF:1:1102:13757:2895 1:N:0:TAAGGCGA+ACTGCATA,Mon Jun 27 16:03:04 EDT 2022,,,,ATTCAATGTGGTGTGGTTATCACTTAATCAAAGGTAAAAGCAAAGCAAGAAAAGAACAAAGCATTGAGATACTCAAGAGCTATAATATAGTACCTGATAATGATATCAACGATGATCAAGCTGACGCCTTTTGTATCTTACTCTATGTAGAAAGTCAGGAGAATAAATGATTGTAATTAATATTGCCTTGGTTATTCTAGGCATTTTATATGGTGTAGGTTCGGTTACCAACTTTAAAGAGTGGTATTAT,P008P335P20_S13_L001_R1_001,urn:local:.:11d4u-e…
186	M00212:125:000000000-JJPTF:1:1106:17319:7697 1:N:0:TAAGGCGA+ACTGCATA (reversed): AC-TGTACAAC-CTGGTGATAAT	1	0	0				>NP_952064					M00212:125:000000000-JJPTF:1:1102:21335:2898 1:N:0:TAAGGCGA+ACTGCATA,Mon Jun 27 16:03:04 EDT 2022,,,,CTTCTGCATAGAATTGCTTACATAGTCAAAATCTTTTCCATTGCCTTTGAACTTCATCGTGTTCTTTAAAGCAATCATGGCTGTCTGGGTATCCATTGCGTCAGATATCCAGCCCCTTAAGCCATTACCAACCGCACTAATGGCACTTGAACCAATTTGCCTGAATGCACCTACCGCAATCTCTCTAAGACCGCTAAATCGTGACTTCATACCGTCAATTCCGCTATTAACGCCTTTAGTATCCATTTTAG,P008P335P20_S13_L001_R1_001,urn:local:.:11d4v-…
187	M00212:125:000000000-JJPTF:1:2109:19092:16753 1:N:0:TAAGGCGA+ACTGCATA (reversed): AC-TGTACAAT-CTGGTGATAAT	0	0	0				SRYRVKKKDTLQA					M00212:125:000000000-JJPTF:1:1102:17954:2904 1:N:0:TAAGGCGA+ACTGCATA,Mon Jun 27 16:03:04 EDT 2022,,,,ACATCAACCATAACTTGAGCTTACAGCGTCAAAAAGAGCAACTGGAACAAGCTAACGAACGACTTGCTAAACGTGCAGAGAAGGCCCAAAAATTGCTTGACACGGAGCTTCTGAAAGATAGCTACATCGAAA,P008P335P20_S13_L001_R1_001,urn:local:.:11d4w-ezqn4zc
188	M00212:125:000000000-JJPTF:1:2105:11568:20275 2:N:0:TAAGGCGA+ACTGCATA: AC-TGTACAAT-CTGGTGATAAT	0	0	0				>NP_219300					M00212:125:000000000-JJPTF:1:1102:10792:2909 1:N:0:TAAGGCGA+ACTGCATA,Mon Jun 27 16:03:04 EDT 2022,,,,TAATAAAGGTTCACGTCAAAAACAAGATAACTGGCAAAGTATTTATATCACTTCTGGCGGACTTAAACGAGATGGACTTTATGATAAACTTGTTGAACGTTTCAAATCAGAAGAAGAATTTTACAACGATAGGTCGTTCGGCTTGCTTTACATGCTAGAAAATCATGAGCAGGTCAAAGATAAGAAGAATTGGACTATGGCTTTACCAC,P008P335P20_S13_L001_R1_001,urn:local:.:11d4x-ezqn4zc
189	M00212:125:000000000-JJPTF:1:1107:16567:13679 2:N:0:TAAGGCGA+ACTGCATA (reversed): AC-TGTACAAG-CTGGTGATAAT	0	1	0				LMHTVQKGQSLSA					M00212:125:000000000-JJPTF:1:1102:16960:2913 1:N:0:TAAGGCGA+ACTGCATA,Mon Jun 27 16:03:04 EDT 2022,,,,GTTACAGCACAAGCGAACGAAAAAAATACACGAACAGCAAGCACAGCAAAAGGCGACAAGAAAATTATTTCAGTTCCATTGTTTGAAAAAGAAAAGGGATCTAACGTAAAAGTCGCGTACGGTTCAGCATTCTTGCCTGACTTCATTCAATTAGGCGACACCATAACGGTAAGCGGTCGTGTACAAGCTAAGGAA,P008P335P20_S13_L001_R1_001,urn:local:.:11d4y-ezqn4zc
190	M00212:125:000000000-JJPTF:1:1106:10683:16976 2:N:0:TAAGGCGA+ACTGCATA (reversed): AC-TGTACAAG-CTGGTGATAAT	0	1	0				>ABF45385					M00212:125:000000000-JJPTF:1:1102:14970:2923 1:N:0:TAAGGCGA+ACTGCATA,Mon Jun 27 16:03:04 EDT 2022,,,,AGGAATGATAGTAGAGTTATAAAAATAAATTTGCTGTTCTTGTGTTGCAGTACCAAGCAAAATATTTTCATTCATAAGTAACCTGTCAAAAGTTCCGATTTAATGAGGTCAATTTCATCTTTGTTTAAAACGGAATAATCTTTTTTAAGTTCTACAATTTCCGTCTTGTTATCAACTGGTGTCAAACCGTTGTAACT,P008P335P20_S13_L001_R1_001,urn:local:.:11d4z-ezqn4zc
191	M00212:125:000000000-JJPTF:1:1106:4733:18779 2:N:0:TAAGGCGA+ACTGCATA (reversed): AC-TGTACAAT-CTGGTGATAAT	0	0	0				GTYRVKPGDSLWT					M00212:125:000000000-JJPTF:1:1102:14329:2924 1:N:0:TAAGGCGA+ACTGCATA,Mon Jun 27 16:03:04 EDT 2022,,,,GCTTGGAGGAATCATCTAATGAATTTTAAAAAGAATCGGCACTATGCCAATGAATACGGTGTGGAACTTAACGAATACTTTAAACATAATTTTAACTACGAAGAGCTTGCAGGTTGGTATACAATGCAGGTATTAAAGTATCTAGTAAGAGCTGGCAAGAAAGAGGGCGAGAGCTACGACAAAGACCATAACAAGGCTCTAGACTATGCCAAAGAACTGGCTAAGTTAAGTAACGAGAATGAGCTTACAGA,P008P335P20_S13_L001_R1_001,urn:local:.:11d50-…
192	M00212:125:000000000-JJPTF:1:2103:21394:24152 2:N:0:TAAGGCGA+ACTGCATA (reversed): AC-TGTACAAT-CTGGTGACA--	0	0	0				>ZP_01101744					M00212:125:000000000-JJPTF:1:1102:19895:2936 1:N:0:TAAGGCGA+ACTGCATA,Mon Jun 27 16:03:04 EDT 2022,,,,CTACTGAATGGCGGAGATTGCAACAGGAAGAATCAAGCGCTCATGACCTTAAAGCTAAAATCGAAGAACTTGATGACTATAAACTAAGTAAGTACGAAACACCAAAAATTGAAGTGCCGAAAGGGTTTGAATAAATGTATTATTTAAATAAAATGTTGGAATACAACAAAGAAAACGGCATTATTATTAATAAGTACATTCGCAAGACTATTCAGAAGCAAATACGTATTCACAACAAGTATATTTATCG,P008P335P20_S13_L001_R1_001,urn:local:.:11d51-e…
193	M00212:125:000000000-JJPTF:1:2111:22756:23146 1:N:0:TAAGGCGA+ACTGCATA: AC-TGTACAAC-CTGGTGATAAT	1	0	0				QEYIVAEGETLWA					M00212:125:000000000-JJPTF:1:1102:12439:2947 1:N:0:TAAGGCGA+ACTGCATA,Mon Jun 27 16:03:04 EDT 2022,,,,AAGAAAGATACTGTAAAGGAAAATAAAACTTTAGAACTTTTGACTATTTTAGGCAATAATGAAATTGATATAACGCAGTTCATGGAAATGGAACTAGAACTTGTTTATAAAATAATCGAACTTATTGCAGAGAAAAAGAAAGAGGAAAAAGAAAAAGAGAAAAGGCGTAAAAG,P008P335P20_S13_L001_R1_001,urn:local:.:11d52-ezqn4zc
194	M00212:125:000000000-JJPTF:1:2114:12004:18266 2:N:0:TAAGGCGA+ACTGCATA (reversed): AC-TGTACAAT-CTGGTGATAAT	0	0	0				>CAC09539					M00212:125:000000000-JJPTF:1:1102:13355:2957 1:N:0:TAAGGCGA+ACTGCATA,Mon Jun 27 16:03:04 EDT 2022,,,,ACGAATTAGTGAAGAAAATAAACGAAGAGTTGAAGCTGAAAAACGAGCCGAAGCTGACAGAATCGCAAGAGAACATGATAAGGCAACTGAACAACTTGACACCGAAAGGACGCAAGAAGTTAGTGGAAAAGATGAAAATGAGGGAGCTGTACCAAACGAAGCAATTAATGGCAATGTTGGGGCGGATTGGTCTAGCGTAAGTCCAGAAATAGCTGCGAATTATATGGCAAGCAAGACAGGAGTAAGTG,P008P335P20_S13_L001_R1_001,urn:local:.:11d53-ezq…
195	M00212:125:000000000-JJPTF:1:1106:14527:21459 2:N:0:TAAGGCGA+ACTGCATA (reversed): AC-TGTACAAG-CTGGTGATAAT	0	1	0				GRYVVRTGDSLWA					M00212:125:000000000-JJPTF:1:1102:18132:2958 1:N:0:TAAGGCGA+ACTGCATA,Mon Jun 27 16:03:04 EDT 2022,,,,CTCAATAGTCATACCAACTTTAACCCACGCTGTGCGACCGTCTGTGTGATAATTTAACCCTTGTTCATTTTCATAAACTTTGCTGTTAGCTTCAGGATATACT,P008P335P20_S13_L001_R1_001,urn:local:.:11d54-ezqn4zc
196	M00212:125:000000000-JJPTF:1:1112:9137:3466 2:N:0:TAAGGCGA+ACTGCATA (reversed): AC-TGTACAAC-CTGGTGATAAT	1	0	0				>YP_004043508					M00212:125:000000000-JJPTF:1:1102:18026:2959 1:N:0:TAAGGCGA+ACTGCATA,Mon Jun 27 16:03:04 EDT 2022,,,,AATATAGACCGTTTAAGCCGGTGGGATATTAAAGATGAAATATTTAGTTTTATGGGGATATTATATCCTCAACTTCCTAAGACACCCACTGGAGTTAGATTTTTAGACGATATTGGAAATGAATATACTGCAATTGCATTTAAGACGGAAGAATTACAAGACTACATTTTAATAAATACAGATGTAAATGACGAAACTTATCAAGGTTGGAAGGGGACAACTGCTCTAAATTTATTCCCTGTAATGG,P008P335P20_S13_L001_R1_001,urn:local:.:11d55-ezqn…
197	M00212:125:000000000-JJPTF:1:2103:25543:18884 1:N:0:TAAGGCGA+ACTGCATA (reversed): AC-TGTACAAT-CTGGTGATAAT	0	0	0				KYYKVKKHDTLSR					M00212:125:000000000-JJPTF:1:1102:11576:2961 1:N:0:TAAGGCGA+ACTGCATA,Mon Jun 27 16:03:04 EDT 2022,,,,ATCTTTATCCAGTTCTTTTTCTTTAACCTTTACTTTTTCGACGTTTCCGTCAGCGTCATAGATTGTTTCTGTTTCCTTTAGCGTTCTGACCGTCAGTTTGCTCGCTAAGGCACTTTCAGCTAGTTCTAATAGATTTCCCCTAGCAATGCTTTTAGCTTCGTCATACGCCTTTATAT,P008P335P20_S13_L001_R1_001,urn:local:.:11d56-ezqn4zc
198	M00212:125:000000000-JJPTF:1:1110:26318:10648 1:N:0:TAAGGCGA+ACTGCATA (reversed): AC-TGTACAAC-CTGGTGATAAT	1	0	0									M00212:125:000000000-JJPTF:1:1102:10490:2963 1:N:0:TAAGGCGA+ACTGCATA,Mon Jun 27 16:03:04 EDT 2022,,,,ATAGAAGACAAGACGGTATATTTGTCACTTAGTGACTCAAAGGTGCTTAAAATGGATAATACGAGCTTTGTCATGGGTTACTATTATCAAGTTGTTTTATCTGTTAAAGATGTTGACGATGAACTTGTCGGACTTGTCGGAAATATTTTACAAAACGGTTGGAATATGACAAACTGGTCAGAGAATAGCCACTTGTACAATTATACTGGTACTGTTTATTTGCCTTGTGGTGCAGGTGGTCAAGCATGGCA,P008P335P20_S13_L001_R1_001,urn:local:.:11d57-…
199	M00212:125:000000000-JJPTF:1:2105:23939:8183 1:N:0:TAAGGCGA+ACTGCATA: AC-TGTACAAT-CTGGTGATAAT	0	0	0									M00212:125:000000000-JJPTF:1:1102:18528:2969 1:N:0:TAAGGCGA+ACTGCATA,Mon Jun 27 16:03:04 EDT 2022,,,,CTTGGAGACATGTTGATTAAAGATAACGACAGGTTTCCATGAGAATAAAATGTACCAGCAGTATCAAATTGAGGTAGATTTGTTCCAAAAGCAGGTGGGAAAGTGCCAACCGGAACAATGAAATTCGGTGCGACATTTGGCAC,P008P335P20_S13_L001_R1_001,urn:local:.:11d58-ezqn4zc
200	M00212:125:000000000-JJPTF:1:2114:15093:15745 1:N:0:TAAGGCGA+ACTGCATA (reversed): AC-TGTACAAC-CTGGTGATAAT	1	0	0									M00212:125:000000000-JJPTF:1:1102:16529:2978 1:N:0:TAAGGCGA+ACTGCATA,Mon Jun 27 16:03:04 EDT 2022,,,,ACCGCAATCTCTCTAAGACCGCTAAATCGTGACTTCATACCGTCAATTCCGCTATTAACGCCTTTAGTATCCATTTTAGCGTCAATATGCCAAGAACCTGATTTAATAGCACCCTCGACTTGCTTTATTTCGCTTTCCAGCCTATTGGCTTGTGTTTCTGCTGTGCCTAAGTCTCTAGTAAGTTGTAGCCATTTCTTTTGACCTGCTGACGTACCTTTGTCAACCGTAGAAAGTTCTTCTTTTAATTTTGT,P008P335P20_S13_L001_R1_001,urn:local:.:11d59-…
201	M00212:125:000000000-JJPTF:1:2111:22756:23146 2:N:0:TAAGGCGA+ACTGCATA (reversed): AC-TGTACAAC-CTGGTGATAAT	1	0	0									M00212:125:000000000-JJPTF:1:1102:11890:2985 1:N:0:TAAGGCGA+ACTGCATA,Mon Jun 27 16:03:04 EDT 2022,,,,GATATCGTTCTCTAGCAAACTCAATACAGTTAGGAGTCAAGACAATACCGTTAAGGTTCTCTACACCAACTTCTGACCCAATGCCTTGAAATGATTTCGAGCCGTCCTCATTTTCAGTTACTTTAATTTCAGCACTATTGGTTATTAGTTTCATCTGTGCTTGTTACGTCCTTTCTATTGCCTTGTAGGTCACTTAGATTTTTAACAGCAACTGCATTAAGGTTAGCTATGTAAACATCTCCACCCTCAAT,P008P335P20_S13_L001_R1_001,urn:local:.:11d5a-…
202	M00212:125:000000000-JJPTF:1:2106:7734:17762 2:N:0:TAAGGCGA+ACTGCATA (reversed): AC-TGTACAAT-CTGGTGATAAT	0	0	0									M00212:125:000000000-JJPTF:1:1102:9623:2990 1:N:0:TAAGGCGA+ACTGCATA,Mon Jun 27 16:03:04 EDT 2022,,,,GCTCTAGACTATGCCAAAGAACTGGCTAAGTTAAGTAACGAGAATGAGCTTACAGAGTACACTACTGAAGATATTATGGGCTTTACACAAGATATGGCCGATGATTTCAAAAACTGGAAAGGCGAATAAAATGACAGAAAAAATTATTATCTCTAAAGAGTTGAACGAATGGCTAGAAGAACATCAAACGTTAGATACTGATAATACACTATATGAT,P008P335P20_S13_L001_R1_001,urn:local:.:11d5b-ezqn4zc
203	M00212:125:000000000-JJPTF:1:1109:20337:11578 1:N:0:TAAGGCGA+ACTGCATA (reversed): AC-TGTACAAT-CTGGTGATAAT	0	0	0									M00212:125:000000000-JJPTF:1:1102:18356:2991 1:N:0:TAAGGCGA+ACTGCATA,Mon Jun 27 16:03:04 EDT 2022,,,,CCATATTGACTGAACTACTCCCCAAGCACTAGAAGCAAAACTACCGATTGCGCTGAAAACGCTAGATACAACTCCACTTACAGCATTAAAT,P008P335P20_S13_L001_R1_001,urn:local:.:11d5c-ezqn4zc
204	M00212:125:000000000-JJPTF:1:1105:13110:17757 1:N:0:TAAGGCGA+ACTGCATA (reversed): AC-TGTACAAT-CTGGTGATAAT	0	0	0									M00212:125:000000000-JJPTF:1:1102:20135:2992 1:N:0:TAAGGCGA+ACTGCATA,Mon Jun 27 16:03:04 EDT 2022,,,,GTCGCACAGCGTGGGTTAAAGTTGGTATGACTATTGAGGGCTTAGAGCATATTGAGTATTTGCCTGTAATGGACTATCGCAATCAATCTATCCCAGTTGAAAAACTGACTTCTATGGACGTAAATAAAGCCATTCAGCGTGGACTAGTTAAAGCAATTGCACGTCATGGTTTAGGGCTATACATCTACTCCAATGAAGATTTACCTGACTTGACAGAAGAACAAAAAGAACTTGAAGCTGAAAAGCAACGA,P008P335P20_S13_L001_R1_001,urn:local:.:11d5d-…
205	M00212:125:000000000-JJPTF:1:1113:4993:14646 2:N:0:TAAGGCGA+ACTGCATA: AC-TGTACAAT-CTGGTGATAAT	0	0	0									M00212:125:000000000-JJPTF:1:1102:18519:2998 1:N:0:TAAGGCGA+ACTGCATA,Mon Jun 27 16:03:04 EDT 2022,,,,ACTCCTAACTGTATTGAGTTTGCTAGAGAACGATATCCATTGCTATATGAACATGGTGCTGGATCTAGTGAAGTCATTGTGGACGCAAAAGTTTACTATGATTTGGCTTCTAATAAATACCTGACTGACTTTACGCTTTATGACAATGCACCAAACATTAACAAAGCTGTGGAAAATGTAGCGTTTGATTCACTATCAATTGCCTATTACATTAC,P008P335P20_S13_L001_R1_001,urn:local:.:11d5e-ezqn4zc
206	M00212:125:000000000-JJPTF:1:1113:2335:11249 1:N:0:TAAGGCGA+ACTGCATA: AC-TGTACAAC-CTGGTGATAAT	1	0	0									M00212:125:000000000-JJPTF:1:1102:21485:2999 1:N:0:TAAGGCGA+ACTGCATA,Mon Jun 27 16:03:04 EDT 2022,,,,AAATAAAGCCATTCAGCGTGGACTAGTTAAAGCAATTGCACGTCATGGTTTAGGGCTATACATCTACTCCAATGAAGATTTACCTGACTTGACAGAAGAACAAAAAGAACTTGAAGCTGAAAAGCAACGACTTAGAGAGATCCAGCCAGCACTAAATAGAGCTGAAGAACTTGGATATCCTAACATGGAACTACTTAAAGCAAAGACAAAAAAAGAAATCTTTGATATCATGACAATTTGGAAAGCAACAG,P008P335P20_S13_L001_R1_001,urn:local:.:11d5f-…
207	M00212:125:000000000-JJPTF:1:2104:14864:25648 1:N:0:TAAGGCGA+ACTGCATA (reversed): AC-TGTACAAG-CTGGTGATAAT	0	1	0									M00212:125:000000000-JJPTF:1:1102:12064:3000 1:N:0:TAAGGCGA+ACTGCATA,Mon Jun 27 16:03:04 EDT 2022,,,,CTCTTTAAACTGTGCTTTATTTACAACTAGAGCATCATTTTCATTAAACTCATAATCTGTAATGTAATAGGCAATTGATAGTGAATCAAACGCTCCATTTTCCACAGCTTTGTTAATGTTTGGTGCATTGTCATAAAGCGTAAAGTCAGTCAGGTATTTATTAGAAGCCAAATCATAGTAAACTTTTGCGTCCCCAATGACTTCACTAGATCCAGCACCATGTTCATATAGCAATGGATATCGTTCTCTAG,P008P335P20_S13_L001_R1_001,urn:local:.:11d5g-…
208	M00212:125:000000000-JJPTF:1:2105:19713:17447 2:N:0:TAAGGCGA+ACTGCATA: ----GTACAAT-CTGGTGATAAT	0	0	0									M00212:125:000000000-JJPTF:1:1102:18727:3002 1:N:0:TAAGGCGA+ACTGCATA,Mon Jun 27 16:03:04 EDT 2022,,,,ACTATATCAAGCTATTAAAATCTAAGTTAGTGGAAAATAAACTTATCCATAACCAAAAAGTCATGCAGTGGGCTTTAAATAATACTGCTGTTAAAATCGGACAAAGCGGGGATTATATGTATACCAAAAAACTTGAAAAAGATAAAATTGACCCTACTGTTGCTTTGACAATGGCTTTAGAAATGGCGGTGTCAGATGAAGTATAACGTTGACACAGTCAGAGAGAGTGGCTGGTGAAAAAAAAAAGAAAG,P008P335P20_S13_L001_R1_001,urn:local:.:11d5h-…
209	M00212:125:000000000-JJPTF:1:1113:2335:11249 2:N:0:TAAGGCGA+ACTGCATA (reversed): AC-TGTACAAC-CTGGTGATAAT	1	0	0									M00212:125:000000000-JJPTF:1:1102:19781:3008 1:N:0:TAAGGCGA+ACTGCATA,Mon Jun 27 16:03:04 EDT 2022,,,,CGCAAGAACAAGCTGATTATCTTAAAACCTTTGTCTGTAATGATAGAGCTTTCCATTATATCAGTCGGTATGGTTGGAACCATTATCTTAAAGACGGTAATGGAAAATGTTATGAAAAAGGCGAAAAAGAACCATTCACTCTTGATGAAAAAGGAAAAATGTTAGACGCTGTTATT,P008P335P20_S13_L001_R1_001,urn:local:.:11d5i-ezqn4zc
210	M00212:125:000000000-JJPTF:1:1108:3902:18829 1:N:0:TAAGGCGA+ACTGCATA (reversed): AC-TGTACAAT-CTGGTGATAAT	0	0	0									M00212:125:000000000-JJPTF:1:1102:17378:3009 1:N:0:TAAGGCGA+ACTGCATA,Mon Jun 27 16:03:04 EDT 2022,,,,CTTCTGACCCAATGCCTTGAAATGATTTCGAGCCGTCCTCATTTTCAGTTACTTTAATTTCAGCACTATTGGTTATTAGTTTCATCTGTGCTTGTTACGTCCTTTCTATTGCCTTGTAGGTCACTTAGATTTTTAACAGCAACTGCATTAAGGTTAGCTATGTAAACATCTCCACCCTCAATTGGTTGCTCGCCCATTTTAACAAGAAGCTGATTCTGTGTAAAAATAGGACCATTAATATTTTCATGATA,P008P335P20_S13_L001_R1_001,urn:local:.:11d5j-…
211	M00212:125:000000000-JJPTF:1:1112:17049:16050 1:N:0:TAAGGCGA+ACTGCATA: ----GTACAAT-CTGGTGATAAT	0	0	0									M00212:125:000000000-JJPTF:1:1102:14946:3011 1:N:0:TAAGGCGA+ACTGCATA,Mon Jun 27 16:03:04 EDT 2022,,,,ATTATACTGGTACTGTTTATTTGCCTTGTGGTGCAGGTGGTCAAGCATGGCAATAAATTTACTTAATACATCAAGCATAGCTAAAGAAATGCAAACTAAAGTAACAGAACGCATGGGAGATTGGTTTGAAGCAGAGTTTAAAGCGAAGGCTAATAGCGCAAGCCGAAGGACTAGATTAATCAGAAGCCACGGTCATACC,P008P335P20_S13_L001_R1_001,urn:local:.:11d5k-ezqn4zd
212	M00212:125:000000000-JJPTF:1:2108:8374:3942 2:N:0:TAAGGCGA+ACTGCATA (reversed): AC-TGTACAAT-CTGGTG-----	0	0	0									M00212:125:000000000-JJPTF:1:1102:14113:3012 1:N:0:TAAGGCGA+ACTGCATA,Mon Jun 27 16:03:04 EDT 2022,,,,ACTTTTCCATGTGCGTCCTTAATCACTGATGTTACTTTTATAGTTCCACCCTTAGAATCTTTCAAAGTGTCAGGCACTACGATTGTTCCGTCATTATTACCCTTTGTAGCAGTAGTTACATTAGGAATAACAGGAGCTACAAGAGTAATTGCACCAGCTAGAACTGTATCAGGTTGCATAATGAACAGTCCGCTTTCCATTTT,P008P335P20_S13_L001_R1_001,urn:local:.:11d5l-ezqn4zd
213	M00212:125:000000000-JJPTF:1:2112:12765:3561 1:N:0:TAAGGCGA+ACTGCATA (reversed): AC-TGTACAAT-CTGGTGATAAT	0	0	0									M00212:125:000000000-JJPTF:1:1102:12085:3016 1:N:0:TAAGGCGA+ACTGCATA,Mon Jun 27 16:03:04 EDT 2022,,,,GCCTAAAATCATCCAGTTAAGCACGCGCGTAGCCATTAAACTTGACTTACCAGAACCACGTCCTAGGT,P008P335P20_S13_L001_R1_001,urn:local:.:11d5m-ezqn4zd
214	M00212:125:000000000-JJPTF:1:2113:13713:8860 1:N:0:TAAGGCGA+ACTGCATA (reversed): AC-TGTACAAG-CTGGTGATAAT	0	1	0									M00212:125:000000000-JJPTF:1:1102:16380:3022 1:N:0:TAAGGCGA+ACTGCATA,Mon Jun 27 16:03:04 EDT 2022,,,,AAGTAATTCAATGTGGTGTGGTTATCACTTAATCAAAGGTAAAAGCAAAGCAAGAAAAGAACAAAGCATTGAGATACTCAAGAGCTATAATATAGTACCTGATAATGATATCAACGATGATCAAGCTGACGCCTTTTGTATCTTACTCTATGTAGAAAGTCAGGAGAATAAATGATTGTAATTAATATTGCCTTGGTTATTCTAGGCATTTTATATGGTGTAGGTTCGGTTACCAACTTTAAAGAGTGGTA,P008P335P20_S13_L001_R1_001,urn:local:.:11d5n-…
215	M00212:125:000000000-JJPTF:1:1102:12517:20203 1:N:0:TAAGGCGA+ACTGCATA: AC-TGTACAAC-CTGGTGATAAT	1	0	0									M00212:125:000000000-JJPTF:1:1102:20169:3028 1:N:0:TAAGGCGA+ACTGCATA,Mon Jun 27 16:03:04 EDT 2022,,,,TCGTTATTTGATTGTTAAAACAGAAGACCGTAAAGCCTTGTTAGATGAGTTACGTCAAGCAACTGCAAATGCTAACGTTCGCATTAAAAATGATGATACTGAAATTGCTTCTGAAGTTGGAGTAGATGAAATTATTGTCTATACAGGTTCAAAGGCTGTTAAACCTACTGTATTAGTAGACCAAAAATATCACATTGACATGCAAGACCTTACAAAAGTTGATGCCTTTGAATGGAAAACTAACAGCAACA,P008P335P20_S13_L001_R1_001,urn:local:.:11d5o-…
216	M00212:125:000000000-JJPTF:1:1103:15386:21102 1:N:0:TAAGGCGA+ACTGCATA: AC-TGTACAAT-CTGGTGATAAT	0	0	0									M00212:125:000000000-JJPTF:1:1102:19960:3038 1:N:0:TAAGGCGA+ACTGCATA,Mon Jun 27 16:03:04 EDT 2022,,,,AAACAAACACTTGACAACTACGTACGAAACACAAATAAAAAATACAAGTATAATCTTGTAGCTGATGAAATTCTTGGCGACGGACTGGCTAAACTAATCGAGCTTAATACGCAAGG,P008P335P20_S13_L001_R1_001,urn:local:.:11d5p-ezqn4zd
217	M00212:125:000000000-JJPTF:1:2113:7306:10419 1:N:0:TAAGGCGA+ACTGCATA (reversed): AC-TGTACAAT-CTGGTGATAAT	0	0	0									M00212:125:000000000-JJPTF:1:1102:12429:3043 1:N:0:TAAGGCGA+ACTGCATA,Mon Jun 27 16:03:04 EDT 2022,,,,GGATTACCTACTGCAATACCACTTGGAGACATGTTGATTAAAGATAACGACAGGTTTCCATGAGAATAAAATGTACCAGCAGTATCAAATTGAGGTAGATTTGTTCCAAAAGCAGGTGGGAAAGTGCCAACCGGAACAATGAAATTCGGTGCGACATTTGGCACAGGAATGCTATTTCCTATAACGTAAATTACACTATTA,P008P335P20_S13_L001_R1_001,urn:local:.:11d5q-ezqn4zd
218	M00212:125:000000000-JJPTF:1:1112:11910:25357 2:N:0:TAAGGCGA+ACTGCATA (reversed): AC-TGTACAAT-CTGGTGATAAT	0	0	0									M00212:125:000000000-JJPTF:1:1102:14608:3044 1:N:0:TAAGGCGA+ACTGCATA,Mon Jun 27 16:03:04 EDT 2022,,,,ATAGCATTGTTATTGTTGCTGTTAGTTATTAACCCAGTGTTCGCATTGCTGTGGCTATTGGTATGGCTTGCTATTAAGTTATAAAGCTAGATAAAATAAATAAATAAAGATATAAAGGTATACTTTCAGAGAGGAAATAAAAATATTTTTCCATAGGTACCCGCCCCATAAT,P008P335P20_S13_L001_R1_001,urn:local:.:11d5r-ezqn4zd
219	M00212:125:000000000-JJPTF:1:2112:25131:16621 1:N:0:TAAGGCGA+ACTGCATA: AC-TGTACAAT-CTGGTGACAAT	0	0	0									M00212:125:000000000-JJPTF:1:1102:21064:3049 1:N:0:TAAGGCGA+ACTGCATA,Mon Jun 27 16:03:04 EDT 2022,,,,AGCTAGAACTGTATCAGGTTGCATAATGAACAGTCCGCTTTCCATTTTCTTGACGAAATCTTTTGCTTGTTCTCCCCAAATTTCGTACTCAATAGCAGGGACTTTTTTACCTCCATTCAAATAAATATCTGAATCAGTCGCTTGTACTGCCAAACTCCATTGGATAGGGTCTACACCGTCAACTGAATCTGTTTCTGATTCTTTTGTTGCTTCTGCTGTTGGTGTCAAATGAGGATAAACAACTACGCGAT,P008P335P20_S13_L001_R1_001,urn:local:.:11d5s-…
220	M00212:125:000000000-JJPTF:1:2104:19219:7001 1:N:0:TAAGGCGA+ACTGCATA (reversed): AC-TGTACAAA-CTGGTGATAAT	0	0	1									M00212:125:000000000-JJPTF:1:1102:17078:3049 1:N:0:TAAGGCGA+ACTGCATA,Mon Jun 27 16:03:04 EDT 2022,,,,GTCATTAACATATAAAGGCAAAAGCTCATTTTGGTTGAAAATTAATCTTGTGACGATTGTAGAGGGCGAAACTTCTGCTTTAATAGTTGATATATCTGGAGGGTTTCCGTGTTCATCTCTATCATAAAATAATGT,P008P335P20_S13_L001_R1_001,urn:local:.:11d5t-ezqn4zd
221	M00212:125:000000000-JJPTF:1:2112:25131:16621 2:N:0:TAAGGCGA+ACTGCATA (reversed): AC-TGTACAAT-CTGGTGACAAT	0	0	0									M00212:125:000000000-JJPTF:1:1102:14543:3062 1:N:0:TAAGGCGA+ACTGCATA,Mon Jun 27 16:03:04 EDT 2022,,,,CTGTAATAAAGTCTGAACCAGTAAGTTCTAAGTATCTAATTGCATGTTTTAAAATCATTTACAGTCCTTTCAGCTCATTAAATTTCTTTCTGCCACAATTCGACAAGTTCTTTAAGCCCTTTACCGTCAGTATCGAACTCAAAGCTAGAACGGAAGTCTGAGAAGTCGCTTTTAGCTTTTACAATGTTATCTTGAAAAAGAGCCAAGTATAAACCATATTGAACGAACTCCATTACATCAGTAATTTCTC,P008P335P20_S13_L001_R1_001,urn:local:.:11d5u-e…
222	M00212:125:000000000-JJPTF:1:1105:15664:18963 2:N:0:TAAGGCGA+ACTGCATA (reversed): AC-TGTACAAC-CTGGTGATAAT	1	0	0									M00212:125:000000000-JJPTF:1:1102:18340:3063 1:N:0:TAAGGCGA+ACTGCATA,Mon Jun 27 16:03:04 EDT 2022,,,,GGCTTATGGTCAGATGTCAGCTTCTGGAAAAGTTACTGCTGAAAATATTAATCAGTTGACAGATAACAACACGGCTCTTAGCGCTTCTTTGAAAGATACTGTTATGCAAATGAACCCCTCATTACAGCAGTATGGTTCATTCAATGAAGCTGTTTCAGCTGGTGCTGTCTCAATGGATATGCTCGATAAGGCTATGCAAAAAGCAGCAGACGGTTCAAGCGGTGCTACAAAAACCATAAGGG,P008P335P20_S13_L001_R1_001,urn:local:.:11d5v-ezqn4zd
223	M00212:125:000000000-JJPTF:1:2101:12552:26551 1:N:0:TAAGGCGA+ACTGCATA (reversed): AC-TGTACAAC------------	1	0	0									M00212:125:000000000-JJPTF:1:1102:21814:3069 1:N:0:TAAGGCGA+ACTGCATA,Mon Jun 27 16:03:04 EDT 2022,,,,TTCTTGTACTTTTGGCAAGTCTTCAATTGCATTTTTTACTTCAAAGCCACTAATTTGAGATTTTAAAGATACGTTATTTTCTTTAAGTTCTGCCAAGCGGTTCTGTTTTTCGATTAAATCAGGTTTATTCATATTTCTTTTTGATATCCTCAATTTCTTTCAAAGCGTTACGGCTTTCAATAATTTTGTTACGTTCTTTTGTGAGTTCTTCGCCCAATGCATTTTGAATAAACTTTGCGTTAGGGTCAG,P008P335P20_S13_L001_R1_001,urn:local:.:11d5w-ez…
224	M00212:125:000000000-JJPTF:1:1109:16219:3953 1:N:0:TAAGGCGA+ACTGCATA (reversed): AC-TGTACAAT-C----------	0	0	0									M00212:125:000000000-JJPTF:1:1102:11472:3081 1:N:0:TAAGGCGA+ACTGCATA,Mon Jun 27 16:03:04 EDT 2022,,,,GTATTTGCGGCATCCGGTGACCAAGGTGTGGACTGGTCAAAATATAACGGAACTTACGGTAATTTTGGTTATGCTCATGATAAATTTGCTTTTAGTCAAATCGGAGGAACTTATGGCGGTTCATTCGTGGACCAAGCGACTTATTCAACACAAGTTGCATCGGCAATTGCTCAAGGGAAAAGAGGGCACACTTACATTTTGTACCAAGTCGGAGGGTCGCAAGAAGTAGCAAAAACAGCACTTGACCGCTA,P008P335P20_S13_L001_R1_001,urn:local:.:11d5x-…
225	M00212:125:000000000-JJPTF:1:2106:22746:3962 2:N:0:TAAGGCGA+ACTGCATA (reversed): AC-TGTACAAT-CT---------	0	0	0									M00212:125:000000000-JJPTF:1:1102:11124:3087 1:N:0:TAAGGCGA+ACTGCATA,Mon Jun 27 16:03:04 EDT 2022,,,,AATATACGGTATTAAGTCATTAACATTAATGTATTCCGTATCAAGTAAGATTAGTTCGCCTCTGTCAACGAATTCAGTCCATAACTCTTGTTGTTCTGTGTCTAGTTGCTCATATTGAGAC,P008P335P20_S13_L001_R1_001,urn:local:.:11d5y-ezqn4zd
226	M00212:125:000000000-JJPTF:1:2110:22041:17274 1:N:0:TAAGGCGA+ACTGCATA (reversed): AC-TGTACAAT-CAGGCGATAAT	0	0	0									M00212:125:000000000-JJPTF:1:1102:10817:3092 1:N:0:TAAGGCGA+ACTGCATA,Mon Jun 27 16:03:04 EDT 2022,,,,GACAAGCCTTACACTTTGGCAAACGTCAATTATAAGCAAATCGTCAAAGAGTTTCCTAACTCACTTTGGATTGCGGCATATCCAAATTATGAAGTAACACCAGTTCCAAACTATAGCTTTTTCCCAAGTATGGACGGAATTTCAGTATTCCAGTTCACATCAACTTATGTTGCTGGCGGACTTGATGGAAATGTTGATTTAACAGGAATCACAGATAATGGATACGGAAAACAGCAAGGCCAAGAAGTTAA,P008P335P20_S13_L001_R1_001,urn:local:.:11d5z-…
227	M00212:125:000000000-JJPTF:1:1109:16219:3953 2:N:0:TAAGGCGA+ACTGCATA: AC-TGTACAAT-C----------	0	0	0									M00212:125:000000000-JJPTF:1:1102:11512:3093 1:N:0:TAAGGCGA+ACTGCATA,Mon Jun 27 16:03:04 EDT 2022,,,,GCTCTAACTAATGCACGTTTAGAATAATCATTTTCACAAGCGTTATGCAATTTCTTTGACTGTCTGACTAGAAATTCAGCACGACCAAGCCATACTTTGAAAAGTTCATCATTATGCCATTCTGCTTTTATCATTTCTTCTAATGCACGATACAACCAGCCATAAACCTCTACATGTAAGTTAATTGCCTTGTTTTCGTAATTGTTCATTTAACGCTCTCAGTGTATTTTTTGCCAATTCTTTGCTTGGTG,P008P335P20_S13_L001_R1_001,urn:local:.:11d60-…
228	M00212:125:000000000-JJPTF:1:2101:12552:26551 2:N:0:TAAGGCGA+ACTGCATA: AC-TGTACAAC------------	1	0	0									M00212:125:000000000-JJPTF:1:1102:19244:3094 1:N:0:TAAGGCGA+ACTGCATA,Mon Jun 27 16:03:04 EDT 2022,,,,CACCCAGTTGGCTCGGTAGTCTCAAATAACTCAAATTTATCATCAGGATATTCTACCGGAACATGGGAAAATATCGGTTCAGCAGTAATTGGTTCAGTAACAGTATATCATTGGCAACGCACTGCATAAAAACATAAAAAGGAAAATAAAAAATGAAATTAGATTATAACTCACGTGAGATTTTCTTTGGTAATGAAGCTCTAATCGTAGCTGATATGGCTAAGGGAAGTAGCGGAAAACCAGAGTTCAC,P008P335P20_S13_L001_R1_001,urn:local:.:11d61-e…
229	M00212:125:000000000-JJPTF:1:2111:17819:17533 1:N:0:TAAGGCGA+ACTGCATA (reversed): AC-TGTACAAA-CTGGTGATAAT	0	0	1									M00212:125:000000000-JJPTF:1:1102:22024:3095 1:N:0:TAAGGCGA+ACTGCATA,Mon Jun 27 16:03:04 EDT 2022,,,,CTTAGAGAGATTGCGGTAGGTGCATTCAGGCAAATTGGTTCAAGTGCCATTAGTGCTGTTGGTAATGGCTTAAGGGGCTGGATATCTGACGCAATGGATACCCAGACAGCCATGATTGCTTTAAAGAACACGATGAAGTTCAAAGGCAATGGAAAAGATTTTGACTATGTAAGCAATTCTATGCAGAAGCTCGCCAGAGATACCAACGCAAATAGTGAAGATACTTTAAAACTTTCAACAACGTTCATTGG,P008P335P20_S13_L001_R1_001,urn:local:.:11d62-…
230	M00212:125:000000000-JJPTF:1:2113:11215:6079 1:N:0:TAAGGCGA+ACTGCATA (reversed): AC-TGTACAAT-ATGGTGATAAT	0	0	0									M00212:125:000000000-JJPTF:1:1102:21631:3100 1:N:0:TAAGGCGA+ACTGCATA,Mon Jun 27 16:03:04 EDT 2022,,,,TTCCTCATCTGATGATGAATCATCTTCTGTTGAATTACCATAAAATATTTTATCTTCATCTACTTCGTACTGATTGCTACAATAATCACATTTACCATTAGTGAAACTTGAAGCCCCACAGGTTACGCATTGTTTTAATTCCATTGTTGTAACTCTCTTTCTTAACTTTATATATTGATTATAAACTATTAATTTTAATTTGTCAAGAGTTAATCGTTTTTTAGTTTTATTCTATGACCTTTCAAGTTGTA,P008P335P20_S13_L001_R1_001,urn:local:.:11d63-…
231	M00212:125:000000000-JJPTF:1:2103:14898:7131 1:N:0:TAAGGCGA+ACTGCATA (reversed): AC-TGTACAAT-CTGGTGATAAT	0	0	0									M00212:125:000000000-JJPTF:1:1102:10923:3105 1:N:0:TAAGGCGA+ACTGCATA,Mon Jun 27 16:03:04 EDT 2022,,,,GTTTTAACTCTATCTGCTATATACCCTGAATACAGTTTACCGTCATACCATATATCTACCAAGTCATTAACATATAAAGGCAAAAGCTCATTTTGGTTGAAAATTAATCTTGTGACGATTGTAGAGGGCGAAACTTCTGCTTTAATAGTTGATATATCTGGAGGGTTTCCGTGTTCATCTCTATCATAAAATAATGTTTTTGC,P008P335P20_S13_L001_R1_001,urn:local:.:11d64-ezqn4zd
232	M00212:125:000000000-JJPTF:1:1108:24772:17753 1:N:0:TAAGGCGA+ACTGCATA: AC-TGTACAAG-CT---------	0	1	0									M00212:125:000000000-JJPTF:1:1102:19688:3111 1:N:0:TAAGGCGA+ACTGCATA,Mon Jun 27 16:03:04 EDT 2022,,,,ACAGGATATAGTGTTAATGGTAGCATGCGTGTTTTGGGAACATGTAGTGTTGGTTCGAGTCCAGCTATCCTGATGAGTGGTGTATAGTCCATAGACGAAGTGCTAAGCTATTGCGC,P008P335P20_S13_L001_R1_001,urn:local:.:11d65-ezqn4zd
233	M00212:125:000000000-JJPTF:1:2106:27542:15072 1:N:0:TAAGGCGA+ACTGCATA: AC-TGTACAAT-CTGGTGATAAT	0	0	0									M00212:125:000000000-JJPTF:1:1102:18354:3116 1:N:0:TAAGGCGA+ACTGCATA,Mon Jun 27 16:03:04 EDT 2022,,,,TAGTAGCTTATAACCCTATTACAGAAGAAGAACTACACTTTAGTTGTAAGGCTCAATGTGCTAAGTATTTCGGACTTAAAGCTAATACAGTCGTCAAGTGGTTCGATATTGGTAGACCTATAATTGAACTGCTAAGAGAGCAAGATAATAAGCAGGTAGCAATTGAAAAACAAGACAAGCTAAAAGGCTTTGAATTATTTACTATAAAGGAGTGGTCAGATTATGTGTAAGAAACGCAAATACACAAAAAT,P008P335P20_S13_L001_R1_001,urn:local:.:11d66-…
234	M00212:125:000000000-JJPTF:1:2110:11358:20911 2:N:0:TAAGGCGA+ACTGCATA (reversed): AC-TGTACAAT-CTGGTGATAAT	0	0	0									M00212:125:000000000-JJPTF:1:1102:18638:3117 1:N:0:TAAGGCGA+ACTGCATA,Mon Jun 27 16:03:04 EDT 2022,,,,TTGTACACGACCGCTTACCGTTATGGTGTCGCCTAATTGAATGAAGTCAGGCAAGAATGCTGAACCGTACGCGACTTTTACG,P008P335P20_S13_L001_R1_001,urn:local:.:11d67-ezqn4zd
235	M00212:125:000000000-JJPTF:1:2104:16789:11696 1:N:0:TAAGGCGA+ACTGCATA: AC-TGTACAAT-CTGGTGATAAT	0	0	0									M00212:125:000000000-JJPTF:1:1102:18571:3117 1:N:0:TAAGGCGA+ACTGCATA,Mon Jun 27 16:03:04 EDT 2022,,,,CTCTTGCATATTCTTTATTGTTGCTAGTGCTTTTTCTCGATACTCCTGTGTATTGTCAATATCAAGAAAGGCATTAATTTTCAAT,P008P335P20_S13_L001_R1_001,urn:local:.:11d68-ezqn4zd
236	M00212:125:000000000-JJPTF:1:2113:25544:24742 1:N:0:TAAGGCGA+ACTGCATA (reversed): AC-TGTACAAC-CTGGTGATAAT	1	0	0									M00212:125:000000000-JJPTF:1:1102:9928:3121 1:N:0:TAAGGCGA+ACTGCATA,Mon Jun 27 16:03:04 EDT 2022,,,,ACGCTATTATACGAGGTCGGTCAATTTGTATCAATTGGTGGTTATCCGTATGGCGGTAGAAAATTTAGATTATTAGAGCTTTCAATTACTGATAACCCAGTTTTAGATAAAGCGAAGATAATTTCAAGAAAGGTTAAAAATGACAATTAAAAACTTTACATTCTTTAGTCCAAATGGTACAGAGTTTCCAGTCGGTTCTAATAATGACGGAAAGCTATACATGATGTTGACAGGAATGGACTATGGAACAA,P008P335P20_S13_L001_R1_001,urn:local:.:11d69-e…
237	M00212:125:000000000-JJPTF:1:1107:7765:25573 1:N:0:TAAGGCGA+ACTGCATA (reversed): AC-TGTACAAT-CTGGTGATAAT	0	0	0									M00212:125:000000000-JJPTF:1:1102:11630:3124 1:N:0:TAAGGCGA+ACTGCATA,Mon Jun 27 16:03:04 EDT 2022,,,,GTCTTTCAAATCTGTAATAAAGTCTGAACCAGTAAGTTCTAAGTATCTAATTGCATGTTTTAAAATCATTTACAGTCCTTTCAGCTCATTAAATTTCTTTCTGCCACAATTCGACAAGTTCTTTAAGCCCTTTACCGTCAGTATCGAACTCAAAGCTAGAACGGAAGTCTGA,P008P335P20_S13_L001_R1_001,urn:local:.:11d6a-ezqn4zd
238	M00212:125:000000000-JJPTF:1:1104:18829:8746 1:N:0:TAAGGCGA+ACTGCATA (reversed): AC-TGTACAAT-C----------	0	0	0									M00212:125:000000000-JJPTF:1:1102:19401:3130 1:N:0:TAAGGCGA+ACTGCATA,Mon Jun 27 16:03:04 EDT 2022,,,,GGATAAACAACTACGCGATAACCGTCAACAAATTCCCCTGTAACTTTATCACGCTTACGCCCTTTAATAAGGTATTGAACACATTTCGTTTTCCAATTACCAGTAGGAGACCAACCCAAGCCATTTGCTGTTCTTTGTTGACCAAGAATGTCTTCTTTAAGTGCTTGGTCTGTTTGAATAAATACCATTTCTCCTTGAAGTAAGGTAGCACCTTTTTTAACTCCATGGT,P008P335P20_S13_L001_R1_001,urn:local:.:11d6b-ezqn4zd
239	M00212:125:000000000-JJPTF:1:1111:25544:24833 2:N:0:TAAGGCGA+ACTGCATA (reversed): AC-TGTACAAG-CTGGTGATAAT	0	1	0									M00212:125:000000000-JJPTF:1:1102:15456:3132 1:N:0:TAAGGCGA+ACTGCATA,Mon Jun 27 16:03:04 EDT 2022,,,,ATGCAAATGAACCCCTCATTACAGCAGTATGGTTCATTCAATGAAGCTGTTTCAGCTGGTGCTGTCTCAATGGATATGCTCGATAAGGCTATGCAAAAAGCAGCAGACGGTTCAAGCGGTGCTACAAAAACCATAAGGGATACTTGGTCTGGTTTTAATGAAGACTTATCGCAAGCCTTACTTCCTACACTTGAGGCTTTAACTCCTGTTATCAATGCTATAATTGAT,P008P335P20_S13_L001_R1_001,urn:local:.:11d6c-ezqn4zd
240	M00212:125:000000000-JJPTF:1:2105:4183:15509 1:N:0:TAAGGCGA+ACTGCATA (reversed): AC-TGTACAAC-CTGGTGAT---	1	0	0									M00212:125:000000000-JJPTF:1:1102:14602:3133 1:N:0:TAAGGCGA+ACTGCATA,Mon Jun 27 16:03:04 EDT 2022,,,,ACTTCACTCCGCAAGATACCAAACTAACAGACTTTAATTTATCTGTATTTAACAAAAATAGAACTTATGTAGGAATTGACCTATCCTTAATTGGCGATTTAACCGCTGTGTCGTTCGTTTGTGAGTTAGAGGGTAAAACTTACAGTTATACGCTAACTTTCTCTGTACGGTCTCAATATGAGCAACTAGACAC,P008P335P20_S13_L001_R1_001,urn:local:.:11d6d-ezqn4zd
241	M00212:125:000000000-JJPTF:1:1107:25453:13271 2:N:0:TAAGGCGA+ACTGCATA (reversed): AC-TGTACAAT-CTGGTGACAAT	0	0	0									M00212:125:000000000-JJPTF:1:1102:10909:3136 1:N:0:TAAGGCGA+ACTGCATA,Mon Jun 27 16:03:04 EDT 2022,,,,AGTTAAATGAGTGTCGCCAACTAACAGCCCTTTTATTTATAGGATATAGC,P008P335P20_S13_L001_R1_001,urn:local:.:11d6e-ezqn4ze
242	M00212:125:000000000-JJPTF:1:1104:16050:11123 2:N:0:TAAGGCGA+ACTGCATA (reversed): AC-TGTACAAT-CAGGCGATAAT	0	0	0									M00212:125:000000000-JJPTF:1:1102:17004:3136 1:N:0:TAAGGCGA+ACTGCATA,Mon Jun 27 16:03:04 EDT 2022,,,,CCTCCAGATATATCAACTATTAAAGCAGAAGTTTCGCCCTCTACAATCGTCACAAGATTAATTTTCAACCAAAATGAGCTTTTGCCTTTATATGTTAATGACTTGGTAGATATATGGTATGAC,P008P335P20_S13_L001_R1_001,urn:local:.:11d6f-ezqn4ze
243	M00212:125:000000000-JJPTF:1:1114:6051:21224 1:N:0:TAAGGCGA+ACTGCATA (reversed): AC-TGTACAAT-CTGGTGATAAT	0	0	0									M00212:125:000000000-JJPTF:1:1102:16586:3137 1:N:0:TAAGGCGA+ACTGCATA,Mon Jun 27 16:03:04 EDT 2022,,,,AACCCACGTTTACCATTAGACTATACCGCTAACTATGACTACCTCATCTTGTTATTCCTAACTATCAGCAGCTGGTATCTCATTAGATACTATCTTAGTATAGAGCAGTAGGGAATCGAACCCCACACAGTTGCGACCTGTACTTCCTCCAATTACTCTTACCTCATACCTTAGCAACCATGCACAGTTGCCCACAATATGATTAAGTATAGTTTCACCAAGGTACTGCGCAATAGCTTAGCACTTCGT,P008P335P20_S13_L001_R1_001,urn:local:.:11d6g-ez…
244	M00212:125:000000000-JJPTF:1:2103:4191:18719 1:N:0:TAAGGCGA+ACTGCATA: AC-TGTACAAT-CTGGTGATAAT	0	0	0									M00212:125:000000000-JJPTF:1:1102:16003:3139 1:N:0:TAAGGCGA+ACTGCATA,Mon Jun 27 16:03:04 EDT 2022,,,,GGTATTTAATGATATTCTCACAAGTTACATTACAGGTAGAAACGACTGTTAAGAAGAAGAACGGTGCAGAAGCTAATGTTATAAAGCCTATCGTTTTACCAGCAGTTAAACAGAGAATTAATCAGTCAAGACTAGATGAGTTTTCTATGATTGGTTTAGGTAAAAACGTAAGATATGAGCTTAACGGAATCGGAGAAATGGAAGACTTAATTTTCAACTATTTCTTAGACGAAAAAGGCGAAACTTTCAAG,P008P335P20_S13_L001_R1_001,urn:local:.:11d6h-…
245	M00212:125:000000000-JJPTF:1:1108:14248:5030 1:N:0:TAAGGCGA+ACTGCATA (reversed): AC-TGTACAAT-CTGGTGATAAT	0	0	0									M00212:125:000000000-JJPTF:1:1102:11832:3141 1:N:0:TAAGGCGA+ACTGCATA,Mon Jun 27 16:03:04 EDT 2022,,,,TTTTTCAATAATATACCGTTTAGAACCAAGTTCAAAGCTGACTAGATAATTATTAAAAGGGTCTTTTTTGTTCAAGTCGTTAGCAATCTTTCTAGCTGTTGACCGTGGATATTTTGAAC,P008P335P20_S13_L001_R1_001,urn:local:.:11d6i-ezqn4ze
246	M00212:125:000000000-JJPTF:1:1111:8845:15922 1:N:0:TAAGGCGA+ACTGCATA (reversed): AC-TGTACAAT------------	0	0	0									M00212:125:000000000-JJPTF:1:1102:19673:3144 1:N:0:TAAGGCGA+ACTGCATA,Mon Jun 27 16:03:04 EDT 2022,,,,GTATATCAACAGTTTAAATTACTTTGAATATGCTAGAATGTACTTCGAGAGAAATGGCTTTCCAGAAGATAACAGGCGAGTTTATCAAAGCGGTAAGCGAAAAGGTCAAAAAGTTGGCTGGTCTGATAAAGAGGAAAAGCAACAGAAAGAAGATATTAGAG,P008P335P20_S13_L001_R1_001,urn:local:.:11d6j-ezqn4ze
247	M00212:125:000000000-JJPTF:1:2105:20808:15653 1:N:0:TAAGGCGA+ACTGCATA (reversed): AC-TGTACAAT-CTGGTGATAAT	0	0	0									M00212:125:000000000-JJPTF:1:1102:21996:3151 1:N:0:TAAGGCGA+ACTGCATA,Mon Jun 27 16:03:04 EDT 2022,,,,CCATAACTTGAGCTTACAGCGTCAAAAAGAGCAACTGGAACAAGCTAACGAACGACTTGCTAAACGTGCAGAGAAGGCCCAAAAATTGCTTGACACGGAGCTTCTGAAAGATAGCTACATCGAAACACTTGAAATGTTTAGTAAATTCAATTCAGCAAAATATAATATGTGGG,P008P335P20_S13_L001_R1_001,urn:local:.:11d6k-ezqn4ze
248	M00212:125:000000000-JJPTF:1:1111:8845:15922 2:N:0:TAAGGCGA+ACTGCATA: AC-TGTACAAT------------	0	0	0									M00212:125:000000000-JJPTF:1:1102:21390:3152 1:N:0:TAAGGCGA+ACTGCATA,Mon Jun 27 16:03:04 EDT 2022,,,,CATATAGTGTATTATCAGTATCTAACGTTTGATGTTCTTCTAGCCATTCGTTCAACTCTTTAGAGATAATAATTTTTTCTGTCATTTTATTCGCCTTTCCAGTTTTTGAAATCATCGGCCATATCTTGTGTAAAGCCCATAATATCTTCAGTAGTGTACTCTGTAAGCTCATTCTCGTTACTTAACTTAGCCAGTTCTTTGGCATAGTCTAGAGCCTTGTTATGGTCTTTGTCGTAGCTCTCGCCCTCTTT,P008P335P20_S13_L001_R1_001,urn:local:.:11d6l-…
249	M00212:125:000000000-JJPTF:1:1103:15386:21102 2:N:0:TAAGGCGA+ACTGCATA (reversed): AC-TGTACAAT-CTGGTGATAAT	0	0	0									M00212:125:000000000-JJPTF:1:1102:11253:3152 1:N:0:TAAGGCGA+ACTGCATA,Mon Jun 27 16:03:04 EDT 2022,,,,CCGGTGGGATATTAAAGATGAAATATTTAGTTTTATGGGGATATTATATCCTCAACTTCCTAAGACACCCACTGGAGTTAGATTTTTAGACGATATTGGAAATGAATATACTGCAATTGCATTTAAGACGGAAGAATTACAAGACTACATTTTAATAAATACAGATGTAAATGACGAAACTTATCAAGGTTGGAAGGGGACAACTGCTCTAAATTTATTC,P008P335P20_S13_L001_R1_001,urn:local:.:11d6m-ezqn4ze
250	M00212:125:000000000-JJPTF:1:1112:5327:15045 1:N:0:TAAGGCGA+ACTGCATA (reversed): AC-TGTACAAC-CTGGTGATAAT	1	0	0									M00212:125:000000000-JJPTF:1:1102:17814:3154 1:N:0:TAAGGCGA+ACTGCATA,Mon Jun 27 16:03:04 EDT 2022,,,,GTATATCATTGGCAACGCACTGCATAAAAACATAAAAAGGAAAATAAAAAATGAAATTAGATTATAACTCACGTGAGATTTTCTTTGGTAATGAAGCTCTAATCGTAGCTGATATGGCTAAGGGAAGTAGCGGAAAACCAGAGTTCACCAACCACAAAATCGTAACTGGTTTAGTATCAGTTGGTTCAATGGAAGACCAAGCGGAAACGAACAGTTATCCTGCTGATGATGTACCAGACCATGGAGTTAAA,P008P335P20_S13_L001_R1_001,urn:local:.:11d6n-…
251	M00212:125:000000000-JJPTF:1:1113:12019:8885 1:N:0:TAAGGCGA+ACTGCATA (reversed): AC-TGTACAAT-C----------	0	0	0									M00212:125:000000000-JJPTF:1:1102:10684:3155 1:N:0:TAAGGCGA+ACTGCATA,Mon Jun 27 16:03:04 EDT 2022,,,,ATGATAGAGATGAACACGGAAACCCTCCAGATATATCAACTATTAAAGCAGAAGTTTCGCCCTCTACAATCGTCACAAGATTAATTTTCAACCAAAATGAGCTTTTGCCTTTATATGTTAATGACTTGGTAGATATATGGTATGACGGTAAACTGTATTCAGGGTATATAGCAGATAGAGTTAAAACAG,P008P335P20_S13_L001_R1_001,urn:local:.:11d6o-ezqn4ze
252	M00212:125:000000000-JJPTF:1:2103:4191:18719 2:N:0:TAAGGCGA+ACTGCATA (reversed): AC-TGTACAAT-CTGGTGATAAT	0	0	0									M00212:125:000000000-JJPTF:1:1102:15439:3156 1:N:0:TAAGGCGA+ACTGCATA,Mon Jun 27 16:03:04 EDT 2022,,,,ACCTAAAAAAATAACTAAGTAAAGGGATATAAAACAAAATGGCAAAACAATTAAGCACAGCACGTAAGTTTAAAATGATTACAGGTAAAGACCTTTTCCAGCAACAAAAAGCAATGGATACAGAGCTTAAAAAAGAAGACGGAGAAATTACTGATGTAATGGAGTTCGTTCAATATGGTTTATACTTGGCTCTTTTTCAAGATAACATTGTAAAAGCTAAAAGCGACTTCTCAGACTTCCGTTCTAGCTTT,P008P335P20_S13_L001_R1_001,urn:local:.:11d6p-…
253	M00212:125:000000000-JJPTF:1:2107:6469:13915 1:N:0:TAAGGCGA+ACTGCATA (reversed): AC-TGTACAAT-CTGGTGATAAT	0	0	0									M00212:125:000000000-JJPTF:1:1102:22118:3162 1:N:0:TAAGGCGA+ACTGCATA,Mon Jun 27 16:03:04 EDT 2022,,,,ATTTTATACTGTCTTACCATTAAGCCCTCCCTAGGTCAAATTCTCGTCTGATTGCTCGTGCTAAATTAGAAACATCTTGACCAGCACCACCTTGTACATTAAATGTATTATATGTTCTATTGTCGCTTGAAACGCTATTTGTGCTTAAACCGTAACCGCTAGAAGATAAGTTAAATTCTGGCAAGCCTACTACCATAGAACCTTTAAACATTTTGCCAAGTTTCCCAGCGATACCATTAAT,P008P335P20_S13_L001_R1_001,urn:local:.:11d6q-ezqn4ze
254	M00212:125:000000000-JJPTF:1:1102:6953:9148 2:N:0:TAAGGCGA+ACTGCATA (reversed): AC-TGTACAAT-CTGGTGACAAT	0	0	0									M00212:125:000000000-JJPTF:1:1102:22054:3169 1:N:0:TAAGGCGA+ACTGCATA,Mon Jun 27 16:03:04 EDT 2022,,,,ATGACGTACTAACATATAATAAAATAAAGGAGAACTAGGACAACTGGAATCGAACCAGTACCAGATTGCGACTCTGCCTACCACATACCAATTTGGCTATATCCTATAAATAAAAGGGCTGTTAGTTGGCGACACTCATTTAACTAAGGCATTCCCGTCACCTTGCACCCTATGCTTGGCTGTCAACTCTATGACATTTAAGCACCGTCAATCAGCACACCTATTGTTTCAATTCAAAACGTTTAATACT,P008P335P20_S13_L001_R1_001,urn:local:.:11d6r-e…
255	M00212:125:000000000-JJPTF:1:2103:12933:10602 1:N:0:TAAGGCGA+ACTGCATA: AC-TGTACAAT-CT---------	0	0	0									M00212:125:000000000-JJPTF:1:1102:18736:3169 1:N:0:TAAGGCGA+ACTGCATA,Mon Jun 27 16:03:04 EDT 2022,,,,GTTCAGCATTCTTGCCTGACTTCATTCAATTAGGCGACACCATAACGGTAAGCGGTCGTGTACAAGCTAAGGAATCAGGCGAATACGTAAACTATAACTTTGTTTTTCCTACTGTTGAAAAAGTATTTATCCCTAATGATAATAGTAGTCAATCACAAACTAAACAAGACTTATTTGGTGGTTCTGAACCAATTGAAGTTAACACGGAAGATCTACCTTTCTAGAAAGTCGGTTAAATGTACACAGCAGAA,P008P335P20_S13_L001_R1_001,urn:local:.:11d6s-…
256	M00212:125:000000000-JJPTF:1:1109:6814:16613 2:N:0:TAAGGCGA+ACTGCATA (reversed): AC-TGTACAAT-CTGGTGATAAT	0	0	0									M00212:125:000000000-JJPTF:1:1102:12629:3187 1:N:0:TAAGGCGA+ACTGCATA,Mon Jun 27 16:03:04 EDT 2022,,,,GTGCTACAAAAACCATAAGGGATACTTGGTCTGGTTTTAATGAAGACTTATCGCAAGCCTTACTTCCTACACTTGAGGCTTTAACTCCTGTTATCAATGCTATAATTGATAAAATGGGCGATTGGGGCAAAGGTGCTGGCAAAGCTATAGAAAATGTAGTTAAGTAT,P008P335P20_S13_L001_R1_001,urn:local:.:11d6t-ezqn4ze
257	M00212:125:000000000-JJPTF:1:1111:4682:23724 1:N:0:TAAGGCGA+ACTGCATA: AC-TGTACAAT-CTGGTGATAAT	0	0	0									M00212:125:000000000-JJPTF:1:1102:15797:3189 1:N:0:TAAGGCGA+ACTGCATA,Mon Jun 27 16:03:04 EDT 2022,,,,GTAAATGACGAAACTTATCAAGGTTGGAAGGGGACAACTGCTCTAAATTTATTCCCTGTAATGGACTTTGAGCGATACAGAACTCGTATAATTGAAAAAGGTCAAATGGAGCTAATCAATTTAAGT,P008P335P20_S13_L001_R1_001,urn:local:.:11d6u-ezqn4ze
258	M00212:125:000000000-JJPTF:1:1102:12517:20203 2:N:0:TAAGGCGA+ACTGCATA (reversed): AC-TGTACAAC-CTGGTGATAAT	1	0	0									M00212:125:000000000-JJPTF:1:1102:17222:3189 1:N:0:TAAGGCGA+ACTGCATA,Mon Jun 27 16:03:04 EDT 2022,,,,ACTCAATAGCTAATGCCCAGCATAATAAAAAGAGTAAGAAAAATAAAGATGATAAAATACCAGTTAGAACTTATTATTGCAAACGGTGCTCATGTTATCACTTATCAAGCCAGCAAAGGCTAAACATCAAGACAGGAGTAATTG,P008P335P20_S13_L001_R1_001,urn:local:.:11d6v-ezqn4ze
259	M00212:125:000000000-JJPTF:1:1114:23010:15036 2:N:0:TAAGGCGA+ACTGCATA (reversed): AC-TGTACAAC-CTGGTGATAAT	1	0	0									M00212:125:000000000-JJPTF:1:1102:10907:3190 1:N:0:TAAGGCGA+ACTGCATA,Mon Jun 27 16:03:04 EDT 2022,,,,TGCACAAGGCGACCCAGCGTTACAGAATAAGTTCTTAGCGTTTAATATGGGCTTGCCTATGCAGGATACAGCTTACTACTTCACTCCGCAAGATACCAAACTAACAGACTTTAATTTATCTGTATTTAACAAAAATAGAACTTATGTAGGAATTGACCTATCCTTAATTGGCGATTTAACCGCTGTGTCGTTCGTTTGTGAGTTAGAGGGTAAAACTTACAGTTATACGCTAACTTTCTCTGTACGGTCT,P008P335P20_S13_L001_R1_001,urn:local:.:11d6w-e…
260	M00212:125:000000000-JJPTF:1:2104:19683:22449 1:N:0:TAAGGCGA+ACTGCATA (reversed): AC-TGTACAAT-C----------	0	0	0									M00212:125:000000000-JJPTF:1:1102:13384:3201 1:N:0:TAAGGCGA+ACTGCATA,Mon Jun 27 16:03:04 EDT 2022,,,,GCATTTAAAAGAGCGAGAAGACTTAATAAATTTAAAAGATGACTGGCTTATTGATACTTTAATGCCAAGTTCACAAGCTGGAATACTTGTAGCACCGTTTAAGTCGTTTAAAAGCTCTCTAGCAATGCACATGGCTTTAATGGTGTCGCAAGGG,P008P335P20_S13_L001_R1_001,urn:local:.:11d6x-ezqn4ze
261	M00212:125:000000000-JJPTF:1:1101:24997:19039 1:N:0:TAAGGCGA+ACTGCATA (reversed): AC-TGTACAAT-CTGGTGATAAT	0	0	0									M00212:125:000000000-JJPTF:1:1102:11149:3201 1:N:0:TAAGGCGA+ACTGCATA,Mon Jun 27 16:03:04 EDT 2022,,,,GCTGTAATGAGGGGTTCATTTGCATAACAGTATCTTTCAAAGAAGCGCTAAGAGCCGTGTTGTTATCTGTCAACTGATTAATATTTTCAGCAGTAACTTTTCCAGAAGCTGACATCTGACCATAAGCCTGTGCGACACCTTTAAGGTTTTCTCCAGTACCGCCAAACGCTTGGTTAGCTTTTACTAATGCTTCTGTTTTGCCGACCGCTGTTTTAGCACTATCTCCTAAACCAATGAACGTTGTTGAAAGT,P008P335P20_S13_L001_R1_001,urn:local:.:11d6y-…
262	M00212:125:000000000-JJPTF:1:2114:11770:19259 1:N:0:TAAGGCGA+ACTGCATA (reversed): AC-TGTACAAT-CTGGTGATAAT	0	0	0									M00212:125:000000000-JJPTF:1:1102:9406:3203 1:N:0:TAAGGCGA+ACTGCATA,Mon Jun 27 16:03:04 EDT 2022,,,,AAGCAATACCGCTTAAAGTATCGCCTGATTGAACAATGTGAGTTTGAGTATTTCCGGTTGAACTTGAACTACTTCCGCCTATATCTAGCGCTTGAACATCACTTGCTGCAACCCAGCTCATAATATTATCAAGCAAGACTTTACTTCCTGATTTTTGAAGGACTTTATATGAGTTTTCTTTTACCCATTTAGGAATTGCTTGACCTGTTGAGTAATTTGTGGCGCTGAACTTGATTGTGACAGTCATGCC,P008P335P20_S13_L001_R1_001,urn:local:.:11d6z-ez…
263	M00212:125:000000000-JJPTF:1:2104:18745:22861 1:N:0:TAAGGCGA+ACTGCATA (reversed): -C-TGTACAAT-CTGGTGACAAT	0	0	0									M00212:125:000000000-JJPTF:1:1102:11810:3206 1:N:0:TAAGGCGA+ACTGCATA,Mon Jun 27 16:03:04 EDT 2022,,,,GCCATTATAGCATTGAAAGCTCCTTGTATAATTGTACCAGCTTCAACAATCTTATTGTATGTCTCATAAGCCTTAATGATTCCGTTGATAACTTTCATAGCAACGAAAGCACCAGCTAAAGCAACTAAAGCTACTTTTATAGCATCCATTGCTTCCTTGCTTTTACTAATTTTACCAATGAAGTCAGCAATTTTTTTCGTGATATCAGCGAACTTATTAGCAAGTGAAGATATTGTGTTTGCTACATTTT,P008P335P20_S13_L001_R1_001,urn:local:.:11d70-e…
264	M00212:125:000000000-JJPTF:1:1104:25028:14722 2:N:0:TAAGGCGA+ACTGCATA (reversed): AC-TGTACAAT-CTGGTGATAAT	0	0	0									M00212:125:000000000-JJPTF:1:1102:17622:3208 1:N:0:TAAGGCGA+ACTGCATA,Mon Jun 27 16:03:04 EDT 2022,,,,ATCAATAACTTGTCTGTAAAGCTCTCCATTTGCTCTGTAAAGTCATTAGGAATATATCCAGCGACAAAAGAATTTTGTAGGTCTGCAAAGTCTTTCAAATCTGTAATAAAGTCAGAACCAGTAAGTTCTAAGTATCTAATTGCATGTTTT,P008P335P20_S13_L001_R1_001,urn:local:.:11d71-ezqn4ze
265	M00212:125:000000000-JJPTF:1:2114:8760:22970 1:N:0:TAAGGCGA+ACTGCATA: AC-TGTACAAT-CTGGTGACAAT	0	0	0									M00212:125:000000000-JJPTF:1:1102:10969:3214 1:N:0:TAAGGCGA+ACTGCATA,Mon Jun 27 16:03:04 EDT 2022,,,,GTATTTAACGGACTTGTCCAGTCTTTGCGCCTGATTGTTCCATAGTCCATTCCTGTCAACATCATGTATAGCTTTCCGTCATTATTAGAACCGACTGGAAACTCTGTACCATTTGGACTAAAGAATGTAAAGTTTTTAATTGTCATTTTTAACCTTTCTTGAAATTATCTTCGCTTTATCTAAAACTGGGTTATCAGTAATTGAAAGCTCTAATAATCTAAATTTTCTACCGCCATACGGATAACCACCAA,P008P335P20_S13_L001_R1_001,urn:local:.:11d72-…
266	M00212:125:000000000-JJPTF:1:1104:25252:20495 1:N:0:TAAGGCGA+ACTGCATA (reversed): AC-TGTACAAA-CTG--------	0	0	1									M00212:125:000000000-JJPTF:1:1102:15080:3217 1:N:0:TAAGGCGA+ACTGCATA,Mon Jun 27 16:03:04 EDT 2022,,,,GTGTAGCAGTATCGGGTTTAACTTCTTGGCCTTGCTGTTTTCCGTATCCATTATCTGTGATTCCTGTTAAATCAACATTTCCATCAAGTCCGCCAGCAACATAAGTTGATGTGAACTGGAATACTGAAATTCCGTCCATACTTGGGAAAAAGCTATAGTTTGGAACTGGTGTTACTTCATAATTTGGATATGCCGCAATCCAAAGTGAGTTAGGAAACTCTTTGACGATTTGCTTATAATTGACGTTTGC,P008P335P20_S13_L001_R1_001,urn:local:.:11d73-e…
267	M00212:125:000000000-JJPTF:1:2105:22329:8785 2:N:0:TAAGGCGA+ACTGCATA (reversed): AC-TGTACAAT-CTGGTGATAAT	0	0	0									M00212:125:000000000-JJPTF:1:1102:10366:3219 1:N:0:TAAGGCGA+ACTGCATA,Mon Jun 27 16:03:04 EDT 2022,,,,CTTGTAGTCTTATGAATGGTCAGTTACTGAAACTCCTGCGGTAACATCTTCATAACTATCAGCGGAGAACGTTACGATATAGACACCGGGCGCAAGGTGTCCATTTGTTGCTACTTTTCCATGTGCGTCCTTAATCACTGATGTTACTTTTATAGTTCCACCCTTAGAATCTTTCAAAGTGTCAGGCACTACGATTGTTCCGTCATTATTACCCTTTGTAGC,P008P335P20_S13_L001_R1_001,urn:local:.:11d74-ezqn4ze
268	M00212:125:000000000-JJPTF:1:2113:6074:7874 1:N:0:TAAGGCGA+ACTGCATA: AC-TGTACAAT-CT---------	0	0	0									M00212:125:000000000-JJPTF:1:1102:13989:3220 1:N:0:TAAGGCGA+ACTGCATA,Mon Jun 27 16:03:04 EDT 2022,,,,TGAATATACTGCAATTGCATTTAAGACGGAAGAATTACAAGACTACATTTTAATAAATACAGATGTAAAT,P008P335P20_S13_L001_R1_001,urn:local:.:11d75-ezqn4ze
269	M00212:125:000000000-JJPTF:1:1108:16152:21071 1:N:0:TAAGGCGA+ACTGCATA (reversed): AC-TGTACAAT-CTGGTGATAAT	0	0	0									M00212:125:000000000-JJPTF:1:1102:10061:3221 1:N:0:TAAGGCGA+ACTGCATA,Mon Jun 27 16:03:04 EDT 2022,,,,TTAATGCAGTTGCTGTTAAAAATCTAAGTGACCTACAAGGCAATAGAAAGGACGTAACAAGCACAGATGAAACTAATAACCAATAGTGCTGAAATTAAAGTAACTGAAAATGAGGACGGCTCGAAATCATTTCAAGGCATTGGGTCAGAAGTTGGTGTAGAGAACCTTAACGGTATTGTCTTGACTCCTAACTGTATTGAGTTTGCTAGAGAACGATATCCATTGCTATATGAACATGGTGCTGGATCTAG,P008P335P20_S13_L001_R1_001,urn:local:.:11d76-…
270	M00212:125:000000000-JJPTF:1:1106:18581:7507 1:N:0:TAAGGCGA+ACTGCATA (reversed): AC-TGTACAAC-CTG--------	1	0	0									M00212:125:000000000-JJPTF:1:1102:12122:3222 1:N:0:TAAGGCGA+ACTGCATA,Mon Jun 27 16:03:04 EDT 2022,,,,GTGCATTGTCATAAAGCGTAAAGTCAGTCAGGTATTTATTAGAAGCCAAATCATAGTAAACTTTTGCGTCCCCAATGACTTCACTAGATCCAGCACCATGTTCATATAGCAATGGATATCGT,P008P335P20_S13_L001_R1_001,urn:local:.:11d77-ezqn4ze
271	M00212:125:000000000-JJPTF:1:1105:13110:17757 2:N:0:TAAGGCGA+ACTGCATA: AC-TGTACAAT-CTGGTGATAAT	0	0	0									M00212:125:000000000-JJPTF:1:1102:17106:3225 1:N:0:TAAGGCGA+ACTGCATA,Mon Jun 27 16:03:04 EDT 2022,,,,GTTTCAGCTGGTGCTGTCTCAATGGATATGCTCGATAAGGCTATGCAAAAAGCAGCAGACGGTTCAAGCGGTGCTACAAAAACCATAAGGGATAC,P008P335P20_S13_L001_R1_001,urn:local:.:11d78-ezqn4ze
272	M00212:125:000000000-JJPTF:1:2103:2586:17555 1:N:0:TAAGGCGA+ACTGCATA (reversed): AC-TGTACAAT-C----------	0	0	0									M00212:125:000000000-JJPTF:1:1102:8929:3229 1:N:0:TAAGGCGA+ACTGCATA,Mon Jun 27 16:03:04 EDT 2022,,,,TCTCATTGATTAGGGCTAACGGTTCGTTCTTAGGAGTTATGCGTAACCGTCATAATATTGGCTATGTTGATATAAGTAATTCAATGTGGTGTGGTTATCACTTAATCAAAGGTAAAAGCAAAGCAAGAAAAGAACAAAGCATTGAGATACTCAAGAGCTATAATATAGTACCTGATAATGATATCAACGATGATCAAGCTGACGCCTTTTGTATCTTACTCTATGTAGAAAGTCAGGAGAATAAATGATTG,P008P335P20_S13_L001_R1_001,urn:local:.:11d79-e…
273	M00212:125:000000000-JJPTF:1:2114:8760:22970 2:N:0:TAAGGCGA+ACTGCATA (reversed): AC-TGTACAAT-CTGGTGACAAT	0	0	0									M00212:125:000000000-JJPTF:1:1102:9996:3237 1:N:0:TAAGGCGA+ACTGCATA,Mon Jun 27 16:03:04 EDT 2022,,,,AGCCTATACATTGTTAATACAAACGCAAAATCATTATTTGCTTCTTCTAGCGTGTCGCTTGTTTTATAATAATCTCCGTCTATTGCGCTATACCAAATCTCATATTTCATGCCATGCTCTTTTCTATGTTTTAATTGCTTACCTGCTTAATGGCTTCAATAATATTATTGCCAGCATTTATTAGAATTTCATCACTTACAGTTACATTCTTTCTTGAAAATAGTTCGTTCTCGATCTTTATAAAGTGCATT,P008P335P20_S13_L001_R1_001,urn:local:.:11d7a-e…
274	M00212:125:000000000-JJPTF:1:1111:2805:12226 2:N:0:TAAGGCGA+ACTGCATA (reversed): AC-TGTACAAC-CTGGTGATAAT	1	0	0									M00212:125:000000000-JJPTF:1:1102:20198:3237 1:N:0:TAAGGCGA+ACTGCATA,Mon Jun 27 16:03:04 EDT 2022,,,,CCATACTGCTGTAATGAGGGGTTCATTTGCATAACAGTATCTTTCAAAGAAGCGCTAAGAGCCGTGTTGTTATCTGTCAACTGATTAATATTTTCAGCAGTAACTTTTCCAGAAGCTGACATCTGACCATAAGCCTGTGCGACACCTTTAAGGTTTTCTCCAGTACCGCCAAACGCTTGGTTAGCTTTTACTAATGCTTCTGTTTTGCCGACCGCTGTTTTAGCACTATCTCCTAAACCAATGAACGTTGT,P008P335P20_S13_L001_R1_001,urn:local:.:11d7b-…
275	M00212:125:000000000-JJPTF:1:2101:18195:24556 2:N:0:TAAGGCGA+ACTGCATA (reversed): AC-TGTACAAT-CTGGTGATAAT	0	0	0									M00212:125:000000000-JJPTF:1:1102:21103:3238 1:N:0:TAAGGCGA+ACTGCATA,Mon Jun 27 16:03:04 EDT 2022,,,,ACCAAGAACTCTGTCTATCGTGTCTTTGATTCCTCCGAATATCCCACTAAAGAAGTCTCCGAGCCCTTTAAATACTCCTGTTATTGCGTTATAAGCATTAGAAGCAAAGCCACCAAAAGCGCTGAATACTCCACTAACTGCATTTTTAGCACCGTTGAATACTCCACTAAAG,P008P335P20_S13_L001_R1_001,urn:local:.:11d7c-ezqn4ze
276	M00212:125:000000000-JJPTF:1:1108:8909:18813 1:N:0:TAAGGCGA+ACTGCATA (reversed): ------ACAAT-CTGGTGATAAT	0	0	0									M00212:125:000000000-JJPTF:1:1102:20414:3239 1:N:0:TAAGGCGA+ACTGCATA,Mon Jun 27 16:03:04 EDT 2022,,,,CATCTTATCACGTTGCCTTACATAATCACGGACTGACAACCATTCTTTTTTATTGTACCAGCCACTCTCTCTGACTGTGTCAACGTTATACTTCATCTGACACCGCCATTTCTAAAGCCATTGTCAAAGCAACAGTAGGGTCAATTTTATCTTTTTCAAGTTTTTTGGTATACATATAATC,P008P335P20_S13_L001_R1_001,urn:local:.:11d7d-ezqn4ze
277	M00212:125:000000000-JJPTF:1:1102:16516:4439 2:N:0:TAAGGCGA+ACTGCATA: AC-TGTACACT-CTGGTGATACT	0	0	0									M00212:125:000000000-JJPTF:1:1102:16689:3251 1:N:0:TAAGGCGA+ACTGCATA,Mon Jun 27 16:03:04 EDT 2022,,,,TCGCTGTGTAGGCAATAGCTCAATTTTCATTAGGTTTCCAGTAGTCAGGTAGAAGTTGTCTTGTATCCATTCAATAGCTTGTGTAACACGGTCATAGCGATAAATATACTTGTTGTGAATACGTATTTGCTTCTGAATAGTCTTGCGAATGTACTTATTAATAATAATGCCGTTTTCTTTGTTGTATTCCAACATTTTATTTAAATAATACATTTATTCAAACCCTTTCGGCACTTCAATTTTTGGTGTTT,P008P335P20_S13_L001_R1_001,urn:local:.:11d7e-…
278	M00212:125:000000000-JJPTF:1:2102:10004:8242 2:N:0:TAAGGCGA+ACTGCATA (reversed): AC-TGTACAAT-CTGGTGATAAT	0	0	0									M00212:125:000000000-JJPTF:1:1102:22260:3255 1:N:0:TAAGGCGA+ACTGCATA,Mon Jun 27 16:03:04 EDT 2022,,,,ATATGAAATTTTAACAGGACTGATTGAACGTTATTTCTTTGACAAAGACGGAGATAACCAAAGAGCGATTCGACAAGGTTTCTCAATGAACGACTATATCAAGCTATTAAAATCTAAGTTAGTGGAAAATAAACTTATCCATAACCAAAAAGTCATGCAGTGGGCTTTAAATAATACTGCTGTTAAAATCGGACAAAGCGGGGATTATATGTATACCAAAAAACTTGAAAAAGATAAAATTGACCCTA,P008P335P20_S13_L001_R1_001,urn:local:.:11d7f-ezq…
279	M00212:125:000000000-JJPTF:1:2112:6314:9004 1:N:0:TAAGGCGA+ACTGCATA: AC-TGTACAAT-CTGGTGATAAT	0	0	0									M00212:125:000000000-JJPTF:1:1102:14619:3261 1:N:0:TAAGGCGA+ACTGCATA,Mon Jun 27 16:03:04 EDT 2022,,,,GATTACATAAACCCCATGTAACTCTATAAGAGATAAGTATTTAAGTTTAAGGTGTCTTAGTTTTATACTATTTGAAAGCCGTTGTTTAACTTACTTACTGAAATTGTAGCATTTGCTGACAGGTTGTGCTGATTAGTTTATGCCAATTCACAGCACGTAAAACTAAATGAGCGGAGTAATTACACTAAATTAGAGCTTACGACAAATAACAAATTAACTTTCAAGCAAGAATCTCTAGTAATTACTTGACG,P008P335P20_S13_L001_R1_001,urn:local:.:11d7g-…
280	M00212:125:000000000-JJPTF:1:2108:11015:9937 2:N:0:TAAGGCGA+ACTGCATA (reversed): AC-TGTACAAT-CTGGTGATAAT	0	0	0									M00212:125:000000000-JJPTF:1:1102:14014:3263 1:N:0:TAAGGCGA+ACTGCATA,Mon Jun 27 16:03:04 EDT 2022,,,,GAATCGCAAGAGAACATGATAAGGCAACTGAACAACTTGACACCGAAAGGACGCAAGAAGTTAGTGGAAAAGATGAAAATGAGGGAGCTGTACCAAACGAAGCAATTAATGGCAATGTTGGGGCGGATTGGTCTAGCGTAAGTCCAGAAATAGCTGCGAATTATATGGCAAGCAAGACAGGAGTAAGTGCTGGTAAATGG,P008P335P20_S13_L001_R1_001,urn:local:.:11d7h-ezqn4zf
281	M00212:125:000000000-JJPTF:1:1108:16219:20340 2:N:0:TAAGGCGA+ACTGCATA (reversed): AC-TGTACAAC-CTGGTGAT---	1	0	0									M00212:125:000000000-JJPTF:1:1102:9635:3272 1:N:0:TAAGGCGA+ACTGCATA,Mon Jun 27 16:03:04 EDT 2022,,,,GAGCTAATCAATTTAAGTAAGGCAGAGTTTAAAGTTAAGAGAAAGGCGGACTTCGTTTAATGTTAGAAGCCAATGTATATGATAACTTTAATCCTAACTATTATAATATATCTGATTTTAGACTTCCTAATGGTAAAAAAGAAAAAAGAGGGTTGCCGATACCAAAAGCTAGGTGTCAAGTCATTAAC,P008P335P20_S13_L001_R1_001,urn:local:.:11d7i-ezqn4zf
282	M00212:125:000000000-JJPTF:1:1108:14248:5030 2:N:0:TAAGGCGA+ACTGCATA: AC-TGTACAAT-CTGGTGATAAT	0	0	0									M00212:125:000000000-JJPTF:1:1102:8606:3274 1:N:0:TAAGGCGA+ACTGCATA,Mon Jun 27 16:03:04 EDT 2022,,,,TGATTATTCTAAACGTGCATTAGTTAGAGCCTTGCAATTAAAATCAGAAATAAATAAAAAAATAACATCTAATGCTTTACAATAATAAATAATTTTGGTATAATAATATATATAGAAATAAAGG,P008P335P20_S13_L001_R1_001,urn:local:.:11d7j-ezqn4zf
283	M00212:125:000000000-JJPTF:1:1106:19997:28343 2:N:0:TAAGGCGA+ACTGCATA (reversed): AC-TGTACAAC-CTGGTGATAAT	1	0	0									M00212:125:000000000-JJPTF:1:1102:11079:3292 1:N:0:TAAGGCGA+ACTGCATA,Mon Jun 27 16:03:04 EDT 2022,,,,ATCGGCAATTGCTCAAGGTAAACGAGCGCACACTTACATTTGGTACCAAGTCGGAGGTTCGCAAGAAGTAGCAAAAGCAGCACTTGACCGCTACTTGCCAAGAATTCAAACACCAAAGAATTCTATTGTTGCTTTAGACTATGAAGGTGGAGCAAGTGGAGATAAGCAAGCAAATAC,P008P335P20_S13_L001_R1_001,urn:local:.:11d7k-ezqn4zf
284	M00212:125:000000000-JJPTF:1:2103:12933:10602 2:N:0:TAAGGCGA+ACTGCATA (reversed): AC-TGTACAAT-CT---------	0	0	0									M00212:125:000000000-JJPTF:1:1102:15805:3304 1:N:0:TAAGGCGA+ACTGCATA,Mon Jun 27 16:03:04 EDT 2022,,,,GTGCTACAAAAACCATAAGGGATACTTGGTCTGGTTTTAATGAAGACTTATCGCAAGCCTTACTTCCTACACTTGAGGCTTTAACTCCTGTTATCAATGCTATAATTGATAAAATGGGCGATTGGGGCAAAGGTGCTGGCAAAGCTATAGAAAATGTAGTTAAGTATTTCCAAGACTTGTTCAAACAGTTACAACAAGACGGTGCAATATCTCAATTCTCTGCTATATGGGATAACCTAAAAAG,P008P335P20_S13_L001_R1_001,urn:local:.:11d7l-ezqn4zf
285	M00212:125:000000000-JJPTF:1:1104:18829:8746 2:N:0:TAAGGCGA+ACTGCATA: AC-TGTACAAT-C----------	0	0	0									M00212:125:000000000-JJPTF:1:1102:9697:3308 1:N:0:TAAGGCGA+ACTGCATA,Mon Jun 27 16:03:04 EDT 2022,,,,GATATAAATTGCTGTTCTCCGTCGAAGTCAAAGGGCATTGCCACGTTTTCCTTTATCCAAGTGAAAGCTCCGTCAAAGTCTTGTCTTAGTAAGCTCATTTTATCCACGATGTCGATGATTTGCTCTCTCTCTTCTGCTGTGTACATTTAACCGACTTTCTAGAAAGGTAGATCTTCCGTGTTAACTTCAATTGGTTCAGAACCACCAAATAAGTCTTGTTTAGTTTGTGATTGACTACTA,P008P335P20_S13_L001_R1_001,urn:local:.:11d7m-ezqn4zf
286	M00212:125:000000000-JJPTF:1:2103:11877:26133 1:N:0:TAAGGCGA+ACTGCATA: AC-TGTACAAT-CTGGTGATAAT	0	0	0									M00212:125:000000000-JJPTF:1:1102:16213:3309 1:N:0:TAAGGCGA+ACTGCATA,Mon Jun 27 16:03:04 EDT 2022,,,,ATATGGTAGATGAAAAAGGAATTCAGGTCAACCTAGTTAATGAAATTTTCCTTAACCTAGGACGTGGTTCTGGTAAGTCAAGTTTAATGGCTACGCGCGTGCTTAACTGGATGATTTTAGGCGGACAATATGGTGGAGAGAGCTTAGTTATTGCATATGATAATACACAGGCTAGACACGTATTTGACCAAGTTAGGAATCAAACGGAAGCAAGTGATACATTAAGAGTGTACAATGAAAACAAGATTTT,P008P335P20_S13_L001_R1_001,urn:local:.:11d7n-e…
287	M00212:125:000000000-JJPTF:1:1102:21238:18569 1:N:0:TAAGGCGA+ACTGCATA: AC-TGTACAAT-CTGGTGATAAT	0	0	0									M00212:125:000000000-JJPTF:1:1102:12454:3321 1:N:0:TAAGGCGA+ACTGCATA,Mon Jun 27 16:03:04 EDT 2022,,,,CAATTAAGGTGGTCTTTTTTTATTCTAATAGTTTAATGTTTGACCAGCATAAATCAAATTAGAGTTTGAAATACCATTCATTGAAACTAAACTTTGAACTGTTGTTCCTAAACGGCTCGCAATTGATGAAAGATTATCACCAGCTTGTACAGTGTAAGTTCGTGCTGTAGCTCCAGATTGACCGCCTGTGAAGCGAATAACCTGACCAATGTAAATCATATTCGGATTAGATAAACTGTTCTGACGTGCTA,P008P335P20_S13_L001_R1_001,urn:local:.:11d7o-…
288	M00212:125:000000000-JJPTF:1:2103:17810:4803 2:N:0:TAAGGCGA+ACTGCATA (reversed): AC-TGTACAAT-CTGGTGATAAT	0	0	0									M00212:125:000000000-JJPTF:1:1102:11614:3322 1:N:0:TAAGGCGA+ACTGCATA,Mon Jun 27 16:03:04 EDT 2022,,,,GTTTTGAATTGAAACAATAGGTGTGCTGATTGACGGTGCTTAAATGTCATAGAGTTGACAGCCAAGCATAGGGTGCAAGGTGACGGGAATGCCTTAGTTAAATGAGTGTCGCCAACTAACAGCCCTTTTATTTATAGGATATAGCCAAATTGGTATGTGGTAGGC,P008P335P20_S13_L001_R1_001,urn:local:.:11d7p-ezqn4zf
289	M00212:125:000000000-JJPTF:1:2105:11267:11591 1:N:0:TAAGGCGA+ACTGCATA (reversed): AC-TGTACAAT-CTGGTGACAAT	0	0	0									M00212:125:000000000-JJPTF:1:1102:18656:3324 1:N:0:TAAGGCGA+ACTGCATA,Mon Jun 27 16:03:04 EDT 2022,,,,ATTTATAAGGAGTCGAGTGGAAACCCTTATGTTGAAAATGAGTTATCATGCCGGGGACTATTACAGATAATGCAAAGCGTGCATGGGCAGGTATCTAACTTAAGTCCACAAGATTATTTAGACAAAGCAGTAAGTA,P008P335P20_S13_L001_R1_001,urn:local:.:11d7q-ezqn4zf
290	M00212:125:000000000-JJPTF:1:1112:18245:7389 1:N:0:TAAGGCGA+ACTGCATA (reversed): AC-TGTACAAT-CTGGTGATAAT	0	0	0									M00212:125:000000000-JJPTF:1:1102:22818:3324 1:N:0:TAAGGCGA+ACTGCATA,Mon Jun 27 16:03:04 EDT 2022,,,,AAAGAAGATATTAGAGAGTTCATTTATGAAAAGCAACTTCAAAAGTTTAAGGGCAGAAGAAAAAGCAAGTAAACATTATGCTAGAGGCGTTAGAAAGCTATCTAAAGAGCTCGAAGAGATGAACGAAACAAAGTATAGGGTTGGGCCTAACGAGTGCTTATATGG,P008P335P20_S13_L001_R1_001,urn:local:.:11d7r-ezqn4zf
291	M00212:125:000000000-JJPTF:1:1103:18061:13379 2:N:0:TAAGGCGA+ACTGCATA (reversed): AC-TGTACAAT-CTGGTGATAAT	0	0	0									M00212:125:000000000-JJPTF:1:1102:11486:3325 1:N:0:TAAGGCGA+ACTGCATA,Mon Jun 27 16:03:04 EDT 2022,,,,CAGTTCTTTGGCATAGTCTAGAGCCTTGTTATGGTCTTTGTCGTAGCTCTCGCCCTCTTTCTTGCCAGCTCTTACTAGATACTTTAATACCTGCATTGTATACCAACCTGCAAGCTCTTCGTAGTTAAAATTATGTTTAAAGTATTCGTTAAGTTCCACACCGTATTCATTGGCATAGTGCCGATTCTTTTTAAAATTCATTAGATGATTCCTCCAAGCCATGCAATACTCAATATTGCAATCATAGCCAG,P008P335P20_S13_L001_R1_001,urn:local:.:11d7s-…
292	M00212:125:000000000-JJPTF:1:2104:18745:22861 2:N:0:TAAGGCGA+ACTGCATA: -C-TGTACAAT-CTGGTGACAAT	0	0	0									M00212:125:000000000-JJPTF:1:1102:10642:3326 1:N:0:TAAGGCGA+ACTGCATA,Mon Jun 27 16:03:04 EDT 2022,,,,GATATCACGAAAAAAATTGCTGACTTCATTGGTAAAATTAGTAAAAGCAAGGAAGCAATGGATGCTATAAAAGTAGCTTTAGTTGCTTTAGCTGGTGCTTTCGTTGCTATGAAAGTTATCAACGGAATCATTAAGGCTTATGAGACATACAATAAGATTGTTGAAGCTGGTACAATTATACAAGGAGCTTTCAATGCTATAATGGCTGTCAACCCATTTGTACTTCTTGGAATAGCAATCGCCGCTGTCGT,P008P335P20_S13_L001_R1_001,urn:local:.:11d7t-…
293	M00212:125:000000000-JJPTF:1:1108:22975:17429 2:N:0:TAAGGCGA+ACTGCATA (reversed): AC-TGTACAAC-CTGGTGATAAT	1	0	0									M00212:125:000000000-JJPTF:1:1102:8868:3332 1:N:0:TAAGGCGA+ACTGCATA,Mon Jun 27 16:03:04 EDT 2022,,,,ACCACATCTTACGCAAGTCATCTTATCACGTTGCCTTACATAATCACGGACTGACAACCATTCTTTTTTATTGTACCAGCCACTCTCTCTGACTGTGTCAACGTTATACTTCATCTGACACCGCCATTTCTAAAGCCATTGTCAAAGCAACAGTAGGGTCAATTTTATCTTTTTCACGTTTTTTGGTATACATATAATCC,P008P335P20_S13_L001_R1_001,urn:local:.:11d7u-ezqn4zf
294	M00212:125:000000000-JJPTF:1:2103:25413:17567 1:N:0:TAAGGCGA+ACTGCATA (reversed): AC-TGTACAAT-CTGGTGATAAT	0	0	0									M00212:125:000000000-JJPTF:1:1102:15453:3332 1:N:0:TAAGGCGA+ACTGCATA,Mon Jun 27 16:03:04 EDT 2022,,,,TGCAAATATTGACTTAACTCAAACAGCACACCCTGTTACTTTATCGGCTGAAACTTCAAACAATAGCAATAATGTTGACTTAAATAATAATTCAGGTGTACTTAAAGTTGTGATAGATATTAGAACAACTAACGGAACTGGAGTTATAAACGCTAAGAGCCCAACTGAGCATACTTTACTTGATGATGTTATTATTAATAGCCTAGTCAATAAAAAGGATATTCCTTGGACTGATTTAAATAGGGCTAGTG,P008P335P20_S13_L001_R1_001,urn:local:.:11d7v-…
295	M00212:125:000000000-JJPTF:1:1103:20077:11932 1:N:0:TAAGGCGA+ACTGCATA: AC-TGTACAAT-CTGGTGATAAT	0	0	0									M00212:125:000000000-JJPTF:1:1102:8804:3337 1:N:0:TAAGGCGA+ACTGCATA,Mon Jun 27 16:03:04 EDT 2022,,,,GGTTAAATTATCACACAGACGGTCGCACAGCGTGGGTTAAAGTTGGTATGACTATTGAGGGCTTAGAGCATATTGAGTATTTGCCTGTAATGGACTATCGCAATCAATCTATCCCAGTTGAAAAACTGACTTCTATGGACGTAAATAAAGCCATTCAGCGTGGACTAGTTAAAGCAATTGCACGTCATGGTTTAGGGCTATACATCTACTCCAATGAAGATTTACCTGACTTGACAGAAGAACAAAAAGAA,P008P335P20_S13_L001_R1_001,urn:local:.:11d7w-e…
296	M00212:125:000000000-JJPTF:1:1111:11070:14864 1:N:0:TAAGGCGA+ACTGCATA: AC-TGTACAAG-CT---------	0	1	0									M00212:125:000000000-JJPTF:1:1102:22075:3341 1:N:0:TAAGGCGA+ACTGCATA,Mon Jun 27 16:03:04 EDT 2022,,,,TTGTTGAAGCTGGTACAATTATACAAGGAGCTTTCAATGCTATAATGGCTGTCAACCCATTTGTACTTCTTGGAATAGCAATCGCCGCTGTCGTTGCTGGTCTAGTTTACTTCTTTACTCAAACAGAAACAGGTAAAAAAGCATGGGCTAGTTTTGTAGACTTCTTGAAGAGTGCATGGGACGGAATAGTTTCGTTCTTTAGCGGTATCGGACAATGGTTTGCTGATATATGGAATGGAGCAGTTGACGGA,P008P335P20_S13_L001_R1_001,urn:local:.:11d7x-…
297	M00212:125:000000000-JJPTF:1:1112:17186:7781 2:N:0:TAAGGCGA+ACTGCATA (reversed): AC-TGTACAAT-CTGGTGATA--	0	0	0									M00212:125:000000000-JJPTF:1:1102:16893:3350 1:N:0:TAAGGCGA+ACTGCATA,Mon Jun 27 16:03:04 EDT 2022,,,,TTCGTGGACCAAGCGACTTATTCAACACAAGTTGCATCGGCAATTGCTCAAGGTAAACGAGCGCACACTTACATTTGGTACCAAGTCGGAGGTTCGCAAGAAGTAGCAAAAGCAGCACTTGACCGCTACTTGCCAAGAATTCAAACACCAAAGAATTCTATTGTTGCTTTAGACTATGAAGGTGGAGCAAGTGGAGATAAGCAAGCAAATACCGATGCGATTCTTTACGGAATGCGTCGAGTAAAAGCAG,P008P335P20_S13_L001_R1_001,urn:local:.:11d7y-e…
298	M00212:125:000000000-JJPTF:1:2105:16160:11954 1:N:0:TAAGGCGA+ACTGCATA (reversed): AC-TGTACAAT-C----------	0	0	0									M00212:125:000000000-JJPTF:1:1102:17550:3356 1:N:0:TAAGGCGA+ACTGCATA,Mon Jun 27 16:03:04 EDT 2022,,,,TTAATCAGTCAAGACTAGATGAGTTTTCTATGATTGGTTTAGGTAAAAACGTAAGATATGAGCTTAACGGAATCGGAGAAATGGAAGACTTAATTTTCAACTATTTCTTAGACGAAAAAGGCGAAACTTTCAAGCGGACAACATGGGAAAGAAACCCTAAGAATAACAAGATGATTTTAGAGGGGGTCGTAAGTAACGGACTATGAACGAATTTGATTCTTATAT,P008P335P20_S13_L001_R1_001,urn:local:.:11d7z-ezqn4zf
299	M00212:125:000000000-JJPTF:1:1109:18513:5695 1:N:0:TAAGGCGA+ACTGCATA (reversed): AC-TGTACAAT-CTGGTGATAAT	0	0	0									M00212:125:000000000-JJPTF:1:1102:11995:3357 1:N:0:TAAGGCGA+ACTGCATA,Mon Jun 27 16:03:04 EDT 2022,,,,ACAATCGTAGTGCCTGACACTTTGAAAGATTCTAAGGGTGGAACTATAAAAGTAACATCAGTGATTAAGGACGCACATGGAAAAGTAGCAACAAATGGACACCTTGCGCCCGGTGTCTATATCGTAACGTTCTCCGCTGATAGTTATGA,P008P335P20_S13_L001_R1_001,urn:local:.:11d80-ezqn4zf
300	M00212:125:000000000-JJPTF:1:2110:16733:8498 1:N:0:TAAGGCGA+ACTGCATA: AC-TGTACAAC-CT---------	1	0	0									M00212:125:000000000-JJPTF:1:1102:14365:3360 1:N:0:TAAGGCGA+ACTGCATA,Mon Jun 27 16:03:04 EDT 2022,,,,GATGAACTAGAAACATTATATTATGAGTCATCAGCTCAATTTTTAGCTAAAGCAATGCACTTTATAAAGATCGAGAACGAACTATTTTCAAGAAAGAATGTAACTGTAAGTGATGAAATTCTAATAAATGCTGGCAATAATATTATTGAAGCCATTAAGCAGGTAAGCAATTAAAACATAGAAAAGAGCATGGCATGAAATATGAGATTTGGTATAGCGCAATAGACGGAGATTATTATAAAACAAGCGA,P008P335P20_S13_L001_R1_001,urn:local:.:11d81-e…
301	M00212:125:000000000-JJPTF:1:2113:6074:7874 2:N:0:TAAGGCGA+ACTGCATA (reversed): AC-TGTACAAT-CT---------	0	0	0									M00212:125:000000000-JJPTF:1:1102:21627:3360 1:N:0:TAAGGCGA+ACTGCATA,Mon Jun 27 16:03:04 EDT 2022,,,,GTTCTGGTAAGTCAAGTTTAATGGCTACGCGCGTGCTTAACTGGATGATTTTAGGCGGACAATATGGTGGAGAGAGCTTAGTTATTGCATATGATAATACACAGGCTAGACACGTATTTGACCAAGTTAGGAATCAAACGGAAGCAAGTGATACAT,P008P335P20_S13_L001_R1_001,urn:local:.:11d82-ezqn4zf
302	M00212:125:000000000-JJPTF:1:2105:11267:11591 2:N:0:TAAGGCGA+ACTGCATA: AC-TGTACAAT-CTGGTGACAAT	0	0	0									M00212:125:000000000-JJPTF:1:1102:16064:3368 1:N:0:TAAGGCGA+ACTGCATA,Mon Jun 27 16:03:04 EDT 2022,,,,CTTTGGTAATGAAGCTCTAATCGTAGCTGATATGGCTAAGGGAAGTAGCGGAAAACCAGAGTTCACC,P008P335P20_S13_L001_R1_001,urn:local:.:11d83-ezqn4zf
303	M00212:125:000000000-JJPTF:1:1109:6540:18995 2:N:0:TAAGGCGA+ACTGCATA (reversed): AC-TGTACAAC-CTGGTGATAAT	1	0	0									M00212:125:000000000-JJPTF:1:1102:9185:3369 1:N:0:TAAGGCGA+ACTGCATA,Mon Jun 27 16:03:04 EDT 2022,,,,TTATTATGCTGTTCATCAGTCCGAGCATAGCATTGTTATTGTTGCTGTTAGTTATTAACCCAGTGTTCGCATTGCTGTGGCTATTGGTATGGCTTGCTATTAAGTTATAAAGCTAGATAAAATAAATAAATAAAGATATAAAGGTATACTTTCAGAGAGGAAATAAAAATATTTTTCCATAGGTACCCGCCCCATAA,P008P335P20_S13_L001_R1_001,urn:local:.:11d84-ezqn4zf
304	M00212:125:000000000-JJPTF:1:1110:21463:12789 1:N:0:TAAGGCGA+ACTGCATA: AC-TGTACAAT-CTGGTGATAAT	0	0	0									M00212:125:000000000-JJPTF:1:1102:22158:3375 1:N:0:TAAGGCGA+ACTGCATA,Mon Jun 27 16:03:04 EDT 2022,,,,GGCGTTAATACCGCAATGTCAGGGCTTAGAGGAGAAGCTAAAAACTTACGTGAAGCTCTAAAACTTGACCCCACAAATACCGGGAAAATGGCGCAATTGCAGAAGAACTTACAAACGCAGTTGGGCTTATCACGTGACAAAGCAACAAAATTAAAAGAAGAACTTTCTACGGTTGACAAAGGTACGTCAGCAGGTCAAAAGAAATGGCTACAACTTACTAGAGACTTAGGC,P008P335P20_S13_L001_R1_001,urn:local:.:11d85-ezqn4zf
305	M00212:125:000000000-JJPTF:1:2107:12364:16852 1:N:0:TAAGGCGA+ACTGCATA: AC-TGTACAAC-CTGGTGATAAT	1	0	0									M00212:125:000000000-JJPTF:1:1102:9233:3376 1:N:0:TAAGGCGA+ACTGCATA,Mon Jun 27 16:03:04 EDT 2022,,,,GACCAAGCACTTAAAGAAGACATTCTTGGTCAACAAAGAACAGCAAATGGCTTGGGTTGGTCTCCTACTGGTAATTGGAAAACGAAATGTGTTCAATACCTTATTAAAGGGCGTAAGCGTGATAAAGTTACAGGGGAATTTGTTGACGGTTATCGCGTAGTTGTTTATCCTCATTTGACACCAACAGCAGAAGCAACAAAAGAATCAGAAACAGATTCAGTTGACGGTGTAGACCCTATCCAATGGACTTT,P008P335P20_S13_L001_R1_001,urn:local:.:11d86-e…
306	M00212:125:000000000-JJPTF:1:2107:22246:21007 1:N:0:TAAGGCGA+ACTGCATA: AC-TGTACAAT-CTGGTGATAAT	0	0	0									M00212:125:000000000-JJPTF:1:1102:14742:3376 1:N:0:TAAGGCGA+ACTGCATA,Mon Jun 27 16:03:04 EDT 2022,,,,GTGGAACTTAACGAATACTTTAAACATAATTTTAACTACGAAGAGCTTGCAGGTTGGTATACAATGCAGGTATTAAAGTATCTAGTAAGAGCTGGCAAGAAAGAGGGCGAGAGCTACGACAAAGACCATAACAAGGCTCTAGACTATGCCAAAGAACTGGCTAAGTTAAGTAACGAGAATGAGCTTACAGAGTACACT,P008P335P20_S13_L001_R1_001,urn:local:.:11d87-ezqn4zf
307	M00212:125:000000000-JJPTF:1:1113:13907:23469 1:N:0:TAAGGCGA+ACTGCATA: AC-TGTACAAT-CT---------	0	0	0									M00212:125:000000000-JJPTF:1:1102:13237:3378 1:N:0:TAAGGCGA+ACTGCATA,Mon Jun 27 16:03:04 EDT 2022,,,,CGTTTGAAGTTACTCTTTCAAGATGTAACATTTTTACTGGTGGCTCATGCAAATAAATCAGCTTATGCAAACTCAATGGACGATAAAGCCTATATGGTAAAGCCTAGCGATGCCTTAGGCGGTTCTACTCTTACAGCTTGGGCGGAGTTTATGCTGATGTTAAGCCCTAAACGTGGAAAACATAACGACTTCTCTAAGCTATCAGTAAAAGCGCGTGGTTACCAGTTTGATGATGATTTAAACTTTTCTTA,P008P335P20_S13_L001_R1_001,urn:local:.:11d88-…
308	M00212:125:000000000-JJPTF:1:1103:20077:11932 2:N:0:TAAGGCGA+ACTGCATA (reversed): AC-TGTACAAT-CTGGTGATAAT	0	0	0									M00212:125:000000000-JJPTF:1:1102:20652:3379 1:N:0:TAAGGCGA+ACTGCATA,Mon Jun 27 16:03:04 EDT 2022,,,,ACGTCAAAGTGTATAGTCGGTTGACTATTCCAAGTATCTAATGTTTTCTTGTCTACTTCTGGCTGATTCATATACTCTCTATTCATTCTAACTCTTGTGTTATCTACTTTAATTTTAATACGCTTCTTGTATTCCTGCTGTCGTAAGTACATTAAATATTTATCTCTAGCCACAGTTACCTCCTATAAATAGTATAACACAAAATGCCTACAAAGTCAATCATAGCTTACATAACAGAGGATAAACCAAA,P008P335P20_S13_L001_R1_001,urn:local:.:11d89-e…
309	M00212:125:000000000-JJPTF:1:1110:8825:9671 2:N:0:TAAGGCGA+ACTGCATA (reversed): AC-TGTACAAT-CTGGTGATAAT	0	0	0									M00212:125:000000000-JJPTF:1:1102:18836:3385 1:N:0:TAAGGCGA+ACTGCATA,Mon Jun 27 16:03:04 EDT 2022,,,,ATTCTCGTCTGATTGCTCGTGCTAAATTAGAAACATCTTGACCAGCACCACCTTGTACATTAAATGTATTATATGTTCTATTGTCGCTTGAAACGCTATTTGTGCTTAAACCGTAACCGCTAGAAGATAAGTTAAATTCTGGCAAGCCTACTACCATAGAACCTTTAAACATTTTGCCAAGTTTCCCAGCGATACCATTAATAGCTCCTGATACTTTTTCAATCGTACCTGTTACGCCACCAAGAACT,P008P335P20_S13_L001_R1_001,urn:local:.:11d8a-ezq…
310	M00212:125:000000000-JJPTF:1:2104:5055:14853 2:N:0:TAAGGCGA+ACTGCATA (reversed): AC-TGTACAAC-CTGGTGATAAT	1	0	0									M00212:125:000000000-JJPTF:1:1102:15191:3391 1:N:0:TAAGGCGA+ACTGCATA,Mon Jun 27 16:03:04 EDT 2022,,,,CTAAAGGCGTTAATAGCGGAATTGACGGTATGAAGTCACGATTTAGCGGTCTTAGAGAGATTGCGGTAGGTGCATTCAGGCAAATTGGTTCAAGTGCCATTAGTGCTGTTGGTAATGGCTTAAGGGGCTGGATATCTGACGCAATGGATACCCAGACAGCCA,P008P335P20_S13_L001_R1_001,urn:local:.:11d8b-ezqn4zf
311	M00212:125:000000000-JJPTF:1:1105:23449:24507 2:N:0:TAAGGCGA+ACTGCATA (reversed): AC-TGTACAAT-CTGGTGATAAT	0	0	0									M00212:125:000000000-JJPTF:1:1102:22996:3391 1:N:0:TAAGGCGA+ACTGCATA,Mon Jun 27 16:03:04 EDT 2022,,,,GCTATTGAACCGACTACATACTCATTTGTTAAAGGATTGCGAAACGCATAACCAGTATTAGAAGTGCTAAAGTCAATCGCTAAGGCTTTGCTCATAAATCAGAACTCAATTCAATATAAAGCTCTTTGCTTAGTTCTCCAATATCAAACAAGTGCTTAACATAGAGTTCATATTCAATCGGAGTCAATACTTCTTTTTGTGCTAAAATATGTTCTTTATTCATTTCTTTATTCTCCCTTAAAAATTAAAG,P008P335P20_S13_L001_R1_001,urn:local:.:11d8c-e…
312	M00212:125:000000000-JJPTF:1:1105:18278:17741 1:N:0:TAAGGCGA+ACTGCATA (reversed): AC-TGTACAAC-CTGGTGATAAT	1	0	0									M00212:125:000000000-JJPTF:1:1102:12927:3394 1:N:0:TAAGGCGA+ACTGCATA,Mon Jun 27 16:03:04 EDT 2022,,,,GGCTTGGTCGTGCTGAATTTCTAGTCAGACAGTCAAAGAAATTGCATAACGCTTGTGAAAATGATTATTCTAAACGTGCATTAGTTAGAGCCTTGCAATTAAAATCAGAAATAAATAAAAAAATAACATCTAATGC,P008P335P20_S13_L001_R1_001,urn:local:.:11d8d-ezqn4zf
313	M00212:125:000000000-JJPTF:1:1108:8909:18813 2:N:0:TAAGGCGA+ACTGCATA: ------ACAAT-CTGGTGATAAT	0	0	0									M00212:125:000000000-JJPTF:1:1102:13927:3402 1:N:0:TAAGGCGA+ACTGCATA,Mon Jun 27 16:03:04 EDT 2022,,,,TACATCAAGCATAGCTAAAGAAATGCAAACTAAAGTAACAGAACGCATGGGAGATTGGTTTGAAGCAGAGTTTAAAGCGAAGGCTAATAGCGCAAGCCGAAGGACTAGATTAATCAGAAGCCACGGTCATACCTATACTTATGCTAGATATCAAAATACTGGGCAATTATCAGGAAACTTAAAACAAGTTAAAAAAGGCGATAAAATAGTCGTTAATGCAGGTACTAGGGCTAATTACACTAGCGGTTAT,P008P335P20_S13_L001_R1_001,urn:local:.:11d8e-e…
314	M00212:125:000000000-JJPTF:1:1113:18428:26503 2:N:0:TAAGGCGA+ACTGCATA (reversed): AC-TGTACAAT-CTGGTGATAAT	0	0	0									M00212:125:000000000-JJPTF:1:1102:17862:3405 1:N:0:TAAGGCGA+ACTGCATA,Mon Jun 27 16:03:04 EDT 2022,,,,CAAATGTAAGTGTGCGCTCGTTTACCTTGAGCAATTGCCGATGCAACTTGTGT,P008P335P20_S13_L001_R1_001,urn:local:.:11d8f-ezqn4zf
315	M00212:125:000000000-JJPTF:1:1105:20820:11901 1:N:0:TAAGGCGA+ACTGCATA (reversed): AC-TGTACAAG-CTGGTGATAAT	0	1	0									M00212:125:000000000-JJPTF:1:1102:12114:3406 1:N:0:TAAGGCGA+ACTGCATA,Mon Jun 27 16:03:04 EDT 2022,,,,CATTAATGTTAATGACTTAATACCGTATATTAACGACTTTAGAAGTAAGACAGGGTGCAGACTTAGAAAAATCGGTTATGACCCAGCACGATATGAAATTTTAAAAGGACTGATTGAACGTTATTTCTTTGACAAAGACGGAGATAACCAAAGAGCGATTCGACAAGGTTTCTCAATGAACGACTATATCAAGCTATTAAAATCTAAGTTAGTGGAAAATAAACTTATCCATAACCAAAAAGTCATGCAGT,P008P335P20_S13_L001_R1_001,urn:local:.:11d8g-…
316	M00212:125:000000000-JJPTF:1:1105:6504:19106 1:N:0:TAAGGCGA+ACTGCATA: AC-TGTACAAT-CTGGTGATAAT	0	0	0									M00212:125:000000000-JJPTF:1:1102:20917:3423 1:N:0:TAAGGCGA+ACTGCATA,Mon Jun 27 16:03:04 EDT 2022,,,,GGTCTGTATAGTCGTCTGTTTCCTTATTCTTAACGAATACGACAGCGAAATTATAAGCCGAACGTTCTGTTATTGTTTCCGTGTCCATTATCACGCTTTGCTTAATATCTACCCTTGTCGTGATTCTATTTCTATTCCAGCTTCTTGAAGCAAAGTTAATGAATAACAAGTTTCTAGGGTCTGTTTCAGATGAAGCATGTTGAATTGTCGTAGTTGGTTGAAATTGAACCTTTGAAAATATCCTTTTTG,P008P335P20_S13_L001_R1_001,urn:local:.:11d8h-ez…
317	M00212:125:000000000-JJPTF:1:1102:10339:18774 1:N:0:TAAGGCGA+ACTGCATA: AC-TGTACAAT-CTGGTGACAAT	0	0	0									M00212:125:000000000-JJPTF:1:1102:20038:3437 1:N:0:TAAGGCGA+ACTGCATA,Mon Jun 27 16:03:04 EDT 2022,,,,TTGTAACCCTAAATTAGAGGGCTGGTAAAATCTAACTTTTCCATTTGTTACGTCCCAAACTTTATCGTCTGTTCCGTCTAAGTTGGTATGTATTTTATACTGTCTTACCATTAAGCCCTCCCTAGGTCAAATTCTCGTCTGATTGCTCGTGCTAAATTAGAAACATCTTGACCAGCACCACCTTGTACATTAAATGTATTATATGTTCTATTGTCGCTTGAAACGCTATTTGTGCTTAAACCGTAACCG,P008P335P20_S13_L001_R1_001,urn:local:.:11d8i-ez…
318	M00212:125:000000000-JJPTF:1:1114:15826:6124 1:N:0:TAAGGCGA+ACTGCATA (reversed): AC-TGTACAAC-CTGGTGATAAT	1	0	0									M00212:125:000000000-JJPTF:1:1102:14988:3440 1:N:0:TAAGGCGA+ACTGCATA,Mon Jun 27 16:03:04 EDT 2022,,,,AAGTATTCCCGAAGTTGAAGAAGAACAAACGGAGGATAAAAAAGAATGAAAAGATTAATCAAAAAATCTGCCATTGGAATGTTCGCTTTCTTTGTTGTTGCAGCAAGTGGACCTGTATTTGCGGCATCCGGTGACCAAGGTGTGGACTGGTCAAAATATAACGGAACTTACGGTAATTTTGGTTATGCTCATGATAAATTTGCTTTTAGTCAAATCGGAGGAACTTATGGCGGTTCATTCGTGGACCAAG,P008P335P20_S13_L001_R1_001,urn:local:.:11d8j-e…
319	M00212:125:000000000-JJPTF:1:1102:10339:18774 2:N:0:TAAGGCGA+ACTGCATA (reversed): AC-TGTACAAT-CTGGTGACAAT	0	0	0									M00212:125:000000000-JJPTF:1:1102:19022:3441 1:N:0:TAAGGCGA+ACTGCATA,Mon Jun 27 16:03:04 EDT 2022,,,,CTCCTAAAATGTACACAGCAAAAAATAATGGAGATGTCATTGATTATAGCACTTATGGCGGAGACGGAACAGACTTGCCAGAAGTAAGGACAGCAAAAACATTATTTTATGATAGAGATGAACACGGAAACCCTCCAGATATATCAACTATTAAAGCAGAAGTTTCGCCCTCTACAATCGTCACAAGATTAATTTTCAACCAAAATGAGCTTTTGCCTTTATATGTTAATGACTTGGTAGATATATGGTAT,P008P335P20_S13_L001_R1_001,urn:local:.:11d8k-…
320	M00212:125:000000000-JJPTF:1:1108:3902:18829 2:N:0:TAAGGCGA+ACTGCATA: AC-TGTACAAT-CTGGTGATAAT	0	0	0									M00212:125:000000000-JJPTF:1:1102:21459:3441 1:N:0:TAAGGCGA+ACTGCATA,Mon Jun 27 16:03:04 EDT 2022,,,,TCTCAATTCTCTGCTATATGGGATAACCTAAAAAGTGCGTTCGGTTCGGTAATTGGAATTATTGGTAACCTTATAAAATCTTTTGCTGGAGTTGATGAATCTACTTCAAAAAATTCGACTTCTGTTGAAAATGTAGCAAACACAATATCTTCACTTGCTAATAAGTTCGCTGATATCACGAAAAAAATTGCTGACTTCATTGGTAAAATTAGTAAAAGCAAGGAAGCAATGGATGCTATAAAAGTAGCTTT,P008P335P20_S13_L001_R1_001,urn:local:.:11d8l-…
321	M00212:125:000000000-JJPTF:1:2106:12173:3736 1:N:0:TAAGGCGA+ACTGCATA (reversed): AC-TGTACAAT-CTGGTGATAAT	0	0	0									M00212:125:000000000-JJPTF:1:1102:10368:3449 1:N:0:TAAGGCGA+ACTGCATA,Mon Jun 27 16:03:04 EDT 2022,,,,CCTACTGTATTAGTAGACCAAAAATATCACATTGACATGCAAGACCTTACAAAAGTTGATGCCTTTGAATGGAAAACTAACAGCAACATGATTTTGGTTGAGACACTAACAAGCGGACACGTTGAAACTTATAACGCTGGTGCAGTAATTACAGTTTCATAAGAACAAAACGGAGGAAGTAGATGATAGATTATATTAAGGTCTATTGTGGTATTCCGATTTTAGTAACAGCTTATGATAGTAAACTTAT,P008P335P20_S13_L001_R1_001,urn:local:.:11d8m-e…
322	M00212:125:000000000-JJPTF:1:1112:19520:23071 1:N:0:TAAGGCGA+ACTGCATA (reversed): -C-TGTACAAT-CTGGTGATAAT	0	0	0									M00212:125:000000000-JJPTF:1:1102:8318:3449 1:N:0:TAAGGCGA+ACTGCATA,Mon Jun 27 16:03:04 EDT 2022,,,,ATGTCATTGATTATAGCACTTATGGCGGAGACGGAACAGACTTGCCAGAAGTAAGGACAGCAAAAACATTATTTTTTGATAGAGATGAACACGGAAACCCTCCAGATATATCAACTATTAAAGCAGAAGTTTCGCCCTCTACAATCGTCACAAGATTAATTTTCAACCAAAATGAGCTTTTGCCTTTATATGTTAATGACTTGGTAGATATATGGTATGACGGTAAACTGTTTTCTGGGTATATAGCCGTT,P008P335P20_S13_L001_R1_001,urn:local:.:11d8n-e…
323	M00212:125:000000000-JJPTF:1:1101:19779:3083 1:N:0:TAAGGCGA+ACTGCATA: AC-TGTACAAT-CTGGTGATAAT	0	0	0									M00212:125:000000000-JJPTF:1:1102:14577:3449 1:N:0:TAAGGCGA+ACTGCATA,Mon Jun 27 16:03:04 EDT 2022,,,,ATGCTATTGCGTTCGCCCTTAGAACTCCAATTAAGGACTTCATCTAAATCAGATCCTGCCATACTAATCAAAGTATCAGAACCGACATCAGATTTTTTATATTTTACATGATTAAATTCGACTTTTGTTATTTCATTAGCGATTTTATTATGAATGTTAGTCACAAAGGCACTTGTATAT,P008P335P20_S13_L001_R1_001,urn:local:.:11d8o-ezqn4zg
324	M00212:125:000000000-JJPTF:1:1112:18480:24994 1:N:0:TAAGGCGA+ACTGCATA: AC-TGTACAAT-CTGGTGATAAT	0	0	0									M00212:125:000000000-JJPTF:1:1102:19067:3451 1:N:0:TAAGGCGA+ACTGCATA,Mon Jun 27 16:03:04 EDT 2022,,,,CCTATAAATAGTATAACACAAAATGCCTACAAAGTCAATCATAGCTTACATAACAGAGGATAAACCAAACCTGAAAAGTGCATTTGATATAATAAGTACATAAGTTAAGAGAGGAAAGCAAATGACAGAAGAACAGCTACTATTTAAGC,P008P335P20_S13_L001_R1_001,urn:local:.:11d8p-ezqn4zg
325	M00212:125:000000000-JJPTF:1:1114:12056:16617 1:N:0:TAAGGCGA+ACTGCATA (reversed): AC-TGTACAGT-CTGGTGATAAT	0	0	0									M00212:125:000000000-JJPTF:1:1102:12921:3464 1:N:0:TAAGGCGA+ACTGCATA,Mon Jun 27 16:03:04 EDT 2022,,,,CTTCATAACCATTAATAACAGCGTCTAACATTTTTCCTTTTTCATCAAGAGTGAATGGTTCTTTTTCGCCTTTTTCATAACATTTTCCATTACCGTCTTTAAGATAATGGTTCCAACCATACCGACTGATATAATGGAAAGCTCTATCATTACAGACAAAGGTTTTAAGATAATCAGCTTGTTCTTGCGTTAATTTAACCACTATTTATAG,P008P335P20_S13_L001_R1_001,urn:local:.:11d8q-ezqn4zg
326	M00212:125:000000000-JJPTF:1:2106:12577:5373 1:N:0:TAAGGCGA+ACTGCATA (reversed): AC-TGTACAAT-CTGGTGATAAT	0	0	0									M00212:125:000000000-JJPTF:1:1102:20026:3466 1:N:0:TAAGGCGA+ACTGCATA,Mon Jun 27 16:03:04 EDT 2022,,,,TTGCACTTGTTGAGGGAGACGGAACAAACGGCTTTAAATCAATTGACAAAGAAGCAGATGTCAAAAAAATCAAAAAAATTACTACAAAAGCCAAATCAGCTGGCAAAACTCCATTTGCTGACGCTATTGAAGAAGCGGTTGACTTTGTTCGCCCTACTGCTGGACGTCGTTATTTGATTGTTAAAACAGAAGACCGTAAAGCCTTGTTAGATGAGTTACGTCAAGCAACTGCAAATGCTAACGTTCGCATT,P008P335P20_S13_L001_R1_001,urn:local:.:11d8r-…
327	M00212:125:000000000-JJPTF:1:1112:18480:24994 2:N:0:TAAGGCGA+ACTGCATA (reversed): AC-TGTACAAT-CTGGTGATAAT	0	0	0									M00212:125:000000000-JJPTF:1:1102:17132:3469 1:N:0:TAAGGCGA+ACTGCATA,Mon Jun 27 16:03:04 EDT 2022,,,,GAGTATTGCATGGCTTGGAGGAATCATCTAATGAATTTTAAAAAGAATCGGCACTATGCCAATGAATACGGTGTGGAACTTAACGAATACTTTAAACATAATTTTAACTACGAAGAGCTTGCAGGTTGGTATACAATGCAGGTATTAAAGTATCTAGTAAGAGCTGGCAAGAAAGAGGGCGAGAGCTACGACAAAGACCATAACAAGGCTCTAGACTATGCCAAAGAACTGGCTAAGT,P008P335P20_S13_L001_R1_001,urn:local:.:11d8s-ezqn4zg
328	M00212:125:000000000-JJPTF:1:2107:7814:23900 1:N:0:TAAGGCGA+ACTGCATA (reversed): AC-TGTACAAT-CT---------	0	0	0									M00212:125:000000000-JJPTF:1:1102:12017:3472 1:N:0:TAAGGCGA+ACTGCATA,Mon Jun 27 16:03:04 EDT 2022,,,,ATTAAAAGAAGAACTTTCTACGGTTGACAAAGGTACGTCAGCAGGTCAAAAGAAATGGCTACAACTTACTAGAGACTTAGGCACAGCAGAAACACAAGCCAATAGGCTGGAAAGCGAAATAAAGCAAGTCGAGGGTGCTATTAAATCAGGTTCTTGGCATATTGACGCTAAAATGGATACTAAAGGCGTTAATAGCGGAATTGACGGTATGAAGTCACGATTTAGCGGTCTTAGAGAGATTGCGGTAGGTG,P008P335P20_S13_L001_R1_001,urn:local:.:11d8t-…
329	M00212:125:000000000-JJPTF:1:2104:21088:26355 2:N:0:TAAGGCGA+ACTGCATA (reversed): AC-TGTACAAT-CTGGTGATAAT	0	0	0									M00212:125:000000000-JJPTF:1:1102:13465:3478 1:N:0:TAAGGCGA+ACTGCATA,Mon Jun 27 16:03:04 EDT 2022,,,,ACACGGCTCTTAGCGCTTCTTTGAAAGATACTGTTATGCAAATGAACCCCTCATTACAGCAGTATGGTTCATTCAATGAAGCTGTTTCAGCTGGTGCTGTCTCAATGGATATGCTCGATAAGGCTATGCAAAAAGCAGCAGACGGTTCAAGCGGTGCTACAAAAACCATAAGGGATACTTGGTCTGGTTTTAATGAAGACTTATCGCAAGCCTTACTTCCTACACTTGCGGCTTTAACTCCTGTTATCAAT,P008P335P20_S13_L001_R1_001,urn:local:.:11d8u-…
330	M00212:125:000000000-JJPTF:1:1101:15517:21919 1:N:0:TAAGGCGA+ACTGCATA: AC-TGTACAAC-CTGGTGATAAT	1	0	0									M00212:125:000000000-JJPTF:1:1102:10494:3478 1:N:0:TAAGGCGA+ACTGCATA,Mon Jun 27 16:03:04 EDT 2022,,,,GGATATAACCTTTACCCCAATAGCTCCATAATTCGCTTATCAAGCCATATAAGCACTCGTTAGGCCCAACCCTATACTTTGTTTCGTTCATCTCTTCGAGCTCTTTAGATAGCTTTCTAACGCCTCTAGCATAATGTTTACTTGCTTTTTCTTCTGCCCTTAAACTTTTGAAGTTGCTTTTCATAAATGAACTCTCTAATATCTTCTTTCTGTTGCTTTTCCTCTTTATCAGACCAGCCAACTTTTTGAC,P008P335P20_S13_L001_R1_001,urn:local:.:11d8v-e…
331	M00212:125:000000000-JJPTF:1:2103:3195:21312 1:N:0:TAAGGCGA+ACTGCATA (reversed): TC-TGTACAAT-CTGGTGATAAT	0	0	0									M00212:125:000000000-JJPTF:1:1102:19839:3479 1:N:0:TAAGGCGA+ACTGCATA,Mon Jun 27 16:03:04 EDT 2022,,,,ATTATATGGGATACGGTCAATAAAGACTTCCCTCAGCCAAAACAAGAACCAGGCTCAGTCGCTACTCCTTGGATGCCTTCAGCTGGCGAAGTAACGGTTGCAGACTATCCGAAGTATGTAGGTTTTAGTAATATCATTAAACCTAATAAGAAAAGTTCTGATTACAAATGGTTACCAATGGGGTTAGTATCAATTGATAGTGCTACTGGCTCACTCAAGCCTGCGGTTATAGGCATTGACTATGCTCAAG,P008P335P20_S13_L001_R1_001,urn:local:.:11d8w-e…
332	M00212:125:000000000-JJPTF:1:2106:12577:5373 2:N:0:TAAGGCGA+ACTGCATA: AC-TGTACAAT-CTGGTGATAAT	0	0	0									M00212:125:000000000-JJPTF:1:1102:14690:3479 1:N:0:TAAGGCGA+ACTGCATA,Mon Jun 27 16:03:04 EDT 2022,,,,GCACCTTTGAGTCACTAAGTGACAAATATACCGTCTTGTCTTCTATCGTGTCCTTAACGCCTAAAATAACTTCATTTAAAGGCATTGTAAGTAAATTGTTGTACCAATCTATATAAGAATCAAATTCGTTCATAGTCCGTTACTTACGACCCCCTCTAAAATCATCTTGTTATTCTTAGGGTTTCTTTCCCATGTTGTCCGCTTGAAAGTTTCGCCTTTTTCGTCTAAGAAATAGTTGAAAATTAAGTCTT,P008P335P20_S13_L001_R1_001,urn:local:.:11d8x-…
333	M00212:125:000000000-JJPTF:1:2106:21057:21377 2:N:0:TAAGGCGA+ACTGCATA (reversed): AC-TGTACAAT-CTGGTGACAAT	0	0	0									M00212:125:000000000-JJPTF:1:1102:11766:3481 1:N:0:TAAGGCGA+ACTCCATA,Mon Jun 27 16:03:04 EDT 2022,,,,GCTCTAGACTATGCCAAAGAACTGGCTAAGTTAAGTAACGAGAATGAGCTTACAGAGTACACTACTGAAGATATTATGGGCTTTACACAAGATATGGCCGATGATTTCAAAAACTGGAAAGGCGAATAAAATGACAGAAAAAATTATTATCTCTAAAGAGTTGAACGAATGGCTAGAAG,P008P335P20_S13_L001_R1_001,urn:local:.:11d8y-ezqn4zg
334	M00212:125:000000000-JJPTF:1:2111:16691:6266 2:N:0:TAAGGCGA+ACTGCATA (reversed): AC-TGTACAAT-CTGGTGATAAT	0	0	0									M00212:125:000000000-JJPTF:1:1102:19163:3481 1:N:0:TAAGGCGA+ACTGCATA,Mon Jun 27 16:03:04 EDT 2022,,,,TAATTACTCCGCTCATTTAGTTTTACGTGCTGTGAATTGGCATAAACTAATCAGCACAACCTGTCAGCAAATGCTACAATTTCAGTAAGTAAGTTAAACAACGGCTTTCAAATAGTATAAAACTAAGACACCTTAAACTTAAATACTTATCTCTTATAGAG,P008P335P20_S13_L001_R1_001,urn:local:.:11d8z-ezqn4zg
335	M00212:125:000000000-JJPTF:1:1109:21710:20284 2:N:0:TAAGGCGA+ACTGCATA (reversed): AC-TGTACAAT-CTGGTGATAAT	0	0	0									M00212:125:000000000-JJPTF:1:1102:22624:3484 1:N:0:TAAGGCGA+ACTGCATA,Mon Jun 27 16:03:04 EDT 2022,,,,GTCTACTTCTGGCTGATTCATATACTCTCTATTCATTCTAACTCTTGTGTTATCTACTTTAATTTTAATACGCTTCTTGTATTCCTGCTGTCGTAAGTACATTAAATATTTATCTCTAGCCACAGTTACCTCCTATAAAT,P008P335P20_S13_L001_R1_001,urn:local:.:11d90-ezqn4zg
336	M00212:125:000000000-JJPTF:1:1110:16484:13999 1:N:0:TAAGGCGA+ACTGCATA (reversed): AC-TGTACAAT-CTGGTGATAAT	0	0	0									M00212:125:000000000-JJPTF:1:1102:20040:3484 1:N:0:TAAGGCGA+ACTGCATA,Mon Jun 27 16:03:04 EDT 2022,,,,TGTTGAGGGAGACGGAACAAACGGCTTTAAATCAATTGACAAAGAAGCAGATGTCAAAAAAATCAAAAAAATTACTACAAAAGCCAAATCAGCTGGCAAAACTCCATTTGCTGACGCTATTGAAGAAGCGGTTGACTTTGTTCGCCCTACTGCTGGACGTCGTTATTTGATTGTTAAAACAGAAGACCGTAAAGCCTTGTTAGATGAGTTACGTCAAGCAACTGCAAATGCTAACGTTCGCATTAAAAATG,P008P335P20_S13_L001_R1_001,urn:local:.:11d91-…
337	M00212:125:000000000-JJPTF:1:2108:18900:13566 1:N:0:TAAGGCGA+ACTGCATA: AC-TGTACAGT-CTGGTGA----	0	0	0									M00212:125:000000000-JJPTF:1:1102:20696:3485 1:N:0:TAAGGCGA+ACTGCATA,Mon Jun 27 16:03:04 EDT 2022,,,,GTATTATCATATGCAATAACTAAGCTCTCTCCACCATATTGTCCGCCTAAAATCATCCAGTTAAGCACGCGCGTAGCCATTAAACTTGACTTACCAGAACCACGTCCTAGGTTAAGGAAAATTTCATTAACTAGGTTGACCTGAATTCCTTTTTCATCTACCATATCATAGCCTAACATTAACTCATACCACCATCGCTGTGTAGGCAATAGCTCAATTTTCATTAGGTTTCCAGTAGTCAGGTAGAAGTT,P008P335P20_S13_L001_R1_001,urn:local:.:11d92-…
338	M00212:125:000000000-JJPTF:1:1113:13907:23469 2:N:0:TAAGGCGA+ACTGCATA (reversed): AC-TGTACAAT-CT---------	0	0	0									M00212:125:000000000-JJPTF:1:1102:16197:3488 1:N:0:TAAGGCGA+ACTGCATA,Mon Jun 27 16:03:04 EDT 2022,,,,ACACGGAAGATCTACCTTTCTAGAAAGTCGGTTAAATGTACACAGCAGAAGAGAGAGAGCAAATCATCGACATCGTGGATAAAATGAGCTTACTAAGACAAGACTTTGACGGAGCTTTCACTTGGATAAAGGAAAACGTGGCAATGCCCTTTGACTTCGACGGAGAACAGCAATTTATATCAGACTTGAAGCAGTTAGTTAAAATTAACGCTTTGAAGTTTGGTAAAATATATGAAGG,P008P335P20_S13_L001_R1_001,urn:local:.:11d93-ezqn4zg
339	M00212:125:000000000-JJPTF:1:2105:23939:8183 2:N:0:TAAGGCGA+ACTGCATA (reversed): AC-TGTACAAT-CTGGTGATAAT	0	0	0									M00212:125:000000000-JJPTF:1:1102:9708:3489 1:N:0:TAAGGCGA+ACTGCATA,Mon Jun 27 16:03:04 EDT 2022,,,,TCATTATGCCATTCTGCTTTTATCATTTCTTCTAATGCACGATACAACCAGCCATAAACCTCTACATGTAAGTTAATTGCCTTGTTTTCGTAATTGTTCATTTAACGCTCTCAGTGTATTTTTTGCCAATTCTTTGCTTGGTGTAATCAATATAGGTGTGTGTCCGTGTCTGTAC,P008P335P20_S13_L001_R1_001,urn:local:.:11d94-ezqn4zg
340	M00212:125:000000000-JJPTF:1:2113:20361:11579 1:N:0:TAAGGCGA+ACTGCATA (reversed): AC-TGTACAAT-CTGGTGATAAT	0	0	0									M00212:125:000000000-JJPTF:1:1102:23172:3504 1:N:0:TAAGGCGA+ACTGCATA,Mon Jun 27 16:03:04 EDT 2022,,,,GCTTTAAGTAGTTCCATGTTAGGATATCCAAGTTCTTCAGCTCTATTTAGTGCTGGCTGGATCTCTCTAAGTCGTTGCTTTTCAGCTTCAAGTTCTTTTTGTTCTTCTGTCAAGTCAGGTAAATCTTCATTGGAGTAGATGTATAGCCCTAAACCATGACGTGCAATTGCTTTAACTAGTCCACGCTGAATGGCTTTATTTACGTCCATAGAAGTCAGTTTTTCAACTGGGATAGATT,P008P335P20_S13_L001_R1_001,urn:local:.:11d95-ezqn4zg
341	M00212:125:000000000-JJPTF:1:2107:7814:23900 2:N:0:TAAGGCGA+ACTGCATA: AC-TGTACAAT-CT---------	0	0	0									M00212:125:000000000-JJPTF:1:1102:17344:3506 1:N:0:TAAGGCGA+ACTGCATA,Mon Jun 27 16:03:04 EDT 2022,,,,CGCAAGAAAATACTGAATCAACATAAGAAAAGTTTAAATCATCATCAAACTGGTAACCACGCGCTTTTACTGATAGCTTAGAGAAGTCGTTATGTTTTCCACGTTTAGGGCTTAACATCAGCATAAACTCCGCCCAAGCTGTAAGAGTAGAAC,P008P335P20_S13_L001_R1_001,urn:local:.:11d96-ezqn4zg
342	M00212:125:000000000-JJPTF:1:2102:17763:21277 1:N:0:TAAGGCGA+ACTGCATA: AC-TGTACAAT-CTGGTGATAAT	0	0	0									M00212:125:000000000-JJPTF:1:1102:16622:3512 1:N:0:TAAGGCGA+ACTGCATA,Mon Jun 27 16:03:04 EDT 2022,,,,ACCTAGGACGTGGTTCTGGTAAGTCAAGTTTAATGGCTACGCGCGTGCTTAACTGGATGATTTTAGGCGGACAATATGGTGG,P008P335P20_S13_L001_R1_001,urn:local:.:11d97-ezqn4zg
343	M00212:125:000000000-JJPTF:1:2101:4275:7711 1:N:0:TAAGGCGA+ACTGCATA (reversed): AC-TGTACAAT-CTGGTGATAAT	0	0	0									M00212:125:000000000-JJPTF:1:1102:16161:3515 1:N:0:TAAGGCGA+ACTGCATA,Mon Jun 27 16:03:04 EDT 2022,,,,ATCTATATGGGGCGGAGTAACTGGCTTTTTTAGTGGAATATTCGACGCAGTTAGTTCAGTAGTTTCTACAGTATTTAGCGCTATTGGTGGCTTTGCTAGTTCAGCTTGGGATGTACTGGTTAGCGTATGGAGTGCAGTAGCTGGCTTCTTTGGTGGAATATTTAATGCTGTAAGTGGAGTTGTATCTAGCGTTTTCAGCGCAATCGGTAGTTTTGCTTCTAGTGCTTGGGGAGTAGTTCAGTCAATATGGA,P008P335P20_S13_L001_R1_001,urn:local:.:11d98-…
344	M00212:125:000000000-JJPTF:1:1114:20326:22924 1:N:0:TAAGGCGA+ACTGCATA (reversed): AC-TGTACAAC-CTGGTGATAAT	1	0	0									M00212:125:000000000-JJPTF:1:1102:12358:3521 1:N:0:TAAGGCGA+ACTGCATA,Mon Jun 27 16:03:04 EDT 2022,,,,CATTTGGTACCAAGTCGGAGGTTCGCAAGAAGTAGCAAAAGCAGCACTTGACCGCTACTTGCCAAGAATTCAAACACCAAAGAATTCTATTGTTGCTTTAGACTATGAAGGTGGAGCAAGTGGAGATAAGCAAGCAAATACCGATGCGATTCTTTACGGAATGCGTCGAGTAAAAGCAGCTGGATATACTCCAATGTATTATTCTGACAAGCCTTACACTTTGGCAAACGTCAATTATAAGCAAATCGTCA,P008P335P20_S13_L001_R1_001,urn:local:.:11d99-…
345	M00212:125:000000000-JJPTF:1:2107:15181:5120 1:N:0:TAAGGCGA+ACTGCATA (reversed): AC-TGTACAAT-CTGGTGATAAT	0	0	0									M00212:125:000000000-JJPTF:1:1102:13352:3529 1:N:0:TAAGGCGA+ACTGCATA,Mon Jun 27 16:03:04 EDT 2022,,,,ATTATATCCTCAACTTCCTAAGACACCCACTGGAGTTAGATTTTTAGACGATATTGGAAATGAATATACTGCAATTGCATTTAAGACGGAAGAATTACAAGACTACATTTTAATAAATACAGATGTAAATGACGAAACTTATCAAGGTTGGAAGGGGACAACTGCTCTAAATTTATTCCCTGTAATGGACTTTGAGCGATACAGAACTCGTATAATTGAAAAAGGTCAAATGGAGCTAATCAATTTAAGTA,P008P335P20_S13_L001_R1_001,urn:local:.:11d9a-…
346	M00212:125:000000000-JJPTF:1:1106:5594:9475 1:N:0:TAAGGCGA+ACTGCATA (reversed): AC-TGTACAAT-CTGGTGATAAT	0	0	0									M00212:125:000000000-JJPTF:1:1102:8362:3529 1:N:0:TAAGGCGA+ACTGCATA,Mon Jun 27 16:03:04 EDT 2022,,,,AGCGCACACTTACATTTGGTACCAAGTCGGAGGTTCGCAAGAAGTAGCAAAAGCAGCACTTGACCGCTACTTGCCAAGAATTCAAACACCAAAGAATTCTATTGTTGCTTTAGACTATGAAGGTGGAGCAAGTGGAGATAAGCAAGCAAATACCGATGCGATTCTTTACGGAATGCGTCGAGTAAAAGCAGCTGGATATACTCCAATGTATTATTCTGACAAGCCTTACACTTTGGCAAACGTCAATTATA,P008P335P20_S13_L001_R1_001,urn:local:.:11d9b-e…
347	M00212:125:000000000-JJPTF:1:1105:20820:11901 2:N:0:TAAGGCGA+ACTGCATA: AC-TGTACAAG-CTGGTGATAAT	0	1	0									M00212:125:000000000-JJPTF:1:1102:12128:3532 1:N:0:TAAGGCGA+ACTGCATA,Mon Jun 27 16:03:04 EDT 2022,,,,GTTTTAAAAGAAGTAAACTCTAGCCCTTGTTTTGTACTCTTGAAAATCTTGTTTTCATTGTACACTCTTAATGTATCACTTGCTTCCGTTTGATTCCTAACTTGGTCAAATACGTGTCTAGCCTGTGTATTATCATATGCAATAACTAAGCTCTCTCCACCATATTGTCCGCCTAAAATCATCCAGTTAAGCACGCGCGTAGCCATTAAACTTGACTTACCAGAACCACGTCCTAGGTTAAGGAAAATTT,P008P335P20_S13_L001_R1_001,urn:local:.:11d9c-e…
348	M00212:125:000000000-JJPTF:1:2112:6788:15371 2:N:0:TAAGGCGA+ACTGCATA: AC-TGTACAAC-CTGGTGATAAT	1	0	0									M00212:125:000000000-JJPTF:1:1102:14095:3535 1:N:0:TAAGGCGA+ACTGCATA,Mon Jun 27 16:03:04 EDT 2022,,,,GATTATATGTATACCAAAAAACTTGAAAAAGATAAAATTGACCCTACTGTTGCTTTGACAATGGCTTTAGAAATGGCGGTGTCAGATGAAGTATAACGTTGACACAGTCAGAGAGAGTGGCTGGTGTAAAAAAAAAGAAATGTTGTCCCTCCGGGGTTATTTAAAGCCAAGGGGTAAGAAGAACTGCGGAAGATGTGGGGGTGTCTCTTTTAAACATCCTCCCGGCCCCCAAACTCAGGCGGATATCGCTT,P008P335P20_S13_L001_R1_001,urn:local:.:11d9d-…
349	M00212:125:000000000-JJPTF:1:2101:11493:3058 1:N:0:TAAGGCGA+ACTGCATA: AC-TGTACAAT-CTGGTGATAAT	0	0	0									M00212:125:000000000-JJPTF:1:1102:11830:3544 1:N:0:TAAGGCGA+ACTGCATA,Mon Jun 27 16:03:04 EDT 2022,,,,CCAATACCATTACTTTGCCAGATATTATTAGTTGATTGTAACCCTAAATTAGAGGGCTGGTAAAATCTAACTTTTCCATTTGTTACGTCCCAAACTTTATCGTCTGTTCCGTCTAAGTTGGTATGTATTTTATACTGTCTTACCATTAAGCCCTCCCTAGGTCAAATTCTCGTCTGATTGCTCGTGCTAAATTAGAAACATCTTGACCAGCACCACCTTGTAC,P008P335P20_S13_L001_R1_001,urn:local:.:11d9e-ezqn4zg
350	M00212:125:000000000-JJPTF:1:2111:18468:24530 2:N:0:TAAGGCGA+ACTGCATA (reversed): AC-TGTACAAT-CTGGTGATAAT	0	0	0									M00212:125:000000000-JJPTF:1:1102:19565:3551 1:N:0:TAAGGCGA+ACTGCATA,Mon Jun 27 16:03:04 EDT 2022,,,,GTGTATTTACATCTATCTTATTGGTAGTAGCTGGAGTATTAAACGTTTTGAATTGAAACAATAGGTGTGCTGATTGACGGTGCTTAAATGTCATAGAGTTGACAGCCAAGCATAGGGTGCAAGGTGACGGGAATGCCTTAGTTAAATG,P008P335P20_S13_L001_R1_001,urn:local:.:11d9f-ezqn4zg
351	M00212:125:000000000-JJPTF:1:2106:9988:14246 1:N:0:TAAGGCGA+ACTGCATA (reversed): AC-TGTACAAT-CTGGTGATAAT	0	0	0									M00212:125:000000000-JJPTF:1:1102:9130:3554 1:N:0:TAAGGCGA+ACTGCATA,Mon Jun 27 16:03:04 EDT 2022,,,,TCGCTACGTGGGTCAAAGATAGAGAAGCGATGAACCCACCTTTCAAACGTAGACTTGTGATTGATTTGACGGTAGTCTTCGCGCTATGGGTTTTATATGCAGTCTTTTACTTTACTCAAACTCCTTCAACCTCTGACATTGCGAAAACTGTAATTAACGTAGGTTTGCTATACTTTGTAGGTCAATTTATTTATTTAATTGCAAGTATCAGCCCTATGTTTGCCGGTTTGGTTAAACTTATCAAGAAGAAT,P008P335P20_S13_L001_R1_001,urn:local:.:11d9g-e…
352	M00212:125:000000000-JJPTF:1:1107:12762:10640 2:N:0:TAAGGCGA+ACTGCATA (reversed): AC-TGTACAAT-CTGGTGATAAT	0	0	0									M00212:125:000000000-JJPTF:1:1102:18577:3556 1:N:0:TAAGGCGA+ACTGCATA,Mon Jun 27 16:03:04 EDT 2022,,,,GCAAAAAGGATATTTTCAAAGGTTCAATTTCAACCAACTACGACAATTCAACATGCTTCATCTGAAACAGACCCTAGAAACTTGTTATTCATTAACTTTGCTTCAAGAAGCTGGAATAGAAATAGAATCACGACAAGGG,P008P335P20_S13_L001_R1_001,urn:local:.:11d9h-ezqn4zg
353	M00212:125:000000000-JJPTF:1:2111:18106:6226 2:N:0:TAAGGCGA+ACTGCATA: AC-TGTACAAC-CTGGTGATAAT	1	0	0									M00212:125:000000000-JJPTF:1:1102:17075:3566 1:N:0:TAAGGCGA+ACTGCATA,Mon Jun 27 16:03:04 EDT 2022,,,,ATCATAAAGTCCATCTCGTTTAAGTCCGCCAGAAGTGATATAAATACTTTGCCAGTTATCTTGTTTTTGACGTGAACCTTTATTAACTGATTCTGTTATATCTTCTCCATATGTATGAACTTCATCAAATATATTGAGTGAACTGTTACCACCTTGCGCTCGCAAAGTATCATTTGTTTGCTTTTTGAAAGTCGTTTTAAAAGAAGTAAACTCTAGCCCTTGTTTTGTACTCTTGAAAATCTTGTTTTCAT,P008P335P20_S13_L001_R1_001,urn:local:.:11d9i-…
354	M00212:125:000000000-JJPTF:1:2110:6860:14449 1:N:0:TAAGGCGA+ACTGCATA (reversed): AC-TGTACAAT-CTGGTGATAAT	0	0	0									M00212:125:000000000-JJPTF:1:1102:15726:3576 1:N:0:TAAGGCGA+ACTGCATA,Mon Jun 27 16:03:04 EDT 2022,,,,ACCATGGAGTTAAAAAAGGTGCTACCTTACTTCAAGGAGAAATGGTATTTATTCAAACAGACCAAGCACTTAAAGAAGACATTCTTGGTCAACAAAGAACAGCAAATGGCTTGGGTTGGTCTCCTACTGGTAATTGGAAAACGAAATGTGTTCAATACCTTATTAAAGGGCGTAAGCGTGATAAAGTTACAGGGGAATTTGTTGACGGTTATCGCGTAGTTGTTTATCCTCATTTGACACCAACAGCAGAA,P008P335P20_S13_L001_R1_001,urn:local:.:11d9j-…
355	M00212:125:000000000-JJPTF:1:2104:11939:11880 1:N:0:TAAGGCGA+ACTGCATA: AC-TGTACAAT-CTGGTGATAAT	0	0	0									M00212:125:000000000-JJPTF:1:1102:12303:3579 1:N:0:TAAGGCGA+ACTGCATA,Mon Jun 27 16:03:04 EDT 2022,,,,CCTGTGAAGCGAATAACCTGACCAATGTAAATCATATTCGGATTAGATAAACTGTTCTGACGTGCTAATTCTTGCCAGTTAGTACCCCAGTTAGAAGCAATACCGCTTAAAGTATCGCCTGATTGAACAATGTGAGTTTGAGTATTTCCGGTTGAACTTGAACTACTTCCGCCTATATCTAGCGCTTGAACATCACTTGCTGCAACCCAGCTCATAATATTATCAAGCAAGACTTTACTTCCTGATTTTTG,P008P335P20_S13_L001_R1_001,urn:local:.:11d9k-…
356	M00212:125:000000000-JJPTF:1:2106:21269:21978 1:N:0:TAAGGCGA+ACTGCATA (reversed): AC-TGTACAAT-CT---------	0	0	0									M00212:125:000000000-JJPTF:1:1102:20688:3579 1:N:0:TAAGGCGA+ACTGCATA,Mon Jun 27 16:03:04 EDT 2022,,,,CTACCAAGCTATCTTTATCCAGTTCTTTTTCTTTAACCTTTACTTTTTCGACGTTTCCGTCAGCGTCATAGATTGTTTCTGTTTCCTTTAGCGTTCTGACCGTCAGTTTGCTCGCTAAGGCACTTTCAGCTAGTTCTAATAGATTTCCCCTAGCAATGCTTTTAGCTTCGTCATACGCCTTTATATTGTCATCTCGCCACTTTCTAAAAGTTTTAGCTGAACAATGCAAGCTGGTGTAGATTTCTTTGTCA,P008P335P20_S13_L001_R1_001,urn:local:.:11d9l-…
357	M00212:125:000000000-JJPTF:1:2107:15181:5120 2:N:0:TAAGGCGA+ACTGCATA: AC-TGTACAAT-CTGGTGATAAT	0	0	0									M00212:125:000000000-JJPTF:1:1102:15336:3583 1:N:0:TAAGGCGA+ACTGCATA,Mon Jun 27 16:03:04 EDT 2022,,,,CAAATAGCGTTTCAAGCGACAATAGAACATATAATACATTTAATGTACAAGGTGGTGCTGGTCAAGATGTTTCTAATTTAGCACGAGCAATCAGACGAGAATTTGACCTAGGGAGGGCTTAACGGTAAGACAGTATAAAATACATACCAACTTAGACGGAACAGACGATAAAGTTTGGGACGTAACAAATGGAAAAGTTAGATTTTACCAGCCCTCTAATTTAGGGTTACAATCAACTAATAATATCTGG,P008P335P20_S13_L001_R1_001,urn:local:.:11d9m-e…
358	M00212:125:000000000-JJPTF:1:1107:3535:11374 2:N:0:TAAGGCGA+ACTGCATA (reversed): AC-TGTACAAT-CTGGTGATAAT	0	0	0									M00212:125:000000000-JJPTF:1:1102:19624:3583 1:N:0:TAAGGCGA+ACTGCATA,Mon Jun 27 16:03:04 EDT 2022,,,,GTGTCAAGCCCATAATATCTTCAGTAGTGTACTCTGTAAGCTCATTCTCGTTACTTAACTTAGCCAGTTCTTTGGCATAGTCTAGAGCCTTGTTATGGTCTTTGTCGTAGCTCTCGCCCTCTTTCTTGCCAGCTCTTACTAGATACTTTAATACCTGCATTGTATACC,P008P335P20_S13_L001_R1_001,urn:local:.:11d9n-ezqn4zg
359	M00212:125:000000000-JJPTF:1:2109:25523:10507 1:N:0:TAAGGCGA+ACTGCATA (reversed): AC-TGTACAAC-CTGGTGATAAT	1	0	0									M00212:125:000000000-JJPTF:1:1102:20025:3584 1:N:0:TAAGGCGA+ACTGCATA,Mon Jun 27 16:03:04 EDT 2022,,,,GAGTAAGCTATGAAGTCGAGAATACCTGATTACATAAACCCCATGTAACTCTATAAGAGATAAGTATTTAAGTTTAAGGTGTCTTAGTTTTATACTATTTGAAAGCCGTTGTTTAACTTACTTACTGAAATTGTAGCATTTGCTGACAGGTTGTGCTGATTAGTTTATGCCAATTCACAGCACGTAAAACTAAATGAGCGGAGTAATTACACTAAATT,P008P335P20_S13_L001_R1_001,urn:local:.:11d9o-ezqn4zh
360	M00212:125:000000000-JJPTF:1:1111:21485:4735 2:N:0:TAAGGCGA+ACTGCATA (reversed): AC-TGTACAAT-CTGGTGATAAT	0	0	0									M00212:125:000000000-JJPTF:1:1102:18269:3586 1:N:0:TAAGGCGA+ACTGCATA,Mon Jun 27 16:03:04 EDT 2022,,,,ATGATAGACTTATTTTTGTAGAAAGTGGAGACAAACCAAATGTTATATGAGTATGTAGCTACTTACGGAGACAAATATAGAATAGATAGCTTCACAGGGTACAG,P008P335P20_S13_L001_R1_001,urn:local:.:11d9p-ezqn4zh
361	M00212:125:000000000-JJPTF:1:1108:24772:17753 2:N:0:TAAGGCGA+ACTGCATA (reversed): AC-TGTACAAG-CT---------	0	1	0									M00212:125:000000000-JJPTF:1:1102:10503:3589 1:N:0:TAAGGCGA+ACTGCATA,Mon Jun 27 16:03:04 EDT 2022,,,,GTACAAGCGACTGATTCAGATATTTATTTGAATGGAGGTAAAAAAGTCCCTGCTATTGAGTACGAAATTTGGGGAGAACAAGCAAAAGATTTCGTCAAGAAAATGGAAAGCGGACTGTTCATTATGCAACCTGATACAGTTCTAGCTGGTGCAATTACACTTGTAGCTCCTGTTATTCCTAATGTAACTACTGCTACAAAGGGTAATAATGACGGAACAATCGTAGTGCCTGACACTTTGAAAGATTCTAA,P008P335P20_S13_L001_R1_001,urn:local:.:11d9q-…
362	M00212:125:000000000-JJPTF:1:2111:19645:18676 1:N:0:TAAGGCGA+ACTGCATA: AC-TGTACAAT-CTGGTGATAAT	0	0	0									M00212:125:000000000-JJPTF:1:1102:21627:3590 1:N:0:TAAGGCGA+ACTGCATA,Mon Jun 27 16:03:04 EDT 2022,,,,GTGTAAGTTCGTGCTGTAGCTCCAGATTGACCGCCTGTGAAGCGAATAACCTGACCAATGTAAATCATATTCGGATTAGAT,P008P335P20_S13_L001_R1_001,urn:local:.:11d9r-ezqn4zh
363	M00212:125:000000000-JJPTF:1:2114:21377:16485 1:N:0:TAAGGCGA+ACTGCATA (reversed): AC-TGTACAAT-CTGGTGATAAT	0	0	0									M00212:125:000000000-JJPTF:1:1102:9159:3590 1:N:0:TAAGGCGA+ACTGCATA,Mon Jun 27 16:03:04 EDT 2022,,,,CATTAGGAATAACAGGAGCTACAAGTGTAATTGCACCAGCTAGAACTGTATCAGGTTGCATAATGAACAGTCCGCTTTCCATTTTCTTGACGAAATCTTTTGCTTGTTCTCCCCAAATTTCGTACTCAATAGCAGGGACTTTTTTACCTCCATTCAAATAAATATCTGAATCAGTCGCTTGTACTGCCAAAGTCCATTGGATAGGGTCTACACCGTCAACTGAATCTGTTTCTGATTCTTTTGTTGCTT,P008P335P20_S13_L001_R1_001,urn:local:.:11d9s-ezq…
364	M00212:125:000000000-JJPTF:1:2111:19645:18676 2:N:0:TAAGGCGA+ACTGCATA (reversed): AC-TGTACAAT-CTGGTGATAAT	0	0	0									M00212:125:000000000-JJPTF:1:1102:10113:3593 1:N:0:TAAGGCGA+ACTGCATA,Mon Jun 27 16:03:04 EDT 2022,,,,ACTCTATGTAGAAAGTCAGGAGAATAAATGATTGTAATTAATATTGCCTTGGTTATTCTAGGCATTTTATATGGTGTAGGTTCGGTTACCAACTTTAAAGAGTGGTATTATCGCCATGACTATCTAGCTATTATGCTAAGTGTATTTACATCTATCTTATTGGTAGTAGCTGGAGTATTAAACGTTTTGAATTGAAACAATAGGTGTGCTGATTGACGGTGCTTAAATGTCATAGAGTTGACAGCCAAGCA,P008P335P20_S13_L001_R1_001,urn:local:.:11d9t-…
365	M00212:125:000000000-JJPTF:1:1105:6504:19106 2:N:0:TAAGGCGA+ACTGCATA (reversed): AC-TGTACAAT-CTGGTGATAAT	0	0	0									M00212:125:000000000-JJPTF:1:1102:9842:3594 1:N:0:TAAGGCGA+ACTGCATA,Mon Jun 27 16:03:04 EDT 2022,,,,GTGCAGAAGCTAATGTTATAAAGCCTATCGTTTTACCAGCAGTTAAACAGAGAATTAATCAGTCAAGACTAGATGAGTTTTCTATGATTGGTTTAGGTAAAAACGTAAGATATGAGCTTAACGGAATCGGAGAAATGGAAGACTTAATTTTCAACTATTTCTTAGACGAAAAAGGCGAAACTTTCAAGCGGACAACATGGGAAAGAAACCCTAAGAATAACAAGATGATTTTAGAGGGGGTCGTAAGTAA,P008P335P20_S13_L001_R1_001,urn:local:.:11d9u-ez…
366	M00212:125:000000000-JJPTF:1:1102:28583:16709 2:N:0:TAAGGCGA+ACTGCATA (reversed): AC-TGTACAAT-CTGGTGATAAT	0	0	0									M00212:125:000000000-JJPTF:1:1102:10595:3599 1:N:0:TAAGGCGA+ACTGCATA,Mon Jun 27 16:03:04 EDT 2022,,,,TCTCTGTACCCTGTGAAGCTATCTATTCTATATTTGTCTCCGTAAGTAGCTACATACTCATATAACATTTGGTTTGTCTCCACTTTCTACAAAAATAAGTCTATCATTGAACTCTGTTTTAACTCTATCTGCTATATACCCTGAATACAGTTTACCGTCATACCATATATCTACCAAGTCATTAACATATAAAGGCAAAAGCTCATTTTGGTTGAAAATTAATCTTGTGACGATTGTAGAGGGCGAAACTT,P008P335P20_S13_L001_R1_001,urn:local:.:11d9v-…
367	M00212:125:000000000-JJPTF:1:2110:6860:14449 2:N:0:TAAGGCGA+ACTGCATA: AC-TGTACAAT-CTGGTGATAAT	0	0	0									M00212:125:000000000-JJPTF:1:1102:17632:3601 1:N:0:TAAGGCGA+ACTGCATA,Mon Jun 27 16:03:04 EDT 2022,,,,ATTACAGGTAGAAACGACTGTTAAGAAGAAGAACGGTGCAGAAGCTAATGTTATAAAGCCTATCGTTTTACCAGCAGTTAAACAGAGAATTAATCAGTCAAGACTAGATGAGTTTTCTATGATTGGTTTAGGTAAAAACGTAAGATATGAGCTTAACGGAATCGGAGAAATGGAAGACTTAATTTTCAACTATTTCCTAGACGAAAAAGGCGAAACTTTCAAGCGGACAACATGGGAAAGAAACCCTAAGA,P008P335P20_S13_L001_R1_001,urn:local:.:11d9w-…
368	M00212:125:000000000-JJPTF:1:1112:16594:8349 1:N:0:TAAGGCGA+ACTGCATA: AC-TGTACAAT-CTGGTGATAAT	0	0	0									M00212:125:000000000-JJPTF:1:1102:12294:3601 1:N:0:TAAGGCGA+ACTGCATA,Mon Jun 27 16:03:04 EDT 2022,,,,ACTTAAAGCAAAGACAAAAAAAGAAATCTTTGATATCATGACAATTTGGAAAGCAACAGAGGGAAAATAAAAAATGGCAATCATTACAGTTACAGCACAAGCGAACGAAAAAAATACACGAACAGCAAGCACAGCAAAAGGCGACAAGAAAATTATTTCAGTTCCATTGTTTGAGAAAGAAAAGGGATCTAACGTAAAAGTCGCGTACGGTTCAGCATTCTTGCCTGACTTCATTTAATTAAGCGACACCA,P008P335P20_S13_L001_R1_001,urn:local:.:11d9x-…
369	M00212:125:000000000-JJPTF:1:1106:16108:9344 2:N:0:TAAGGCGA+ACTGCATA (reversed): AC-TGTACAAA-CTGGTGATAAT	0	0	1									M00212:125:000000000-JJPTF:1:1102:15891:3602 1:N:0:TAAGGCGA+ACTGCATA,Mon Jun 27 16:03:04 EDT 2022,,,,ATCTTTTTTGACTTCAAGTGCAAATTTTTTATTTCCGTTTAATTCATTTGCTTTACCTGCATAATATAATGGAGTGCTGTCGGTTCTATCAGAAAAGTTATAAAACTTAAATTTAGGAACAATAACTTCATAACCATTAATAACAGCGTCTAACATTTTTCCTTTTTCATCAAGAGTGAATGGTTCTTTTTCGCCTTTTTCATAACATTTTCCATTACCGTCTTTAAGATAATGGTTCCAACCATACCGA,P008P335P20_S13_L001_R1_001,urn:local:.:11d9y-e…
370	M00212:125:000000000-JJPTF:1:2109:29648:15285 1:N:0:TAAGGCGA+ACTGCATA (reversed): AC-TGTACAAC-CTGGTGATAAT	1	0	0									M00212:125:000000000-JJPTF:1:1102:10808:3608 1:N:0:TAAGGCGA+ACTGCATA,Mon Jun 27 16:03:04 EDT 2022,,,,GTATGGTTCATTCAATGAAGCTGTTTCAGCTGGTGCTGTCTCAATGGATATGCTCGATAAGGCTATGCAAAAAGCAGCAGACGGTTCAAGCG,P008P335P20_S13_L001_R1_001,urn:local:.:11d9z-ezqn4zh
371	M00212:125:000000000-JJPTF:1:1105:25326:15960 2:N:0:TAAGGCGA+ACTGCATA (reversed): AC-TGTACAAT-CTGGTGATAAT	0	0	0									M00212:125:000000000-JJPTF:1:1102:23304:3609 1:N:0:TAAGGCGA+ACTGCATA,Mon Jun 27 16:03:04 EDT 2022,,,,ATTATATGGGATACGGTCAATAAAGACTTCCCTCAGCCAAAACAAGAACCAGGCTCAGTCGCTACTCCTTGGATGCCTTCAGCTGGCGAAGTAACGGTTGCAGACTATCCGAAGTATGTAGGTTTTAGTAATATCATTAAACCTAATAAGAAAAGTTCTGATTACAAATGGTTACCAATGGGGTTAGTATCAATTGATAGAGCTACTGGCTCACTCAAGCCTGCGGTTATAGGCATTGACTATGCTCAAG,P008P335P20_S13_L001_R1_001,urn:local:.:11da0-e…
372	M00212:125:000000000-JJPTF:1:2106:10130:3812 1:N:0:TAAGGCGA+ACTGCATA: AC-TGTACAAT-CTGGTGACAAT	0	0	0									M00212:125:000000000-JJPTF:1:1102:17718:3623 1:N:0:TAAGGCGA+ACTGCATA,Mon Jun 27 16:03:04 EDT 2022,,,,TCTAAACTCTCTATTATTCCATAATACTTTTTTATCATGAAATCTTTTTACATTTTCTGTTTGTGTTACATACTCTAAATTATTCAAGTTGTTGTTTTCTTTATTTCCATCTATAT,P008P335P20_S13_L001_R1_001,urn:local:.:11da1-ezqn4zh
373	M00212:125:000000000-JJPTF:1:2106:10130:3812 2:N:0:TAAGGCGA+ACTGCATA (reversed): AC-TGTACAAT-CTGGTGACAAT	0	0	0									M00212:125:000000000-JJPTF:1:1102:13122:3624 1:N:0:TAAGGCGA+ACTGCATA,Mon Jun 27 16:03:04 EDT 2022,,,,ACTCTAGCCCTTGTTTTGTACTCTTGAAAATCTTGTTTTCATTGTACACTCTTAATGTATCACTTGCTTCCGTTTGATTCCTAACTTGGTCAAATACGTGTCTAGCCTGTGTATTATCA,P008P335P20_S13_L001_R1_001,urn:local:.:11da2-ezqn4zh
374	M00212:125:000000000-JJPTF:1:2101:12168:13315 1:N:0:TAAGGCGA+ACTGCATA: AC-TGTACAAG-CTGGTGATAAT	0	1	0									M00212:125:000000000-JJPTF:1:1102:14192:3631 1:N:0:TAAGGCGA+ACTGCATA,Mon Jun 27 16:03:04 EDT 2022,,,,GGGTTAGTATTTAACAAGGCTGTGTTGATTGACTCAACCAATTTGCGTGGAAGTTGGAAAGTTGTATCTGTGATAGTTAC,P008P335P20_S13_L001_R1_001,urn:local:.:11da3-ezqn4zh
375	M00212:125:000000000-JJPTF:1:1111:8226:19374 2:N:0:TAAGGCGA+ACTGCATA (reversed): AC-TGTACAAT-CTGGTGATAAT	0	0	0									M00212:125:000000000-JJPTF:1:1102:20103:3632 1:N:0:TAAGGCGA+ACTGCATA,Mon Jun 27 16:03:04 EDT 2022,,,,TTATTATCTTGCTCTCTTAGCAGTTCAATTATAGGTCTACCAATATCGAACCACTTGACGACTGTATTAGCTTTAAGTCCGAAATACTTAGCACATTGAGCCTTACAACTAAAG,P008P335P20_S13_L001_R1_001,urn:local:.:11da4-ezqn4zh
376	M00212:125:000000000-JJPTF:1:2107:10908:2736 1:N:0:TAAGGCGA+ACTGCATA: AC-TGTACAAG-CTGGTGATAAT	0	1	0									M00212:125:000000000-JJPTF:1:1102:8663:3636 1:N:0:TAAGGCGA+ACTGCATA,Mon Jun 27 16:03:04 EDT 2022,,,,AATTAATATTGCCTTGGTTATTCTAGGCATTTTATATGGTGTAGGTTCGGTTACCAACTTTAAAGAGTGGTATTATCGCCATGACTATCTAGCTATTATGCTAAGTGTATTTACATCTATCTTATTGGTAGTAGCTGGAGTATTAAACGTTTTGAATTGAAACAATAGGTG,P008P335P20_S13_L001_R1_001,urn:local:.:11da5-ezqn4zh
377	M00212:125:000000000-JJPTF:1:2101:11514:6352 2:N:0:TAAGGCGA+ACTGCATA (reversed): AC-TGTACAAT-CTGGTGATAAT	0	0	0									M00212:125:000000000-JJPTF:1:1102:10085:3638 1:N:0:TAAGGCGA+ACTGCATA,Mon Jun 27 16:03:04 EDT 2022,,,,CTGTATTGTCAACTTCAAGCCAAACTTCTTCAAATAATTCATCAAAAATTTCTTTGCTGAAGCGTATATCATATAGTGTATTATCAGTATCTAACGTTTGATGTTCTTCTAGCCATTCGTTCAACTCTTTAGAGATAATAATTTTTTCTGTCATTTTATTCGCCTTTCCAGTTTTTGAAATCATCGGCCATATCTTGTGTAAAGCCCATAATATCTTCAGTAGTGTACTCTGTAAGCTCATTCTCGTTA,P008P335P20_S13_L001_R1_001,urn:local:.:11da6-ez…
378	M00212:125:000000000-JJPTF:1:1112:16594:8349 2:N:0:TAAGGCGA+ACTGCATA (reversed): AC-TGTACAAT-CTGGTGATAAT	0	0	0									M00212:125:000000000-JJPTF:1:1102:21561:3639 1:N:0:TAAGGCGA+ACTGCATA,Mon Jun 27 16:03:04 EDT 2022,,,,TCTTTCAATTTATTTTTGAACCAGATGATTCGTTCTTTGAACCAAGCGTCAACTCCTTCAGGACGTAGCCATTTCCCTTGTTTCACACCGTTTTTTTCCATGAACTCAATCACTTTATCAGGAGTTTCTGGTTCGTCCCACATATTATATTTTGCTG,P008P335P20_S13_L001_R1_001,urn:local:.:11da7-ezqn4zh
379	M00212:125:000000000-JJPTF:1:2104:14864:25648 2:N:0:TAAGGCGA+ACTGCATA: AC-TGTACAAG-CTGGTGATAAT	0	1	0									M00212:125:000000000-JJPTF:1:1102:20496:3649 1:N:0:TAAGGCGA+ACTGCATA,Mon Jun 27 16:03:04 EDT 2022,,,,TCACTAGATCCAGCACCATGTTCATATAGCAATGGATATCGTTCTCTAGCAAACTCAATACAGTTAGGAGTCAAGACAATACCGTTAAGGTTCTCTACACCAACTTCTGACCCAATGCCTTGAAATGATTTCGAGCCGTCCTCATTTTCAGTTACTTTAATTTCAGCACTATTGGTTATTAGTTTCATCTGTGCTTGTTACGTCCTTTCTATTGCCTTGTAGGTCACTTAGATTTTTAACAGCAACTGCAT,P008P335P20_S13_L001_R1_001,urn:local:.:11da8-…
380	M00212:125:000000000-JJPTF:1:1105:22151:11299 1:N:0:TAAGGCGA+ACTGCATA: AC-TGTACAAT-CTGGTGATAAT	0	0	0									M00212:125:000000000-JJPTF:1:1102:16593:3654 1:N:0:TAAGGCGA+ACTGCATA,Mon Jun 27 16:03:04 EDT 2022,,,,GTTCAATAGCTATTAAATTGCTAGAAAAAAATGGTATTAAAGCTGACGAAACAAGCGTATTAGTTAAAGACTTTATCTCTTGTTATTGTCGGCTTAATATTGTTGATGAACCAGCAGAACAATGGCGAAATGCTGAAATGAAACGTTTGGCTTCTTTGCAAGAGTTAATGTATTATGGAGGTATTTAA,P008P335P20_S13_L001_R1_001,urn:local:.:11da9-ezqn4zh
381	M00212:125:000000000-JJPTF:1:2109:29648:15285 2:N:0:TAAGGCGA+ACTGCATA: AC-TGTACAAC-CTGGTGATAAT	1	0	0									M00212:125:000000000-JJPTF:1:1102:8493:3655 1:N:0:TAAGGCGA+ACTGCATA,Mon Jun 27 16:03:04 EDT 2022,,,,GATTAGTTCGCCTCTGTCAACGAATTCAGTCCATAACTCTTGTTGTTCTGTGTCTAGTTGCTCATATTGAGACCGTACAGAGAAAGTTAGCGTATAACTGTAAGTTTTACCCTCTAACTCACAAACGAACGACACAGCGGTTAAATCGCCAATTAAGGATAGGTCAATTCCTACATAAGTTCTATTTTTGTTAAATACAGATAAATTAAAGTCTGTTAGTTTGGTATCTTGCGGAGTGAAGTAGTAAG,P008P335P20_S13_L001_R1_001,urn:local:.:11daa-ezqn…
382	M00212:125:000000000-JJPTF:1:2101:4275:7711 2:N:0:TAAGGCGA+ACTGCATA: AC-TGTACAAT-CTGGTGATAAT	0	0	0									M00212:125:000000000-JJPTF:1:1102:19021:3657 1:N:0:TAAGGCGA+ACTGCATA,Mon Jun 27 16:03:04 EDT 2022,,,,TATTAAGCTCGATTAGTTTAGCCAGTCCGTCGCCAAGAATTTCATCAGCTACAAGATTATACTTGTATTTTTTATTTGTGTTTCGTACGTAGTTGTCAAGTGTTTGTTTAATTTTAAGTTTTTTGTGTAGTTCTCTTAATGTTGTCAATTTAATACTCCTTCATATATTTTACCAAACTTCAAAGCGTTAATTTTAACTAACTGCTTCAAGTCTGATATAAATTGCTGTTCTCCGTCGAAGTCAAAGGGCA,P008P335P20_S13_L001_R1_001,urn:local:.:11dab-…
383	M00212:125:000000000-JJPTF:1:1111:22205:15014 2:N:0:TAAGGCGA+ACTGCATA (reversed): AC-TGTACAAC-CTGGTGATAAT	1	0	0									M00212:125:000000000-JJPTF:1:1102:11418:3660 1:N:0:TAAGGCGA+ACTGCATA,Mon Jun 27 16:03:04 EDT 2022,,,,TACGTATTCACAACAAGTATATTTATCGCTATGACCGTGTTACACAAGCTATTGAATGGATACAAGACAACTTCTACCTGACTACTGGAAACCTAATGAAAATTGAGCTATTGCCTACACAGCGATGGTGGTATGAGTTAATGTTAGGCTATGATATGGTAGATGAAAAAGGAATTCAGGTCAACCTAGTTAATGAAATTTTCCTTAACCTAGGACGTGGTTCTGGTAAGTCAAGTTTAATGGCTACGCG,P008P335P20_S13_L001_R1_001,urn:local:.:11dac-e…
384	M00212:125:000000000-JJPTF:1:2109:28920:15273 1:N:0:TAAGGCGA+ACTGCATA (reversed): AC-TGTACAAT-CTGGTGATAAT	0	0	0									M00212:125:000000000-JJPTF:1:1102:14976:3660 1:N:0:TAAGGCGA+ACTGCATA,Mon Jun 27 16:03:04 EDT 2022,,,,ACTTATCTCTTATAGAGTTACATGGGGTTTATGTAATCAGGTATTCTCGACTTCATAGCTTACTCAGCTCGTTTTGATGTTTATCACATCGCTATACTTTCGTACCTCAACCGCCTATGGGTTATATATTCAATTACATAGATAATAATAACATAGACATTTTCACTTGTCAACTATTATAT,P008P335P20_S13_L001_R1_001,urn:local:.:11dad-ezqn4zh
385	M00212:125:000000000-JJPTF:1:2104:11171:7161 1:N:0:TAAGGCGA+ACTGCATA: AC-TGTACAAT-CTGGTGATAAT	0	0	0									M00212:125:000000000-JJPTF:1:1102:12412:3660 1:N:0:TAAGGCGA+ACTGCATA,Mon Jun 27 16:03:04 EDT 2022,,,,ATCCAAGTGAAAGCTCCGTCAAAGTCTTGTCTTAGTAAGCTCATTTTATCCACGATGTCGATGATTTGCTCTCTCTCTTCTGCTGTGTACATTTAACCGACTTTCTAGAAAGGTAGATCTTCCGTGTTAACT,P008P335P20_S13_L001_R1_001,urn:local:.:11dae-ezqn4zh
386	M00212:125:000000000-JJPTF:1:2103:3762:10534 1:N:0:TAAGGCGA+ACTGCATA (reversed): AC-TGTACAAT-CTGGTGATAAT	0	0	0									M00212:125:000000000-JJPTF:1:1102:13980:3660 1:N:0:TAAGGCGA+ACTGCATA,Mon Jun 27 16:03:04 EDT 2022,,,,TAAATTGACCTACAAAGTATAGCAAACCTACGTTAATTACAGTTTTCGCAATGTCAGAGGTTGAAGGAGTTTGAGTAAAGTAAAAGACTGCATATAAAACCCATAGCGCGAAGACTACCGTCAAATCAATCACAAGTCTACGTTTGAAAGGTGGGTTCATCGCTTCTCTATCTTTGACCCACGTAGCGAAAAGAATCGCCAAAATCAAGATAGTTATTAAAATCATTCTAGTTACCATTATATTTTGCTTT,P008P335P20_S13_L001_R1_001,urn:local:.:11daf-…
387	M00212:125:000000000-JJPTF:1:1103:12619:19656 1:N:0:TAAGGCGA+ACTGCATA (reversed): AC-TGTACAAT-CTGGTGATAAT	0	0	0									M00212:125:000000000-JJPTF:1:1102:23297:3661 1:N:0:TAAGGCGA+ACTGCATA,Mon Jun 27 16:03:04 EDT 2022,,,,GTGTAAGTTCGTGCTGTAGCTCCAGATTGACCGCCTGTGAAGCGAATAACCTGACCAATGTAAATCATATTCGGATTAGATAAACTGTTCTGACGTGCTAATTCTTGCCAGTTAGTACCCCAGTTAGAAGCAATACCGCTTAAAGTATCGCCTGATTGAACAATGTGAGTTTGAGTATTTCCGGTTGAACTTGAACTACTTCCGCCTATATCTAGCGCTTGAACATCACTTGCTGCAACCCAGCTCATAAT,P008P335P20_S13_L001_R1_001,urn:local:.:11dag-…
388	M00212:125:000000000-JJPTF:1:2104:13948:9118 1:N:0:TAAGGCGA+ACTGCATA (reversed): AC-TGTACAAT-CTGGTGATAAT	0	0	0									M00212:125:000000000-JJPTF:1:1102:23169:3661 1:N:0:TAAGGCGA+ACTGCATA,Mon Jun 27 16:03:04 EDT 2022,,,,AAGTTAATGAATAACAAGTTTCTAGGGTCTGTTTCAGATGAAGCATGTTGAATTGTCGTAGTTGGTTGAAATTGAACCTTTGAAAATATCCTTTTTGCTACGTCATGAGCCGATGAAGTTTCTGCTTTACGGTTGATTGTCGCCTTTCCTGCAAAGATACTTGAATTAAAGAAATAACCATAACTCATTAAATTATTTTTACGAGGGTCAATCAAATAATCAATGATAGCAAAGTTTGTCGTTTTAGTTAT,P008P335P20_S13_L001_R1_001,urn:local:.:11dah-…
389	M00212:125:000000000-JJPTF:1:1102:21515:20952 2:N:0:TAAGGCGA+ACTGCATA (reversed): AC-TGTACAAT-CTGGTGACAAT	0	0	0									M00212:125:000000000-JJPTF:1:1102:18312:3665 1:N:0:TAAGGCGA+ACTGCATA,Mon Jun 27 16:03:04 EDT 2022,,,,ATCAAACACTCCGGAATTCCTTTAGAAATCTTACAAACAATAAGCTAATTGTGCTTACTGATACCATACTTTACAAACAGGACACACAATGCACTTAATTTCTGCCACTTCTAGTTAAATCGCGGTCAAGCGTGAAACAAAAGCCCTAAGGGGCTAATTTCTTTTTTAATATAATTTATTTATTTTCTCCTAAGTCAAAGTGTATAGTCGGTTGACTATTCCAAGTATCTAATGTTTTCTTGTCTACTT,P008P335P20_S13_L001_R1_001,urn:local:.:11dai-ez…
390	M00212:125:000000000-JJPTF:1:2106:12173:3736 2:N:0:TAAGGCGA+ACTGCATA: AC-TGTACAAT-CTGGTGATAAT	0	0	0									M00212:125:000000000-JJPTF:1:1102:14648:3683 1:N:0:TAAGGCGA+ACTGCATA,Mon Jun 27 16:03:04 EDT 2022,,,,CAAGCGAACGAAAAAAATACACGAACAGCAAGCACAGCAAAAGGCGACAAGAAAATTATTTCAGTTCCATTGTTTGAAAAAGAAAAGGGATCTAACGTAAAAGTCGCGTACGGTTCAGCATTCTTGCCTGACTTCATTCAATTAGGCGACACCATAACGGTAAGCGGTCGTGTACAAGCTAAGGAATCAGGCGAATACGTAAACTATAAC,P008P335P20_S13_L001_R1_001,urn:local:.:11daj-ezqn4zh
391	M00212:125:000000000-JJPTF:1:1106:8551:24518 1:N:0:TAAGGCGA+ACTGCATA: AC-TGTACAAC-CTGGTGATAAT	1	0	0									M00212:125:000000000-JJPTF:1:1102:9845:3686 1:N:0:TAAGGCGA+ACTGCATA,Mon Jun 27 16:03:04 EDT 2022,,,,TTCCTGTGCCAAATGTCGCACCGAATTTCATTGTTCCGGTTGGCACTTTCCCACCTGCTTTTGGAACAAATCTACCTCAATTTGATACTGCTGGTACATTTTATTCTCATGGAAACCTGTCGTTATCTTTAATCAACATGTCTCCAAGTGGTATTGCAGTAGGTAATCCAAACAACACTTCAATGAACGGAAAAACAATATCTTTCGTTTTATCAGCGCCTTTGTTGTAAACAAAT,P008P335P20_S13_L001_R1_001,urn:local:.:11dak-ezqn4zh
392	M00212:125:000000000-JJPTF:1:1103:27300:8034 2:N:0:TAAGGCGA+ACTGCATA: AC-TGTACAAT-CTGGTGATAAT	0	0	0									M00212:125:000000000-JJPTF:1:1102:22093:3687 1:N:0:TAAGGCGA+ACTGCATA,Mon Jun 27 16:03:04 EDT 2022,,,,GTGGTGCTGGTCAAGATGTTTCTAATTTAGCACGAGCAATCAGACGAGAATTTGACCTAGGGAGGGCTTAATGGTAAGACAGTATAAAATACATACCAACTTAGACGGAACAGACGATAAAGTTTGGGACGTAACAAATGGAAAAGTTAGATTTTACCAGCCCTCTAATTTAGGGTTACAATCAACTAATAATATCTGGCAAAGTAATGGTATTGGAG,P008P335P20_S13_L001_R1_001,urn:local:.:11dal-ezqn4zh
393	M00212:125:000000000-JJPTF:1:2103:3762:10534 2:N:0:TAAGGCGA+ACTGCATA: AC-TGTACAAT-CTGGTGATAAT	0	0	0									M00212:125:000000000-JJPTF:1:1102:13483:3696 1:N:0:TAAGGCGA+ACTGCATA,Mon Jun 27 16:03:04 EDT 2022,,,,GTTATTAACCCAGTGTTCGCATTGCTGTGGCTNNN,P008P335P20_S13_L001_R1_001,urn:local:.:11dam-ezqn4zh
394	M00212:125:000000000-JJPTF:1:1112:19520:23071 2:N:0:TAAGGCGA+ACTGCATA: -C-TGTACAAT-CTGGTGATAAT	0	0	0									M00212:125:000000000-JJPTF:1:1102:22483:3703 1:N:0:TAAGGCGA+ACTGCATA,Mon Jun 27 16:03:04 EDT 2022,,,,TGATAATACACAGGCTAGACACGCATTTGACCAAGTTAGGAATCAAACGGAAGCAAGTGATACATTAAGAGTGAACAATGAAAACAAGATTTTCAAGAGTACAAAAC,P008P335P20_S13_L001_R1_001,urn:local:.:11dan-ezqn4zh
395	M00212:125:000000000-JJPTF:1:2105:15475:20037 1:N:0:TAAGGCGA+ACTGCATA (reversed): AC-TGTACAAT-CT---------	0	0	0									M00212:125:000000000-JJPTF:1:1102:18639:3703 1:N:0:TAAGGCGA+ACTGCATA,Mon Jun 27 16:03:04 EDT 2022,,,,AAATAATCTTGTGGACTTAAGTTAGATACCTGCCCATGCACGCTTTGCATTATCTGTAATAGTCCCCGGCATGATAACTCATTTTCAACATAAGGGTTTCCACTCGACTC,P008P335P20_S13_L001_R1_001,urn:local:.:11dao-ezqn4zh
396	M00212:125:000000000-JJPTF:1:1114:14260:10610 1:N:0:TAAGGCGA+ACTGCATA (reversed): AC-TGTACAAT-CTGGTGATAAT	0	0	0									M00212:125:000000000-JJPTF:1:1102:17376:3707 1:N:0:TAAGGCGA+ACTGCATA,Mon Jun 27 16:03:04 EDT 2022,,,,GAACCATTCACTCTTGATGAAAAAGGAAAAATGTTAGACGCTGTTATTAATGGTTATGAAGTTATTGTTCCTAAATTTAAGTTTTATAACTTTTCTGATAGAACCGACAGCACTCCATTATAT,P008P335P20_S13_L001_R1_001,urn:local:.:11dap-ezqn4zh
397	M00212:125:000000000-JJPTF:1:1111:8962:5722 1:N:0:TAAGGCGA+ACTGCATA: AC-TGTACAAG-CT---------	0	1	0									M00212:125:000000000-JJPTF:1:1102:12594:3718 1:N:0:TAAGGCGA+ACTGCATA,Mon Jun 27 16:03:04 EDT 2022,,,,GATATTCTTAGCAAAAAATTCGTTACACTTGAATATCAAACAGAGATTTTTCAGGTATATGCCGATTTAGCTTTAGCAGATGTTACAAAAACAGAGGGTTATGGTAAGAACGGAACTTTCAGCGAAAAGATAACGTTCGATATAATCACAAAGTGGTATACTTACGAAAATTTAACTTTTGAAATGATTCAAAATGGTAAAGTTATTGCCGGAAAGTCTAAAATTTATGGTGGAACAGCACCAGGAGACTA,P008P335P20_S13_L001_R1_001,urn:local:.:11daq-…
398	M00212:125:000000000-JJPTF:1:1105:10121:23254 1:N:0:TAAGGCGA+ACTGCATA: AC-TGTACAAT-CT---------	0	0	0									M00212:125:000000000-JJPTF:1:1102:11139:3722 1:N:0:TAAGGCGA+ACTGCATA,Mon Jun 27 16:03:04 EDT 2022,,,,GTATAGCCCTAAACCATGACGTGCAATTGCTTTAACTAGTCCACGCTGAATGGCTTTATTTACGTCCATAGAAGTCAGTTTTTCAACTGGGATAGATTGATTGCGATAGTCCATTACAGGCAAATACTCAATATGCTCTAAGCCCTCAATAGTCATACCAACTTTAACCCACGCTGTGCGACCGTCTGTGTGATAATTTAACCCTTGTTCATTTTCATAAACTTTGCTGTTAGCTTCAGGATATACTTTTT,P008P335P20_S13_L001_R1_001,urn:local:.:11dar-…
399	M00212:125:000000000-JJPTF:1:2109:28920:15273 2:N:0:TAAGGCGA+ACTGCATA: AC-TGTACAAT-CTGGTGATAAT	0	0	0									M00212:125:000000000-JJPTF:1:1102:13542:3729 1:N:0:TAAGGCGA+ACTGCATA,Mon Jun 27 16:03:04 EDT 2022,,,,CAGGTAAGCAATTAAAACATAGAAAAGAGCATGGCATGAAATATGAGATTTGGTATAGCGCAATAGACGGAGATTATTATAAACCAAGCGACACGCTAGAAGAACCAAATAATGATTTTGCTTTTGTATTAACAATGTATAGGCT,P008P335P20_S13_L001_R1_001,urn:local:.:11das-ezqn4zh
400	M00212:125:000000000-JJPTF:1:1110:20893:14364 1:N:0:TAAGGCGA+ACTGCATA: AC-TGTACAAT-CTGGTGATAAT	0	0	0									M00212:125:000000000-JJPTF:1:1102:19215:3739 1:N:0:TAAGGCGA+ACTGCATA,Mon Jun 27 16:03:04 EDT 2022,,,,GGTAATATCTCATTGATTAGGGCTAACGGTTCGTTCTTAGGAGTTATGCGTAACCGTCATAATATTGGCTATGTTGATATAAGT,P008P335P20_S13_L001_R1_001,urn:local:.:11dat-ezqn4zh
401	M00212:125:000000000-JJPTF:1:1101:12243:21269 1:N:0:TAAGGCGA+ACTGCATA (reversed): AC-TGTACAAT-CTGGTGATAAT	0	0	0									M00212:125:000000000-JJPTF:1:1102:21338:3740 1:N:0:TAAGGCGA+ACTGCATA,Mon Jun 27 16:03:04 EDT 2022,,,,CACTTAGCACATTTATTTTTCATTTTTTGTTTCTCCTTTATTATATTTATATCTTATCATTTCTTTTTGTATTTGTCAAACATTAAGTTTTTTCCCCCCGTCAAGTAATTACTAGAGATTCTTGCTTGAAAGTTAATTTGTTATTTGTCGTAAGCTCTAATTTAGTGTAATTACTCCGCTCATTTAGTTTTACGTGCTGTGAATTGGCATAAACTAATCAGCACAACCTGTCAGCAAATGCTACAATTTCA,P008P335P20_S13_L001_R1_001,urn:local:.:11dau-…
402	M00212:125:000000000-JJPTF:1:1111:27543:15599 2:N:0:TAAGGCGA+ACTGCATA (reversed): AC-TGTACAAC-CTG--------	1	0	0									M00212:125:000000000-JJPTF:1:1102:17878:3741 1:N:0:TAAGGCGA+ACTGCATA,Mon Jun 27 16:03:04 EDT 2022,,,,AAATAAATCAATGACTTCTCCAGTAAATCCTGAATATCCAAATAAAGCAATTAGAATAACATCAAAAATAATCTGTAATATAGTTATACTTTTCATCTATTCTCCTTTTCTTATATCATGATATCAAATTATTTTACATTTGTCAAGACTTAATTCCATTTCTTTCTTTTTTGAATTTATTTATACTATCTTGATTTAATCGTTTAGATATTTTTCTTAGTTCCTCATTAGTTTTAGCCACTTCGCTTTTA,P008P335P20_S13_L001_R1_001,urn:local:.:11dav-…
403	M00212:125:000000000-JJPTF:1:1101:13749:2838 2:N:0:TCAGGCGA+ACCGCATA (reversed): AC-TGTACAAT-CTGGTGATAAT	0	0	0									M00212:125:000000000-JJPTF:1:1102:13891:3748 1:N:0:TAAGGCGA+ACTGCATA,Mon Jun 27 16:03:04 EDT 2022,,,,CATTAAGAGTGTACAATGAAAACAAGATTTTCAAGAGTACAAAACAAGGGCTAGAGTTTACTTCTTTTAAAACGACTTTCAAAAAGCAAACAAATGATACTTTGCGAGCGCAAGGTGGTAACAGTTCACTCAATATATTTGATGAAGTTCATACATATGGAGAAGATATAACAGAATCAGTTAATAAAGGTTCACGTCAAAAAC,P008P335P20_S13_L001_R1_001,urn:local:.:11daw-ezqn4zi
404	M00212:125:000000000-JJPTF:1:1109:11076:7930 1:N:0:TAAGGCGA+ACTGCATA: AC-TGTACAAT-CTGGTGATAAT	0	0	0									M00212:125:000000000-JJPTF:1:1102:13739:3750 1:N:0:TAAGGCGA+ACTGCATA,Mon Jun 27 16:03:04 EDT 2022,,,,CTATACTTTCGTACCTCAACCGCCTATGGGTTATATATTCAATTACATAGATAATAATAACATAGACATTTTCACTTGTCAACTATTATATACTTATATTTTAACATATTGCATTTTACACTTTGAGTTATCCTATGTTATGTAAATTATTCTAAGCCCTCTAATTCTCCTAGCTTTTTATCCAGTTCATATTGGATCACTGCTATTT,P008P335P20_S13_L001_R1_001,urn:local:.:11dax-ezqn4zi
405	M00212:125:000000000-JJPTF:1:2112:17152:16181 1:N:0:TAAGGCGA+ACTGCATA: AC-TGTACAAT-CT---------	0	0	0									M00212:125:000000000-JJPTF:1:1102:12591:3756 1:N:0:TAAGGCGA+ACTGCATA,Mon Jun 27 16:03:04 EDT 2022,,,,CCTTAACCTAGGACGTGGTTCTGGTAAGTCAAGTTTAATGGCTACGCGCGTGCTTAACTGGATGATTTTAGGCGGACAATATGGTGGAGAGAGCTTAGTTATTGCATATGATAATACACAGGCTAGACACGTATTTGACCAAGTTAGGAATCAAACGGAAGCAAGTGATACATTAAGAGTGTACAATGAAAACAAGATTTTCAAGAGTACAAAACAAGGGCTAGAGTTTACTTCTTTTAAAACGACTTTCA,P008P335P20_S13_L001_R1_001,urn:local:.:11day-…
406	M00212:125:000000000-JJPTF:1:2110:26459:14134 1:N:0:TAAGGCGA+ACTGCATA: AC-TGTACAAT-CTGGTGATAAT	0	0	0									M00212:125:000000000-JJPTF:1:1102:20867:3758 1:N:0:TAAGGCGA+ACTGCATA,Mon Jun 27 16:03:04 EDT 2022,,,,GCTTACATAGTCAAAATCTTTTCCATTGCCTTTGAACTTCATCGTGTTCTTTAAAGCAATCATGGCTGTCTGGGTATCCATTGCGTCAGATATCCAGCCCCTTAAGCCATTACCAACAGCACTAATGGCACTTGAACCAATTTGCCTGAATGCACCTACCGCAATCTCTCTAAGACCGCTAAATCGTGACTTCATACCGTCAATTCCGCTATTAACGCCTTTAGTATCCATTTTAGCGTCAATATGCCAAG,P008P335P20_S13_L001_R1_001,urn:local:.:11daz-…
407	M00212:125:000000000-JJPTF:1:1111:8962:5722 2:N:0:TAAGGCGA+ACTGCATA (reversed): AC-TGTACAAG-CT---------	0	1	0									M00212:125:000000000-JJPTF:1:1102:12316:3761 1:N:0:TAAGGCGA+ACTGCATA,Mon Jun 27 16:03:04 EDT 2022,,,,ACGATAGGTCGTTCGGCTTGCTTTACATGCTAGAAAATCATGAGCAGGTCAAAGATAAGAAGAATTGGACTATGGCTTTACCACTTATTGGCGATGTCCCTAAGTGGTCAGGAGTTATTGAGGAGTACGAACTTGCACAAGGCGACCCAGCGTTACAGAATAAGTTC,P008P335P20_S13_L001_R1_001,urn:local:.:11db0-ezqn4zi
408	M00212:125:000000000-JJPTF:1:1114:14610:10073 1:N:0:TAAGGCGA+ACTGCATA (reversed): AC-TGTACAAT-CTGGTGACAAT	0	0	0									M00212:125:000000000-JJPTF:1:1102:10769:3762 1:N:0:TAAGGCGA+ACTGCATA,Mon Jun 27 16:03:04 EDT 2022,,,,ATTCACGTACACGTAAAGGAGAATAATTATCTTTATTTTAACAGACGATACAATTAGAAGTATTGTACTAATTCAGCAAGCTCATAAAAGGGCAAATAACAACTTTAATGATATTGTGGCACAATTATATCAACAAGAGTTTAAAACGCAAGAGAAAGCAAAATATGAGCATATAAGGCAAGCTAAGGAGAAAGCACTTGAAGAACAACGGATTAGTGAAGAAAATAAACGAAGAGTTGAAGCTGAAAAA,P008P335P20_S13_L001_R1_001,urn:local:.:11db1-e…
409	M00212:125:000000000-JJPTF:1:1105:10121:23254 2:N:0:TAAGGCGA+ACTGCATA (reversed): AC-TGTACAAT-CT---------	0	0	0									M00212:125:000000000-JJPTF:1:1102:7978:3763 1:N:0:TAAGGCGA+ACTGCATA,Mon Jun 27 16:03:04 EDT 2022,,,,CTGTAATGTAATAGGCAATTGATAGTGAATCAAACGCTCCATTTTCCACAGCTTTGTTAATGTTTGGTGCATTGTCATAAAGCGTAAAGTCAGTCAGGTATTTATTAGAAGCCAAATCATAGTAAACTTTTGCGTCCCCAATGACTTCACTAGATCCAGCAC,P008P335P20_S13_L001_R1_001,urn:local:.:11db2-ezqn4zi
410	M00212:125:000000000-JJPTF:1:1107:16974:10882 1:N:0:TAAGGCGA+ACTGCATA: AC-TGTACAAT-CTGGTGATAAT	0	0	0									M00212:125:000000000-JJPTF:1:1102:19555:3763 1:N:0:TAAGGCGA+ACTGCATA,Mon Jun 27 16:03:04 EDT 2022,,,,TTTGTAAGGTCTTGCATGTCAATGTGATATTTTTGGTCTACTAATACAGTAGGTTTAACAGCCTTTGAACCTGTATAGACAATAATTTCATCTACTCCAACTTCAGAAGCAATTTCAGTATCATCATTTTTAATGCGAACGTTAGCATTTGCAGTTGCTTGACGTAACTCATCTAACAAGGCTTTACGGTCTTCTGTTTTAACAATCAAATAACGACGTCCAGCAGTAGGGCGAACAAAGTCAACCGCTT,P008P335P20_S13_L001_R1_001,urn:local:.:11db3-e…
411	M00212:125:000000000-JJPTF:1:2112:17152:16181 2:N:0:TAAGGCGA+ACTGCATA (reversed): AC-TGTACAAT-CT---------	0	0	0									M00212:125:000000000-JJPTF:1:1102:17176:3767 1:N:0:TAAGGCGA+ACTGCATA,Mon Jun 27 16:03:04 EDT 2022,,,,CAACCGTAAAGCAGAAACTTCATCGGCTCATGACGTAGCAAAAAGGATATTTTCAAAGGTTCAATTTCAACCAACTACGACAATTCAACATGCTTCATCTGAAACAGACCCTAGAAACTTGTTATTCATTAACTTTGCTTCAAGAAGCTGGAATAGAAATAGAATCACGACAAGGGTAGATATTAAGCAAAGCGTGATAATGGACACGGAAACAATAACAGAACGTTCGGCTTATAATTTCGCTGTCGTAT,P008P335P20_S13_L001_R1_001,urn:local:.:11db4-…
412	M00212:125:000000000-JJPTF:1:1110:21463:12789 2:N:0:TAAGGCGA+ACTGCATA (reversed): AC-TGTACAAT-CTGGTGATAAT	0	0	0									M00212:125:000000000-JJPTF:1:1102:20022:3770 1:N:0:TAAGGCGA+ACTGCATA,Mon Jun 27 16:03:04 EDT 2022,,,,AAAGTAGGTATATCCTCTTTAAAATATGCTCAATTACAAAAGAAAACCACCAATTAAGGTGGTCTTTTTTTATTCTAATAGTTTAATGTTTGACCAGCATAAATCAAATTAGAGTTTGAAATACCATTCATTGAAACTAAACTTTGAACTGTTGTTCCTAAACGGCTCGCAATTGATGAAAGATTATCACCAGATTGTACAGTGTAAGTTCGTGCTGTAGCTC,P008P335P20_S13_L001_R1_001,urn:local:.:11db5-ezqn4zi
413	M00212:125:000000000-JJPTF:1:2106:7830:24176 2:N:0:TAAGGCGG+ACTGCATA (reversed): AC-TGTACAAA-CTG--------	0	0	1									M00212:125:000000000-JJPTF:1:1102:15891:3771 1:N:0:TAAGGCGA+ACTGCATA,Mon Jun 27 16:03:04 EDT 2022,,,,CTACGCTATTATACGAGGTCGGTCAATTTGTATCAATTGGTGGTTATCCGTATGGCGGTAGAAAATTTAGATTATTAGAGCTTTCAATTACTGATAACCCAGTTTTAGATAAAGCGAAGATAATTTCAAGAAAGGTTAAAAATGACAATTAAAAACTTTACATTCTTTAGTCCAAATGGTACAGAGTTTCCAGTCGGTTCTAATAATGACGGAAAGCTATACATGATGTTGACAGGAATGGACTATGGAA,P008P335P20_S13_L001_R1_001,urn:local:.:11db6-e…
414	M00212:125:000000000-JJPTF:1:1101:8992:10728 1:N:0:TAAGGCGA+ACTGCATA (reversed): AC-TGTACAAT-CTGGTGATAAT	0	0	0									M00212:125:000000000-JJPTF:1:1102:16995:3773 1:N:0:TAAGGCGA+ACTGCATA,Mon Jun 27 16:03:04 EDT 2022,,,,GTGCATGGGCAGGTATCTAACTTAAGTCCACAAGATTATTTAGACAAAGCAGTAAGTATATATCAAGGTTCAGGCGGTACAGCTTGGGTGACTTGGTAAAAAATAAAAACAAAATAAATTAATTAAAAATAGAAAGTAGGTA,P008P335P20_S13_L001_R1_001,urn:local:.:11db7-ezqn4zi
415	M00212:125:000000000-JJPTF:1:1105:22151:11299 2:N:0:TAAGGCGA+ACTGCATA (reversed): AC-TGTACAAT-CTGGTGATAAT	0	0	0									M00212:125:000000000-JJPTF:1:1102:8529:3776 1:N:0:TAAGGCGA+ACTGCATA,Mon Jun 27 16:03:04 EDT 2022,,,,GGCGATACTTTAAGCGGTATTGCTTCTAACTGGGGTACTAACTGGCAAGAATTAGCACGTCAGAACAGTTTATCTAATCCGAATATGATTTACATTGGTCAGGTTATTCG,P008P335P20_S13_L001_R1_001,urn:local:.:11db8-ezqn4zi
416	M00212:125:000000000-JJPTF:1:2104:11171:7161 2:N:0:TAAGGCGA+ACTGCATA (reversed): AC-TGTACAAT-CTGGTGATAAT	0	0	0									M00212:125:000000000-JJPTF:1:1102:16825:3777 1:N:0:TAAGGCGA+ACTGCATA,Mon Jun 27 16:03:04 EDT 2022,,,,GATTCTTATATAGATTGGTACAACAATTTACTTACAATGCCTTTAAATGAAGTTATTTTAGGCGTTAAGGACACGCTAGAAGACAAGACGGTATATTTGTCACTTAGTGACTCAAAGGTGCTTAAAATGGATAATACGAGCTTTGTCATGGGTTACTATTATCAAGTTGTTTTATCTGTTAAAGATGTTGACGATGAACTTGTCGGACTTGTCGGAAATATTTTACAAAACGGTTGGAATATGACAAA,P008P335P20_S13_L001_R1_001,urn:local:.:11db9-ezq…
417	M00212:125:000000000-JJPTF:1:2101:12168:13315 2:N:0:TAAGGCGA+ACTGCATA (reversed): AC-TGTACAAG-CTGGTGATAAT	0	1	0									M00212:125:000000000-JJPTF:1:1102:19671:3780 1:N:0:TAAGGCGA+ACTGCATA,Mon Jun 27 16:03:04 EDT 2022,,,,CTCTTACCTCATACCTTAGCAACCATGCACAGTTGCCCACAATATGATTAAGTATAGTTTCACCAAGGTACTGCGCAATAGCTTAGCACTTCGTCTATGGACTATACAC,P008P335P20_S13_L001_R1_001,urn:local:.:11dba-ezqn4zi
418	M00212:125:000000000-JJPTF:1:2101:12366:14467 2:N:0:TAAGGCGA+ACTGCATA (reversed): AC-TGTACAAT-CTGGTGATAAT	0	0	0									M00212:125:000000000-JJPTF:1:1102:12446:3782 1:N:0:TAAGGCGA+ACTGCATA,Mon Jun 27 16:03:04 EDT 2022,,,,AACTCACTTAAAGGCGTTAATACCGCAATGTCAGGGCTTAGAGGAGAAGCTAAAAACTTACGTGAAGCTCTAAAACTTGACCCCACAAATACCGGGAAAATGGCGCAATTGCAGAAGAACTTACAAACGCAGTTGGGCTTATCACGTGACAAAGCAACAAAATTAAAAGAAGAACTTTCTACGGTTGACAAAGGTACGTCAGCAGGTCAAAAGAAATGGCTACAACTTACTAGAGACTTAGGCACAGCAGA,P008P335P20_S13_L001_R1_001,urn:local:.:11dbb-…
419	M00212:125:000000000-JJPTF:1:2109:5608:22761 1:N:0:TAAGGCGA+ACTGCATA (reversed): AC-TGTACAAC-CTGGTGA----	0	0	0									M00212:125:000000000-JJPTF:1:1102:13225:3784 1:N:0:TAAGGCGA+ACTGCATA,Mon Jun 27 16:03:04 EDT 2022,,,,GGATAGGGTCTACACCGTCAACTGAATCTGTTTCTGATTCTTTTGTTGCTTCTGCTGTTGGTGTCAAATGAGGATAAACAACTACGCGATAACCGTCAACAAATTCCCCTGTAACTTTATCACGCTTACGCCCTTTAATAAGGTATTGAACACATTTCGTTTTCCAATTACCAGTAGGAGACCAACCCAAGCCATTTGC,P008P335P20_S13_L001_R1_001,urn:local:.:11dbc-ezqn4zi
420	M00212:125:000000000-JJPTF:1:2109:18799:4085 1:N:0:TAAGGCGA+ACTGCATA (reversed): AC-TGTACAAT-CTGGTGATAAT	0	0	0									M00212:125:000000000-JJPTF:1:1102:18769:3792 1:N:0:TAAGGCGA+ACTGCATA,Mon Jun 27 16:03:04 EDT 2022,,,,GATATAACCTTTACCCCAATAGCTCCATAATTCGCTTATCAAGCCATATAAGCACTCGTTAGGCCCAACCCTATACTTTGTTTCGTTCATCTCTTCGAGCTCTTTAGATAGCTTTCTAACGCCTCTAGCATAATGTTTAC,P008P335P20_S13_L001_R1_001,urn:local:.:11dbd-ezqn4zi
421	M00212:125:000000000-JJPTF:1:1114:25630:12048 1:N:0:TAAGGCGA+ACTGCATA (reversed): AC-TGTACAAT-CTGGTGATAAT	0	0	0									M00212:125:000000000-JJPTF:1:1102:15687:3797 1:N:0:TAAGGCGA+ACTGCATA,Mon Jun 27 16:03:04 EDT 2022,,,,GGGGAGTAGTTCAGTCAATATGGAGTGCAGTAGCTGGTTTCTTTAGTGGCATATTCAATTCGGTTCGTAGTGTCGTTAGTGGAGTGTTTAGTGCAATTGGTGGCTTTGCTTCAAGTGCTTGGTCAAGAATTTCAGGTGTATTTAGCGGAGTTGGTGGCTTCTTTAGTGGAGTATTCAACGGTGCTAAAAATGCAGTTAGTGGAGTATTCAGCGCTTTTGGTGGCTTTGC,P008P335P20_S13_L001_R1_001,urn:local:.:11dbe-ezqn4zi
422	M00212:125:000000000-JJPTF:1:1109:11076:7930 2:N:0:TAAGGCGA+ACTGCATA (reversed): AC-TGTACAAT-CTGGTGATAAT	0	0	0									M00212:125:000000000-JJPTF:1:1102:8314:3800 1:N:0:TAAGGCGA+ACTGCATA,Mon Jun 27 16:03:04 EDT 2022,,,,AATCAGAGTTCACAAAAGAAGAAATAAAAGCGATTGATGAAAGATATTTGCATTTTATTGAAGAGGTTTAAAGTTTATTCTTGACAGACATAAGATAATTTGATACTATTGTCT,P008P335P20_S13_L001_R1_001,urn:local:.:11dbf-ezqn4zi
423	M00212:125:000000000-JJPTF:1:1110:20893:14364 2:N:0:TAAGGCGA+ACTGCATA (reversed): AC-TGTACAAT-CTGGTGATAAT	0	0	0									M00212:125:000000000-JJPTF:1:1102:19249:3801 1:N:0:TAAGGCGA+ACTGCATA,Mon Jun 27 16:03:04 EDT 2022,,,,ATAGGGTACAGGTCAATATATCGTGTTGTAAGCAACTTTTTAATTACCTTTTGCCAAAACTCCATGCTATTGCGTTCGCCCTTAGAACTCCAATTAAGGACTTCATCTAAATCAGATCCTGCCATACTAATCAAAGTATCAGAACCGACATCAGATTTTTTATATTTTACATGATTAAATTCGACTTTTGTTATTTCATTAGCGATTTTATTATGAATGTTAGTC,P008P335P20_S13_L001_R1_001,urn:local:.:11dbg-ezqn4zi
424	M00212:125:000000000-JJPTF:1:2106:21269:21978 2:N:0:TAAGGCGA+ACTGCATA: AC-TGTACAAT-CT---------	0	0	0									M00212:125:000000000-JJPTF:1:1102:17358:3802 1:N:0:TAAGGCGA+ACTGCATA,Mon Jun 27 16:03:04 EDT 2022,,,,CCTTTAAGGTTTTCTCCAGTACCGCCAAACGCTTGGTTAGCTTTTACTAATGCTTCTGTTTTGCCGACCGCTGTTTTAGCACTATCTCCTAAACCAATGAACGTTGTTGAAAGTTTTAAAGTATCTTCACTA,P008P335P20_S13_L001_R1_001,urn:local:.:11dbh-ezqn4zi
425	M00212:125:000000000-JJPTF:1:2110:26459:14134 2:N:0:TAAGGCGA+ACTGCATA (reversed): AC-TGTACAAT-CTGGTGATAAT	0	0	0									M00212:125:000000000-JJPTF:1:1102:22364:3803 1:N:0:TAAGGCGA+ACTGCATA,Mon Jun 27 16:03:04 EDT 2022,,,,ATATTAAGCAAAGCGTGATAATGGACACGGAAACAATAACAGAACGTTCGGCTTATAATTTCGCTGTCGTATTCGTTAAGAATAAGGAAACAGACGACTATACAGACCCTCCTAAAATGTACACAGCAAAAAATAATGGAGATGTCATTGATTATAGCACTTATGGCGGAGACGGAACAGCCTTGCCAGAAGTTAGGACAGCAAAAACACTATTTTTTGATAGAAATGAACACGGAAACCCTCCAGACATA,P008P335P20_S13_L001_R1_001,urn:local:.:11dbi-…
426	M00212:125:000000000-JJPTF:1:2112:15216:6960 2:N:0:TAAGGCGA+ACTGCATA (reversed): AC-TGTACAAT-CTGGTGATAAT	0	0	0									M00212:125:000000000-JJPTF:1:1102:16541:3810 1:N:0:TAAGGCGA+ACTGCATA,Mon Jun 27 16:03:04 EDT 2022,,,,CTTCTCCTCCAACTCCTGCACTATCCATTTTTTTAAGCGTAAGATCGTGCATTTCATCATCATTTAAGAACTCTTTTAAATAAGGATATACAAATACCTTAGG,P008P335P20_S13_L001_R1_001,urn:local:.:11dbj-ezqn4zi
427	M00212:125:000000000-JJPTF:1:2110:22041:17274 2:N:0:TAAGGCGA+ACTGCATA: AC-TGTACAAT-CAGGCGATAAT	0	0	0									M00212:125:000000000-JJPTF:1:1102:19131:3815 1:N:0:TAAGGCGA+ACTGCATA,Mon Jun 27 16:03:04 EDT 2022,,,,ATCCCAAGCTGAACTAGCAAAGCCACCAATAGCGCTAAATACTGTAGAAACTACTGAACTAACTGCGTCGAATATTCCACTAAAAAAGCCAGTTACTCCGCCCCATATAGATTGAATGCCACCAATAACAGTTGTCCATAAATTGCTAAAGAATGTTGTTATTCCGTTCCAAATATTTTGAATGCCTTGTACAATTCCGCTGAACCAATCAACTAAACCTTGCCAGATACCTTTCGCTCCGTCAACTGCT,P008P335P20_S13_L001_R1_001,urn:local:.:11dbk-e…
428	M00212:125:000000000-JJPTF:1:1102:27390:11483 1:N:0:TAAGGCGA+ACTGCATA (reversed): AC-TGTACAAT-CTGGTGATAAT	0	0	0									M00212:125:000000000-JJPTF:1:1102:9307:3815 1:N:0:TAAGGCGA+ACTGCATA,Mon Jun 27 16:03:04 EDT 2022,,,,ATTAATAATTCTTGCCTGTAATATTCCAGTTGAACCTACTCCACTAGCCCTATTTAAATCAGTCCAAGGAATATCCTTTTTATTGACTAGGCTATTAATAAT,P008P335P20_S13_L001_R1_001,urn:local:.:11dbl-ezqn4zi
429	M00212:125:000000000-JJPTF:1:2103:20442:14990 2:N:0:TAAGGCGA+ACTGCATA (reversed): AC-TGTACAAT-CTGGTGATAAT	0	0	0									M00212:125:000000000-JJPTF:1:1102:12102:3819 1:N:0:TAAGGCGA+ACTGCATA,Mon Jun 27 16:03:04 EDT 2022,,,,CGTTTGAAGTTACTCTTTCAAGATGTAACATTTTTACTGGTGGCTCATGCAAATAAATCAGCTTATGCAAACTCAATGGACGATAAAGCCTATATGGTAAAGCCTAGCGATGCCTTAGGCGGTTCTACTCTTACAGCTTGGGCGGAGTTTATGCTGATGTTAAGCCCTAAACGTGGAAAACATAACGACTTCTCTAAGCTATCAGTAAAAGCGCGTGGTTACCAGTTTGATGATGATTTAAACTTTTCTTA,P008P335P20_S13_L001_R1_001,urn:local:.:11dbm-…
430	M00212:125:000000000-JJPTF:1:2104:16532:18484 1:N:0:TAAGGCGA+ACTGCATA: AC-TGTACAAT-CTGGTGATAAT	0	0	0									M00212:125:000000000-JJPTF:1:1102:14616:3827 1:N:0:TAAGGCGA+ACTGCATA,Mon Jun 27 16:03:04 EDT 2022,,,,AGTTTAGATAATTTTAGAAATAGAACGATTATATGGGATACGGTCAATAAAGACTTCCCTCAGCCAAAACAAGAACCAGGCTCAGTCGCTACTCCTTGGATGCCTTCAGCTGGCGAAGTAACGGTTGCAGACTATCCGAAG,P008P335P20_S13_L001_R1_001,urn:local:.:11dbn-ezqn4zi
431	M00212:125:000000000-JJPTF:1:2104:16532:18484 2:N:0:TAAGGCGA+ACTGCATA (reversed): AC-TGTACAAT-CTGGTGATAAT	0	0	0									M00212:125:000000000-JJPTF:1:1102:19985:3831 1:N:0:TAAGGCGA+ACTGCATA,Mon Jun 27 16:03:04 EDT 2022,,,,GCCAAGTATAAACCATATTGAACGAACTCCATTACATCAGTAATTTCTCCGTCTTCTTTTTTAAGCTCTGTATCCATTGCTTTTTGTTGCTGGAAAAGGTCTTTACCTGTAATCATTTTAAACTTACGTGCTGTGC,P008P335P20_S13_L001_R1_001,urn:local:.:11dbo-ezqn4zi
432	M00212:125:000000000-JJPTF:1:1104:22284:14238 1:N:0:TAAGGCGA+ACTGCATA (reversed): AC-TGTACAAT-C----------	0	0	0									M00212:125:000000000-JJPTF:1:1102:12228:3833 1:N:0:TAAGGCGA+ACTGCATA,Mon Jun 27 16:03:04 EDT 2022,,,,GTGTAAGGCTTGTCAGAATAATACATTGGAGTATATCCAGCTGCTTTTACTCGACGCATTCCGTAAAGAATCGCATCGGTATTTGCTTGCTTATCTCCACTTGCTCCACCTTCATAGTCTAAAGCAACAATAGAATTCTTTGGTGTTTGAATTCTTGGCAAGTAGCGGTCAAGTGCTGCTTTTGCTACTTCTTGCGAACCTCCGACTTGGTACCAAATGTAAGTGTGCGCTCGTTTACCTTGAGCAATTG,P008P335P20_S13_L001_R1_001,urn:local:.:11dbp-e…
433	M00212:125:000000000-JJPTF:1:1102:27390:11483 2:N:0:TAAGGCGA+ACTGCATA: AC-TGTACAAT-CTGGGGATAAT	0	0	0									M00212:125:000000000-JJPTF:1:1102:22646:3835 1:N:0:TAAGGCGA+ACTGCATA,Mon Jun 27 16:03:04 EDT 2022,,,,CTTCAGTAGTGTACTCTGTAAGCTCATTCTCGTTACTTAACTTAGCCAGTTCTTTGGCATAGTCTAGAGCCTTGTTATGGTCTTTGTCGTAGCTCTCGCCCTCTTTCTTGCCAGCTCTTACTAGATACTTTAATACCTGCATTGTATAC,P008P335P20_S13_L001_R1_001,urn:local:.:11dbq-ezqn4zi
434	M00212:125:000000000-JJPTF:1:1113:20130:15147 1:N:0:TAAGGCGA+ACTGCATA (reversed): AC-TGTACAAG-CTGGTGATAAT	0	1	0									M00212:125:000000000-JJPTF:1:1102:8113:3835 1:N:0:TAAGGCGA+ACTGCATA,Mon Jun 27 16:03:04 EDT 2022,,,,GTTTAGTATCAGTTGGTTCAATGGAAGACCAAGCGGAAACGAACAGTTATCCTGCTGATGATGTACCAGACCATGGAGTTAAAAAAGGTGCTACCTTACTTCAAGGAGAAATGGTATTTATTCAAACAGACCAAGCACTTAAAGAAGACATTCTTGGTCAACAAAGAACAGCAAATGGCTTGGGTTGGTCTCCTACTGGTAATTGGAAAACGAAATGTGTTCAATACCTTATTAAAGGGCGTAAGCGTGAT,P008P335P20_S13_L001_R1_001,urn:local:.:11dbr-e…
435	M00212:125:000000000-JJPTF:1:2113:17079:11327 2:N:0:TAAGGCGA+ACTGCATA: AC-TGTACAAT-CTGGTGATAAT	0	0	0									M00212:125:000000000-JJPTF:1:1102:17380:3840 1:N:0:TAAGGCGA+ACTGCATA,Mon Jun 27 16:03:04 EDT 2022,,,,CCCTACTGCTGGACGTCGTTATTTGATTGTTAAAACAGAAGACCGTAAAGCCTTGTTAGATGAGTTACGTCAAGCAACTGCAAATGCTAACGTTCGCATTAAAAATGATGATACTGAAATTGCTTCTGAAGTTGGAGTAGATGAAATTATTGTCTATACAGGTTCAAAGGCTGTTAAACCTACTGTATTAGT,P008P335P20_S13_L001_R1_001,urn:local:.:11dbs-ezqn4zj
436	M00212:125:000000000-JJPTF:1:1103:25505:11418 2:N:0:TAAGGCGA+ACTGCATA (reversed): AC-TGTACAAT-CTGGTGATAAT	0	0	0									M00212:125:000000000-JJPTF:1:1102:22012:3853 1:N:0:TAAGGCGA+ACTGCATA,Mon Jun 27 16:03:04 EDT 2022,,,,GTATATTCTACCGCTTCGTTTTGCCACGCTGTGACTCTTTGAGTATCATTGTTTACTTTTCCACGTGAAAATGATACCACTTTTCCGAATAAGTTCAATTTTTCCCCTTTCTACCATAAACTTACACCTTTCCCACGTTTATACTCGCTTGTCTTCTTGTTATGGCAAGACTTACAAAGGAGTTGTAGGTTATCAGGGTTCAGCGCAATACTCCAATCATCAAGGTTTTCCCAAGTTAGTTCTACAATATG,P008P335P20_S13_L001_R1_001,urn:local:.:11dbt-…
437	M00212:125:000000000-JJPTF:1:1104:22284:14238 2:N:0:TAAGGCGA+ACTGCATA: AC-TGTACAAT-C----------	0	0	0									M00212:125:000000000-JJPTF:1:1102:14723:3861 1:N:0:TAAGGCGA+ACTGCATA,Mon Jun 27 16:03:04 EDT 2022,,,,TTTATGCAGTGCGTTGCCAATGATATACTGTTACTGAACCAATTACTGCTGAACCGATATTTTCCCATGTTCCGGTAGAATATCCTGATGATAAATTTGAGTTATTTGAGACTACCGAGCCAACTGGGTGAGCTTGAGCATAGTCAATGCCTATAACCGCAGGCTTGAGTGAGCCAGTAGCACTATCAATTGATACTAACCCCATTGGTAACCATTTGTAATCAGAACTTTTCTTATTAGGTTTAATGATA,P008P335P20_S13_L001_R1_001,urn:local:.:11dbu-…
438	M00212:125:000000000-JJPTF:1:1108:4464:21206 1:N:0:TAAGGCGA+ACTGCATA: AC-TGTACAAT-CTGGTGATAAT	0	0	0									M00212:125:000000000-JJPTF:1:1102:8865:3863 1:N:0:TAAGGCGA+ACTGCATA,Mon Jun 27 16:03:04 EDT 2022,,,,GTCATGCAGTGGGCTTTAAATAATACTGCTGTTAAAATCGGACAAAGCGGGGATTATATGTATACCAAAAAACTTGAAAAAGATAAAATTGACCCTACTGTTGCTTTGACAATGGCTTTAGAAATGGCGGTGTCAGATGAAGTATAACGTTGACACAGTCAGAGAGAGTGGCTGGGACAAAAAAAAAAAAAGGTTGTCAGTCCGTGGTTATGTAAGGGCAAGTGATAAAATGAC,P008P335P20_S13_L001_R1_001,urn:local:.:11dbv-ezqn4zj
439	M00212:125:000000000-JJPTF:1:2105:15475:20037 2:N:0:TAAGGCGA+ACTGCATA: AC-TGTACAAT-CT---------	0	0	0									M00212:125:000000000-JJPTF:1:1102:10321:3874 1:N:0:TAAGGCGA+ACTGCATA,Mon Jun 27 16:03:04 EDT 2022,,,,GTGTGGAACCTAACGAATACTTTAAACATAATTTTAACTACGAAGAGCTTGCAGGTTGGTATACAATGCAGGTATTAAAGTATCTAGTAAGAGCTGGCAAGAAAGAGGGCGAGAGCTACGACAAAGACCATAACAAGGCTCTAGACTATGCCAAAGAACTGGCTAAGTTAAGTAACGAGAATGAGCTTACAGAGTACACTACTGAAGATATTATGGGCTTTACACAAGATATGGCCGATGATTTCAAAAA,P008P335P20_S13_L001_R1_001,urn:local:.:11dbw-e…
440	M00212:125:000000000-JJPTF:1:1107:19849:17551 2:N:0:TAAGGCGA+ACTGCATA: AC-TGTACAAT-CTGGTGATAAT	0	0	0									M00212:125:000000000-JJPTF:1:1102:18340:3875 1:N:0:TAAGGCGA+ACTGCATA,Mon Jun 27 16:03:04 EDT 2022,,,,ATCTTAGTATAGAGCAGTAGGGAATCGAACCCCACACAGTTGCGACCTGTACTTCCTCCAATTACTCTTACCTCATACCTTAGCAACCATGCACAGTTGCCCACAATATGATTAAGTATAGTTTCACCAAGGCACTGCGCAATAGCTTAGCACTTCGTCTATGGACTATACACCACTCATCAGGATAGCTGGACTCGAACCAACACTACATGTTCCCAAAACACGCATGCTACCATTAACACTATATC,P008P335P20_S13_L001_R1_001,urn:local:.:11dbx-ezq…
441	M00212:125:000000000-JJPTF:1:2102:21023:23389 1:N:0:TAAGGCGA+ACTGCATA (reversed): AC-TGTACAAG-CTGGTGATAAT	0	1	0									M00212:125:000000000-JJPTF:1:1102:15238:3880 1:N:0:TAAGGCGA+ACTGCATA,Mon Jun 27 16:03:04 EDT 2022,,,,GCACCAAACATTAACAAAGCTGTGGAAAATGGAGCGTTTGATTCACTATCAATTGCCTATTACATTACAGATTATGAGTTTAATGAAAATGATGCTCTAGTTGTAAATAAAGCACAGTTTAAAGAGATTTCTCTTGTTTCAGTACCAGCTGACCCTAACGCAAAGTTTATTCAAAATGCATTGGGCGAAGAACTCACAAAAGAACGTAACAAAATTATTGAAAGCCGTAACGC,P008P335P20_S13_L001_R1_001,urn:local:.:11dby-ezqn4zj
442	M00212:125:000000000-JJPTF:1:1106:22501:22889 1:N:0:TAAGGCGA+ACTGCATA (reversed): AC-TGTACAAT-CTGGTGATAAT	0	0	0									M00212:125:000000000-JJPTF:1:1102:18221:3881 1:N:0:TAAGGCGA+ACTGCATA,Mon Jun 27 16:03:04 EDT 2022,,,,TATGTAATCAGGTATTCTCGACTTCATAGCTTACTCAGCTCGTTTTGATGTTTATCACATCGCTATACTTTCGTACCTCAACCGCCTATGGGTTATATATTCAATTACATAGATAATAATAACATAGACATTTTCACTTGTCAACTATTATATACTTATATTTTAACATATTGCATTTTACACTTTGAGTTATCCTATGTTATGTAAATTATTCTAAGCCCTCTAATTCTCCTAGCTTTTTATCCAGTTCA,P008P335P20_S13_L001_R1_001,urn:local:.:11dbz-…
443	M00212:125:000000000-JJPTF:1:1102:28685:14254 1:N:0:TAAGGCGA+ACTGCATA (reversed): AC-TGTACAAC-CTGGTGATAAT	1	0	0									M00212:125:000000000-JJPTF:1:1102:16826:3882 1:N:0:TAAGGCGA+ACTGCATA,Mon Jun 27 16:03:04 EDT 2022,,,,CGTTTACCTTGAGCAATTGCCGATGCAACTTGTGTTGAATAAGTCGCTTGGTCCACGAATGAACCGCCATAAGTTCCTCCGATTTGACTAAAAGCAAATTTATCATGAGCATAACCAAAATTACCGTAAGTTCCGTTATATTTTGACCAGTCCACACCTTGGTCACCGGATGCCGCAAATACAGGTCCACTTGCTGCAACAACAAAGAAAGCGAACATTCCAATGGCAGATTTTTTGATTAATCTTTTCAT,P008P335P20_S13_L001_R1_001,urn:local:.:11dc0-…
444	M00212:125:000000000-JJPTF:1:1101:16908:27080 2:N:0:TAAGGCGA+ACTGCATA (reversed): AC-TGTACAAT-CTGGTGATAAT	0	0	0									M00212:125:000000000-JJPTF:1:1102:23312:3888 1:N:0:TAAGGCGA+ACTGCATA,Mon Jun 27 16:03:04 EDT 2022,,,,GCCTTTAAATGAAGTTATTTTAGGCGTTAAGGACACGATAGAAGACAAGACGGTATATTTGTCACTTAGTGACTCAAAGGTGCTTAAAATGGATAATACGAGCTTTGTCATGGGTTACTATTATCAAGTTGTTTTATCTGTTAAAGATGTTGACGATGAACTTGTCGGACTTGTCGGAAATATTTTACAAAACGGTTGGAATATGACAAACTGGTCAGAGAATAGCCACTTGTACAATTATACTGGTA,P008P335P20_S13_L001_R1_001,urn:local:.:11dc1-ezq…
445	M00212:125:000000000-JJPTF:1:1112:16889:23809 1:N:0:TAAGGCGA+ACTGCATA (reversed): AC-TGTACAAT-CTGGTGATAAT	0	0	0									M00212:125:000000000-JJPTF:1:1102:12343:3889 1:N:0:TAAGGCGA+ACTGCATA,Mon Jun 27 16:03:04 EDT 2022,,,,GACGCAAATGGAAAAATACAATGTTAAGCTGATGAACAACAAAAAAGGATATTTGAATTCTTTTAAAAATGAGCTAGGGGAAAAGTTTCTTTTTCTAGGGTTCAAAGAAGAAAGAAATAACTTCAAATCAGAGTTCACAAAAGAAGAAATAAAAGCGATTGATGAAAGATATTTGCATTTTATTGAAGAGGTTTAAAGTTTATTCTTGACAGACATAAGATAATTTGATACTATTGTCTTATAGAAAGGTG,P008P335P20_S13_L001_R1_001,urn:local:.:11dc2-…
446	M00212:125:000000000-JJPTF:1:1110:21422:23286 1:N:0:TAAGGCGA+ACTGCATA: AC-TGTACAAT-CTGGTGATAAT	0	0	0									M00212:125:000000000-JJPTF:1:1102:23092:3891 1:N:0:TAAGGCGA+ACTGCATA,Mon Jun 27 16:03:04 EDT 2022,,,,GAATAAAGAACATATTTTAGCACAAAAAGAAGTATTGACTCCGATTGAATATGAACACTATGTTAAGCACTTGCTTGATATTGGAGAACTAAGCAAAGCGCTTTATATTGACTTGAGTTCTGATTTATGAGCAAAGCCTTAGCGATTGACTTTAGCACTTCTAATACTGGTTATGCGTTTCGCAATCCTTTAACAAATGAGTATGTAGTCGGTTCAATAGCTGGTGGTAAAAGTAAAGACCCTTTGGAACG,P008P335P20_S13_L001_R1_001,urn:local:.:11dc3-…
447	M00212:125:000000000-JJPTF:1:2103:22602:17227 1:N:0:TAAGGCGA+ACTGCATA (reversed): AC-TGTACAAC-CTGGTGATAAT	1	0	0									M00212:125:000000000-JJPTF:1:1102:20570:3897 1:N:0:TAAGGCGA+ACTGCATA,Mon Jun 27 16:03:04 EDT 2022,,,,AGTTCAAGTTCAACCGGAAATACTCAAACTCACATTGTTCAATCAGGCGATACTTTAAGCGGTATTGCTTCTAACTGGGGTACTAACTGGCAAGAATTAGCACGTCAGAACAGTTTATCTAATCCGAATATGATTTACATTGGTCAGGTTATTCGCTTCACAGGCGGTCAATCTGGAGCTACAGCACGAACTTACACTGTACAATCTGGTGATAATCTTTCATCAATTGCGAGCCGTTTAGGAACAACAGT,P008P335P20_S13_L001_R1_001,urn:local:.:11dc4-…
448	M00212:125:000000000-JJPTF:1:1108:21163:19516 1:N:0:TAAGGCGA+ACTGCATA: AC-TGTACAAC-CTGGTGATAAT	1	0	0									M00212:125:000000000-JJPTF:1:1102:18274:3899 1:N:0:TAAGGCGA+ACTGCATA,Mon Jun 27 16:03:04 EDT 2022,,,,ATCGGAGAAATGGAAGACTTAATTTTCAACTATTTCTTAGACGAAAAAGGCGAAACTTTCAAGCGGACAACATGGGAAAGAAACCCTAAGAATAACAAGATGATTTTAGAGGGGGTCGTAAGTAACGGACTATGAACGAATTTGATTCTTATATAGATTGGTACAACAA,P008P335P20_S13_L001_R1_001,urn:local:.:11dc5-ezqn4zj
449	M00212:125:000000000-JJPTF:1:1103:4244:16885 2:N:0:TAAGGCGA+ACTGCATA (reversed): AC-TGTACAAT-CTGGTGATAAT	0	0	0									M00212:125:000000000-JJPTF:1:1102:23323:3900 1:N:0:TAAGGCGA+ACTGCATA,Mon Jun 27 16:03:04 EDT 2022,,,,CTTTTTATTATGCTGGGCATTAGCTATTGAGTATAAAGCACCCATTTTTGTGTATTTGCGTTTCTTACACATAATCTAACCACTCCTTTATAGTAAATAATTC,P008P335P20_S13_L001_R1_001,urn:local:.:11dc6-ezqn4zj
450	M00212:125:000000000-JJPTF:1:1110:15413:11238 1:N:0:TAAGGCGA+ACTGCATA: -C-TGTACAAC-CTGGTGATAAT	1	0	0									M00212:125:000000000-JJPTF:1:1102:13948:3900 1:N:0:TAAGGCGA+ACTGCATA,Mon Jun 27 16:03:04 EDT 2022,,,,AGACAATACCGTTAAGGTTCTCTACACCAACTTCTGACCCAATGCCTTGAAATGATTTCGAGCCGTCCTCATTTTCAGTTACTTTAATTTCAGCACTATTGGTTATTAGTTTCATCTGTGCTTGTTACGTCCTTTCTATTGCCTTGTAGGTCACTTAGATTTTTAACAGCAACTGCATTAAGGTTAGCTATGTAAACATC,P008P335P20_S13_L001_R1_001,urn:local:.:11dc7-ezqn4zj
451	M00212:125:000000000-JJPTF:1:1105:23060:21147 1:N:0:TAAGGCGA+ACTGCATA (reversed): AC-TGTACAAT-CTGGTGATAAT	0	0	0									M00212:125:000000000-JJPTF:1:1102:22060:3903 1:N:0:TAAGGCGA+ACTGCATA,Mon Jun 27 16:03:04 EDT 2022,,,,GCTGGACGTCGTTATTTGATTGTTAAAACAGAAGACCGTAAAGCCTTGTTAGATGAGTTACGTCAAGCAACTGCAAATGCTAACGTTCGCATTAAAAATGATGATACTGAAATTGCTTCTGAAGTTGGAGTAGATGAAATTATTGTCTATACAGGTTCAAAGGCTGTTAAACCTACTGTATTAGTAGACCAAAAATATCACATTGACATGCAAGACCTTACAAAAGTTGATGCCTTTGAATGGAAAACTAA,P008P335P20_S13_L001_R1_001,urn:local:.:11dc8-…
452	M00212:125:000000000-JJPTF:1:2112:6140:20829 1:N:0:TAAGGCGA+ACTGCATA: AC-TGTACAAT-CTGGTGA----	0	0	0									M00212:125:000000000-JJPTF:1:1102:7657:3904 1:N:0:TAAGGCGA+ACTGCATA,Mon Jun 27 16:03:04 EDT 2022,,,,ATGACAAACTGGTCAGAGAATAGCCACTTGTACAATTATACTGGTACTGTTTATTTGCCTTGTGGTGCAGGTGGTCAAGCATGGCAATAAATTTACTTAATACATCAAGCATAGCTAAAGAAATGCAAACTAAAGTAACAGAACGCATGGGAGATTGGTTTGAAGCAGAGTTTAAAGCGAAGGCTAATAGCGCAAGCCGAAGGACTAGATTAATCAGAAGCCACGGTCATACCTATACTTATGCTAGATAT,P008P335P20_S13_L001_R1_001,urn:local:.:11dc9-e…
453	M00212:125:000000000-JJPTF:1:2109:5608:22761 2:N:0:TAAGGCGA+ACTGCATA: AC-TGTACAAC-CTGGTGA----	1	0	0									M00212:125:000000000-JJPTF:1:1102:21580:3904 1:N:0:TAAGGCGA+ACTGCATA,Mon Jun 27 16:03:04 EDT 2022,,,,ACCATATTGTCCGCCTAAAATCATCCAGTTAAGCACGCGCGTAGCCATTAAACTTGACTTACCAGAACCACGTCCTAGGTTAAGGAAAATTTCATTAACTAGGTTGACCTGAATTCCTTTTTCATCTACCATATCATAGCCTAACATTAACTCATACC,P008P335P20_S13_L001_R1_001,urn:local:.:11dca-ezqn4zj
454	M00212:125:000000000-JJPTF:1:2101:15696:11642 1:N:0:TAAGGCGA+ACTGCATA (reversed): AC-TGTACAAT-CTGGTGATAAT	0	0	0									M00212:125:000000000-JJPTF:1:1102:12070:3904 1:N:0:TAAGGCGA+ACTGCATA,Mon Jun 27 16:03:04 EDT 2022,,,,CAGCACACCTATTGTTTCAATTCAAAACGTTTAATACTCCAGCTACTACCAATAAGATAGATGTAAATACACTTAGCATAATAGCTAGATAGTCATGGCGATAATACCACTCTTTAAAGTTGGTAACCGAACCTACACCATATAAAATGCCTAGAATAACCAAGGCAATATTAATTACAATCATTTATTCTCCTGACTTTCTACATAGAGTAAGATACAAAAGGCGTCAGCTTGATCATCGTTGATATCAT,P008P335P20_S13_L001_R1_001,urn:local:.:11dcb-…
455	M00212:125:000000000-JJPTF:1:1108:21163:19516 2:N:0:TAAGGCGA+ACTGCATA (reversed): AC-TGTACAAC-CTGGTGATAAT	1	0	0									M00212:125:000000000-JJPTF:1:1102:11288:3905 1:N:0:TAAGGCGA+ACTGCATA,Mon Jun 27 16:03:04 EDT 2022,,,,CCATTAGTGCTGTTGGTAATGGCTTAAGGGGCTGGATATCTGACACAATGGATACCCAGACAGCCATGATTGCTTTAAAGAACACGATGAAGTTCAAAGGCAATGGAAAAGATTTTGACTATGTAAGCAATTCTATGCAGAAGCTCGCCAGAGATACCAACGCAAATAGTGAAGATACTTTAAAACTTTCAACAACGTTCATTGGTTTAGGAGATAGTGCTAAAACAGCGGTCGGCAAAACAGAAGCATTA,P008P335P20_S13_L001_R1_001,urn:local:.:11dcc-…
456	M00212:125:000000000-JJPTF:1:2108:18900:13566 2:N:0:TAAGGCGA+ACTGCATA (reversed): AC-TGTACAGT-CTGGTGA----	0	0	0									M00212:125:000000000-JJPTF:1:1102:12571:3905 1:N:0:TAAGGCGA+ACTGCATA,Mon Jun 27 16:03:04 EDT 2022,,,,ATATCACTTCTGGCGGACTTAAACGAGATGGACTTTATGACAAACTTGTTGAACGTTTCAAATCAGAAGAAGAATTTTACAACGATAGGTCGTTCGGCTTGCTTTACATGCTAGAAAATCATGAGCAGGTCAAAGATAAGAAGAATTGGACTATGGCTTTACCACTTATTGGCGATGTCCCTAAGTGGTCAGGAGTTATTGAGGAGTACGAACTTGCACAAGGCGACCCAGCGTTACAGAATAAGTTCTTA,P008P335P20_S13_L001_R1_001,urn:local:.:11dcd-…
457	M00212:125:000000000-JJPTF:1:2112:6140:20829 2:N:0:TAAGGCGA+ACTGCATA (reversed): AC-TGTACAAT-CTGGTGA----	0	0	0									M00212:125:000000000-JJPTF:1:1102:14855:3908 1:N:0:TAAGGCGA+ACTGCATA,Mon Jun 27 16:03:04 EDT 2022,,,,GCTACTATTTAAGCAAGAAACATTGTCAATGGTTGACTTTAACGAGTTCTTACTTAATGCTGTTGAATGTGGTTTGATTAATCTTGATACAGCTTTAATTTTTAAGGGAGAATAAAGAAATGAATAAAGAACATATTTTAGCACAAAAAGAAGTATTGACTCCGATTGAATATGAACACTATGTTAAGCACTTGTTTGATATTGGAGAACTAAGCAAAGAGCTTTATATTGAATTGAGTTCTGATTTATGA,P008P335P20_S13_L001_R1_001,urn:local:.:11dce-…
458	M00212:125:000000000-JJPTF:1:1112:15953:11289 2:N:0:TAAGGCGA+ACTGCATA: AC-TGTACAAC-CTGGTGATAAT	1	0	0									M00212:125:000000000-JJPTF:1:1102:15303:3910 1:N:0:TAAGGCGA+ACTGCATA,Mon Jun 27 16:03:04 EDT 2022,,,,CAACAAGACGGTGCAATATCTCAATTCTCTGCTATATGGGATAACCTAAAAAGTGCGTTCGGTTCGGTAATTGGAATTATTGGTAACCTTATAAAATCTTTTGCTGGAGTTGATGAATCTACTTCAAAAAATTCGACTTCTGTTGAAAATGTAGCAAACACAATATCTTCACTTGCTAATAAGTTCGCTGATATCACGAAAAAAATTGCTGACTTCATTGGTAAAATTAGTAAAAGCAAGGAAGCAATGGA,P008P335P20_S13_L001_R1_001,urn:local:.:11dcf-…
459	M00212:125:000000000-JJPTF:1:2102:20774:7008 2:N:0:TAAGGCGA+ACTGCATA (reversed): AC-TGTACAAT-CTGGTGATAAT	0	0	0									M00212:125:000000000-JJPTF:1:1102:7827:3911 1:N:0:TAAGGCGA+ACTGCATA,Mon Jun 27 16:03:04 EDT 2022,,,,GCCACCAACTCCGCTAAATACACCTGAAATTCTTGACCAAGCACTTGAAGCAAAGCCACCAATTGCACTAAACACTCCACTAACGACACTACGAACCGAATTGAATATGCCACTAAAGAAACCAGCTACTGCACTCCATATTGACTGAACTACTCCCCAAGCACTAGAAGCAAAACTACCGATTGCGCTGAAAACGCTAGATACAACTCCACTTACAGCATTAAATATTCCACCAAAGAAGCCAGCTA,P008P335P20_S13_L001_R1_001,urn:local:.:11dcg-ezqn…
460	M00212:125:000000000-JJPTF:1:2101:15283:15802 2:N:0:TAAGGCGA+ACTGCATA (reversed): AC-TGTACAAT-CTGGTGATAAT	0	0	0									M00212:125:000000000-JJPTF:1:1102:16971:3914 1:N:0:TAAGGCGA+ACTGCATA,Mon Jun 27 16:03:04 EDT 2022,,,,CATTATCTTAAAGACGGTAATGGAAAATGTTATGAAAAAGGCGAAAAAGAACCATTCACTCTTGATGAAAAAGGAAAAATGTTAGACGCTGTTATTAATGGTTATGAAGTTATTGTTCCTAAATTTAAGTTTTATAACTTTTCTGATAGAACCGACAGCACTCCATTATATTATGCAGGTAAAGCAAATGAATTAAACGGAAATAAAAAATTTGCACTTGAAGTCAAAAAAGATAGTGAAGAATATAAAG,P008P335P20_S13_L001_R1_001,urn:local:.:11dch-e…
461	M00212:125:000000000-JJPTF:1:1113:20130:15147 2:N:0:TAAGGCGA+ACTGCATA: AC-TGTACAAG-CTGGTGATAAT	0	1	0									M00212:125:000000000-JJPTF:1:1102:8665:3914 1:N:0:TAAGGCGA+ACTGCATA,Mon Jun 27 16:03:04 EDT 2022,,,,TAATACTGGTTATGCGTTTCGCAATCCTTTAACAAATGAGTATGTAGTCGGTTCAATAGCTGGTGGTAAAAGTAAAGACCCTTTGGAACGTGCAAAGATAATTGCTGACGGTATAACAGAAGTCATTGAGCATTATAACTTATTTGATTATTTTATTTATATTGAAGAACCTATTATCACGTTCAAGTCTAAAG,P008P335P20_S13_L001_R1_001,urn:local:.:11dci-ezqn4zj
462	M00212:125:000000000-JJPTF:1:1103:28450:16814 1:N:0:TAAGGCGA+ACTGCATA (reversed): AC-TGTACAAC-CTGGTGATAAT	1	0	0									M00212:125:000000000-JJPTF:1:1102:10056:3917 1:N:0:TAAGGCGA+ACTGCATA,Mon Jun 27 16:03:04 EDT 2022,,,,TATTATAATAGTTAGGATTAAAGTTATCATATACATTGGCTTCTAACATTAAACGAAGTCCGCCTTTCTCTTAACTTTAAACTCTGCCTTACTTAAATTGATTAGCTCCATTTGACCTTTTTCAATTATACGAGTTCTGTATCGCTCAAAGTCCATTACAGGGAATAAATTTAGAGCAGTTGTCCCCTTCCAACCTTGATAAGTTTCGTCATTTACATCTGTATTTATTAAAATGTAGTCTTGTAATTCTT,P008P335P20_S13_L001_R1_001,urn:local:.:11dcj-…
463	M00212:125:000000000-JJPTF:1:2102:5406:7889 1:N:0:TAAGGCGA+ACTGCATA (reversed): AC-TGTACAAT-CTGGTGATAAT	0	0	0									M00212:125:000000000-JJPTF:1:1102:11397:3921 1:N:0:TAAGGCGA+ACTGCATA,Mon Jun 27 16:03:04 EDT 2022,,,,ATTATATTTATATCTTATCATTTCTTTTTGTATTTGTCAAACATTAAGTTTTTTCCCCCCGTCAAGTAATTACTAGAGATTCTTGCTTGAAAGTTAATTTGTTATTTGTCGTAAGCTCTAATTTAGTGTAATTACTCCGCTCATTTAGTT,P008P335P20_S13_L001_R1_001,urn:local:.:11dck-ezqn4zj
464	M00212:125:000000000-JJPTF:1:1106:8270:17047 1:N:0:TAAGGCGA+ACTGCATA (reversed): AC-TGTACAAC-CTGGTGATAAT	1	0	0									M00212:125:000000000-JJPTF:1:1102:7758:3924 1:N:0:TAAGGCGA+ACTGCATA,Mon Jun 27 16:03:04 EDT 2022,,,,CCTTCATAGTCTAAAGCAACAATAGAATTCTTTGGTGTTTGAATTCTTGGCAAGTAGCGGTCAAGTGCTGCTTTTGCTACTTCTTGCGAACCTCCGACTTGGTACCAAATGTAAGTGTGCGCTCGTTTACCTTGAGC,P008P335P20_S13_L001_R1_001,urn:local:.:11dcl-ezqn4zj
465	M00212:125:000000000-JJPTF:1:2111:4862:11414 1:N:0:TAAGGCGA+ACTGCATA: AC-TGTACAAT-CTGGTGATAAT	0	0	0									M00212:125:000000000-JJPTF:1:1102:11027:3927 1:N:0:TAAGGCGA+ACTGCATA,Mon Jun 27 16:03:04 EDT 2022,,,,GCTTGATAATATTATGAGCTGGGTTGCAGCAAGTGATGTTCAAGCGCTAGATATAGGCGGAAGTAGTTCAAGTTCAACCGGAAATACTCAAACTCACATTGTTCAATCAGGCGATACTTTAAGCGGTATTGCTTCTAACTGGGGTACTAACTGGCAAGAATTAGCACGTCAGAACAGTTTATCTAATCCGAATATGATTTACATTGGTCAGGTTATTCGCTTCACAGGCGGTCAATCTGGAGCTACAGCA,P008P335P20_S13_L001_R1_001,urn:local:.:11dcm-e…
466	M00212:125:000000000-JJPTF:1:2102:21313:8371 1:N:0:TAAGGCGA+ACTGCATA (reversed): AC-TGTACAAT-ATGGTGATAAT	0	0	0									M00212:125:000000000-JJPTF:1:1102:14184:3929 1:N:0:TAAGGCGA+ACTGCATA,Mon Jun 27 16:03:04 EDT 2022,,,,CGGTATATTTGTCACTTAGTGACTCAAAGGTGCTTAAAATGGATAATACGAGCTTTGTCATGGGTTACTATTATCAAGTTGTTTTATCTGTTAAAGATGTTGACGATGAACTTGTCGGACTTGTCGGAAATATTTTACAAAACGGTTGGAATATGACAAACTGGTCAGAGAATAGCCACTTGTACAATTATACTGGTACTGTTTATTTGCCTTGTGGTGCAGGTGGTCAAGCATGGCAATAAATTTACTTA,P008P335P20_S13_L001_R1_001,urn:local:.:11dcn-…
467	M00212:125:000000000-JJPTF:1:1108:13137:7503 1:N:0:TAAGGCGA+ACTGCATA: AC-TGTACAAG-CTGGTGATAAT	0	1	0									M00212:125:000000000-JJPTF:1:1102:16782:3931 1:N:0:TAAGGCGA+ACTGCATA,Mon Jun 27 16:03:04 EDT 2022,,,,CAGAATCAGCTTCTTGTTAAAATGGGCGAGCAACCAATTGAGGGTGGAGATGTTTACATAGCTAACCTTAATGCAGTTGCTGTTAAAAATCTAAGTGACCTACAAGGCAATAGAAAGGACGTAACAAGC,P008P335P20_S13_L001_R1_001,urn:local:.:11dco-ezqn4zj
468	M00212:125:000000000-JJPTF:1:1106:22501:22889 2:N:0:TAAGGCGA+ACTGCATA: AC-TGTACAAT-CTGGTGATAAT	0	0	0									M00212:125:000000000-JJPTF:1:1102:17262:3931 1:N:0:TAAGGCGA+ACTGCATA,Mon Jun 27 16:03:04 EDT 2022,,,,GTGCTTGGTCTGTTTGAATAAATACCATTTCTCCTTGAAGTAAGGTAGCACCTTTTTTAACTCCATGGTCTGGTACATCATCAGCAGGATAACTGTTCGTTTCCGCTTGGTCTTCCATTGAACCAACTGATACTAAACCAGTTACGATTTTGTGGTTGGTGAACTCTGGTTTTCCGCTACTTCCCTTAGCCATATCAGCTACGATTAGAGCTTCATTACCAAAGAAAATCTCACGTGAGTTATAATCTAAT,P008P335P20_S13_L001_R1_001,urn:local:.:11dcp-…
469	M00212:125:000000000-JJPTF:1:1111:11070:14864 2:N:0:TAAGGCGA+ACTGCATA (reversed): AC-TGTACAAG-CT---------	0	1	0									M00212:125:000000000-JJPTF:1:1102:14512:3936 1:N:0:TAAGGCGA+ACTGCATA,Mon Jun 27 16:03:04 EDT 2022,,,,GGGCTATACATCTACTCCAATGAAGATTTACCTGACTTGACAGAAGAACAAAAAGAACTTGAAGCTGAAAAGCAACGACTTAGAGAGATCCAGCCAGCACTAAATAGAGCTGAAGAACTTGGATATCCTAACATGGAACTACTTAAAGCAAAGACAAAAAAAGAAATCTTTGATATCATGACAATTTGGAAAGCAACAGAGGGAAAATAAAAAATGGCAATCATTACAGTTACAGCACAAGCGAACGAAAA,P008P335P20_S13_L001_R1_001,urn:local:.:11dcq-…
470	M00212:125:000000000-JJPTF:1:2104:8284:20053 1:N:0:TAAGGCGA+ACTGCATA: AC-TGTACAAC-CTGGTGATAAT	1	0	0									M00212:125:000000000-JJPTF:1:1102:20042:3939 1:N:0:TAAGGCGA+ACTGCATA,Mon Jun 27 16:03:04 EDT 2022,,,,TTGGTATACAATGCAGGTATTAAAGTATCTAGTAAGAGCTGGCAAGAAAGAGGGCGAGAGCTACGACAAAGACCATAACAAGGCTCTAGACTATGCCAAAGAACTGGCTAAGTTAAGTAACGAGAATGAGCTTACAGAGTACACTACTGAAGATATTATGGGCTTTACACAAGATATGGCCGATGATTTCAAAAACTGGAAAGGCGAATAAAATGACAGAAAAAATTATTATCTCTAAAGAGTTGAACGAA,P008P335P20_S13_L001_R1_001,urn:local:.:11dcr-…
471	M00212:125:000000000-JJPTF:1:2105:6213:15854 2:N:0:TAAGGCGA+ACTGCATA (reversed): AC-TGTACAAT-CTGGTGATAAT	0	0	0									M00212:125:000000000-JJPTF:1:1102:13629:3940 1:N:0:TAAGGCGA+ACTGCATA,Mon Jun 27 16:03:04 EDT 2022,,,,CTGTCTATCGTGTCTTTGATTCCTCCGAATATCCCACTAAAGAAGTCTCCGAGCCCTTTAAATACTCCTGTTATTGCGTTATAAGCATTAGAAGCAAAGCCACCAAAAGCGCTGAATACTCCACTAACTGCATTTTTAGCACCGTTGAATACTCCACTAAAGAAGCCACCAACTCCGCTAAATACACCTGAAATTCTTGACCAAGCACTTGAAGCAAAGCCACCAATTGCACTAAACACTCCACTAACGA,P008P335P20_S13_L001_R1_001,urn:local:.:11dcs-e…
472	M00212:125:000000000-JJPTF:1:2112:23847:15157 1:N:0:TAAGGCGA+ACTGCATA (reversed): AC-TGTACAAT-CTGGTGATAAT	0	0	0									M00212:125:000000000-JJPTF:1:1102:7612:3943 1:N:0:TAAGGCGA+ACTGCATA,Mon Jun 27 16:03:04 EDT 2022,,,,CTGTCAACCCATTTGTACTTCTTGGAATAGCAATCGCCGCTGTCGTTGCTGGTCTAGTTTACTTCTTTACTCAAACAGAAACAGGTAAAAAAGCATGGGCTAGTTTTGTAGACTTCTTGAAGAGTGCATGGGACGGAATAGTTTCGTTCTTTAGCGGTATCGGACAATGGTTTGCTGATATATGGAATGGAGCAGTTGACGGAGCGAAAGGTATCTGGCAAGGTTTAGTTGATTGGTTCAGCGGAATTGTA,P008P335P20_S13_L001_R1_001,urn:local:.:11dct-e…
473	M00212:125:000000000-JJPTF:1:1102:11913:23238 1:N:0:TAAGGCGA+ACTGCATA (reversed): AC-TGTACAAT-CTGGTGATAAT	0	0	0									M00212:125:000000000-JJPTF:1:1102:9257:3948 1:N:0:TAAGGCGA+ACTGCATA,Mon Jun 27 16:03:04 EDT 2022,,,,TGCGATAAGTCTTCATTAAAACCAGACCAAGTATCCCTTATGGTTTTTGTAGCACCGCTTGAACCGTCTGCTGCTTTTTGCATAGCCTTATCGAGCATATCCATTGAGACAGCACCAGCTGAAACAGCTTCATTGAATGAACCATACTGCTGTAATGAGGGGTTCATTTGCATAACAGTATCTTTCAAAGAAGCGCTAAGAGCCGTGTTGTTATCTGTCAACTGATTAATATTTTCAGCAGTAACTTTTC,P008P335P20_S13_L001_R1_001,urn:local:.:11dcu-ez…
474	M00212:125:000000000-JJPTF:1:2102:11897:26900 1:N:0:TAAGGCGA+ACTGCATA (reversed): AC-TGTACAAT-CTGGTGACAAT	0	0	0									M00212:125:000000000-JJPTF:1:1102:16927:3952 1:N:0:TAAGGCGA+ACTGCATA,Mon Jun 27 16:03:04 EDT 2022,,,,GTTTTTCAGTAACTTTTTTTACGATATCTTCTAGCTGTTCTTCATCAAATTTAATGTTAATTGTTTCCATTTTCTCCTCTTTCTATAATAAATACGTCGCCTTGTCTTGTAATTTCAATATTATATTTAAGCATAGGCAGGATATAACCTTTACCCCAATAGCTCCATAATTCGCTTATCAAGCCATATAAGCACTCGTTAGGCCCAACC,P008P335P20_S13_L001_R1_001,urn:local:.:11dcv-ezqn4zj
475	M00212:125:000000000-JJPTF:1:1114:4638:19467 1:N:0:TAAGGCGA+ACTGCATA (reversed): AC-TGTACAAT-CTGGTGATAAT	0	0	0									M00212:125:000000000-JJPTF:1:1102:17054:3957 1:N:0:TAAGGCGA+ACTGCATA,Mon Jun 27 16:03:04 EDT 2022,,,,TTATATTATGAGTCATCAGCTCAATTTTTAGCTAAAGCAATGCACTTTATAAAGATCGAGAACGAACTATTTTCAAGAAAGAATGTAACTGTAAGTGATGAAATTCTAATAAATGCTGGCAATAATATTATTGAAGCCATTAAGCAGGTAAGCAATTAAAACATAGAAAAGAGCATGGCATGAAATATGAGAT,P008P335P20_S13_L001_R1_001,urn:local:.:11dcw-ezqn4zj
476	M00212:125:000000000-JJPTF:1:2105:16466:14669 1:N:0:TAAGGCGA+ACTGCATA (reversed): AC-TGTACAAT-CTGGTGATAAT	0	0	0									M00212:125:000000000-JJPTF:1:1102:13654:3962 1:N:0:TAAGGCGA+ACTGCATA,Mon Jun 27 16:03:04 EDT 2022,,,,CTTTAATGCCAAGTTCACAAGCTGGAATACTTGTAGCACCGTTTAAGTCGTTTAAAAGCTCTCTAGCAATGCACATGGCTTTAATGGTGTCGCAAGGGTTACCTTTTTTTGGTTATGACACAAAGCGTAGTAAGACACTATACATAGATAATGAAGATACTGACAGAGAGTTAAACAAAAGGCTTAGAAATAAAGATAATGCACCAGAAGACTTACATTTTTTGACAGGTGGAGAGTTTATGATTGATGAT,P008P335P20_S13_L001_R1_001,urn:local:.:11dcx-…
477	M00212:125:000000000-JJPTF:1:2108:12540:8659 1:N:0:TAAGGCGA+ACTGCATA (reversed): AC-TGTACAAT-CTGGTGATAAT	0	0	0									M00212:125:000000000-JJPTF:1:1102:14137:3964 1:N:0:TAAGGCGA+ACTGCATA,Mon Jun 27 16:03:04 EDT 2022,,,,GATTTTAGACTTCCTAATGGTAAAAAAGAAAAAAGAGGGTTGCCGATACCAAAAGCTAGGTGTCAAGTCATTAACTATGAATTATGGGAAACAGGTTACCTTTACACTTCATCAGCTACTTTGACCGTTTCAGTAGAGGTTGGCGATATTGTTCAAATTCTTTTTCCTGAAGTTGTTCCAATTGAGGAGGCTCTAGGTCAAAAGAAAAAGCTGAACTTAGATATGGTTTACCTTGTTACAGATGTAGATGA,P008P335P20_S13_L001_R1_001,urn:local:.:11dcy-…
478	M00212:125:000000000-JJPTF:1:2114:12828:6024 1:N:0:TAAGGCGA+ACTGCATA: AC-TGTACAAT-CTGGTGATAAT	0	0	0									M00212:125:000000000-JJPTF:1:1102:12837:3964 1:N:0:TAAGGCGA+ACTGCATA,Mon Jun 27 16:03:04 EDT 2022,,,,CTTTAAAGCAATCATGGCTGTCTGGGTATCCATTGCGTCAGATATCCAGCCCCTTAAGCCATTACCAACAGCACTAATGGCACTTGAACCAATTTGCCTGAATGCACCTACCGCAATCTCTCTAAGACCGCTAAATCGTGACTTCATACCGTCAATTCCGCTATTAACGCCTTTAGTATCCATTTTAGCGTCAATATGCCAAGAACCTGATTTAATAGCACCCTCGACTTGCTTTATTTCGCTTTCCAGC,P008P335P20_S13_L001_R1_001,urn:local:.:11dcz-e…
479	M00212:125:000000000-JJPTF:1:2103:14898:7131 2:N:0:TAAGGCGA+ACTGCATA: AC-TGTACAAT-CTGGTGATAAT	0	0	0									M00212:125:000000000-JJPTF:1:1102:19272:3967 1:N:0:TAAGGCGA+ACTGCATA,Mon Jun 27 16:03:04 EDT 2022,,,,TAATATTATTGCCAGCATTTATTAGAATTTCATCACTTACAGTTACATTCTTTCTTGAAAATAGTTCGTTCTCGATCTTTATAAAGTGCATTGCTTTAGCTAAAAATTGAGCTGATGACTCATAATATAATGTTTCTAGTTCATCATCTGAAAGCTGTGTTAAGTCGTCATTAGCAAAAGTTGTAAGTTTTCGCTTAATTTCTTTGCCATTGTCATCTTCTTCTACGTAGTAACGCTTCATCTATTCATT,P008P335P20_S13_L001_R1_001,urn:local:.:11dd0-e…
480	M00212:125:000000000-JJPTF:1:2104:22580:6208 1:N:0:TAAGGCGA+ACTGCATA (reversed): AC-TGTACAAG-CTGGTGATAAT	0	1	0									M00212:125:000000000-JJPTF:1:1102:15202:3971 1:N:0:TAAGGCGA+ACTGCATA,Mon Jun 27 16:03:04 EDT 2022,,,,GCTAAAAGCATTGCTAGGGGAAATCTATTAGAACTAGCTGAAAGTGCCTTAGCGAGCAAACTGACGGTCAGAACGCTAAAGGAAACAGAAACAATCTATGACGCTGACGGAAACGTCGAAAAAGTAAAGGTTAAAGAAAAAGAACTGGATAAAGATAGCTTGGTAGCGATGATGGTTGCTAAGGCCGGAAACCCTGAACTTTATAACCCTACTGAAT,P008P335P20_S13_L001_R1_001,urn:local:.:11dd1-ezqn4zk
481	M00212:125:000000000-JJPTF:1:1104:7478:25368 1:N:0:TAAGGCGA+ACTGCATA: AC-TGTACAAT-CTGGTGATAAT	0	0	0									M00212:125:000000000-JJPTF:1:1102:14336:3977 1:N:0:TAAGGCGA+ACTGCATA,Mon Jun 27 16:03:04 EDT 2022,,,,CTTTATATGAGTTTTCTTTTACCCATTTAGGAATTGCTTGACCTGTTGAGTAATTTGTGGCGCTGAACTTGATTGTGACAGTCATGCCCTCTTTGATTTCACTTGGCGTCACTTCGTTGGCATCTTTACCGTCATCAGTGGCTGGTGTAGCAGTATCGGGTTTAACTTCTTGGCCTTGCTGTTTTCCGTATCCATTATCTGTGATTCCTGTTAAATCAACATTTCCATCAAGTCCGCCAGCAACATAAGTT,P008P335P20_S13_L001_R1_001,urn:local:.:11dd2-…
482	M00212:125:000000000-JJPTF:1:2110:15401:22545 1:N:0:TAAGGCGA+ACTGCATA (reversed): AC-TGTACAAC-CTGGTGATAAT	1	0	0									M00212:125:000000000-JJPTF:1:1102:15912:3981 1:N:0:TAAGGCGA+ACTGCATA,Mon Jun 27 16:03:04 EDT 2022,,,,GGTTGGAACCATTATCTTAAAGACGGTAATGGACAATGTTATGAAAAAGGCGAAAAAGAACCATTCACTCTTGATGAAAAAGGTAAAATGTTAGACGCTGTTATTAAT,P008P335P20_S13_L001_R1_001,urn:local:.:11dd3-ezqn4zk
483	M00212:125:000000000-JJPTF:1:1106:2015:13171 1:N:0:TAAGGCGA+ACTGCATA: AC-TGTACAAC-CTGGTGATAAT	1	0	0									M00212:125:000000000-JJPTF:1:1102:12460:3982 1:N:0:TAAGGCGA+ACTGCATA,Mon Jun 27 16:03:04 EDT 2022,,,,GGGGTTTATGTAATCAGGTATTCTCGACTTCATAGCTTACTCAGCTCGTTTTGATGTTTATCACATCGCTATACTTTCGTACCTCAACCGCCTATGGGTTATATATTCAATTACATAGATAATAATAACATAGACATTTTCACTTGTCAACTATTATATACTTATATTTTAAC,P008P335P20_S13_L001_R1_001,urn:local:.:11dd4-ezqn4zk
484	M00212:125:000000000-JJPTF:1:1108:19524:19467 1:N:0:TAAGGCGA+ACTGCATA: AC-TGTACAAT-CTGGTGATAAT	0	0	0									M00212:125:000000000-JJPTF:1:1102:13369:3982 1:N:0:TAAGGCGA+ACTGCATA,Mon Jun 27 16:03:04 EDT 2022,,,,ATATAACCACATTTAAAAGAAAGGACAATATGCAAACACAAAACGGTGGCAGACCCACAATTTTACCTAAGATGTATGAAGAACCGCTATTTAGTCAAATCATTGATAAAATTGAATCAGGCTGTAATGACAAAGAAATCTACACCAGCTTGCATTGTTCAGCTAAAACTTTTAGAAAGTGGCGAGATGACAATATAAAGGCGGATGACGAAGCTAAAAGCATTGCTAGGGGAAATCTATTAGAACTAG,P008P335P20_S13_L001_R1_001,urn:local:.:11dd5-ez…
485	M00212:125:000000000-JJPTF:1:2108:19418:26321 2:N:0:TAAGGCGA+ACTGCATA: AC-TGGCCAAC-CTC--------	1	0	0									M00212:125:000000000-JJPTF:1:1102:19232:3986 1:N:0:TAAGGCGA+ACTGCATA,Mon Jun 27 16:03:04 EDT 2022,,,,GTACTAACATATAATAAAATAAAGGAGAACTAGGACAACTGGAATCGAACCAGTACCAGATTGCGACTCTGCCTACCACATACCAATTTGGCTATATCCTATAAATAAAAGGGCTGTTAGTTGGCGACACTCATTTAACTAAGGCATTCCCGTCACCTTGCACCCTATGCTTGGCTGTCAACTCTATGACATTTAAGCACCGTCAATCAGCACACCTATTGTTTCAATTCAAAACGTTTAATACTCC,P008P335P20_S13_L001_R1_001,urn:local:.:11dd6-ezqn…
486	M00212:125:000000000-JJPTF:1:1110:4144:10057 1:N:0:TAAGGCGA+ACTGCATA: AC-TGTACAAT-CTGGTGATAAT	0	0	0									M00212:125:000000000-JJPTF:1:1102:18925:3986 1:N:0:TAAGGCGA+ACTGCATA,Mon Jun 27 16:03:04 EDT 2022,,,,CATTACAGCAGTATGGTTCATTCAATGAAGCTGTTTCAGCTGGTGCTGTCTCAATGGATATGCTCGATAAGGCTATGCAAAAAGCAGCAGACGGTTCAAGCGGTGCTACAAAAACCATAAGGGATACTTGGTCTGGTTTTAATGAAGACTTATCGCAAGCCTTACTTCCTACACTTGAGGCTTTAACTCCTGTTATCAATGCTATAATTGATAAAATGGGCGATTGGGGCAAAGGTGCTGGCAAAGCTATA,P008P335P20_S13_L001_R1_001,urn:local:.:11dd7-…
487	M00212:125:000000000-JJPTF:1:2104:13104:27332 1:N:0:TAAGGCGA+ACTGCATA: AC-TGTACAAT-CTGGTGATAAT	0	0	0									M00212:125:000000000-JJPTF:1:1102:11583:3994 1:N:0:TAAGGCGA+ACTGCATA,Mon Jun 27 16:03:04 EDT 2022,,,,ATTTTATTGAAGAGGTTTAAAGTTTATTCTTGACAGACATAAGATAATTTGATACTATTGTCTTATAGAAAGGTGGTTAAATAATGGCAATGCGAAAAGATAGGGAAATAGTAGCTTATAACCCTATTACAGAAGAAGAACTACACTTTAGTTGTAAGGCTCAATGTGCTAAGTATTTCGGACTTAAAGCTAATACAGTCGTCAAGTGGTTCGATATTGGTAGACCTATAATTGAACTGCTAAGAGAGCAA,P008P335P20_S13_L001_R1_001,urn:local:.:11dd8-…
488	M00212:125:000000000-JJPTF:1:1104:7478:25368 2:N:0:TAAGGCGA+ACTGCATA (reversed): AC-TGTACAAT-CTGGTGATAAT	0	0	0									M00212:125:000000000-JJPTF:1:1102:23790:3995 1:N:0:TAAGGCGA+ACTGCATA,Mon Jun 27 16:03:04 EDT 2022,,,,TATCTATGTAATTGAATATATAACCCATAGGCGGTTGAGGTACGAAAGGATAACGATGTGATAAACATCAAAACGAGCTGGGTAAACTATGAAAACGAGAATACCTGATTACATAAAACCCCTGTAACTCCATAAGAGATAAGAATTTAAGTTTAAAGGGTCTTAGTTTTATAC,P008P335P20_S13_L001_R1_001,urn:local:.:11dd9-ezqn4zk
489	M00212:125:000000000-JJPTF:1:1114:16208:5801 1:N:0:TAAGGCGA+ACTGCATA (reversed): AC-TGTACAAT-CTGGTGATAAT	0	0	0									M00212:125:000000000-JJPTF:1:1102:12990:4001 1:N:0:TAAGGCGA+ACTGCATA,Mon Jun 27 16:03:04 EDT 2022,,,,GCAGAAGAACTTACAAACGCAGTTGGGCTTATCACGTGACAAAGCAACAAAATTAAAAGAAGAACTTTCTACGGTTGACAAAGGTACGTCAGCAGGTCAAAAGAAATGGCTACAAC,P008P335P20_S13_L001_R1_001,urn:local:.:11dda-ezqn4zk
490	M00212:125:000000000-JJPTF:1:2102:8554:9279 1:N:0:TAAGGCGA+ACTGCATA (reversed): AC-TGTACAAT-CTGGTGATAAT	0	0	0									M00212:125:000000000-JJPTF:1:1102:10240:4005 1:N:0:TAAGGCGA+ACTGCATA,Mon Jun 27 16:03:04 EDT 2022,,,,CCATTGTATAGCTATTTATGATTTGTAACATACTTTTATTATTTCAGTAAAACAATGTATAAAATGCTTGTAAACAGCGTGGTTGTCAATGAAATAAGACTAAAAAACTTTGTGAACCTTGTGAAATTTAAAAAAGGGCATGCTATAATATAATAGATAGGAGAATAAATGGA,P008P335P20_S13_L001_R1_001,urn:local:.:11ddb-ezqn4zk
491	M00212:125:000000000-JJPTF:1:2108:12540:8659 2:N:0:TAAGGCGA+ACTGCATA: AC-TGTACAAT-CTGGTGATAAT	0	0	0									M00212:125:000000000-JJPTF:1:1102:7953:4010 1:N:0:TAAGGCGA+ACTGCATA,Mon Jun 27 16:03:04 EDT 2022,,,,GGACAATGGTTTGCTGATATATGGAATGGAGCAGTTGACGGAGCGAAAGGTATCTGGCAAGGTTTAGTTGATTGGTTCAGCGGAATTGTACAAGGCATTCAAAATATTTGGAACGGAATAACAACATTCTTTAGCAATTTATGGACAACTGTTATTGGTGGCATTCAATCTATATGGGGCGGAGTAACTGGCTTTTTTAGTGGAATATTCGACGCAGTTAGTTCAGTAGTTTCTACAGTATTTAGCGCTAT,P008P335P20_S13_L001_R1_001,urn:local:.:11ddc-e…
492	M00212:125:000000000-JJPTF:1:2105:16466:14669 2:N:0:TAAGGCGA+ACTGCATA: AC-TGTACAAT-CTGGTGATAAT	0	0	0									M00212:125:000000000-JJPTF:1:1102:15424:4012 1:N:0:TAAGGCGA+ACTGCATA,Mon Jun 27 16:03:04 EDT 2022,,,,GTGTATTATCAGTATCTAACGTTTGATGTTCTTCTAGCCATTCGTTCAACTCTTTAGAGATAATAATTTTTTCTGTCATTTTATTCGCCTTTCCAGTTTTTGAAATCATCGGCCATATCTTGTGTAAAGCCCATAATATCTTCAGTAGTGTACTCTGTAAGCTCATTCTCGTTACTTAACTTAGCCAGTTCTTTGGCATAGTCTAGAGCCTTGTTATGGTCTTTGTCGTAGCTCTCGCCCTCTTTCTTGC,P008P335P20_S13_L001_R1_001,urn:local:.:11ddd-e…
493	M00212:125:000000000-JJPTF:1:2103:8456:3529 1:N:0:TAAGGCGA+ACTGCATA: AC-TGTACAAT-CTGGTGATAAT	0	0	0									M00212:125:000000000-JJPTF:1:1102:11608:4015 1:N:0:TAAGGCGA+ACTGCATA,Mon Jun 27 16:03:04 EDT 2022,,,,GCCTATAACCGCAGGCTTGAGTGAGCCAGTAGCACTATCAATTGATACTAACCCCATTGGTAACCATTTGTAATCAGAACTTTTCTTATTAGGTTTAATGATATTACTAAAACCTACATACTTCGGATAGTCTGCAACCGTTACTTCGCCAGCTGAAGGCATCCAAGGAGTAGCGACTGAGCCTGGTTCTTGTTTTGGCTGAGGGAAGTCTTTATTGACCGTATCCC,P008P335P20_S13_L001_R1_001,urn:local:.:11dde-ezqn4zk
494	M00212:125:000000000-JJPTF:1:2104:10367:22011 1:N:0:TAAGGCGA+ACTGCATA (reversed): AC-TGTACAAT-CTGGTGATAAT	0	0	0									M00212:125:000000000-JJPTF:1:1102:10262:4016 1:N:0:TAAGGCGA+ACTGCATA,Mon Jun 27 16:03:04 EDT 2022,,,,ATGGCGGTGTCAGATGAAGTATAACGTTGACACAGTCAGAGAGAGTGGCTGGTACAATAAAAAAGAATGGTTGTCAGTCCGTGATTATGTAAGGCAACGTGATAAGATGACTTG,P008P335P20_S13_L001_R1_001,urn:local:.:11ddf-ezqn4zk
495	M00212:125:000000000-JJPTF:1:2104:17432:25679 2:N:0:TAAGGCGA+ACTGCATA: AC-TGTACAAT-CTGGTGATAAT	0	0	0									M00212:125:000000000-JJPTF:1:1102:8032:4019 1:N:0:TAAGGCGA+ACTGCATA,Mon Jun 27 16:03:04 EDT 2022,,,,GATATAATAAGTACATAAGTTAAGAGAGGAAAGCAAATGACAGAAGAACAGCTACTATTTAAGCAAGAAACATTGTCAATGGTTGACTTTAACGAGTTCTTACTTAATGCTGTTGAATGTGGTTTGATTAATCTTGATACAGCTTTAATT,P008P335P20_S13_L001_R1_001,urn:local:.:11ddg-ezqn4zk
496	M00212:125:000000000-JJPTF:1:1101:8992:10728 2:N:0:TAAGGCGA+ACTGCATA: AC-TGTACAAT-CTGGTGATAAT	0	0	0									M00212:125:000000000-JJPTF:1:1102:21644:4019 1:N:0:TAAGGCGA+ACTGCATA,Mon Jun 27 16:03:04 EDT 2022,,,,GTTAATGTATTATGGAGGTATTTAATGATATTCTCACAAGTTACATTACAGGTAGAAACGACTGTTAAGAAGAAGAACGGTGCAGAAGCTAATGTTATAAAGCCTATCGTTTTACCAGCAGTTAAACAGAGAATTAATCAGTCAAGACTAGATGAGTTTTCTATGATTGGTTTAGGTAAAAACGTAAGATATGAGCTTAACGGAATCGGAGAAATGGAAGACTTAATTTTCAACTATTTCTTAGACGAAAA,P008P335P20_S13_L001_R1_001,urn:local:.:11ddh-…
497	M00212:125:000000000-JJPTF:1:2108:18566:16510 1:N:0:TAAGGCGA+ACTGCATA: AC-TGTACAAT-CTGGTGATAAT	0	0	0									M00212:125:000000000-JJPTF:1:1102:16769:4020 1:N:0:TAAGGCGA+ACTGCATA,Mon Jun 27 16:03:04 EDT 2022,,,,GTTAAACTTAGCAAAGAAGTAAAAATTGATTTTGGAGGGCTAGATTATAT,P008P335P20_S13_L001_R1_001,urn:local:.:11ddi-ezqn4zk
498	M00212:125:000000000-JJPTF:1:2114:16461:24123 2:N:0:TAAGGCGA+ACTGCATA: AC-TGTACAAT-CTGGTGATAAT	0	0	0									M00212:125:000000000-JJPTF:1:1102:13746:4027 1:N:0:TAAGGCGA+ACTGCATA,Mon Jun 27 16:03:04 EDT 2022,,,,CTCTAAGACCGCTAAATCGTGACTTCATACCGTCAATTCCGCTATTAACGCCTTTAGTATCCATTTTAGCGTCAATATGCCAAGAACCTGATTTAATAGCACCCTCGACTTGCTTTATTTCGCTTTCCAGCCTATTGGCTTGTGTTTCTGCTGTGCCTAAGTCTCTAGTAAGT,P008P335P20_S13_L001_R1_001,urn:local:.:11ddj-ezqn4zk
499	M00212:125:000000000-JJPTF:1:1102:16962:15367 1:N:0:TAAGGCGA+ACTGCATA: AC-TGTACAAT-CTGGTGATAAT	0	0	0									M00212:125:000000000-JJPTF:1:1102:15449:4032 1:N:0:TAAGGCGA+ACTGCATA,Mon Jun 27 16:03:04 EDT 2022,,,,AATCAATGAGATATTACCTTTAGACTTGAACGTGATAATAGGTTCTTCAATATAAATAAAATAATCAAATAAGTTATAATGCTCAATGACTTCTGTTATACCGTCAGCAATTATCTTTGCACGTTCCAAAGGGTCTTTACTTTTACCACCAGCTATTGAACCGACTACATACTCATTTGTTAAAGGATTGCGAAACGCATAACCAGTATTAGAAGTGCTAAAG,P008P335P20_S13_L001_R1_001,urn:local:.:11ddk-ezqn4zk
500	M00212:125:000000000-JJPTF:1:1108:21259:2789 1:N:0:TAAGGCGA+ACTGCATA: AC-TGTACAAT-CTGGTGATAAT	0	0	0									M00212:125:000000000-JJPTF:1:1102:7749:4041 1:N:0:TAAGGCGA+ACTGCATA,Mon Jun 27 16:03:04 EDT 2022,,,,GATTTACTGAGGTCAATTTCATCTTTGTTTAAAACGGAATAATCTTTTTTAAGTTCTACAATTTCCGTCTTGTTATCAACTGGTGTCAAACCGTTGTAACTCGAACCCTCTTGCATATTCTTTATTGTTGCTAGTGCTTTTTCTCGATACTCCTGTGTATTGTCAATATCAAGAAAGGCATTAATTTTCAATAAGCCACGCAATTTACCTTGTTCCAGCTTAGTTTGAATACTAGCTAGAGCATTATCTAA,P008P335P20_S13_L001_R1_001,urn:local:.:11ddl-e…
													M00212:125:000000000-JJPTF:1:1102:12524:4042 1:N:0:TAAGGCGA+ACTGCATA,Mon Jun 27 16:03:04 EDT 2022,,,,GGATAAAAAAGAATGAAAAGATTAATCAAAAAATCTGCCATTGGAATGTTCGCTTTCTTTGTTGTTGCAGCAAGTGGACCTGTATTTGCGGCATCCGGTGACCAAGGTGTGGACTGGTCAAAATATAACGGAACTTACGGTAATTTTGGTTATGCTCATGATAAATTTGCTTTTAGTCAAATCGGAGGAACTTATGGCGGTTTATTCGTGGACCAAACGACTTATTTAACACAAGTTGCCTCGGCAATTGT,P008P335P20_S13_L001_R1_001,urn:local:.:11ddm-…
													M00212:125:000000000-JJPTF:1:1102:17043:4049 1:N:0:TAAGGCGA+ACTGCATA,Mon Jun 27 16:03:04 EDT 2022,,,,AACCTACATACTTCGGATAGTCTGCAACCGTTACTTCGCCAGCTGAAGGCATCCAAGGAGTAGCGACTGAGCCTGGTTCTTGTTTTGGCTGAGGGAAGTCTTTATTGACCGTATCCCATATAATCGTTCTATTTCTAAAATTATCTAAACTCATTAAAAATACCATTATTGTTAATTTCAATCAAATGTAATTAAGCCACTTTCTACTTTTATAATTTCATTGAATTAGCATAATTAGCGCCTTTTTTCAA,P008P335P20_S13_L001_R1_001,urn:local:.:11ddn-…
													M00212:125:000000000-JJPTF:1:1102:10869:4054 1:N:0:TAAGGCGA+ACTGCATA,Mon Jun 27 16:03:04 EDT 2022,,,,GCATAATAGCTAGATAGTCATGGCGATAATACCACTCTTTAAAGTTGGTAACCGAACCTACACCATATAAAATGCCTAGAATAACCAAGGCAATATTAATTACAATCATTTATTCTCCTGACTTTCTACATAGAGTAAGATACAAAAGGCGTCAGCTTGATCATCGTTGATATCATTATCAGGTACTATATTATAGCTCTTGAGTATCTCAATGCTTTGTTCTTTTCTTGCTTTGCTTTTACCTTTGATTA,P008P335P20_S13_L001_R1_001,urn:local:.:11ddo-…
													M00212:125:000000000-JJPTF:1:1102:10178:4062 1:N:0:TAAGGCGA+ACTGCATA,Mon Jun 27 16:03:04 EDT 2022,,,,GTCTAATAGTTCGCCCGTTTCACTATCAAATATAGGGTACAGGTCAATATATCGTGTTGTAAGCAACTTTTTAATTACCTTTTGCCAAAACTCCATGCTATTGCGTTCGCCCTTAGAACTCCAATTAAGGACTTCATCTAAATCAGATCCTGCCATACTAATCAAAGTATCAGAACCGACATCAGATTTTTTATATTTTACATGATTAAATTCGACTTTTGTTATTTCATTAGCGATTTTATTATGAATGT,P008P335P20_S13_L001_R1_001,urn:local:.:11ddp-…
													M00212:125:000000000-JJPTF:1:1102:10687:4069 1:N:0:TAAGGCGA+ACTGCATA,Mon Jun 27 16:03:04 EDT 2022,,,,AATTCATGTGGTTGGAATCATCAATCATAAACTCTCCACCTGTCAAAAAATGTAAGTCTTCTGGTGCATTATCTTTATTTCTAAGCCTTTTGTTTAAC,P008P335P20_S13_L001_R1_001,urn:local:.:11ddq-ezqn4zk
													M00212:125:000000000-JJPTF:1:1102:10289:4069 1:N:0:TAAGGCGA+ACTGCATA,Mon Jun 27 16:03:04 EDT 2022,,,,AAAAAATACAAGTATAATCTTGTAGCTGATGAAATTCTTGGCGACGGACTGGCTAAACTAATCGAGCTTAATACGCAAGGCAAACTTGGACGACACGCACAGCAAATTGCTTACATCAACCATAACTTGAGCTTACAGCGTCAAAAAGAGCAACTGGAACAAGCTAACGAACGACTTGCTAAACGTGCAGAGAAGGCCCAAAAATTGCTTGACACGGAGCTTCTGAAAGATAGCTACATCGAAACACTTGA,P008P335P20_S13_L001_R1_001,urn:local:.:11ddr-…
													M00212:125:000000000-JJPTF:1:1102:18363:4071 1:N:0:TAAGGCGA+ACTGCATA,Mon Jun 27 16:03:04 EDT 2022,,,,AAATAAAATGTTGGAATACAACAAAGAAAACGGCATTATTATTAATAAGTACATTCGCAAGACTATTCAGAAGCAAATACGTATTCACAACAAGTATATTTATCGCTATGACCGTGTTACACAAGCTATTGAATGGATACAAGACAACTTCTACCTGACTACTGGAAACCTAATGAAAATTGAGCTATTGCCTACACAGCGATGGTGGTATGAGTTAATGTTAGGC,P008P335P20_S13_L001_R1_001,urn:local:.:11dds-ezqn4zl
													M00212:125:000000000-JJPTF:1:1102:10861:4071 1:N:0:TAAGGCGA+ACTGCATA,Mon Jun 27 16:03:04 EDT 2022,,,,GCACAAGCGAACGAAAAAAATACACGAACAGCAAGCACAGCAAAAGGCGACAAGAAAATTATTTCAGTTCCATTGTTTGAAAAAGAAAAGGGATCTAACGTAAAAGTCGCGTACGGTTCAGCATTCTTGCCTGACTTCATTCAATTAGGCGACACCATAACGGTAAGCGGTCGTGTACAAGCTAAGGAATCAGGCGAATACGTAAACTATAACTTTGTTTTTCCTACTGTTGAAAAAGTATTTATC,P008P335P20_S13_L001_R1_001,urn:local:.:11ddt-ezqn4…
													M00212:125:000000000-JJPTF:1:1102:20307:4074 1:N:0:TAAGGCGA+ACTGCATA,Mon Jun 27 16:03:04 EDT 2022,,,,GGCTCTAGGTCAAAAGAAAAAGCTGAACTTAGATATGGTTTACCTTGTTACAGATGTAGATGAAAGCAATAAAGCCACATTAAAGAACTATTTTTGGGCAATGATTGAAAGCCTTGATGTTCCAAACGCAATAACTAAAACGACAAACTTTGCTATCATTGAT,P008P335P20_S13_L001_R1_001,urn:local:.:11ddu-ezqn4zl
													M00212:125:000000000-JJPTF:1:1102:7649:4076 1:N:0:TAAGGCGA+ACTGCATA,Mon Jun 27 16:03:04 EDT 2022,,,,TTAGTAATTCTTTCATATAATTCTTCGTTTGTCATTATGCTATAACCTCCGTGATTTCAGTATGTTTTTTAACTTCATATCTTTGTTCTTCTGGAAGTAATTCGTTCCATTTTAAAGCCTCTTTTTTATCATAAAACTTACGTGATTTAATTTCTTTTTCCAATATCCAAGATACTGTGTAGTATGTAAATTCATCTTTCATTATCCAATTACTCCTGTCTTGATGTTTAGCCTTTGCTGGCTTGATAAGT,P008P335P20_S13_L001_R1_001,urn:local:.:11ddv-e…
													M00212:125:000000000-JJPTF:1:1102:10227:4076 1:N:0:TAAGGCGA+ACTGCATA,Mon Jun 27 16:03:04 EDT 2022,,,,ATTCCTACTACTGCTATAAGATAAGGGAGAAACAAATGATTATATTATTATTTATTATTATGCTGTTCATCAGTCCGAGCATAGCATTGTTATTGTTGCTGTTAGTTATTAACCCAGTGTTCGCATTGCTGTGGCT,P008P335P20_S13_L001_R1_001,urn:local:.:11ddw-ezqn4zl
													M00212:125:000000000-JJPTF:1:1102:7474:4081 1:N:0:TAAGGCGA+ACTGCATA,Mon Jun 27 16:03:04 EDT 2022,,,,GATTTTAAGTATTAATTTACCAGCATGAGTTTCTTGAAAAGTTATTTCCTCATCTGATGATGAATCATCTTC,P008P335P20_S13_L001_R1_001,urn:local:.:11ddx-ezqn4zl
													M00212:125:000000000-JJPTF:1:1102:20273:4084 1:N:0:TAAGGCGA+ACTGCATA,Mon Jun 27 16:03:04 EDT 2022,,,,TTCTTTAGCTATGCTTGATGTATTAAGTAAATTTATTGCCATGCTTGACCACCTGCACCACAAGGCAAATAAACAGTACCAGTATAATTGTACAAGTGGCTATTCTCTGACCAGTTTGTCATATTCCAACCGTTTTGTAAAATATTTCCGACAAGTCCGACAAGTTCATCGTCAACATCTTTAACAGATAAAACAACTTGATAATAGTAACCCATGACAAAGCTCGTATTATCCATTTTAAGCACCTTTGA,P008P335P20_S13_L001_R1_001,urn:local:.:11ddy-…
													M00212:125:000000000-JJPTF:1:1102:20874:4093 1:N:0:TAAGGCGA+ACTGCATA,Mon Jun 27 16:03:04 EDT 2022,,,,CTTAATAGCAAGCCATACCAATAGCCACAGCAATGCGAACACTGGGTTAATAAC,P008P335P20_S13_L001_R1_001,urn:local:.:11ddz-ezqn4zl
													M00212:125:000000000-JJPTF:1:1102:17167:4099 1:N:0:TAAGGCGA+ACTGCATA,Mon Jun 27 16:03:04 EDT 2022,,,,GTCCCCATTACTCCAATACCATTACTTTGCCAGATATTATTAGTTGATTGTAACCCTAAATTAGAGGGCTGGTAAAATCTAACTTTTCCATTTGTTACGTCCCAAACTTTATCGTCTGTTCCGTCTAAGTTGGTATGTATTTTATACTGTCTTACCATTAAGCCCTCCCTAGGTCAAATTCTCGTCTGATTGCTCGTGCTAAATTAGAAACATCTTGACCAGCACCACCTTGTACATTAAATGTATTATAT,P008P335P20_S13_L001_R1_001,urn:local:.:11de0-…
													M00212:125:000000000-JJPTF:1:1102:17311:4101 1:N:0:TAAGGCGA+ACTGCATA,Mon Jun 27 16:03:04 EDT 2022,,,,GTCGTTATGTTTTCCACGTTTAGGGCTTAACATCAGCATAAACTCCGCCCAAGCTGTAAGAGTAGAACCGCCTAAGGCATCGCTAGGCTTTACCATATAGGCTTTATCGTCCATTGAGTTTGCATAAGCTGATTTATTTGCATGAGCCACCAGTAAAAATGTTACATCTTGAAAGAGTAACTTCAAACGTGTAATTCTTCTAAGCATTGGTTCAAAGTCTTTACTATAAAGTATATCTCCATTTCTCAACA,P008P335P20_S13_L001_R1_001,urn:local:.:11de1-…
													M00212:125:000000000-JJPTF:1:1102:10370:4103 1:N:0:TAAGGCGA+ACTGCATA,Mon Jun 27 16:03:04 EDT 2022,,,,CATTAAGAGCTGTATTTAACGGACTTGTCCAGTCTTTGCGCCTGATTGTTCCATAGTCCATTCCTGTCAACATCATGTATAGCTTTCCGTCATTATTAGAACCGACTGGAAACTCTGTACCATTTGGACT,P008P335P20_S13_L001_R1_001,urn:local:.:11de2-ezqn4zl
													M00212:125:000000000-JJPTF:1:1102:11633:4105 1:N:0:TAAGGCGA+ACTGCATA,Mon Jun 27 16:03:04 EDT 2022,,,,CTGCTACACCAGCCACTGATGACGGTAAAGATGCCAACGAAGTGACGCCAAGTGAAATCAAAGAGGGCATGACTGTCACAATCAAGTTCAGCGCCACAAATTACTCAACAGGTCAAGCAATTCCTAAATGGGTAAAAGAAAACTCATATAAAGTCCTTCAAAAATCAGGAAGTAAAGTCT,P008P335P20_S13_L001_R1_001,urn:local:.:11de3-ezqn4zl
													M00212:125:000000000-JJPTF:1:1102:22916:4111 1:N:0:TAAGGCGA+ACTGCATA,Mon Jun 27 16:03:04 EDT 2022,,,,CTTATGAATGGTCAGTTACTGAAACTCCTGCGGTAACATCTTCATAACTATCAGCAGAGAACGTTACGATATAGACACCGGGCGCAAGGTGTCCATTTGTTGCTACTTTTCCATGTGCGTCCTTAATCACTGATGTTACTTTTATAGTTCCACCCTTAGAATCTTTCAAAGTGTCAGGCACTACGATTGTTCCGTCATTATTACCC,P008P335P20_S13_L001_R1_001,urn:local:.:11de4-ezqn4zl
													M00212:125:000000000-JJPTF:1:1102:16994:4112 1:N:0:TAAGGCGA+ACTGCATA,Mon Jun 27 16:03:04 EDT 2022,,,,GGCTTAATGGTAAGACAGTATAAAATACATACCAACTTAGACGGAACAGACGATAAAGTTTGGGACGTAACAAATGGAAAAGTTAGATTTTACCAGCCCTCTAATTTAGGGTTACAATCAACTAATAATATCTGGCAAAGTAATGGTATTGGAGTAATGGGGACACGCTCAATTAAACAGCCTCAAATAGAGTTTAAATTAGAAACGTTTGGTGAAAGT,P008P335P20_S13_L001_R1_001,urn:local:.:11de5-ezqn4zl
													M00212:125:000000000-JJPTF:1:1102:20913:4115 1:N:0:TAAGGCGA+ACTGCATA,Mon Jun 27 16:03:04 EDT 2022,,,,TCTGGAGGGTTTCCGTGTTCATCTCTATCATAAAATAATGTTTTTGCTGTCCTTACTTCTGGCAAGTCTGTTCCGTCTCCGCCATAAGTGCTATAATCAATGACATCTCCATTATTTTTTGCTGTGTACATTTTAGG,P008P335P20_S13_L001_R1_001,urn:local:.:11de6-ezqn4zl
													M00212:125:000000000-JJPTF:1:1102:9609:4117 1:N:0:TAAGGCGA+ACTGCATA,Mon Jun 27 16:03:04 EDT 2022,,,,AGCTGATATGGCTAAGGGAAGTAGCGGAAAACCAGAGTTCACCAACCACAAAATCGTAACTGGTTTAGTATCAGTTGGTTCAATGGAAGACCAAGCGGAAACGAACAGTTATCCTGCTGATGATGTACCAGACCATGGAGTTAAAAAAGGTGCTACCTTACTTCAAGGAGAAATGGTATTTATTCAAACAGACCAAGCA,P008P335P20_S13_L001_R1_001,urn:local:.:11de7-ezqn4zl
													M00212:125:000000000-JJPTF:1:1102:18975:4121 1:N:0:TAAGGCGA+ACTGCATA,Mon Jun 27 16:03:04 EDT 2022,,,,GACTTAGGCACAGCAGAAACACAAGCCAATAGGCTGGAAAGCGAAATAAAGCAAGTCGAGGGTGCTATTAAATCAGGTTCTTGGCATATTGACGCTAAAATGGATACTAAAGGCGTTAATAGCGGAATTGACGGTATGAAGTCACGATTTAGCGGTCTTAGAGAGATTGCGGTAGGTGCATTCAGGCAAATTGGTTCAAGTGCCATTAGTGCTGTTGGTAATGGCTTAAGGGGCTGGATATCTGACGCAAT,P008P335P20_S13_L001_R1_001,urn:local:.:11de8-…
													M00212:125:000000000-JJPTF:1:1102:19414:4131 1:N:0:TAAGGCGA+ACTGCATA,Mon Jun 27 16:03:04 EDT 2022,,,,GTTATCATATACATTGGCTTCTAACATTAAACGAAGTCCGCCTTTCTCTTAACTTTAAACTCTGCCTTACTTAAATTGATTCGCTCCATTTGACCTTTTTCAATTATACGAGTTCTGTATCGCTCAAAGTCCATTACAGGGAATAAATTTAGAGCAGTTGTCCCCTTCCAACCTTGATAAGTTTCGTCATTTACATCTGTATTTATTAAAATGTAGTCTTGTAATTCTTCCGTCTTAAATGCAATTGCAGT,P008P335P20_S13_L001_R1_001,urn:local:.:11de9-…
													M00212:125:000000000-JJPTF:1:1102:7493:4131 1:N:0:TAAGGCGA+ACTGCATA,Mon Jun 27 16:03:04 EDT 2022,,,,CTGCTACACCAGCCACTGATGACGGTAAAGATGCCAACGAAGTGACGCCAAGTGAAATCAAAGAGGGCATGACTGTCACAATCAAGTTCAGCGCCACAAATTACTCAACAGGACAAGCAATTCCTAAATGGGTAAAAGAAAACTCATATAAAGTCCTTCAAAAATCAGGATGTAAAGTCTTGCTTGATAATATTATGAGCTGGGTTGCAGCAAGTGATGTTCAAGCGCTAGATATAGGCGGAAGTAGTTCA,P008P335P20_S13_L001_R1_001,urn:local:.:11dea-e…
													M00212:125:000000000-JJPTF:1:1102:21895:4132 1:N:0:TAAGGCGA+ACTGCATA,Mon Jun 27 16:03:04 EDT 2022,,,,CTACAAGGCAATAGAAAGGACGTAACAAGCACAGATGAAACTAATAACCAATAGTGCTGAAATTAAAGTAACTGAAAATGAGGACGGCTCGAAATCATTTCAAGGCATTGGGTCAGAAGTTGGTGTAGAGAACCTTAACGGTATTGTCTTGACTCCTAACTGTATTGAGTTTGCTAGAGAACGATATCCATTGCTATATGAACATGGTGCTGGATCTAGTGAAGTCATTGTTGACGCAAAAGTTTACTATG,P008P335P20_S13_L001_R1_001,urn:local:.:11deb-…
													M00212:125:000000000-JJPTF:1:1102:20032:4136 1:N:0:TAAGGCGA+ACTGCATA,Mon Jun 27 16:03:04 EDT 2022,,,,GGTGGAGAGAGCTTAGTTATTGCATATGATAATACACAGGCTAGACACG,P008P335P20_S13_L001_R1_001,urn:local:.:11dec-ezqn4zl
													M00212:125:000000000-JJPTF:1:1102:20938:4139 1:N:0:TAAGGCGA+ACTGCATA,Mon Jun 27 16:03:04 EDT 2022,,,,GCTAACGTTCGCATTAAAAATGATGATACTGAAATTGCTTCTGAAGTTGGAGTAGATGAAATTATTGTCTATACAGGTTCAAAGGCTGTTAAACCTACTGTATTAGTAGACCAAAAATATCACATTGACATGCAAGACCTTACAAAAGTTGATGCCTTTGAATGGAAAACTAACAGCAACATGATTTTGGTTGAGACACTAACAAGCGGACACGTTGAAACTTATAACGCTGGTGCAGTAATTACAG,P008P335P20_S13_L001_R1_001,urn:local:.:11ded-ezqn…
													M00212:125:000000000-JJPTF:1:1102:10162:4139 1:N:0:TAAGGCGA+ACTGCATA,Mon Jun 27 16:03:04 EDT 2022,,,,AGTCTGCACCCTGTCTTACTTCTAAAGTCGTTAATATACGGTATTAAGTCATTAACATTAATGTATTCCGTATCAAGTAAGATTAGTTCGCCTCTGTCAACGAATTCAGTCCATAACTCTTGTTGTTCTGTGTCTAGTTGCTCAAATTGAGACCGTACAGAGAAAGTTAGCGTATAACTGTAAGTTTTACCCTCTAACTCACAAACGAACGACACAGCGGTTAAATCGCCAATTAAGGATAGGTCAATTC,P008P335P20_S13_L001_R1_001,urn:local:.:11dee-e…
													M00212:125:000000000-JJPTF:1:1102:15790:4139 1:N:0:TAAGGCGA+ACTGCATA,Mon Jun 27 16:03:04 EDT 2022,,,,GCTGTGTAGGCAATAGCTCAATTTTCATTAGGTTTCCAGTAGTCAGGTAGAAGTTGTCTTGTATCCATTCAATAG,P008P335P20_S13_L001_R1_001,urn:local:.:11def-ezqn4zl
													M00212:125:000000000-JJPTF:1:1102:21700:4140 1:N:0:TAAGGCGA+ACTGCATA,Mon Jun 27 16:03:04 EDT 2022,,,,CCCAGACAGCCATGATTGCTTTAAAGAACACGATGAAGTTCAAAGGCAATGGAAAAGATTTTGACTATGTAAGCAATTCTATGCAGAAGCTCGCCAGAGATACCAACGCAAATAGTGAAGATACTTTAAAACTTTCAACAACGTTCATTGGTTTAGGAGATAGTGCTAAAACAGCGGTCGGCAAAACAGAAGCA,P008P335P20_S13_L001_R1_001,urn:local:.:11deg-ezqn4zl
													M00212:125:000000000-JJPTF:1:1102:8298:4141 1:N:0:TAAGGCGA+ACTGCATA,Mon Jun 27 16:03:04 EDT 2022,,,,CATGCAAATAAATCAGCTTATGCAAACTCAATGGACGATAAAGCCTATATGGTAAAGCCTAGCGATGCCTTAGGCGGTTCTACTCTTACAGCTTGGGCGGAGTTTATGCTGATGTTAAGCCCTAAACGTGGAAAACATAACGACTTCTCTAAGC,P008P335P20_S13_L001_R1_001,urn:local:.:11deh-ezqn4zl
													M00212:125:000000000-JJPTF:1:1102:8716:4143 1:N:0:TAAGGCGA+ACTGCATA,Mon Jun 27 16:03:04 EDT 2022,,,,ACTGAAGATATTATGGGCTTTACACAAGATATGGCCGATGATTTCAAAAACTGGAAAGGCGAATAAAATGACAGAAAAAATTATTATCTCTAAAGAGTTGAACGAATGGCTAGAAGAACATCAAACGTTAGATACTGATAATACACTATATGATATACGCTTCAGCAAAGAAATTTTTGATGAATTATTTGAAGAAGTTTGGCTTGAAGTTGACAATACAGAGAGCTATAAAAATACTTTGGCAGCAT,P008P335P20_S13_L001_R1_001,urn:local:.:11dei-ezqn…
													M00212:125:000000000-JJPTF:1:1102:15090:4149 1:N:0:TAAGGCGA+ACTGCATA,Mon Jun 27 16:03:04 EDT 2022,,,,CGTTTAGCAAGTCGTTCGTTAGCTTGTTCCAGTTGCTCTTTTTGACGCTGTAAGCTCAAGTTATGGTTGATGTAAGCAATTTGCTGTGCGTGTCGTCCAAGTTTGCCTTGCGTATTAAGCTCGATTAGTTTAGCCAGTCCGTCGCCAAGAATTTCATCAGCTACAAGATTATACTTGTATTTTTTATTTGTGTTTCGTACGTAGTTGTCAAGTGTTTGTTTAATTTTAAGTTTTTTGTGTAGTTCTCTTAA,P008P335P20_S13_L001_R1_001,urn:local:.:11dej-…
													M00212:125:000000000-JJPTF:1:1102:17374:4149 1:N:0:TAAGGCGA+ACTGCATA,Mon Jun 27 16:03:04 EDT 2022,,,,GGCAACGCACTGCATAAAAACATAAAAAGGAAAATAAAAAATGAAATTAGATTATAACTCACGTGAGATTTTCTTTGGCAATGAAGCTCTAATCGTAGCTGATATGGCTAAGGGAAGTAGCGGAAAACCAGAGTTCACCAACCACAAAATCGTAACTGGTTTAGTATCAGTTGGTTCAATGGAAGACCAAGCGGAAACGAACAGTTATCCTGCTGATGATGTACCAGACCATGGAGTTAAAAAAGGTGCTA,P008P335P20_S13_L001_R1_001,urn:local:.:11dek-…
													M00212:125:000000000-JJPTF:1:1102:14230:4162 1:N:0:TAAGGCGA+ACTGCATA,Mon Jun 27 16:03:04 EDT 2022,,,,GTGTAAGAAACGCAAATACACAAAAATGGGTGCTTTATACTCAATAGC,P008P335P20_S13_L001_R1_001,urn:local:.:11del-ezqn4zl
													M00212:125:000000000-JJPTF:1:1102:23437:4163 1:N:0:TAAGGCGA+ACTGCATA,Mon Jun 27 16:03:04 EDT 2022,,,,GAATAATAGAGAGTTTAGAAATTTTAGTGATTTAGCTAAATACGTCGGAGTTACCCAGCCAGCCGTTTGGGGAATTTATAACAAAGGTTACAACTTGAAAGGTCATAGAATAAAACTAAAAAACGATTAACTCTTGACAAATTAAAATTAATAGTTTATAATCAATATATAAAGTTAAGAAAGAGAGTTACAACAATGGAATTAAAACAATGCGTAACCTGTGGGGCTTCAAGTTTCACTAATGGTAAATG,P008P335P20_S13_L001_R1_001,urn:local:.:11dem-…
													M00212:125:000000000-JJPTF:1:1102:17133:4169 1:N:0:TAAGGCGA+ACTGCATA,Mon Jun 27 16:03:04 EDT 2022,,,,GCTTACTACTTCACTCCGCAAGATACCAAACTAACAGACTTTAATTTATCTGTATTTAACAAAAATAGAACTTATGTAGGAATTGACCTATCCTTAATTGGCGATTTAACCGCTGTGTCGTTCGTTTGTGAGTTAGAGGGTAAAACTTACAGTTATACGCTAACTTTCTCTGTACGGTCTCAATA,P008P335P20_S13_L001_R1_001,urn:local:.:11den-ezqn4zl
													M00212:125:000000000-JJPTF:1:1102:22000:4177 1:N:0:TAAGGCGA+ACTGCATA,Mon Jun 27 16:03:04 EDT 2022,,,,GACTGAACTACTCCCCAAGCACTAGAAGCAAAACTACCGATTGCGCTGAAAACGCTAGATACAACTCCACTTACAGCATTAAATATTCCACCAAAGAAGCCAGCTACTGCACTCCATACGCTAACCAGTACATCCCAAGCTGAACTAGCAAAGCCACCAATAGCGCTAAATACTGTAGAAACTACTGAACTAACTGCGTCGAATATTCCACTAAAAAAGCCAGTTACTCCGCCCCATATAGAT,P008P335P20_S13_L001_R1_001,urn:local:.:11deo-ezqn4zl
													M00212:125:000000000-JJPTF:1:1102:9756:4179 1:N:0:TAAGGCGA+ACTGCATA,Mon Jun 27 16:03:04 EDT 2022,,,,GTTTTGCAGTCCTCCGTTACAATCTACCCAAAGTATCAATAACTTGTCTGTAAAGCTCTCCATTTGCTCTGTAAAGTCACCAGGAATATATCCAGCGACAAAAGAATTTTGTAGGTCTGCAAAGTCTTTCAAATCTGTAATAAAGTCTGAACCAGTAAGTTCTAAGTATCTAATTGCATGTTTTAAAATCATTTACAGTCCTTTCAGCTCATTAAATTTCTTTCTGCCACAATTCGACAAGTTCTTTAAG,P008P335P20_S13_L001_R1_001,urn:local:.:11dep-ez…
													M00212:125:000000000-JJPTF:1:1102:15510:4180 1:N:0:TAAGGCGA+ACTGCATA,Mon Jun 27 16:03:04 EDT 2022,,,,GCAGAAGCTAATGTTATAAAGCCTATCGTTTTACCAGCAGTTAAACAGAGAATTAATCAGTCAAGACTAGATGAGTTTTCTATGATTGGTTTAGGTAAAAACGTAAGATATGAGCTTAACGGAATCGGAGAAATGGAAGACTTAATTTTCAACTATTTCTTAGACGAAAAAGGCGAAACTTTCAAGCGGACAACATGGGAAAGAAACCCTAAGAATAACAAGATGATTTTAGAGGGGGTCGTAAGTAACGG,P008P335P20_S13_L001_R1_001,urn:local:.:11deq-…
													M00212:125:000000000-JJPTF:1:1102:11526:4188 1:N:0:TAAGGCGA+ACTGCATA,Mon Jun 27 16:03:04 EDT 2022,,,,TATTGAGACCGTACAGAGAAAGTTAGCGTATAACTGTAAGTTTTACCCTCTAACTCACAAACGAACGACACAGCGGTTAAATCGCCAATTAAGGATAGGTCAATTCCTACATAAGTTCTATTTTTGTTAAATACAGATAAATTAAAGTCTGTTAGTTTGGTATCTTGCGGAGTGAAGTAGTAAGCTGTATCCTGCATAGGCAAGCCCATATTAAACGCTAAGAACTTATTCTGTAACGCTGGGTCGCCTTG,P008P335P20_S13_L001_R1_001,urn:local:.:11der-…
													M00212:125:000000000-JJPTF:1:1102:16721:4191 1:N:0:TAAGGCGA+ACTGCATA,Mon Jun 27 16:03:04 EDT 2022,,,,ATATATAAAGTTAAGAAAGAGAGTTACAACAATGGAATTAAAACAATGCGTAACCTGTGGGGCTTCAAGTTTCACTAATGGTAAATGTGATTATTGTAGCAATCAGTACGAAGTAGATGAAGATAAAATATTTTATGGTAATTCAACAGAAGATGATTCATCATCAGAT,P008P335P20_S13_L001_R1_001,urn:local:.:11des-ezqn4zm
													M00212:125:000000000-JJPTF:1:1102:12454:4192 1:N:0:TAAGGCGA+ACTGCATA,Mon Jun 27 16:03:04 EDT 2022,,,,ATATTGACCTGTACCCTATATTTGATAGTGAAACGGGCGAACTATTAGACTTACTGTTTGCTAATGATAAAAAAGAATATAAGCCCGAAGAATTAGTAAGGCTTACCAGTCCTTTTTATATCAATGAAGA,P008P335P20_S13_L001_R1_001,urn:local:.:11det-ezqn4zm
													M00212:125:000000000-JJPTF:1:1102:16845:4193 1:N:0:TAAGGCGA+ACTGCATA,Mon Jun 27 16:03:04 EDT 2022,,,,GTGCAATATCTCAATTCTCTGCTATATGGGATAACCTAAAAAGTGCGTTCGGTTCGGTAATTGGAATTATTGGTAACCTTATAAAATCTTTTGCTGGAGTTGATGAATCTACTTCAAAAAATTCGACTTCTGTTGAAAATGTAGCAAACACAATATCTTCACTTGCTAATAAGTTCGCTGATATCACGAAAAAAATTGCTGACTTCATTGGTAAAATTAGTAAAAGCAAGGAAGCAATGGATGCTATAAAA,P008P335P20_S13_L001_R1_001,urn:local:.:11deu-…
													M00212:125:000000000-JJPTF:1:1102:9993:4194 1:N:0:TAAGGCGA+ACTGCATA,Mon Jun 27 16:03:04 EDT 2022,,,,TCATCAAACTGGTAACCACGCGCTTTTACTGATAGCTTAGAGAAGTCGTTATGTTTTCCACGTTTAGGGCTTAACATCAGCATAAACTCCGCCCAAGCTGTAAGAGTAGAACCGCCTAAGGCATCGCTAGGCTTTACCATATAGGCTTTATCGTCCATTGAG,P008P335P20_S13_L001_R1_001,urn:local:.:11dev-ezqn4zm
													M00212:125:000000000-JJPTF:1:1102:21596:4199 1:N:0:TAAGGCGA+ACTGCATA,Mon Jun 27 16:03:04 EDT 2022,,,,TTATTAGACTTAGCTAAAGAGCAAGGAAAGGTAACAGAAAATGAGTGAAAAATATTACGTAGTTAAACTTAGCAAAGAAGTAAAAATTGATTTTGGAGGGCTAGATTATATAATAGCTTTTGGTTATGAAAAAATAGAAGAAGATATGTACAGACACGGACACACACCTATATTGAATACACC,P008P335P20_S13_L001_R1_001,urn:local:.:11dew-ezqn4zm
													M00212:125:000000000-JJPTF:1:1102:18947:4199 1:N:0:TAAGGCGA+ACTGCATA,Mon Jun 27 16:03:04 EDT 2022,,,,CTCTCTTCTGCTGTGTACATTTAACCGACTTTCTAGAAAGGTAGATCTTCCGTGTTAACTTCAATTGGTTCAGAACCACCAAATAAGTCTTGTTTAGTTTGTGATTGACTACTATTATCATTAGGGATAAATACTTTTTCAACAGTAGGAAAAACAAAGTTATAGTTTACGTATTCGCCTGATTCCTTAGCTTGTACACGACCGCTTACCGTTATGGTGTCGCCTAATTGAATGAAGTCAGGCAAGAATG,P008P335P20_S13_L001_R1_001,urn:local:.:11dex-e…
													M00212:125:000000000-JJPTF:1:1102:18082:4201 1:N:0:TAAGGCGA+ACTGCATA,Mon Jun 27 16:03:04 EDT 2022,,,,GTACAAGCAACGGTTGAAACGTAAAATGCAAAGGGAGGTAGTAAGATAATATTACATAAGTATACAAGTAAGATTAATAGTTCAAAATATCCACGGTCAACAGCTAGAAAGATTGCTAACGACTTGAACAAAAAAGACCCTTTTAATAATTATCTAGTCAGCTTTGAACTTGGTTCTAAACGGTATATTATTGAAA,P008P335P20_S13_L001_R1_001,urn:local:.:11dey-ezqn4zm
													M00212:125:000000000-JJPTF:1:1102:8677:4201 1:N:0:TAAGGCGA+ACTGCATA,Mon Jun 27 16:03:04 EDT 2022,,,,GAATAACAGGAGCTACAAGTGTAATTGCACCAGCTAGAACTGTATCAGGTTGCATAATGAACAGTCCGCTTTCCATTTTCTTGACGAAATCTTTTGCTTGTTCTCCCCAAATTTCGTACTCAATAGCAGGGACTTTTTTACCTCCATTCAAATAAATATCTGAATCAGTCGCTTGTACTGCCAAAGTCCATTGGATAGGGTCTACACCGTCAACTGAATCTGTTTCTGATTCTTTTGTTGCTTCTGCTGTT,P008P335P20_S13_L001_R1_001,urn:local:.:11dez-e…
													M00212:125:000000000-JJPTF:1:1102:13796:4205 1:N:0:TAAGGCGA+ACTGCATA,Mon Jun 27 16:03:04 EDT 2022,,,,ATGGAAGACCAAGCGGAAACGAACAGTTATCCTGCTGATGATGTACCAGACCATGGAGTTAAAAAAGGTGCTACCTTACTTCAAGGAGAAATGGTATTTATTCAAACAGACCAAGCACTTAAAGAAGACATTCTTGGTCAACAAAGAACAGCAAATGGCTTGGGTTGGTCTCCTACTGGTAATTGGAAAACGAAATGTGTTCAATACCTTATTAAAGGGCGTAAGCGTGATAAAGTTACAGGGGAATTTGT,P008P335P20_S13_L001_R1_001,urn:local:.:11df0-…
													M00212:125:000000000-JJPTF:1:1102:21452:4208 1:N:0:TAAGGCGA+ACTGCATA,Mon Jun 27 16:03:04 EDT 2022,,,,GGACGTAGCCATTTCCCTTGTTTCACACCGTTTTTTTCCATGAACTCAATCACTTTATCAGGAGTTTCTGGTTCGTCCCACATATTATATTTTGCTGAATTGAATTTACTAAACATTTCAAGTGTTTCGATGTAGCTATCTTTCAGAAGCTCCGTGTCAAGCAATTTTTGGGCCTTCTCTGCACGTTTAGCAAGTCGTTCGTTAGCTTGTTCCAGTTGCTCTTTTTGACGCTGTAAGC,P008P335P20_S13_L001_R1_001,urn:local:.:11df1-ezqn4zm
													M00212:125:000000000-JJPTF:1:1102:7486:4208 1:N:0:TAAGGCGA+ACTGCATA,Mon Jun 27 16:03:04 EDT 2022,,,,GGTACTGTTTATTTGCCTTGTGGTGCAGGTGGTCAAGCATGGCAATAAATTTACTTAATACATCAAGCATAGCTAAAGAAATGCAAACTAAAGTAACAGAACGCATGGGAGATTGGTTTGAAGCAGAGTTTAAAGCGAAGGCTAATAGCGCAAGCCGAAGGACTAGATTAATCAGAAGCCACGGTCATACCTATACTTATGCTAGATATCAAAATACTGGGCAATTATCAGGAAACTTAAAACAAGTTAAA,P008P335P20_S13_L001_R1_001,urn:local:.:11df2-e…
													M00212:125:000000000-JJPTF:1:1102:15174:4212 1:N:0:TAAGGCGA+ACTGCATA,Mon Jun 27 16:03:04 EDT 2022,,,,TAGCAGAACTTACACAAGCTATCGTTAATAAAATTGTTGACCTTGCACTTGTTGAGGGAGACGGAACAAACGGCTTTAAATCAATTGACAAAGAAGCAGATGTCAAAAAAATCAAAAAAATTACTACAAAAGCCAAATCAGCTGGCAAAACTCCATTTGCTGACGCTATTGAAGAAGCGGTTGACTTTGTTCGCCCTACTGCTGGACGTCGTTATTTGATTGTTAAAACAGAAGACCGTAAAGCCTTGTTA,P008P335P20_S13_L001_R1_001,urn:local:.:11df3-…
													M00212:125:000000000-JJPTF:1:1102:22850:4214 1:N:0:TAAGGCGA+ACTGCATA,Mon Jun 27 16:03:04 EDT 2022,,,,TTTGTTACGTCCCAAACTTTATCGTCTGTTCCGTCTAAGTTGGTATGTATTTTATACTGTCTTACCATTAAGCCCTCCCTAGGTCAAATTCTCGTCTGATTGCTCGTGCTAAATTAGAAACATCTTGACCAGCACCACCTTGTACATTAAATGTATTATATGTTCTATTGTCGCTTGAAACGCTATTTGTGCTTAAACCGTAACCGCTAGAAGATAAGTTAAATTCTGGCAAGCCTACTACCATAGAAC,P008P335P20_S13_L001_R1_001,urn:local:.:11df4-ez…
													M00212:125:000000000-JJPTF:1:1102:8003:4216 1:N:0:TAAGGCGA+ACTGCATA,Mon Jun 27 16:03:04 EDT 2022,,,,ATCCAGCACCATGTTCATATAGCAATGGATATCGTTCTCTAGCAAACTCAATACAGTTAGGAGTCAAGACAATACCGTTAAGGTTCTCTACACCAACTTCTGACCCAATGCCTTGAAATGATTTCGAGCCGTCCTCATTTTCAGTTACTTTAATTTCAGCACTATTGGTTATTAGTTTTATCTGTGCTTGTTACGTCCTTTCTATTGC,P008P335P20_S13_L001_R1_001,urn:local:.:11df5-ezqn4zm
													M00212:125:000000000-JJPTF:1:1102:17200:4219 1:N:0:TAAGGCGA+ACTGCATA,Mon Jun 27 16:03:04 EDT 2022,,,,GTATAAACCATATTGAACGAACTCCATTACATCAGTAATTTCTCCGTCTTCTTTTTTAAGCTCTGTATCCATTGCTTTTTGTTGCTGGAAAAGGTCTTTACCTGTAATCATTTTAAACTTACGTGCTGTGCTTAATTGTTTTGCCATTTTGTTTTATATCCCTTTACTTAGTT,P008P335P20_S13_L001_R1_001,urn:local:.:11df6-ezqn4zm
													M00212:125:000000000-JJPTF:1:1102:23550:4222 1:N:0:TAAGGCGA+ACTGCATA,Mon Jun 27 16:03:04 EDT 2022,,,,CAGTAGAGGTTGGCGATATTGTTCAAATTCTTTTTCCTGAAGTTGTTCCAATTGAGGAGGCTCTAGGTCAAAAGAAAAAGCTGAACTTAGATATGGTTTACCTTGTTACAGATGTAGATGAAAGCAATAAAGCCACATTAAAGAACTATTTTTGGGCAATGATTGAAAGC,P008P335P20_S13_L001_R1_001,urn:local:.:11df7-ezqn4zm
													M00212:125:000000000-JJPTF:1:1102:18137:4222 1:N:0:TAAGGCGA+ACTGCATA,Mon Jun 27 16:03:04 EDT 2022,,,,CCGCAAATACAGGTCCACTTGCTGCAACAACAAAGAAAGCGAACATTCCAATGGCAGATTTTTTGATTAATCTTTTCATTCTTTTTTATCCTCCGTTTGTTCTTCTTCAACTTCGGGAATACTTACACCATTCTTCTTGATAAGTTTAACCAAACCGGCAAACATAGGGC,P008P335P20_S13_L001_R1_001,urn:local:.:11df8-ezqn4zm
													M00212:125:000000000-JJPTF:1:1102:10858:4230 1:N:0:TAAGGCGA+ACTGCATA,Mon Jun 27 16:03:04 EDT 2022,,,,GTCAATTTGTATCAATTGGTGGTTATCCGTATGGCGGTAGAAAATTTAGATTATTAGAGCTTTCAATTACTGATAACCCAGTTTTAGATAAAGCGAAGATAATTTCAAGAAAGGTTAAAAATGACAATTAAAAACTTTACATTCTTTAGTCCAAATGGTACAGAGTTTCCAGTCGGTTCTAATAATGACGGAAAGCTATACATGATGTTGACAGGAATGGACTATGGAACAATCAGGCGCAAAGACTGGA,P008P335P20_S13_L001_R1_001,urn:local:.:11df9-e…
													M00212:125:000000000-JJPTF:1:1102:17714:4230 1:N:0:TAAGGCGA+ACTGCATA,Mon Jun 27 16:03:04 EDT 2022,,,,CTTAGGGACATCGCCAATAAGTGGTAAAGCCATAGTCCAATTCTTCTTATCTTTGACCTGCTCATGATTTTCTAGCATGTAAAGCAAGCCGAACGACCTATCGTTGTAAAATTCTTCTTCTGATTTGAAACGTTCAACAAGTTTATCATAAAGTCCATCTCGTTTAAGTCCGCCAGAAGTGATATAAATACTTTGCCAGTTATCTTGTTTTTGACGTGAACCTTTATTAACTGATTCTGTTATATCTTCT,P008P335P20_S13_L001_R1_001,urn:local:.:11dfa-e…
													M00212:125:000000000-JJPTF:1:1102:21758:4231 1:N:0:TAAGGCGA+ACTGCATA,Mon Jun 27 16:03:04 EDT 2022,,,,AAGCTGTACCTCCTGAACCTTGATATATACTTACTGCTTTGTCTAAATAATCTTGTGGACTTAAGTTATATACCTGCCCATGCACGCTTTGCATTATCTGTAATAGTCCCCGGCATGATAACTCATTTTCAACATAAGGGTTTCCACTCGACTCCTTATAAATAACATCAAGCCATTTACCAGCACTTACTCCTGTCTTGCTTGCCATATAATTCGCAGCTATTTCTGGACTTACGCTAGACCAATCCGC,P008P335P20_S13_L001_R1_001,urn:local:.:11dfb-e…
													M00212:125:000000000-JJPTF:1:1102:16293:4237 1:N:0:TAAGGCGA+ACTGCATA,Mon Jun 27 16:03:04 EDT 2022,,,,TCATTCTAGTTACCATTATATTTTGCTTTCTATTTGTTTACAACAAAGGCGCTGATAAAACGAAAGATATTGTTTTTCCGTTCATTGAAGTGTTGTTTGGATTACCTACTGCAATACCACTTGGAGACATGTTGATTAAAGATAACGACAGGTTTCCATGAGAATAAAATGTACCAGCAGTATCAAATTGAGGTAGATTTGTTC,P008P335P20_S13_L001_R1_001,urn:local:.:11dfc-ezqn4zm
													M00212:125:000000000-JJPTF:1:1102:9542:4239 1:N:0:TAAGGCGA+ACTGCATA,Mon Jun 27 16:03:04 EDT 2022,,,,GGATACGGAAAACAGCAAGGCCAAGAAGTTAAACCCGATACTGCTACACCAGCCACTGATGACGGTAAAGATGCCAACGAAGTGACGCCAAGTGAAATCAAAGAGGGCATGACTGTCACAATCAAGTTCAGCGCCACAAATTACTCAACAGGTCAAGCAATTCCTAAATGGGTAAAAGAAAACTCATATAAAGTCCTTCAAAAATCAGGAAGTAAAGTCTTGCTTGATAATATTATGAGCTGGGTTGCAG,P008P335P20_S13_L001_R1_001,urn:local:.:11dfd-ez…
													M00212:125:000000000-JJPTF:1:1102:10788:4240 1:N:0:TAAGGCGA+ACTGCATA,Mon Jun 27 16:03:04 EDT 2022,,,,GGTTATTCTAGGCATTTTATATGGTGTAGGTTCGGTTACCAACTTTAAAGAGTGGTATTATCGCCATGACTATCTAGCTATTATGCTAAGTGTATTTACATCTATCTTATTGGTAGTAGCTGGAGTATTAAACGTTTTGAATTGAAACAATAGGTGTGCTGATTGACGGTGCTTAAATGTCATAGAGTTGACAGCCAAGCATAGGGTGCAAGGTGACGGGAATGCCTTAGTTAAATGAGTGTCGCCAACTA,P008P335P20_S13_L001_R1_001,urn:local:.:11dfe-…
													M00212:125:000000000-JJPTF:1:1102:10896:4249 1:N:0:TAAGGCGA+ACTGCATA,Mon Jun 27 16:03:04 EDT 2022,,,,CTATTAAATTGCTAGAAAAAAATGGTATTAAAGCTGACGAAACAAGCGTATTAGTTAAAGACTTTATCTCTTGTTATTGTCGGCTTAATATTGTTGATGAACCAGCAGAACAATGGCGAAATGCTGAAATGAAACGTTTGGCTTCTTTGCAAGAGTTAATGTATTATGGAGGTATTTAATGATATTCTCACAAGTTACATTACAGGTAGAAACGACTGTTAAGAAGAAGAACGGTGCAGAAGCTAATGTTA,P008P335P20_S13_L001_R1_001,urn:local:.:11dff-…
													M00212:125:000000000-JJPTF:1:1102:9489:4253 1:N:0:TAAGGCGA+ACTGCATA,Mon Jun 27 16:03:04 EDT 2022,,,,GCAAACAAATGATACTTTGCGAGCGCAAGGTGGTAACAGTTCACTCAATATATTTGATGAAGTTCATACATATGGAGAAGATATAACAGAATCAGTTAATAAAGGTTCACGTCAAAAACAAGATAACTGGCAAAGTATTTATATCACTTCTGGCGGACTTAAACGAGATGGACTTTATGATAAACTTGTTGAACGTTTCAAATCAGAAGAAGAATTTTACAACGATAGGTCGTTCGGCTTGCTTTACATG,P008P335P20_S13_L001_R1_001,urn:local:.:11dfg-ez…
													M00212:125:000000000-JJPTF:1:1102:10254:4260 1:N:0:TAAGGCGA+ACTGCATA,Mon Jun 27 16:03:04 EDT 2022,,,,ACCTAGGACGTGGTTCTGGTAAGTCAAGTTTAATGGCTACGCGCGTGCTTAACTGGATGATTTTAGGCGGACAATATGGTGGAGAGAGCTTAGTTATTGCATATGATAATACACAGGCTAGACACGTATTTGACCAAGTTAGGAATCAAACGGAAGCAAGTGATACATTAAGAG,P008P335P20_S13_L001_R1_001,urn:local:.:11dfh-ezqn4zm
													M00212:125:000000000-JJPTF:1:1102:18431:4261 1:N:0:TAAGGCGA+ACTGCATA,Mon Jun 27 16:03:04 EDT 2022,,,,GTTCATCTCTATCATAAAATAATGTTTTTGCTGTCCTTACTTCTGGCAAGTCTGTTCCGTCTCCGCCATAAGTGCTATAATCAATGACATCTCCATTATTTTTTGCTGTGTACATTTTAGGAGGGTCTGTATAGTCGTCTGTTTCCTTATTCTTAACGAATACGACAGCGAAATTATAAGCCGAACGTTCTGTTATTGTTTCCGTGTCCATTATCACGCTTTGCTTAATATCTACCCT,P008P335P20_S13_L001_R1_001,urn:local:.:11dfi-ezqn4zm
													M00212:125:000000000-JJPTF:1:1102:11642:4270 1:N:0:TAAGGCGA+ACTGCATA,Mon Jun 27 16:03:04 EDT 2022,,,,AAATTACCCTTAACTACTCGTCTGCGGTTTGTTGAAATCAGTTTATAAGTCAGTTCCTTTTCAAGTTGAATCAGTAAAGGAATGATAGTAGAGTTATAAAAATAAATTTGCTGTTCTTGTGTTGCAGTACCAAGCAAAATATTTTCATTCATAAAGTAACCTGTCAAAAGTTCCGATTTAATGAGGTCAATTTCATCTTTGTTTAAAACGGAATAATCTTTTTTAAGTTCTACAATTTCCGTCTTGTTAT,P008P335P20_S13_L001_R1_001,urn:local:.:11dfj-e…
													M00212:125:000000000-JJPTF:1:1102:13745:4278 1:N:0:TAAGGCGA+ACTGCATA,Mon Jun 27 16:03:04 EDT 2022,,,,TACTTACACCATTCTTCTTGATAAGTTTAACCAAACCGGCAAACATAGGGCTGATACTTGCAATTAAATAAATAAATTGACCTACAAAGTATAGCAAACCTACGTTAATTACAGTTTTCGCAATGTCAGAGGTTGAAGGAGTTTGAGTAAAGTAAAAGACTGCATATAAAACCCATAGCGCGAAGACTACCGTCAAATCAATCACAAGTCTACGTTTGAAAGG,P008P335P20_S13_L001_R1_001,urn:local:.:11dfk-ezqn4zm
													M00212:125:000000000-JJPTF:1:1102:16446:4278 1:N:0:TAAGGCGA+ACTGCATA,Mon Jun 27 16:03:04 EDT 2022,,,,ATCCGAAGTATGTAGGTTTTAGTAATATCATTAAACCTAATAAGAAAAGTTCTGATTACAAATGGTTACCAATGGGGTTAGTATCAATTGATAGTGCTACTGGCTCACTCAAGCCTGCGGTTATAGGCATTGACTATGCTCAAGCTCACCCAGTTGGCTCGGTAGTCTCAAATAACTCAAATTTATCATCAGGATATTCTACCGGAACATGGGAAAATATCGGTTCAGCAGTAATTGGTTCAGTAACAGTA,P008P335P20_S13_L001_R1_001,urn:local:.:11dfl-…
													M00212:125:000000000-JJPTF:1:1102:7289:4279 1:N:0:TAAGGCGA+ACTGCATA,Mon Jun 27 16:03:04 EDT 2022,,,,TTACATTACAGATTATGAGTTTAATGAAAATGATGCTCTAGTTGTAAATAAAGCACAGTTTAAAGAGATTTCTCTTGTTTCAGTACCAGCTGACCCTAACGCAAAGTTTATTCAAAATGCATTGGGCGAAGAACTCACAAAAGAACGTAACAAAATTATTGAAAGCCGTAACGCTTTGAAAG,P008P335P20_S13_L001_R1_001,urn:local:.:11dfm-ezqn4zm
													M00212:125:000000000-JJPTF:1:1102:11805:4280 1:N:0:TAAGGCGA+ACTGCATA,Mon Jun 27 16:03:04 EDT 2022,,,,AAATTAGAGCTTACGACAAATAACAAATTAACTTTCAAGCACGAATCTCTAGTAATTACTTGACGG,P008P335P20_S13_L001_R1_001,urn:local:.:11dfn-ezqn4zm
													M00212:125:000000000-JJPTF:1:1102:16535:4283 1:N:0:TAAGGCGA+ACTGCATA,Mon Jun 27 16:03:04 EDT 2022,,,,CTGTTAAACCTACTGTATTAGTAGACCAAAAATATCACATTGACATGCAAGACCTTACAAAAGTTGATGCCTTTGAATGGAAAACTAACAGCAACATGATTTTGGTTGAGACACTAACAAGCGGACACGTTGAAACTTATAACGCTGGTGCAGTAATTACAGTTTCATAAGAACAAAACGGAGGAAGTAGATGATAGATTATATTAAGGTCTATTGTGGTATTCCGATTTTAGTAACAGCTTATGAT,P008P335P20_S13_L001_R1_001,urn:local:.:11dfo-ezqn…
													M00212:125:000000000-JJPTF:1:1102:12773:4296 1:N:0:TAAGGCGA+ACTGCATA,Mon Jun 27 16:03:04 EDT 2022,,,,GCCTAACATTAACTCATACCACCATCGCTGTGTAGGCAATAGCTCAATTTTCATTAGGTTTCCAGTAGTCAGGTAGAAGTTGTCTTGTATCCATTCAATAG,P008P335P20_S13_L001_R1_001,urn:local:.:11dfp-ezqn4zm
													M00212:125:000000000-JJPTF:1:1102:8326:4301 1:N:0:TAAGGCGA+ACTGCATA,Mon Jun 27 16:03:04 EDT 2022,,,,ATATTAGAGAGTTCATTTATGAAAAGCAACTTCAAAAGTTTAAGGGCAGAAGAAAAAGCAAGTAAACATTATGCTAGAGGCGTTAGAAAGCTATCTAAAGAGCTCGAAGAGATGAACGAAACAAAGTATAGGGTTGGGCCTAACGAGTGCTTATATGGCTTGATAAGCGAATTATGGAGCTATTGGGGTAAAGGTTATATCC,P008P335P20_S13_L001_R1_001,urn:local:.:11dfq-ezqn4zm
													M00212:125:000000000-JJPTF:1:1102:16936:4303 1:N:0:TAAGGCGA+ACTGCATA,Mon Jun 27 16:03:04 EDT 2022,,,,TCGTTCGTTAGCTTGTTCCAGTTGCTCTTTTTGACGCTGTAAGCTCAAGTTATGGTTGATGTAAGCAATTTGCTGTGCGTGTCGTCCAAGTTTGCCTTGCGTATTAAGCTCGATTAGTTTAGCCAGTCCGTCGCCAAGAATTTCATCAGCTACAAGATTATACTTGTATTTTTTATTTGTGTTTCGTACGTAGTTGTCAAGTGTTTGTTTAATTTTAAGTTTTTTGTGTAGTTCTCTTAATGTTGTCAATT,P008P335P20_S13_L001_R1_001,urn:local:.:11dfr-…
													M00212:125:000000000-JJPTF:1:1102:22887:4304 1:N:0:TAAGGCGA+ACTGCATA,Mon Jun 27 16:03:04 EDT 2022,,,,GCATATATGAGTAAAGGAAAAATACAGACAATCAAATTAAGGAGAACAAAATGAAATTAGATTTAGAAACAGCAAAAACTTTAACAATTATTGTAGGTGTTGGCTTCGCAGTTATAGCTATTGCATGGCTGGCTATGATTGCAATATTGAGTATTGCATGGCTTGGAGGAATCATCTAATGAATTTTAAAAAGAATCGGCACTATGCCAATGAATAC,P008P335P20_S13_L001_R1_001,urn:local:.:11dfs-ezqn4zm
													M00212:125:000000000-JJPTF:1:1102:17126:4307 1:N:0:TAAGGCGA+ACTGCATA,Mon Jun 27 16:03:04 EDT 2022,,,,CGCTGATATCACGAAAAAAATTGCTGACTTCATTGGTAAAATTAGTAAAAGCAAGGAAGCAATGGATGCTATAAAAGTAGCTTTAGTTGCTTTAGCTGGTGCTTTCGTTGCTATGAAAGTTATCAACGGAATCATTAAGGCTTATGAGACATACAATAAGATTGTTGAAGCTGGTACAATTATACAAGGAGCTTTCAATGCTATAATGGCTGTCAACCCATTTGTAC,P008P335P20_S13_L001_R1_001,urn:local:.:11dft-ezqn4zm
													M00212:125:000000000-JJPTF:1:1102:9954:4309 1:N:0:TAAGGCGA+ACTGCATA,Mon Jun 27 16:03:04 EDT 2022,,,,GTACAAGGTGGTGCTGGTCAAGATGTTTCTAATTTAGCACGAGCAATCAGACGAGAATTTGACCTAGGGAGGGCTTAATGGTAAGACAGTATAAAATACATACCAACTTAGACGGAACAGACGATAAAGTTTGGGACGTAACAAATGGAAAAGTTAGATTTTACCAGCCCTCTAATTTAGGGTTACAATCAACTAATAATATCTGGCAAAGTAATGGTATTGGAGTAATGTGGACACGCTCAATTAAACAG,P008P335P20_S13_L001_R1_001,urn:local:.:11dfu-e…
													M00212:125:000000000-JJPTF:1:1102:19578:4313 1:N:0:TAAGGCGA+ACTGCATA,Mon Jun 27 16:03:04 EDT 2022,,,,CTATACAGACCCTCCTAAAATGTACACAGCAAAAAATAATGGAGATGTCATTGATTATAGCACTTATGGCGGAGACGGAACAGACTTGCCAGAAGTAAGGACAGCAAAAACATTATTTTATGATAGAGATGAACACGGAAACCCTCCAGATATATCAACTATTAAAGCAGAAGTTTCGCCCTCTACAATCGTCACAAGATTAATTTTCAACCAAAATGAGCTTTTGCCTTTATATGTTAATGACTTGGTAG,P008P335P20_S13_L001_R1_001,urn:local:.:11dfv-…
													M00212:125:000000000-JJPTF:1:1102:17896:4318 1:N:0:TAAGGCGA+ACTGCATA,Mon Jun 27 16:03:04 EDT 2022,,,,CATATACATTGGCTTCTAACATTAAACGAAGTCCGCCTTTCTCTTAACTTTAAACTCTGCCTTACTTAAATTGATTAGCTCCATTTGACCTTTTTCAATTATACGAGTTCTGTATCGCTCAAAGTCCATTACAGGGAATAAATTTAGAGCAGTTGTCCCCTTCCAACCTTGATAAGTTTCGTCATTTACATCTGTATTTATTAAAATGTAGTCTTGTAATTCTTCCATCTTAAATGCAATTGCAGTATATT,P008P335P20_S13_L001_R1_001,urn:local:.:11dfw-…
													M00212:125:000000000-JJPTF:1:1102:16193:4318 1:N:0:TAAGGCGA+ACTGCATA,Mon Jun 27 16:03:04 EDT 2022,,,,GTCTTACCATTAAGCCCTCCCTAGGTCAAATTCTCGTCTGATTGCTCGTGCTAAATTAGAAACATCTTGACCAGCACCACCTTGTAC,P008P335P20_S13_L001_R1_001,urn:local:.:11dfx-ezqn4zm
													M00212:125:000000000-JJPTF:1:1102:12399:4319 1:N:0:TAAGGCGA+ACTGCATA,Mon Jun 27 16:03:04 EDT 2022,,,,CCCATAATATCTTCAGTAGTGTACTCTGTAAGCTCATTCTCGTTACTTAACTTAGCCAGTTCTTTGGCATAGTCTAGAGCCTTGTTATGGTCTTTGTCGTAGCTCTCGCCCTCTTTCTTGCC,P008P335P20_S13_L001_R1_001,urn:local:.:11dfy-ezqn4zm
													M00212:125:000000000-JJPTF:1:1102:20716:4322 1:N:0:TAAGGCGA+ACTGCATA,Mon Jun 27 16:03:04 EDT 2022,,,,ATATTAGAGAGTTCATTTATGAAAAGCAACTTCAAAAGTTTAAGGGCAGAAGAAAAAGCAAGTAAACATTATGCTAGAGGCGTTAGAAAGCTATCTAAAGAGCTCGAAGAGATGAACGAAACAAAGTATAGGGTTGGGCCTAACGAGTGCTTATATGGCTTGATAAGCGAATTATGGAGCTATTGGGGTAAAGGTTATATCCTGCCTATGCTTAAATATAATATTGAAATTACGAGACAAGGCGACGTATT,P008P335P20_S13_L001_R1_001,urn:local:.:11dfz-…
													M00212:125:000000000-JJPTF:1:1102:14713:4322 1:N:0:TAAGGCGA+ACTGCATA,Mon Jun 27 16:03:04 EDT 2022,,,,ACCCATAGGCGGTTGAGGGACGAAAGGATAGCGATGTGATAAACAT,P008P335P20_S13_L001_R1_001,urn:local:.:11dg0-ezqn4zm
													M00212:125:000000000-JJPTF:1:1102:23533:4322 1:N:0:TAAGGCGA+ACTGCATA,Mon Jun 27 16:03:04 EDT 2022,,,,CTCATAATCTGTAATGTAATAGGCAATTGATAGTGAATCAAACGCTCCATTTTCCACAGCTTTGTTAATGTTTGGTGCATTGTCATAAAGCGTAAAGTCAGTCAGGTATTTATTAGAAGCCAAATCATAGTAAACTTTTGCGTCCCCAATGACTTCACTAGATCCAGCACCATGTTCGTATAGCAATGGATATCGTTCTCTAGCAAACTC,P008P335P20_S13_L001_R1_001,urn:local:.:11dg1-ezqn4zn
													M00212:125:000000000-JJPTF:1:1102:11466:4323 1:N:0:TAAGGCGA+ACTGCATA,Mon Jun 27 16:03:04 EDT 2022,,,,ATAGAATAGATAGCTTCACAGGGTACAGAGAGCTACGTAAAGACCACTTAGAACTTTTATCTGGTAAAGTATATTATAATAGCGAAAACTCGCTTAGAATTGAAACTACGCTATTATACGAGGTCGGTCAATTTGTATCAATTGGTGGTTATCCGTATGGCGGTAGAAAATTTAGATTATTAGAGCTTTCAATTACTGATAACCCAGTTTTAGATAAAGCGAAGATAATTTCAAGAAAGGTTAAAAATGA,P008P335P20_S13_L001_R1_001,urn:local:.:11dg2-e…
													M00212:125:000000000-JJPTF:1:1102:22061:4328 1:N:0:TAAGGCGA+ACTGCATA,Mon Jun 27 16:03:04 EDT 2022,,,,GTATATCAACAGTTTAAATTACTTTGAATATGCTAGAATGTACTTCGAGAGAAATGGCTTTCCAGAAGATAACAGGCGAGTTTATCAAAGCGGTAAGCGAAAAGGTCAAAAAGTTGGCTGGTCTGATAAAGAGGAAAAGCAACAGAAAGAAGATATTAGAGAGTTCATTTATGAAAAGCAACTTCAAAAGTTTAAGGGCAGAAGAAAAAGCAAGTAAACATTATGCTAGAGGCGTTAGAAAGCTATCTAAA,P008P335P20_S13_L001_R1_001,urn:local:.:11dg3-…
													M00212:125:000000000-JJPTF:1:1102:9179:4333 1:N:0:TAAGGCGA+ACTGCATA,Mon Jun 27 16:03:04 EDT 2022,,,,AGTGTACTCTGTAAGCTCATTCTCGTTACTTAACTTAGCCAGTTCTTTGGCATAGTCTAGAGCCTTGTTATGGTCTTTGTCGTAGCTCTCGCCCTCTTTCTTGCCAGCTCTTACTAGATACTTTAATACCTGCATTGTATACCAACCTGCAAGCTCTTCGTAGTTAAAATTATGTTTAAAGTATTCGTTAAGTTCCACACCGTATTCATTGGCATAGTGCCGATTCTTTTTAAAATTCATTAGATGATTC,P008P335P20_S13_L001_R1_001,urn:local:.:11dg4-ez…
													M00212:125:000000000-JJPTF:1:1102:24364:4336 1:N:0:TAAGGCGA+ACTGCATA,Mon Jun 27 16:03:04 EDT 2022,,,,TTGAAGAAGTTTGGCTTGAAGTTGACAATACAGAGAGCTATAAAAATACTTTGGCAGCATTTGGTTTAAGTGGTAATACTAAACAGGCC,P008P335P20_S13_L001_R1_001,urn:local:.:11dg5-ezqn4zn
													M00212:125:000000000-JJPTF:1:1102:23198:4336 1:N:0:TAAGGCGA+ACTGCATA,Mon Jun 27 16:03:04 EDT 2022,,,,CTATGGTTATTATTGAACCGTGATAAATGGGAAGCAGCAAAAGATGAATTATTCTATATCTGTATTCCAGAGCCTCATGATAGAAACGGCTATTTGGCAAAAGATATTGGACTGGAATTTTTCCTTAAAGTGCCTAACCAAAAACGTTATAAATGGACACAAGAAGAAATTGATAAACATGAAGTAGCTAAACATTTACAACACTTTAAAAAGAAAGTAGAAGAATGAAAG,P008P335P20_S13_L001_R1_001,urn:local:.:11dg6-ezqn4zn
													M00212:125:000000000-JJPTF:1:1102:16896:4341 1:N:0:TAAGGCGA+ACTGCATA,Mon Jun 27 16:03:04 EDT 2022,,,,GTACAAGGCATTCAAAATATTTGGAACGGAATAACAACATTCTTTAGCAATTTATGGACAACTGTTATTGGTGGCATTCAATCTATATGGGGCGGAGTAACTGGCTTTTTTAGTGGAATATTCGACGCAGTTAGTTCAGTAGTTTCTACAGTATTTAGCGCTATTGGTGGCTTTGCTAGTTCAGCTTGGGATGTACTGGTTAGCGTATGGAGTGCAGTAGCTGGCTTCTTTGGTGGAATATTTAATG,P008P335P20_S13_L001_R1_001,urn:local:.:11dg7-ezqn…
													M00212:125:000000000-JJPTF:1:1102:14862:4343 1:N:0:TAAGGCGA+ACTGCATA,Mon Jun 27 16:03:04 EDT 2022,,,,AATTGGTGGTTATCCGTATGGCGGTAGAAAATTTAGATTATTAGAGCTTTCAATTACTGATAACCCAGTTTTAGATAAAGCGAAGATAATTTCAAGAAAGGTTAAAAATGACAATTAAAAACTTTACATTCTTTAGTCCAAATGGTACAGAGTTTCCAGTCGGTTCTAATAATGACGGAAAGCTATACATGATGTTGACAGGAATGGACTATGGAACAATCAGGCGCAAAGACTGGACAAGTCCGTTAAAT,P008P335P20_S13_L001_R1_001,urn:local:.:11dg8-…
													M00212:125:000000000-JJPTF:1:1102:18422:4347 1:N:0:TAAGGCGA+ACTGCATA,Mon Jun 27 16:03:04 EDT 2022,,,,CGGTTCAAGCGGTGCTACAAAAACCATAAGGGATACTTGGTCTGGTTTTAATGAAGACTTATCGCAAGCCTTACTTCCTACACTTGAGGCTTTAACTCCTGTTATCAATGCTATAATTGAT,P008P335P20_S13_L001_R1_001,urn:local:.:11dg9-ezqn4zn
													M00212:125:000000000-JJPTF:1:1102:14460:4353 1:N:0:TAAGGCGA+ACTGCATA,Mon Jun 27 16:03:04 EDT 2022,,,,CTGAATGGCTTTATTTACGTCCATAGAAGTCAGTTTTTCAACTGGGATAGATTGATTGCGATAGTCCATTACAGGCAAATACTCAATATGCTCTAAGCCCTCAATAGTCATACCAACTTTAACCCACGCTGTGCGACCGTCTGTGTGATAATTTAACCCTTGTTCATTTTCATAAACTTTGCTGTTAGCTTCAGGATATACTTTTTTAACTTCAGACCATGCAAATGCCCAGCTAAGATAATCAAGATTAT,P008P335P20_S13_L001_R1_001,urn:local:.:11dga-…
													M00212:125:000000000-JJPTF:1:1102:17103:4354 1:N:0:TAAGGCGA+ACTGCATA,Mon Jun 27 16:03:04 EDT 2022,,,,TTGATAAAATGGGCGATTGGGGCAAAGGTGCTGGCAAAGCTATAGAAAATGTAGTTAAGTATTTCCAAGACTTGTTCAAACAGTTACAACAAGACGGTGCAATATCTCAATTCTCTGCTATATGGGATAACCTAAAA,P008P335P20_S13_L001_R1_001,urn:local:.:11dgb-ezqn4zn
													M00212:125:000000000-JJPTF:1:1102:21704:4355 1:N:0:TAAGGCGA+ACTGCATA,Mon Jun 27 16:03:04 EDT 2022,,,,CCACTAACGACACTACGAACCGAATTGAATATGCCACTAAAGAAACCAGCTACTGCACTCCATATTGTCTGAACTACTCCCCAAGCACTAGAAGCAAAACTACCGATTGCGCTGAAAACGCTAGATACAACTCCACTTACAGCATTAAATATTCCACCAAAGAAGCCAGCTACTGCACTCCATACGTTAACCAGTACATCCCAAGCTGAACTAGCAAAGCCACCAATAGCGCTAAATCCTGTAGAAACTA,P008P335P20_S13_L001_R1_001,urn:local:.:11dgc-e…
													M00212:125:000000000-JJPTF:1:1102:8601:4358 1:N:0:TAAGGCGA+ACTGCATA,Mon Jun 27 16:03:04 EDT 2022,,,,GTTCTTGTGTTGCAGTACCAAGCAAAATATTTTCATTCATAAAGTAACCTGTCAAAAGTTCCGATTTAATGAGGTCAATTTCATCTTTGTTTAAAACGGAATAATCTTTTTTAAGTTCTACAATTTCCGTCTTGTTATCAACTGGTGTCAAACCGTTGTAACTCGAACCCTCTTGCATATTCTTTATTGTTGCTAGTGCTTTTTCTCGATACTCCTGTGTATTGTCAATATCAAGAAAGGCATTAATTTT,P008P335P20_S13_L001_R1_001,urn:local:.:11dgd-ez…
													M00212:125:000000000-JJPTF:1:1102:12392:4367 1:N:0:TAAGGCGA+ACTGCATA,Mon Jun 27 16:03:04 EDT 2022,,,,GTAATGGTATTGGAGTAATGGGGACACGCTCAATTAAACAGCCTCAAATAGAGTTTAAATTAGAAACGTTTGGTGAAAGTTTAGAAGAAAATTATCGGTTAATGAAAGACTTCGTGAATGATATTCTTAGCAAAAAATTCGTTACACTTGAATATCAAACAGAGATTTTTCAGGTATATGCCGATTTAGCTTTAGCAGATGTTACAAAAACAGAGGGTTATGGTAAGAACGGAACTTTCAGCGAAAAGATA,P008P335P20_S13_L001_R1_001,urn:local:.:11dge-…
													M00212:125:000000000-JJPTF:1:1102:13408:4371 1:N:0:TAAGGCGA+ACTGCATA,Mon Jun 27 16:03:04 EDT 2022,,,,GTTATGGTGTCGCCTAATTGAATGAAGTCAGGCAAGAATGCTGAACCGTACGCGACTTTTACGTTAGATCCCTTTTCTTTTTCAAACAATGGAACTGAAATAATTTTCTTGTCGCCTTTTGCTGTGCTTGCTGTTCGTGTATTTTTTTCGTTCGCTTGTGCTGTAACTGTAATGATTGCCATTTTTTATTTTCCCTCTGTTGCTTTCCAAATTGTCATGATATCAAAGATTTCTTTTTTTGTCTTTGCTTT,P008P335P20_S13_L001_R1_001,urn:local:.:11dgf-…
													M00212:125:000000000-JJPTF:1:1102:22190:4386 1:N:0:TAAGGCGA+ACTGCATA,Mon Jun 27 16:03:04 EDT 2022,,,,AGCATGATCTTGCTAAATCTTAAATCATAGGGCTATATGCTCATATTTTGGCTCGTATGAGCGTGTTTATATCATTGCGATATAATTCAAGTCTAATTAACTTAACGCTCACAGGAACGAAAATATAGGCTTTAAACGATATAACCACATTTAAAAGAAAGGACAATATGCAAACACAAAAC,P008P335P20_S13_L001_R1_001,urn:local:.:11dgg-ezqn4zn
													M00212:125:000000000-JJPTF:1:1102:7060:4391 1:N:0:TAAGGCGA+ACTGCATA,Mon Jun 27 16:03:04 EDT 2022,,,,GCTGAAACAGCTTCATTGAATGAACCATACTGCTGTAATGAGGGGTTCATTTGCATAACAGTATCTTTCAAAGAAGCGCTAAGAGCCGTGTTGTTATCTGTCAACTGATTAATATTTTCAGCAGTAACTTTTCCAGAAGCTGACATCTGACCATAAGCCTGTGCGACACCTTTAAGGTTTTCTCCAGTACCGCCAAACGCTTGGTTAGCTTTTACTAATGCTTCTGTTTTGCCGACCGCTGTTTTAGCA,P008P335P20_S13_L001_R1_001,urn:local:.:11dgh-ezq…
													M00212:125:000000000-JJPTF:1:1102:8501:4394 1:N:0:TAAGGCGA+ACTGCATA,Mon Jun 27 16:03:04 EDT 2022,,,,GTCAATGCCTATAACCGCAGGCTTGAGCGAGCCAGTAGCACTATCAATTGATAC,P008P335P20_S13_L001_R1_001,urn:local:.:11dgi-ezqn4zn
													M00212:125:000000000-JJPTF:1:1102:21682:4398 1:N:0:TAAGGCGA+ACTGCATA,Mon Jun 27 16:03:04 EDT 2022,,,,CTTGATGGAAATGTTGATTTAACAGGAATCACAGATAATGGATACGGAAAACAGCAAGGCCAAGAAGTTAAACCCGATACTGCTACACCAGCCACTGATGACGGTAAAGATGCCAACGAAGTGACGCCAAGTGAAATCAAAGAGGGCATGACTGTCACAATCAAGTTCAGCGCCACAAATTACTCAAC,P008P335P20_S13_L001_R1_001,urn:local:.:11dgj-ezqn4zn
													M00212:125:000000000-JJPTF:1:1102:13017:4399 1:N:0:TAAGGCGA+ACTGCATA,Mon Jun 27 16:03:04 EDT 2022,,,,CCCTCTAACTCACAAACGAACGACACAGCGGTTAAATCGCCAATTAAGGATAGGTCAATTCCTACATAAGTTCTATTTTTGTTAAATACAGATAAATTAAAGTCTGTTAGTTTGGTATCTTGCGGAGTGAAGTAGTAAGCTGTATCCTGCATAGGCAAGCCCATATTAAACGCTAAGAACTTATTCTGTAACGCTGGGTCGCCTTGTGCAAGTTCGTACTCCTCAATAACTCCTGACCACTTAGGGACAT,P008P335P20_S13_L001_R1_001,urn:local:.:11dgk-e…
													M00212:125:000000000-JJPTF:1:1102:22651:4399 1:N:0:TAAGGCGA+ACTGCATA,Mon Jun 27 16:03:04 EDT 2022,,,,ATACTGTTACTGAACCAATTACTGCTGAACCGATATTTTCCCATGTTCCGGTAGAATATCCTGATGATAAATTTGAGTTATTTGAGACTACCGAGCCAACTGGGTGAGCTTGAGCATAGTCAATGCC,P008P335P20_S13_L001_R1_001,urn:local:.:11dgl-ezqn4zn
													M00212:125:000000000-JJPTF:1:1102:15137:4409 1:N:0:TAAGGCGA+ACTGCATA,Mon Jun 27 16:03:04 EDT 2022,,,,ACTTAACACAGCTTTCAGATGATGAACTAGAAACATTATATTATGAGTCATCAGCTCAATTTTTAGCTAAAGCAATGCACTTTATAAAGATCGAGAACGAACTATTTTCAAGAAAGAATGTAACTGTAAGTGATGAAATTCTAATAAATGCTGGCAATAATATTATTGAAGCCATTAAGCAGGTAAGCAATTAAAACATAGAAAAGAGCATGGCATGAAATATGAGATTTGGTATAGCGCAATAGACGGAG,P008P335P20_S13_L001_R1_001,urn:local:.:11dgm-…
													M00212:125:000000000-JJPTF:1:1102:18858:4418 1:N:0:TAAGGCGA+ACTGCATA,Mon Jun 27 16:03:04 EDT 2022,,,,GTATTTGCTTGCTTATCTCCACTTGCTCCACCTTCATAGTCTAAAGCAACAATAGAATTCTTTGGTGTTTGAATTCTTGGCAAGTAGCGGTCAAGTGCTGCTTTTGCTACTTCTTGCGAACCTCCGACTTGGTACCAAATGTAAGTGTGCGCTCGTTTACCTTGAGCAATTGCCGATGCAACTTGTGTTGAATAAGTCGCTTGGTCCACGAATGAACCGCCATAAGTTCCTCCGATTTGACTAAAAGCAAA,P008P335P20_S13_L001_R1_001,urn:local:.:11dgn-…
													M00212:125:000000000-JJPTF:1:1102:13081:4420 1:N:0:TAAGGCGA+ACTGCATA,Mon Jun 27 16:03:04 EDT 2022,,,,CAGTATATCATTGGCAACGCACTGCATAAAAACATAAAAAGGAAAATAAAAAATGAAATTAGATTATAACTCACGTGAGATTTTCTTTGGTAATGAAGCTCTAATCGTAGCTGATATGGCTAAGGGAAGTAGCGGAAAACCAGAGTTCACCAACCACAAAATCGTAACTGGTTTAGTATCAGTTGGTTCAATGGAAGACCAAGCGGAAACGAACAGTTATCCTGCTGATGATGTACCAGACCATGGAGTTA,P008P335P20_S13_L001_R1_001,urn:local:.:11dgo-…
													M00212:125:000000000-JJPTF:1:1102:12368:4422 1:N:0:TAAGGCGA+ACTGCATA,Mon Jun 27 16:03:04 EDT 2022,,,,GCCATTACCAACAGCACTAATGGCACTTGAACCAATTTGCCTGAATGCACCTACCGCAATCTCTCTAAGACCGCTAAATCGTGACTTCATACCGTCAATTCCGCTATTAACGCCTTTAGTATCCATTTTAGCGTCAATATGCCAAGAACCTGATTTAATAGCACCCTCGACTTGCTTTATTTCGCTTTCCAGCCTATTGGCTTGTGTTTCTGC,P008P335P20_S13_L001_R1_001,urn:local:.:11dgp-ezqn4zn
													M00212:125:000000000-JJPTF:1:1102:10287:4425 1:N:0:TAAGGCGA+ACTGCATA,Mon Jun 27 16:03:04 EDT 2022,,,,ACTTTAAACTCTGCCTTACTTAAATTGATTAGCTCCATTTGACCTTTTTCAATTATACGAGTTCTGTATCGCTCAAAGTCCATTACAGGGAATAAATTTAGAGCAGTTGTCCCCTTCCAACCTTGATAAGTTTCGTCATTTACATCTGTATTTATTAAAATGTAGTCTTGTAATTCTTCCGTCTTAAATGCAATTGCAGTATATTCATTTCCAATATCGTCTAAAAATCTAACTCCAGTGGGTGTCTTAGG,P008P335P20_S13_L001_R1_001,urn:local:.:11dgq-…
													M00212:125:000000000-JJPTF:1:1102:10140:4428 1:N:0:TAAGGCGA+ACTGCATA,Mon Jun 27 16:03:04 EDT 2022,,,,TAATAAGAAAAGTTCTGATTACAAATGGTTACCAATGGGGTTAGTATCAATTGATAGTGCTACTGGCTCACTCAAGCCTGCGGTTATAGGCATTGACTATGCTCAAGCTCACCCAGTTGGCTCGGTAGTCTCAAATAACTCAAATTTATCATCAGGATATTCTACCGGAACATGGGAAAATATCGGTTCAGCAGTAATTGGTTCAGTAACAGTATAT,P008P335P20_S13_L001_R1_001,urn:local:.:11dgr-ezqn4zn
													M00212:125:000000000-JJPTF:1:1102:22040:4430 1:N:0:TAAGGCGA+ACTGCATA,Mon Jun 27 16:03:04 EDT 2022,,,,ATACTGAAATTGCTTCTGAAGTTGGAGTAGATGAAATTATTGTCTATACAGGTTCAAAGGCTGTTAAACCTACTGTATTAGTAGACCAAAAATATCACATTGACATGCAAGACCTTACAAAAGTTGATGCCTTTGAATGGAAAACTAACAGCAACATGATTTTGGTTGAGACACTAACAAGCGGACACGTTGAAACTTATAACGCTGGTGCAGTAATTACAGTTTCATAAGAACAAAACGGAGGAAGTAGA,P008P335P20_S13_L001_R1_001,urn:local:.:11dgs-…
													M00212:125:000000000-JJPTF:1:1102:18549:4431 1:N:0:TAAGGCGA+ACTGCATA,Mon Jun 27 16:03:04 EDT 2022,,,,GTCCATAGACGAAGTGCTAAGCTATTGCGCAGTACCTTGGTGAAACTATACTTAATCATATTGTGGGCAACTGTGCATGGTTGCTAAGGTATGAGGTAAGAGTAATTGGAGGAAGTACAGGTCGCAACTGTGTGGGGTTCGATTCCCTACTGCTCTATACTAAGATAGTATCTAATGAGATACCAGCTGCTGATAGTTAGGAATAACAAGATGAGGTAGTCATAGTT,P008P335P20_S13_L001_R1_001,urn:local:.:11dgt-ezqn4zn
													M00212:125:000000000-JJPTF:1:1102:16856:4433 1:N:0:TAAGGCGA+ACTGCATA,Mon Jun 27 16:03:04 EDT 2022,,,,ATACATTAAGAGTGTACAATGAAAACAAGATTTTCAAGAGTACAAAACAAGGGCTAGAGTTTACTTCTTTTAAAACGACTTTCAAAAAGCAAACAAATGATACTTTGCGAGCGCAAGGTGGTAACAGTTCACTCAATATATTTGATGAAGTTCATACATATGGAGAAGATATAACAGAATCAGTTAATAAAGGTTCACGTCAAAAACAAGATAACTGGCAAAGTATTTATATCACTTCTGGCGGACTTAAA,P008P335P20_S13_L001_R1_001,urn:local:.:11dgu-…
													M00212:125:000000000-JJPTF:1:1102:15517:4438 1:N:0:TAAGGCGA+ACTGCATA,Mon Jun 27 16:03:04 EDT 2022,,,,TCCTAAGACACCCACTGGAGTTAGATTTTTAGACGATATTGGAAATGAATATACTGCAATTGCATTTAAGACGGAAGAATTACAAGACTACATTTTAATAAATACAGATGTAAATGACGAAACTTATCAAGGTTGGAAGGGGACAACTGCTCTAAATTTATTCCCTGTAATGGACTTTGAGCGATACAGAACTCGTATAATTGAAAAAGGTCAAATGGAGCTAATCAATTTAAGTAAGGCAGAGTTTAAAG,P008P335P20_S13_L001_R1_001,urn:local:.:11dgv-…
													M00212:125:000000000-JJPTF:1:1102:16516:4439 1:N:0:TAAGGCGA+ACTGCATA,Mon Jun 27 16:03:04 EDT 2022,,,,GTAAATGGCTTGATGTTATTTATAAGGAGTCGAGTGGAAACCCTTATGTTGAAAATGAGTTATCATGCCGGGGACTATTACAGATAATGCAAAGCGTGCATGGGCAGGTATCTAACTTAAGTCCACAAGATTATTTAGACAAAGCAGTAAGTATATATCAAGGTTCAGGCGGTACAGCTTGGGTGACTTGGTAAACAATAAAAACAAAATAAATTAATTAAAAATAGAAAGTAGGAATATCCTCTTTAAAA,P008P335P20_S13_L001_R1_001,urn:local:.:11dgw-…
													M00212:125:000000000-JJPTF:1:1102:13596:4440 1:N:0:TAAGGCGA+ACTGCATA,Mon Jun 27 16:03:04 EDT 2022,,,,CTTCAATATAAATAAAATAATCAAATAAGTTATAATGCTCAATGACTTCTGTTATACCGTCAGCAATTATCTTTGCACGTTCCAAAGGGTCTTTACTTTTACCACCAGCTATTGAACCGACTACATACTCATTTGTTAAAGGATTGCGAAACGCATAACC,P008P335P20_S13_L001_R1_001,urn:local:.:11dgx-ezqn4zn
													M00212:125:000000000-JJPTF:1:1102:10418:4449 1:N:0:TAAGGCGA+ACTGCATA,Mon Jun 27 16:03:04 EDT 2022,,,,ATATAGACACCGGGCGCAAGGTGTCCATTTGTTGCTACTTTTCCATGTGCGTCCTTAATCACTGATGTTACTTTTATAGTTCCACCCTTAGAATCTTTCAAAGTGTCAGGCACTACGATTGTTCCGTCATTATTACCCTTTGTAGCAGTAGTTACATTAGGAATAACAGGAGCTACAAGTGTAATTGCACCAGCTAGAACTGTATCAGGTTGCATAATGAACAGTCCGCTTTCCATTTTCTTGACGAAAT,P008P335P20_S13_L001_R1_001,urn:local:.:11dgy-e…
													M00212:125:000000000-JJPTF:1:1102:19822:4449 1:N:0:TAAGGCGA+ACTGCATA,Mon Jun 27 16:03:04 EDT 2022,,,,ACCCCACACAGTTGCGACCTGTACTTCCTCCAATTACTCTTACCTCATACCTTAGCAACCATGCACAGTTGCCCACAATATGATTAAGTATAG,P008P335P20_S13_L001_R1_001,urn:local:.:11dgz-ezqn4zn
													M00212:125:000000000-JJPTF:1:1102:15931:4457 1:N:0:TAAGGCGA+ACTGCATA,Mon Jun 27 16:03:04 EDT 2022,,,,CAAAAGCAGGGACTTTTTTACCTCCATTCAAATAAATATCTGAATCAGTCGCTTGTACTGCCAAAGTCCATTGGATAGGGTCTACACCGTCAACTGAATCTGCTTCTGATTCTTTTGTTGCTTCTGCTGTTGGTGTCAAATGAGGATAAACAACTACGCGATAACCGTCAACAAATTCCCCTGTAACTTTA,P008P335P20_S13_L001_R1_001,urn:local:.:11dh0-ezqn4zn
													M00212:125:000000000-JJPTF:1:1102:7364:4458 1:N:0:TAAGGCGA+ACTGCATA,Mon Jun 27 16:03:04 EDT 2022,,,,GCTACTGCACTCCATATTGACTGAACTACTCCCCAAGCACTAGAAGCAGAACTACCGATTGCGCTGAAAACGCTAGATACAACTCCACTTACAGCATTAAATATTCCACCAAAGAAGCCAGCTACTGCACTCCATACGCTAACCAGTACATCCCAAGCTGAACTAGCAAAGCCACCAATAGCGCTAAATACTGTAGAAACTACTGAACTAACTGCGTCGAATATTCCACTAAAAAAGCCAGTTACTCCGC,P008P335P20_S13_L001_R1_001,urn:local:.:11dh1-ez…
													M00212:125:000000000-JJPTF:1:1102:10457:4460 1:N:0:TAAGGCGA+ACTGCATA,Mon Jun 27 16:03:04 EDT 2022,,,,GTCCTAGTTCTCCTTTATTTTATTATATGTTAGTACGTCATAGAAGTCGAAAGCATATAATAACAGGATATAGTGTTAATGGTAGCATGCGTGTTTTGGGAACATGTAGTGTTGGTTCGAGTCCAGCTATCCTGATGAG,P008P335P20_S13_L001_R1_001,urn:local:.:11dh2-ezqn4zn
													M00212:125:000000000-JJPTF:1:1102:8560:4461 1:N:0:TAAGGCGA+ACTGCATA,Mon Jun 27 16:03:04 EDT 2022,,,,AACCTAATGACCATGTTGAGAAATGGAGATATACTTTATAGTAAAGACTTTGAACCAATGCTTAGAAGAATTACACGTTTGAAGTTACTCTTTCAAGATGTAACATTTTTACTGGTGGCTCATGCAAATAAATCAGCTTATGCAAACTCAATGGACGATAAAGCCTATATGGTAAAGCCTAGCG,P008P335P20_S13_L001_R1_001,urn:local:.:11dh3-ezqn4zn
													M00212:125:000000000-JJPTF:1:1102:22248:4464 1:N:0:TAAGGCGA+ACTGCATA,Mon Jun 27 16:03:04 EDT 2022,,,,AAAGGAAACAGAAACAATCTATGACGCTGACGGAAACGTCGAAAAAGTAAAGGTTAAAGAAAAAGAACTGGATAAAGATAGCTTGGTAGCGATGATGGTTGCTAAGGCCGGAAACCCTGAACTTTATAACCCTACTGAATGGCGGAGATTGCAACAGGAAGAATCAAGCGCTCATGACCTTAAAGC,P008P335P20_S13_L001_R1_001,urn:local:.:11dh4-ezqn4zn
													M00212:125:000000000-JJPTF:1:1102:13008:4470 1:N:0:TAAGGCGA+ACTGCATA,Mon Jun 27 16:03:04 EDT 2022,,,,CTTAGGGACATCGCCAATAAGTGGTAAAGCCATAGTCCAATTCTTCTTATCTTTGACCTGCTCATGATTTTCTAGCATGTAAAGCAAGCCGAACGACCTATCGTTGTAAAATTCTTCTTCTGATTTGAAACGTTCAACAAGTTTATCATAAAGTCCATCTCGTTTAAGTCCGCCAGAAGTGATATAAATACTTTGCCAGTTATCT,P008P335P20_S13_L001_R1_001,urn:local:.:11dh5-ezqn4zn
													M00212:125:000000000-JJPTF:1:1102:19175:4470 1:N:0:TAAGGCGA+ACTGCATA,Mon Jun 27 16:03:04 EDT 2022,,,,ATACAACCAGCCATAAACCTCTACATGTAAGTTAATTGCCTTGTTTTCGTAATTGTTCATTTAACGCTCTCAGTGTATTTTTTGCCAATTCTTTGCTTGGTGTAATCAATATAGGTGTGTGTCCGTGTCTGTACATATCTTCTTCTATTTTTTCATAACCAAAAGCTATTATATAATCTAGCCC,P008P335P20_S13_L001_R1_001,urn:local:.:11dh6-ezqn4zn
													M00212:125:000000000-JJPTF:1:1102:7741:4473 1:N:0:TAAGGCGA+ACTGCATA,Mon Jun 27 16:03:04 EDT 2022,,,,GTATCTGAAAGCTCATAAAAGTTATTTTTCTTATCTTCTTTAAGTTTTTCAGTAACTTTTTTTACGATATCTTCTAGCTGTTCTTCATCAAATTTAATGTTAATTGTTTCCATTTTCTCCTCTTTCTATAATAAATACGTCGCCTTGTCTTGTAATTTCAATATTATATTTAAGCATAGGCAGGATATAACCT,P008P335P20_S13_L001_R1_001,urn:local:.:11dh7-ezqn4zn
													M00212:125:000000000-JJPTF:1:1102:18941:4475 1:N:0:TAAGGCGA+ACTGCATA,Mon Jun 27 16:03:04 EDT 2022,,,,ACCAAAGAGCGATTCGACAAGGTTTCTCAATGAACGACTATATCAAGCTATTAAAATCTAAGTTAGTGGAAAATAAACTTATCCATAACCAAAAAGTCATGCAGTGGGCTTTAAATAATACTGCTGTTAAAATCGGACAAAGCGGGGATTATATGTATACCAAAAAACTTGAAAAAGATAAAATTGACCCTACTGTTGCTTTGACAATGGCTTTAGAAATGGCGGTGTCAGATGAAGTATAACGTTGACA,P008P335P20_S13_L001_R1_001,urn:local:.:11dh8-e…
													M00212:125:000000000-JJPTF:1:1102:23339:4478 1:N:0:TAAGGCGA+ACTGCATA,Mon Jun 27 16:03:04 EDT 2022,,,,AAGTATAGCAAACCTACGTTAATTACAGTTTTCGCAATGTCAGAGGTTGAAGGAGTTTGAGTAAAGTAAAAGACTGCATATAAAACCCATAGCGCGAAGACTACCGTCAAATCAATCACAAGTCTACGTTTGAAAGGTGGGTTCATCGCTTCTCTATCTTTGACCCACGTAGCGAAAAGAATCGCCAAAATCAAGATAGTTATTAAAATCATTCTAGTTACCATTATAT,P008P335P20_S13_L001_R1_001,urn:local:.:11dh9-ezqn4zn
													M00212:125:000000000-JJPTF:1:1102:7161:4481 1:N:0:TAAGGCGA+ACTGCATA,Mon Jun 27 16:03:04 EDT 2022,,,,GCAATGCACTTTATAAAGATCGAGAACGAACTATTTTCAAGAAAGAATGTAACTGTAAGTGATGAAATTCTAATAAATGCTGGCAATAATATTATTGAAGCCATTAAGCAGGTAAGCAATTAAAACATAGAAAAGAGCATGGCATGAAATATGAGATTTGGTATAGCGCAATAGACGGAGATTATTATAAAACAAGCGACACGCTAGAAG,P008P335P20_S13_L001_R1_001,urn:local:.:11dha-ezqn4zn
													M00212:125:000000000-JJPTF:1:1102:11288:4481 1:N:0:TAAGGCGA+ACTGCATA,Mon Jun 27 16:03:04 EDT 2022,,,,GGGCTAACGGTTCGTTCTTAGGAGTTATGCGTAACCGTCATAATATTGGCTATGTTGATATAAGTAATTCAATGTGGTGTGGTTATCACTTAATCAAAGGTAAAAGCAAAGCAAGAAAAGAACAAAGCATTGAGATACTCAAGAGCTATAATATAGTACCTGATAATGATATCAACGATGATCAAGCTGACGCCTTTTGTATCTTACTCTATGTAGAAAGTCAGGAGAATAAATGATTGTAATTAATATTG,P008P335P20_S13_L001_R1_001,urn:local:.:11dhb-…
													M00212:125:000000000-JJPTF:1:1102:7430:4484 1:N:0:TAAGGCGA+ACTGCATA,Mon Jun 27 16:03:04 EDT 2022,,,,GAGTTATAATCTAATTTCATTTTTTATTTTCCTTTTTATGTTTTTATGCAGTGCGTTGCCAATGATATACTGTTACTGAACCAATTACTGCTGAACCGATATTTTCCCATGTTCCGGTAGAATATCCTGATGATAAATTTGAGTTATTTGAGACTACCGAGCCAACTGGGTGAGCTTGAGCATAGTCAATGCCTATAACCGCAGGCTTGAGT,P008P335P20_S13_L001_R1_001,urn:local:.:11dhc-ezqn4zn
													M00212:125:000000000-JJPTF:1:1102:17627:4486 1:N:0:TAAGGCGA+ACTGCATA,Mon Jun 27 16:03:04 EDT 2022,,,,GTTAAAGACTTTATCTCTTGTTATTGTCGGCTTAATATTGTTGATGAACCAGCAGAACAATGGCGAAATGCTGAAATGAAACGTTTGGCTTCTTTGCAAGAGTTAATGTATTATGGAGGTATTTAATGATATTCTCACAAGTTACATTACAGGTAGAAACGACTGTTAAGAAGAAGAACGGTGCAGAAGCTAATGTTATAAAGCCTATCGTTTTACCAGCAGTTAAACAGAGAATTAATCAGTCAAGACTA,P008P335P20_S13_L001_R1_001,urn:local:.:11dhd-…
													M00212:125:000000000-JJPTF:1:1102:10027:4489 1:N:0:TAAGGCGA+ACTGCATA,Mon Jun 27 16:03:04 EDT 2022,,,,ACATTATATTATGAGTCATCAGCTCAATTTTTAGCTAAAGCAATGCACTTTATAAAGATCGAGAACGAACTATTTTCAAGAAAGAATGTAACTGTAAGTGATGAAATTCTAATAAATGCTGGCAATAATATTATTGAAGCCATTAAGCAGGTAAGCAATTAAAACATAGAAAAGAGCATGGCATGAAATATGAGATTTGGTATAGCGCAATAGACGGAGATTATTATAAAACAAGCGACACGCTAGAAGAA,P008P335P20_S13_L001_R1_001,urn:local:.:11dhe-…
													M00212:125:000000000-JJPTF:1:1102:17116:4490 1:N:0:TAAGGCGA+ACTGCATA,Mon Jun 27 16:03:04 EDT 2022,,,,CCCTTAAGCCATTACCAACAGCACTAATGGCACTTGAACCAATTTGCCTGAATGCACCTACCGCAATCTCTCTAAGACCGCTAAATCGTGACTTCATACCGTCAATTCCGCTATTAACGCCTTTAGTATCCATTTTAGCGTCAATATGCCAAGAACCTGATTTAATAGCACCCTCGACTTGCTTTATTTCGCTTTCCAGCCTATTGGCTTGTGTTTCTGCTGTGCCTAAGTCTCTAGTAAGTTGTAGCCAT,P008P335P20_S13_L001_R1_001,urn:local:.:11dhf-…
													M00212:125:000000000-JJPTF:1:1102:17759:4491 1:N:0:TAAGGCGA+ACTGCATA,Mon Jun 27 16:03:04 EDT 2022,,,,AGACTATACCGCTAACTATGACTACCTCATCTTGTTATTCCTAACTATCAGCAGCTGGTATCTCATTAGATACTATCTTAGTATAGAGCAGTAGGGAATCGAACCCCACACAGTTGCGACCTGTACTTCCTCCAATTACTCTTACCTCATACCTTAGCAACCATGCACAGTTGCCCACAATATGATTAAGTATAGTTTCACCAAGGTACTGCGCAATAGCTTAGCACTTCGTCTATGGACTATAC,P008P335P20_S13_L001_R1_001,urn:local:.:11dhg-ezqn4zo
													M00212:125:000000000-JJPTF:1:1102:19092:4496 1:N:0:TAAGGCGA+ACTGCATA,Mon Jun 27 16:03:04 EDT 2022,,,,CTCATATTTTGGCTCGTATGAGCGTGTTTATATCATTGCGATATAATTCAAGTCTAATTAACTTAACGCTCACAGGAACGAAAATATAGGCTTTAAACGATATAACCACATTTAAAAGAAAGGACAATATGCAAACACAAAACGGTGGCAGACCCACAATTTTACCTAAGATGTATGAAGAACCGCTATTTAGTCAAATCATTGATAAAATTGAATCAGGCTGTAATGACAAAGAAATCTACACCAGCTTG,P008P335P20_S13_L001_R1_001,urn:local:.:11dhh-…
													M00212:125:000000000-JJPTF:1:1102:21420:4496 1:N:0:TAAGGCGA+ACTGCATA,Mon Jun 27 16:03:04 EDT 2022,,,,ACTTCGTACTGATTGCTACAATAATCACATTTACCATTAGTGAAACTTGAAGCCCCACAGGTTACGCATTGTTTTAATTCCATTGTTGTAACTCTCTTTCTTAACTTTATATATTGATTATAAACTATTAATTTTAATTTGTCAAGTGTTAATCGTTTTTTAGTTTTATTCTATGACCTTTCAAGTTG,P008P335P20_S13_L001_R1_001,urn:local:.:11dhi-ezqn4zo
													M00212:125:000000000-JJPTF:1:1102:9258:4498 1:N:0:TAAGGCGA+ACTGCATA,Mon Jun 27 16:03:04 EDT 2022,,,,GCATTGACTATGCTCAAGCTCACCCAGTTGGCTCGGTAGTCTCAAATAACTCAAATTTATCATCAGGATATTCTACCGGAACATGGGAAAATATCGGTTCAGCAGTAATTGGTTCAGTAACAGTATATCATTGGCAACGCACTGCATAAAAACATAAAAAGGAAAATAAAAAATGAAATTAGATTATAACTCACGTGAGATTTTCTTTGGTAATGAAGCTCTAATCGTAGCTGATATGGCTAAGGGAAGTA,P008P335P20_S13_L001_R1_001,urn:local:.:11dhj-e…
													M00212:125:000000000-JJPTF:1:1102:8126:4500 1:N:0:TAAGGCGA+ACTGCATA,Mon Jun 27 16:03:04 EDT 2022,,,,GCTAAGGAGAAAGCACTTGAAGAACAACGAATTAGTGAAGAAAATAAACGAAGAGTTGAAGCTGAAAAACGAGCCGAAGCTGACAGAATCGCAAGAGAACATGAT,P008P335P20_S13_L001_R1_001,urn:local:.:11dhk-ezqn4zo
													M00212:125:000000000-JJPTF:1:1102:12752:4501 1:N:0:TAAGGCGA+ACTGCATA,Mon Jun 27 16:03:04 EDT 2022,,,,ACTTACGACCCCCTCTAAAATCATCTTGTTATTCTTAGGGTTTCTTTCCCATGTTGTCCGCTTGAAAGTTTCGCCTTTTTCGTCTAAGAAATAGTTGAAAATTAAGTCTTCCATTTCTCCGATTCCGTTAAGCTCATATCTTACGTTTTTACCTAAACCAATCATAGAAAACTCATCTAGTCTTGACTGATTAATTCTCTGTTTAACTGCTGGTAAAACGATAGGCTTTATAACATTAGCTTCTGCACCGT,P008P335P20_S13_L001_R1_001,urn:local:.:11dhl-…
													M00212:125:000000000-JJPTF:1:1102:19376:4509 1:N:0:TAAGGCGA+ACTGCATA,Mon Jun 27 16:03:04 EDT 2022,,,,GCACTTAAAGAAGACATTCTTGGTCAACAAAGAACAGCAAATGGCTTGGGTTGGTCTCCTACTGGTAATTGGAAAACGAAATGTGTTCAATACCTTATTAAAGGGCGTAAGCGTGATAAAGTTACAGGGGAATTTGTTGACGGTTATCGCGTAGTTGTTTATCCTCATTTGACACCAACAGCAGAAGCAACAAAAGAATCAGAAACAGATTCAGTTGACGGTGTAGACCCTATCCAATGGACTTTGTCAGT,P008P335P20_S13_L001_R1_001,urn:local:.:11dhm-…
													M00212:125:000000000-JJPTF:1:1102:9668:4527 1:N:0:TAAGGCGA+ACTGCATA,Mon Jun 27 16:03:04 EDT 2022,,,,GGCTAGACACGTATTTGACCAAGTTAGGAATCAAACGGAAGCAAGTGATACATTAAGAGTGTACAATGAAAACAAGATTTTCAAGAGTACAAAACAAGGGCTAGAGTTTACTTCTTTTAAAACGACTTTCAAAAAGCAAACAAATGATACTTTGCGAGCGCAAGGTGGTAACAG,P008P335P20_S13_L001_R1_001,urn:local:.:11dhn-ezqn4zo
													M00212:125:000000000-JJPTF:1:1102:15255:4533 1:N:0:TAAGGCGA+ACTGCATA,Mon Jun 27 16:03:04 EDT 2022,,,,TGGTACAGCTCCCTCATTTTCATCTTTTCCACTAACTTCTTGCGTCCTTTCGGTGTCAAGTTGTTCAGTTGCCTTATCATGTTCTCTTGCGATTCTGTCAGCTTCGGCTCGTTTTTCAGCTTCAACTCTTCGTTTATTTTCTTCACTAATTCGTTGTTCTTCAAGTGCTTTCTCCTTAGCTTGCCTTATATGCTCATATTTTGCTTTCTCTTGCGTTTTAAACTCTTGTTGATATAATTGTGCCACAATAT,P008P335P20_S13_L001_R1_001,urn:local:.:11dho-…
													M00212:125:000000000-JJPTF:1:1102:9654:4533 1:N:0:TAAGGCGA+ACTGCATA,Mon Jun 27 16:03:04 EDT 2022,,,,CTTTAATGATATTGTGGCACAATTATATCAACAAGAGTTTAAAACGCAAGAGAAAGCAAAATATGAGCATATAAGGCAAGCTAAGGAGAAAGCACTTGAAGAACAACGAATTAGTGAAGAAAATAAACGAAGAGTTGAAGCTGAAAAACGAGCCGAAGCTGACAGAATCGCAAGAGAACATGATAAGGCAACTGAACAACTTGACACCGAAAGGACGCAAGAAGTT,P008P335P20_S13_L001_R1_001,urn:local:.:11dhp-ezqn4zo
													M00212:125:000000000-JJPTF:1:1102:12532:4539 1:N:0:TAAGGCGA+ACTGCATA,Mon Jun 27 16:03:04 EDT 2022,,,,GTTAAGAGAGGAAAGCAAATGACAGAAGAACAGCTACTATTTAAGCAAGAAACATTGTCAATGGTTGACTATAACGAGTTCTTACTTAATGCTGTTGAATGTGGTTTGATTAATCTTGATACAGCTTTAATTTTTAAGGGAGAATAAAGAAATGAATAAAG,P008P335P20_S13_L001_R1_001,urn:local:.:11dhq-ezqn4zo
													M00212:125:000000000-JJPTF:1:1102:9054:4541 1:N:0:TAAGGCGA+ACTGCATA,Mon Jun 27 16:03:04 EDT 2022,,,,CCATTAAGCAGGTAAGCAATTAAAACATAGAAAAGAGCATGGCATGAAATATGAGATTTGGTATAGCGCAATAGACGGAGATTATTATAAAACAAGCGACACGCTAGAAG,P008P335P20_S13_L001_R1_001,urn:local:.:11dhr-ezqn4zo
													M00212:125:000000000-JJPTF:1:1102:17755:4551 1:N:0:TAAGGCGA+ACTGCATA,Mon Jun 27 16:03:04 EDT 2022,,,,AGGATATACTTTTTTAACTTCAGACCATGCAAATGCCCAGCTAAGATAATCAAGATTATTCTTTTTGCTTTTCTTGTCATTTACATTGATAACACTTAGGGTTTCAAATACGCTCATTTGACAACCTCTTCTTTCCAACCTTGGCTTTTAAGCTCATTGACTTTATTTAAATCGCCGCGAATATTTAAATCAAAAGTAGACGCAAAGCTCTTTGCTAAAGTGTTAAAAAC,P008P335P20_S13_L001_R1_001,urn:local:.:11dhs-ezqn4zo
													M00212:125:000000000-JJPTF:1:1102:17826:4553 1:N:0:TAAGGCGA+ACTGCATA,Mon Jun 27 16:03:04 EDT 2022,,,,GATATAAATATAATAAAGGAGAAACAAAAAATGAAAAATAAATGTGCTAAGTGTCAGCAAATTAGAAAAGCAAGTGGTGTAAGTTATTTAAAGTGCTGTGAGTGCAAACAAAAAGTTAGTGATAAAAGAAAGAAAAATAAAAATAATAAAAGCGAAGTGGCTAAAACTAATGAGGAACTAAGAAAAATATCTAAACGATTAAATCAAGATAGTATAAATAAATTCAAAAAAGAAAGAAATGGAATTAAGT,P008P335P20_S13_L001_R1_001,urn:local:.:11dht-e…
													M00212:125:000000000-JJPTF:1:1102:8093:4556 1:N:0:TAAGGCGA+ACTGCATA,Mon Jun 27 16:03:04 EDT 2022,,,,GAGTCAATACTTCTTTTTGTGCTAAAATATGTTCTTTATTC,P008P335P20_S13_L001_R1_001,urn:local:.:11dhu-ezqn4zo
													M00212:125:000000000-JJPTF:1:1102:11837:4557 1:N:0:TAAGGCGA+ACTGCATA,Mon Jun 27 16:03:04 EDT 2022,,,,CCGCTGTCGTTGCTGGTCTAGTTTACTTCTTTACTCAAACAGAAACAGGTAAAAAAGCATGGGCTAGTTTTGTAGACTTCTTGAAGAGTGCATGGGACGGAATAGTTTCGTTCTTTAGCGGTATCGGACAATGGTTTGCTGATATATGGAATGGAGCAGTTGACGGAG,P008P335P20_S13_L001_R1_001,urn:local:.:11dhv-ezqn4zo
													M00212:125:000000000-JJPTF:1:1102:24583:4564 1:N:0:TAAGGCGA+ACTGCATA,Mon Jun 27 16:03:04 EDT 2022,,,,GCTCCATTCCATATATCAGCAAACCATTGTCCGATACCGCTAAAGAACGAAACTATTCCGTCCCATGCACTCTTCAAGAAGTCTACAAAACTAGCCCATGCTTTTTTACCTGTTTCTGTTTGAGTAAAGAAGTAAACTAGACCAGCAACGACAGCGGCGATTGCTATTCCAAGAAGTACAAATGGGTTGACAGCCATTATAGCATTGAAAGCTCCTTGTATAATTGTACCAGCTTCAACAATCTTATTGTA,P008P335P20_S13_L001_R1_001,urn:local:.:11dhw-…
													M00212:125:000000000-JJPTF:1:1102:9562:4571 1:N:0:TAAGGCGA+ACTGCATA,Mon Jun 27 16:03:04 EDT 2022,,,,GTTTTAGCACTATCTCCTAAACCAATGAACGTTGTTGAAAGTTTTAAAGTATCTTCACTATTTGCGTTGGTATCTCTGGCGAGCTTCTGCATAGAATTGCTTACATAGTCAAAATCTTTTCCATTGCCTTTGAACTTCATCGTGTTCTTTAAAGCAATCATGGCTGTCTGGGTATCCATTGCGTCAGATATCCAGCCCCTTAAGCCATTACCAACAGCACTAATGGCACTTGAACCAATTTGCCTGAATG,P008P335P20_S13_L001_R1_001,urn:local:.:11dhx-ez…
													M00212:125:000000000-JJPTF:1:1102:8098:4571 1:N:0:TAAGGCGA+ACTGCATA,Mon Jun 27 16:03:04 EDT 2022,,,,GAGACCAACCCAAGCCATTTGCTGTTCTTTGTTGACCAAGAATGTCTTCTTTAAGTGCTTGGTCTGTTTGAATAAATACCATTTCTCCTTGAAGTAAGGTAGCACCTTTTTTAACTCCATGGTCTGGTACATCATCAGCAGGATAACTGTTCGTTTCCGCTTGGTCTTCCATTGAACCAACTGATACTAAACCAGTTACGATTTTGTGGTTGGTGAACTCTGGTTTTCCGCTACTTCCCTTAGCCATATCA,P008P335P20_S13_L001_R1_001,urn:local:.:11dhy-e…
													M00212:125:000000000-JJPTF:1:1102:9064:4574 1:N:0:TAAGGCGA+ACTGCATA,Mon Jun 27 16:03:04 EDT 2022,,,,ATATAGCAGAGAATTGAGATATTGCACCGTCTTGTTGTAACTGTTTGAACAAGTCTTGGAAATACTTAACTACATTTTCTATAGCTTTGCCAGCACCTTTGCCCCAATCGCCCATTTTATCAATTATAGCATTGATAACAGGAGTTAAAGCCTCAAGTGTAGGAAGTAAGGCTTGCGATAAGTCTTCATTAAAACCAGACCAAGTATCCCTTATGGTTTTTGTAGCAC,P008P335P20_S13_L001_R1_001,urn:local:.:11dhz-ezqn4zo
													M00212:125:000000000-JJPTF:1:1102:15069:4580 1:N:0:TAAGGCGA+ACTGCATA,Mon Jun 27 16:03:04 EDT 2022,,,,CCCTTATGTTGAAAATGAGTTATCATGCCGGGGACTATTACAGATAATGCAAAGCGTGCATGGGCAGGTATCTAACTTAAGTCCACAAGATTATTTAGACAAAGCAGTAAGTATATATCAAGGTTCAGGCGGTACAGCTTGGGTGACTTGGTAAAAAATAAAAACAAAATAAATTAATTAAAAATAGAAAGTAGGTATATCCTCTTTAAAATATGCTCAATTACAAAAGAAAACCACCAATTAAGG,P008P335P20_S13_L001_R1_001,urn:local:.:11di0-ezqn4…
													M00212:125:000000000-JJPTF:1:1102:11512:4585 1:N:0:TAAGGCGA+ACTGCATA,Mon Jun 27 16:03:04 EDT 2022,,,,CAATTAAAACATAGAAAAGAGCATGGCATGAAATATGAGATTTGGTATAGCGCAATAGACGGAGATTATTATAAAACAAGCGACACGCTAGAAGAAGCAAATAATGATTTTGCGTTTGTATTAACAATGTATAGGCTTGTTCCTTTATTTGAAATGCGTTTAATTGAAATTGATTCACAGGGCGAATATAAAGTTATTAAGTCATTTAAAAATATGAAAGCAAATAATAAAGACATAGTTATGGCGAAAG,P008P335P20_S13_L001_R1_001,urn:local:.:11di1-e…
													M00212:125:000000000-JJPTF:1:1102:19511:4594 1:N:0:TAAGGCGA+ACTGCATA,Mon Jun 27 16:03:04 EDT 2022,,,,CATACGCCTTTATATTGTCATCTCGCCACTTTCTAAAAGTTTTAGCTGAACAATGCAAGCTGGTGTAGATTTCTTTGTCATTACAGCCTGATTCAATTTTATCAATGATTTGACTAAATAGCGGTTCTTCATACATCTTAGGTAAAATTGTGGGTCTGCCACCGTTTTGTGTTTGCATATTGTCCTTTCTTTTAAATGTGGTTATATCGTTTAAAGCCTATATTTTCGTTCCTGTGAGCGTTAAGTTAATT,P008P335P20_S13_L001_R1_001,urn:local:.:11di2-…
													M00212:125:000000000-JJPTF:1:1102:16037:4597 1:N:0:TAAGGCGA+ACTGCATA,Mon Jun 27 16:03:04 EDT 2022,,,,ATACTGCTGTAATGAGGGGTTCATTTGCATAACAGTATCTTTCAAAGAAGCGCTAAGAGCCGTGTTGTTATCTGTCAACTGATTAATATTTTCAGCAGTAACTTTTCCAGAAGCTGACATCTGACCATAAGCCTGTGCGACACCTTTAAGGTTTTCTCCAGTACCGCCAAACGCTTGGTTAGCTTTTACTAATGCTTCTGTTTTGCCGACCGCTGTTTTAGCACTATCTCCTAAACCAATGAACGTTGTTG,P008P335P20_S13_L001_R1_001,urn:local:.:11di3-…
													M00212:125:000000000-JJPTF:1:1102:15340:4599 1:N:0:TAAGGCGA+ACTGCATA,Mon Jun 27 16:03:04 EDT 2022,,,,ACACAAGATATGGCCGATGATTTCAAAAACTGGAAAGGCGAATAAAATGACAGAAAAAATTATTATCTCTAAAGAGTTGAACGAATGGCTAGAAG,P008P335P20_S13_L001_R1_001,urn:local:.:11di4-ezqn4zo
													M00212:125:000000000-JJPTF:1:1102:20611:4599 1:N:0:TAAGGCGA+ACTGCATA,Mon Jun 27 16:03:04 EDT 2022,,,,GGTTACTATTATCAAGTTGTTTTATCTGTTAAAGATGTTGACGATGAACTTGTCGGACTTGTCGGAAATATTTTACAAAACGGTTGGAATATGACAAACTGGTCAGAGAATAGCCACTTGTACAATTATACTGGTACTGTTTATTTGCCTTGTGGTGCAGGTGGTCAAGCATGGCAATAAATTTACTTAATACATCAAGCATAGCTAAAGAAATGCAAACTAAAGTAACAGAACGCATGGGAGATTGG,P008P335P20_S13_L001_R1_001,urn:local:.:11di5-ezq…
													M00212:125:000000000-JJPTF:1:1102:11121:4599 1:N:0:TAAGGCGA+ACTGCATA,Mon Jun 27 16:03:04 EDT 2022,,,,TCCAATTACCGAACCGAACGCACTTTTTAGGTTATCCCATATAGCAGAGAATTGAGATATTGCACCGTCTTGTTGTAACTGTTTGAACAAGTCTTGGAAATACTTAACTACATTTTCTATAGCTTTGCCAGCACCTTTGCCCCAATCGCCCATTTTATCAATTATAGCATTGATAAC,P008P335P20_S13_L001_R1_001,urn:local:.:11di6-ezqn4zo
													M00212:125:000000000-JJPTF:1:1102:21771:4602 1:N:0:TAAGGCGA+ACTGCATA,Mon Jun 27 16:03:04 EDT 2022,,,,ACCTATAATTGAACTGCTAAGAGAGCAAGATAATAAGCAGGTAGCAATTGAAAACCAAGACAAGCTAAAAGGCTTTGAATTATTTACTATAAAGGAGTGGTTAGATTATGTGTAAGAAACGCAAATACACAAAAATGGGTGCTTTATACTCAATAGCTAATGCCCAGCATAATAAAAAGAGTAAGAAAAATAACGATGATAAAATACCAGTTAGAACTTATTATTGCAAACTGTGCTCATGTTATCACTTA,P008P335P20_S13_L001_R1_001,urn:local:.:11di7-…
													M00212:125:000000000-JJPTF:1:1102:13898:4603 1:N:0:TAAGGCGA+ACTGCATA,Mon Jun 27 16:03:04 EDT 2022,,,,GATATAAAGGTATACTTTCAGAGAGGAAATAAAAATATTTTTCCATAGGTACCCGCCCCATAAT,P008P335P20_S13_L001_R1_001,urn:local:.:11di8-ezqn4zo
													M00212:125:000000000-JJPTF:1:1102:10480:4606 1:N:0:TAAGGCGA+ACTGCATA,Mon Jun 27 16:03:04 EDT 2022,,,,TCTTTATTGTTGCTAGTGCTTTTTCTCGATACTCCTGTGTATTGTCAATATCAAGAAAGGCATTAATTTTCAATAAGCCACGCAATTTACCTTGTTCCAGCTTAGTTTGAATACTAGCTAGAGCATTATCTAAAATACTTGTATCTTCATTGATATAAAAAGGACTGGTAAGCCTTACTAATTCTTCGGGCTTATATTCTTTTTTATCATTAGCAAACAGTAAGTCTAATAGTTCGCCCGTTTCACTATCA,P008P335P20_S13_L001_R1_001,urn:local:.:11di9-…
													M00212:125:000000000-JJPTF:1:1102:22898:4607 1:N:0:TAAGGCGA+ACTGCATA,Mon Jun 27 16:03:04 EDT 2022,,,,GGGTCGCCTTGTGCAAGTTCGTACTCCTCAATAACTCCTGACCACTTAGGGACATCGCCAATAAGTGGTAAAGCCATAGTCCAATTCTTCTTATCTTTGACCTGCTCATGATTTTCTAGCATGTAAAGCAAGCCGAACGACCTATCGTTGTAAAATTCTTCTTCTGATTTGAAACGTTCAACAAGTTTATCATAAAGTCCATCTCGTTTAAGTCCGCCAGAAGTGATATAAATACTTTGCCAGTTATCTTG,P008P335P20_S13_L001_R1_001,urn:local:.:11dia-…
													M00212:125:000000000-JJPTF:1:1102:17905:4607 1:N:0:TAAGGCGA+ACTGCATA,Mon Jun 27 16:03:04 EDT 2022,,,,CTACTGCACTCCATATTGACTGAACTACTCCCCAAGCACTAGAAGCAAAACTACCGATTGCGCTGAAAACGCTAGATACAACTCCACTTACAGCATTAAATATTCCACCAAAGAAGCCAGCTACTGCACTCCATACGCTAACCAGTACATCCCAAGCTGAACTAGCAAAGCCACCAATAGCGCTAAATACTGTAGAAACTACTGAACTAACTGCGTCGAATATTCCACTAAAAAAGCCAGTTACTCCGCC,P008P335P20_S13_L001_R1_001,urn:local:.:11dib-e…
													M00212:125:000000000-JJPTF:1:1102:19784:4611 1:N:0:TAAGGCGA+ACTGCATA,Mon Jun 27 16:03:04 EDT 2022,,,,ATTCTACCGCTTCGTTTTGCCACGCTGTGACTCTTTGAGTATCATTGTTTAGTTTTCCACGTGAAAATGATACCACTTTTCCGAATAAGTTCAATTTTTCCCCTTTCTACCATAAACTTACACCTTTCCCACGTTTATACTCGCTTGTCTTCTTGTTATGGCAAGACTTACAAAGGAGTTGTAGGTTATCAGGGTTCAGCGCAATACTCCAATCATCAAGGTTTTCCCAAGTTAGTTCTACAATATGGTCA,P008P335P20_S13_L001_R1_001,urn:local:.:11dic-…
													M00212:125:000000000-JJPTF:1:1102:13080:4614 1:N:0:TAAGGCGA+ACTGCATA,Mon Jun 27 16:03:04 EDT 2022,,,,GTTGTAACCTTTGTTATAAATTCCCCAAACGGCTGGCTGGGTAACTCCGACGTATTTAGCTAAATCACTAAAATTTCTAAACTCTCTATTATTCCATAATACTTTTTTATCATGAAATCTTTTTACATTTTCTGTTTGTGTTACATACTCTAAATTATTCAAGTTGTTGTTTTCTTTATTTCCATCTATATGGTC,P008P335P20_S13_L001_R1_001,urn:local:.:11did-ezqn4zo
													M00212:125:000000000-JJPTF:1:1102:14734:4615 1:N:0:TAAGGCGA+ACTGCATA,Mon Jun 27 16:03:04 EDT 2022,,,,TTCAAAAGATGTTATCATATTTCTTCTTCAATGAAACCTAAAGTTAGCAAGGCTTTATATTCTTCACTATCTTTTTTGACTTCAAGTGCAAATTTTTTATTTCCGTTTAATTCATTTGCTTTACCTGCATAATATAATGGAGTGCTGTCGGTTCTATCAGAAAAGTTATAAAACTTAAATTTAGGAACAATAACTTCATAACCATTAATAACAGCGTCTAACATTTTTCCTTTTTCATCAAGAGTGAATGG,P008P335P20_S13_L001_R1_001,urn:local:.:11die-…
													M00212:125:000000000-JJPTF:1:1102:18197:4617 1:N:0:TAAGGCGA+ACTGCATA,Mon Jun 27 16:03:04 EDT 2022,,,,GTATACCACTTTGTGATTATATCGAACGTTATCTTTTCGCTGAAAGTTCCGTTCTTACCATAACCCTCTGTTTTTGTAACATCTGCTAAAGCTAAATCGGCATATACCTGAAAAATCTCTGTTTGATATTCAAGTGTAACGAATTTTTTGCTAAGAATATCATTCACGAAGTCTTTCATTAACCGATAATTTTCTTCTAAACTTTCACCAAACGTTTCTAATTTAAACTCTATTTGAGGCTGTTTAATTGA,P008P335P20_S13_L001_R1_001,urn:local:.:11dif-…
													M00212:125:000000000-JJPTF:1:1102:24506:4622 1:N:0:TAAGGCGA+ACTGCATA,Mon Jun 27 16:03:04 EDT 2022,,,,GTTGATAACAAGACGGAAATTGTAGAACTTAAAAAAGATTATTCCGTTTTAAACAAAGCTGAAATTGACCTCATTAAATCGGAACTTTTGACAGGTTACTTTATGAATGAAAATATTTTGCTTGGTACTGCAACACAAGAACAGCAAATTTATTTTTATAACTCTACTATCATTCCTTTACTGATTCAACTTGAAAAGGAACTGACTTATAAACTGATTTCAACAAACCGCAGACGAGTAGTTAAGGGTAA,P008P335P20_S13_L001_R1_001,urn:local:.:11dig-…
													M00212:125:000000000-JJPTF:1:1102:11722:4625 1:N:0:TAAGGCGA+ACTGCATA,Mon Jun 27 16:03:04 EDT 2022,,,,GCTAGAACTGTATCAGGTTGCATAATGAACAGTCCGCTTTCCATTTTCTTGACGAAATCTTTTGCTTGTTCTCCCCAAATTTCGTACTCAATAGCAGGGACTTTTTTACCTCCATTCAAATAAATATCTGAATCAGTCGCTTGTACTGCCAAAGTCCATTGGATAGGGTCTACACCGTCAACTGAATCTGTTTCTGATTCTTTTGTTGCTTCTGCTGTTGGTGTCAAATGAGGATAAACAACTACGCGATA,P008P335P20_S13_L001_R1_001,urn:local:.:11dih-…
													M00212:125:000000000-JJPTF:1:1102:14713:4632 1:N:0:TAAGGCGA+ACTGCATA,Mon Jun 27 16:03:04 EDT 2022,,,,GCTATTTCCTATAACGTAAATTACACTATTAATAATTCTTGCCTGTAATATTCCAGTTGAACCTACTCCACTAGCCCTATTTAAATCAGTCCAAGGAATATCCTTTTTATTGAC,P008P335P20_S13_L001_R1_001,urn:local:.:11dii-ezqn4zo
													M00212:125:000000000-JJPTF:1:1102:9265:4640 1:N:0:TAAGGCGA+ACTGCATA,Mon Jun 27 16:03:04 EDT 2022,,,,ATAATTATCTTTATTTTAACAGACGATACAATTAGAAGTATTGTACTAATTCAGCAAGCTCATAAAAGGGCAAATAACAACTTTAATGATATTGTGGCACAATTATATCAACAAGAGTTTAAAACGCAAGAGAAAGCAAAATATGAGCATATAAGGCAAGCTAAGGAGAAAGCACTTGAAGAACAACGAATTAGTGAAGAAAATAAACGAAGAGTTGAAGCTGAAAAACGAGCCGAAGCTGACAGAATCG,P008P335P20_S13_L001_R1_001,urn:local:.:11dij-ez…
													M00212:125:000000000-JJPTF:1:1102:9911:4641 1:N:0:TAAGGCGA+ACTGCATA,Mon Jun 27 16:03:04 EDT 2022,,,,AGCTGAAAGTGCCTTAGCGAGCAAACTGACGGTCAGAACGCTAAAGGAAACAGAAACAATCTATGACGCTGACGGAAACGTCGAAAAAGTAAAGGTTAAAGAAAAAGAACTGGATAAAGATAGCTTGGTAGCGATGATGGTTGCTAAGGCCGGAAACCCTGAACTTTATAACCCTACTGAATGGCGGAGATTGCAACAGGAAGAATCAAGCGCTCATGACCTTAAAGCTAAAATCGAAGAACTTGATGA,P008P335P20_S13_L001_R1_001,urn:local:.:11dik-ezq…
													M00212:125:000000000-JJPTF:1:1102:20709:4643 1:N:0:TAAGGCGA+ACTGCATA,Mon Jun 27 16:03:04 EDT 2022,,,,ATAGAGATGAACACGGAAACCCTCCAGATATATCAACTATTAAAGCAGAAGTTTCGCCCTCTACAATCGTCACAAGATTAATTTTCAACCAAAATGAGCTTTTGCCTTTATATGTTAATGACTTGGTAGATATATGGTATGACGGTAAACTGTATTCAGGGTATATAGCAGATAGAGTTAAAACAGAGTTCAATGATAGACTTATTTTTGTAGAAAGTGGAGACAAACCAAATGTTATATGAGTATGTAG,P008P335P20_S13_L001_R1_001,urn:local:.:11dil-e…
													M00212:125:000000000-JJPTF:1:1102:7154:4647 1:N:0:TAAGGCGA+ACTGCATA,Mon Jun 27 16:03:04 EDT 2022,,,,CTTCTAATACTGGTTATGCGTTTCGCAATCCTTTAACAAATGAGTATGTAGTCGGTTCAATAGCTGGTGGTAAAAGTAAAGACCCTTTGGAACGTGCAAAGATAATTGCTGACGGTATAACAGAAGTCATTGAGCATTATAACTTATTTGATTATTTTATTTATATTGAAGAACCTATTATCACGTTCAAGTCTAAAGGTAATATCTCATTGATTAGGGCTAACGGTTCGTTCTTAGGAGTTATGCGTAA,P008P335P20_S13_L001_R1_001,urn:local:.:11dim-ez…
													M00212:125:000000000-JJPTF:1:1102:11497:4652 1:N:0:TAAGGCGA+ACTGCATA,Mon Jun 27 16:03:04 EDT 2022,,,,GTATTAAAGCTGACGAAACAAGCGTATTAGTTAAAGACTTTATCTCTTGTTATTGTCGGCTTAATATTGTTGATGAACCAGCAGAACAATGGCGAAATGCTGAAATGAAACGTTTGGCTTCTTTGCAAGAGTTAATGTATTATGGAGGTATTTAATGATATTCTCACAAGTTACATTACAGGTAGAAACGACTGTTAAGAAGAAGAACGGTGCAGAAGCTAATGTTATAAAGCCTATCGTTTTACCAGCAG,P008P335P20_S13_L001_R1_001,urn:local:.:11din-…
													M00212:125:000000000-JJPTF:1:1102:23840:4652 1:N:0:TAAGGCGA+ACTGCATA,Mon Jun 27 16:03:04 EDT 2022,,,,GATAACCGCTAGTGTAATTAGCCCTAGTACCTGCATTAACGACTATTTTATCGCCTTTTTTAACTTCTTTTAAGTTTCCTGATAATTGCCCAGTATTTTGATATCTAGCATAAGTATAGGTATGACCGTGGCTTCTGATTAATCTAGTCCTTCGGCTTGCGCTATTAGCCTTCGCTTTAAACTCTGCTTCAAACCAATCTCCCATGCGTTCTGTTACTTTAGTTTGCATTTCTTTAGCTATGCTTGATGTA,P008P335P20_S13_L001_R1_001,urn:local:.:11dio-…
													M00212:125:000000000-JJPTF:1:1102:7741:4652 1:N:0:TAAGGCGA+ACTGCATA,Mon Jun 27 16:03:04 EDT 2022,,,,GCTTGGAGGAATCATCTAATGAATTTTAAAAAGAATCGGCACTATGCCAATGAATACGGTGTGGAACTTAACGAATACTTTAAACATAATTTTAACTACGAAGAGCTTGCAGGTTGGTATACAATGCAGGTATTAAAGTATCTAGTAAGAGCTGGCAAGAAAGAGGGCGAGAGCTACGACAAAGACCATAACAAGGCTCTAGACTATGCCAAAGAAC,P008P335P20_S13_L001_R1_001,urn:local:.:11dip-ezqn4zp
													M00212:125:000000000-JJPTF:1:1102:20079:4655 1:N:0:TAAGGCGA+ACTGCATA,Mon Jun 27 16:03:04 EDT 2022,,,,ACTGGAAACTCTGTACCATTTGGACTAAAGAATGTAAAGTTTTTAATTGTCATTTTTAACCTTTCTTGAAATTATCTTCGCTTTATCTAAAACTGGGTTATCAGTAATTGAAAGCTCTAATAATCTAAATTTTCTACCGCCATACGGATAACCACCAATTGATACAAATTGACCGACCTCGTATAATAG,P008P335P20_S13_L001_R1_001,urn:local:.:11diq-ezqn4zp
													M00212:125:000000000-JJPTF:1:1102:19620:4659 1:N:0:TAAGGCGA+ACTGCATA,Mon Jun 27 16:03:04 EDT 2022,,,,GAATTGAATTTACTAAACATTTCAAGTGTTTCGATGTAGCTATCTTTCAGAAGCTCCGTGTCAAGCAATTTTTGGGCCTTCTCTGCACGTTTAGCAAGTCGTTCGTTAGCTTGTTCCAGTTGCTCTTTTTGACGCTGTAAGCTCAAGTTATGGTTGATGTAAGCAATTTGCTGTGCGTGTCGTCCAAGTTTGCCTTGCGTATTAAGCTCGATTAGTTTAGCCAGTCCGTCGCCAAG,P008P335P20_S13_L001_R1_001,urn:local:.:11dir-ezqn4zp
													M00212:125:000000000-JJPTF:1:1102:10990:4661 1:N:0:TAAGGCGA+ACTGCATA,Mon Jun 27 16:03:04 EDT 2022,,,,TTACAAATGTCGGTGCTTTGCTCGTATCACGCTCATTTGATTCATCGAATGAAGCACAAGTCCACAAAGACGGACAAACAAAAACAGAACAGGCAGCAACACTCACTATTGATACCCTTGAGCCTGTAATGGTTTATAAATTGCAATCACTTGCTGAACGTGTTAAACGTCTTCAAATGTCATACTCTGAACTTTACAACTTGATTGTAGCAGAACTTACACAAGCTATCGTTAATAAAATTGTTGACCTT,P008P335P20_S13_L001_R1_001,urn:local:.:11dis-…
													M00212:125:000000000-JJPTF:1:1102:15468:4662 1:N:0:TAAGGCGA+ACTGCATA,Mon Jun 27 16:03:04 EDT 2022,,,,GCCATGATTGCTTTAAAGAACACGATGAAGTTCAAAGGCAATGGAAAAGATTTTGACTATGTAAGCAATTCTATGCAGAAGCTCGCCAGAGATACCAACGCAAATAGTGAAGATACTTTAAAACTTTCAACAACGTTCATTGGTTTAGGAGATAGTGCTAAAACAGCGGTCGGCAAAACAGAAGCATTAGTA,P008P335P20_S13_L001_R1_001,urn:local:.:11dit-ezqn4zp
													M00212:125:000000000-JJPTF:1:1102:10259:4664 1:N:0:TAAGGCGA+ACTGCATA,Mon Jun 27 16:03:04 EDT 2022,,,,GAAATGAAGGAGACGCAAATGGAAAAATACAATGTTAAGCTGATGAACAACAAAAAAGGATATTTGAATTCTTTTAAAAATGAGCTAGGGGAAAAGTTTCTTTTTCTAGGGTTCAAAGAAGAAAGAAATAACTTCAAATCAGAGTTCACAAAAGAAGAAATAAAAGCGATTGATGAAAGATATTTGCATTTTATTGAAGAGGTTTAAAGTTTATTCTTGACAGACATAAGATAATTTGATACTATTGTCTT,P008P335P20_S13_L001_R1_001,urn:local:.:11diu-…
													M00212:125:000000000-JJPTF:1:1102:16881:4665 1:N:0:TAAGGCGA+ACTGCATA,Mon Jun 27 16:03:04 EDT 2022,,,,CAGCAGAAGAGAGAGAGCAAATCATCGACATCGTGGATAAAATGAGCTTACTAAGACAAGACTTTGACGGAGCTTTCACTTGGATAAAGGAAAACGTGGCAATGCCCTTTGACTTCGACGGAGAACAGCAATTTATATCAGACTTGAAGCAGTTAGTTAAAATTAACGCTTTGAAGTTTGGTAAAATATATGAAGGAGTATTAAATTGACAACATTAAGAGAACTACACAAAAAACTTAAAATTAAACAAA,P008P335P20_S13_L001_R1_001,urn:local:.:11div-…
													M00212:125:000000000-JJPTF:1:1102:24682:4667 1:N:0:TAAGGCGA+ACTGCATA,Mon Jun 27 16:03:04 EDT 2022,,,,GCATGGCTTGGAGGAATCATCTAATGAATTTTAAAAAGAATCGGCACTATGCCAATGAATACGGTGTGGAACTTAACGAATACTTTAAACATAATTTTAACTACGAAGAGCTTGCAGGTTGGTATACAATGCAGGTATTAAAGTATCTAGTAAGAGCTGGCAAGAAAGAGGGCGAGAGCTACGACAAAGACCATAACAAGGCTCTAGACTATGCCAAAGAACTGGCTAAGTTAAGTAACGAGAATGAGCTT,P008P335P20_S13_L001_R1_001,urn:local:.:11diw-…
													M00212:125:000000000-JJPTF:1:1102:24081:4670 1:N:0:TAAGGCGA+ACTGCATA,Mon Jun 27 16:03:04 EDT 2022,,,,GGCTTATGGTCAGATGTCAGCTTCTGGAAAAGTTACTGCTGAAAATATTAATCAGTTGACAGATAACAACACGGCTCTTAGCGCTTCTTTGAAAGATACTGTTATGCAAATGAACCCCTCATTACAGCAGTATGGTTCATTCAATGAAGCTGTTTCAGCTGGTGCTGTCTCAATGGATATGCTCGATAAGGCTATGCAAAAAGCAGCAGACGGTTCAAGCGGTGCTACAAAAACCATAAGGGATACTTGGT,P008P335P20_S13_L001_R1_001,urn:local:.:11dix-…
													M00212:125:000000000-JJPTF:1:1102:19636:4671 1:N:0:TAAGGCGA+ACTGCATA,Mon Jun 27 16:03:04 EDT 2022,,,,GTTACCGCAGGAGTTTCAGTAACTGACCATTCATAAGACTACAAGCGCAACAACCTAAAAAAATAACTAAGTAAAGGGATATAAAACAAAATGGCAAAACAATTAAGCACAGCACGTAAGTTTAAAATGATTACAGGTAAAGACCTTTTCCAGCAACAAAAAGCAATGGATACAGAGCTTAAAAAAGAAGACGGAGAAATTACTGATGTAATGGAGTTCGTTCAATATGGTTTATACTTGGCTCTTTTTCA,P008P335P20_S13_L001_R1_001,urn:local:.:11diy-…
													M00212:125:000000000-JJPTF:1:1102:9139:4671 1:N:0:TAAGGCGA+ACTGCATA,Mon Jun 27 16:03:04 EDT 2022,,,,TTACTGCTGAACCGATATTTTCCCATGTTCCGGTAGAATATCCTGATGATAAATTTGAGTTATTTGAGACTACCGAGCCAACTGGGTGAGCTTGAGCATAGTCAATGCCTATAACCGCAGGCTTGAGTGAGCCAGTAGCACTATCAATTGATACTAACCCCATTGGTAACCATTTGTAATCAGAACTTTTCTTATTAGGTTTAATGATATTACTAAAACCTACATACTTCGGAT,P008P335P20_S13_L001_R1_001,urn:local:.:11diz-ezqn4zp
													M00212:125:000000000-JJPTF:1:1102:20439:4674 1:N:0:TAAGGCGA+ACTGCATA,Mon Jun 27 16:03:04 EDT 2022,,,,AGTTAAGGGTAATTTATATTATGAACGCATAATCGTAGACAACCAGCTATTCAAGTTTGCAACTTTGAAAGAATTAATTGACTTGTATCATGAAAATATTAATGGTCCTATTTTTACACAGAATCAGCTTCTTGTTAAAATGGGCGAGCAACCAATTGAGGGTGGAGATGTTTACATAGCTAACCTTAATGCAGTTGCTGTTAAAAATCTAAGTGACCTACAAGGCAATAGAAAGGACGTAACAAGCAC,P008P335P20_S13_L001_R1_001,urn:local:.:11dj0-ez…
													M00212:125:000000000-JJPTF:1:1102:15874:4677 1:N:0:TAAGGCGA+ACTGCATA,Mon Jun 27 16:03:04 EDT 2022,,,,TTTACCACTTGCTTCATTAAATTCTAAATACATCAACGACTGTTCTTTCTTTGGTTCTTCACGTGCTGTATCTGAAAGCTCATAAAAGTTATTTTTCTTATCTTCTTTAAGTTTTTCAGTAACTTTTTTTACGATATCTTCTAGCTGTTCTTCATCAAATTT,P008P335P20_S13_L001_R1_001,urn:local:.:11dj1-ezqn4zp
													M00212:125:000000000-JJPTF:1:1102:14546:4678 1:N:0:TAAGGCGA+ACTGCATA,Mon Jun 27 16:03:04 EDT 2022,,,,GTCTTCTTTTCTTCTAGTTCATTGATTAAGAAAAAGAAAGATACTGTAAAGGAAAATAAAACTTTAGAACTTTTGACTATTTTAGGCAATAATGAAATTGATATAACGCAGTTCATGGAAATGGAACTAGAACTTGTTTATAAAATAATCGAACTTATTGCAGAGAAAAAGAAAGAGGAAAAAGAAAAAGAGAAAAGGCGTAAAAGAAAGGGTATGTAATGGCAAGTAATGC,P008P335P20_S13_L001_R1_001,urn:local:.:11dj2-ezqn4zp
													M00212:125:000000000-JJPTF:1:1102:17405:4678 1:N:0:TAAGGCGA+ACTGCATA,Mon Jun 27 16:03:04 EDT 2022,,,,GATAATACACTATATGATATACGCTTCAGCAAAGAAATTTTTGATGAATTATTTGAAGAAGTTTGGCTTGAAGTTGACAATACAGAGAGCTATAAAAATACT,P008P335P20_S13_L001_R1_001,urn:local:.:11dj3-ezqn4zp
													M00212:125:000000000-JJPTF:1:1102:22836:4681 1:N:0:TAAGGCGA+ACTGCATA,Mon Jun 27 16:03:04 EDT 2022,,,,ATTATATATTTATATTTTAACATATTGCATTTTACACTTTGAGTTATCCTATGTTATGTAAATTATTCTAAGCCCTCTAATTCTCCTAGCTTTTTATCCAGTTCATATTGGATCACTGCTATTTGTTTTATTGCTGATTCTAATACTTCTACTTTTTTAATCAAAAATTCTTTATCTTCCATTTATTCTCCTATCTATTATATTAT,P008P335P20_S13_L001_R1_001,urn:local:.:11dj4-ezqn4zp
													M00212:125:000000000-JJPTF:1:1102:6664:4688 1:N:0:TAAGGCGA+ACTGCATA,Mon Jun 27 16:03:04 EDT 2022,,,,GAATCGGCACTATGCCAATGAATACGGTGTGGAACTTAACGAATACTTTAAACATAATTTTAACTACGAAGAGCTTGCAGGTTGGTATACAATGCAGGTATTAAAGTATCTAGTAAGAGCTGGCAAGAAAGAGGGCGAGAGCTACGACAAAGACCATAACAAGGCTCTAGAC,P008P335P20_S13_L001_R1_001,urn:local:.:11dj5-ezqn4zp
													M00212:125:000000000-JJPTF:1:1102:16943:4688 1:N:0:TAAGGCGA+ACTGCATA,Mon Jun 27 16:03:04 EDT 2022,,,,GGTGTGGACTGGTCAAAATATAACGGAACTTACGGTAATTTTGGTTATGCTCATGATAAATTTGCTTTTAGTCAAATCGGAGGAACTTATGGCGGTTCATTCGTGGACCAAGCGACTTATTCAACACAAGTTGCATCGGCAATTGCTCAAGGTAAACGAGCGCACACTTACATTTGGTACCAAGTCGGAGGTTCGCAAGAAGTAGCAAAAGCAGCACTTGACCGCTACTTGCCAAGAATTCAAACACCAAA,P008P335P20_S13_L001_R1_001,urn:local:.:11dj6-…
													M00212:125:000000000-JJPTF:1:1102:17860:4691 1:N:0:TAAGGCGA+ACTGCATA,Mon Jun 27 16:03:04 EDT 2022,,,,ACTCCATGCTATTGCGTTCGCCCTTAGAACTCCAATTAAGGACTTCATCTAAATCAGATCCTGCCATACTAATCAAAGTATCAGAACCGACATCAGATTTTTTATATTTTACATGATTAAATTCGACTTTTGTTATTTCATTAGCGATTTTATTATGAATGTTAGTCACAAAGGCACTTGTATATTCTACCGCTTCGTTTTGCCACGCTGTGACTCTTTGAGTATCATTGTTTAGTTTTCCACGTGAAAAT,P008P335P20_S13_L001_R1_001,urn:local:.:11dj7-…
													M00212:125:000000000-JJPTF:1:1102:11595:4691 1:N:0:TAAGGCGA+ACTGCATA,Mon Jun 27 16:03:04 EDT 2022,,,,ACACAGAATCAGCTTCTTGTTAAAATGGGCGAGCAACCAATTGAGGGTGGAGATGTTTACATAGCTAACCTTAATGCAGTTGCTGTTAAAAATCTAAGTGACCTACAAGGCAATAGAAAGGACGTAACAAGCACAGATGAAACTAATAACCAATAGTGCTGAAATTAAAGTAACTGAAAATGAGGACGGCTCGAAATCATTTCAAGGCATTGGGTCAGAAGTTGGTGTAGAGAACCTTAACGG,P008P335P20_S13_L001_R1_001,urn:local:.:11dj8-ezqn4zp
													M00212:125:000000000-JJPTF:1:1102:7687:4695 1:N:0:TAAGGCGA+ACTGCATA,Mon Jun 27 16:03:04 EDT 2022,,,,AGCTATCGTTAATAAAATTGTTGACCTTGCACTTGTTGAGGGAGACGGAACAAACGGCTTTAAATCAATTGACAAAGAAGCAGATGTCAAAAAAATCAAAAAAATTACTACAAAAGCCAAATCAGCTGGCAAAACTCCATTTGCTGACGCTATTGAAGAAGCGGTTGACTTTGTTCGCCCTACTGCTGGACGTCGTTATTTGATTGTTAAAACAGAAGACCGTAAAGCCTTGTTAGATGAG,P008P335P20_S13_L001_R1_001,urn:local:.:11dj9-ezqn4zp
													M00212:125:000000000-JJPTF:1:1102:9500:4701 1:N:0:TAAGGCGA+ACTGCATA,Mon Jun 27 16:03:04 EDT 2022,,,,GTCTTTCATTAACCGATAATTTTCTTCTAAACTTTCACCAAACGTTTCTAATTTAAACTCTATTTGAGGCTGTTTAATTGAGCGTGTCCCCATTACTCCAATACCATTACTTTGCCAGATATTAT,P008P335P20_S13_L001_R1_001,urn:local:.:11dja-ezqn4zp
													M00212:125:000000000-JJPTF:1:1102:9571:4706 1:N:0:TAAGGCGA+ACTGCATA,Mon Jun 27 16:03:04 EDT 2022,,,,CCACAATAGACCTTAATATAATCTATCATCTACTTCCTCCGTTTTGTTCTTATGAAACTGTAATTACTGCACCAGCGTTATAAGTTTCAACGTGTCCGCTTGTTAGTGTCTCAACCAAAATCATGTTGCTGTTAGTTTTCCATTCAAAGGCATCAACTTTTGTAAGGTCTTGCATGTCAATGTGATATTTTTGGTCTACTAATAC,P008P335P20_S13_L001_R1_001,urn:local:.:11djb-ezqn4zp
													M00212:125:000000000-JJPTF:1:1102:14860:4712 1:N:0:TAAGGCGA+ACTGCATA,Mon Jun 27 16:03:04 EDT 2022,,,,ACTCCAATGAAGATTTACCTGACTTGACAGAAGAACAAAAAGAACTTGAAGCTGAAAAGCAACGACTTAGAGAGATCCAGCCAGCACTAAATAGAGCTGAAGAACTTGGATATCCTAACATGGAACTACTTAAAGCAAAGACAAAAAAAGAAATCTTTGATATCATGACAATTTGGAAAGCAACAGAGGGAAAATAAAAAATGGCAATCATTACAGTTACAGCACAAGCGAACGAAAAAAATACACGAACA,P008P335P20_S13_L001_R1_001,urn:local:.:11djc-…
													M00212:125:000000000-JJPTF:1:1102:14286:4719 1:N:0:TAAGGCGA+ACTGCATA,Mon Jun 27 16:03:04 EDT 2022,,,,ATTTTATCTAGCTTTATAACTTAATAGCAAGCCATACCAATAGCCACAGCAATGCGAACACTGGGTTAATAACTAACAGCAACAATAACAATGCTATGCTCGGACTGATGAACAGCATAATAATAAATAATAAT,P008P335P20_S13_L001_R1_001,urn:local:.:11djd-ezqn4zp
													M00212:125:000000000-JJPTF:1:1102:10208:4721 1:N:0:TAAGGCGA+ACTGCATA,Mon Jun 27 16:03:04 EDT 2022,,,,ATAGCATCCATTGCTTCCTTGCTTTTACTAATTTTACCAATGAAGTCAGCAATTTTTTTCGTGATATCAGCGAACTTATTAGCAAGTGAAGATATTGTGTTTGCTACATTTTCAACAGAAGTCGAATTTTTTGAAGTAGATTCATCAACTCCAGCAAAAGATTTTATAAGGTTACCAATAATTCCAATTACCGAACCGAACGCACTTTTTAGGTTATCCCATATAGCAGAGAATTGAGATATTGCACCGT,P008P335P20_S13_L001_R1_001,urn:local:.:11dje-e…
													M00212:125:000000000-JJPTF:1:1102:22463:4726 1:N:0:TAAGGCGA+ACTGCATA,Mon Jun 27 16:03:04 EDT 2022,,,,CTTTTGTATCTTACTCTATGTAGAAAGTCAGGAGAATAAATGATTGTAATTAATATTGCCTTGGTTATTC,P008P335P20_S13_L001_R1_001,urn:local:.:11djf-ezqn4zp
													M00212:125:000000000-JJPTF:1:1102:15881:4733 1:N:0:TAAGGCGA+ACTGCATA,Mon Jun 27 16:03:04 EDT 2022,,,,TAGAGCATATTGAGTATTTGCCTGTAATGGACTATCGCAATCAATCTATCCCAGTTGAAAAACTGACTTCTATGGACGTAAATAAAGCCATTCAGCGTGGACTAGTTAAAGCAATTGCACGTCATGGTTTAGGGCTATACATCTACTCCAATGAAGATTTACCTGACTTGACAGAAGAACAAAAAGAACTTGAAGCTGAAAAGCAACGACTTAGAGAGATCCAGCCAGCACTAAATAGAGCTGAAGAACTT,P008P335P20_S13_L001_R1_001,urn:local:.:11djg-…
													M00212:125:000000000-JJPTF:1:1102:9923:4736 1:N:0:TAAGGCGA+ACTGCATA,Mon Jun 27 16:03:04 EDT 2022,,,,GGATTAAAGTTATCATATACATTGGCTTCTAACATTAAACGAAGTCCGCCTTTCTCTTAACTTTAAACTCTGCCTTACTTAAATTGATTAGCTCCATTTGACCTTTTTCAATTATACGAGTTCTGTATCGC,P008P335P20_S13_L001_R1_001,urn:local:.:11djh-ezqn4zp
													M00212:125:000000000-JJPTF:1:1102:14609:4738 1:N:0:TAAGGCGA+ACTGCATA,Mon Jun 27 16:03:04 EDT 2022,,,,TCTCAATGCTTTGTTCTTTTCTTGCTTTGCTTTTACCTTTGATTAAGTGATAACCACACCACATTGAATTACTTATATCAACATAGCCAATATTATGACGGTTACGCATAACTCCTAAGAACGAACCGTTAGCCCTAATCAATGAGATATTACCTTTAGACTTGAACGTGATAATAGGTTCTTCAATATAAATAAAATAATCAAATAAGTTATAATGCTCAATGACTTCTGTTATACCGTCAGCAATTAT,P008P335P20_S13_L001_R1_001,urn:local:.:11dji-e…
													M00212:125:000000000-JJPTF:1:1102:8841:4742 1:N:0:TAAGGCGA+ACTGCATA,Mon Jun 27 16:03:04 EDT 2022,,,,TCATATATTTTACCAAACTTCAAAGCGTTAATTTTAACTAACTGCTTCAAGTCTGATATAAATTGCTGTTCTCCGTCGAAGTCAAAGGGCATTGCCACGTTTTCCTTTATCCAAGTGAAAGCTCCGTCAAAGTCTTGTCTTAGTAAGCTCATTTTATCCACGATGTCGATGATTTGCTCTCTCTCTTCTGCTG,P008P335P20_S13_L001_R1_001,urn:local:.:11djj-ezqn4zp
													M00212:125:000000000-JJPTF:1:1102:10832:4743 1:N:0:TAAGGCGA+ACTGCATA,Mon Jun 27 16:03:04 EDT 2022,,,,ATGTAATGGCAAGTAATGCAACATTTGAGGTCGAGATATACGGTAATACAACGAAATTCGAGAACTCACTTAAAGGTGTTAATACTGCAATGTCAGGGCTTAGAGGAGAAGCTAAAAACTTACGTGAAGCTCTAAAACTTGACCCCACAAATACCGGGAAAATGGCGCAATTGCAGAAGAACTTACAAACGCAGTTGGGCTTATCACGTGACAAAGCAACAAAATTAAAAGAAGAACTTTCTACGGTTGA,P008P335P20_S13_L001_R1_001,urn:local:.:11djk-e…
													M00212:125:000000000-JJPTF:1:1102:10285:4744 1:N:0:TAAGGCGA+ACTGCATA,Mon Jun 27 16:03:04 EDT 2022,,,,GCATAAACTTTCGTTCTGTTTAATTTAATTCAATTAAACCTTTGTTTTCTTTAATTGATCGTAATTTTGCTAAAAAATCTCCCATGTTATCTCTTTTTACTAGTTTAACTTCCATTTCTTCGTCAAACTTTTCTAGCTCTTTGATTAATTCTTTTACTTTCATTCTTCTACTTTCTTTTTAAAGTGTTGTAAATGTTTAGCTACTTCATGTTTATCAATTTCTTCTTGTGTCCATTTATAACGTTTTTGGT,P008P335P20_S13_L001_R1_001,urn:local:.:11djl-…
													M00212:125:000000000-JJPTF:1:1102:16375:4746 1:N:0:TAAGGCGA+ACTGCATA,Mon Jun 27 16:03:04 EDT 2022,,,,TTTTACTTTTTCAACTAGTTCACTATCAGGTTCTTTTTTTGATTTATTAACGCAAGAAAATACTGAATCAACATAAGAAAAGTTTAAATCATCATCAAACTGGTAACCACGCGCTTTTACTGATAGCTTAGAGAAGTCGTTATGTTTTCCACGTTTAGGGCTTAACATCGGCATAAACTCCGCCCAAGCTGTAAGAGTAGAACCGCCTAAGGCATCGCTAGGCTTTACCATATAGGCTTTAT,P008P335P20_S13_L001_R1_001,urn:local:.:11djm-ezqn4zp
													M00212:125:000000000-JJPTF:1:1102:22907:4751 1:N:0:TAAGGCGA+ACTGCATA,Mon Jun 27 16:03:04 EDT 2022,,,,ATGCAGAAGCTCGCCAGAGATACCAACGCAAATAGTGAAGATACTTTAAAACTTTCAACAACGTTCATTGGTTTAGGAGATAGTGCTAAAACAGCGGTCGGCAAAACAGAAGCATTAGTAAAAGCTAACCAAGCGTTTGGCGGTACTGGAGAAAACCTTAAAGGTGTCGCACAGGCTTATGGTCAGATGTCAGCTTCTGGAAAAGTTACTGCTGAAAATATTAATCAGTTGACAGATAACAACACGGCT,P008P335P20_S13_L001_R1_001,urn:local:.:11djn-ez…
													M00212:125:000000000-JJPTF:1:1102:23017:4753 1:N:0:TAAGGCGA+ACTGCATA,Mon Jun 27 16:03:04 EDT 2022,,,,TCTCTGTACGGTCTCAATATGAGCAACTAGACACAGAACAACAAGAGTTATGGACTGAATTCGTTGACAGAGGCGAACTAATCTTACTTGATACGGAATACATTAATGTTAATGACTTAATACCGTAT,P008P335P20_S13_L001_R1_001,urn:local:.:11djo-ezqn4zp
													M00212:125:000000000-JJPTF:1:1102:12249:4759 1:N:0:TAAGGCGA+ACTGCATA,Mon Jun 27 16:03:04 EDT 2022,,,,CTAAAGTAACAGAACGCATGGGAGATTGGTTTGAAGCAGAGTTTAAAGCGAAGGCTAATAGCGCAAGCCGAAGGACTAGATTAATCAGAAGCCACGGTCATACCTATACTTATGCTAGATATCAAAATACTGGGCAATTATCAGGAAACTTAAAACAAGTTAAAAAAGGCGATAAAATAGTCGTTAATGCAGGTACTAGGGCTAATTACACTAGCGGTTATCATGGCATGTAC,P008P335P20_S13_L001_R1_001,urn:local:.:11djp-ezqn4zp
													M00212:125:000000000-JJPTF:1:1102:21004:4766 1:N:0:TAAGGCGA+ACTGCATA,Mon Jun 27 16:03:04 EDT 2022,,,,TGTTAGTGTCTCAACCAAAATCATGTTGCTGTTAGTTTTCCATTCAAAGGCATCAACTTTTGTAAGGTCTTGCATGTCAATGTGATATTTTTGGTCTACTAATACAGTAGGTTTAACAGCCTTTGAACCTGTATAGACAATAATTTCATCTACTCCAACTTCAGAAGCAATTTCAGTATCATCATTTTTAATGCGAACGTTAGCATTTGCAGTTGCTTGACGTAACTCATCTAACAAGGCTTTACGGTCTT,P008P335P20_S13_L001_R1_001,urn:local:.:11djq-…
													M00212:125:000000000-JJPTF:1:1102:8837:4770 1:N:0:TAAGGCGA+ACTGCATA,Mon Jun 27 16:03:04 EDT 2022,,,,GAGTAACTTCAAACGTGTAATTCTTCTAAGCATTGGTTCAAAGTCTTTACTATAAAGTATATCTCCATTTCTCAACATGGT,P008P335P20_S13_L001_R1_001,urn:local:.:11djr-ezqn4zp
													M00212:125:000000000-JJPTF:1:1102:21386:4779 1:N:0:TAAGGCGA+ACTGCATA,Mon Jun 27 16:03:04 EDT 2022,,,,GGACAATATGCAAACACAAAACGGTGGCAGACCCACAATTTTACCTAAGATGTATGAAGAACCGCTATTTAGTCAAATCATTGATAAAATTGAATCAGGCTGTAATGACAAAGAAATCTACACCAGCTTGCATTGTTCAGCTAAAACTTTTAGAAAGTGGCGAGATGACAATATAAAGGCGTATGACGAAGCTAAAAGCATTGCTAGGGGAAATCTATTAGAACTAGCTGAAAGTGCCTTAGCGAGCAAA,P008P335P20_S13_L001_R1_001,urn:local:.:11djs-e…
													M00212:125:000000000-JJPTF:1:1102:23975:4780 1:N:0:TAAGGCGA+ACTGCATA,Mon Jun 27 16:03:04 EDT 2022,,,,GATATATGGTATGACGGTAAACTGTATTCAGGGTATATAGCAGATAGAGTTAAAACAGAGTTCAATGATAGACTTATTTTTGTAGAAAGTGGAGACAAACCAAATGTTATATGAGTATGTAGCTACTTACGGAGACAAATATAGAATAGATAGCTTCACAGGGTACAGAGAGCTACGTAAGACCACTTAGAACTTTTATCTGGTAAAGTATATTATAATAGCGAAAACTCGCTTAGAATTGAAACTACG,P008P335P20_S13_L001_R1_001,urn:local:.:11djt-ez…
													M00212:125:000000000-JJPTF:1:1102:23533:4781 1:N:0:TAAGGCGA+ACTGCATA,Mon Jun 27 16:03:04 EDT 2022,,,,GTTTTAAGTTTCCTGATAATTGCCCAGTATTTTGATATCTAGCCTAAGTATAGGTATGACCGTGGCTTCTGATTAATCTAGTCCTTCGGCTTGCGCTATTAGCCTTCGCTTTAAACTCTGCTTCAAACCAATCTCCCATGCGTTCTGTTACTTTAGTTTGCATTTCTTTAGCTATGCTTGATGTATTAAGTAAATTTATTGCCATGCTTGACCACCTGCACCACAAGGCAAATAAACAGTACCAGTATAAT,P008P335P20_S13_L001_R1_001,urn:local:.:11dju-…
													M00212:125:000000000-JJPTF:1:1102:13307:4784 1:N:0:TAAGGGGA+ACTGCATA,Mon Jun 27 16:03:04 EDT 2022,,,,GGATAATACGAGCTTTGTCATGGGTTACTATTATCAAGTTGTTTTATCTGTTAAAGATGTTGACGATGAACTTGTCGGACTTGTCGGAAATATTTTACAAAACGGTTGGAATATGACAAACTGGTCAGAGAATAGCCACTTGTACAATTATACTGGTACTGTTTATTTGCCTTGTGGTGCAGGTGGTCAAGCATGGCAATAAATTTACTTAATACATCAAGCATAGCTAAAGAAATGCAAACTAAAGTAA,P008P335P20_S13_L001_R1_001,urn:local:.:11djv-e…
													M00212:125:000000000-JJPTF:1:1102:14760:4788 1:N:0:TAAGGCGA+ACTGCATA,Mon Jun 27 16:03:04 EDT 2022,,,,GAAGATATAACAGAATCAGTTAATAAAGGTTCACGTCAAAAACAAGATAACTGGCAAAGTATTTATATCACTTCTGGCGGACTTAAACGAGATGGACTTTATGATAAACTTGTTGAACGTTTCAAATCAGAAGAAGAATTTTACAACGATAGGTCGTTCGGCTTGCTTTACATGCTAGAAAATCATGAGCAGGTCAAAGATAAGAAGAATTGGAC,P008P335P20_S13_L001_R1_001,urn:local:.:11djw-ezqn4zp
													M00212:125:000000000-JJPTF:1:1102:11454:4791 1:N:0:TAAGGCGA+ACTGCATA,Mon Jun 27 16:03:04 EDT 2022,,,,AGTTTATCAAAGCGGTAAGCGAAAAGGTCAAAAAGTTGGCTGGTCTGATAAAGAGGAAAAGCAACAGAAAGAAGATATTAGAGAGTTCATTTATGAAAAGCAACTTCAAAAGTTTAAGGGCAGAAGAAAAAGCAAGTAAACATTATGCTAGAGGCGTTAGAAAGCTATCTAAAGAGCTCGAAGAGATGAACGAAACAAAGTATAGGGT,P008P335P20_S13_L001_R1_001,urn:local:.:11djx-ezqn4zp
													M00212:125:000000000-JJPTF:1:1102:20944:4791 1:N:0:TAAGGCGA+ACTGCATA,Mon Jun 27 16:03:04 EDT 2022,,,,GTTTCTGATTCTTTTGTTGCTTCTGCTGTTGGTGTCAAATGAGGATAAACAACTACGCGATAACCGTCAACAAATTCCCCTGTAACTTTATCACGCTTACGCCCTTTAATAAGGTATTGAACACATTTCGTTTTCCAATTACCAGTAGGAGACCAACCCAAGCCATTTGCTGTTCTTTGTTGACCAAGAATGTCTTCTTTAAGTGCTTGGTCTGTTTGAATAAATACCATTTCTCCTTGAAGTAAGGTAG,P008P335P20_S13_L001_R1_001,urn:local:.:11djy-e…
													M00212:125:000000000-JJPTF:1:1102:12045:4794 1:N:0:TAAGGCGA+ACTGCATA,Mon Jun 27 16:03:04 EDT 2022,,,,AAAAAGAATGGTTGTCAGTCCGTGATTATGTAAGGCAACGTGATAAGATGACTTGCGTAAGATGTGGTGCATTCGGTGCTAAAAAGTACGAAGTTGACCATATTGTAGAACTAACTTGGGAAAACCTTGATGATTGGAGTATTGCGCTGAACCCTGATAACCTACAACTCCTTTGTAAGTCTTGCCATAACAAGAAGACAAGCGAGTATAAACGTGGGAAAGGTGTAAGTTTATGGTAGAAAGGGGAAAAA,P008P335P20_S13_L001_R1_001,urn:local:.:11djz-…
													M00212:125:000000000-JJPTF:1:1102:10533:4797 1:N:0:TAAGGCGA+ACTGCATA,Mon Jun 27 16:03:04 EDT 2022,,,,GATGTTGACAGGAATGGACTATGGAACAATCAGGCGCAAAGACTGGACAAGTCCGTTAAATACAGCTCTTAATGTACAATATACTAATACTTCAATTATTGCTGGCGGTAGATATTTTGAACTATCAAATGAAACGGTAGCTTTAAAGGCTAATTCTGTCAACTATATCCATGCAAATATTGACTTAACTCAAACAGCACACCCTGTTACTTTATCGGCTGAAACTTCAAACAATAGCAATAATGTTGATT,P008P335P20_S13_L001_R1_001,urn:local:.:11dk0-…
													M00212:125:000000000-JJPTF:1:1102:15634:4800 1:N:0:TAAGGCGA+ACTGCATA,Mon Jun 27 16:03:04 EDT 2022,,,,AAAAAAGAACTCTGGAAAATCAGAAATTAAAAACGCTTGGAACGCACAACTTGCTGAAAATGGTGTAACTATCACAGATACAACTTTCCAACTTCCACGCAAATTGGTTGAGTCAATCAACACAGCCTTGTTAAATACTAACCCAGTATTCAAAGTTTTCCACGTTACAAATGTCGGTGCTTTGCTCGTATCACGCTCATTTGATTCATCGAATGAAGCACAAGTCCACAAAGACGGACAAACAAAAACAG,P008P335P20_S13_L001_R1_001,urn:local:.:11dk1-…
													M00212:125:000000000-JJPTF:1:1102:13939:4803 1:N:0:TAAGGCGA+ACTGCATA,Mon Jun 27 16:03:04 EDT 2022,,,,AGTCATGGCGATAGTACCACTCTTTAAAGTTGGTAACCGAACCTACACCATATAAAATGCCTAGAATAACCAAGGCAATATTAATTACAATCATTTATTCTCCTGACTTTCTACATAGAGTAAGATACAAAAGGCGTCAGCTTGATCATCGTTGATATCATTATCAGGTACTATATTATAGCTCTTGAGTATCTCAATGCTTTGTTCTTTTCTTGCTTTGCTTTTACCTTTGATTAAGTGATAACCACAC,P008P335P20_S13_L001_R1_001,urn:local:.:11dk2-e…
													M00212:125:000000000-JJPTF:1:1102:9691:4808 1:N:0:TAAGGCGA+ACTGCATA,Mon Jun 27 16:03:04 EDT 2022,,,,AAATGAACAATTACGAAAACAAGGCAATTAACTTACATGTAGAGGTTTATGGCTGGTTGTATCG,P008P335P20_S13_L001_R1_001,urn:local:.:11dk3-ezqn4zq
													M00212:125:000000000-JJPTF:1:1102:12956:4811 1:N:0:TAAGGCGA+ACTGCATA,Mon Jun 27 16:03:04 EDT 2022,,,,TAAGTATACAAGTAAGATTAATAGTTCAAAATATCCACGGTCAACAGCTAGAAAGATTGCTAACGACTTGAACAAAAAAGACCCTTTTAATAATTATCTAGTCAGCTTTGAACTTGGTTCTAAACGGTATATTATTGAAAAATTTGAAATTAGAGGAATGAATAGATGAAGCGTTACTACGTAGAAGAAGATGACAATGGCAAAGAAATTAAGCGAAAACTTACAACTTTTGCTAATGACGACTTAACACA,P008P335P20_S13_L001_R1_001,urn:local:.:11dk4-…
													M00212:125:000000000-JJPTF:1:1102:24353:4814 1:N:0:TAAGGCGA+ACTGCATA,Mon Jun 27 16:03:04 EDT 2022,,,,AGCTTTGAGTTCGATACTGACGGTAAAGGGCTTAAAGAACTTGTCGAATTGTGGCAGAAAGAAATTTAATGAGCTGAAAGGACTGTAAATGATTTTAAAACATGCAATTAGATACTTAGAACTTACTGGTTCAGACTTTATTACAGATTTGAAAGACTTTGCAGACCTACAAAATTCTTTTGTCGCTGGATATATTCCTGATGACTTTACAGAGCAAATGGAGAGCTTTACAGACAAGTTATTGATACTTT,P008P335P20_S13_L001_R1_001,urn:local:.:11dk5-…
													M00212:125:000000000-JJPTF:1:1102:23766:4820 1:N:0:TAAGGCGA+ACTGCATA,Mon Jun 27 16:03:04 EDT 2022,,,,CTTGATGGAAATGTTGATTTAACAGGAATCACAGATAATGGATACGGAAAACAGCAAGGCCAAGAAGTTAAACCCGATACTGCTACACCAGCCACTGATGACGGTAAAGATGCCAACGAAGTGACGCCAAGTGAAATCAAAGAGGGCATGACTGTCACAATCAAGTTCAGCGCCACAAATTACTCAACAGGTCAAGCAATTCCTAAATGGGTAAAAGAAAACTCATATAAAGTCCTTCAAAAATCAGGAAG,P008P335P20_S13_L001_R1_001,urn:local:.:11dk6-…
													M00212:125:000000000-JJPTF:1:1102:10971:4823 1:N:0:TAAGGCGA+ACTGCATA,Mon Jun 27 16:03:04 EDT 2022,,,,CTTATATAGATTGGTACAACAATTTACTTACAATGCCTTTAAATGAAGTTATTTTAGGCGTTAAGGACACGATAGAAGACAAGACGGTATATTTGTCACTTAGTGACTCAAAGGTGCTTAAAATGGATAATACGAGCTTTGTCATGGGTTACTATTATCAAGTTGTTTTATCTGTTAAAGATGTTGACGATGAACTTGTCGGACTTGTCGGAAATATTTTACAAAACGGTTGGAATATGACAAACTGGTCA,P008P335P20_S13_L001_R1_001,urn:local:.:11dk7-…
													M00212:125:000000000-JJPTF:1:1102:12943:4824 1:N:0:TAAGGCGA+ACTGCATA,Mon Jun 27 16:03:04 EDT 2022,,,,AGGTACGAAAGTATAGCGATGTGATAAACATCAAAACGAGCTGAGTAAGCTATGAAGTCGAGAATACCTGATTACATAAACCCCATGTAACTCTATAAGAGATAAGTATTTAAGTTTAAGGTGTCTTAGTTTTATACTATTTGAAAGCCGTTGTTTAACTTACTTACTGAAATTGTAGCATTTGCTGACAGGTTGTGCTG,P008P335P20_S13_L001_R1_001,urn:local:.:11dk8-ezqn4zq
													M00212:125:000000000-JJPTF:1:1102:22578:4825 1:N:0:TAAGGCGA+ACTGCATA,Mon Jun 27 16:03:04 EDT 2022,,,,GTTGAATACTCCACTAAAGAAGCCACCAACTCCGCTAAATACACCTGAAATTCTTGACCAAGCACTTGAAGCAAAGCCACCAATTGCACTAAACACTCCACTAACGACACTACGAACCGAATTGAATATGCCACTAAAGAAACCAGCTACTGCACTCCATATTGACTGAACTACTCCCCAAGCACTAGAAGCAAAACTACCGATTGCGCTGAAAACGCTAGATACAACTCCACTTACAGCATTAAATATT,P008P335P20_S13_L001_R1_001,urn:local:.:11dk9-e…
													M00212:125:000000000-JJPTF:1:1102:13974:4826 1:N:0:TAAGGCGA+ACTGCATA,Mon Jun 27 16:03:04 EDT 2022,,,,CAAAAGCTATTATATAATCTAGCCCTCCAAAATCAATTTTTACTTCTTTGCTAAGTTTAACTACGTAATATTTTTCACTCATTTTCTGTTACCTTTCCTTGCTCTTTAGCTAAGTCTAAGAAAGCCTGTGCCGATTCTTTCGTTACTTCTTTAGGAGTTTCCCTTTTTACTTTTTCAACTAGTTCACTATCAGGTTCTTTTTTTGATTTATTAACGCAAGAAAATACTGAATCAACATAAGAAAAGTTTAA,P008P335P20_S13_L001_R1_001,urn:local:.:11dka-…
													M00212:125:000000000-JJPTF:1:1102:15555:4827 1:N:0:TAAGGCGA+ACTGCATA,Mon Jun 27 16:03:04 EDT 2022,,,,GTTCCACACCGTATTCATTGGCATAGTGCCGATTCTTTTTAAAATTCATTAGATGATTCCTCCAAGCCATGCAATACTCAATATTGCAATCATAGCCAGCCATGCAAT,P008P335P20_S13_L001_R1_001,urn:local:.:11dkb-ezqn4zq
													M00212:125:000000000-JJPTF:1:1102:16743:4832 1:N:0:TAAGGCGA+ACTGCATA,Mon Jun 27 16:03:04 EDT 2022,,,,TACTTACTTAGTTTATAGTCATCAAGTTCTTCGATTTTAGCTTTAAGGTCATGAGCGCTTGATTCTTCCTGTTGCAATCTCCGCCATTCAGTAGGGTTATAAAGTTCAGGGTTTCCGGCCTTAGCAACCATCATCGCTACCAAGCTATCTTTATCCAGTTCTTTTTCTTTAACCTTTACTTTTTCGACGTTTCCGTCAGCGTCATAGATTGTTTCTGTTTCCTTTAGCG,P008P335P20_S13_L001_R1_001,urn:local:.:11dkc-ezqn4zq
													M00212:125:000000000-JJPTF:1:1102:6783:4835 1:N:0:TAAGGCGA+ACTGCATA,Mon Jun 27 16:03:04 EDT 2022,,,,GTAGTAGCTGGAGTATTAAACGTTTTGAATTGAAACAATAGGTGTGCTGATTGACGGTGCTTAAATGTCATAGAGTTGACAGCCAAGCATAGGGTGCAAGGTGACGGGAATGCCTTAGTTAAATGAGTGTCGCCAACTAAC,P008P335P20_S13_L001_R1_001,urn:local:.:11dkd-ezqn4zq
													M00212:125:000000000-JJPTF:1:1102:20545:4838 1:N:0:TAAGGCGA+ACTGCATA,Mon Jun 27 16:03:04 EDT 2022,,,,GTATCAGAACCGACATCAGATTTTTTATATTTTACATGATTAAATTCGACTTTTGTTATTTCATTAGCGATTTTATTATGAATGTTAGTCACAAAGGCACTTGTGTATTCTACCGCTTCGTTTTGCCACGCTGTGACTCTTTGAGTATCATTGTTTAGTTTTCCACGTGAAAATGATACCACTTTTCCGAATAAGTTCAATTTTTCCCCTTTCTACCATAAACTTACACC,P008P335P20_S13_L001_R1_001,urn:local:.:11dke-ezqn4zq
													M00212:125:000000000-JJPTF:1:1102:18102:4841 1:N:0:TAAGGCGA+ACTGCATA,Mon Jun 27 16:03:04 EDT 2022,,,,TACCAGAACCACGTCCTAGGTTAAGGAAAATTTCATTAACTAGGTTGACCTGAATTCCTTTTTCATCTACCATAT,P008P335P20_S13_L001_R1_001,urn:local:.:11dkf-ezqn4zq
													M00212:125:000000000-JJPTF:1:1102:14582:4842 1:N:0:TAAGGCGA+ACTGCATA,Mon Jun 27 16:03:04 EDT 2022,,,,CTCCATTATTTTTTGCTGTGTACATTTTAGGAGGGTCTGTATAGTCGTCTGTTTCCTTATTCTTAACGAATACGACAGCGAAATTATAAGCCGAACGTTCTGTTATTGTTTCCGTGTCCATTATCACGCTTTGCTTAATATCTACCCTTGTCGTGATTCTATTTCTATTCCAGCTTCTTGAAGCAAAGTTAATGAATAACAAGTTTCTAGGGTCTGTTTCAGATGAAGCATGTTGAATTGTCGTAGTTGGT,P008P335P20_S13_L001_R1_001,urn:local:.:11dkg-…
													M00212:125:000000000-JJPTF:1:1102:10922:4846 1:N:0:TAAGGCGA+ACTGCATA,Mon Jun 27 16:03:04 EDT 2022,,,,ACCTTTCGCTCCGTCAACTGCTCCATTCCATATATCAGCAAACCATTGTCCGATACCGCTAAAGAACGAAACTATTCCGTCCCATGCACTCTTCAAGAAGTCTACAAAACTAGCCCATGCTTTTTTACCTGTTTCTGTTTGAGTAAAGAAGTAAACTAGACCAGCAACGACAGCGGCGATTGCTATTCCAAGAAGTACAAATGGGTTGACAGCCATTATAGCATTGAAAGCTCCTTGTATAATTGTACCAG,P008P335P20_S13_L001_R1_001,urn:local:.:11dkh-…
													M00212:125:000000000-JJPTF:1:1102:7339:4847 1:N:0:TAAGGCGA+ACTGCATA,Mon Jun 27 16:03:04 EDT 2022,,,,ATGACGTACTAACATATAATAAAATAAAGGAGAACTAGGACAACTGGAATCGAACCAGTACCAGATTGCGACTCTGCCTACCACATACCAATTTGGCTATATCCTATAAATAAAAGGGCTGTTAGTTGGCGACACTCATTTAACTAAGGCATTCCCGTCACCTTGCACCCTATGCTTGGCTGTCAACTCTATGACATTTAAGCACCGTCAATCAGCACACCTATTGTTTCAATTCAAAACGTTTAATACT,P008P335P20_S13_L001_R1_001,urn:local:.:11dki-ez…
													M00212:125:000000000-JJPTF:1:1102:14538:4853 1:N:0:TAAGGCGA+ACTGCATA,Mon Jun 27 16:03:04 EDT 2022,,,,ATATGTATGAACTTCATCAAATATATTGAGTGAACTGTTACCACCTTGCGCTCGCAAAGTATCATTTGTTTGCTTTTTGAAAGTCGTTTTAAAAGAAGTAAACTCTAGCCCTTGTTTTGTACTCTTGAAAATCTTGTTTTCATTGTACACTCTTAATGTATCACTTGCTTCCGTTTGATTCCTAACTTGGTCAAATACGTGTCTAGCC,P008P335P20_S13_L001_R1_001,urn:local:.:11dkj-ezqn4zq
													M00212:125:000000000-JJPTF:1:1102:13385:4860 1:N:0:TAAGGCGA+ACTGCATA,Mon Jun 27 16:03:04 EDT 2022,,,,ACCTTACAAAAGTTGATGCCTTTGAATGGAAAACTAACAGCAACATGATTTTGGTTGAGACACTAACAAGCGGACACGTTGAAACTTATAACGCTGGTGCAGTAATTACAGTTTCATAAGAACAAAAC,P008P335P20_S13_L001_R1_001,urn:local:.:11dkk-ezqn4zq
													M00212:125:000000000-JJPTF:1:1102:21066:4865 1:N:0:TAAGGCGA+ACTGCATA,Mon Jun 27 16:03:04 EDT 2022,,,,ATATTCATTTCCAATATCGTCTAAAAATCTAACTCCAGTGGGTGTCTTAGGAAGTTGAGGATATAATATCCCCATAAAACTAAATATTTCATCTTTAATATCCCACCGGCTTAAACGGTCTATATTACTTTCTCCATAATAAGTGTAAGAAGTTCCTTTGATATAC,P008P335P20_S13_L001_R1_001,urn:local:.:11dkl-ezqn4zq
													M00212:125:000000000-JJPTF:1:1102:6963:4869 1:N:0:TGAGGCGA+ACTGCATA,Mon Jun 27 16:03:04 EDT 2022,,,,TAATCTAACCACTCCTTTATAGTAAATAATTCAAAGCCTTTTAGCTTGTCTTGTTTTTCAATTGCTACCTGCTTATTATCTTGCTCTCTTAGCAGTTCAATTATAGGTCTACCAATATCGAACCACTTGACGACTGTATTAGCTTTAAGTCCGAAATACTTAGCACATTGAGCCTTACAACTAAAGTGTAGTT,P008P335P20_S13_L001_R1_001,urn:local:.:11dkm-ezqn4zq
													M00212:125:000000000-JJPTF:1:1102:9867:4876 1:N:0:TAAGGCGA+ACTGCATA,Mon Jun 27 16:03:04 EDT 2022,,,,ATATTGTTTTTCCGTTCATTGAAGTGTTGTTTGGATTACCTACTGCAATACCACTTGGAGACATGTTGATTAAAGATAACGACAGGTTTCCATGAGAATAAAATGTACCAGCAGTATCAAATTGAGGTAGATTTGTTCCAAAAGCAGGTGGGAAAGTGCCAACCGGAACAATGAAATTCGGTGCGACATTTGGCACAGGAATGCTATTTCCTATAACGTAAATTACACTATTAATAATTCTTGCCTGTAAT,P008P335P20_S13_L001_R1_001,urn:local:.:11dkn-e…
													M00212:125:000000000-JJPTF:1:1102:21268:4899 1:N:0:TAAGGCGA+ACTGCATA,Mon Jun 27 16:03:04 EDT 2022,,,,CGGTTACGGTTTAAGCACAAATAGCGTTTCAAGCGACAATAGAACATATAATACATTTAATGTACAAGGTGGTGCTGGTCAAGATGTTTCTATTTAGCACGAGCAATCAGACGAGAATTTGACCTAGGGAGGGCTTAATGGTAAGACAGGATAAAATACATACCAACTTAGACGGAACAGACGATAAAGGTTGGGACGTAAAAAATGGAAAAGTTAGATTTTACCAGCCCTCTAATTTAGGGGTACAATTA,P008P335P20_S13_L001_R1_001,urn:local:.:11dko-…
													M00212:125:000000000-JJPTF:1:1102:7247:4900 1:N:0:TAAGGCGA+ACTGCATA,Mon Jun 27 16:03:04 EDT 2022,,,,ATTCAACACAAGTTGCATCGGCAATTGCTCAAGGTAAACGAGCGCACACTTACATTTGGTACCAAGTCGGAGGTTCGCAAGAAGTAGCAAAAGCAGCACTTGACCGCTACTTGCCAAGAATTCAAACACCAAAGAATTCTATTGTTGCTTTAGACTATGAAGGTGGAGCAAGTGGAGATAAGCAAGCAAATACCGATGCGATTCTTTACGGAATGCGTCGAGTAAAAGCAGCTGGATATACTCCAATGTAT,P008P335P20_S13_L001_R1_001,urn:local:.:11dkp-e…
													M00212:125:000000000-JJPTF:1:1102:22796:4901 1:N:0:TAAGGCGA+ACTGCATA,Mon Jun 27 16:03:04 EDT 2022,,,,GGTCCACTTGCTGCAACAACAAAGAAAGCGAACATTCCAATGGCAGATTTTTTGATTAATCTTTTCATTCTTTTTTATCCTCCGTTTGTTCTTCTTCAACTTCGGGAATACTTACACCATTCTTCTTGATAAGTTTAACCAAACCGGCAAACATAGGGCTGATACTTGCAATTAAATAAATAAATTGACCTACAAAGTATAGCAAACCTACGTTAATTACAGTATTCGCAATGTCAGAGGTTGAAGGAGTT,P008P335P20_S13_L001_R1_001,urn:local:.:11dkq-…
													M00212:125:000000000-JJPTF:1:1102:13603:4903 1:N:0:TAAGGCGA+ACTGCATA,Mon Jun 27 16:03:04 EDT 2022,,,,AGTAAGAACTCGTTAAAGTCAACCATTGACAATGTTTCTTGCTTAAATAGTAGCTGTTCTTCTGTCATTTGCTTTCCTCTCTTAACTTATGTACTTATTATATCAAATGCACTTTTCAGGTTTGGTTTATCCTCTGTTATGTAAGCTATGATTGACTTTGTAGGCATTTTGTGT,P008P335P20_S13_L001_R1_001,urn:local:.:11dkr-ezqn4zq
													M00212:125:000000000-JJPTF:1:1102:7847:4911 1:N:0:TAAGGCGA+ACTGCATA,Mon Jun 27 16:03:04 EDT 2022,,,,GACTTGTCGGAAATATTTTACAAAACGGTTGGAATATGACAAACTGGTCAGAGAATAGCCACTTGTACAATTATACTGGTACTGTTTATTTGCCTTGTGGTGCAGGTGGTCAAGCATGGCAATAAATTTACTTAATACATCAAGCATAGCTAAAGAAATGCAAACTAAAGTAACAGAACGCATGGGAGATTGGTTTGAAGCAGAGTTTAAAGCGAAGGCTAATAGCGCAAGCCGAAGGACTAGATTAATCA,P008P335P20_S13_L001_R1_001,urn:local:.:11dks-e…
													M00212:125:000000000-JJPTF:1:1102:11770:4912 1:N:0:TAAGGCGA+ACTGCATA,Mon Jun 27 16:03:04 EDT 2022,,,,ATAATATAGTACCTGATAATGATATCAACGATGATCAAGCTGACGCCTTTTGTATCTTACTCTATGTAGAAAGTCAGGAGAATAAATGATTGTAATTAATATTGCCTTGGTTATTCTAGGCATTTTATATGG,P008P335P20_S13_L001_R1_001,urn:local:.:11dkt-ezqn4zq
													M00212:125:000000000-JJPTF:1:1102:15132:4913 1:N:0:TAAGGCGA+ACTGCATA,Mon Jun 27 16:03:04 EDT 2022,,,,ACATGGGGTTTATGTAATCAGGTATTCTCGACTTCATAGCTTACTCAGCTCGTTTTGATGTTTATCACATCGCTATACTTTCGTACCTCAACCGCCTATGGGTTATATATTCAATTACATAGATAATAATAACATAGACATTTTCACTTGTCAACTATTATATACTTATATTTTAACATATTGCATTTTACACTTTGAGTTATCCTATGTTATGTAAATTATTCTAAGCCCTCTAATTCTCCTAGCTTTTT,P008P335P20_S13_L001_R1_001,urn:local:.:11dku-…
													M00212:125:000000000-JJPTF:1:1102:9772:4914 1:N:0:TAAGGCGA+ACTGCATA,Mon Jun 27 16:03:04 EDT 2022,,,,GTATAGGTATGACCGTGGCTTCTGATTAATCTAGTCCTTCGGCTTGCGCTATTAGCCTTCGCTTTAAAC,P008P335P20_S13_L001_R1_001,urn:local:.:11dkv-ezqn4zq
													M00212:125:000000000-JJPTF:1:1102:20402:4920 1:N:0:TAAGGCGA+ACTGCATA,Mon Jun 27 16:03:04 EDT 2022,,,,AAATTATTTTACATTTGTCAAGACTTAATTCCATTTCTTTCTTTTTTGAATTTATTTATACTATCTTGATTTAATCGTTTAGATATTTTTCTTAGTTCCTCATTAGTTTTAGCCACTTCGCTTTTATTATTTTTATT,P008P335P20_S13_L001_R1_001,urn:local:.:11dkw-ezqn4zq
													M00212:125:000000000-JJPTF:1:1102:16640:4921 1:N:0:TAAGGCGA+ACTGCATA,Mon Jun 27 16:03:04 EDT 2022,,,,GTTGAACGTTTCAAATCAGAAGAAGAATTTTACAACGATAGGTCGTTCGGCTTGCTTTACATGCTAGAAAATCATGAGCAGGTCAAAGATAAGAAGAATTGGACTATGGCTTTACCACTTATTGGCGATGTCCCTAAGTGGTCAGGAGTTATTGAGGAGTACGAACTTGCACAAGGCGACCC,P008P335P20_S13_L001_R1_001,urn:local:.:11dkx-ezqn4zq
													M00212:125:000000000-JJPTF:1:1102:16579:4925 1:N:0:TAAGGCGA+ACTGCATA,Mon Jun 27 16:03:04 EDT 2022,,,,ACCCTATACTTTGTTTCGTTCATCTCTTCGAGCTCTTTAGATAGCTTTCTAACGCCTCTAGCATAATGTTTACTTGCTTTTTCTTCTGCCCTTAAACTTTTGAAGTTGCTTTTCATAAATGAACTCTCTAATATCTTCTTTCTGTTGCTTTTCCTCTTTATCAGACCAGCCAACTTTTTGACCTTTTCGCTTACCGCTTTGATAAACTCGCCTGTTATCTTCTGGAAAGCCATTTCTCTCGAAGTACATT,P008P335P20_S13_L001_R1_001,urn:local:.:11dky-e…
													M00212:125:000000000-JJPTF:1:1102:9672:4926 1:N:0:TAAGGCGA+ACTGCATA,Mon Jun 27 16:03:04 EDT 2022,,,,ATTGTAGGTGTTGGCTTCGCAGTTATAGCTATTGCATGGCTGGCTATGATTGCAATATTGAGTATTGCATGGCTTGGAGGAATCATCTAATGAATTTTAAAAAGAATCGGCACTATGCCAATGAATACGGTGTGGAACTTAACGAATACTTTAAACATAATTTTAACTACGAAGAGCTTGCAGGTTGGTATACAATGCAGGTATTAAAGTATCTAGTAAGAGCTGGCAAGAAAGAGGGCGAGAGCTACGA,P008P335P20_S13_L001_R1_001,urn:local:.:11dkz-ez…
													M00212:125:000000000-JJPTF:1:1102:19618:4928 1:N:0:TAAGGCGA+ACTGCATA,Mon Jun 27 16:03:04 EDT 2022,,,,GCGAAAAGATAGGGAAATAGTAGCTTATAACCCTATTACAG,P008P335P20_S13_L001_R1_001,urn:local:.:11dl0-ezqn4zq
													M00212:125:000000000-JJPTF:1:1102:22890:4934 1:N:0:TAAGGCGA+ACTGCATA,Mon Jun 27 16:03:04 EDT 2022,,,,TATATGAGTAAAGGAAAAATACAGACAATCAAATTAAGGAGAACAAAATGAAATTAGATTTAGAAACAGCAAAAACTTTAACAATTATTGTAGGTGTTGGCTTCGCAGTTATAGCTATTGCATGGCTGGCTATGATTGCAATATTGAGTATTGCATGGCTTGGAGGAATCATCTAATGAATTTTAAAAAGAATCGGCACTATGCCAATGAATACGGTGTGGAACTTAACGAATACTTTAAACATAATTTTA,P008P335P20_S13_L001_R1_001,urn:local:.:11dl1-…
													M00212:125:000000000-JJPTF:1:1102:21471:4936 1:N:0:TAAGGCGA+ACTGCATA,Mon Jun 27 16:03:04 EDT 2022,,,,CTTCATAACCATTAATAACAGCGTCTAACATTTTTCCTTTTTCATCAAGAGTGAATGGTTCTTTTTCGCCTTTTTCATAACATTTTCCATTACCGTCTTTAAGATAATGGTTCCAACCATACCGACTGATATAATGGAAAGCTCTATCA,P008P335P20_S13_L001_R1_001,urn:local:.:11dl2-ezqn4zq
													M00212:125:000000000-JJPTF:1:1102:16401:4938 1:N:0:TAAGGCGA+ACTGCATA,Mon Jun 27 16:03:04 EDT 2022,,,,CTTTTGCGTCCCCAATGACTTCACTAGATCCAGCACCATGTTCATATAGCAATGGATATCGTTCTCTAGCAAACTCAATACAGTTAGGAGTCAAGACAATACCGTTAAGGTTCTCTAC,P008P335P20_S13_L001_R1_001,urn:local:.:11dl3-ezqn4zq
													M00212:125:000000000-JJPTF:1:1102:13235:4950 1:N:0:TAAGGCGA+ACTGCATA,Mon Jun 27 16:03:04 EDT 2022,,,,TGTATAATTGTACCAGCTTCAACAATCTTATTGTATGTCTCATAAGCCTTAATGATTCCGTTGATAACTTTCATAGCAACGAAAGCACCAGCTAAAGCAACTAAAGCTACTTTTATAGCATCCATTGCTTCCTTGCTTTTACTAATTTTACCAATGAAGTCAGCAATTTTTTTCGTGATATCAGCGAACTTATTAGCAAGTGAAGATATTGTGTTTGCTACATTTTCAACAGAAGTCGAATTTTTTGAAGT,P008P335P20_S13_L001_R1_001,urn:local:.:11dl4-…
													M00212:125:000000000-JJPTF:1:1102:24536:4952 1:N:0:TAAGGCGA+ACTGCATA,Mon Jun 27 16:03:04 EDT 2022,,,,CTGTAAGCTCATTCTCGTTACTTAACTTAGCCAGTTCTTTGGCATAGTCTAGAGCCTTGTTATGGTCTTTGTCGTAGCTCTCGCCCTCTTTCTTGCCAGCTCTTACTAGATACTTTAATACCTGCATTGTATACCAACCTGCAAGCTCTTCGTAGTTAAAATTATGTTTAAAGTATTCGTTAAGTTCCACACCGTATTCATT,P008P335P20_S13_L001_R1_001,urn:local:.:11dl5-ezqn4zq
													M00212:125:000000000-JJPTF:1:1102:20249:4957 1:N:0:TAAGGCGA+ACTGCATA,Mon Jun 27 16:03:04 EDT 2022,,,,ATATCTACCCTTGTCGTGATTCTATTTCTATTCCAGCTTCTTGAAGCAAAGTTAATGAATAACAAGTTTCTAGGGTCTGTTTCAGATGAAGCATGTTGAATTGTCGTAGTTGGTTGAAATTGAACCTTTGAAAATATCCTTTTTGCTACGTCATGAGCCGATGAAGTTTCTGCTTTACGGTTGATTGTCGCCTTTCCTGCAAAGATACTTGAATTAAAGAAATAACCATAACTCATTAAATTATTTTTACG,P008P335P20_S13_L001_R1_001,urn:local:.:11dl6-…
													M00212:125:000000000-JJPTF:1:1102:6320:4961 1:N:0:TAAGGCGA+ACTGCATA,Mon Jun 27 16:03:04 EDT 2022,,,,GAATTAATCAAAGAGCTAGAAAAGTTTGACGAAGAAATGGAAGTTAAACTAGTAAAAAGAGATAACATGGGAGATTTTTTAGCAAAATTACGATCAATTAAAGAAAACAAAGGTTTAATTGAATTAAATTAAACAGAACGAAAGTTTATGCTTGACAGTGTGAGCTTTTTTTGATATTATAGTCTTATAGAAATGAAGGAGACGCAAATGGAAAAATACAATGTTAAGCTGATGAACAACAAAAAAGGATA,P008P335P20_S13_L001_R1_001,urn:local:.:11dl7-e…
													M00212:125:000000000-JJPTF:1:1102:15160:4965 1:N:0:TAAGGCGA+ACTGCATA,Mon Jun 27 16:03:04 EDT 2022,,,,GTAATGAGGGGTTCATTTGCATAACAGTATCTTTCAAAGAAGCGCTAAGAGCCGTGTTGTTATCTGTCAACTGATTAATATTTTCAGCAGTAACTTTTCCAGAAGCTGACATCTGACCATAAGCCTGTGCGACACCTTTAAGGTTTTCTCCAGTACCGCCAAACGCTTGGTTAGCTTTTACTAATGCTTCTGTTTTGCCGACCGCTGTTTTAGCACTATCTCCTAAACCAATGAACGTTGTTGAAAGTTTT,P008P335P20_S13_L001_R1_001,urn:local:.:11dl8-…
													M00212:125:000000000-JJPTF:1:1102:10613:4966 1:N:0:TAAGGCGA+ACTGCATA,Mon Jun 27 16:03:04 EDT 2022,,,,GGTGGTAACAGTTCACTCAATATATTTGATGAAGTTCATACATATGGAGAAGATATAACAGAATCAGTTAATAAAGGTTCACGTCAAAAACAAGATAACTGGCAAAGTATTTATATCACTTCTGGCGGACTTAAACGAGATGGACTTTATGATAAACTTGTTGAACGTTTCAAATCAGAAGAAGAATTTTACAACGATAGGTCGTTCGGCTTGCTTTACATGCTAGAAAATCATGAGCAGGTCAAAGATAA,P008P335P20_S13_L001_R1_001,urn:local:.:11dl9-…
													M00212:125:000000000-JJPTF:1:1102:15649:4966 1:N:0:TAAGGCGA+ACTGCATA,Mon Jun 27 16:03:04 EDT 2022,,,,CCAATTGCACTAAACACTCCACTAACGACACTACGAACCGAATTGAATATGCCACTAAAGAAACCAGCTACTGCACTCCATATTGACTGAACTACTCCCCAAGCACTAGAAGCAAAACTACCGATTGCGCTGAAAACGCTAGATACAACTCCACTTACAGCATTAAATATTCCACCAAAGAAGCCAGCTACTGCACTCCATACGCTAACCAGTACATCCCAAGCTGAACTAGCAAAGCCACCAATAGCG,P008P335P20_S13_L001_R1_001,urn:local:.:11dla-ez…
													M00212:125:000000000-JJPTF:1:1102:19070:4967 1:N:0:TAAGGCGA+ACTGCATA,Mon Jun 27 16:03:04 EDT 2022,,,,GGCTTATTGATACTTTAATGCCAAGTTCACAAGCTGGAATACTTGTAGCACCGTTTAAGTCGTTTAAAAGCTCTCTAGCAATGCACATGGCTTTAAT,P008P335P20_S13_L001_R1_001,urn:local:.:11dlb-ezqn4zr
													M00212:125:000000000-JJPTF:1:1102:12113:4967 1:N:0:TAAGGCGA+ACTGCATA,Mon Jun 27 16:03:04 EDT 2022,,,,ATTCATAAGACTACAAGCGCAACAACCTAAAAAAATAACTAAGTAAAGGGATATAAAACAAAATGGCAAAACAATTAAGCACAGCACGTAAGTTTAAAATGATTACAGGTAAAGACCTTTTCCAGCAACAAAAAGCAATGGATACAGAGCTTAAAAAAGAAGACGGAGAAATTACTGATGTAATGG,P008P335P20_S13_L001_R1_001,urn:local:.:11dlc-ezqn4zr
													M00212:125:000000000-JJPTF:1:1102:12696:4972 1:N:0:TAAGGCGA+ACTGCATA,Mon Jun 27 16:03:04 EDT 2022,,,,CCCTTAGAATCTTTCAAAGTGTCAGGCACTACGATTGTTCCGTCATTATTACCCTTTGTAGCAGTAGTTACATTAGGAATAACAGGAGCTACAAGTGTAATTGCACCAGCTAGAACTGTATCAGGTTGCATAATGAACAGTCCGCTTTCCATTTTCTTGACGAAATCTTTTGCTTGTTCTCCCCAAATTTCGTACTCAATAGCAGGGACTTTTTTACCTCCATTCAAATAAATATCTGAATCAGTCGCTTG,P008P335P20_S13_L001_R1_001,urn:local:.:11dld-…
													M00212:125:000000000-JJPTF:1:1102:14453:4973 1:N:0:TAAGGCGA+ACTGCATA,Mon Jun 27 16:03:04 EDT 2022,,,,AGTCATCTTATCACGTTGCCTTACATAATCACGGACTGACAACCATTCTTTTTTATTGTACCAGCCACTCTCTCTGACTGTGTCAACGTTATACTTCATCTGACACCGCCATTTCTAAAGCCATTGTCAAAGCAACAGTAGGGTCAATTTTATCTTTTTCAAGTTTTTTGGTATACAT,P008P335P20_S13_L001_R1_001,urn:local:.:11dle-ezqn4zr
													M00212:125:000000000-JJPTF:1:1102:22976:4977 1:N:0:TAAGGCGA+ACTGCATA,Mon Jun 27 16:03:04 EDT 2022,,,,AAACTTGACCCCACAAATACCGGGAAAATGGCGCAATTGCAGAAGAACTTACAAACGCAGTTGGGCTTATCACGTGACAAAGCAACAAAATTAAAAGAAGAACTTTCTACGGTTGACAAAGGTACGTCAGCAGGTCAAAAGAAATGGCTACAACTTACTAGAGACTTAGGCACAGCAGAAACACAAGCCAATAGGCTGGAAAGCGAAATAAAGCAAGTCGAGGGTGCTATTAAATCAGGTTCTTGGCATAT,P008P335P20_S13_L001_R1_001,urn:local:.:11dlf-…
													M00212:125:000000000-JJPTF:1:1102:14352:4978 1:N:0:TAAGGCGA+ACTGCATA,Mon Jun 27 16:03:04 EDT 2022,,,,CATCAAGGCTTTCAATCATTGCCCAAAAATAGTTCTTTAATGTGGCTTTATTGC,P008P335P20_S13_L001_R1_001,urn:local:.:11dlg-ezqn4zr
													M00212:125:000000000-JJPTF:1:1102:8770:4979 1:N:0:TAAGGCGA+ACTGCATA,Mon Jun 27 16:03:04 EDT 2022,,,,GTCCATTACAGGGAATAAATTTAGAGCAGTTGTCCCCTTCCAACCTTGATAAGTTTCGTCATTTACATCTGTATTTATTAAAATGTAGTCTTGTAATTCTTCCGTCTTAAATGCAATTGCAGTATATTCATTTCCAATATCGTCTAAAAATCTAACTCCAGTGGGTGTCTTAGGAAGTTGAGGATATAATATCCCCATAAAACTAAATATTTCATCTTTAATATCCCACCGGCTTAAAC,P008P335P20_S13_L001_R1_001,urn:local:.:11dlh-ezqn4zr
													M00212:125:000000000-JJPTF:1:1102:15827:4982 1:N:0:TAAGGCGA+ACTGCATA,Mon Jun 27 16:03:04 EDT 2022,,,,GTTAAGAAGAAGAACGGTGCAGAAGCTAATGTTATAAAGCCTATCGTTTTACCAGCAGTTAAACAGAGAATTAATCAGTCAAGACTAGATGAGTTTTCTATGATTGGTTTAGGCAAAAACGTAAGATATGAGCTTAACGGAATCGGAGAAATGGAAGACTTAATTTTCAACTATTTCTTAGACGAAAAAGGCGAAACTTTCAAGCGGACAACATGGG,P008P335P20_S13_L001_R1_001,urn:local:.:11dli-ezqn4zr
													M00212:125:000000000-JJPTF:1:1102:18950:4983 1:N:0:TAAGGCGA+ACTGCATA,Mon Jun 27 16:03:04 EDT 2022,,,,GTCATACCATATATCTACCAAGTCATTAACATATAAAGGCAAAAGCTCATTTTGGTTGAAAATTAATCTTGTGACGATTGTAGAGGGCGAAACTTCTGCTTTAATAGTTGATATATCTGGAGGGTTTCCGTG,P008P335P20_S13_L001_R1_001,urn:local:.:11dlj-ezqn4zr
													M00212:125:000000000-JJPTF:1:1102:10323:4992 1:N:0:TAAGGCGA+ACTGCATA,Mon Jun 27 16:03:04 EDT 2022,,,,GCAGTATGGTTCATTCAATGAAGCTGTTTCAGCTGGTGCTGTCTCAATGGATATGCTCGATAAGGCTATGCAAAAAGCAGCAGACGGTTCAAGCGGTGCTACAAAAACCATAAGGGATACTTGGTCTGGTTTTAATGAAGACTTATCGCAAGCCTTACTTCCTACACTTGAGGCTTTAACTCCTGTTATCAATGCTATAATTGATAAAATGGGCGATTGGGGCAAAGGTGCTGGCAAAGCTATAGAAAATG,P008P335P20_S13_L001_R1_001,urn:local:.:11dlk-…
													M00212:125:000000000-JJPTF:1:1102:19963:4992 1:N:0:TAAGGCGA+ACTGCATA,Mon Jun 27 16:03:04 EDT 2022,,,,TCCATGAACTGCGTTATATCAATTTCATTATTGCCTAAAATAGTCAAAAGTTCTAAAGTTTTATTTTCCTTTACAGTATCTTTCTTTTTCTTAATCAATGAACTAGAAGAAAAGAAGACCATATCGTCTTCCGTTTCCTCTTTTTCTTTAATAAAAACAGTTTTACAGAAGATATTGATTAACTCGTTAGTTGTAGGAAGCTCTGTTTTGTCGTCTAAGGCGTTTTGCAGTCCTCCGTTACAATCTACCCA,P008P335P20_S13_L001_R1_001,urn:local:.:11dll-…
													M00212:125:000000000-JJPTF:1:1102:12676:5003 1:N:0:TAAGGCGA+ACTGCATA,Mon Jun 27 16:03:04 EDT 2022,,,,GTGCAAGGTCAACAATTTTATTAACGATAGCTTGTGTAAGTTCTGCTACAATCAAGTTGTAAAGTTCAGAGTATGACATTTGAAGACGTTTAACACGTTCAGCAAGTGATTGCAATTTATAAACCATTACAGGCTCAAGGGTATCAATAGTGAGTGTTGCTGCCTGTTCTGTTTTTGTTTGTCCGTCTTTGTGGACTTGTGCTTCATTCGATGAATCAAATGAGCGTGATACGAGCAAAGCACCGACATTT,P008P335P20_S13_L001_R1_001,urn:local:.:11dlm-…
													M00212:125:000000000-JJPTF:1:1102:23694:5004 1:N:0:TAAGGCGA+ACTGCATA,Mon Jun 27 16:03:04 EDT 2022,,,,GTAGAAACTACTGAACTAACTGCGTCGAATATTCCACTAAAAAAGCCAGTTACTCCGCCCCATATAGATTGAATGCCACCAATAACAGTTGTCCATAAATTGCTAAAGAATGTTGTTATTCCGTTCCAAATATTTTGAATGCCTTGTACAATTCCGCTGAACCAATCAACTAAACCTTGCCAGATACCTTTCGCTCCGTCAACTGCTCCATTCCATATATCAGCAAACCATTGTCCGATAC,P008P335P20_S13_L001_R1_001,urn:local:.:11dln-ezqn4zr
													M00212:125:000000000-JJPTF:1:1102:16592:5006 1:N:0:TAAGGCGA+ACTGCATA,Mon Jun 27 16:03:04 EDT 2022,,,,TGCCAGAAGTAAGGACAGCAAAAACATTATTTTATGATAGAGATGAACACGGAAACCCTCCAGATATATCAACTATTAAAGCAGAAGTTTCGCCCTCTACAATCGTCACAAGATTAATTTTCAACCAAAATGAGCTTTTGCCTTTATATGTTAATGACTTGGTAGATATATGGTATGACGGTAAACTGTATTCAGGGTATAT,P008P335P20_S13_L001_R1_001,urn:local:.:11dlo-ezqn4zr
													M00212:125:000000000-JJPTF:1:1102:9453:5007 1:N:0:TAAGGCGA+ACTGCATA,Mon Jun 27 16:03:04 EDT 2022,,,,ATACATAGATAATGAAGATACTGACAGAGAGTTAAACAAAAGGCTTAGAAATAAAGATAATGCACCAGAAGACTTACATTTTTTGACAGGTGGAGAGTTTATGAT,P008P335P20_S13_L001_R1_001,urn:local:.:11dlp-ezqn4zr
													M00212:125:000000000-JJPTF:1:1102:16277:5010 1:N:0:TAAGGCGA+ACTGCATA,Mon Jun 27 16:03:04 EDT 2022,,,,CTTGCATATTCTTTATTGTTGCTAGTGCTTTTTCTCGATACTCCTGTGTATTGTCAATATCAAGAAAGGCATTAATTTTCAATAAGCCACGCAATTTACCTTGTTCCAGCTTAGTTTGAATACTAGCTAGAGCATTATCTAAAATACTTGTATCTTCATTGATATAAAAAGGACTGGTAAGCCTTACTAATTCTTCGGGCTTATATTCTTTTTTATCATTAGCAAACAGTAAGTCTAATAGTTCGCCCGTT,P008P335P20_S13_L001_R1_001,urn:local:.:11dlq-…
													M00212:125:000000000-JJPTF:1:1102:23598:5011 1:N:0:TAAGGCGA+ACTGCATA,Mon Jun 27 16:03:04 EDT 2022,,,,CTATTGTGGTATTCCGATTTTAGTAACAGCTTATGATAGTAGACTTATCTTATTCCGTTCAATAGCTATTAAATTGCTAGAAAAAAATGGTATTAAAGCTGACGAAACAAGCGTATTAGTTAAAGACTTTATCTCTTGTTATTGTCGGCTTAATATTGTTGATGAACCAGCAGAACAATGGCGAAATGCTGAAATGAAACGTTTGGCTTCTTTGCAAGAGTTAATGT,P008P335P20_S13_L001_R1_001,urn:local:.:11dlr-ezqn4zr
													M00212:125:000000000-JJPTF:1:1102:12901:5019 1:N:0:TAAGGCGA+ACTGCATA,Mon Jun 27 16:03:04 EDT 2022,,,,AAGTAATTCAATGTGGTGTGGTTATCACTTAATCAAAGGTAAAAGCAAAGCAAGAAAGGAACAAAGCATTGAGATACTCAAGAGCTATAATATAGTAC,P008P335P20_S13_L001_R1_001,urn:local:.:11dls-ezqn4zr
													M00212:125:000000000-JJPTF:1:1102:15995:5019 1:N:0:TAAGGCGA+ACTGCATA,Mon Jun 27 16:03:04 EDT 2022,,,,CCTAATGACCATGTTGAGAAATGGAGATATACTTTATAGTAAAGACTTTGAACCAATGCTTAGAAGAATTACACGTTTGAAGTTACTCTTTCAAGATGTAACATTTTTACTGGTGGCTCATGCAAATAAATCAGCTTATGCAAACTCAATGGACGATAAAGCCTATATGGTAAAGCCTAGCGATGCCTTAGGCGGTTCTACTCTTACAGCTTGGGCGGAGTTTATGCTGATGTTAAGCCCTAAACGTGGAA,P008P335P20_S13_L001_R1_001,urn:local:.:11dlt-…
													M00212:125:000000000-JJPTF:1:1102:11002:5020 1:N:0:TAAGGCGA+ACTGCATA,Mon Jun 27 16:03:04 EDT 2022,,,,CGTTAGTGGAGTGTTTAGTGCAATTGGTGGCTTTGCTTCAAGTGCTTGGTCAAGAATTTCAGGTGTATTTAGCGGAGTTGGTGGCTTCTTTAGTGGAGTATTCAACGGTGCTAAAAATGCAGTTAGTGGAGTATTCAGCGCTTTTGGTGGCTTTGCTTCTAATGCTTATAACGCAATAACAGGAGTAT,P008P335P20_S13_L001_R1_001,urn:local:.:11dlu-ezqn4zr
													M00212:125:000000000-JJPTF:1:1102:16422:5023 1:N:0:TAAGGCGA+ACTGCATA,Mon Jun 27 16:03:04 EDT 2022,,,,GCCTATGGGTTATATATTCAATTACATAGATAATAATAACATAGACATTTTCACTTGTCAACTATTATATACTTATATTTTAACATATTGCATTTTACACTTTGAGTTATCCTATGTTATGTAAATT,P008P335P20_S13_L001_R1_001,urn:local:.:11dlv-ezqn4zr
													M00212:125:000000000-JJPTF:1:1102:22942:5031 1:N:0:TAAGGCGA+ACTGCATA,Mon Jun 27 16:03:04 EDT 2022,,,,ATCCTCAATTTCTTTCAAAGCGTTACGGCTTTCAATAATTTTGTTACGTTCTTTTGTGAGTTCTTCGCCCAATGCATTTTGAATAAACTTTGCGTTAGGGTCAGCTGGTACTGAAACAAGAGAAATCTCTTTAAACTGTGCTTTATTTACAACTAGAGCATCATTTTCATTAAACTCATAATCTGTAATGTAATAGGCAATTGATAGTGAATCAAACGCTCCATTTTCCACAGCTTTGTTAATGTTTGGTG,P008P335P20_S13_L001_R1_001,urn:local:.:11dlw-…
													M00212:125:000000000-JJPTF:1:1102:10224:5031 1:N:0:TAAGGCGA+ACTGCATA,Mon Jun 27 16:03:04 EDT 2022,,,,GCAATAGAAAGGACGTAACAAGCACAGATGAAACTAATAACCAATAGTGCTGAAATTAAAGTAACTGAAAATGAGGACGGCTCGAAATCATTTCAAGGCATTGGGTCAGAAGTTGGTGTAGAGAACCTTAACGGTATTGTCTTGACTCCTAACTGTATTGAGTTTGCTAGAGAACGATATCCATTGCTATATGAACATGGTGCTGGATCTAGTGAAGTCATTGGGGACGCAAAAGTTTACTATGATTTGG,P008P335P20_S13_L001_R1_001,urn:local:.:11dlx-e…
													M00212:125:000000000-JJPTF:1:1102:18474:5031 1:N:0:TAAGGCGA+ACTGCATA,Mon Jun 27 16:03:04 EDT 2022,,,,GTAACTGTAATGATTGCCATTTTTTATTTTCCCTCTGTTGCTTTCCAAATTGTCATGATATCAAAGATTTCTTTTTTTGTCTTTGCTTTAAGTAGTTCCATGTTAGGATATCCAAGTTCTTCAGCTCTATTTAGTGCTGGCTGGATCTCTCTAAGTCGTTGCTTTTCAGCTTCAAGTTCTTTTTGTTCTTCTGTCAAGTCAGGTAAATCTTCATTGGAGTAGATGTATAGCCCTAAAC,P008P335P20_S13_L001_R1_001,urn:local:.:11dly-ezqn4zr
													M00212:125:000000000-JJPTF:1:1102:18720:5032 1:N:0:TAAGGCGA+ACTGCATA,Mon Jun 27 16:03:04 EDT 2022,,,,GTAATAGGCAATTGATAGTGAATCAAACGCTCCATTTTCCACAGCTTTGTTAATGTTTGGTGCATTGTCATAAAGCGTAAAGTCAGTCAGGTATTTATTAGAAGCCAAATCATAGTAAACTTTTGCGTCCCCAATGACTTCACTAGATCCAGCACCATGTTCATATAGCAATGGATATCGTTCTCTAGCAAACTCAATACAGTTAGGAGTCAAGACAATACCGTTAAGGTTCTCTACACCAACTTCTGAC,P008P335P20_S13_L001_R1_001,urn:local:.:11dlz-e…
													M00212:125:000000000-JJPTF:1:1102:18515:5032 1:N:0:TAAGGCGA+ACTGCATA,Mon Jun 27 16:03:04 EDT 2022,,,,TCTCCATATGTATGAACTTCATCAAATATATTGAGTGAACTGTTACCACCTTGCGCTCGCAAAGTATCATTTGTTTGCTTTTTGAAAGTCGTTTTAAAAGAAGTAAACTCTAGCCCTTGTTTTGTACTCTTGAAAATCTTGTTTTCATTGTACACTCTTAATGTATCACTTGCTTCCGTTTGATTCCTAACTTGGTCAAATACGTGTCTAGCCTGTGTATTATCATATGCAATAACTAAGCTCTCTCCAC,P008P335P20_S13_L001_R1_001,urn:local:.:11dm0-e…
													M00212:125:000000000-JJPTF:1:1102:19203:5036 1:N:0:TAAGGCGA+ACTGCATA,Mon Jun 27 16:03:04 EDT 2022,,,,AATTAACTTAACGCTCACAGGAACGAAAATATAGGCTTTAAACGATATAACCACATTTAAAAGAAAGGACAATATGCAAACACAAAACGGTGGCAGACCCACAATTTTACCTAAGATGTATGAAGAACCGCTATTTAGTCAAATCATTGATAAAATTGAATCAGGCTGTAATGACAAAGAAATCTACACCAGCTTGCATTGTTCAGCTAAAACTTTTAGAAAGTGGCGAGATGACAATATAAAGGCGTATG,P008P335P20_S13_L001_R1_001,urn:local:.:11dm1-…
													M00212:125:000000000-JJPTF:1:1102:7334:5037 1:N:0:TAAGGCGA+ACTGCATA,Mon Jun 27 16:03:04 EDT 2022,,,,CTCGTATGAGCGTGTTTATATCATTGCGATATAATTCAAGTCTAATTAACTTAACGCTCACAGGAACGAAAATATAGGCTTTAAACGATATAACCACATTTAAAAGAAAGGACAATATGCAAACACAAAACGGTGGCAGACCCACAATTTTACCTAAGATGTA,P008P335P20_S13_L001_R1_001,urn:local:.:11dm2-ezqn4zr
													M00212:125:000000000-JJPTF:1:1102:7567:5040 1:N:0:TAAGGCGA+ACTGCATA,Mon Jun 27 16:03:04 EDT 2022,,,,GTATCGCTGGGAAACTTGGCAAAATGTTTAAAGGTTCTATGGTAGTAGGCTTGCCAGAATTTAACTTATCTTCTAGCGGTTACGGTTTAAGCACAAATAGCGTTTCAAGCGACAATAGAACATATAATACATTTAATGTACAAGGTGGTGCTGGTCAAGATGTTTCTAATTTAGCACGAGCAATCAGACGAGAATTTGACCTAGGGAGGGCTTAATGGTAAGACAGTATAAAATACATACCAACTTAGACG,P008P335P20_S13_L001_R1_001,urn:local:.:11dm3-e…
													M00212:125:000000000-JJPTF:1:1102:11686:5041 1:N:0:TAAGGCGA+ACTGCATA,Mon Jun 27 16:03:04 EDT 2022,,,,CCATATAATTCGCAGCTATTTCTGGACTTACGCTAGACCAATCCGCCCCAACATTGCCATTAATTGCTTCGTTTGGTACAGCTCCCTCATTTTCATCTTTTCCACTAACTTCTTGCGTCCTTTCGGTGTCAAGTTGTTCAGTTGCCTTATCATGTTCTCTTGCGATTCTGTCAGCTTCGGCTCGTTTTTCAGCTTCAACTCTTCGTTTATTTTCTTCACTAATTCGTTGTTCTTCAAGTGCTTTCTCCTTA,P008P335P20_S13_L001_R1_001,urn:local:.:11dm4-…
													M00212:125:000000000-JJPTF:1:1102:22547:5044 1:N:0:TAAGGCGA+ACTGCATA,Mon Jun 27 16:03:04 EDT 2022,,,,GCGGTAAGCGAAAAGGTCAAAAAGTTGGCTGGTCTGATAAAGAGGAAAAGCAACAGAAAGAAGATATTAGAGAGTTCATTTATGAAAAGCAACTTCAAAAGTTTAAGGGCAGAAGAAAAAGCAAGTAAACATTATGCTAGAGGCGTTAGAAAGCTATCTAAAGAGCTCGAAGAGATGAACGAAACAAAGTATAGGGT,P008P335P20_S13_L001_R1_001,urn:local:.:11dm5-ezqn4zr
													M00212:125:000000000-JJPTF:1:1102:10856:5044 1:N:0:TAAGGCGA+ACTGCATA,Mon Jun 27 16:03:04 EDT 2022,,,,CCTTTATTAACTGATTCTGTTATATCTTCTCCATATGTATGAACTTCATCAAATATATTGAGTGAACTGTTACCACCTTGCGCTCGCAAAGTATCATTTGTTTGCTTTTTGAAAGTCGTTTTAAAAGAAGTAAACTCTAGCCCTTGTTTTGTACTCTTGAAAATCTTGTTTTCAATGTACACTCTTAATGTATCACTTGCTTCCGTTTGATTCCTAACTTGGTCAAATACGTGTCTAGCCTGTGTATTAT,P008P335P20_S13_L001_R1_001,urn:local:.:11dm6-e…
													M00212:125:000000000-JJPTF:1:1102:9004:5045 1:N:0:TAAGGCGA+ACTGCATA,Mon Jun 27 16:03:04 EDT 2022,,,,CTGTAACTGTATTTATTCCACCATTATTTATAATAACAATTATTTTATTAGTGGTTTATGTGAGTTTTCGCTTGACAATTAAAAAGAAATAGATTATAATAGCATATATGAGTAAAGGAAAAATACAGACAATCAAATTAAGGAGAACAAAATGAAATTAGATTTAGAAACAGCAAAAACTTTAACAATTATTGTAGGTGTTGGCTTCGCAGTTATAGCTATTGCATGGCTGGCTATGATTGCAATATTGA,P008P335P20_S13_L001_R1_001,urn:local:.:11dm7-e…
													M00212:125:000000000-JJPTF:1:1102:24131:5046 1:N:0:TAAGGCGA+ACTGCATA,Mon Jun 27 16:03:04 EDT 2022,,,,AGAAGAGAGAGAGCAAATCATCGACATCGTGGATAAAATGAGCTTACTAAGACAAGACTTTGACGGAGCTTTCACTTGGATAAAGGAAAACGTGGCAATGCCCTTTGACTTCGACGGAGAACAGCAATTTATATCAGACTTGAAGCAGTTAGTTAAAATTAACGCTTTGAAGTTTGGTAAAATATATGAAGGAGTATTAAAT,P008P335P20_S13_L001_R1_001,urn:local:.:11dm8-ezqn4zr
													M00212:125:000000000-JJPTF:1:1102:11340:5051 1:N:0:TAAGGCGA+ACTGCATA,Mon Jun 27 16:03:04 EDT 2022,,,,ATTACCAACAGCACTAATGGCACTTGAACCAATTTGCCTGAATGCACCTACCGCAATCTCTCTAAGACCGCTAAATCGTGACTTCATACCGTCAATTCCGCTATTAACGCCTTTAGTATCCATTTTAGCGTCAATATGCCAAGAACCTGATTTAATAGCACCCTCGACTTGCTTTATTTCGCTTTCCAGCCTATTGGCTTGTGTTTCTGCTGTGCCTAAGTCTCTAGTAAGTTGTAGCCATTTCTTTTGA,P008P335P20_S13_L001_R1_001,urn:local:.:11dm9-e…
													M00212:125:000000000-JJPTF:1:1102:23136:5052 1:N:0:TAAGGCGA+ACTGCATA,Mon Jun 27 16:03:04 EDT 2022,,,,GCTATAGAAAATGTAGTTAAGTATTTCCAAGACTTGTTCAAACAGTTACAACAAGACGGTGCAATATCTCAATTCTCTGCTATATGGGATAACCTAAAAAGTGCGTTCGGTTCGGTAATTGGAATTATTGGTAACCTTATAAAATCTTTTGCTGGAGTTGATGAATCTACTTCAAAAAATTCGACTTCTGTTGAAAATGTAGCAAACACAATATCTTCACTTGCTAATAAGTTCGCTGATATCACGAAAAA,P008P335P20_S13_L001_R1_001,urn:local:.:11dma-…
													M00212:125:000000000-JJPTF:1:1102:21957:5055 1:N:0:TAAGGCGA+ACTGCATA,Mon Jun 27 16:03:04 EDT 2022,,,,GGTGGCTCATGCAAATAAATCAGCTTATGCAAACTCAATGGACGATAAAGCCTATATGGTAAAGCCTAGCGATGCCTTAGGCGGTTCTACTCTTACAGCTTGGGCGGAGTTTATGCTGATGTTAAGCCCTAAACGTGGAAAACATAACGACTTCTCTAAGCTATCAGTAAAAGCGCGTGGTTACCAGTTTGATGATGATTTAAACTTTTCTTATGTTGATTCAGTATTTTCTTGCGTTAATAAATCAAAAA,P008P335P20_S13_L001_R1_001,urn:local:.:11dmb-…
													M00212:125:000000000-JJPTF:1:1102:13278:5055 1:N:0:TAAGGCGA+ACTGCATA,Mon Jun 27 16:03:04 EDT 2022,,,,ATAGTAAAGACTTTGAACCAATGCTTAGAAGAATTACACGTTTGAAGTTACTCTTTCAAGATGTAACATTTTTACTGGTGGCTCATGCAAATAAATCAGCTTATGCAAACTCAATGGACGATAAAGCCTATATGGTAAAGCCTAGCGATGCCTTAGGCGGTTCTACTCTTACAGCTTGGGCGGAGTTTATGC,P008P335P20_S13_L001_R1_001,urn:local:.:11dmc-ezqn4zs
													M00212:125:000000000-JJPTF:1:1102:24613:5060 1:N:0:TAAGGCGA+ACTGCATA,Mon Jun 27 16:03:04 EDT 2022,,,,ACATTAACTCTTGCAAAGAAGCCAAACGTTTCATTTCAGCATTTCGCCATTGTTCTGCTGGTTCATCAACAATATTAAGCCGACAATAACAAGAGATAAAGTCTTTAACTAATACGCTTGTTTCGTCAGCTTTAATACCATTTTTTTCTAGCAATTTAATAGCTATTGAACGGAATAAGATAAGTTTACTATCATAAGCTGTTACTAAAATCGGAATACCACAATAGACCTTAATAT,P008P335P20_S13_L001_R1_001,urn:local:.:11dmd-ezqn4zs
													M00212:125:000000000-JJPTF:1:1102:13964:5060 1:N:0:TAAGGCGA+ACTGCATA,Mon Jun 27 16:03:04 EDT 2022,,,,GGCGAAGAACTCACAAAAGAACGTAACAAAATTATTGAAAGCCGTAACGCTTTGAAAGAAATTGAGGATATCAAAAAGAAATATGAATAAACCTGATTTAATCGAAAAACAGAACCGCTTGGCAGAACTTAAAGAAAATAACGTATCTTTAAAATCTCAAATTAGTGGCTTTGAAGTAAAAAATGCAATTGAAGACTTGCCAAAAGTACAAGAATTGGAAAAAACACTTTCAGAAAATTCAATTGAAATTA,P008P335P20_S13_L001_R1_001,urn:local:.:11dme-…
													M00212:125:000000000-JJPTF:1:1102:23348:5071 1:N:0:TAAGGCGA+ACTGCATA,Mon Jun 27 16:03:04 EDT 2022,,,,CCTGTCTTGCTTGCCATATAATTCGCAGCTCTTTCTGGACTTACGCTAGACCAATCCGCCCCAACATTGCCATTAATTGCTTCGTTTGGTACAGCTCCCTCATTTTCATCTTTTCCACTAACTTCTTGCGTCCTTTCGGTGTCAAGTTGTTCAGTTGCCTTATCATGTTCTCTTGCGATTCTGTCAGCTTCGGCTCGTTTTTCAGCTTCAACTCTTCGTTTATTTTCTTCACTAATTCGTTGTTCTTCAAG,P008P335P20_S13_L001_R1_001,urn:local:.:11dmf-…
													M00212:125:000000000-JJPTF:1:1102:12204:5071 1:N:0:TAAGGCGA+ACTGCATA,Mon Jun 27 16:03:04 EDT 2022,,,,GGTGTATTTAGCGGAGTTGGTGGCTTCTTTAGTGGAGTATTCAACGGTGCTAAAAATGCAGTTAGTGGAGTATTCAGCGCTTTTGGTGGCTTTGCTTCTAATGCTTATAACGCAATAACAGGAGTATTTAAAGGGCTCGGAGACTTCTTTAGTGGGATATTCGGAGGAATCAAAGACACGATAGACAGAGTTCTTGGTGGCGTAACAGGTACGATTGAAAAAGTATCAGGAGCTATTAATGGTATCGCTGG,P008P335P20_S13_L001_R1_001,urn:local:.:11dmg-…
													M00212:125:000000000-JJPTF:1:1102:15667:5074 1:N:0:TAAGGCGA+ACTGCATA,Mon Jun 27 16:03:04 EDT 2022,,,,GGTTTAGGTAAAAACGTAAGATATGAGCTTAACGGAATCGGAGAAATGGAAGACTTAATTTTCAACTATTTCTTAGACGAAAAAGGCGAAACTTTCAAGCGGACAACATGGGAAAGAAACCCTAAGAATAACAAGATGATTTTAGAGGGGGTCGTAAGTAACGGACTATGAACGAATTTGATTCTTAAATAGATTGGTACAACAATTTACTTACAATGCCTTTAAATGAAGTTATTTTAGGCGTTAAGGA,P008P335P20_S13_L001_R1_001,urn:local:.:11dmh-e…
													M00212:125:000000000-JJPTF:1:1102:7808:5074 1:N:0:TAAGGCGA+ACTGCATA,Mon Jun 27 16:03:04 EDT 2022,,,,GTGTAGGTTCGGTTACCAACTTTAAAGAGTGGTATTATCGCCATGACTATCTAGCTATTATGCTAAGTGTATTTACATCTATCTTATTGGTAGTAGCTGGAGTATTAAACGTTTTGAATTGAAACAATAGGTGTGCTGATTGACGGTGCTTAAATGTCATAGAGTTGACAGCCAAGCATAGGGTGCAAGGTGACGGGAATGCCTTAGTTAAATGAGTGTCGCCAACTAACAGCCCTTTTATTTATAGGATA,P008P335P20_S13_L001_R1_001,urn:local:.:11dmi-e…
													M00212:125:000000000-JJPTF:1:1102:24019:5075 1:N:0:TAAGGCGA+ACTGCATA,Mon Jun 27 16:03:04 EDT 2022,,,,GTTTCAACGTGTCCGCTTGTTAGTGTCTCAACCAAAATCATGTTGCTGTTAGTTTTCCATTCAAAGGCATCAACTTTTGTAAGGTCTTGCATGTCAATGTGATATTTTTGGTCTACTAATACAGTAGGTTTAAC,P008P335P20_S13_L001_R1_001,urn:local:.:11dmj-ezqn4zs
													M00212:125:000000000-JJPTF:1:1102:10472:5078 1:N:0:TAAGGCGA+ACTGCATA,Mon Jun 27 16:03:04 EDT 2022,,,,GGTTTCCACTCGACTCCTTATAAATAACATCAAGCCATTTACCAGCACTTACTCCTGTCTTGCTTGCCATATAATTCGCAGCTATTTCTGGACTTACGCTAGACCAATCCGCCCCAACATTGCCATTAATTGCTTCGTTTGGTACAGCTCCCTCATTTTCATCTTTTCCACTAACTTCTTGCGTCCTTTCGGTGTCAAGTTGTTCAGTTGCCTTATCATGTTCTCTTGCGATTCTGTCAGCTTCGGCTCGT,P008P335P20_S13_L001_R1_001,urn:local:.:11dmk-…
													M00212:125:000000000-JJPTF:1:1102:11874:5083 1:N:0:TAAGGCGA+ACTGCATA,Mon Jun 27 16:03:04 EDT 2022,,,,ACCTACAACTCCTTTGTAAGTCTTGCCATAACAAGAAGACAAGCGAGTATAAACGTGGGAAAGGTGTAAGTTTATGGTAGAAAGGGGAAAAATTGAACTTATTCGGAAAAGTGGTATCATTTTCACGTGGAAAACTAAACAATGATACTCAAAGAGTCACAGCGTGGCAAAAAGAAGCGGTAGAATATACAAGTGCCTTTGTGACTAACATTCATAATAAAATCGCTAATGAAATAACAAAAGTCGAATTT,P008P335P20_S13_L001_R1_001,urn:local:.:11dml-…
													M00212:125:000000000-JJPTF:1:1102:9438:5083 1:N:0:TAAGGCGA+ACTGCATA,Mon Jun 27 16:03:04 EDT 2022,,,,GTACAGACACGGACACACACCTATATTGATTACACCAAGCAAAGAATTGGCAAAAAATACACTGAGAGCGTTAAATGAACAATTACGAAAACAAGGCAATTAACTTACATGTAGAGGTTTATGG,P008P335P20_S13_L001_R1_001,urn:local:.:11dmm-ezqn4zs
													M00212:125:000000000-JJPTF:1:1102:15896:5085 1:N:0:TAAGGCGA+ACTGCATA,Mon Jun 27 16:03:04 EDT 2022,,,,CACACCTATATTGATTACACCAAGCAAAGAATTGGCAAAAAATACACTGAGAGCGTTAAATGAACAATTACGAAAACAAGGCAATTAACTTACATGTAGAGGTTTATGGCTGGTTGTATCGTGCATTAGAAGAAATGATAAAAGCAGAATGGCATAATGA,P008P335P20_S13_L001_R1_001,urn:local:.:11dmn-ezqn4zs
													M00212:125:000000000-JJPTF:1:1102:11104:5087 1:N:0:TAAGGCGA+ACTGCATA,Mon Jun 27 16:03:04 EDT 2022,,,,GGTATTTATTAGAAGCCAAATCATAGTAAACTTTTGCGTCCCCAATGACTTCACTAGATCCAGCACCATGTTCATATAGCAATGGATATCGTTCTCTAGCAAACTCAATACAGTTAGGAGTCAAGACAATACCGTTAAGGTTCTCTACACCAACTTCTGACCCAATGCCTTGAAATGATTTCGAGCCGTCCTCATTTTCAGTTACTTTAATTTCAGCACTATTGG,P008P335P20_S13_L001_R1_001,urn:local:.:11dmo-ezqn4zs
													M00212:125:000000000-JJPTF:1:1102:19845:5089 1:N:0:TAAGTCGA+ACTGCATA,Mon Jun 27 16:03:04 EDT 2022,,,,AAATAAAACACGAGAAAATCAGACTCCCAAGTCTCTAAATGCGAGTAGGAGGAACCAGAAATGGAACAAACAGAACTTTTACCCCTTAATTTGCAACTGTTCGCAGAAGAAGCAGCCGATGAGACGTCTGAAGCTGGTTCAGAAACTGAAACAGAAACAAACGAAGAAGAGCAACAAGAACAATCAACTGGTAATGACAAACTTGTCGAAAAGCTTCAAAAACGAATCGGCAAATAGCAAGCTGAAAAAAA,P008P335P20_S13_L001_R1_001,urn:local:.:11dmp-…
													M00212:125:000000000-JJPTF:1:1102:24995:5089 1:N:0:TAAGGCGA+ACTGCATA,Mon Jun 27 16:03:04 EDT 2022,,,,ATATATGGTATGACGGTAAACTGTATTCAGGGTATATAGCAGATAGAGTTAAAACAGAGTTCAATGATAGACTTATTTTTGTAGAAAGTGGAGACAAACCAAATGTTATATGAGTATGTAGCTACTTACGGAGACAAATATAGAATAGATAGCTTCACAGGGTACAGAGAGCTACGTAAAGACCACTTAGAACT,P008P335P20_S13_L001_R1_001,urn:local:.:11dmq-ezqn4zs
													M00212:125:000000000-JJPTF:1:1102:23859:5094 1:N:0:TAAGGCGA+ACTGCATA,Mon Jun 27 16:03:04 EDT 2022,,,,ATGGAGTGCAGTAGCTGGTTTCTTTAGTGGCATATTCAATTCGGTTCGTAGTGTCGTTAGTGGAGTGTTTAGTGCAATTGGTGGCTTTGCTTCAAGTGCTTGGTCAAGAATTTCAGGTGTATTTAGCGGAGTTGGTGGCTTCTTTAGTGGAGTATTCAAC,P008P335P20_S13_L001_R1_001,urn:local:.:11dmr-ezqn4zs
													M00212:125:000000000-JJPTF:1:1102:24968:5095 1:N:0:TAAGGCGA+ACTGCATA,Mon Jun 27 16:03:04 EDT 2022,,,,CATTACTCCAATACCATTACTTTGCCAGATATTATTAGTTGATTGTAACCCTAAATTAGAGGGCTGGTAAAATCTAACTTTTCCATTTGTTACGTCCCAAACTTTATCGTCTGTTCCGTCTAAGTTGGTATGTATTTTATACTGTCTTACCATTAAGCCCTCCCTAGGTCAAATTCTCGTCTGATTGCTCGTGCTAAATTAGAAACATCTTGACCAGCACCACCTTGTACATTAAATGTATTATATGTT,P008P335P20_S13_L001_R1_001,urn:local:.:11dms-ez…
													M00212:125:000000000-JJPTF:1:1102:20176:5095 1:N:0:TAAGGCGA+ACTGCATA,Mon Jun 27 16:03:04 EDT 2022,,,,GGAATATTCGACGCAGTTAGTTCAGTAGTTTCTACAGTATTTAGCGCTATTGGTGGCTTTGCTAGTTCAGCTTGGGATGTACTGGTTAGCGTATGGAGTGCAGTAGCTGGCTTCTTTGGTGGAATATTTAATGCTGTAAGTGGAGTTGTATCTAGCGTTTTCAGCGCAATCGGTAGTTTTGCTTCTAGTGCTTGGGGA,P008P335P20_S13_L001_R1_001,urn:local:.:11dmt-ezqn4zs
													M00212:125:000000000-JJPTF:1:1102:16708:5098 1:N:0:TAAGGCGA+ACTGCATA,Mon Jun 27 16:03:04 EDT 2022,,,,ATATTTATCAGCTTAATAGATTTAAGGCTTGACTTTTCAAGTCTTTTTTGCTATTATATACTAAAGGAGAAATAATTGACTAACATATTTAATAAAGTACAGACAGCTAAGCATTTAAAAGAGCGAGAAGACTTAATAAATTTAAAAGATGACTGGCTTATTGATACTTTAATGCCAAGTTCACAAGCTGGAATACTTGTAGCACCGTTTAAGTCGTTTAAAAGCTCTCTAGCAATGCACATGGC,P008P335P20_S13_L001_R1_001,urn:local:.:11dmu-ezqn4zs
													M00212:125:000000000-JJPTF:1:1102:11477:5102 1:N:0:TAAGGCGA+ACTGCATA,Mon Jun 27 16:03:04 EDT 2022,,,,CTATCAAATATAGGGTACAGGTCAATATATCGTGTTGTAAGCAACTTTTTAATTACCTTTTGCCAAAACTCCATGCTATTGCGTTCGCCCTTAGAACTCCAATTAAGGACTTCATCTAAATCAGATCCTGCCATACTAATCAAAGTATCAGAACCGACATCAGATTTTTTATATTTTACATGATTAAATTCGACTTTTGTTATTTCATTAGCGATTTTATTATGAATGTTAGTCACAAAGGCACTTGTATA,P008P335P20_S13_L001_R1_001,urn:local:.:11dmv-…
													M00212:125:000000000-JJPTF:1:1102:18126:5112 1:N:0:TAAGGCGA+ACTGCATA,Mon Jun 27 16:03:04 EDT 2022,,,,AAATAATGTTTTTGCTGTCCTTACTTCTGGCAAGTCTGTTCCGTCTCCGCCATAAGTGCTATAATCAATGACATCTCCATTATTTTTTGCTGTGTACATTTTAGGAGGGTCTGTATAGTCGTCTGTTTCCTTATTCTTAACGAATACGACAGCGAAATTATAAGCCGAACGTTCTGTTATTGTTTCCGTGTCCATTATCACGCTTTGCTTAATATCTACCCTTGTCGTGATTCTATTTCTATTCCAGCTT,P008P335P20_S13_L001_R1_001,urn:local:.:11dmw-e…
													M00212:125:000000000-JJPTF:1:1102:19930:5118 1:N:0:TAAGGCGA+ACTGCATA,Mon Jun 27 16:03:04 EDT 2022,,,,GGGGTACTAACTGGCAAGAATTAGCACGTCAGAACAGTTTATCTAATCCGAATATGATTTACATTGGTCAGGTTATTCGCTTCACAGGCGGTCAATCTGGAGCTACAGCACGAACTTACACTGTACAACCTGGTGATAATCTTTCATCAATTGCGAGCCGTTTAGGAACAACAGTTCAAAGTTTAGTTTCAATGAATGGTATTTCAAACTCTAATTTGATTTATGCTGGTCAAACATTAAACTATTAGAAT,P008P335P20_S13_L001_R1_001,urn:local:.:11dmx-…
													M00212:125:000000000-JJPTF:1:1102:20146:5118 1:N:0:TAAGGCGA+ACTGCATA,Mon Jun 27 16:03:04 EDT 2022,,,,GTCATGAGCCGATGAAGTTTCTGCTTTACGGTTGATTGTCGCCTTTCCTGCAAAGATACTTGAATTAAAGAAATAACCATAACTC,P008P335P20_S13_L001_R1_001,urn:local:.:11dmy-ezqn4zs
													M00212:125:000000000-JJPTF:1:1102:19059:5119 1:N:0:TAAGGCGA+ACTGCATA,Mon Jun 27 16:03:04 EDT 2022,,,,GAGTTCTTAAATGATGATGAAATGCACGATCTTACGCTTAAAAAAATGGATAGTGCCGGAGTTGGAGGAGAAGCGTTTGACTTACTAGATGAGATATTATATAGCTTAGAGCCAAGTGAAGAAT,P008P335P20_S13_L001_R1_001,urn:local:.:11dmz-ezqn4zs
													M00212:125:000000000-JJPTF:1:1102:17299:5127 1:N:0:TAAGGCGA+ACTGCATA,Mon Jun 27 16:03:04 EDT 2022,,,,CAAGTGTAACGAATTTTTTGCTAAGAATATCATTCACGAAGTCTTTCATTAACCGATAATTTTCTTCTAAACTTTCACCAAACGTTTCTAATTTAAACTCTATTTGAGGCTGTTTAATTGAGCGTGTCCCCATTACTCCAATACCATTACTTTGCCAGATATTATTAGTTGATTGTAACCCTAAATTAGAGGGCTGGTAAAATCTAACTTTTCCATTTGTTACGTCCCAAACTTTATCGTCTGTTCCGT,P008P335P20_S13_L001_R1_001,urn:local:.:11dn0-ez…
													M00212:125:000000000-JJPTF:1:1102:15924:5133 1:N:0:TAAGGCGA+ACTGCATA,Mon Jun 27 16:03:04 EDT 2022,,,,CCTTCAGCTGGCGAAGTAACGGTTGCAGACTATCCGAAGTATGTAGGTTTTAGTAATATCATTAAACCTAATAAGAAAAGTTCTGATTACAAATGGTTACCAATGGGGTTAGTATCAATTGATAGTGCTACTGGCTCACTCAAGCCTGCGGTTATAGGCATTGACTATGCTCAAGCTCACCCAGTTGGCTCGGTAGTCTCAAATAACTCAAATTTATCATCAGGATATTCTACCGGAACATGGGAAAATAT,P008P335P20_S13_L001_R1_001,urn:local:.:11dn1-…
													M00212:125:000000000-JJPTF:1:1102:18552:5134 1:N:0:TAAGGCGA+ACTGCATA,Mon Jun 27 16:03:04 EDT 2022,,,,CTTTAATGCCAAGTTCACAAGCTGGAATACTTGTAGCACCGTTTAAGTCGTTTAAAAGCTCTCTAGCAATGCACATGGCTTTAATGGTGTCGCAAGGGTTACCTTTTTTTGGTTATGACACAAAGCGTAGTAAGACACTATACATAGA,P008P335P20_S13_L001_R1_001,urn:local:.:11dn2-ezqn4zs
													M00212:125:000000000-JJPTF:1:1102:12332:5137 1:N:0:TAAGGCGA+ACTGCATA,Mon Jun 27 16:03:04 EDT 2022,,,,CCTTTGTTATAAATTCCCCAAACGGCTGGCTGGGTAACTCCGACGTATTTAGCTAAATCACTAAAATTTCTAAACTCTCTATTATTCCATAATACTTTTTTATCATGAAATCTTTTTACATTTTCTGTTTGTGTTACATACTCTAAATTATTCAAGTTGTTGTTTTCTTTATTTCCATCTATATGGTCAACGGTTAAATCACTTTTACCGTAAAAAGCTAACATAACAAGTCTATGAACATACATAACTTT,P008P335P20_S13_L001_R1_001,urn:local:.:11dn3-…
													M00212:125:000000000-JJPTF:1:1102:10107:5145 1:N:0:TAAGGCGA+ACTGCATA,Mon Jun 27 16:03:04 EDT 2022,,,,CCGTAAAGCAGAAACTTCATCGGCTCATGACGTAGCAAAAAGGATATTTTCAAAGGTTCAATTTCAACCAACTACGACAATTCAACATGCTTCATCTGAAACAGACCCTAGAAACTTGTTATTCATTAACTTTGCTTCAAGAAGCTGGAATAGAAATAGAATCACGACAAGGGTAGATATTAAGCAAAGCGTGATAATGGACACGGAAACAATAACAGAACGTTCGGCTTATAATTTCGCTGTCGTATTCG,P008P335P20_S13_L001_R1_001,urn:local:.:11dn4-…
													M00212:125:000000000-JJPTF:1:1102:18675:5149 1:N:0:TAAGGCGA+ACTGCATA,Mon Jun 27 16:03:04 EDT 2022,,,,GCATGGGACGGAATAGTTTCGTTCTTTAGCGGTATCGGACAATGGTTTGCTGATATATGGAATGGAGCAGTTGACGGAGCGAAAGGTATCTGGCAAGGTTTAGTTGATTGGTTCAGCGGAATTGTACAAGGCATTCAAAATATTTGGAACGGAATAACAACATTCTTTAGCAATTTATGGACAACTGTTATTGGTGGCATTCAATCTATATGGGGCGGAGTAACTGGCTTTTTTAGTGGAATATTCGACG,P008P335P20_S13_L001_R1_001,urn:local:.:11dn5-e…
													M00212:125:000000000-JJPTF:1:1102:24487:5151 1:N:0:TAAGGCGA+ACTGCATA,Mon Jun 27 16:03:04 EDT 2022,,,,CTTACACAAGCTATCGTTAATAAAATTGTTGACCTTGCACTTGTTGAGGGAGACGGAACAAACGGCTTTAAATCAATTGACAAAGAAGCAGATGTCAAAAAAATCAAAAAAATTACTACAAAAGCCAAATCAGCTGGCAAAACTCCATTTGCTGACGCTATTGAAGAAGCGGTTGACTTTGTTCGCCCTACTGCTGGACGTCGTTATTTGATTGTTAAAACAGAAGACCGTAAAGCCTTGTTAGATG,P008P335P20_S13_L001_R1_001,urn:local:.:11dn6-ezqn…
													M00212:125:000000000-JJPTF:1:1102:23426:5152 1:N:0:TAAGGCGA+ACTGCATA,Mon Jun 27 16:03:04 EDT 2022,,,,CATATAAAGGCAAAAGCTCATTTTGGTTGAAAATTAATCTTGTGACGATTGTAGAGGGCGAAACTTCTGCTTTAATAGTTGATATATCTGGAGGGTTTCCGTGTTCATCTCTATCATAAAATAATGTTTTTGCTGTCCTTACTTCTGGCAAGTCTGTTCCGTCTCCGCCATAAGTGCTATAATCAATGACATCTCCATTATTTTTTGCTGTGTACATTTTAGGAGGGTCTGTATAGTCGTCTGTTTCCTTA,P008P335P20_S13_L001_R1_001,urn:local:.:11dn7-…
													M00212:125:000000000-JJPTF:1:1102:15192:5154 1:N:0:TAAGGCGA+ACTGCATA,Mon Jun 27 16:03:04 EDT 2022,,,,GTATCATTTGTTTGCTTTTTGAAAGTCGTTTTAAAAGAAGTAAACTCTAGCCCTTGTTTTGTACTCTTGAAAATCTTGTTTTCATTGTACACTCTTAATGTATCACTTGCTTCCGTTTGATTCCTAACTTGGTCAAATACGTGTCTAGCCTGTGTATTATCATATGCAATAACTAAGCTCTCTCCACCATATTGTCCGCCTAAAATCATCCAGTTAAGCACGCGCGTAGCCATTAAACTTGACTTACCAGA,P008P335P20_S13_L001_R1_001,urn:local:.:11dn8-…
													M00212:125:000000000-JJPTF:1:1102:16599:5160 1:N:0:TAAGGCGA+ACTGCATA,Mon Jun 27 16:03:04 EDT 2022,,,,GAGAAATGGTATTTATTCAAACAGACCAAGCACTTAAAGAAGACATTCTTGGTCAACAAAGAACAGCAAATGGCTTGGGTTGGTCTCCTACTGGTAATTGGAAAACGAAATGTGTTCAATACCTTATTAAAGGGCGTAAGCGTGATAAAGTTACAGGGGAATTTGTTGACGGTTATCGCGTAGTTGTTTATCCTCATTTGACACCAACAGCAGAAGCAACAAAAGAATCAGAAACAGATTCAGTTGACGGT,P008P335P20_S13_L001_R1_001,urn:local:.:11dn9-…
													M00212:125:000000000-JJPTF:1:1102:12247:5164 1:N:0:TAAGGCGA+ACTGCATA,Mon Jun 27 16:03:04 EDT 2022,,,,TTTCAGTAGAGGTTGGCGATATTGTTCAAATTCTTTTTCCTGAAGTTGTTCCAATTGAGGAGGCTCTAGGTCAAAAGAAAAAGCTGAACTTAGATATGGTTTACCTTGTTACAGATGTAGATGAAAGCAATAAAGCCACATTAAAGAACTATTTTTGGGCAATGATTGAAAGCCTTGATGTTCCAAACGCAATAACTAAAACGACAAACTTTGCTATCATTGATTATTTGATTGACC,P008P335P20_S13_L001_R1_001,urn:local:.:11dna-ezqn4zs
													M00212:125:000000000-JJPTF:1:1102:17864:5167 1:N:0:TAAGGCGA+ACTGCATA,Mon Jun 27 16:03:04 EDT 2022,,,,ACACAGCAGAAGAGAGAGAGCAAATCATCGACATCGTGGATAAAATGAGCTTACTAAGACAAGACTTTGACGGAGCTTTCACTTGGATAAAGGAAAACGTGGCAATGCCCTTTGACTTCGACGGAGAACAGCAATTTATATCAGACTTGAAGCAGTTAGTTAAAATTAACGCTTTGAAGTTTGGTAAAATATATGAAGGAGTATTAAATTGACAACATTAAGAGAAC,P008P335P20_S13_L001_R1_001,urn:local:.:11dnb-ezqn4zs
													M00212:125:000000000-JJPTF:1:1102:8171:5170 1:N:0:TAAGGCGA+ACTGCATA,Mon Jun 27 16:03:04 EDT 2022,,,,GTATAGGTTAGGCGATCTACCTGTTTCAGTTTTAATTTTTAACTCAAGTTGGCTGAGTGTACTGCCTTTTTCTTTTAGTACGTTAGTAATTCTTTCATAT,P008P335P20_S13_L001_R1_001,urn:local:.:11dnc-ezqn4zs
													M00212:125:000000000-JJPTF:1:1102:21658:5172 1:N:0:TAAGGCGA+ACTGCATA,Mon Jun 27 16:03:04 EDT 2022,,,,ACAGTATCTTTCAAAGAAGCGCTAAGAGCCGTGTTGTTATCTGTCAACTGATTAATATTTTCAGCAGTAACTTTTCCAGAAGCTGACATCTGACCATAAGCCTGTGCGACACCTTTAAGGTTTTCTCCAGTACCGCCAAACGCTTGGTTAGCTTTTACTAATGCTTCTGTTTTGCCGACCGCTGTTTTAGCACTATCTCCTAAACCAATGAACGTTGTTGAAAGTTTTAAAGTATCTTCACTATTTGCGTT,P008P335P20_S13_L001_R1_001,urn:local:.:11dnd-…
													M00212:125:000000000-JJPTF:1:1102:11047:5173 1:N:0:TAAGGCGA+ACTGCATA,Mon Jun 27 16:03:04 EDT 2022,,,,GTATTATGGAGGTATTTAATGATATTCTCACAAGTTACATTACAGGTAGAAACGACTGTTAAGAAGAAGAACGGTGCAGAAGCTAATGTTATAAAGCCTATCGTTTTACCAGCAGTTAAACAGAGAATTAATCAGTCAAGACTAGATGAGTTTTCTATGATTGGTTTAGGTAAAAACGTAAGATATGAGCTTAACGGAATCGGAGAAATGGAAGACTTAATTTTCAACTATTTCTTAGACGAAAAAGGCGA,P008P335P20_S13_L001_R1_001,urn:local:.:11dne-…
													M00212:125:000000000-JJPTF:1:1102:7589:5176 1:N:0:TAAGGCGA+ACTGCATA,Mon Jun 27 16:03:04 EDT 2022,,,,GTTGATAACTTTCATAGCAACGAAAGCACCAGCTAAAGCAACTAAAGCTACTTTTATAGCATCCATTGCTTCCTTGCTTTTACTAATTTTACCAATGAAGTCAGCAATTTTTTTCGTGATATCAGCGAACTTATTAGCAAGTGAAGATATTGTGTTTGCTACATTTTCAACAGAAGTCGAATTTTTTGAAGTAGATTCATCAACTCCAGCAAAAGATTTTATAAGGTTACCAAT,P008P335P20_S13_L001_R1_001,urn:local:.:11dnf-ezqn4zs
													M00212:125:000000000-JJPTF:1:1102:16115:5180 1:N:0:TAAGGCGA+ACTGCATA,Mon Jun 27 16:03:04 EDT 2022,,,,CATTTAATGTACAAGGTGGTGCTGGTCAAGATGTTTCTAATTTAGCACGAGCAATCAGACGAGAATTTGACCTAGGGAGGGCTTAATGGTAAGAC,P008P335P20_S13_L001_R1_001,urn:local:.:11dng-ezqn4zs
													M00212:125:000000000-JJPTF:1:1102:20013:5180 1:N:0:TAAGGCGA+ACTGCATA,Mon Jun 27 16:03:04 EDT 2022,,,,GTTTCTAGGGTCTGTTTCAGATGAAGCATGTTGAATTGTCGTAGTTGGTTGAAATTGAACCTTTGAAAATATCCTTTTTGCTACGTCATGAGCCGATGAAGTTTCTGCTTTACGGTTGATTGTCGCCTTTCC,P008P335P20_S13_L001_R1_001,urn:local:.:11dnh-ezqn4zs
													M00212:125:000000000-JJPTF:1:1102:18386:5181 1:N:0:TAAGGCGA+ACTGCATA,Mon Jun 27 16:03:04 EDT 2022,,,,GAATTATTTGAAGAAGTTTGGCTTGAAGTTGACAATACAGAGAGCTATAAAAATACTTTGGCAGCATTTGGTTTAAGTGGTAATACTAAACAGGCCCATCTATGG,P008P335P20_S13_L001_R1_001,urn:local:.:11dni-ezqn4zs
													M00212:125:000000000-JJPTF:1:1102:8489:5183 1:N:0:TAAGGCGA+ACTGCATA,Mon Jun 27 16:03:04 EDT 2022,,,,AACTACTGCTACAAAGGGTAATAATGACGGAACAATCGTAGTGCCTGACACTTTGAAAGATTCTAAGGGTGGAACTATAAAAGTAACATCAGTGATTAAGGTCGCACATGGAAAAGTAGCAACAAATGGACACCTTGCGCCCGGTGTCTATATCGTAACGTTCTCCGCTGATAGTTATGA,P008P335P20_S13_L001_R1_001,urn:local:.:11dnj-ezqn4zs
													M00212:125:000000000-JJPTF:1:1102:12496:5190 1:N:0:TAAGGCGA+ACTGCATA,Mon Jun 27 16:03:04 EDT 2022,,,,GCCTTGATGTTCCAAACGCAATAACTAAAACGACAAACTTTGCTATCATTGATTATTTGATTGACCCTCGTAAAAATAATTTAATGAGTTATGGTTATTTCTTTAATTCAAGTATCTTTGCAGGAAAGGCGACAATCAACCGTAAAGCAGAAACTTCATCGGCTCATGACGTAGCAAAAAGGATATTTTCAAAGGTTCAATTTCAACCAACTACGACAATTCAACATGCTTCATCTGAAACAGACCCTAGA,P008P335P20_S13_L001_R1_001,urn:local:.:11dnk-…
													M00212:125:000000000-JJPTF:1:1102:11275:5191 1:N:0:TAAGGCGA+ACTGCATA,Mon Jun 27 16:03:04 EDT 2022,,,,GTTAAAGCCTCAAGTGTAGGAAGTAAGGCTTGCGATAAGTCTTCATTAAAACCAGACCAAGTATCCCTTATGGTTTTTGTAGCACCGCTTGAACCGTCTGCTGCTTTTTGCATAGCCTTATCGAGCATATCCATTGAGACAGCACCAGCTGAAACAGCTTCATTGAATGAACCATACTGCTGTAATGAGGGGTTCATTTGCATAACAGTATCTTTCAAAGAAGCGCTAAGAGCCGTGT,P008P335P20_S13_L001_R1_001,urn:local:.:11dnl-ezqn4zs
													M00212:125:000000000-JJPTF:1:1102:7128:5194 1:N:0:TAAGGCGA+ACTGCATA,Mon Jun 27 16:03:04 EDT 2022,,,,ATGCTTAGAAGAATTACACGTTTGAAGTTACTCTTTCAAGATGTAACATTTTTACTGGTGGCTCATGCAAATAAATCAGCTTATGCAAACTCAATGGACGATAAAGCCTATATGGTAAAGCCTAGCGATGCCTTAGGCGGTTCTACTCTTACAGCTTGGGCGGAGTTTATGCTGATGTTAAGCCCTAAACGTGGAAAACATAACGACTTCTCTAAGCTATCAGTAAA,P008P335P20_S13_L001_R1_001,urn:local:.:11dnm-ezqn4zs
													M00212:125:000000000-JJPTF:1:1102:15115:5199 1:N:0:TAAGGCGA+ACTGCATA,Mon Jun 27 16:03:04 EDT 2022,,,,GCATTAAGGTTAGCTATGTAAACATCTCCACCCTCAATTGGTTGCTCGCCCATTTTAACAAGAAGCTGATTCTGTGTAAAAATAGGACCATTAATATTTTCATGATACAAGTCAATTAATTCTTTCAAAGTTGCAAACTTGAATAGCTGGTTGTCTACGATTATGCGTTCATAATATAAATTACCCTTAACT,P008P335P20_S13_L001_R1_001,urn:local:.:11dnn-ezqn4zs
													M00212:125:000000000-JJPTF:1:1102:16103:5200 1:N:0:TAAGGCGA+ACTGCATA,Mon Jun 27 16:03:04 EDT 2022,,,,CAAATATAGGGTACAGGTCAATATATCGTGTTGTAAGCAACTTTTTAATTACCTTTTGCCAAAACTCCATGCTATTGCGTTCGCCCTTAGAACTCCAATTAAGGACTTCATCTAAATCAGATCCTGCCATACTAATCAAAGTATCAGAACCGACATCAGATTTTTTATATTTTACATGATTAAATTCGACTTTTGTTATTTCATTAGCGATTTTATTATGAATGTTAGTCACAAAGGCAC,P008P335P20_S13_L001_R1_001,urn:local:.:11dno-ezqn4zt
													M00212:125:000000000-JJPTF:1:1102:22709:5202 1:N:0:TAAGGCGA+ACTGCATA,Mon Jun 27 16:03:04 EDT 2022,,,,GCTGTCTGGGTATCCATTGCGTCAGATATCCAGCCCCTTAAGCCATTACCAACAGCACTAATGGCACTTGAACCAATTTGCCTGAATGCACCTACCGCAATCTCTCTAAGACCGCTAAATCGTGACTTCATACCGTCAATTCCGCTATTAACGCCTTTAGTATCC,P008P335P20_S13_L001_R1_001,urn:local:.:11dnp-ezqn4zt
													M00212:125:000000000-JJPTF:1:1102:6444:5208 1:N:0:TAAGGCGA+ACTGCATA,Mon Jun 27 16:03:04 EDT 2022,,,,GTTAAACCTACTGTATTAGTAGACCAAAAATATCACATTGACATGCAAGACCTTACAAAAGTTGATGCCTTTGAATGGAAAACTAACAGCAACATGATTTTGGTTGAGACACTAACAAGCGGACACGTTGAAACTTATAACGCTGGTGCAGTAATTACAGTTTCATAAGAACAAAGCGGAGGAAGTAGATGATAGATTATATTAAGGTCTATTGTGGTATTCCGATTTTAGTAACAGCTTATGATAGTAAA,P008P335P20_S13_L001_R1_001,urn:local:.:11dnq-e…
													M00212:125:000000000-JJPTF:1:1102:18788:5209 1:N:0:TAAGGCGA+ACTGCATA,Mon Jun 27 16:03:04 EDT 2022,,,,GTATGTAGCTACTTACGGAGACAAATATAGAATAGATAGCTTCACAGGGTACAGAGAGCTACGTAAAGACCACTTAGAACTTTTATCTGGTAAAGTATATTATAATAGCGAAAACTCGCTTAGAATTGAAACTACGCTATTATACGAGGTCGGTCAATTTGTATCAATTGGTGG,P008P335P20_S13_L001_R1_001,urn:local:.:11dnr-ezqn4zt
													M00212:125:000000000-JJPTF:1:1102:9591:5209 1:N:0:TAAGGCGA+ACTGCATA,Mon Jun 27 16:03:04 EDT 2022,,,,GTCATAAAGCGTAAAGTCAGTCAGGTATTTATTAGAAGCCAAATCATAGTAAACTTTTGCGTCCCCAATGACTTCACTAGATCCAGCACCATGTTCATATAGCAATGGATATCGTTCTCTAGCAAACTCAATACAGTTAGGAG,P008P335P20_S13_L001_R1_001,urn:local:.:11dns-ezqn4zt
													M00212:125:000000000-JJPTF:1:1102:15916:5212 1:N:0:TAAGGCGA+ACTGCATA,Mon Jun 27 16:03:04 EDT 2022,,,,CCCTAGTACCTGCATTAACGACTATTTTATCGCCTTTTTTAACTTGTTTTAAGTTTCCTGATAATTGCCCAGTATTTTGATATCTAGCATAAGTATAGGTATGACCGTGGCTTCTGATTAATCTAGTCCTTCGGCTTGCGCTATTAGCCTTCGCTTTAAACTCTGCTTCAAACCAATCTCCCATGCGTTCTGTTACTTTAGTTTGCATTTCTTTAGCTATGCTTGATGTATTAAGTAAATT,P008P335P20_S13_L001_R1_001,urn:local:.:11dnt-ezqn4zt
													M00212:125:000000000-JJPTF:1:1102:20222:5212 1:N:0:TAAGGCGA+ACTGCATA,Mon Jun 27 16:03:04 EDT 2022,,,,GAACCAATGCTTAGAAGAATTACACGTTTGAAGTTACTCTTTCAAGATGTAACATTTTTACTGGTGGCTCATGCAAATAAATCAGCTTATGCA,P008P335P20_S13_L001_R1_001,urn:local:.:11dnu-ezqn4zt
													M00212:125:000000000-JJPTF:1:1102:22110:5216 1:N:0:TAAGGCGA+ACTGCATA,Mon Jun 27 16:03:04 EDT 2022,,,,TGTCAACATCATGTATAGCTTTCCGTCATTATTAGAACCGACTGGAAACTCTGTACCATTTGGACTAAAGAATGTAAAGTTTTTAATTGTCATTTTTAACCTTTCTTGAAATTATCTTCGCTTTATCTAAAACTGGGTTATCAGTAATTGAAAGCTCTAATAATCTAAATTTTCTACCGCCATACGGATAACCACCAATTGATACAAATTGACCGACCTCGTATAATAGCGT,P008P335P20_S13_L001_R1_001,urn:local:.:11dnv-ezqn4zt
													M00212:125:000000000-JJPTF:1:1102:24444:5217 1:N:0:TAAGGCGA+ACTGCATA,Mon Jun 27 16:03:04 EDT 2022,,,,GGCGACACCATAACGGTAAGCGGTCGTGTACAAGCTAAGGAATCAGGCGAATACGTAAACTATAACTTTGTATTTCCTACTGTTGAAAAAGTATTTATCCCTAATGATAATAGTAGTCAATCACAAACTAAACAAGACTTATTTGGTGGTTCTGAACCAATTGAAGTTAACACGGAAGATCTACCTTTCTAGAAAGTCGGTTAAATGTACACAGCAGAAGAGAGAGAGCAAATCATCGACATCGTGGATAA,P008P335P20_S13_L001_R1_001,urn:local:.:11dnw-…
													M00212:125:000000000-JJPTF:1:1102:19658:5218 1:N:0:TAAGGCGA+ACTGCATA,Mon Jun 27 16:03:04 EDT 2022,,,,GCTTTAAATAATACTGCTGTTAAAATCGGACAAAGCGGGGATTATATGTATACCAAAAAACTTGAAAAAGATAAAATTGACCCTACTGTTGCTTTGACAATGGCTTTAGAAATGGCGGTGTCAAATGAAGTCTACCGTTAAACCAGTCAGAGGGGTGGGCGGGGGCAAAAAAAAAAAAGGGTTTTCTGTCCGCGTTTTTGTAAGGAACCGTGGGAAAAGAACTTTGGTAAAAGTGGGGGGATTTGG,P008P335P20_S13_L001_R1_001,urn:local:.:11dnx-ezqn4…
													M00212:125:000000000-JJPTF:1:1102:15445:5223 1:N:0:TAAGGCGA+ACTGCATA,Mon Jun 27 16:03:04 EDT 2022,,,,ATAGTGAAACGGGCGAACTATTAGACTTACTGTTTGCTAATGATAAAAAAGAATATAAGCCCGAAGAATTAGTAAGGCTTACCAGTCCTTTTTATATCAATGAAGATACAAGTATTTTAGATAATGCTCTAGCTAGTATTCAAACTAAGCTGGAACAAGGTAAATTGCGTGGCTTATTGAAAATTAATGCCTTTCTTGATAT,P008P335P20_S13_L001_R1_001,urn:local:.:11dny-ezqn4zt
													M00212:125:000000000-JJPTF:1:1102:6832:5225 1:N:0:TAAGGCGA+ACTGCATA,Mon Jun 27 16:03:04 EDT 2022,,,,GTGTATTATCAGTATCTAACGTTTGATGTTCTTCTAGCCATTCGTTCAACTCTTTAGAGATAATAATTTTTTCTGTCATTTTATTCGCCTTTCCAGTTTTTGAAATCATCGGCCATATCTTGTGTAAAGCCCATAATATCTTCAGTAGTGTAC,P008P335P20_S13_L001_R1_001,urn:local:.:11dnz-ezqn4zt
													M00212:125:000000000-JJPTF:1:1102:9883:5225 1:N:0:TAAGGCGA+ACTGCATA,Mon Jun 27 16:03:04 EDT 2022,,,,TTGTAGAACTAACTTGGGAAAACCTTGATGATTGGAGTATTGCGCTGAACCCTGATAACCTACAACTCCTTTGTAAGTCTTGCCATAACAAGAAGACAAGCGAGTATAAACGTGGGAAAGGTGTAAGTTTATGGTAGAAAGGGGAAAAATTGAACTTATTCGGAAAAGTGGTATCATTTTCACGTGGAAAACTAAACAATGATACTCAAAGAGTCACAGCGTGGCAAAACGAAGCGGTAGAATATACA,P008P335P20_S13_L001_R1_001,urn:local:.:11do0-ezqn…
													M00212:125:000000000-JJPTF:1:1102:7930:5228 1:N:0:TAAGGCGA+ACTGCATA,Mon Jun 27 16:03:04 EDT 2022,,,,CAGCAGAAGAGAGAGAGCAAATCATCGACATCGTGTATAAAATGAGCTTACTAAGACAAGACTTTGACGGAGCTTTCACTTGGATAAAGGAAAACGGGGCAATGCCCTTTGACTTCGACGGAGAACAGCAATTTATATC,P008P335P20_S13_L001_R1_001,urn:local:.:11do1-ezqn4zt
													M00212:125:000000000-JJPTF:1:1102:16203:5230 1:N:0:TAAGGCGA+ACTGCATA,Mon Jun 27 16:03:04 EDT 2022,,,,GATATGTACAGACACGGACACACACCTATATTGATTACACCAAGCAAAGAATTGGCAAAAAATACACTGAGAGCGTTAAATGAACAATTACGAAAACAAGGCAATTAACTTACATGTAGAGGTTTATGGCTGGTTGTATCGTGCATTAGAAGAAATGATAAAAGCAGAATGGCATAATGATGAACTTTTCAAAGTATGGCTT,P008P335P20_S13_L001_R1_001,urn:local:.:11do2-ezqn4zt
													M00212:125:000000000-JJPTF:1:1102:24931:5231 1:N:0:TAAGGCGA+ACTGCATA,Mon Jun 27 16:03:04 EDT 2022,,,,ATATGGTAAAGCCTAGCGATGCCTTAGGCGGTTCTACTCTTACAGCTTGGGCGGAGTTTATGCTGCTGTTAAGCCCTAAACGTGGAAAACATAACGACTTCTCTAAGCTATCAGTAAAAGCGCGTGGTTACCAGTTTGATGATGATTTAAACTTTTCTTATGTTGATTCAGTATTTTCTTGCGTTAATAAATCAAAAAAAGAACCTGATAGTGAACTAGTTGAAAAAGTAAAAAGGGAAACTCCTAAAGAA,P008P335P20_S13_L001_R1_001,urn:local:.:11do3-…
													M00212:125:000000000-JJPTF:1:1102:19060:5235 1:N:0:TAAGGCGA+ACTGCATA,Mon Jun 27 16:03:04 EDT 2022,,,,ATCAATAACTTGTCTGTAAAGCTCTCCATTTGCTCTGTAAAGTCATCAGGAATATATCCAGCGACAAAAGAATTTTGTAGGTCTGCAAAGTCTTTCAAATCTGTAATAAAGTCTGAACCAGTAAGTTCTAAGTATCTAATTGCATGTTTTAAAAT,P008P335P20_S13_L001_R1_001,urn:local:.:11do4-ezqn4zt
													M00212:125:000000000-JJPTF:1:1102:21818:5236 1:N:0:TAAGGCGA+ACTGCATA,Mon Jun 27 16:03:04 EDT 2022,,,,ATTGCCTACACAGCGATGGTGGTATGAGTTAATGTTAGGCTATGATATGGTAGATGAAAAAGGAATTCAGGTCAACCTAGTTAATGAAATTTTCCTTAACCTAGGACGTGGTTCTGGTAAGTCAAGTTTAATGGCTACGCGCGTGCTTAACTGGATGATTTTAGGCGGACAATATGGT,P008P335P20_S13_L001_R1_001,urn:local:.:11do5-ezqn4zt
													M00212:125:000000000-JJPTF:1:1102:23129:5236 1:N:0:TAAGGCGA+ACTGCATA,Mon Jun 27 16:03:04 EDT 2022,,,,CAACAACGTTCAATGGTTTAGGAGATAGTGCTAAAACAGCGGTCGGCAAAACAGAAGCATTAGTAAAAGCTAACCAAGCGTTTGGC,P008P335P20_S13_L001_R1_001,urn:local:.:11do6-ezqn4zt
													M00212:125:000000000-JJPTF:1:1102:10646:5239 1:N:0:TAAGGCGA+ACTGCATA,Mon Jun 27 16:03:04 EDT 2022,,,,CTTGATGGAAATGTTGATTTAACAGGAATCACAGATAATGGATACGGAAAACAGCAAGGCCAAGAAGTTAAACCCGATACTGCTACACCAGCCACTGATGACGGTAAAGATGCCAACGAAGTGACGCCAAGTGAAGTCAAAGAGGGCATGACTGTCACAATCAAGTTCAGCGCCACAAATTACTCAACAGGTCAAGCAATTCCTAAATGGGTAAAAGAAAACTCATATAAAG,P008P335P20_S13_L001_R1_001,urn:local:.:11do7-ezqn4zt
													M00212:125:000000000-JJPTF:1:1102:15333:5244 1:N:0:TAAGGCGA+ACTGCATA,Mon Jun 27 16:03:04 EDT 2022,,,,AAACAAGCGTATTAGTTAAAGACTTTATCTCTTGTTATTGTCGGCTTAATATTGTTGATGAACCAGCAGAACAATGGCGAAATGCTGAAATGAAACGTTTGGCTTCTTTGCAAGAGTTAATGTATTATGG,P008P335P20_S13_L001_R1_001,urn:local:.:11do8-ezqn4zt
													M00212:125:000000000-JJPTF:1:1102:9701:5249 1:N:0:TAAGGCGA+ACTGCATA,Mon Jun 27 16:03:04 EDT 2022,,,,CTCTTAACTTATGTACTTATTATATCAAATGCACTTTTCAGGTTTGGTTTATCCTCTGTTATGTAAGCTATGATTGACTTTGTAGGCATTTTGTGTTATAC,P008P335P20_S13_L001_R1_001,urn:local:.:11do9-ezqn4zt
													M00212:125:000000000-JJPTF:1:1102:9593:5252 1:N:0:TAAGGCGA+ACTGCATA,Mon Jun 27 16:03:04 EDT 2022,,,,AAGTATAACGTTGACACAGTCAGAGAGAGTGGCTGGTACAATAAAAAAGAATGGTTGTCAGTCCGTGATTATGTAAGGCAACGTGATAAGATGACTTGCGTAAGATGTGGTGCATTCGGTGCTAAAAAGTACGAAGTTGACCATATTGTAGAACTAACTTGGGAAAACCTTGATGATTGGAGTATTGCGCTGAACCCTGATAACCTACAACTCCTTTGTAAGTCTTGCCATAACAAGAAGAC,P008P335P20_S13_L001_R1_001,urn:local:.:11doa-ezqn4zt
													M00212:125:000000000-JJPTF:1:1102:22338:5255 1:N:0:TAAGGCGA+ACTGCATA,Mon Jun 27 16:03:04 EDT 2022,,,,GGTTTATGTAATCAGGTATTCTCGACTTCATAGCTTACTCAGCTCGTTTTGATGTTTATCACATCGCTATACTTTCGTACCTCAACCGCCTATGGGTTATATATTCAATTACATAGATAATAATAACATAGACATTTTCACTTGTCAACTATTATATACTTATATTTTAACATATTGCATTTTACACTTTGAGTTATCCTATGT,P008P335P20_S13_L001_R1_001,urn:local:.:11dob-ezqn4zt
													M00212:125:000000000-JJPTF:1:1102:22610:5258 1:N:0:TAAGGCGA+ACTGCATA,Mon Jun 27 16:03:04 EDT 2022,,,,GTATTATGGAGGTATTTAATGATATTCTCACAAGTTACATTACAGGTAGAAACGACTGTTAAGAAGAAGAACGGTGCAGAAGCTAATGTTATAAAGCCTATCGTTTTACCAGCAGTTAAACAGAGAATTAATCAGTCAAGACTAGATGAGTTTTCTATGATTGGTTTAGGTAAAAACGTAAGATATGAGCTTAACGGAATCGGAGAAATGGAAGACTTAATTTTCAACTATTTCTTATACGAAAAAGGCGA,P008P335P20_S13_L001_R1_001,urn:local:.:11doc-…
													M00212:125:000000000-JJPTF:1:1102:10101:5262 1:N:0:TAAGGCGA+ACTGCATA,Mon Jun 27 16:03:04 EDT 2022,,,,GGTAGATATTAAGCAAAGCGTGATAATGGACACGGAAACAATAACAGAACGTTCGGCTTATAATTTCGCTGTCGTATTCGTTAAGAATAAGGAAACAGACGACTATACAGACC,P008P335P20_S13_L001_R1_001,urn:local:.:11dod-ezqn4zt
													M00212:125:000000000-JJPTF:1:1102:16283:5264 1:N:0:TAAGGCGA+ACTGCATA,Mon Jun 27 16:03:04 EDT 2022,,,,GTGATAACATGAGCACCGTTTGCAATAATAAGTTCTAACTGGTATTTTATCATCTTTATTTTTCTTACTCTTTTTATTATGCTGGGCATTAGCTATTGAGTATAAAGCACCCATTTTTGTGTATTTGCGTTTCTTACACATAATCTAACCACTCCTTTATAGTAAATAATTCAAAGCCTTTTAGCTTGTCTTGTTTTTCAATTGCTACCTGCTTATTATCTTGCTCTCTTAGCAGTTCAATTATAGGTCTA,P008P335P20_S13_L001_R1_001,urn:local:.:11doe-…
													M00212:125:000000000-JJPTF:1:1102:15609:5265 1:N:0:TAAGGCGA+ACTGCATA,Mon Jun 27 16:03:04 EDT 2022,,,,GTGCTACTGGCTCACTCAAGCCTGCGGTTATAGGCATTGACTATGCTCAAGCTCACCCAGTTGGCTCGGTAGTCTCAAATAACTCAAATTTATCATCAGGATATTCTACCGGAACATGGGAAAATATCGGTTCAGCAGTAATTGGTTCAGTAACAGTATATCATTGGCAACGCACTGCAT,P008P335P20_S13_L001_R1_001,urn:local:.:11dof-ezqn4zt
													M00212:125:000000000-JJPTF:1:1102:20820:5265 1:N:0:TAAGGCGA+ACTGCATA,Mon Jun 27 16:03:04 EDT 2022,,,,GTGGTTATCCGTATGGCGGTAGAAAATTTAGATTATTAGAGCTTTCAATTACTGATAACCCAGTTTTAGATAAAGCGAAGATAATTTCAAGAAAGGTTAAAAATGACAATTAAAAACTTTACATTCTTTAGTCCAAATGGTACAGAGTTTCCAGTCGGTTCTAATAATGACGGAAAGCTATACATGATGTTGACAGGAATGGACTATGGAACAATCAGGCGCAAAGACTGGACAAGTCCGTTAAATACAG,P008P335P20_S13_L001_R1_001,urn:local:.:11dog-e…
													M00212:125:000000000-JJPTF:1:1102:8312:5267 1:N:0:TAAGGCGA+ACTGCATA,Mon Jun 27 16:03:04 EDT 2022,,,,GTTGTAAAGTTCAGAGTATGACATTTGAAGACGTTTAACACGTTCAGCAAGTGATTGCAATTTATAAACCATTACAGGCTCAAGGGTATCAATAGTGAGTGTTGCTGCCTGTTCTGTTTTTGTTTGTCCGTCTTTGTGGACTTGTGCTTCATTCGATGAATCAAATGAGCGTGATACGAGCAAAGCACCGACATTTGTAACGTGGAAAACTTTGAATACTGGGTTAGTATTTAACAAGGCTGTGTTGATTG,P008P335P20_S13_L001_R1_001,urn:local:.:11doh-e…
													M00212:125:000000000-JJPTF:1:1102:11998:5269 1:N:0:TAAGGCGA+ACTGCATA,Mon Jun 27 16:03:04 EDT 2022,,,,CTACCTCATCTTGTTATTCCTAACTATCAGCAGCTGGTATCTCATTAGATACTATCTTAGTATAGAGCAGTAGGGAATCGAACCCCACACAGTTGCGACCTGTACTTCCTCCAATTACTCTTACCTCATACC,P008P335P20_S13_L001_R1_001,urn:local:.:11doi-ezqn4zt
													M00212:125:000000000-JJPTF:1:1102:16405:5275 1:N:0:TAAGGCGA+ACTGCATA,Mon Jun 27 16:03:04 EDT 2022,,,,GAACTGGAATACTGAAATTCCGTCCATACTTGGGAAAAAGCTATAGTTTGGAACTGGTGTTACTTCATAATTTGGATATGCCGCAATCCAAAGTGAGTTAGGAAACTCTTTGACGATTTGCTTATAATTGACGTTTGCCAAAGTGTAAGGC,P008P335P20_S13_L001_R1_001,urn:local:.:11doj-ezqn4zt
													M00212:125:000000000-JJPTF:1:1102:19693:5276 1:N:0:TAAGGCGA+ACTGCATA,Mon Jun 27 16:03:04 EDT 2022,,,,CCACAAATTACTCAACAGGTCAAGCAATTCCTAAATGGGTAAAAGAAAACTCATATAAAGTCCTTCAAAAATCAGGAAGTAAAGTCTTGCTTGATAATATTATGAGCTGGGTTGCAGCAAGTGATGTTCAAGCGCTAGATATAGGCGGAAGTAGTTCAAGTTCAACCGGAAATACTCAAACTCACATTGTTCAATCAGGCGATACTTTAAGCGGTATTGCTTCTAACTGGGGTACTAACTGGCAAGAATTA,P008P335P20_S13_L001_R1_001,urn:local:.:11dok-…
													M00212:125:000000000-JJPTF:1:1102:9850:5277 1:N:0:TAAGGCGA+ACTGCATA,Mon Jun 27 16:03:04 EDT 2022,,,,ATATCATTTTCTTTAATGTATTCATATAACAAATTCATGTGGTTGGAATCATCAATCATAAACTCTCCACCTGTCAAAAAATGTAAGTCTTCTGGTGCATTATCTTTATTTCTAAGCCTTTTGTTTAACTCTCTGTCAGTA,P008P335P20_S13_L001_R1_001,urn:local:.:11dol-ezqn4zt
													M00212:125:000000000-JJPTF:1:1102:9950:5279 1:N:0:TAAGGCGA+ACTGCATA,Mon Jun 27 16:03:04 EDT 2022,,,,GTTGTAGGAAGCTCTGTTTTGTCGTCTAAGGCGTTTTGCAGTCCTCCGTTACAATCTACCCAAAGTATCAATAACTTGTCTGTAAAGCTCTCCATTTGCTCTGTAAAGTCATCAGGAATATATCCAGCGACAAAAGAATTTTGTAGGTCTGCAAAGTCTTTCAAATCTGTAATAAAGTCTGAACCAGTAAGTTCTAAGTATCTAATTGCATGTTTTAAAATCATTTACAGTCCTTTCAGCTCATTAAATTT,P008P335P20_S13_L001_R1_001,urn:local:.:11dom-e…
													M00212:125:000000000-JJPTF:1:1102:7834:5285 1:N:0:TAAGGCGA+ACTGCATA,Mon Jun 27 16:03:04 EDT 2022,,,,ATCGAATGAAGCACAAGTCCACAAAGACGGACAAACAAAAACAGAACAGGCAGCAACACTCACTATTGATACCCTTGAGCCTGTAATGGTTTATAAATTGCAATCACTTGCTGAACGTGTTAAACGTCTTCAAATGTCATACTCTGAACTTTACAACTTGATTGTAGCAGAACTTACACAAGCTATCGTTAATAAAATTGTTGACCTTGCACTTGTTGAGGTAGACGGAACAAACGGCTTTAAATCAATTG,P008P335P20_S13_L001_R1_001,urn:local:.:11don-e…
													M00212:125:000000000-JJPTF:1:1102:7054:5285 1:N:0:TAAGGCGA+ACTGCATA,Mon Jun 27 16:03:04 EDT 2022,,,,ACCGCAATCTCTCTAAGACCGCTAAATCGTGACTTCATACCGTCAATTCCGCTATTAACGCCTTTAGTATCCATTTTAGCGTCAATATGCCAAGAACCTGATTTAATAGCACCCTCGACTTGCTTTATTTCGCTTTCCAGCCTATTGGCTTGTGTTTCTGCTGTGCCTAAGTCTCTAGTAAGTTGTAGCCATTTCTTTTGACCTGCTGACGTACCTTTG,P008P335P20_S13_L001_R1_001,urn:local:.:11doo-ezqn4zt
													M00212:125:000000000-JJPTF:1:1102:6843:5288 1:N:0:TAAGGCGA+ACTGCATA,Mon Jun 27 16:03:04 EDT 2022,,,,AATATGGGCTTGCCTATGCAGGATACAGCTTACTACTTCACTCCGCAAGATACCAAACTAACAGACTTTAATTTATCTGTATTTAACAAAAATAGAACTTATGTAGGAATTGACCTATCCTTAATTGGCGATTTAACCGCTGTGTCGTTCGTTTGTGAGTTAGAGGGTAAAACTTACAGTTATACGCTAACTTTCTCTGTACGGTCTCAATATGAGCAACTAGACACAGAACAACAAGAGTTATGGACTGA,P008P335P20_S13_L001_R1_001,urn:local:.:11dop-e…
													M00212:125:000000000-JJPTF:1:1102:21332:5289 1:N:0:TAAGGCGA+ACTGCATA,Mon Jun 27 16:03:04 EDT 2022,,,,GAAACAATAACAGAACGTTCGGCTTATAATTTCGCTGTCGTATTCGTTAAGAATAAGGAAACAGACGACTATACAGACCCTCCTAAAATGTACACAGCAAAAAATAATGGAGATGTCATTGATTATAGCACTTATGGCGGAGACGGAACAGACTTGCCAGAAGTAAGGACAGCAAAAACATTATTTTATGATAGAGATGAACACGGAAACCCTCCAGATATATCAACTATTAAAGCAGAAGTTTCGCCCT,P008P335P20_S13_L001_R1_001,urn:local:.:11doq-e…
													M00212:125:000000000-JJPTF:1:1102:22066:5293 1:N:0:TAAGGCGA+CCTGCATA,Mon Jun 27 16:03:04 EDT 2022,,,,ATACAAGACAACTTCTACCTGACTACTGGAAACATAATGAAAATTGAGCTATTGCCTACACAGCGATGGCGGTATGAGTTAATGATAGGCTATGATATGGTAGATGAAAAAGGAATTCAGGTCAACCTAGTTAATGAAATTTTCCTTAACCTAGGACGTGGTTCTGGTAAGTCAAGTTTAATGGCTACGCGCGTGCTTAACTGGATGATTTTAGGCGGACAATATGGTGGAGAGAGCTTAGTTATTGCATA,P008P335P20_S13_L001_R1_001,urn:local:.:11dor-…
													M00212:125:000000000-JJPTF:1:1102:20679:5293 1:N:0:TAAGGCGA+ACTGCATA,Mon Jun 27 16:03:04 EDT 2022,,,,GCTTACGACAAATAACAAATTAACTTTCAAGCAAGAATCTCTAGTAATTACTTGACGGGGGGAAAAAACTTAATGTTTGACAAATACAAAAAGAAATGATAAGATATAAATATAATAAAGGAGAAACAAAAAATGAAAAATAAATG,P008P335P20_S13_L001_R1_001,urn:local:.:11dos-ezqn4zt
[truncated: 536,776+ more rows]
