# Supplementary material for: Phage endolysins are adapted to specific hosts and are evolutionarily dynamic
Source: PLoS Biol. 2022 Aug 1;20(8):e3001740. doi: 10.1371/journal.pbio.3001740 (PMC9371310; doi:10.1371/journal.pbio.3001740)
Supplement: S4 Data — (XLSX) [file pbio.3001740.s019.xlsx]

## Sheet: Fig 8C
	sample of 500 reads covering p.200_268 del and p.200_268 del at T10	T10 LysEFAS	T10 p.200_268 del	T10 p.203_283 del	sample of 500 reads covering p.200_268 del and p.200_268 del at T20	T20 LysEFAS	T20 p.200_268 del	T20 p.203_283 del											all reads for phage P008<LysEFAS serial transfert 10 (T10) sequencing	all reads for phage P008<LysEFAS serial transfert 20 (T20) sequencing
	p.200_268 del: GAATCTGT--C--G--CTA--ACGCCGGTGACTTAG---AAGA-T-CTT---AACA-CGAAGTTT-CCGCCGAAGCCGTCAAAA-CCA	X	X	X	p.200_268 del: GAATCTGT--C--G--CTA--ACGCCGGTGACTTAG---AAGA-T-CTT---AACA-CGAAGTTT-CCGCCGAAGCCGTCAAAA-CCA	X	X	X			% LysEFAS	% p.200_268 del	% p.203_283 del						M00212:125:000000000-JJPTF:1:1102:14431:1871 1:N:0:CGTACTAG+ACTGCATA,Mon Jun 27 15:28:57 EDT 2022,,,,ATTATATACTTATATTTTAACATATTGCATTTTACACTTTGAGTTATCCTATGTTATGTAAATTATTCTAAGCCCTCTAATTCTCCTAGCTTTTTATCCAGTTCATATTGGATCACTGCTATTTGTTTTATTGCTGATTCTAATAC,P008EFASP10_S14_L001_R_001,urn:local:.:5gg6-ezqir0v	M00212:125:000000000-JJPTF:1:1102:15725:1972 1:N:0:CGTACTAG+AAGGAGTA,Mon Jun 27 15:23:28 EDT 2022,,,,CTGCCATACTAATCAATGTATCAGAACCGACATCAGATTTTTTATATTTTACATGATTAAATTCGACTTTTGTTATTTCATTAGCGATTTTATTATGACTGTTAGTCACAAAGGCACTTGTATATTCTACCGCTTCGTTTTGCCACGCTGTGACTCTTTGAG,P008EFASP20_S20_L001_R_001 Copy,urn:local:.:n-ezqi1nz
1	M00212:125:000000000-JJPTF:1:1109:16632:13340 1:N:0:CGTACTAG+ACTGCATA: GTCACTTA--C--G--CTA--ACGCCGGTGACTTAG---AAGA-T-CTT---AACA-CGAAGTTT-CCGCCGAAGCCGTCAAAA-CCA	1	0	0	M00212:125:000000000-JJPTF:1:1104:20976:9062 2:N:0:CGTACTAG+AAGGAGTA (reversed): GAATCTGTC--GCTAACGCCGGTGACTTA--GAAGA-T-CTT--AACACGAAGTT--TCCGCCGAAGCCGTCAAAA----CCA	0	1	0		T10	90.2	3	6.8						M00212:125:000000000-JJPTF:1:1102:14431:1871 2:N:0:CGTACTAG+ACTGCATA,Mon Jun 27 15:28:57 EDT 2022,,,,GTATTAGAATCTGCAATACAACAAATAGCAGTGATCCAATATGAACTGGATAAAAAGCTAGGAGAATTAGAGGGCTTAGAATAATTTACATAACATAGGATAACTCAAAGTGTAAAATGCAATATGTTAAAATATAAGTATATAAT,P008EFASP10_S14_L001_R_001,urn:local:.:5gg7-ezqir0v	M00212:125:000000000-JJPTF:1:1102:15725:1972 2:N:0:CGTACTAG+AAGGAGTA,Mon Jun 27 15:23:28 EDT 2022,,,,CTCAAAGAGTCACAGCGTGGCAAAACGAAGCGGTAGAATATACAAGTGCCTTTGTGACTAACATTCATAATAAAATCGCTAATGAAATAACAAAAGTCGCATTTAATCATGTAAAATATAAAAAATCTGATGTCGGTTCTGATACTTTGATTAGTATGGCAG,P008EFASP20_S20_L001_R_001 Copy,urn:local:.:o-ezqi1o1
2	M00212:125:000000000-JJPTF:1:1102:23307:16008 1:N:0:CGTACTAG+ACTGCATA (reversed): GTCACTTA--C--G--CTA--ACGCCGGTGACTTAG---AAGA-T-CTT---AACA-CGAAGTTT-CCGCCGAAGCCGTCAAAA-CCA	1	0	0	M00212:125:000000000-JJPTF:1:1106:9636:24567 1:N:0:CGTACTAG+AAGGAGTA: GAATCTGT-------------------------------------------------TAAGCCGAAGCCGTCAAAA----CCA	0	0	1		T20	0.6	16.6	82.4						M00212:125:000000000-JJPTF:1:1102:15833:1883 1:N:0:CGTACTAG+ACTGCATA,Mon Jun 27 15:28:57 EDT 2022,,,,GAGCCCAACTGAGCATACTTTACTTGATGATGTTATTATTAATAGCCTAGTCAATAAAAAGGATATTCCTTGGACTGATTTAAATAGGGCTAGTGGAGTAGGTTCAACTGGAATATTACAGGCAAGAATTATTAATAGTGTAATTTACGTTAGAGGAAAT,P008EFASP10_S14_L001_R_001,urn:local:.:5gg8-ezqir0v	M00212:125:000000000-JJPTF:1:1102:14988:1974 1:N:0:CGTACTAG+AAGGAGTA,Mon Jun 27 15:23:28 EDT 2022,,,,GGCTTAGAGGAGAAGCTAAAAACTTACGTGAACCTCTAAAACTTGACCCCACAAATACCGGGAAAATGGCGCAATTGCAGAAGAACTTACAAACGCAGTTGGGCTTATCACGTGACAAAGCAACAAAATTAAAAGAAGAACTTTCTACGGTTGACAAAGGTACGTCAG,P008EFASP20_S20_L001_R_001 Copy,urn:local:.:p-ezqi1o4
3	M00212:125:000000000-JJPTF:1:1109:16632:13340 2:N:0:CGTACTAG+ACTGCATA (reversed): GTCACTTA--C--G--CTA--ACGCCGGTGACTTAG---AAGA-T-CTT---AACA-CGAAGTTT-CCGCCGAAGCCGTCAAAA-CCA	1	0	0	M00212:125:000000000-JJPTF:1:2106:28845:17052 1:N:0:CGTACTAG+AAGGAGTA: GAATCTGT-------------------------------------------------TAAGCCGAAGCCGTCAAAA----CCA	0	0	1											M00212:125:000000000-JJPTF:1:1102:15833:1883 2:N:0:CGTACTAG+ACTGCATA,Mon Jun 27 15:28:57 EDT 2022,,,,TTTTCCTCTAACGTAAATTACACTATTAATAATTCTTGCCTGTAATATTCCAGTTGAACCTACTCCACTAGCCCTATTTAAATCAGTCCAAGGAATATCCTTTTTATTGACTAGGCTATTAATAATAACATCATCAAGTAAAGTATGCTCAGTTGGGCTC,P008EFASP10_S14_L001_R_001,urn:local:.:5gg9-ezqir0v	M00212:125:000000000-JJPTF:1:1102:14988:1974 2:N:0:CGTACTAG+AAGGAGTA,Mon Jun 27 15:23:28 EDT 2022,,,,CTGACGTACCTTTGTCAACCGTAGAAAGTTCTTCTTTTAATTTTGTTGCTTTGTCACGTGATAAGCCCAACTGCGTTTGTAAGTTCTTCTGCAATTTCGCCATTTTCCCGGTATTTGTGGGGTCAAGTTTTAGAGCTTCACGTAAGTTTTTAGCTTCTCCTCTAAGCC,P008EFASP20_S20_L001_R_001 Copy,urn:local:.:q-ezqi1o4
4	M00212:125:000000000-JJPTF:1:1101:21733:23332 1:N:0:CGTACTAG+ACTGCATA (reversed): GAATCTGT--------------------------------------------------------T-AAGCCGAAGCCGTCAAAA-CC-	0	0	1	M00212:125:000000000-JJPTF:1:2105:9987:24395 1:N:0:CGTACTAG+AAGGAGTA (reversed): ------------------CCGGTGACTTA--GAAGA-T-CTT--AACACGAAGTT--TCCGCCGAAGCCGTCAAAA----CCA	0	1	0											M00212:125:000000000-JJPTF:1:1102:15053:1960 1:N:0:CGTACTAG+ACTGCATA,Mon Jun 27 15:28:57 EDT 2022,,,,ATGTAAGCAATTCTATGCAGAAGCTCGCCAGAGATACCAACGCAAATAGTGAAGATACTTTAAAACTTTCAACAACGTTCATTGGTTTAGGAGATAGTGCTAAAACAGCGGTCGGCAAAACAGAAGCATTAGTAAAAGCTAACCAAGCGTTTGGCGGTACTGGAGAAAACCTTAAAGGTGTCGCACAGGCTTATGGTCAGATGTCAGCTTCTGGAAAAGTTACTGCTGACAATATTAATCAGTTGACAGAT,P008EFASP10_S14_L001_R_001,urn:local:.:5gga-ez…	M00212:125:000000000-JJPTF:1:1102:17585:2000 1:N:0:CGTACTAG+AAGGAGTA,Mon Jun 27 15:23:28 EDT 2022,,,,TATCAGCCCTATGTTTTCCGGTTTGGTTAAACTNN,P008EFASP20_S20_L001_R_001 Copy,urn:local:.:r-ezqi1o4
5	M00212:125:000000000-JJPTF:1:1101:21733:23332 2:N:0:CGTACTAG+ACTGCATA: GAATCTGT--------------------------------------------------------T-AAGCCGAAGCCGTCAAAA-CC-	0	0	1	M00212:125:000000000-JJPTF:1:1113:24653:20460 2:N:0:CGTACTAG+AAGGAGTA (reversed): GAATCTGT-------------------------------------------------TAAGCCGAAGCCGTAAAAA----CCA	0	0	1											M00212:125:000000000-JJPTF:1:1102:15053:1960 2:N:0:CGTACTAG+ACTGCATA,Mon Jun 27 15:28:57 EDT 2022,,,,GCTTTAATGTGGGGTTCATTTGCATAACAGTATCTTTCAAAGAAGCGCTAAGAGCCGTGTTGTTATCTGTCAACTGATTAATATTTTCAGCAGTAACTTTTCCAGAAGCTGACATCTGACCATAAGCCTGTGCGACACCTTTAAGGTTTTCTCCAGTACCGCCAAACGCTTGGTTAGCTTTTACTAATGCTTCTGTTTTGCCGACCGCTGTTTTAGCACTATCTCCTAAACCAATGAACGTTGTTGAAAGT,P008EFASP10_S14_L001_R_001,urn:local:.:5ggb-ez…	M00212:125:000000000-JJPTF:1:1102:17585:2000 2:N:0:CGTACTAG+AAGGAGTA,Mon Jun 27 15:23:28 EDT 2022,,,,TGTTTAACCAAACCGGCAAACATAGGGCTGATANN,P008EFASP20_S20_L001_R_001 Copy,urn:local:.:s-ezqi1o5
6	M00212:125:000000000-JJPTF:1:1102:4540:15291 1:N:0:CGTACTAG+ACTGCATA (reversed): GTCACTTA--C--G--CTA--ACGCCGGTGACTTAG---AAGA-T-CTT---AACA-CGAAGTTT-CCGCCGAAGCCGTCAAAA-CCA	1	0	0	M00212:125:000000000-JJPTF:1:1113:3734:10421 1:N:0:CGTACTAG+AAGGAGTA: GAATCTGT-------------------------------------------------TAAGCCGAAGCCGTCAAAA----CCA	0	0	1											M00212:125:000000000-JJPTF:1:1102:19852:1972 1:N:0:CGTACTAG+ACTGCATA,Mon Jun 27 15:28:57 EDT 2022,,,,CAACTTTAATGATATTGTGGCACAATTATATCAACAAGAGTTTAAAACGCAAGAGAAAGCAAAATATGAGCATATAAGGCAAGCTAAGGAGAAAGC,P008EFASP10_S14_L001_R_001,urn:local:.:5ggc-ezqir0v	M00212:125:000000000-JJPTF:1:1102:16028:2037 1:N:0:CGTACTAG+AAGGAGTA,Mon Jun 27 15:23:28 EDT 2022,,,,CCTGTTATCAATGCTATAATTGATAAAATGGGCGATTGGGGCAAAGGTGCTGGCAAAGCTATAGAAAATGTAGTTAAGTATTTCCAAGACTTGTTCAAACAGTTACAACAAGACGGTGCAATATCTCAATTCTCTGCTATATGGGATAACCTAAAAAGTGCGTTCGGTTCGGTAATTGGAATTATTGGTAACCTTATAAAATCTTTTGCTGGAGTTGATGAATCTACTTCAAAAAATTCGACTTCTGTTGA,P008EFASP20_S20_L001_R_001 Copy,urn:local:.:t-…
7	M00212:125:000000000-JJPTF:1:1102:20473:5797 1:N:0:CGTACTAG+ACTGCATA (reversed): GAATCTGT--TAAG--CCG--ACGCCTAGCAAGCCA---AAGA-C-CTT---TAAA-AAAGGAAA-AAATGTCTATATTTAC------	1	0	0	M00212:125:000000000-JJPTF:1:2110:6197:24542 1:N:0:CGTACTAG+AAGGAGTA (reversed): GAATCTGT-------------------------------------------------TAAGCCGAAGCCGTCAAAA----CCA	0	0	1											M00212:125:000000000-JJPTF:1:1102:19852:1972 2:N:0:CGTACTAG+ACTGCATA,Mon Jun 27 15:28:57 EDT 2022,,,,TCTTTCTCCTTAGCTTGCCTTATATGCTCATATTTTGCTTTCTCTTGCGTTTTAAACTCTTGTTGATATAATTGTGCCACAATATCATTAAAGTTG,P008EFASP10_S14_L001_R_001,urn:local:.:5ggd-ezqir0x	M00212:125:000000000-JJPTF:1:1102:16028:2037 2:N:0:CGTACTAG+AAGGAGTA,Mon Jun 27 15:23:28 EDT 2022,,,,TTGTATGTCTCATAAGCCTTAATGATTCCGTTGATAACTTTCATAGCAACGAAAGCACCAGCTAAAGCAACTAAAGCTACTTTTATAGCATCCATTGCTTCCTTGCTTTTACTAATTTTACCAATGAAGTCAGCAATTTTTTTCGTGATATCAGCGAACTTATTAGCAAGTGAAGATATTGTGTTTGCTACATTTTCAACAGAAGTCGAATTTTTTGAAGTAGATTCATCAACTCCAGCAAAAGATTTTAT,P008EFASP20_S20_L001_R_001 Copy,urn:local:.:u-…
8	M00212:125:000000000-JJPTF:1:1103:14421:6009 2:N:0:CGTACTAG+ACTGCATA (reversed): GAATCTGT--TAAG--CCG--ACGCCTAGCAAGCCA---AAGA-C-CTT---TAAA-AAAGGAAA-AAATGTCTATATTTA-------	1	0	0	M00212:125:000000000-JJPTF:1:1108:14538:25595 1:N:0:CGTACTAG+AAGGAGTA: GAATCTGT-------------------------------------------------TAAGCCGACGCCGTCAAAA----CCA	0	0	1											M00212:125:000000000-JJPTF:1:1102:11673:1996 1:N:0:CGTACTAG+ACTGCATA,Mon Jun 27 15:28:57 EDT 2022,,,,GTATTCAGGGTATATAGCAGATAGAGTTAAAACAGAGTTCAATGATAGACTTATTTTTGTAGAAAGTGGAGACAAACCAAATGTTATATGAGTATGTAGCTACTTACGGAGACAAATATAGAATAGATAGCTTCACAGGGTACAGAGAGCTACGTAAAGACCACTTAGAACTTTTATCTGGTAAAGTATATTATAATAGCGAAAACTCGCTTAGAATTGAAACTACGCTATTATACGAGGT,P008EFASP10_S14_L001_R_001,urn:local:.:5gge-ezqir0x	M00212:125:000000000-JJPTF:1:1102:13990:2067 1:N:0:CGTACTAG+AAGGAGTA,Mon Jun 27 15:23:28 EDT 2022,,,,CCTTTAAACATTTTGCCAAGTTTCCCAGCGATACCATTAATAGCTCCTGATACTTTTTCAATCGTACCTGTTACGCCACCAAGAACTCTGTCTATCGTGTCTTTGATTCCTCCGAATATCCCACTAAAGAAGTCTCCGAGCCCTTTAAATACTCCTGTTATTGCGTTATAAGCATTAGAAGCAAAGCCACCAAAAGCGCTGAATACTCCACTAACTGCATTTTTAGCACCGTTGAATACTCC,P008EFASP20_S20_L001_R_001 Copy,urn:local:.:v-ezqi1o6
9	M00212:125:000000000-JJPTF:1:1108:10566:8505 1:N:0:CGTCCTAG+ACTGCATA (reversed): GTCACTTA--C--G--CTA--ACGCCGGTGACTTAG---AAGA-T-CTT---AACA-CGAAGTTT-CCGCCGAAGCCGTCAAAA-CCA	1	0	0	M00212:125:000000000-JJPTF:1:1108:14538:25595 2:N:0:CGTACTAG+AAGGAGTA (reversed): GAATCTGT-------------------------------------------------TAAGCCGACGCCGTCAAAA----CCA	0	0	1											M00212:125:000000000-JJPTF:1:1102:11673:1996 2:N:0:CGTACTAG+ACTGCATA,Mon Jun 27 15:28:57 EDT 2022,,,,ACCTCGTATAATAGCGTAGTTTCAATTCTAAGCGAGTTTTCGCTATTATAATATACTTTACCAGATAAAAGTTCTAAGTGGTCTTTACGTAGCTCTCTGTACCCTGTGAAGCTATCTATTCTATATTTGTCTCCGTAAGTAGCTACATACTCATATAACATTTGGTTTGTCTCCACTTTCTACAAAAATAAGTCTATCATTGAACTCTGTTTTAACTCTATCTGCTATATACCCTGAATAC,P008EFASP10_S14_L001_R_001,urn:local:.:5ggf-ezqir0x	M00212:125:000000000-JJPTF:1:1102:13990:2067 2:N:0:CGTACTAG+AAGGAGTA,Mon Jun 27 15:23:28 EDT 2022,,,,GGAGTATTCAACGGTGCTAAAAATGCAGTTAGTGGAGTATTCAGCGCTTTTGGTGGCTTTGCTTCTAATGCTTATAACGCAATAACAGGAGTATTTAAAGGGCTCGGAGACTTCTTTAGTGGGATATTCGGAGGAATCAAAGACACGATAGACAGAGTTCTTGGTGGCGTAACAGGTACGATTGAAAAAGTATCAGGAGCTATTAATGGTATCGCTGGGAAACTTGGCAAAATGTTTAAAGG,P008EFASP20_S20_L001_R_001 Copy,urn:local:.:w-ezqi1o6
10	M00212:125:000000000-JJPTF:1:1104:9046:27280 2:N:0:CGTACTAG+ACTGCATA (reversed): GTCACTTA--C--G--CTA--ACGCCGGTGACTTAG---AAGA-T-CTT---AACA-CGAAGTTT-CCGCCGAAGCCGTCAAAA-CCA	1	0	0	M00212:125:000000000-JJPTF:1:1107:28147:19158 2:N:0:CGTACTAG+AAGGAGTA (reversed): GAATCTGT-------------------------------------------------TAAGCCGAAGCCGTCAAAA----CCA	0	0	1											M00212:125:000000000-JJPTF:1:1102:13074:1996 1:N:0:CGTACTAG+ACTGCATA,Mon Jun 27 15:28:57 EDT 2022,,,,CCGTAACGCTTTGAAAGAAATTGAGGATATCAAAAAGAAATATGAATAAACCTGATTTAATCGAAAAACAGAACCGCTTGGCAGAACTTAAAGAAAATAACGTATCTTTAAAAT,P008EFASP10_S14_L001_R_001,urn:local:.:5ggg-ezqir0x	M00212:125:000000000-JJPTF:1:1102:18821:2090 1:N:0:CGTACTAG+AAGGAGTA,Mon Jun 27 15:23:28 EDT 2022,,,,GAAGAACAAAGATATGAAGTTAAAAAACATACTGAAATCACGGAGGTTATAGCATAATGACAAACGAAGAATTATAT,P008EFASP20_S20_L001_R_001 Copy,urn:local:.:x-ezqi1o6
11	M00212:125:000000000-JJPTF:1:1111:7682:24439 1:N:0:CGTACTAG+ACTGCATA: GAATCTGT--TAAG--CCG--ACGCCTAGCAAGCCA---AAGA-C-CTT---TAAA-AAAGGAAA-AAATG-----------------	1	0	0	M00212:125:000000000-JJPTF:1:1105:21713:26378 2:N:0:CGTACTAG+AAGGAGTA (reversed): GAATCTGTC--GCTAACGCCGGTGACTTA--GAAGA-T-CTT--AACACGAAGTT--TCCGCCGAAGCCGTCAAAA----CCA	0	1	0											M00212:125:000000000-JJPTF:1:1102:13074:1996 2:N:0:CGTACTAG+ACTGCATA,Mon Jun 27 15:28:57 EDT 2022,,,,ATTTTAAAGATACGTTATTTTCTTTAAGTTCTGCCAAGCGGTTCTGTTTTTCGATTAAATCAGGTTTATTCATATTTCTTTTTGATATCCTCAATTTCTTTCAAAGCGTTACGG,P008EFASP10_S14_L001_R_001,urn:local:.:5ggh-ezqir0x	M00212:125:000000000-JJPTF:1:1102:18821:2090 2:N:0:CGTACTAG+AAGGAGTA,Mon Jun 27 15:23:28 EDT 2022,,,,ATATAATTCTTCGTTTGTCATTATGCTATAACCTCCGTGATTTCAGTATGTTTTTTAACTTCATATCTTTGTTCTTC,P008EFASP20_S20_L001_R_001 Copy,urn:local:.:y-ezqi1o7
12	M00212:125:000000000-JJPTF:1:2101:14201:17840 2:N:0:CGTACTAG+ACTGCATA: GAATCTGT--------------------------------------------------------T-AAGCCGAAGCCGTCAAAA-CCA	0	0	1	M00212:125:000000000-JJPTF:1:2111:11814:21107 1:N:0:CGTACTAG+AAGGAGTA (reversed): GAATCTGT-------------------------------------------------TAAGCCGAAGCCGTCAAAA----CCA	0	0	1											M00212:125:000000000-JJPTF:1:1102:11573:2003 1:N:0:CGTACTAG+ACTGCATA,Mon Jun 27 15:28:57 EDT 2022,,,,GGTACAACAATTTACTTACAATTCCTTTAAATTAAGTTATTTTAGGCGTTAAGGACACGATAGAAGACAAGACGGTATATTTGTCACTTAGTGACTCAAAGGTGCTTAAAATGGATAATACGCGCTTTGTCTTGGGTTACTATTATCAAGTTGTTTTATCTGTTAAAGATGTTGACGATGAACTTGTCGGTCTTGTCGTAAATATTTTACAAACCGGTTGGAATATGACAAACTGGTCAGAGAATAGCTA,P008EFASP10_S14_L001_R_001,urn:local:.:5ggi-ezq…	M00212:125:000000000-JJPTF:1:1102:19542:2099 1:N:0:CGTACTAG+AAGGAGTA,Mon Jun 27 15:23:28 EDT 2022,,,,CATCAGGATAGCTGGACTCGAACCAACACTACATGTTCCCAAAACACGCATGCTACCATTAACACTATATCCTGTTATTATATGCTTTCGACTTCTATGACGTACTAACATATAATAAAATAAAGGAGAACTAGGACAACTGGAATCGAACCAGTACCAGATTGCGACTCTGCCTACCACATACCAATTTGGCTATATCCTATAAATAAAAGGGCTGTTAGTTGGCGACACTCATTTAACTAAGGCATTC,P008EFASP20_S20_L001_R_001 Copy,urn:local:.:z-e…
13	M00212:125:000000000-JJPTF:1:1104:15070:2219 1:N:0:CGTACTAG+ACTGCATA (reversed): GTCACTTA--C--G--CTA--ACGCCGGTGACTTAG---AAGA-T-CTG---AACA-CGAAGTTT-CCGCCGAAGCCGTCAAAA-CCA	1	0	0	M00212:125:000000000-JJPTF:1:1113:3734:10421 2:N:0:CGTACTAG+AAGGAGTA (reversed): GAATCTGT-------------------------------------------------TAAGCCGAAGCCGTCAAAA----CCA	0	0	1											M00212:125:000000000-JJPTF:1:1102:11573:2003 2:N:0:CGTACTAG+ACTGCATA,Mon Jun 27 15:28:57 EDT 2022,,,,CTATTAGCCTTCGCTTTAAACTCTGCTTCAAACCAATCTCCCATGCGTTCTGTTACTTTAGTTTGCATTTCTTTAGCTATGCTTGATGTATTAAGTAAATTTATTGCCATGCTTGACCACCTGCACCACAAGGCAAATAAACAGTACCAGTATAATTGTACAAGTGGCTATTCTCTGACCAGTTTGTCATATTCCAACCGTTTTGTAAAATATTTCCGACAAGTCCGACAAGTTCATCGTCAACATCTTTA,P008EFASP10_S14_L001_R_001,urn:local:.:5ggj-ez…	M00212:125:000000000-JJPTF:1:1102:19542:2099 2:N:0:CGTACTAG+AAGGAGTA,Mon Jun 27 15:23:28 EDT 2022,,,,GTGTAGGATCGGTTACCAACTTTAAAGAGTGGTATTATCGCCATGACTATCTAGCTATTATGCTAAGTGTATTTACATCTATCTTATTGGTAGTAGCTGGCGTATTAAACGTTTTGAATTGAAACAATAGGTGTGCTGATTGACGGTGCTTAAATGTCATAGAGTTGACATCCAAGCATAGGGTGCAAGGTGACGGGAATGCCTTAGTTAAAAGAGTGTCGCCAACTCACCGCCCTTTTATTTATAGGATA,P008EFASP20_S20_L001_R_001 Copy,urn:local:.:10…
14	M00212:125:000000000-JJPTF:1:1104:15070:2219 2:N:0:CGTACTAG+ACTGCATA: GTCACTTA--C--G--CTA--ACGCCGGTGACTTAG---AAGA-T-CTT---AACA-CGAAGTTT-CCGCCGAAGCCGTCAAAA-CCA	1	0	0	M00212:125:000000000-JJPTF:1:2109:22842:17708 1:N:0:CGTACTAG+AAGGAGTA (reversed): GAATCTGT-------------------------------------------------TAAGCCGACGCCGTCAAAA----CCA	0	0	1											M00212:125:000000000-JJPTF:1:1102:18250:2006 1:N:0:CGTACTAG+ACTGCATA,Mon Jun 27 15:28:57 EDT 2022,,,,ATTTAAAAGAGTTCTTAAATGATGATGAAATGCACGATCTTACGCTTAAAAAAATGGATAGTGCAGGAGTTGGAGGAGAAGCGTTTGACTTACTAGATGAGATATTATATAGCTTAGAGCCAAGTGAAGAATACCTGTACAAGCAACGGTTGAAACGTAAAATGCAAAGGGAGGTAGTAAGATAATATTACATAAGTATACAAGTAAGATTAATAG,P008EFASP10_S14_L001_R_001,urn:local:.:5ggk-ezqir0y	M00212:125:000000000-JJPTF:1:1102:14267:2106 1:N:0:CGTACTAG+AAGGAGTA,Mon Jun 27 15:23:28 EDT 2022,,,,GCGGTAACATCTTCATAACTATCAGCGGAGAACGTTACGATATAGACACCGGGCGCAAGGTGTCCATTTGTTGCTACTTATCCATGTGCGTCCTTAATCACTGATGTTACTTTTATAGTTCCACCCTTAGAATTTTTCAAAGCGTCAGGCACTACGATTGTTCCGTCATTATTACCCTTTGTAGCAGTAGTTACATTAGTAATAACACGAGCTACAAGAGTAATTGCACCAGCTACAACTGTATCAGGCTT,P008EFASP20_S20_L001_R_001 Copy,urn:local:.:11…
15	M00212:125:000000000-JJPTF:1:1102:8282:23630 1:N:0:CGTACTAG+ACTGCATA (reversed): GAATCTGT--TAAG--CCG--ACGCCTAGCAAGCCA---AAGA-C-CTT---TAAA-AAAGGAAA-AAATGTCTATATTTAC------	1	0	0	M00212:125:000000000-JJPTF:1:2114:4733:18148 2:N:0:CGTACTAG+AAGGAGTA (reversed): GAATCTGT-------------------------------------------------TAAGCCGAAGCCGTCAAAA----CCA	0	0	1											M00212:125:000000000-JJPTF:1:1102:18250:2006 2:N:0:CGTACTAG+ACTGCATA,Mon Jun 27 15:28:57 EDT 2022,,,,CTATTAATCTTACTTGTATACTTATGTAATATTATCTTACTACCTCCCTTTGCATTTTACGTTTCAACCGTTGCTTGTACAGGTATTCTTCACTTGGCTCTAAGCTATATAATATCTCATCTAGTAAGTCAAACGCTTCTCCTCCAACTCCTGCACTATCCATTTTTTTAAGCGTAAGATCGTGCATTTCATCATCATTTAAGAACTCTTTTAAAT,P008EFASP10_S14_L001_R_001,urn:local:.:5ggl-ezqir0y	M00212:125:000000000-JJPTF:1:1102:14267:2106 2:N:0:CGTACTAG+AAGGAGTA,Mon Jun 27 15:23:28 EDT 2022,,,,GCTATTGAGTACGAGATTTGGGGAGAACAAGCAAAAGATTTCGTCAAGAAAATGGAAAGCGGACTGTTCATTATGCAACCTGATACAGATCTAGCTGATGCAATTACACTTGTAGCTCCTGTTATTCCTAATGTAACTACTGCTACAAAGGGTAATAACGACGGAACAATCGTATTGCCTGACACTTTGAAAGATTCTAAGGGTGGAACTATAAAAGTAACATCAGTGATTACGAACGCACATGGAAAAAT,P008EFASP20_S20_L001_R_001 Copy,urn:local:.:12…
16	M00212:125:000000000-JJPTF:1:1104:15182:25086 2:N:0:CGTACTAG+ACTACATA (reversed): GAATCTGT------------------------------------T-AAG---CCGA-CGCCTAGC-AAGCCGAAGCCGTCAAAA-CCA	1	0	0	M00212:125:000000000-JJPTF:1:1113:10081:12490 1:N:0:CGTACTAG+AAGGAGTA: GAATCTGTC--GCTAACGCCGGTGACTTA--GAAGA-T-CTT--AACACGAAGTT--TCCGCCGAAGCCGTCAAAA----CCA	0	1	0											M00212:125:000000000-JJPTF:1:1102:12115:2022 1:N:0:CGTACTAG+ACTGCATA,Mon Jun 27 15:28:57 EDT 2022,,,,ACACAGTATCTTGGATATTGGAAAAAGAAATTAAATCACGTAAGTTTTATGATAAAAAAGAGGCTTTAAAATGGAACGAATTACTTCCAGAAGAACAAAGATATGAAGTTAAAAAACATACTGAAATCACGGAGGTTATAGCATAATGACAAACGAAGAATTATATGAAAGAATTACTAACGTACTAAAAGAAAAAGGCAGTAC,P008EFASP10_S14_L001_R_001,urn:local:.:5ggm-ezqir0y	M00212:125:000000000-JJPTF:1:1102:11355:2124 1:N:0:CGTACTAG+AAGGAGTA,Mon Jun 27 15:23:28 EDT 2022,,,,CTGACCGTCAGTTTGCTCGCTAAGGCACTTTCAGCTAGTTCTAATAGATTTCCCCTAGCAATGCTTTTAGCTTCGTCATACGCCTTTATATTGTCATCTCGCCACTTTCTAAAAGTTTTAGCTGAACAATGCAAGCTGGTGTAGATTTCTTTGTCATTACAGCCTGATTCAATTTTATCAATGATTTGACTAAATAGCGGTTCTTCATACATCTTAGGTAAAATTGTGGGTCTGCCACCGTTTTG,P008EFASP20_S20_L001_R_001 Copy,urn:local:.:13-ezqi1…
17	M00212:125:000000000-JJPTF:1:2105:25569:7697 1:N:0:CGTACTAG+ACTGCATA: GTCACTTA--C--G--CTA--ACGCCGGTGACTTAG---AAGA-T-CTT---AACA-CGAAGTTT-CCGCCGAAGCCGTCAAAA-CCA	1	0	0	M00212:125:000000000-JJPTF:1:2102:22044:8329 1:N:0:CGTACTAG+AAGGAGTA: GAATCTGTC--GCTAACGCCGGTGACTTA--GAAGA-T-CTT--AACACGAAGTT--TCCGCCGAAGCCGTCAAAA----CCA	0	1	0											M00212:125:000000000-JJPTF:1:1102:12115:2022 2:N:0:CGTACTAG+ACTGCATA,Mon Jun 27 15:28:57 EDT 2022,,,,GTACTGCCTTTTTCTTTTAGTACGTTAGTAATTCTTTCATATAATTCTTCGTTTGTCATTATGCTATAACCTCCGTGATTTCAGTATGTTTTTTAACTTCATATCTTTGTTCTTCTGGAAGTAATTCGTTCCATTTTAAAGCCTCTTTTTTATCATAAAACTTACGTGATTTAATTTCTTTTTCCAATATCCAAGATACTGTGT,P008EFASP10_S14_L001_R_001,urn:local:.:5ggn-ezqir0y	M00212:125:000000000-JJPTF:1:1102:11355:2124 2:N:0:CGTACTAG+AAGGAGTA,Mon Jun 27 15:23:28 EDT 2022,,,,CAAAACGGTGGCAGACCCACAATTTTACCTAAGATGTATGAAGAACCGCTATTTAGTCAAATCATTGATAAAATTGAATCAGGCTGTAATGACAAAGAAATCTACACCAGCTTGCATTGTTCAGCTAAAACTTTTAGAAAGAGGCGAGATGACAATATAAAGGCGTATGACGAAGCTAAAAGCATTGCTAGGGGAAATCTATTAGAACTAGCTGAAAGTGCCTTAGCGAGCAAACTGACGGTCAG,P008EFASP20_S20_L001_R_001 Copy,urn:local:.:14-ezqi1…
18	M00212:125:000000000-JJPTF:1:1108:10566:8505 2:N:0:CGTCCTAG+ACTGCATA: GTCACTTA--C--G--CTA--ACGCCGGTGACTTAG---AAGA-T-CTT---AACA-CGAAGTTT-CCGCCGAAGCCGTCAAAA-CCA	1	0	0	M00212:125:000000000-JJPTF:1:2106:28845:17052 2:N:0:CGTACTAG+AAGGAGTA (reversed): GAATCTGT-------------------------------------------------TAAGCCGAAGCCGTCAAAA----CCA	0	0	1											M00212:125:000000000-JJPTF:1:1102:17398:2033 1:N:0:CGTACTAG+ACTGCATA,Mon Jun 27 15:28:57 EDT 2022,,,,AGACAAGACGGTATATTTGTCACTTAGTGACTCAAAGGTGCTTAAAATGGATAATACGAGCTTTGTCATGGGTTACTATTACCAAGTTGTTTTATCTGTTAAAGATG,P008EFASP10_S14_L001_R_001,urn:local:.:5ggo-ezqir0y	M00212:125:000000000-JJPTF:1:1102:16668:2126 1:N:0:CGTACTAG+AAGGAGTA,Mon Jun 27 15:23:28 EDT 2022,,,,TGATAACTCATTTTCAACATAAGGGTTTCCACTCGACTCCTTATAAATAACATCAAGCCATTTACCAGCACTTACTCCTGTCTTGCTTGCCATATAATTCGCAGCTATTTCTGGACTTACGCTAGACCAATCCGCCCCAACATTGCCATTAATTGCTTCGTTTGGTACAGCTCCCTCATTTTCATCTTTTCCACTAACTTCTTGCGTCCTTTCGGTGTCAAGTTGTTCAGTTGCCTTATCATGTTCTCTTG,P008EFASP20_S20_L001_R_001 Copy,urn:local:.:15…
19	M00212:125:000000000-JJPTF:1:1112:11375:20277 2:N:0:CGTACTAG+ACTGCATA: -------A--C--G--CTA--ACGACGGTGACTTAG---AAGA-T-CTT---AACA-CGAAGTTT-CCGCCGAAGCCGTCAAAA-CCA	1	0	0	M00212:125:000000000-JJPTF:1:2108:13242:3688 2:N:0:CGTACTAG+AAGGAGTA: GAATCTGT-------------------------------------------------TAAGCCGAAGCCGTCAAAA----CCA	0	0	1											M00212:125:000000000-JJPTF:1:1102:17398:2033 2:N:0:CGTACTAG+ACTGCATA,Mon Jun 27 15:28:57 EDT 2022,,,,CATCTTTAACAGATAAAACAACTTGGTAATAGTAACCCATGACAAAGCTCGTATTATCCATTTTAAGCACCTTTGAGTCACTAAGTGACAAATATACCGTCTTGTCT,P008EFASP10_S14_L001_R_001,urn:local:.:5ggp-ezqir0y	M00212:125:000000000-JJPTF:1:1102:16668:2126 2:N:0:CGTACTAG+AAGGAGTA,Mon Jun 27 15:23:28 EDT 2022,,,,AAGCAAAATATGAGCATATAAGGCAAGCTAAGGAGAAAGCACTTGAAGAACAACGAATTAGTGAAGAAAATAAACGAAGAGTTGAAGCTGAAAAACGAGCCGAAGCTGACAGAATCGCAAGAGAACATGATAAGGCAACTGAACAACTTGACACCGAAAGGACGCAAGAAGTTAGTGGAAAAGATGAAAATGAGGGAGCTGTACCAAACGAAGCAATTAATGGCAATGTTGGGGCGGATTGGTCTAGCGTA,P008EFASP20_S20_L001_R_001 Copy,urn:local:.:16…
20	M00212:125:000000000-JJPTF:1:1102:24638:23241 2:N:0:CGTACTAG+ACTGCATA (reversed): GAATCTGT--TAAG--CCG--ACGCCTAGCAAGCCA---AAGA-C-CTT---TAAA-AAAGGAAA-AAATGTCTATATTTACAA-TGG	1	0	0	M00212:125:000000000-JJPTF:1:2102:22044:8329 2:N:0:CGTACTAG+AAGGAGTA (reversed): GAATCTGTC--GCTAACGCCGGTGACTTA--GAAGA-T-CTT--AACACGAAGTT--TCCGCCGAAGCCGTCAAAA----CCA	0	1	0											M00212:125:000000000-JJPTF:1:1102:14185:2055 1:N:0:CGTACTAG+ACTGCATA,Mon Jun 27 15:28:57 EDT 2022,,,,CTTCTTCAATAGCGTCAGCAAATGGAGTTTTGCCAGCTGATTTGGCTTTTGTAGTAATTTTTTTGATTTTTTTGACATCTGCTTCTTTGTCAATTGATTTAAAGCCGTTTGTTCCGTCTCCCTCAACAAGTGCAAGGTCAACAATTTTATTAACGATAGCTTGTGTAAGTTCTGCTAC,P008EFASP10_S14_L001_R_001,urn:local:.:5ggq-ezqir0y	M00212:125:000000000-JJPTF:1:1102:18887:2126 1:N:0:CGTACTAG+AAGGAGTA,Mon Jun 27 15:23:28 EDT 2022,,,,CATTAAATATTTATCTCTAGCCACAGTTACCTCCTATAAATAGTATAACACAAAATGCCTACAAAGTCAATCATAGCTTACATAACAGAGGATAAACCAAACCTGAAAAGTGCATTTGATATAATAAGTACATAAG,P008EFASP20_S20_L001_R_001 Copy,urn:local:.:17-ezqi1o9
21	M00212:125:000000000-JJPTF:1:1101:22684:16171 2:N:0:CGTACTAG+ACTGCATA (reversed): GTCACTTA--C--G--CTA--ACGCCGGTGACTTAG---AAGA-T-CTT---AACA-CGAAGTTT-CCGCCGAAGCCGTCAAAA-CCA	1	0	0	M00212:125:000000000-JJPTF:1:2105:10759:15219 2:N:0:CGTACTAG+AAGGAGTA (reversed): GAATCTGTTAAGCCGACGCCTAGCAAGCC--AAAGA-C-CTT--TAAAAAAGGAA--AAAATGTCTATAT-------------	1	0	0											M00212:125:000000000-JJPTF:1:1102:14185:2055 2:N:0:CGTACTAG+ACTGCATA,Mon Jun 27 15:28:57 EDT 2022,,,,GTAGCAGAACTTACACAAGCTATCGTTAATAAAATTGTTGACCTTGCACTTGTTGAGGGAGACGGAACAAACGGCTTTAAATCAATTGACAAAGAAGCAGATGTCAAAAAAATCAAAAAAATTACTACAAAAGCCAAATCAGCTGGCAAAACTCCATTTGCTGACGCTATTGAAGAAG,P008EFASP10_S14_L001_R_001,urn:local:.:5ggr-ezqir0y	M00212:125:000000000-JJPTF:1:1102:18887:2126 2:N:0:CGTACTAG+AAGGAGTA,Mon Jun 27 15:23:28 EDT 2022,,,,CTTATGTACTTATTATATCAAATGCACTTTTCAGGTTTGGTTTATCCTCTGTTATGTAAGCTATGATTGACTTTGTAGGCATTTTGTGTTATACTATTTATAGGAGGTAACTGTGGCTAGAGATAAATATTTAATG,P008EFASP20_S20_L001_R_001 Copy,urn:local:.:18-ezqi1o9
22	M00212:125:000000000-JJPTF:1:2109:29546:15377 1:N:0:CGTACTAG+ACTGCATA: GTCACTTA--C--G--CTA--ACGCCGGTGACTTAG---AAGA-T-CTT---AACA-CGAAGTTT-CCGCCGAAGCCGTCAAAA-CCA	1	0	0	M00212:125:000000000-JJPTF:1:2101:23498:12947 1:N:0:CGTACTAG+AAGGAGTA (reversed): GAATCTGT-------------------------------------------------TAAGCCGAAGCCGTCAAAA----CCA	0	0	1											M00212:125:000000000-JJPTF:1:1102:13789:2056 1:N:0:CGTACTAG+ACTGCATA,Mon Jun 27 15:28:57 EDT 2022,,,,GTATCGGACAATGGTTTGCTGATATATGGAATGGAGCAGTTGACGGAGCGAAAGGTATCTGGCAAGGTTTAGTTGATTGGTTCAGCGGAATTGTACAAGGCATTCAAAATATTTGGAACGGAATAACAACATTCTTTAGCAATTTATGGACAACTGTTATTGGTGGCATTCAATCTATATGGGGCGGAGTAACTGGCTTTTTTAGTGGAATATTCGACGCAGTTAGTTCAGTAGTTTCTACAGTATTTAG,P008EFASP10_S14_L001_R_001,urn:local:.:5ggs-ezq…	M00212:125:000000000-JJPTF:1:1102:12684:2133 1:N:0:CATACTAG+AAGGAGTA,Mon Jun 27 15:23:28 EDT 2022,,,,ATTGCAAACGGTGCTCATGTTATCACTTATCAAGCCAGCAAAGGCTAAACATCAAGACAGGAGTAATTGGATAATGAAAGATGAATTTACATACTACACAGTATCTTGGATATTGGAAAAAGAAATTAAATCACGTAAGTTTTATGATAAAAAAGAGGCTTTAAAATGGAACGAATTACTTCCAGAAGAACAAAGATATGAAGTTAAAAAACATACTGAAATCACGG,P008EFASP20_S20_L001_R_001 Copy,urn:local:.:19-ezqi1ob
23	M00212:125:000000000-JJPTF:1:1111:7682:24439 2:N:0:CGTACTAG+ACTGCATA (reversed): GAATCTGT--TAAG--CCG--ACGCCTAGCAAGCCA---AAGA-C-CTT---TAAA-AAAGGAAA-AAATG-----------------	1	0	0	M00212:125:000000000-JJPTF:1:1107:11767:19091 1:N:0:CGTACTAG+AAGGAGTA: GTCACTTAC--GCTAACGCCGGTGACTTA--GAAGA-T-CTT--AACACGAAGTT--TCCGCCGAAGCCGTCAAAA----CCA	0	1	0											M00212:125:000000000-JJPTF:1:1102:13789:2056 2:N:0:CGTACTAG+ACTGCATA,Mon Jun 27 15:28:57 EDT 2022,,,,AGATACAACTCCACTTACAGCATTAAATATTCCACCAAAGAAGCCAGCTACTGCACTCCATACGCTAACCAGTACATCCCAAGCTGAACTAGCAAAGCCACCAATAGCGCTAAATACTGTAGAAACTACTGAACTAACTGCGTCGAATATTCCACTAAAAAAGCCAGTTACTCCGCCCCATATAGATTGAATGCCACCAATAACAGTTGTCCATAAATTGCTAAAGAATGTTGTTATTCCGTTCCAACTAT,P008EFASP10_S14_L001_R_001,urn:local:.:5ggt-ez…	M00212:125:000000000-JJPTF:1:1102:12684:2133 2:N:0:CATACTAG+AAGGAGTA,Mon Jun 27 15:23:28 EDT 2022,,,,CCGTGATTTCAGTATGTTTTTTAACTTCATATCTTTGTTCTTCTGGAAGTAATTCGTTCCATTTTAAAGCCTCTTTTTTATCATAAAACTTACGTGATTTAATTTCTTTTTCCAATATCCAAGATACTGTGTAGTATGTAAATTCATCTTTCATTATCCAATTACTCCTGTCTTGATGTTTAGCCTTTGCTGGCTTGATAAGTGATAACATGAGCACCGTTTGCAAT,P008EFASP20_S20_L001_R_001 Copy,urn:local:.:1a-ezqi1ob
24	M00212:125:000000000-JJPTF:1:2110:15177:10504 1:N:0:CGTACTAG+ACTGCATA (reversed): GAATCTGT--TAAG--CCG--ACGCCTAGCAAGCCA---AAGA-C-CTT---TAAA-AAAGGAAA-AAATGTCTATATTTAC------	1	0	0	M00212:125:000000000-JJPTF:1:1107:23267:24334 1:N:0:CGTACTAG+AAGGAGTA: GAATCTGTC--GCTAACGCCGGTGACTTA--GAAGA-T-CTT--AACACGAAGTT--TCCGCCGAAGCCGTCAAAA----CCA	0	1	0											M00212:125:000000000-JJPTF:1:1102:14862:2061 1:N:0:CGTACTAG+ACTGCATA,Mon Jun 27 15:28:57 EDT 2022,,,,GTGGTGTGGTTATCACTTAATCAAAGGTAAAAGCAAAGCAAGAAAAGAACAAAGCATTGAGATACTCAAGAGCTATAATATAGTACCTGATAATGATATCAACGATGATCAAGCTGACGCCTTTTGTATCTTACTC,P008EFASP10_S14_L001_R_001,urn:local:.:5ggu-ezqir0y	M00212:125:000000000-JJPTF:1:1102:17915:2134 1:N:0:CGTACTAG+AAGGAGTA,Mon Jun 27 15:23:28 EDT 2022,,,,AATCAGATCCTGCCATACTAATCAAAGTATCAGAACCGACATCAGATTTTTTATATTTTACATGATTAAATTCGACTTTTGTTATTTCATTAGCGATTTTATTATGAATGTTAGTCACAAAGGCACTTGTATATTCTACCGCTTCGTTTTGCCACGCTGTGACTC,P008EFASP20_S20_L001_R_001 Copy,urn:local:.:1b-ezqi1ob
25	M00212:125:000000000-JJPTF:1:2109:29546:15377 2:N:0:CGTACTAG+ACTGCATA (reversed): GTCACTTA--C--G--CTA--ACGCCGGTGACTTAG---AAGA-T-CTT---AACA-CGAAGTTT-CCGCCGAAGCCGTCAAAA-CCA	1	0	0	M00212:125:000000000-JJPTF:1:1108:21474:5661 2:N:0:CGTACTAT+AAGGAGTA (reversed): GAATCTGTC--GCTAACGCCGGTGACTTA--GAAGA-T-CTT--AACACGAAGTT--TCCGCCGAAGCCGTCAAAA----CCA	0	1	0											M00212:125:000000000-JJPTF:1:1102:14862:2061 2:N:0:CGTACTAG+ACTGCATA,Mon Jun 27 15:28:57 EDT 2022,,,,GAGTAAGATACAAAAGGCGTCAGCTTGATCATCGTTGATATCATTATCAGGTACTATATTATAGCTCTTGAGTATCTCAATGCTTTGTTCTTTTCTTGCTTTGCTTTTACCTTTGATTAAGTGATAACCACACCAC,P008EFASP10_S14_L001_R_001,urn:local:.:5ggv-ezqir0y	M00212:125:000000000-JJPTF:1:1102:17915:2134 2:N:0:CGTACTAG+AAGGAGTA,Mon Jun 27 15:23:28 EDT 2022,,,,GAGTCACAGCGTGGCAAAACGAAGCGGTAGAATATACAAGTGCCTTTGTGACTAACATTCATAATAAAATCGCTAATGAAATAACAAAAGTCGAATTTAATCATGTAAAATATAAAAAATCTGATGTCGGTTCTGATACTTTGATTAGTATGGCAGGATCTGATT,P008EFASP20_S20_L001_R_001 Copy,urn:local:.:1c-ezqi1ob
26	M00212:125:000000000-JJPTF:1:2107:7693:11775 1:N:0:CGTACTAG+ACTGCATA: GTCACTTA--C--G--CTA--ACGCCGGTGACTTAG---AAGA-T-CTT---AACA-CGAAGTTT-CCGCCGAAGCCGTCAAAA-CCA	1	0	0	M00212:125:000000000-JJPTF:1:1107:21232:17130 2:N:0:CGTACTAG+AAGGAGTA (reversed): GAATCTGT-------------------------------------------------TAAGCCGAAGCCGTCAAAA----CCA	0	0	1											M00212:125:000000000-JJPTF:1:1102:18696:2062 1:N:0:CGTACTAG+ACTGCATA,Mon Jun 27 15:28:57 EDT 2022,,,,AGTTCGTTCAATATGGTTTATACTTGGCTCTTTTTCAAGATAACATTGTAAAAGCTAAAAGCGACTTCTCAGACTTCCGTTCTAGCTTTGAGTTCGATACTGACGGTAAAGGGCTTAAAGAACTTGTCGAATTGTGGCAGAAAGAAATTTAATGAGCTGAAAGGACTGTAAATGATTTTAAAACATGCAATTAGATACTTAGAACTTACTGGTTCAGACTTTATTACAGATTTGAAAGACTTTGCAGAC,P008EFASP10_S14_L001_R_001,urn:local:.:5ggw-ezqi…	M00212:125:000000000-JJPTF:1:1102:16367:2152 1:N:0:CGTACTAG+AAGGAGTA,Mon Jun 27 15:23:28 EDT 2022,,,,ATCACAGATACAACTTTCCAACTTCCACGCAAATTGGTTGAGTCAATCAACACAGCCTTGTTAAATACTAACCCAGTATTCAAAGTTTTCCACGTTACAAATGTCGGTGCTTTGCTCGTATCACGCTCATTTGATTCATCGAATGAAGCACAAGTCCACAAAGACGGACAAACAAAAACAGAACAGGCAGCAACACTCACTATTGATACC,P008EFASP20_S20_L001_R_001 Copy,urn:local:.:1d-ezqi1oc
27	M00212:125:000000000-JJPTF:1:2112:24256:22815 1:N:0:CGTACTAG+ACTGCATA (reversed): GTCACTTA--C--G--CTA--ACGCCGGTGACTTAG---AAGA-T-CTT---AACA-CGAAGTTT-CCGCCGAAGCCGTCAAAA-CCA	1	0	0	M00212:125:000000000-JJPTF:1:2109:22842:17708 2:N:0:CGTACTAG+AAGGAGTA: GAATCTGT-------------------------------------------------TAAGCCGACGCCGTCAAAA----CCA	0	0	1											M00212:125:000000000-JJPTF:1:1102:18696:2062 2:N:0:CGTACTAG+ACTGCATA,Mon Jun 27 15:28:57 EDT 2022,,,,GTAAAGACATCAGGAATATATCCAGCGACAAAAGAATTTTGTAGGTCTGCAAAGTCTTTCAAATCTGTAATAAAGTCTGAACCAGTAAGTTCTAAGTATCTAATTGCATGTTTTAAAATCATTTACAGTCCTTTCAGCTCATTAAATTTCTTTCTGCCACAATTCGACAAGTTCTTTAAGCCCTTTACCGTCAGTATCGAACTCAAAGCTAGAACGGAAGTCTGAGAAGTCGCTTTTAGCTTTTACAATGT,P008EFASP10_S14_L001_R_001,urn:local:.:5ggx-ez…	M00212:125:000000000-JJPTF:1:1102:16367:2152 2:N:0:CGTACTAG+AAGGAGTA,Mon Jun 27 15:23:28 EDT 2022,,,,GGTATCAATAGTGAGTGTTGCTGCCTGTTCTGTTTTTGTTTGTCCGTCTTTGTGGACTTGTGCTTCATTCGATGAATCAAATGAGCGTGATACGAGCAAAGCACCGACATTTGTAACGTGGAAAACTTTGAATACTGGGTTAGTATTTAACAAGGCTGTGTTGATTGACTCAACCAATTTGCGTGGAAGTTGGAAAGTTGTATCTGTGAT,P008EFASP20_S20_L001_R_001 Copy,urn:local:.:1e-ezqi1oc
28	M00212:125:000000000-JJPTF:1:2107:6851:11175 1:N:0:CGTACTAG+ACTGCATA: GTCACTTA--C--G--CTA--ACGCCGGTGACTTAG---AAGA-T-CTT---AACA-CGAAGTTT-CCGCCGAAGCCGTCAAAA-CCA	1	0	0	M00212:125:000000000-JJPTF:1:2112:21307:22274 1:N:0:CGTACTAG+AAGGAGTA: GAATCTGT-------------------------------------------------TAAGCCGAAGCCGTCAAAA----CCA	0	0	1											M00212:125:000000000-JJPTF:1:1102:18655:2066 1:N:0:CGTACTAG+ACTGCATA,Mon Jun 27 15:28:57 EDT 2022,,,,TAGCACCGTTGAATACTCCACTAAAGAAGCCACCAACTCCGCTAAATACACCTGAAATTCTTGACCAAGCACTTGAAGCAAAGCCACCAATTGCACTAAACACTCCACTAACGACACTACGAACCGAATTGAATATGCCACTAAAGAAACCAGCTACTGCACTCCATATTGACTGAACTACTCCCCAAGCACTAGAAGCAAAACTACCGATTGCGCTGAAAACGCTAGATACAACTC,P008EFASP10_S14_L001_R_001,urn:local:.:5ggy-ezqir0y	M00212:125:000000000-JJPTF:1:1102:12910:2158 1:N:0:CGTACTAG+AAGGAGTA,Mon Jun 27 15:23:28 EDT 2022,,,,AACTGTAAGTGATGAAATTCTAATAAATGCTGGCAATAATATTATTGAAGCCATTAAGCAGGTAAGCAATTAAAACATAGAAAAGAGCATGGCATGAAATATGAGATTTGGTATAGCGCAATAGACGGA,P008EFASP20_S20_L001_R_001 Copy,urn:local:.:1f-ezqi1oc
29	M00212:125:000000000-JJPTF:1:1110:26988:17849 2:N:0:CGTACTAG+ACTGCATA: GAATCTGT--TAAG--CCG--ACGCCTAGCAAGCCA---AAGA-C-CTT---TAAA-A-AAGGAA-AAAATGTCTATATTTACA-ATG	1	0	0	M00212:125:000000000-JJPTF:1:2112:5650:8544 1:N:0:CGTACTAG+AAGGAGTA: GAATCTGT-------------------------------------------------TAAGCCGAAGCCGTCAAAA----CCA	0	0	1											M00212:125:000000000-JJPTF:1:1102:18655:2066 2:N:0:CGTACTAG+ACTGCATA,Mon Jun 27 15:28:57 EDT 2022,,,,GAGTTGTATCTAGCGTTTTCAGCGCAATCGGTAGTTTTGCTTCTAGTGCTTGGGGAGTAGTTCAGTCAATATGGAGTGCAGTAGCTGGTTTCTTTAGTGGCATATTCAATTCGGTTCGTAGTGTCGTTAGTGGAGTGTTTAGTGCAATTGGTGGCTTTGCTTCAAGTGCTTGGTCAAGAATTTCAGGTGTATTTAGCGGAGTTGGTGGCTTCTTTAGTGGAGTATTCAACGGTGCTA,P008EFASP10_S14_L001_R_001,urn:local:.:5ggz-ezqir0z	M00212:125:000000000-JJPTF:1:1102:12910:2158 2:N:0:CGTACTAG+AAGGAGTA,Mon Jun 27 15:23:28 EDT 2022,,,,TCCGTCTATTGCGCTATACCAAATCTCATATTTCATGCCATGCTCTTTTCTATGTTTTAATTGCTTACCTGCTTAATGGCTTCAATAATATTATTGCCAGCATTTATTAGAATTTCATCACTTACAGTT,P008EFASP20_S20_L001_R_001 Copy,urn:local:.:1g-ezqi1oc
30	M00212:125:000000000-JJPTF:1:2112:15402:12770 2:N:0:CGTACTAG+ACTGCATA: GAATCTGT--TAAG--CCG--ACGCCTAGCAAGCCA---AAGA-C-CTT---TAAA-A-AAGGAA-AAAATGTCTATATTTACA-ATG	1	0	0	M00212:125:000000000-JJPTF:1:1111:11623:23403 1:N:0:CGTACTAG+AAGGAGTA (reversed): GAATCTGT-------------------------------------------------TAAGCCGAAGCCGTCAAAA----CCA	0	0	1											M00212:125:000000000-JJPTF:1:1102:13182:2074 1:N:0:CGTACTAG+ACTGCATA,Mon Jun 27 15:28:57 EDT 2022,,,,GTAATGCAACATTTGAGGTCGAGATATACGGTAATACAACGAAATTCGAGAACTCACTTAAAGGCGTTAATACCGCAATGTCAGGGCTTAGAGGAGAAGCTAAAAACTTACGTGAAGCTCTAAAACTTGACCCCACAAATACCGGGAAAATGGCGCAATTGCAGAAGAACTTACAAACGCAGTTGGGCTTATCACGTGACAAAGCAACAAAATTAAAAGAAGAACTTTCTACGGTTGACAAAGGTACGTCA,P008EFASP10_S14_L001_R_001,urn:local:.:5gh0-ez…	M00212:125:000000000-JJPTF:1:1102:15217:2159 1:N:0:CGTACTAG+AAGGAGTA,Mon Jun 27 15:23:28 EDT 2022,,,,CTTTGTAGGTCAATTTATTTATTTAATTGCAAGTATCAGCCCTATGTTTGCCGGTTTGGTTAAACTTATCAAGAAGAATGGTGTAAGTATTCCCGAAGTTGAAGAAGAACAAACGGAGGATAAAAAAGAATGAAATTAAAAGGAATACTTCTTAGTGTTGTCACAACGTTTGGCTTGTTGTTCGGCGCAACTAACGTACAGGCTTATGAAGTGAATAATGAATTTAATTTACAACCGTGGGAGGGAAG,P008EFASP20_S20_L001_R_001 Copy,urn:local:.:1h-ez…
31	M00212:125:000000000-JJPTF:1:2107:7693:11775 2:N:0:CGTACTAG+ACTGCATA (reversed): GTCACTTA--C--G--CTA--ACGCCGGTGACTTAG---AAGA-T-CTT---AACA-CGAAGTTG-CCGCCGAAGCCGTCAAAA-CCA	1	0	0	M00212:125:000000000-JJPTF:1:1101:25401:17172 2:N:0:CGTACTAG+AAGGAGTA (reversed): GAATCTGT-------------------------------------------------TAAGCCGAAGCCGTCAAAA----CCA	0	0	1											M00212:125:000000000-JJPTF:1:1102:13182:2074 2:N:0:CGTACTAG+ACTGCATA,Mon Jun 27 15:28:57 EDT 2022,,,,AGTAAGTTGTAGCCATTTCTTTTGACCTGCTGACGTACCTTTGTCAACCGTAGAAAGTTCTTCTTTTAATTTTGTTGCTTTGTCACGTGATAAGCCCAACTGCGTTTGTAAGTTCTTCTGCAATTGCGCCATTTTCCCGGTATTTGTGGGGTCAAGTTTTAGAGCTTCACGTAAGTTTTTAGCTTCTCCTCTAAGCCCTGACATTGCGGTATTAACGCCTTTAAGTGAGTTCTCGAATTTCGTTGTATTA,P008EFASP10_S14_L001_R_001,urn:local:.:5gh1-ezq…	M00212:125:000000000-JJPTF:1:1102:15217:2159 2:N:0:CGTACTAG+AAGGAGTA,Mon Jun 27 15:23:28 EDT 2022,,,,CTTCCCTCCCACGGTTGTAAATTAAATTCATTATTCACTTCATAAGCCTGTACGTTAGTTGCGCCGAACAACAAGCCAAACGTTGTGACAACACTAAGAAGTATTCCTTTTAATTTCATTCTTTTTTATCCTCCGTTTGTTCTTCTTCAACTTCGGGAATACTTACACCATTCTTCTTGATAAGTTTAACCAAACCGGCAAACATAGGGCTGATACTTGCAATTAAATAAATAAATTGACCTACAAAG,P008EFASP20_S20_L001_R_001 Copy,urn:local:.:1i-ez…
32	M00212:125:000000000-JJPTF:1:1101:28494:10983 1:N:0:CGTACTAG+ACTGCATA (reversed): GAATCTGT--TAAG--CCG--ACGCCTAGCAAGCCA---AAGA-C-CTT---TAAA-AAAGGAAA-AAATGTCTATATTTAC------	1	0	0	M00212:125:000000000-JJPTF:1:2101:23498:12947 2:N:0:CGTACTAG+AAGGAGTA: GAATCTGT-------------------------------------------------TAAGCCGAAGCCGTCAAAA----CCA	0	0	1											M00212:125:000000000-JJPTF:1:1102:15120:2081 1:N:0:CGTACTAG+ACTGCATA,Mon Jun 27 15:28:57 EDT 2022,,,,GACTTAGAGAGATCCAGCCAGCACTAAATAGAGCTGAAGAACTTGGATATCCTAACATGGAACTACTTAAAGCAAAGACAAAAAAAGAAATCTTTGATATCATGACAATTTGGAAAGCAACAGAGGGAAAATAAAAAATGGCAATCATTACAGTTACAGCACAAGCGAACGAAAAAAATACACGAACAGCAAGCACAGCAAAAGGCGACAAGAAAATTATTTCAGTTCCATTGTTTGAAAAAGAAAAGGGA,P008EFASP10_S14_L001_R_001,urn:local:.:5gh2-ez…	M00212:125:000000000-JJPTF:1:1102:14356:2164 1:N:0:CGTACTAG+AAGGAGTA,Mon Jun 27 15:23:28 EDT 2022,,,,CTTTCAAGCAAGAATCTCTAGTAATTACTTGACGGGGGGAAAAAACTTAATGTTTGACAAATACAAAAAGAAATGATAAGATATAAATATAATAAAGGAGAAACAAAAAATGAAAAATAAATGTGCTAAGTGTCAGCAAATTAGAAAAGCAAGTGGTGTAAGTTATTTAAAGTGCTGTGA,P008EFASP20_S20_L001_R_001 Copy,urn:local:.:1j-ezqi1od
33	M00212:125:000000000-JJPTF:1:1101:19358:26042 2:N:0:CGTACTAG+ACTGCATA: GAATCTGT--TAAG--CCG--ACGCCTAGCAAGCCA---AAGA-C-CTT---TAAA-AAAGGAAA-AAATGT----------------	1	0	0	M00212:125:000000000-JJPTF:1:1105:3084:17871 1:N:0:CGTACTAG+AAGGAGTA: GAATCTGTC--GCTAACGCCGGTGACTTA--GAAGA-T-CTT--AACACGAAGTT--TCCGCCGAAGCCGTCAAAA----CCA	0	1	0											M00212:125:000000000-JJPTF:1:1102:15120:2081 2:N:0:CGTACTAG+ACTGCATA,Mon Jun 27 15:28:57 EDT 2022,,,,TTTTACGTTAGATCCCTTTTCTTTTTCAAACAATGGAACTGAAATAATTTTCTTGTCGCCTTTTGCTGTGCTTGCTGTTCGTGTATTTTTTTCGTTCGCTTGTGCTGTAACTGTAATGATTGCCATTTTTTATTTTCCCTCTGTTGCTTTCCAAATTGTCATGATATCAAAGATTTCTTTTTTTGTCTTTGCTTTAAGTAGTTCCATGTTAGGATATCCAAGTTCTTCAGCTCTATTTAGTGCTGGCTGGG,P008EFASP10_S14_L001_R_001,urn:local:.:5gh3-ez…	M00212:125:000000000-JJPTF:1:1102:14356:2164 2:N:0:CGTACTAG+AAGGAGTA,Mon Jun 27 15:23:28 EDT 2022,,,,TCACAGCACTTTAAATAACTTACACCACTTGCTTTTCTAATTTGCTGACACTTAGCACATTTATTTTTCATTTTTTGTTTCTCCTTTATTATATTTATATCTTATCATTTCTTTTTGTATTTGTCAAACATTAAGTTTTTTCCCCCCGTCAAGTAATTACTAGAGATTCTTGCTTGAAAG,P008EFASP20_S20_L001_R_001 Copy,urn:local:.:1k-ezqi1od
34	M00212:125:000000000-JJPTF:1:1111:16790:24637 2:N:0:CGTACTAG+ACTGCATA (reversed): GTCACTTA--C--G--CTA--ACGCCGGTGACTTAG---AAGA-T-CTT---AACA-CGAAGTTT-CCGCCGAAGCCGTCAAAA-CCA	1	0	0	M00212:125:000000000-JJPTF:1:1104:7168:19760 2:N:0:CGTACTAG+AAGGAGTA (reversed): GAATCTGT-------------------------------------------------TAAGCCGAAGCCGTCAAAA----CCA	0	0	1											M00212:125:000000000-JJPTF:1:1102:16752:2082 1:N:0:CGTACTAG+ACTGCATA,Mon Jun 27 15:28:57 EDT 2022,,,,AGTCAAGACAATACCGTTAAGGTTCTCTACACCAACTTCTGACCCAATGCCTTGAAATGATTTCGAGCCGTCCTCATTTTCAGTTACTTTAATTTCAGCACTATTGGTTATTAGTTTCATCTGTGCTTGTTACGTCCTTTCTATTGCCTTGTAGGTCACTTAGATTTTTAACAGCAACTGCATTAAGGTTAGCTATGTAAACATCTCCACCCTCAATTGGTTGCTCGCCCATTTTAACAAGAAGCTGATT,P008EFASP10_S14_L001_R_001,urn:local:.:5gh4-ezq…	M00212:125:000000000-JJPTF:1:1102:17135:2170 1:N:0:CGTACTAG+AAGGAGTA,Mon Jun 27 15:23:28 EDT 2022,,,,AACAGAAACAATCTATGACGCTGACGGAAACGTCGAAAAAGTAAAGGTTAAAGAAAAAGAACTGGATAAAGATAGCTTGGTAGCGATGATGGTTGCTAAGGCCGGAAACCCTGAACTTTATAACCCTACTGAATGGCGGAGATTGCAACAGGAAGAATCAAGCGCTCATGACCTTAAAGCTAAAATCGAAGAACTTGATGACTATAAACTAAGTAAGTACGAAACACCAAAAATTGAAGTGCCGAAAGGGT,P008EFASP20_S20_L001_R_001 Copy,urn:local:.:1l…
35	M00212:125:000000000-JJPTF:1:2112:12099:12772 1:N:0:CGTACTAG+ACTGCATA: GTCACTTA--C--G--CTA--ACGCCGGTGACTTAG---AAGA-T-CTT---AACA-CGAAGTTT-CCGCCGAAGCCGTCAAAA-CCA	1	0	0	M00212:125:000000000-JJPTF:1:1108:22122:20764 2:N:0:CGTACTAG+AAGGAGTA (reversed): GAATCTGTC--GCTAACGCCGGTGACTTA--GAAGA-T-CTT--AACACGAAGTT--TCCGCCGAAGCCGTCAAAA----CCA	0	1	0											M00212:125:000000000-JJPTF:1:1102:16752:2082 2:N:0:CGTACTAG+ACTGCATA,Mon Jun 27 15:28:57 EDT 2022,,,,TATTAATGGTCCTATTTTTACACAGAATCAGCTTCTTGTTAAAATGGGCGAGCAACCAATTGAGGGTGGAGATGTTTACATAGCTAACCTTAATGCAGTTGCTGTTAAAAATCTAAGTGACCTACAAGGCAATAGAAAGGACGTAACAAGCACAGATGAAACTAATAACCAATAGTGCTGAAATTAAAGTAACTGAAAATGAGGACGGCTCGAAATCATTTCAAGGCATTGGGTCAGAAGTTGGTGTAGAG,P008EFASP10_S14_L001_R_001,urn:local:.:5gh5-ez…	M00212:125:000000000-JJPTF:1:1102:17135:2170 2:N:0:CGTACTAG+AAGGAGTA,Mon Jun 27 15:23:28 EDT 2022,,,,TCGCTGCGTAGGCAATAGCTCAATTTTCATTAGGTTTCCAGTAGTCAGGTAGAAGTTGTCTTGTATCCATTCAATAGCTTGTGTAACACGGTCATAGCGATAAATATACTTGTTGTGAATACGTATTTGCTTCTGAATAGTCTTGCGAATGTACTTATTAATAATAATGCCGTTTTCTTTGTTGTATTCCAACATTTTATTTAAATAATACATTTATTCAAACCCTTTCGGCACTTCAATTTTTGGTGTTT,P008EFASP20_S20_L001_R_001 Copy,urn:local:.:1m…
36	M00212:125:000000000-JJPTF:1:1102:22187:4901 1:N:0:CGTACTAG+ACTGCATA (reversed): GTCACTTA--C--G--CTA--ACGCCGGTGACTTAG---AAGA-T-CTT---AACA-CGAAGTTT-CCGCCGAAGCCGTCAAAA-CCA	1	0	0	M00212:125:000000000-JJPTF:1:2103:24491:11599 1:N:0:CGTACTAG+AAGGAGTA (reversed): GAATCTGT-------------------------------------------------TAAGCCGAAGCCGTCAAAA----CCA	0	0	1											M00212:125:000000000-JJPTF:1:1102:19252:2083 1:N:0:CGTACTAG+ACTGCATA,Mon Jun 27 15:28:57 EDT 2022,,,,CAAATATATTGAGCGAACCGTTACCACCTTGCGCTCGCAAAGTATCATTTGTTTGCTTTTTGAAAGCCGTTTTAAAAGAAGTAAACTCTAGCCCTTGTTTTGTACTCTTGAAAATCTTGTTTTCATTGTACACTCTTAATGTATCACTTGCTTCCGTTTGATTCCTAACTTGGTCAAATAC,P008EFASP10_S14_L001_R_001,urn:local:.:5gh6-ezqir0z	M00212:125:000000000-JJPTF:1:1102:15831:2176 1:N:0:CGTACTAG+AAGGAGTA,Mon Jun 27 15:23:28 EDT 2022,,,,GTAATTACAGTTTCATAAGAACAAAACGGAGGAAGTAGATGATAGATTATATTAAGGTCTATTGTGGTATTCCGATTTTAGTAACAGCTTATGATAGTAAACTTATCTTATTCCGTTCAATAGCTATTAAATTGCTAGAAAAAAATGGTATTAAAGCTGACGAAACAAGCGTATTAGTTAAAGACTTTATCTCTTGTTATTGTCGGCTTAATATTGTTGATGAACCAGCAGAACAATGGCGAAATGCTGAA,P008EFASP20_S20_L001_R_001 Copy,urn:local:.:1n…
37	M00212:125:000000000-JJPTF:1:1112:23883:16368 1:N:0:CGTACTAG+ACTGCATA: GAATCTGT--------------------------------------------------------T-AAGCCGAAGCCGTCAAAA-CCA	0	0	1	M00212:125:000000000-JJPTF:1:1104:22346:22773 1:N:0:CGTACTAG+AAGGAGTA: GAATCTGT-------------------------------------------------TAAGCCGAAGCCGTCAAAA----CCA	0	0	1											M00212:125:000000000-JJPTF:1:1102:19252:2083 2:N:0:CGTACTAG+ACTGCATA,Mon Jun 27 15:28:57 EDT 2022,,,,GTATTTGACCAAGTTAGGAATCAAACGGAAGCAAGAGATACATTAAGAGTGTACAATGAAAACAAGATTTTCAAGAGCACAAAACAAGGGCTAGAGTTTACTTCTTTTAAAACGACTTTCAAAAAGCAAACAAATGATACTTTGCGAGCGCAAGGTGGTAACAGTTCACTCAATATATTTG,P008EFASP10_S14_L001_R_001,urn:local:.:5gh7-ezqir0z	M00212:125:000000000-JJPTF:1:1102:15831:2176 2:N:0:CGTACTAG+AAGGAGTA,Mon Jun 27 15:23:28 EDT 2022,,,,CGATAGGCTTTATAACATTAGCTTCTGCACCGTTCTTCTTCTTAACAGTCGTTTCTACCTGTAATGTAACTTGTGAGAATATCATTAAATACCTCCATAATACATTAACTCTTGCAAAGAAGCCAAACGTTTCATTTCAGCATTTCGCCATTGTTCTGCTGGTTCATCAACAATATTAAGCCGACAATAACAAGAGATAAAGTCTTTAACTAATACGCTTGTTTCGTCAGCTTTAATACCATTTTTTTCTA,P008EFASP20_S20_L001_R_001 Copy,urn:local:.:1o…
38	M00212:125:000000000-JJPTF:1:2106:11723:11309 2:N:0:CGTACTAG+ACTGCATA (reversed): GTCACTTA--C--G--CTA--ACGCCGGTGACTTAG---AAGA-T-CTT---AACA-CGAAGTTT-CCGCCGAAGCCGTCAAAA-CCA	1	0	0	M00212:125:000000000-JJPTF:1:1104:22346:22773 2:N:0:CGTACTAG+AAGGAGTA (reversed): GAATCTGT-------------------------------------------------TAAGCCGAAGCCGTCAAAA----CCA	0	0	1											M00212:125:000000000-JJPTF:1:1102:11422:2101 1:N:0:CGTACTAG+ACTGCATA,Mon Jun 27 15:28:57 EDT 2022,,,,ATCACACAGACCCATACGGTTACCTTGCGGAAATGGGAATATCAAAGGCTCAACTTGCCAAGGACCTTGCCAACGGTGTAAGCGGTGAATCTGTTAAGCCGACGCCTAGCAAGCCAAAGACCTTTAAAAAAGGAAAAAATGTCTATATTTACAATGGCCATAAATCTCACAATGGGCCGGTAGTACCATTCGTAGCTGGTGCAAGTTTGTGGACACAAGTTGGAACTATCACGGAGGTCAAACAGGGTG,P008EFASP10_S14_L001_R_001,urn:local:.:5gh8-ezqi…	M00212:125:000000000-JJPTF:1:1102:15763:2182 1:N:0:CGTACTAG+AAGGAGTA,Mon Jun 27 15:23:28 EDT 2022,,,,AGCTTGTTCCAGTTGCTCTTTTTGACGCTGTAAGCTCAAGTTATGGTTGATGTAAGCAATTTGCTGTGCGTGTCGTCCAAGTTTGCCTTGCGTATTAAGCTCGATTAGTTTAGCCAGTCCGTCGCCAAGAATTTCATCAGCTACAAGATTATACTTGTATTTTTTATTTGTGTTTCGTACGTAGTTGTCAAGTGTTTGTTTAATTTTAAGTTTTTTGTGTAGTTCTCTTAATGTTGTCAATTTAATACTC,P008EFASP20_S20_L001_R_001 Copy,urn:local:.:1p-…
39	M00212:125:000000000-JJPTF:1:1110:17336:8672 1:N:0:CGTACTAG+ACTGCATA: GTCACTTA--C--G--CTA--ACGCCGGTGACTTAG---AAGA-T-CTT---AACA-CGAAGTTT-CCGCCGAAGCCGTCAAAA-CCA	1	0	0	M00212:125:000000000-JJPTF:1:1112:7715:15990 1:N:0:CGTACTAG+AAGGAGTA: GAATCTGT-------------------------------------------------TAAGCCGAAGCCGTCAAAA----CCA	0	0	1											M00212:125:000000000-JJPTF:1:1102:11422:2101 2:N:0:CGTACTAG+ACTGCATA,Mon Jun 27 15:28:57 EDT 2022,,,,CTGTCCCACCAATCCACACGTAGCCATCACCGACCGTAATCTCGTCATATTTAAAGACAGCCCCTTGTTTCCAGGTCCCGTACACAGGCGCATAGATACTTGGACGTCCAGATCTTAAAATGATCGCGTCGACACCGATTGTAAACTGGTTTACTGGTTTTGACGGCTTCGGCGGAAACTTCGTGTTAAGATCTTCTAAGTCACCGGCGTTAGCGTAAGTGACAAATTTTCCAGAATTCTCTATTTTGTAT,P008EFASP10_S14_L001_R_001,urn:local:.:5gh9-ez…	M00212:125:000000000-JJPTF:1:1102:15763:2182 2:N:0:CGTACTAG+AAGGAGTA,Mon Jun 27 15:23:28 EDT 2022,,,,GTTAGTTAAAATTAACGCTTTGAAGTTTGGTAAAATATATGAAGGAGTATTAAATTGACAACATTAAGAGAACTACACAAAAAACTTAAAATTAAACAAACACTTGACAACTACGTACGAAACACAAATAAAAAATACAAGTATAATCTTGTAGCTGATGAAATTCTTGGCGACGGACTGGCTAAACTAATCGAGCTTAATACGCAAGGCAAACTTGGACGACACGCACAGCAAATTGCTTACATCAACCA,P008EFASP20_S20_L001_R_001 Copy,urn:local:.:1q…
40	M00212:125:000000000-JJPTF:1:1105:15005:3530 2:N:0:CGTACTAG+ACTGCATA (reversed): GTCACTTA--C--G--CTA--ACGCCGGTGACTTAG---AAGA-T-CTT---AACA-CGAAGTTT-CCGCCGAAGCCGTCAAAA-CCA	1	0	0	M00212:125:000000000-JJPTF:1:1112:7715:15990 2:N:0:CGTACTAG+AAGGAGTA (reversed): GAATCTGT-------------------------------------------------TAAGCCGAAGCCGTCAAAA----CCA	0	0	1											M00212:125:000000000-JJPTF:1:1102:11936:2109 1:N:0:CGTACTAG+ACTGCATA,Mon Jun 27 15:28:57 EDT 2022,,,,GTTAGGAATCAAACGGAAGCAAGTGATACATTAAGAGTGTACAATGAAAACAAGATTTTCAAGAGTACAAAACAAGGGCTAGAGTTTACTTCTTTTAAAACGACTTTCAAAAAGCAAACAAATGATACTTTGCGAGCGCAAGGTGGTAACAGTTCACTCAATATATTTGATGAAGTTCATACATATGGAGAAGATATAACAGAATCAGTTAATAAAGGTTCACGTCAAAAACAAGATAACTGGCAAAGTAT,P008EFASP10_S14_L001_R_001,urn:local:.:5gha-ez…	M00212:125:000000000-JJPTF:1:1102:16605:2192 1:N:0:CGTACTAG+AAGGAGTA,Mon Jun 27 15:23:28 EDT 2022,,,,CAATTAAGGACTTCATCTAAATCAGATCCTGCCATACTAATCAAAGTATCAGAACCGACATCAGATTTTTTATATTTTACATGATTAAATTCGACTTTTGTTATTTCATTAGCGATTTTATTATGAATGTTAGTCACAAAGGCACTTGTATATTCTACCGCTTCGTTTTGCCACGCTGTGACTCTTTGAGTATCATTGTTTAGTTTTCCACGTGAAAATGATACCACTTTTCCGAATAAGTTCAATTTTT,P008EFASP20_S20_L001_R_001 Copy,urn:local:.:1r-…
41	M00212:125:000000000-JJPTF:1:2103:19106:5317 1:N:0:CGTACTAG+ACTGCATA (reversed): GAATCTGT--TAAG--CCG--ACGCCTAGCAAGCCA---AAGA-C-CTT---TAAA-A-AAGGAA-AAAATGTCTATATTTACA-ATG	1	0	0	M00212:125:000000000-JJPTF:1:2105:25971:13406 1:N:0:CGTACTAG+AAGGAGTA (reversed): GAATCTGT-------------------------------------------------TAAGCCGAAGCCGTCAAAA----CCA	0	0	1											M00212:125:000000000-JJPTF:1:1102:11936:2109 2:N:0:CGTACTAG+ACTGCATA,Mon Jun 27 15:28:57 EDT 2022,,,,CGCCAGAAGTGATATAAATACTTTGCCAGTTATCTTGTTTTTGACGTGAACCTTTATTAACTGATTCTGTTATATCTTCTCCATATGTATGAACTTCATCAAATATATTGAGTGAACTGTTACCACCTTGCGCTCGCAAAGTATCATTTGTTTGCTTTTTGAAAGTCGTTTTAAAAGAAGTAAACTCTAGCCCTTGTTTTGTACTCTTGAAAATCTTGTTTTCATTGTACACTCTTAATGTATCACTTG,P008EFASP10_S14_L001_R_001,urn:local:.:5ghb-ezqi…	M00212:125:000000000-JJPTF:1:1102:16605:2192 2:N:0:CGTACTAG+AAGGAGTA,Mon Jun 27 15:23:28 EDT 2022,,,,GTGATAAGATGACTTGCGTAAGATGTGGTGCATTCGGTGCTAAAAAGTACGAAGTTGACCATATTGTAGAACTAACTTGGGAAAACCTTGATGATTGGAGTATTGCGCTGAACCCTGATAACCTACAACTCCTTTGTAAGTCTTGCCATAACAAGAAGACAAGCGAGTATAAACGTGGGAAAGGTGTAAGTTTATGGTAGAAAGGGGAAAAATTGAACTTATTCGGAAAAGTGGTATCATTTTCACGTGGA,P008EFASP20_S20_L001_R_001 Copy,urn:local:.:1s…
42	M00212:125:000000000-JJPTF:1:1110:5539:22335 1:N:0:CGTACTAG+ACTGCATA: GTCACTTA--C--G--CTA--ACGCCGGTGACTTAG---AAGA-T-CTT---AACA-CGAAGTTT-CCGCCGAAGCCGTCAAAA-CCA	1	0	0	M00212:125:000000000-JJPTF:1:2109:13040:15600 1:N:0:CGTACTAG+AAGGAGTA (reversed): GAATCTGTC--GCTAACGCCGGTGACTTA--GAAGA-T-CTT--AACACGAAGTT--TCCGCCGAAGCCGTCAAAA----CCA	0	1	0											M00212:125:000000000-JJPTF:1:1102:18270:2110 1:N:0:CGTACTAG+ACTGCATA,Mon Jun 27 15:28:57 EDT 2022,,,,GTATGTAGTCGGTTCAATAGCTGGTGGTAAAAGTAAAGACCCTTTGGAACGTGCAAAGATAATTGCTGACGGTATAACAGAAGTCATTGAGCATTATAACTTATTTGATTATTTTATTTATATTGAAGAACCTATTATCACGTTCAAGTCTAAAGG,P008EFASP10_S14_L001_R_001,urn:local:.:5ghc-ezqir0z	M00212:125:000000000-JJPTF:1:1102:13967:2206 1:N:0:CGTACTAG+AAGGAGTA,Mon Jun 27 15:23:28 EDT 2022,,,,GTTCTATTGTCGCTTGAAACGCTATTTGTGCTTAAACCGTAACCGCTAGAAGATAAGTTAAATTCTGGCAAGCCTACTACCATAGAACCTTTAAACATTTTGCCAAGTTTCCCAGCGATACCATTAATAGCTCCTGATACTTTTTCAATCGTACCTGTTACGCCACCAAGAACTCTGTCTATCGTGTCTTTGATTCCTC,P008EFASP20_S20_L001_R_001 Copy,urn:local:.:1t-ezqi1of
43	M00212:125:000000000-JJPTF:1:1101:7762:7893 2:N:0:CGTACTAG+ACTGCATA (reversed): GAATCTGT--TAAG--CCG--ACGCCTAGCAAGCCA---AAGA-C-CTT---TAAA-AAAGGAAA-AAATGACTATATTTACAA-TGG	1	0	0	M00212:125:000000000-JJPTF:1:1101:27684:15857 1:N:0:CGTACTAG+AAGGAGTA (reversed): GAATCTGT-------------------------------------------------TAAGCCGAAGCCGTCAAAA----CCA	0	0	1											M00212:125:000000000-JJPTF:1:1102:18270:2110 2:N:0:CGTACTAG+ACTGCATA,Mon Jun 27 15:28:57 EDT 2022,,,,CCTTTAGACTTGAACGTGATAATAGGTTCTTCAATATAAATAAAATAATCAAATAAGTTATAATGCTCAATGACTTCTGTTATACCGTCAGCAATTATCTTTGCACGTTCCAAAGGGTCTTTACTTTTACCACCAGCTATTGAACCGACTACATAC,P008EFASP10_S14_L001_R_001,urn:local:.:5ghd-ezqir0z	M00212:125:000000000-JJPTF:1:1102:13967:2206 2:N:0:CGTACTAG+AAGGAGTA,Mon Jun 27 15:23:28 EDT 2022,,,,GAGGAATCAAAGACACGATAGACAGAGTTCTTGGTGGCGTAACAGGTACGATTGAAAAAGTATCAGGAGCTATTAATGGTATCGCTGGGAAACTTGGCAAAATGTTTAAAGGTTCTATGGTAGTAGGCTTGCCAGAATTTAACTTATCTTCTAGCGGTTACGGTTTAAGCACAAATAGCGTTTCAAGCGACAATAGAAC,P008EFASP20_S20_L001_R_001 Copy,urn:local:.:1u-ezqi1of
44	M00212:125:000000000-JJPTF:1:2103:25317:19084 2:N:0:CGTACTAG+ACTGCATA (reversed): GAATCTGT--------------------------------------------------------T-AAGCCGAAGCCGTCAAAA-CCA	0	0	1	M00212:125:000000000-JJPTF:1:1108:8068:7362 1:N:0:CGTACTAG+AAGGAGTA: GAATCTGT-------------------------------------------------TAAGCCGAAGCCGTCAAAA----CCA	0	0	1											M00212:125:000000000-JJPTF:1:1102:16324:2117 1:N:0:CGTACTAG+ACTGCATA,Mon Jun 27 15:28:57 EDT 2022,,,,GAACTGGAGTTATAAACGCTAAGAGCCCAACTGAGCATACTTTACTTGATGATGTTATTATTAATAGCCTAGTCAATAAAAAGGATATTCCTTGGACTGATTTAAATAGGGCTAGTGGAGTAGGTTCAACTGGAATATTACAGGCAAGAATTATTAATAGTGTAATTTACGTTAGAGGAAATAGCATTCCTGTGCCAAATGTCGCACCGAATTTCATTGTTCCGGTTGGCACTTTCCCACCTGCTTTTGGA,P008EFASP10_S14_L001_R_001,urn:local:.:5ghe-ez…	M00212:125:000000000-JJPTF:1:1102:11345:2207 1:N:0:CGTACTAG+AAGGAGTA,Mon Jun 27 15:23:28 EDT 2022,,,,ATATCTACCAAGTCATTAACATATAAAGGCAAAAGCTCATTTTGGTTGAAAATTAATCTTGTGACGATTGTAGAGGGCGAAACTTCTGCTTTAATAGTTGATATATCTGGAGGGTTTCCGTGTTCATCTCTATCATAAAATAATGTTTTTGCTGTCCTTACTTCTGGCAAGTCTGTTCCGTCTCCGCCATAAGTGCTATAATCAATGACATCTCCATTATTTTTTGCTGTGTACATTTTAGGAGGGT,P008EFASP20_S20_L001_R_001 Copy,urn:local:.:1v-ezq…
45	M00212:125:000000000-JJPTF:1:1101:12356:4058 1:N:0:CGTACTAG+ACTGCATA (reversed): GTCACTTA--C--G--CTA--ACGCCGGTGACTTAG---AAGA-T-CTT---AACA-CGAAGTTT-CCGCCGAAGCCGTCAAAA-CCA	1	0	0	M00212:125:000000000-JJPTF:1:2109:16846:9488 1:N:0:CGTCCTAG+AAGGAGTA (reversed): GTCACTTAC--GCTAACGCCGGTGACTTA--GAAGA-T-CTT--AACACGAAGTT--TCCGCCGAAGCCGTCAAAA----CCA	0	1	0											M00212:125:000000000-JJPTF:1:1102:16324:2117 2:N:0:CGTACTAG+ACTGCATA,Mon Jun 27 15:28:57 EDT 2022,,,,GATAAAACGAAAGATATTGTTTTTCCGTTCATTGAAGTGTTGTTTGGATTACCTACTACAATACCACTTGGAGACATGTTGATTAAAGATAACGACAGGTTTCCATGAGAATAAAATGTACCAGCAGTATCAAATTGAGGTAGATTTGTTCCAAAAGCAGGTGGGAAAGTGCCAACCGGAACAATGAAATTCGGTGCGACATTTGGCACAGGAATGCTATTTCCTCTAACGTAAATTACACTATTAATAAT,P008EFASP10_S14_L001_R_001,urn:local:.:5ghf-ez…	M00212:125:000000000-JJPTF:1:1102:11345:2207 2:N:0:CGTACTAG+AAGGAGTA,Mon Jun 27 15:23:28 EDT 2022,,,,GGAAGATATTAAGCAAAGCGTGATAATGGACACGGAAACAATAACAGAACGTTCGGCTTATAATTTCGCTGTCGTATTCGTTAAGAATAAGGAAACAGACGACTATACAGACCCTCCTAAAATGTACACAGCAAAAAATAATGGAGATGTCATTGATTATAGCACTTATGGCGGAAACGGAACAGACTTGCCCGAAGTAAGGACAGCAAAAAACTTATTTTTTGATAGAGATGAACACGGACACCCTCCAA,P008EFASP20_S20_L001_R_001 Copy,urn:local:.:1w…
46	M00212:125:000000000-JJPTF:1:2114:22362:26503 1:N:0:CGTACTAG+ACTGCATA: GTCACTTA--C--G--CTA--ACGCCGGTGACTTAG---AAGA-T-CTT---AACA-CGAAGTTT-CCGCCGAAGCCGTCAAAA-CCA	1	0	0	M00212:125:000000000-JJPTF:1:2106:24253:7992 2:N:0:CGTACTAG+AAGGAGTA: GAATCTGTC--GCTAACGCCGGTGACTTA--GAAGA-T-CTT--AACACGAAGTT--TCCGCCGAAGCCGTCAAAA----CCA	0	1	0											M00212:125:000000000-JJPTF:1:1102:16382:2121 1:N:0:CGTACTAG+ACTGCATA,Mon Jun 27 15:28:57 EDT 2022,,,,TACTGGTACTGTTTATTTGCCTTGTGGTGCAGGTGGTCAAGCATGGCAATAAATTTACTTAATACATCAAGCATAGCTAAAGAAATGCAAACTAAAGTAACAGAACGCATGGGAGATTGGTTTGAAGCAGAGTTTAAAGCGAAGGCTAATAGCGCAAGCCGAAGGACTAGATTAATCAGAAGCCACGGTCATACCTATAC,P008EFASP10_S14_L001_R_001,urn:local:.:5ghg-ezqir10	M00212:125:000000000-JJPTF:1:1102:12735:2237 1:N:0:CGTACTAG+AAGGAGTA,Mon Jun 27 15:23:28 EDT 2022,,,,CATTTTCAACATAAGGGTTTCCACTCGACTCCTTATAAATAACATCAAGCCATTTACCAGCACTTACTCCTGTCTTGCTTGCCATATAATTCGCAGCTATTTCTGGACTTACGCTAGACCAATCCGCCCCAACATTGCCATTAATTGCTTCGTTTGGTACAGCTCCCTCATTTTCATCTTTTCCACTAACTTCTTGCGTCCTTTCGGTGTCAAGTTGTTCAGTTGCCTTATCATGTTCTCTTGCGATT,P008EFASP20_S20_L001_R_001 Copy,urn:local:.:1x-ez…
47	M00212:125:000000000-JJPTF:1:2105:18216:15820 2:N:0:CGTACTAG+ACTGCATA (reversed): GTCACTTA--C--G--CTA--ACGCCGGTGACTTAG---AAGA-T-CTT---AACA-CGAAGTTT-CCGCCGAAGCCGTCAAAA-CCA	1	0	0	M00212:125:000000000-JJPTF:1:2112:19974:16243 2:N:0:CGTACTAG+AAGGAGTA: GAATCTGT-------------------------------------------------TAAGCCGAAGCCGTCAAAA----CCA	0	0	1											M00212:125:000000000-JJPTF:1:1102:16382:2121 2:N:0:CGTACTAG+ACTGCATA,Mon Jun 27 15:28:57 EDT 2022,,,,GTATAGGTATGACCGTGGCTTCTGATTAATCTAGTCCTTCGGCTTGCGCTATTAGCCTTCGCTTTAAACTCTGCTTCAAACCAATCTCCCATGCGTTCTGTTACTTTAGTTTGCATTTCTTTAGCTATGCTTGATGTATTAAGTAAATTTATTGCCATGCTTGACCACCTGCACCACAAGGCAAATAAACAGTACCAGTA,P008EFASP10_S14_L001_R_001,urn:local:.:5ghh-ezqir10	M00212:125:000000000-JJPTF:1:1102:12735:2237 2:N:0:CGTACTAG+AAGGAGTA,Mon Jun 27 15:23:28 EDT 2022,,,,GGCAAATAACAACTTTAATGATATTGTGGCACAATTATATCAACAAGAGTTTAAAACGCAAGAGAAAGCAAAATATGAGCATATAAGGCAAGCTAAGGAGAAAGCACTTGAAGAACAACGAATTAGTGAAGAAAATAAACGAAGAGTTGAAGCTGAAAAACGAGCCGAAGCTGACAGAATCGCAAGAGAACATGATAAGGCAACTGAACAACTTGACACCGAAAGGACGCAAGAAGTTAGTGGAAAAGATG,P008EFASP20_S20_L001_R_001 Copy,urn:local:.:1y…
48	M00212:125:000000000-JJPTF:1:2110:15177:10504 2:N:0:CGTACTAG+ACTGCATA: GAATCTGT--TAAG--CCG--ACGCCTAGCAAGCCA---AAGA-C-CTT---TAAA-AAAGGAAA-AAATGTCTATATTTAC------	1	0	0	M00212:125:000000000-JJPTF:1:1108:8068:7362 2:N:0:CGTACTAG+AAGGAGTA (reversed): GAATCTGT-------------------------------------------------TAAGCCGAAGCCGTCAAAA----CCA	0	0	1											M00212:125:000000000-JJPTF:1:1102:20002:2124 1:N:0:CGTACTAG+ACTGCATA,Mon Jun 27 15:28:57 EDT 2022,,,,ATTATACGAGGTCGGTCAATTTGTATCAATTGGTGGTTATCCGTATGGCGGTAGAAAATTTAGATTATTAGAGCTTTCAATTACTGATAACCCAGTTTTAGATAAAGCGAAGATAATTTCAAGAAAGGTTAAAAATGACAATTAAAAAC,P008EFASP10_S14_L001_R_001,urn:local:.:5ghi-ezqir10	M00212:125:000000000-JJPTF:1:1102:18138:2251 1:N:0:CGTACTAG+AAGGAGTA,Mon Jun 27 15:23:28 EDT 2022,,,,TTCAGTAACTGACCATTCATAAGACTACAAGCGCAACAACCTAAAAAAATAACTAAGTAAAGGGA,P008EFASP20_S20_L001_R_001 Copy,urn:local:.:1z-ezqi1og
49	M00212:125:000000000-JJPTF:1:1101:12356:4058 2:N:0:CGTACTAG+ACTGCATA: GTCACTTA--C--G--CTA--ACGCCGGTGACTTAG---AAGA-T-CTT---AACA-CGAAGTTT-CCGCCGAAGCCGTCAAAA-CCA	1	0	0	M00212:125:000000000-JJPTF:1:1106:21210:14532 1:N:0:CGTACTAG+AAGGAGTA: GAATCTGT-------------------------------------------------TAAGCCGAAGCCGTCAAAA----CC-	0	0	1											M00212:125:000000000-JJPTF:1:1102:20002:2124 2:N:0:CGTACTAG+ACTGCATA,Mon Jun 27 15:28:57 EDT 2022,,,,GTTTTTAATTGTCATTTTTAACCTTTCTTGAAATTATCTTCGCTTTATCTAAAACTGGGTTATCAGTAATTGAAAGCTCTAATAATCTAAATTTTCTACCGCCATACGGATAACCACCAATTGATACAAATTGACCGACCTCGTATAAT,P008EFASP10_S14_L001_R_001,urn:local:.:5ghj-ezqir10	M00212:125:000000000-JJPTF:1:1102:18138:2251 2:N:0:CGTACTAG+AAGGAGTA,Mon Jun 27 15:23:28 EDT 2022,,,,TCCCTTTACTTAGTTATTTTTTTAGGTTGTTGCGCTTGTAGTCTTATGAATGGTCAGTTACTGAA,P008EFASP20_S20_L001_R_001 Copy,urn:local:.:20-ezqi1og
50	M00212:125:000000000-JJPTF:1:2107:24639:10600 2:N:0:CGTACTAG+ACTGCATA (reversed): GAATCTGT--------------------------------------------------------T-AAGCCGAAGCCGTCAAAA-CCA	0	0	1	M00212:125:000000000-JJPTF:1:1106:16954:20279 2:N:0:CGTACTAG+AAGGAGTA (reversed): ------GTC--GCTAACGCCGGTGACTTA--GAAGA-T-CTT--AACACGAAGTT--TCCGCCGAAGCCGTCAAAA----CCA	0	1	0											M00212:125:000000000-JJPTF:1:1102:18212:2132 1:N:0:CGTACTAG+ACTGCATA,Mon Jun 27 15:28:57 EDT 2022,,,,TCATGATACAAGTCAATTAATTCTTTCAAAGTTGCAAACTTGAATAGC,P008EFASP10_S14_L001_R_001,urn:local:.:5ghk-ezqir10	M00212:125:000000000-JJPTF:1:1102:15877:2282 1:N:0:CGTACTAG+AAGGAGTA,Mon Jun 27 15:23:28 EDT 2022,,,,ATATACGACATCTTCGGAGGAGGTGGAGCAATTACAGCCGAATGTATTTTAAATGGCTTAGAAGTGCATTATAACGACTTAGACAAGGATATAACCAACGCATTTGAACGGGTTATTTCGCAAGACCATGAGTGGATAAAAACCCTTATTATTTCAAGACAGGAGTTCCTCGAGATTAAGGCTAAAGAGAGCAAGACAACAGACGACTTTTTGAAGTTGACAATACAGAGAGCTATAAAAATACTTTGGCA,P008EFASP20_S20_L001_R_001 Copy,urn:local:.:21…
51	M00212:125:000000000-JJPTF:1:1110:5539:22335 2:N:0:CGTACTAG+ACTGCATA (reversed): GTCACTTA--C--G--CTA--ACGCCGGTGACTTAG---AAGA-T-CTT---AACA-CGAAGTTT-CCGCCGAAGCCGTCAAAA-CCA	1	0	0	M00212:125:000000000-JJPTF:1:1102:17544:12352 1:N:0:CGTACTAG+AAGGAGTA (reversed): GAATCTGT-------------------------------------------------TAAGCCGAAGCCGTCAAAA----CCA	0	0	1											M00212:125:000000000-JJPTF:1:1102:18212:2132 2:N:0:CGTACTAG+ACTGCATA,Mon Jun 27 15:28:57 EDT 2022,,,,GCTATTCAAGTTTGCAACTTTGAAAGAATTAATTGACTTGTATCATGA,P008EFASP10_S14_L001_R_001,urn:local:.:5ghl-ezqir10	M00212:125:000000000-JJPTF:1:1102:15877:2282 2:N:0:CGTACTAG+AAGGAGTA,Mon Jun 27 15:23:28 EDT 2022,,,,GGCCTGTTTAGTATTACCACTTAAACCAAATGCTGCCAAAGTATTTTTATAGCTCTCTGTATTGTCAACTTCAAAAAGTCGTCTGTTGTCTTGCTCTCTTTAGCCTTAATCTCGAGGAACTCCTGTCTTGAAATAATAAGGGTTTTTATCCACTCATGGTCTTGCGAAATAACCCGTTCAAATGCGTTGGTTATATCCTTGTCTAAGTCGTTATAATGCACTTCTAAGCCATTTAAAATACATTCGG,P008EFASP20_S20_L001_R_001 Copy,urn:local:.:22-ezq…
52	M00212:125:000000000-JJPTF:1:2111:10850:26259 1:N:0:CGTACTAG+ACTGCATA: GTCACTTA--C--G--CTA--ACGCCGGTGACTTAG---AAGA-T-CTT---AACA-CGAAGTTT-CCGCCGAAGCCGTCAAAA-CCA	1	0	0	M00212:125:000000000-JJPTF:1:1109:8405:9465 1:N:0:CGTACTAG+AAGGAGTA (reversed): GAATCTGT-------------------------------------------------TAAGCCGAAGCCGTCAAAA----CCA	0	0	1											M00212:125:000000000-JJPTF:1:1102:18802:2139 1:N:0:CGTACTAA+ACTGCATA,Mon Jun 27 15:28:57 EDT 2022,,,,GACTTAGAAAAATCGGTTATGACCCAGCACGATATGAAATTTTAAAAGGACTGATTGAACGTTATTTCTTTGACAAAGACGGAGATAACCAAAGAGCGATTCGACAAGGTTTCTCAATGAACGACTATATCAAGCTATTAAAATCTAAGTTAGTGGAAAATAAACTTATCCATAACCAAAAAGTCATGCAGTGGGCTTTAAATAATACTGCTGTTAAAATCGGACAAAGCGGGGATTATATGTATACCAAA,P008EFASP10_S14_L001_R_001,urn:local:.:5ghm-ez…	M00212:125:000000000-JJPTF:1:1102:10764:2287 1:N:0:CGTACTAG+AAGGAGTA,Mon Jun 27 15:23:28 EDT 2022,,,,AGTATCAATTGATAGTGCTACTGGCTCACTCAAGCCTGCGGTTATAGGCATTGACTATGCTCAAGCTCACCCAGTTGGCTCGGTAGTCTCAAATAACTCAAATTTATCATCAGGATATTCTACCGGAACATGGGAAAATATCGGTTCAGCAGTAATTGGTTCAGTAACAGTATATCATTGGCAACGCACTGCATAAAAACATAAAAAGGAAAATAAAAAATGAAATTAGATTATAACTCACGTGAGATTTT,P008EFASP20_S20_L001_R_001 Copy,urn:local:.:23…
53	M00212:125:000000000-JJPTF:1:2111:10850:26259 2:N:0:CGTACTAG+ACTGCATA (reversed): GTCACTTA--C--G--CTA--ACGCCGGTGACTTAG---AAGA-T-CTT---AACA-CGAAGTTT-CCGCCGAAGCCGTCAAAA-CCA	1	0	0	M00212:125:000000000-JJPTF:1:2111:11814:21107 2:N:0:CGTACTAG+AAGGAGTA: GAATCTGT-------------------------------------------------TAAGCCGAAGCCGTCAAAA----CCA	0	0	1											M00212:125:000000000-JJPTF:1:1102:18802:2139 2:N:0:CGTACTAA+ACTGCATA,Mon Jun 27 15:28:57 EDT 2022,,,,CTCTCTGACTGTGTCAACGTTATACTTCATCTGACACCGCCATTTCTAAAGCCATTGTCAAAGCAACAGTAGGGTCAATTTTATCTTTTTCAAGTTTTTTGGTATACATATAATCCCCGCTTTGTCCGATTTTAACAGCAGTATTATTTAAAGCCCACTGCATGACTTTTTGGTTATGGATAAGTTTATTTTCCACTAACTTAGATTTTAATAGCTTGATATAGTCGTTCATTGAGAAACCTTGTCGAAT,P008EFASP10_S14_L001_R_001,urn:local:.:5ghn-ezq…	M00212:125:000000000-JJPTF:1:1102:10764:2287 2:N:0:CGTACTAG+AAGGAGTA,Mon Jun 27 15:23:28 EDT 2022,,,,CCCTTAGCCATATCAGCTACGATTAGAGCTTCATTACCAAAGAAAATCTCACGTGAGTTATAATCTAATTTCATTTTTTATTTTCCTTTTTATGTTTTTATGCAGTGCGTTGCCAATGATATACTGTTACTGAACCAATTACTGCTGAACCGATATTTTCCCATGTTCCGGTAGAATATCCTGATGATAAATTTGAGTTATTTGAGACTACCGAGCCAACTGGGTGAGCTTGAGCATAGTCAATGCCTATA,P008EFASP20_S20_L001_R_001 Copy,urn:local:.:24…
54	M00212:125:000000000-JJPTF:1:2104:21043:19893 2:N:0:CGTACTAG+ACTGCATA: GAATCTGT--TAAG--CCG--ACGCCTAGCAAGCCA---AAGA-C-CTT---TAAA-AAAGGAAA-AAATGTCTATATTTACAA-TGG	1	0	0	M00212:125:000000000-JJPTF:1:1106:21210:14532 2:N:0:CGTACTAG+AAGGAGTA (reversed): GAATCTGT-------------------------------------------------TAAGCCGAAGCCGTCAAAA----CC-	0	0	1											M00212:125:000000000-JJPTF:1:1102:15484:2139 1:N:0:CGTACTAG+ACTGCATA,Mon Jun 27 15:28:57 EDT 2022,,,,ACCATATATCTACCAAGTCATTAACATATAAAGGCAAAAGCTCATTTTGGTTGAAAATTAATCTTGTGACGATTGTAGAGGGCGAAACTTCTGCTTTAATAGTTGATATATCTGGAGGGTTTCCGTGTTCATCTCTATCATAAAATAATGTTTTTGCTGTCCTTACTTCTGGCAAGTCTGTTCCGTCTCCGCCATAAGTGCTATAATC,P008EFASP10_S14_L001_R_001,urn:local:.:5gho-ezqir10	M00212:125:000000000-JJPTF:1:1102:15793:2324 1:N:0:CGTACTAG+AAGGAGTA,Mon Jun 27 15:23:28 EDT 2022,,,,TGATATAGTCGTTCATTGAGAAACCTTGTCGAATCGCTCTTTGGTTATCTCCGTCTTTGTCAAAGAAATAACGTTCAATCAGTCCTTTTAAAATTTCATATCGTGCTGGGTCATAACCGATTTTTCTAAGTCTGCACCCTGTCTTACTTCTAAAGTCGTTAATATACGGTATTAAGTCATTAACATTAATGTATTCCGTATCAAGTAAGATTAGTTCGCCTCTGTCAACGAATTCAGTCCATAACTCTTGT,P008EFASP20_S20_L001_R_001 Copy,urn:local:.:25…
55	M00212:125:000000000-JJPTF:1:2106:9960:9061 1:N:0:CGTACTAG+ACTGCATA: GTCACTTA--C--G--CTA--ACGCCGGTGACTTAG---AAGA-T-CTT---AACA-CGAAGTTT-CCGCCGAAGCCGTCAAAA-CCA	1	0	0	M00212:125:000000000-JJPTF:1:1114:12196:25908 2:N:0:CGTACTAG+AAGGAGTA (reversed): GAATCTGT-------------------------------------------------TAAGCCGAAGCCGTCAAAA----CCA	0	0	1											M00212:125:000000000-JJPTF:1:1102:15484:2139 2:N:0:CGTACTAG+ACTGCATA,Mon Jun 27 15:28:57 EDT 2022,,,,GATTATAGCACTTATGGCGGAGACGGAACAGACTTGCCAGAAGTAAGGACAGCAAAAACATTATTTTATGATAGAGATGAACACGGAAACCCTCCAGATATATCAACTATTAAAGCAGAAGTTTCGCCCTCTACAATCGTCACAAGATTAATTTTCAACCAAAATGAGCTTTTGCCTTTATATGTTAATGACTTGGTAGATATATGGT,P008EFASP10_S14_L001_R_001,urn:local:.:5ghp-ezqir10	M00212:125:000000000-JJPTF:1:1102:15793:2324 2:N:0:CGTACTAG+AAGGAGTA,Mon Jun 27 15:23:28 EDT 2022,,,,CTCCGCAAGATACCAAACTAACAGACTTTAATTTATCTGTATTTAACAAAAATAGAACTTATGTAGGAATTGACCTATCCTTAATTGGCGATTTAACCGCTGTGTCGTTCGTTTGTGAGTTAGAGGGTAAAACTTACAGTTATACGCTAACTTTCTCTGTACGGTCTCAATATGAGCAACTAGACACAGAACAACAAGAGTTATGGACTGAATTCGTTGACAGAGGCGAACTAATCTTACTTGATACGGAA,P008EFASP20_S20_L001_R_001 Copy,urn:local:.:26…
56	M00212:125:000000000-JJPTF:1:1101:7134:8204 1:N:0:CGTACTAG+ACTGCATA (reversed): ------TA--C--G--CTA--ACGCCGGTGACTTAG---AAGA-T-CTT---AACA-CGAAGTTT-CCGCCGAAGCCGTCAAAA-CCA	1	0	0	M00212:125:000000000-JJPTF:1:2112:5650:8544 2:N:0:CGTACTAG+AAGGAGTA (reversed): GAATCTGT-------------------------------------------------TAAGCCGAAGCCGTCAAAA----CCA	0	0	1											M00212:125:000000000-JJPTF:1:1102:14088:2146 1:N:0:CGTACTAG+ACTGCATA,Mon Jun 27 15:28:57 EDT 2022,,,,CATTGAATTAGCATAATTAGCGCCTTTTTTCAATGTTGTTTTAACGTCTTGCATACCCTTTTTTTCAACTAAGAAGTACATGCCATGATAACCGCTAGTGTAATTAGCCCTAGTACCTGCAT,P008EFASP10_S14_L001_R_001,urn:local:.:5ghq-ezqir10	M00212:125:000000000-JJPTF:1:1102:20220:2337 1:N:0:CGTACTAG+AAGGAGTA,Mon Jun 27 15:23:28 EDT 2022,,,,ATTATATGCTTTCGACTTCTATGACGTACTAACATATAATAAAATAAAGGAGAACTAGGACAACTGGAATCGAACCAGTACCAGATTGCGACTCTGCCTACCACATACCAATTTGGCTATATCCTATAAATAAAAGGGCTGTTAGTTGGCGACACTCATTTAACT,P008EFASP20_S20_L001_R_001 Copy,urn:local:.:27-ezqi1oh
57	M00212:125:000000000-JJPTF:1:1104:23867:16166 2:N:0:CGTACTAG+ACTGCATA (reversed): GTCACTTA--C--G--CTA--ACGCCGGTGACTTAG---AAGA-T-CTT---AACA-CGAAGTTT-CCGCCGAAGCCGTCAAAA-CCA	1	0	0	M00212:125:000000000-JJPTF:1:1112:8441:22953 1:N:0:CGTACTAG+AAGGAGTA: GAATCTGT-------------------------------------------------TAAGCCGAAGCCGTCAAAA----CCA	0	0	1											M00212:125:000000000-JJPTF:1:1102:14088:2146 2:N:0:CGTACTAG+ACTGCATA,Mon Jun 27 15:28:57 EDT 2022,,,,ATGCAGGTACTAGGGCTAATTACACTAGCGGTTATCATGGCATGTACTTCTTAGTTGAAAAAAAGGGTATGCAAGACGTTAAAACAACATTGAAAAAAGGCGCTAATTATGCTAATTCAATG,P008EFASP10_S14_L001_R_001,urn:local:.:5ghr-ezqir10	M00212:125:000000000-JJPTF:1:1102:20220:2337 2:N:0:CGTACTAG+AAGGAGTA,Mon Jun 27 15:23:28 EDT 2022,,,,AGTTAAATGAGTGTCGCCAACTAACAGCCCTTTTATTTATAGGATATAGCCAAATTGGTATGTGGTAGGCAGAGTCGCAATCTGGTACTGGTTCGATTCCAGTTGTCCTAGTTCTCCTTTATTTTATTATATGTTAGTACGTCATAGAAGTCGAAAGCATATAAT,P008EFASP20_S20_L001_R_001 Copy,urn:local:.:28-ezqi1oj
58	M00212:125:000000000-JJPTF:1:2106:9960:9061 2:N:0:CGTACTAG+ACTGCATA (reversed): GTCACTTA--C--G--CTA--ACGCCGGTGACTTAG---AAGA-T-CTT---AACA-CGAAGTTT-CCGCCGAAGCCGTCAAAA-CCA	1	0	0	M00212:125:000000000-JJPTF:1:1110:7430:13883 1:N:0:CGTACTAG+AAGGAGTA: GAATCTGT-------------------------------------------------TAAGCCGAAGCCGTCAAAA----CCA	0	0	1											M00212:125:000000000-JJPTF:1:1102:20124:2153 1:N:0:CGTACTAG+ACTGCATA,Mon Jun 27 15:28:57 EDT 2022,,,,GTATGAAGAACCGCTATTTAGTCAAATCATTGATAAAATTGAATCAGGCTGTAATGACAAAGAAATCTACACCAGCTTGCATTGTTCAGCTAAAACTTTTAGAAAGTGGCGAGATGACAATATAAAGGCGTATGACGAAGCTAAAAGCATTGCTAGGGGAAATCTATTAGAACTAGCTGAAAGTGCCTTAGCGAGCAAACTGACGGTCAGAACGATAAAGGAAACAGAAACAATCTATGACGCTGACGGAA,P008EFASP10_S14_L001_R_001,urn:local:.:5ghs-ez…	M00212:125:000000000-JJPTF:1:1102:13343:2340 1:N:0:CGTACTAG+AAGGAGTA,Mon Jun 27 15:23:28 EDT 2022,,,,TTATTATGCTGTTCATCAGTCCGAGCATAGCATTGTTATTGTTGCTGTTAGTTATTAACCCAGTGTTCGCATTGCTGTGGCTATTGGTATGGC,P008EFASP20_S20_L001_R_001 Copy,urn:local:.:29-ezqi1oj
59	M00212:125:000000000-JJPTF:1:2111:19906:10830 2:N:0:CGTACTAG+ACTGCATA (reversed): GTCACTTA--C--G--CTA--ACGCCGGTGACTTAG---AAGA-T-CTT---AACA-CGAAGTTT-CCGCCGAAGCCGTCAAAA-CCA	1	0	0	M00212:125:000000000-JJPTF:1:1112:8441:22953 2:N:0:CGTACTAG+AAGGAGTA (reversed): GAATCTGT-------------------------------------------------TAAGCCGAAGCCGTCAAAA----CCA	0	0	1											M00212:125:000000000-JJPTF:1:1102:20124:2153 2:N:0:CGTACTAG+ACTGCATA,Mon Jun 27 15:28:57 EDT 2022,,,,TTTCCGGCCTTAGCAACCATCATCGCTACCAAGCTATCTTTATCCAGTTCTTTTTCTTTAACCTTTACTTTTTCGACGTTTCCGTCAGCGTCATAGATTGTTTCTGTTTCCTTTAGCGTTCTGACCGTCAGTTTGCTCGCTAAGGCACTTTCAGCTAGTTCTAATAGATTTCCCCTAGCAATGCTTTTAGCTTCGTCATACGCCTTTATATTGTCATCTCGCCACTTTCTAAAAGTTTTAGCTGAACAATG,P008EFASP10_S14_L001_R_001,urn:local:.:5ght-ez…	M00212:125:000000000-JJPTF:1:1102:13343:2340 2:N:0:CGTACTAG+AAGGAGTA,Mon Jun 27 15:23:28 EDT 2022,,,,GCCATACCAATAGCCACAGCAATGCGAACACTGGGTTAATAACTAACAGCAACAATAACAATGCTATGCTCGGACTGATGAACAGCATAATAA,P008EFASP20_S20_L001_R_001 Copy,urn:local:.:2a-ezqi1oj
60	M00212:125:000000000-JJPTF:1:2103:21896:22695 1:N:0:CGTACTAG+ACTGCATA: GTCACTTA--C--G--CTA--ACGCCGGTGACTTAG---AAGA-T-CTT---AACA-CGAAGTTT-CCGCCGAAGCCGTCAAAA-CCA	1	0	0	M00212:125:000000000-JJPTF:1:1102:17544:12352 2:N:0:CGTACTAG+AAGGAGTA: GAATCTGT-------------------------------------------------TAAGCCGAAGCCGTCAAAA----CCA	0	0	1											M00212:125:000000000-JJPTF:1:1102:15154:2154 1:N:0:CGTACTAG+ACTGCATA,Mon Jun 27 15:28:57 EDT 2022,,,,CCTCAATAACTCCTGACCACTTAGGGACATCGCCAATAAGTGGTAAAGCCATAGTCCAATTCTTCTTATCTTTGACCTGCTCATGATTTTCTAGCATGTAAAGCAAGCCGAACGACCTATCGTTGTAAAATTCTTCTTCTGATTTGAAACGTTCAACAAGTTTATCATAAAGTCCATCTCGTTTAAGTCCGCCAGAAG,P008EFASP10_S14_L001_R_001,urn:local:.:5ghu-ezqir11	M00212:125:000000000-JJPTF:1:1102:18019:2348 1:N:0:CGTACTAG+AAGGAGTA,Mon Jun 27 15:23:28 EDT 2022,,,,GCATTAACTATTCCACCAAAGAAGCCAGCTACTGCACTCCATACGCTAACCAGTACATCCCAAGCTGAACTAGCAAAGCCACCAATAGCGCTAAATACTGTAGAAACTACTGAACTAACTGCGCCGAATATTCCACTAAAAAAGCCAGTTACTCCGCCCCATATAGATTGAATGCCACCAATAACAGTTGTCCATAAATTGCTAAAGAATGTTGTTATTCCGTTCCAAATATTTTGAATGCCTTGTACAAT,P008EFASP20_S20_L001_R_001 Copy,urn:local:.:2b…
61	M00212:125:000000000-JJPTF:1:2103:21896:22695 2:N:0:CGTACTAG+ACTGCATA (reversed): GTCACTTA--C--G--CTA--ACGCCGGTGACTTAG---AAGA-T-CTT---AACA-CGAAGTTT-CCGCCGAAGCCGTCAAAA-CCA	1	0	0	M00212:125:000000000-JJPTF:1:2111:19112:24367 2:N:0:CGTACTAG+AAGGAGTA (reversed): GAATCTGTC--GCTAACGCCGGTGACTTA--GAAGA-T-CTT--AACACGAAGTT--TCCGCCGAAGCCGTCAAAA----CCA	0	1	0											M00212:125:000000000-JJPTF:1:1102:15154:2154 2:N:0:CGTACTAG+ACTGCATA,Mon Jun 27 15:28:57 EDT 2022,,,,CTTCTGGCGGACTTAAACGAGATGGACTTTATGATAAACTTGTTGAACGTTTCAAATCAGAAGAAGAATTTTACAACGATAGGTCGTTCGGCTTGCTTTACATGCTAGAAAATCATGAGCAGGTCAAAGATAAGAAGAATTGGACTATGGCTTTACCACTTATTGGCGATGTCCCTAAGTGGTCAGGAGTTATTGAGG,P008EFASP10_S14_L001_R_001,urn:local:.:5ghv-ezqir11	M00212:125:000000000-JJPTF:1:1102:18019:2348 2:N:0:CGTACTAG+AAGGAGTA,Mon Jun 27 15:23:28 EDT 2022,,,,GAATCATTAAGGCTTATGAGACATACAATAAGATTGTTGAAGCTGGAAAAATTATACAAGGAGCTTTCACTGCTATAATGGCTGTCAACCCAATTGTACTTCTTGGAATAGCAATCGCCGCTGTCGTTGCTGGACTAGTTTACTTCTTTACTCAAACAGCAACAGGTAAAAAAGCATGGGCTAGTTTTGTAGACTTCTTGAAGAGTGCATGGGACGGAATAGTTTCGTTCTTTAGCGGTATCGGACAATGG,P008EFASP20_S20_L001_R_001 Copy,urn:local:.:2c…
62	M00212:125:000000000-JJPTF:1:2106:11723:11309 1:N:0:CGTACTAG+ACTGCATA: GAATCTGT--TAAG--CCG--ACGCCTAGCAAGCCA---AAGA-C-CTT---TAAA-AAAGGAAA-AAATGTCTATATTTACAA-TGG	1	0	0	M00212:125:000000000-JJPTF:1:2107:5294:8727 1:N:0:CGTACTAG+AAGGAGTA (reversed): GTCACTTAC--GCTAACGCCGGTGACTTA--GAAGA-T-CTT--AACACGAAGTT--TCCGCCGAAGCCGTCAAAA----CCA	0	1	0											M00212:125:000000000-JJPTF:1:1102:14854:2155 1:N:0:CGTACTAG+ACTGCATA,Mon Jun 27 15:28:57 EDT 2022,,,,ATATTACTCAGTTGACAGATAACAACACGGCTCTTAGCGCTTCTTTGAAAGATACTGTTATGCAAATGAACCCCTCATTACAGCAGTATGGTTCATTCAATGAAGCTGTTTCAGCTGGTGCTGTCTCAATGGATATGCTCGATAAGGCTATGCAAAAAGCAGCAGACGGTTCAAGCGGTGCTACAAAAACCATAAGGG,P008EFASP10_S14_L001_R_001,urn:local:.:5ghw-ezqir11	M00212:125:000000000-JJPTF:1:1102:12603:2371 1:N:0:CGTACTAG+AAGGAGTA,Mon Jun 27 15:23:28 EDT 2022,,,,TGACTATTCCAAGTATCTAATGTTTTCTTGTCTACTTCTGGCTGATTCATATACTCTCTATTCATTCTAACTCTTGTGTTATCTACTTTAATTTTAATACGCTTCTTGTATTCCTGCTGTCGTAAGTACATTAAATATTTATCTCTAGCCACAGTTACCTCCTATAAATAGTATAACACAAAATGCCTACAAAGTCAATCATAGCTTACATAACAGAGGATAAACCAAACCTGAAAAGTGCATTTGATATA,P008EFASP20_S20_L001_R_001 Copy,urn:local:.:2d…
63	M00212:125:000000000-JJPTF:1:1101:8615:25689 1:N:0:CGTACTAG+ACTGCATA: GTCACTTA--C--G--CTA--ACGCCGGTGACTTAG---AAGA-T-CTT---AACA-CGAAGTTT-CCGCCGAAGCCGTCAAAA-CCA	1	0	0	M00212:125:000000000-JJPTF:1:1107:13216:18268 2:N:0:CGTACTAG+AAGGAGTA: GAATCTGTC--GCTAACGCCGGTGACTTA--GAAGA-T-CTT--AACACGAAGTT--TCCGCCGAAGCCGTCAAAA----CCA	0	1	0											M00212:125:000000000-JJPTF:1:1102:14854:2155 2:N:0:CGTACTAG+ACTGCATA,Mon Jun 27 15:28:57 EDT 2022,,,,CCCTTATGGCTTTTGTAGCACCGCTTGAACCGTCTGCTGCTTTTTGCATAGCCTTATCGCGCATATCCATTGAGACAGCACCAGCTGAAACAGCTTCATTGAATGAACCATACTGCTGTAATGAGGGGTTCATTTGCATAACAGTATCCTTCAAAGAAGCGCTAAGAGCCGTGTTGTTATCTGTCAACTGATTAATAT,P008EFASP10_S14_L001_R_001,urn:local:.:5ghx-ezqir11	M00212:125:000000000-JJPTF:1:1102:12603:2371 2:N:0:CGTACTAG+AAGGAGTA,Mon Jun 27 15:23:28 EDT 2022,,,,ATTATATCAAATGCACTTTTCAGGTTTGGTTTATCCTCTGTTATGTAAGCTATGATTGACTTTGTAGGCATTTTGTGTTATACTATTTATAGGAGGTAACTGTGGCTAGAGATAAATATTTAATGTACTTACGACAGCAGGAATACAAGAAGCGTATTAAAATTAAAGTAGATAACACAAGAGTTAGAATGAATAGAGAGTATATGAATCAGCCAGAAGTAGACAAGAAAACATTAGATACTTGGAATAGT,P008EFASP20_S20_L001_R_001 Copy,urn:local:.:2e…
64	M00212:125:000000000-JJPTF:1:2105:9351:15783 2:N:0:CGTACTAG+ACTGCATA: GTCACTTA--C--G--CTA--ACGCCGGTGACTTAG---AAGA-T-CTT---AACA-CGAAGTTT-CCGCCGAAGCCGTCAAAA-CCA	1	0	0	M00212:125:000000000-JJPTF:1:2103:10982:12832 2:N:0:CGTACTAG+AAGGAGTA (reversed): GAATCTGT-------------------------------------------------TAAGCCGAAGCCGTCAAAA----CCA	0	0	1											M00212:125:000000000-JJPTF:1:1102:17172:2158 1:N:0:CGTACTAG+ACTGCATA,Mon Jun 27 15:28:57 EDT 2022,,,,GTCTATACAGGTTCAAAGGCTGTTAAACCTACTGTATTAG,P008EFASP10_S14_L001_R_001,urn:local:.:5ghy-ezqir11	M00212:125:000000000-JJPTF:1:1102:15291:2378 1:N:0:CGTACTAG+AAGGAGTA,Mon Jun 27 15:23:28 EDT 2022,,,,GCACTAAATAGAGCTGAAGAACTTGGATATCCTAACATGGAACTACTTAAAGCAAAGACAAAAAAAGAAATCTTTGATATCATGACAATTTGGAAAGCAACAGAGGGAAAATAAAAAATGGCAATCATTACAGTTACAGCACAAGCGAACGAAAAAAATACACGAACAGCAAGCACAGCAAAAGGCGACAAGAAAATTATTTCAGTTCCATTGTTTGAAAAAGAAAAGGGATCTAACGTAAAAGTCGCGTA,P008EFASP20_S20_L001_R_001 Copy,urn:local:.:2f…
65	M00212:125:000000000-JJPTF:1:1108:26346:8918 2:N:0:CGTACTAG+ACTGCATA: GTCACTTA--C--G--CTA--ACGCCGGTGACTTAG---AAGA-T-CTT---AACA-CGAAGTTT-CCGCCGAAGCCGTCAAAA-CCA	1	0	0	M00212:125:000000000-JJPTF:1:1110:24115:23574 1:N:0:CGTACTAG+AAGGAGTA: GAATCTGT-------------------------------------------------TAAGCCGAAGCCGTCAAAA----CCA	0	0	1											M00212:125:000000000-JJPTF:1:1102:17172:2158 2:N:0:CGTACTAG+ACTGCATA,Mon Jun 27 15:28:57 EDT 2022,,,,CTAATACAGTAGGTTTAACAGCCTTTGAACCTGTATAGAC,P008EFASP10_S14_L001_R_001,urn:local:.:5ghz-ezqir11	M00212:125:000000000-JJPTF:1:1102:15291:2378 2:N:0:CGTACTAG+AAGGAGTA,Mon Jun 27 15:23:28 EDT 2022,,,,GTTATGGTGTCGCCTAATTGAATGAAGTCAGGCAAGAATGCTGAACCGTACGCGACTTTTACGTTAGATCCCTTTTCTTTTTCAAACAATGGAACTGAAATAATTTTCTTGTCGCCTTTTGCTGTGCTTGCTGTTCGTGTATTTTTTTCGTTCGCTTGTGCTGTAACTGTAATGATTGCCATTTTTTATTTTCCCTCTGTTGCTTTCCAAATTGTCATGATATCAAAGATTTCTTTTTTTGTCTTTGCTTT,P008EFASP20_S20_L001_R_001 Copy,urn:local:.:2g…
66	M00212:125:000000000-JJPTF:1:1111:27639:15818 1:N:0:CGTACTAG+ACTGCATA: GTCACTTA--C--G--CTA--ACGCCGGTGACTTAG---AAGA-T-CTT---AACA-CGAAGTTT-CCGCCGAAGCCGTCAAAA-CCA	1	0	0	M00212:125:000000000-JJPTF:1:1105:7895:16409 2:N:0:CGTACTAG+AAGGAGTA (reversed): GAATCTGT-------------------------------------------------TAAGCCGAAGCCGTCAAAA----CCA	0	0	1											M00212:125:000000000-JJPTF:1:1102:17974:2158 1:N:0:CGTACTAG+ACTGCATA,Mon Jun 27 15:28:57 EDT 2022,,,,AAGATGTATGAAGAACCGCTATTTAGTCAAATCATTGATAAAATTGAATCAGGCTGTAATGACAAAGAAATCTACACCAGCTTGCATTGTTCAGCTAAAACTTTTAGAAAGTGGCGAGATGACAATATAAAGGCGTATGACGAAGCTAAAAGCATTGCTAGGGGAAATCTATTAGAACTAGCTGAAAGTGCCTTAGCGAGCAAACTGACGGTCAGAACGCTAAAGGAAACAGAAACAATCTATGACGCTGA,P008EFASP10_S14_L001_R_001,urn:local:.:5gi0-ez…	M00212:125:000000000-JJPTF:1:1102:19661:2384 1:N:0:CGTACTAG+AAGGAGTA,Mon Jun 27 15:23:28 EDT 2022,,,,ATGCTGAACCGTACGCGACTTTTACGTTAGATCCCTTTTCTTTTTCAAACAATGGAACTGAAATAATTTTCTTGTCGCCTTTTGCTGTGCTTGCTGTTCGTGTATTTTTTTCGTTCGCTTGTGCTGTAACTGTAATGATTGCCATTTTTTATTTTCCCTCTGTTGCTTTCCAAATTGTCATGATATCAAAGATTTCTTTTTTTGTCTTTGCTTTAAGTAGTTCCATGTTAGGATATCCAAGTTCTTCAG,P008EFASP20_S20_L001_R_001 Copy,urn:local:.:2h-e…
67	M00212:125:000000000-JJPTF:1:2111:7272:7070 2:N:0:CGTACTAG+ACTGCATA (reversed): GAATCTGT--------------------------------------------------------T-AAGCCGAAGCCGTCAAAA-CCA	0	0	1	M00212:125:000000000-JJPTF:1:1102:10741:4615 2:N:0:CGTACTAG+AAGGAGTA (reversed): GAATCTGT-------------------------------------------------TAAGCCGAAGCCGTCAAAA----CCA	0	0	1											M00212:125:000000000-JJPTF:1:1102:17974:2158 2:N:0:CGTACTAG+ACTGCATA,Mon Jun 27 15:28:57 EDT 2022,,,,GGTCATGAGCGCTTGATTCTTCCTGTTGCAATCTCCGCCATTCAGTAGGGTTATAAAGTTCAGGGTTTCCGGCCTTAGCAACCATCATCGCTACCAAGCTATCTTTATCCAGTTCTTTTTCTTTAACCTTTACTTTTTCGACGTTTCCGTCAGCGTCATAGATTGTTTCTGTTTCCTTTAGCGCTCTGACCGTCAGTTTGCTCGCTAAGGCACTTTCAGCTAGTTCTAATAGATTTCCCCTAGCAATGCTT,P008EFASP10_S14_L001_R_001,urn:local:.:5gi1-ez…	M00212:125:000000000-JJPTF:1:1102:19661:2384 2:N:0:CGTACTAG+AAGGAGTA,Mon Jun 27 15:23:28 EDT 2022,,,,AGAAAAGCAAAAAGAATAATCTTGATTATCTTAGCTGGGCATTTGCATGGTCTGAAGATAAAAAAGTATATCCTGAAGCTAACAGCAAAGTTTATGAAAATGAACAAGGGTTAAATTATCACACAGACGGTCGCACAGCGTGGGTTAAAGTTGGTATGACTATTGAGGGCTTAGAGCATATTGAGTATTTGCCTGTAATGGACTATCGCAATCAATCTATCCCAGTTGAAAAACTGACTTCTATGGACGTA,P008EFASP20_S20_L001_R_001 Copy,urn:local:.:2i…
68	M00212:125:000000000-JJPTF:1:1111:27639:15818 2:N:0:CGTACTAG+ACTGCATA (reversed): GTCACTTA--C--A--CTA--ACGCCGGTGGCTTAG---AAGA-T-CTT---AACA-CGAAGTTT-CCGCCGAAGCCGTCAAAA-CCA	1	0	0	M00212:125:000000000-JJPTF:1:1109:22782:22962 1:N:0:CGTACTAG+AAGGAGTA (reversed): GAATCTGT-------------------------------------------------TAAGCCGAAGCCGTCAAAA----CCA	0	0	1											M00212:125:000000000-JJPTF:1:1102:14180:2162 1:N:0:CGTACTAG+ACTGCATA,Mon Jun 27 15:28:57 EDT 2022,,,,AGCTTAGTTATTGCATATGATAATACACAGGCTAGACACGTATTTGACCAAGTTAGGAATCAAACGGAAGCAAGTGATACATTAAGAGTGTACAATGAAAACAAGATTTTCAAGAGTACAAAACAAGGGCTAGAGTTTACTTCTTTTAAAACGACTTTCAAAAAGCAAACAAATGATACTTTGCGAGCGCAAGGTGGTAACAGTTCACTCAATATATTTGATGAAGTTCATACATATGGAGAAGATATAA,P008EFASP10_S14_L001_R_001,urn:local:.:5gi2-ezq…	M00212:125:000000000-JJPTF:1:1102:13772:2385 1:N:0:CGTACTAG+AAGGAGTA,Mon Jun 27 15:23:28 EDT 2022,,,,GCATAATAAAAAGAGTAAGAAAAATAAAGATGATAAAATACCAGTTAGAACTTATTATTGCAAACGGTGCTCATGTTATCACTTATCAAGCCAGCAAAGGCTAAACATCAAGACAGGAGTAATTGGATAATGAAAGATGAATTTACATACTACACAGTATCTTGGATATTGGAAAAAGAAATTAAATCACGTAAGTTTTATGATAAAAAAGAGGCTTTAAAATGGAACGAATTACTTCCAGAAGAACAAAG,P008EFASP20_S20_L001_R_001 Copy,urn:local:.:2j…
69	M00212:125:000000000-JJPTF:1:2101:16884:23186 1:N:0:CGTACTAG+ACTGCATA: GTCACTTA--C--G--CTA--ACGCCGGTGACTTAG---AAGA-T-CTT---AACA-CGAAGTTT-CCGCCGAAGCCGTCAAAA-CCA	1	0	0	M00212:125:000000000-JJPTF:1:2103:18326:2641 1:N:0:CGTACTAG+AAGGAGTA: GAATCTGT-------------------------------------------------TAAGCCGAAGCCGTCAAAA----CCA	0	0	1											M00212:125:000000000-JJPTF:1:1102:14180:2162 2:N:0:CGTACTAG+ACTGCATA,Mon Jun 27 15:28:57 EDT 2022,,,,CTGTTATATCTTCTCCATATGTATGAACTTCATCAAATATATTGAGTGAACTGTTACCACCTTGCGCTCGCAAAGTATCATTTGTTTGCTTTTTGAAAGTCGTTTTAAAAGAAGTAAACTCTAGCCCTTGTTTTGTACTCTTGAAAATCTTGTTTTCATTGTACACTCTTAATGTATCACTTGCTTCCGTTTGATTCCTAACTTGGTCAAATACGTGTCTAGCCTGTGTATTATCATATGCAATAACTAAG,P008EFASP10_S14_L001_R_001,urn:local:.:5gi3-ez…	M00212:125:000000000-JJPTF:1:1102:13772:2385 2:N:0:CGTACTAG+AAGGAGTA,Mon Jun 27 15:23:28 EDT 2022,,,,CCTTAGGCAATCTTTTTTTATTTTTAGCAATGTATAGGTTAGGCGATCTACCTGTTTCAGTTTTAATTTTTAACTCAAGTTGGCTGAGTGTACTGCCTTTTTCTTTTAGTACGTTAGTAATTCTTTCATATAATTCTTCGTTTGTCATTATGCTATAACCTCCGTGATTTCAGTATGTTTTTTAACTTCATATCTTTGTTCTTCTGGAAGTAATTCGTTCCATTTTAAAGCCTCTTTTTTATCATAAAA,P008EFASP20_S20_L001_R_001 Copy,urn:local:.:2k-e…
70	M00212:125:000000000-JJPTF:1:2109:25452:19192 1:N:0:CGTACTAG+ACTGCATA: GTCACTTA--C--G--CTA--ACGCCGGTGACTTAG---AAGA-T-CTT---AACA-CGAAGTTT-CCGCCGAAGCCGTCAAAA-CCA	1	0	0	M00212:125:000000000-JJPTF:1:2114:8219:16193 1:N:0:CGTACTAG+AAGGAGTA: GAATCTGT-------------------------------------------------TAAGCCGAAGCCGTCAAAA----CCA	0	0	1											M00212:125:000000000-JJPTF:1:1102:17765:2162 1:N:0:CGTACTAG+ACTGCATA,Mon Jun 27 15:28:57 EDT 2022,,,,GCTTTAATGGTGTCGCAAGGGTTACCTTTTTTTGGTTATGACACAAAGCGTAGTAAGACACTATACATAGATAATGAAGATACTGACAGAGAGTTAAACAAAAGGCTTAGAAATAAAGATAATGCACCAGAAGACTTACATTTTTTGACAGGTGGAGAGTTTATGATTGATGATTCCAACCACATGAATTTGTTATA,P008EFASP10_S14_L001_R_001,urn:local:.:5gi4-ezqir11	M00212:125:000000000-JJPTF:1:1102:18927:2390 1:N:0:CGTACTAG+AAGGAGTA,Mon Jun 27 15:23:28 EDT 2022,,,,ATATTGCACCGTCTTGTTGTAACTGTTTGAACAAGTCTTGGAAATACTTAACTACATTTTCTATAGCTTTGCCAGCACCTTTGCCCCAATCGCCCATTTTATCAATTATAGCATTGATGACAGGAGTTAAAGCC,P008EFASP20_S20_L001_R_001 Copy,urn:local:.:2l-ezqi1ol
71	M00212:125:000000000-JJPTF:1:2109:25452:19192 2:N:0:CGTACTAG+ACTGCATA (reversed): GTCACTTA--C--G--CTA--ACGCCGGTGACTTAG---AAGA-T-CTT---AACA-CGAAGTTT-CCGCCGAAGCCGTCAAAA-CCA	1	0	0	M00212:125:000000000-JJPTF:1:1109:13200:3810 1:N:0:CGTACTAG+AAGGAGTA: GAATCTGT-------------------------------------------------TAAGCCGAAGCCGTCAAAA----CCA	0	0	1											M00212:125:000000000-JJPTF:1:1102:17765:2162 2:N:0:CGTACTAG+ACTGCATA,Mon Jun 27 15:28:57 EDT 2022,,,,CATAACAAATTCATGTGGTTGGAATCATCAATCATAAACTCTCCACCTGTCAAAAAATGTAAGTCTTCTGGAGCATTATCTTTATTTCTAAGCCTTTTGTTTAACTCTCTGTCAGTATCTTCATTATCTATGTATAGTGTCTTACTACGCTTTGTGTCATAACCAAAAAAAGGTAACCCTTGCGACACCATTAAAGC,P008EFASP10_S14_L001_R_001,urn:local:.:5gi5-ezqir11	M00212:125:000000000-JJPTF:1:1102:18927:2390 2:N:0:CGTACTAG+AAGGAGTA,Mon Jun 27 15:23:28 EDT 2022,,,,GGCTTTAACTCCTGTCATCAATGCTATAATTGATAAAATGGGCGATTGGGGCAAAGGAGCTGGCAAAGCTATAGAAAATGTAGTTAAGTATTTCCAAGACTTGTTCAAACAGTTACAACAAGACGGTGCAATAT,P008EFASP20_S20_L001_R_001 Copy,urn:local:.:2m-ezqi1ol
72	M00212:125:000000000-JJPTF:1:2112:19328:12674 1:N:0:CGTACTAG+ACTGCATA (reversed): GTCACTTA--C--G--CTA--ACGCCGGTGACTTAG---AAGA-T-CTT---AACA-CGAAGTTT-CCGCCGAAGCCGTCAAAA-CCA	1	0	0	M00212:125:000000000-JJPTF:1:1105:6100:21310 1:N:0:CGTCCTAG+AAGGAGTA: GAATCTGT-------------------------------------------------TAAGCCGAAGCCGTCAAAA----CCA	0	0	1											M00212:125:000000000-JJPTF:1:1102:12789:2170 1:N:0:CGTACTAG+ACTGCATA,Mon Jun 27 15:28:57 EDT 2022,,,,GTATATTTATCGCTATGACCGTGTTACACAAGCTATTGAATGGATACAAGACAACTTCTACCTGACTACTGGAAACCTAATGAAAATTGAGCTATTGCCTACACAGCGATGGTGGTATGAGTTAATGTTAGGCTATGATATGGTAGATGAAAAAGGAATTCAGGTCAACCTAGTTAATGAAATTTTCCTTAACCTAGGACGTGGTTCTGGTAAGTCAAGTTTAATGGCTACGCGCGTGCTTAACTGGATGA,P008EFASP10_S14_L001_R_001,urn:local:.:5gi6-ez…	M00212:125:000000000-JJPTF:1:1102:14343:2407 1:N:0:CGTACTAG+AAGGAGTA,Mon Jun 27 15:23:28 EDT 2022,,,,GAGTTAGAATGAATAGAGAGTATATGAATCAGCCAGAAGTAGACAAGAAAACATTAGATACTTGGAATAGTCAACCGACTATACACTTTGACTTAGGAGAAAATAAATAAATTATATTAAAAAAGAAATTAGCCCCTTAGGGCTTTTGTTTCACGCTTGACCGCGATTTAACTAGAAGTGGCAGAAATTAAGTGCATTGTGTGTCCTGTTTGTAAAGTATGGTATCAGTAAGCACAATTAGCTTATTGTTT,P008EFASP20_S20_L001_R_001 Copy,urn:local:.:2n…
73	M00212:125:000000000-JJPTF:1:2112:19328:12674 2:N:0:CGTACTAG+ACTGCATA: GTCACTTA--C--G--CTA--ACGCCGGTGACTTAG---AAGA-T-CTT---AACA-CGAAGTTT-CCGCCGAAGCCGTCAAAA-CCA	1	0	0	M00212:125:000000000-JJPTF:1:1108:28694:12719 1:N:0:CGTACAAG+AAGGAGTA: GAATCTGTC--GCTAACGCCGGTGACTTA--GAAGA-T-CTT--AACACGAAGTT--TCCGCCGAAGCCGTCAAAA----CCA	0	1	0											M00212:125:000000000-JJPTF:1:1102:12789:2170 2:N:0:CGTACTAG+ACTGCATA,Mon Jun 27 15:28:57 EDT 2022,,,,CTGTTATATCTTCTCCATATGTATGAACTTCATCAAATATATTGAGTGAACTGTTACCACCTTGCGCTCGCAAAGTATCATTTGTTTGCTTTTTGAAAGTCGTTTTAAAAGAAGTAAACTCTAGCCCTTGTTTTGTACTCTTGAAAATCTTGTTTTCATTGTACACTCTTAATGTATCACTTGCTTCCGTTTGATTCCTAACTTGGTCAAATACGTGTCTAGCCTGTGTATTATCATATGCAATAACTAAG,P008EFASP10_S14_L001_R_001,urn:local:.:5gi7-ez…	M00212:125:000000000-JJPTF:1:1102:14343:2407 2:N:0:CGTACTAG+AAGGAGTA,Mon Jun 27 15:23:28 EDT 2022,,,,CATTTCACAATTCCAGTACAAGATAAAAAGATTATCAAACACTCCGGAATTCCTTTAGAAATCTTACAAACAATAAGCTAATTGTGCTTACTGATACCATACTTTACAAACAGGACACACAATGCACTTAATTTCTGCCACTTCTAGTTAAATCGCGGTCAAGCGTGAAACAAAAGCCCTAAGGGGCTAATTTCTTTTTTAATATAATTTATTTATTTTCTCCTAAGTCAAAGTGTATAGTCGGTTGACTA,P008EFASP20_S20_L001_R_001 Copy,urn:local:.:2o…
74	M00212:125:000000000-JJPTF:1:2112:7908:10014 1:N:0:CGTACTAG+ACTGCATA: -------A--C--G--CTA--ACGCCGGTGACTTAG---AAGA-T-CCT---AACA-CGAAGTTT-CCGCCGAAGCCGTCAAAA-CCA	1	0	0	M00212:125:000000000-JJPTF:1:1108:22572:20280 1:N:0:CGTACTAG+AAGGAGTA (reversed): GAATCTGT-------------------------------------------------TAAGCCGAAGCCGTCAAAA----CCA	0	0	1											M00212:125:000000000-JJPTF:1:1102:19826:2176 1:N:0:CGTACTAG+ACTGCATA,Mon Jun 27 15:28:57 EDT 2022,,,,ATTATCAAGTTGTTTTATCTGTTAAAGATGTTGACGATGAACTTGTCGGACTTGTCGGAAATATTTTACAAAACGGTTGGAATATGACAAACTGGTCAGAGAATAGCCACTTGTACAATTATACTGGTACTGTTTATTTGCCTTGTGGTGCAGGTGGTCAAGCATGGCAATAAATTTACTTAATACATCAAGCATAGCTAAAGAAATGCAAACTAAAGTAACAGAACGCATGGGAGATTGGTTTGAAGCAG,P008EFASP10_S14_L001_R_001,urn:local:.:5gi8-ez…	M00212:125:000000000-JJPTF:1:1102:16350:2418 1:N:0:CGTACTAG+AAGGAGTA,Mon Jun 27 15:23:28 EDT 2022,,,,GCACCAGCTAAAGCAACTAAAGCTACTTTTATAGCATCCATTGCTTCCTTGCTTTTACTAATTTTACCAATGAAGCCAGCAATTTTTTTCGTGATATCAGCGAACTTATTAGCAAGTGAAGATATTGTGTTTGCTACATTTTCAACAGAAGTCGAATTTTTTGAAGTAGATTCATCAACTCCAGCAAAAGATTTTATAAGGTTACCAATAATTCCAATTACCGAACCGAACGCACTTTTTAGGTTATCCCA,P008EFASP20_S20_L001_R_001 Copy,urn:local:.:2p…
75	M00212:125:000000000-JJPTF:1:2101:16884:23186 2:N:0:CGTACTAG+ACTGCATA (reversed): GTCACTTA--C--G--CTA--ACGCCGGTGACTTAG---AAGA-T-CTT---AACA-CGAAGTTT-CCGCCGAAGCCGTCAAAA-CCA	1	0	0	M00212:125:000000000-JJPTF:1:2101:21353:11979 2:N:0:CGTACTAG+AAGGAGTA (reversed): GAATCTGT-------------------------------------------------TAAGCCGAAGCCGTCAAAA----CCA	0	0	1											M00212:125:000000000-JJPTF:1:1102:19826:2176 2:N:0:CGTACTAG+ACTGCATA,Mon Jun 27 15:28:57 EDT 2022,,,,CAACTAACCTCTCGAACGTTCCGACACGCGTGCATGTCTATACGTACATTCTGTTTACAATGCATCTCCACGGCTCTCTGTCTTACCTTTTTGTTTTTTATCTTCTCTATTTGTATTTTCTACCTCACATGCTGCCTTCTATACCCACCTAACTCTCACTCCCATATACACTACTTACACTATCGTTACATACATCTCTTTATCTACCTGCTACACATCTTAAGATACCATTGCACTAAACTATCTATCA,P008EFASP10_S14_L001_R_001,urn:local:.:5gi9-ezq…	M00212:125:000000000-JJPTF:1:1102:16350:2418 2:N:0:CGTACTAG+AAGGAGTA,Mon Jun 27 15:23:28 EDT 2022,,,,TGGGATAACCTAAAAAGTGCGTTCGGTTCGGTAATTGGAATTATTGGTAACCTTATAAAATCTTTTGCTGGAGTTGATGAATCTACTTCAAAAAATTCGACTTCTGTTGAAAATGTAGCAAACACAATATCTTCACTTGCTAATAAGTTCGCTGATATCACGAAAAAAATTGCTGACTTCATTGGTAAAATTAGTAAAAGCAAGGAAGCAATGGATGCTATAAAAGTAGCTTTAGTTGCTTTAGCTGGTG,P008EFASP20_S20_L001_R_001 Copy,urn:local:.:2q-…
76	M00212:125:000000000-JJPTF:1:1108:23107:13590 1:N:0:CGTACTAG+ACTGCATA: GTCACTTA--C--G--CTA--ACGCCGGTGACTTAG---AAGA-T-CTT---AACA-CGAAGTTT-CCGCCGAAGCCGTCAAAA-CCA	1	0	0	M00212:125:000000000-JJPTF:1:1114:17974:8576 1:N:0:CGTACTAG+AAGGAGTA (reversed): GAATCTGT-------------------------------------------------TAAGCCGAAGCCGTCAAAA----CCA	0	0	1											M00212:125:000000000-JJPTF:1:1102:15573:2179 1:N:0:CGTACTAG+ACTGCATA,Mon Jun 27 15:28:57 EDT 2022,,,,GGCTAATAGCGCAAGCCGAAGGACTAGATTAATCAGAAGCCACGGTCATACCTATACTTATGCTAGATATCAAAATACTGGGCAATTATCAGGAAACTTAAAACAAGTTAAAAAAGGCGATAAAATAGTCGTTAATGCAGGTACTAGGGCTAATTACACTAGCGGTTATCATGGCATGTACTTCTTAGTTGAAAAAAAGGGTATGCAAGACGTTAAAACAACATTGAAAAAAGGCGCTAATTATGCT,P008EFASP10_S14_L001_R_001,urn:local:.:5gia-ezqir12	M00212:125:000000000-JJPTF:1:1102:16308:2442 1:N:0:CGTACTAG+AAGGAGTA,Mon Jun 27 15:23:28 EDT 2022,,,,GCACTCCATACGCTAACCAGTACATCCCAAGCTGAACTAGCAAAGCCACCAATAGCGCTAAATACTGTAGAAACTACTGAACTAACTGCGTCGAATATTCCACTAAAAAAGCCAGTTACTCCGCCCCATATAGATTGAATGCCACCAATAACAGTTGTCCATAAATTGCTAAAGAATGTTGTTATTCCGTTCCAAATATTTTGAATGCCTTGTAC,P008EFASP20_S20_L001_R_001 Copy,urn:local:.:2r-ezqi1om
77	M00212:125:000000000-JJPTF:1:2102:3197:14796 1:N:0:CGTACTAG+ACTGCATA: GAATCTGT--C--G--CTA--ACGCCGGTGACTTAG---AAGA-T-CTT---AACA-CGAAGTTT-CCGCCGAAGCCGTCAAAA-CCA	0	1	0	M00212:125:000000000-JJPTF:1:1110:21624:14843 1:N:0:CGTACTAG+AAGGAGTA (reversed): GTCACTTAC--GCTAACGCCGGTGACTTA--GAAGA-T-CTT--AACACGAAGTT--TCCGCCGAAGCCGTCAAAA----CCA	0	1	0											M00212:125:000000000-JJPTF:1:1102:15573:2179 2:N:0:CGTACTAG+ACTGCATA,Mon Jun 27 15:28:57 EDT 2022,,,,AGCATAATTAGCGCCTTTTTTCAATGTTGTTTTAACGTCTTGCATACCCTTTTTTTCAACTAAGAAGTACATGCCATGATAACCGCTAGTGTAATTAGCCCTAGTACCTGCATTAACGACTATTTTATCGCCTTTTTTAACTTGTTTTAAGTTTCCTGATAATTGCCCAGTATTTTGATATCTAGCATAAGTATAGGTATGACCGTGGCTTCTGATTAATCTAGTCCTTCGGCTTGCGCTATTAGCCCTGG,P008EFASP10_S14_L001_R_001,urn:local:.:5gib-ez…	M00212:125:000000000-JJPTF:1:1102:16308:2442 2:N:0:CGTACTAG+AAGGAGTA,Mon Jun 27 15:23:28 EDT 2022,,,,GTACAAGGCATTCAAAATATTTGGAACGGAATAACAACATTCTTTAGCAATTTATGGACAACTGTTATTGGTGGCATTCAATCTATATGGGGCGGAGTAACTGGCTTTTTTAGTGGAATATTCGACGCAGTTAGTTCAGTAGTTTCTACAGTATTTAGCGCTATTGGTGGCTTTGCTAGTTCAGCTTGGGATGTACTGGTTAGCGTATGGAGTGC,P008EFASP20_S20_L001_R_001 Copy,urn:local:.:2s-ezqi1om
78	M00212:125:000000000-JJPTF:1:2106:26992:14445 1:N:0:CGTACTAG+ACTGCATA (reversed): GTCACTTA--C--G--CTA--ACGCCGGTGACTTAG---AAGA-T-CTT---AACA-CGAAGTTT-CCGCCGAAGCCGTCAAAA-CCA	1	0	0	M00212:125:000000000-JJPTF:1:1113:15150:24834 1:N:0:CGTACTAG+AAGGAGTA (reversed): GAATCTGT-------------------------------------------------TAAGCCGAAGCCGTCAAAA----CCA	0	0	1											M00212:125:000000000-JJPTF:1:1102:19636:2187 1:N:0:CGTACTAG+ACTGCATA,Mon Jun 27 15:28:57 EDT 2022,,,,ATCTTCTAGCTGTTCTTCATCAAATTTAATGTTAATTGTTTCCATTTTCTCCTCTTTCTATAATAAATACGTCGCCTTGTCTTGTAATTTCAATATTATATTTAAGCATAGGCAGGATA,P008EFASP10_S14_L001_R_001,urn:local:.:5gic-ezqir12	M00212:125:000000000-JJPTF:1:1102:12289:2451 1:N:0:CGTACTAG+AAGGAGTA,Mon Jun 27 15:23:28 EDT 2022,,,,GCCGATATACGACATCTTCGGAGGAGGTGGAGCAATTACAGCCGAATGTATTTTAAATGGCTTAGAAGTGCATTATAACGACTTAGACAAGGATATAACCAACGCATTTGAACGGGTTATTTCGCAAGACCATGAG,P008EFASP20_S20_L001_R_001 Copy,urn:local:.:2t-ezqi1om
79	M00212:125:000000000-JJPTF:1:2112:19777:24161 1:N:0:CGTACTAG+ACTGCATA: GTCACTTA--C--G--CTA--ACGCCGGTGACTTAG---AAGA-T-CTT---AACA-CGAAGTTT-CCGCCGAACCCGTCAAAA-CCA	1	0	0	M00212:125:000000000-JJPTF:1:2102:22887:6966 1:N:0:CGTACTAG+AAGGAGTA (reversed): GAATCTGT-------------------------------------------------TAAGCCGAAGCCGTCAAAA----CCA	0	0	1											M00212:125:000000000-JJPTF:1:1102:19636:2187 2:N:0:CGTACTAG+ACTGCATA,Mon Jun 27 15:28:57 EDT 2022,,,,TATCCTGCCTATGCTTAAATATAATATTGAAATTACAAGACAAGGCGACGTATTTATTATAGAAAGAGGAGAAAATGGAAACAATTAACATTAAATTTGATGAAGAACAGCTAGAAGAT,P008EFASP10_S14_L001_R_001,urn:local:.:5gid-ezqir12	M00212:125:000000000-JJPTF:1:1102:12289:2451 2:N:0:CGTACTAG+AAGGAGTA,Mon Jun 27 15:23:28 EDT 2022,,,,CTCATGGTCTTGCGAAATAACCCGTTCAAATGCGTTGGTTATATCCTTGTCTAAGTCGTTATAATGCACTTCTAAGCCATTTAAAATACATTCGGCTGTAATTGCTCCACCTCCTCCGAAGATGTCGTATATCGGC,P008EFASP20_S20_L001_R_001 Copy,urn:local:.:2u-ezqi1om
80	M00212:125:000000000-JJPTF:1:2114:22362:26503 2:N:0:CGTACTAG+ACTGCATA (reversed): GTCACTTA--C--G--CTA--ACGCCGGTGACTTAG---AAGA-T-CTT---AACA-CGAAGTTC-CCGCCGAAGCCGTCAAAA-CCA	1	0	0	M00212:125:000000000-JJPTF:1:1101:9068:10103 1:N:0:CGTACTAG+AAGGAGTA (reversed): GAATCTGT-------------------------------------------------TAAGCCGAAGCCGTCAAAA----CCA	0	0	1											M00212:125:000000000-JJPTF:1:1102:12126:2192 1:N:0:CGTACTAG+ACTGCATA,Mon Jun 27 15:28:57 EDT 2022,,,,CCGTCGAAGTCAAAGGGCATTGCCACGTTTTCCTTTATCCAAGTGAAAGCCCCGCCAAAGTCTTGTCTTAGTAAGCTCATTTTATCCACGATGTCGATGATTTGCTCTCTCTCTTCTGCTGTGTACATTTAACCGACTTTCTCGAAAGGTAGATCTTCCGTGTTAACTTCAATTGGTTCAGAACCACCAAATAAGTCTTGTTTAGTTTGTGATTGACTACTATTATCATTAGGGATAAATACTTTTTCAA,P008EFASP10_S14_L001_R_001,urn:local:.:5gie-ezq…	M00212:125:000000000-JJPTF:1:1102:16901:2463 1:N:0:CGTACTAG+AAGGAGTA,Mon Jun 27 15:23:28 EDT 2022,,,,GGTAAAAAAGCATGGGCTAGTTTTGTAGACTTCTTGAAGAGTGCATGGGACGGAATAGTTTCGTTCTTTAGCGGTATCGGACAATGGTTTGCTGATATATGGAATGGAGCAGTTGACGGAGCGAAAGGT,P008EFASP20_S20_L001_R_001 Copy,urn:local:.:2v-ezqi1om
81	M00212:125:000000000-JJPTF:1:1111:17814:10476 1:N:0:CGTACTAG+ACTGCATA: GTCACTTA--C--G--CTA--ACGCCGGTGACTTAG---AAGA-T-CTT---AACA-CGAAGTTT-CCGCCGAAGCCGTCAAAA-CCA	1	0	0	M00212:125:000000000-JJPTF:1:1101:20617:15259 2:N:0:CGTACTAG+AAGGAGTT (reversed): GAATCTGT-------------------------------------------------TAAGCCGAAGCCGTCAAAA----CCA	0	0	1											M00212:125:000000000-JJPTF:1:1102:12126:2192 2:N:0:CGTACTAG+ACTGCATA,Mon Jun 27 15:28:57 EDT 2022,,,,GCAAAAGGCGACAAGAAAATTATTTCAGTTCTATTGTTTGAAAAAGAAAAGGGATCTAACGTAAAAGTCGCTTACGCTTCAGCATTCTTGCCTGACTTCATTCAATTAGGCGACACGACAACGGTATGCGGCTGTGTACAAGCTAAGGAATCAGGCGAATACGTAAACTATAACTTTGTTTTTCCTACTGTTGAAAAAGTATTTATCACTAATGATAATAGTAGTCAATCACAAACTAAACAAGACTTATT,P008EFASP10_S14_L001_R_001,urn:local:.:5gif-ez…	M00212:125:000000000-JJPTF:1:1102:16901:2463 2:N:0:CGTACTAG+AAGGAGTA,Mon Jun 27 15:23:28 EDT 2022,,,,ACCTTTCGCTCCGTCAACTGCTCCATTCCATATATCAGCAAACCATTGTCCGATACCGCTAAAGAACGAAACTATTCCGTCCCATGCACTCTTCAAGAAGTCTACAAAACTAGCCCATGCTTTTTTACC,P008EFASP20_S20_L001_R_001 Copy,urn:local:.:2w-ezqi1om
82	M00212:125:000000000-JJPTF:1:2102:3197:14796 2:N:0:CGTACTAG+ACTGCATA (reversed): GAATCTGT--C--G--CTA--ACGCCGGTGACTTAG---AAGA-T-CTT---AACA-CGAAGTTT-CCGCCGAAGCCGTCAAAA-CCA	0	0	0	M00212:125:000000000-JJPTF:1:2101:17377:10659 2:N:0:CGTACTAG+AAGGAGTA: GAATCTGT-------------------------------------------------TAAGCCGACGCCGTCAAAA----CCA	0	0	1											M00212:125:000000000-JJPTF:1:1102:19763:2193 1:N:0:CGTACTAG+ACTGCATA,Mon Jun 27 15:28:57 EDT 2022,,,,CAGCAAGCACAGCAAAAGGCGACAAGAAAATTATTTCAGTTCCATTGTTTGAAAAAGAAAAGGGATCTAACGTAAAAGTCGCGTACGGTTCAGCATTCTTGCCTGACTTCATTCAATTAGGCGACACCATAACGGTAAGCGGTCGTGTACAAGCTAAGGAATCAGGCGAATACGTAAACTATAACTTTGTTTTTCCTACTGTTGAAAAAGTATTTATCCCTAATGATAATAGTAGTCAATCACAAACTAAA,P008EFASP10_S14_L001_R_001,urn:local:.:5gig-ez…	M00212:125:000000000-JJPTF:1:1102:12327:2474 1:N:0:CGTACTAG+AAGGAGTA,Mon Jun 27 15:23:28 EDT 2022,,,,GTTATAATGCTCAATGACTTCTGTTATACCGTCAGCAATTATCTTTGCACGTTCCAAAGGGTCTTTACTTTTACCACCAGCTATTGAACCGACTACATACTCATTTGTTAAAGGATTGCGAAACGCATAACCAGTATTAGAAGTGCTAAAGTCAATCGCTAAGGCTTTGCTCATAAATCAGAACTCAATTCAATATAAAGCTCTTTGCTTAGTTCTCCAATATCAAACAAGTGCTTAACATAGTGTTCATA,P008EFASP20_S20_L001_R_001 Copy,urn:local:.:2x…
83	M00212:125:000000000-JJPTF:1:1104:17806:27926 1:N:0:CGTACTAG+ACTGCATA: -------A--C--G--CTA--ACGCCGGTGACTTAG---AAGA-T-CTT---AACA-CGAAGTTT-CCGCCGAAGCCGTCAAAA-CCA	1	0	0	M00212:125:000000000-JJPTF:1:1104:11901:25868 2:N:0:CGTACTAG+AAGGAGTA (reversed): GAATCTGT-------------------------------------------------TAAGCCGAAGCCGTCAAAA----CCA	0	0	1											M00212:125:000000000-JJPTF:1:1102:19763:2193 2:N:0:CGTACTAG+ACTGCATA,Mon Jun 27 15:28:57 EDT 2022,,,,GTTCAGAACCACCAAATAAGTCTTGTTTAGTTTGTGATTGACTACTATTATCATTAGGGATAAATACTTTTTCAACAGTAGGAAAAACAAAGTTATAGTTTACGTATTCGCCTGATTCCTTAGCTTGTACACGACCGCTTACCGTTATGGTGTCGCCTAATTGAATGAAGTCAGGCAAGAATGCTGAACCGTACGCGACTTTTACGTTAGATCCCTTTTCTTTTTCAAACAATGGAACTGAAATAATTTT,P008EFASP10_S14_L001_R_001,urn:local:.:5gih-ezq…	M00212:125:000000000-JJPTF:1:1102:12327:2474 2:N:0:CGTACTAG+AAGGAGTA,Mon Jun 27 15:23:28 EDT 2022,,,,ACTCCGATTGAATATGAACACTATGTTAAGCACTTGTTTGATATTGGAGAACTAAGCAAAGAGCTTTATATTGAATTGAGTTCTGATTTATGAGCAAAGCCTTAGCGATTGACTTTAGCACTTCTAATACTGGTTATGCGTTTCGCAATCCTTTAACAAATGAGTATGTAGTCGGTTCAATAGCTGGTGGTAAAAGTAAAGACCCTTTGGAACGTGCAAAGATAATTGCTGACGGTATAACAGAAGTCATT,P008EFASP20_S20_L001_R_001 Copy,urn:local:.:2y…
84	M00212:125:000000000-JJPTF:1:1104:17806:27926 2:N:0:CGTACTAG+ACTGCATA (reversed): -------A--C--G--CTA--ACGCCGGTGACTTAG---AAGA-T-CTT---AACA-CGAAGTTT-CCGCCGAAGCCGTCAAAA-CCA	1	0	0	M00212:125:000000000-JJPTF:1:1108:15220:22082 2:N:0:CGTACTAG+AAGGAGTA (reversed): GAATCTGT-------------------------------------------------TAAGCCGAAGCCGTCAAAA----CCA	0	0	1											M00212:125:000000000-JJPTF:1:1102:18598:2200 1:N:0:CGTACTAG+ACTGCATA,Mon Jun 27 15:28:57 EDT 2022,,,,GGATTGGAGCGTACGGATTGGCATTCCCGGCTCCCCAAGAGATATTT,P008EFASP10_S14_L001_R_001,urn:local:.:5gii-ezqir13	M00212:125:000000000-JJPTF:1:1102:12196:2484 1:N:0:CGTACTAG+AAGGAGTA,Mon Jun 27 15:23:28 EDT 2022,,,,ACCCTCGACTTGCTTTATTTCGCTTTCCAGCCTATTGGCTTGTGTTTCTGCTGTGCCTAAGTCTCTAGTAAGTTGTAGCCATTTCTTTTGACCTGCTGACGTACCTTTGTCAACCGTAGAAAGT,P008EFASP20_S20_L001_R_001 Copy,urn:local:.:2z-ezqi1on
85	M00212:125:000000000-JJPTF:1:2109:7993:10171 1:N:0:CGTACTAG+ACTGCATA: GAATCTGT--C--G--CTA--ACGCCGGTGACTTAG---AAGA-T-CTT---AACA-CGAAGTTT-CCGCCGAAACCGTCAAAA-CCA	0	1	0	M00212:125:000000000-JJPTF:1:1110:11854:11654 2:N:0:CGTACTAG+AAGGAGTA (reversed): GAATCTGT-------------------------------------------------TAAGCCGAAGCCGTCAAAA----CCA	0	0	1											M00212:125:000000000-JJPTF:1:1102:18598:2200 2:N:0:CGTACTAG+ACTGCATA,Mon Jun 27 15:28:57 EDT 2022,,,,AAATATCTCTTGGGGAGCCGGGAATGCCAATCCGTACGCTCCAATCC,P008EFASP10_S14_L001_R_001,urn:local:.:5gij-ezqir13	M00212:125:000000000-JJPTF:1:1102:12196:2484 2:N:0:CGTACTAG+AAGGAGTA,Mon Jun 27 15:23:28 EDT 2022,,,,ACTTTCTACGGTTGACAAAGGTACGTCAGCAGGTCAAAAGAAATGGCTACAACTTACTAGAGACTTAGGCACAGCAGAAACACAAGCCAATAGGCTGGAAAGCGAAATAAAGCAAGTCGAGGGT,P008EFASP20_S20_L001_R_001 Copy,urn:local:.:30-ezqi1on
86	M00212:125:000000000-JJPTF:1:1110:15768:23336 2:N:0:CGTACTAG+ACTGCATA (reversed): GTCACTTA--C--G--CTA--ACGCCGGTGACTTAG---AAGA-T-CTT---AACA-CGAAGTTT-CCGCCGAAGCCGTCAAAA-CCA	1	0	0	M00212:125:000000000-JJPTF:1:2108:10122:8592 1:N:0:CGTACTAG+AAGGAGTA: GTCACTTAC--GCTAACGCCGGTGACTTA--GAAGA-T-CTT--AACACGAAGTT--TCCGCCGAAGCCGTCAAAA----CCA	0	1	0											M00212:125:000000000-JJPTF:1:1102:19678:2204 1:N:0:CGTACTAG+ACTGCATA,Mon Jun 27 15:28:57 EDT 2022,,,,TACCTGTACAAGCAACGGTTGAAACGTAAAATGCAAAGGGAGGTAGTAAGATAATATTACATAAGTATACAAGTAAGATTAATAGTTCAAAATATCCACGGTCAACAGCTAGAAAGATTGCTAACGACTTGAACAAAAAAGACCCTTTTAATAATTATCTAGTCAGCTTTGAACTTGGTTCTAAACGGTATATTATTGAAAAATTTGAAATTAGAGGAATGAATAGATGAAGCGTTACTACGTAGAAGAAG,P008EFASP10_S14_L001_R_001,urn:local:.:5gik-ez…	M00212:125:000000000-JJPTF:1:1102:16676:2487 1:N:0:CGTACTAG+AAGGAGTA,Mon Jun 27 15:23:28 EDT 2022,,,,ATCTTGATTTTGGCGATTCTTTTCGCTACGTGGGTCAAAGATAGAGAAGCGATGAACCCACCTTTCAAACGTAGACTTGTGATTGATTTGACGGTAGTCTTCGTGCTATGGGTTTTATATGCAGTCTTTTACTTTACTCAAACTCCTTCAACCTCTGACATTGCGAAAACTGTAATTAACGTAGGTTTGCTATACTTTGTAGGTCAATTTATTTATTTAATTGCAAGTATCAGCCCTATGT,P008EFASP20_S20_L001_R_001 Copy,urn:local:.:31-ezqi1on
87	M00212:125:000000000-JJPTF:1:2113:15160:12047 1:N:0:CGTACTAG+ACTGCATA: -AATCTGT--C--G--CTA--ACGCCGGTGACTTAG---AAGA-T-CTT---AACA-CGAAGTTT-CCGCCGAAGCCGTCAAAA-CCA	0	0	0	M00212:125:000000000-JJPTF:1:1107:17926:23052 1:N:0:CGTACTAG+AAGGAGTA (reversed): GAATCTGT-------------------------------------------------TAAGCCGAAGCCGTCAAAA----CCA	0	0	1											M00212:125:000000000-JJPTF:1:1102:19678:2204 2:N:0:CGTACTAG+ACTGCATA,Mon Jun 27 15:28:57 EDT 2022,,,,CTTCTAGCGTGTCGCTTGTTTTATAATAATCTCCGTCTATTGCGCTATACCACATCTCATATTTCATGCCATGCTCTTCTCTATGTTTTAATTGCTTACCTGCTTAATGGCTTCAATAATATTATTGCCAGCATTTATTAGAATTTCATCACTTACAGTTACATTCTTTCTTGAAAATAGTTCGTTCTCGATCTTTATAAAGTGCATTGCTTTAGCTAAAACTTGAGCTGATGACTCATAATATAATGTTT,P008EFASP10_S14_L001_R_001,urn:local:.:5gil-ez…	M00212:125:000000000-JJPTF:1:1102:16676:2487 2:N:0:CGTACTAG+AAGGAGTA,Mon Jun 27 15:23:28 EDT 2022,,,,ACATAGGGCTGATACTTGCAATTAAATAAATAAATTGACCTACAAAGTATAGCAAACCTACGTTAATTACAGTTTTCGCAATGTCAGAGGTTGAAGGAGTTTGAGTAAAGTAAAAGACTGCATATAAAACCCATAGCACGAAGACTACCGTCAAATCAATCACAAGTCTACGTTTGAAAGGTGGGTTCATCGCTTCTCTATCTTTGACCCACGTAGCGAAAAGAATCGCCAAAATCAAGAT,P008EFASP20_S20_L001_R_001 Copy,urn:local:.:32-ezqi1on
88	M00212:125:000000000-JJPTF:1:1112:6660:25694 2:N:0:CGTACTAG+ACTGCATA (reversed): GAATCTGT--C--G--CTA--ACGCCGGTGACTTAG---AAGA-T-CTT---AACA-CGAAGTTT-CCGCCGAAGCCGTCAAAA-CCA	0	1	0	M00212:125:000000000-JJPTF:1:1110:6701:5705 1:N:0:CGTACTAG+AAGGAGTA: GAATCTGTC--GCTAACGCCGGTGACTTA--GAAGA-T-CTT--AACACGAAGTT--TCCGCCGAAGCCGTCAAAA----CCA	0	1	0											M00212:125:000000000-JJPTF:1:1102:17522:2210 1:N:0:CGTACTAG+ACTGCATA,Mon Jun 27 15:28:57 EDT 2022,,,,CGTTTATACTCGCTTGTCTTCTTGTTATGGCAAGACTTACAAAGGAGTTGTAGGTTATCAGGGTTCAGCGCAATACTCCAATCATCAAGGTTTTCCCAAGTTAGTTCTACAATATGGTCAACTTCGTACTTTTTAGCACCGAATGCACCACATCTTACGCAAGTCATCTTATCACGTTGCCTTACATAATCACGGACTGACAACCATTCTTTTTTATTGTACCAGCCACTCTCTCTGACTGTGTCAACGTT,P008EFASP10_S14_L001_R_001,urn:local:.:5gim-ez…	M00212:125:000000000-JJPTF:1:1102:12929:2489 1:N:0:CGTACTAG+AAGGAGTA,Mon Jun 27 15:23:28 EDT 2022,,,,AACCTGTATAGACAATAATTTCATCTACTCCAACTTCAGAAGCAATTTCAGTATCATCATTTTTAATGCGAACGTTAGCATTTGCAGTTGCTTGACGTAACTCATCTAACAAGGCTTTACGGTCTTCTGTTTTAACAATCAAATAACGA,P008EFASP20_S20_L001_R_001 Copy,urn:local:.:33-ezqi1oo
89	M00212:125:000000000-JJPTF:1:1101:27410:22759 1:N:0:CGTACTAG+ACTGCATA: GTCACTTA--C--G--CTA--ACGCCGGTGACTTAG---AAGA-T-CTT---AACA-CGAAGTTT-CCGCCGAAGCCGTCAAAA-CCA	1	0	0	M00212:125:000000000-JJPTF:1:1114:23800:10585 2:N:0:CGTACTAG+AAGGAGTA (reversed): GAATCTGT-------------------------------------------------TATACCGAAGCCGTCAAAA----CCA	0	0	1											M00212:125:000000000-JJPTF:1:1102:17522:2210 2:N:0:CGTACTAG+ACTGCATA,Mon Jun 27 15:28:57 EDT 2022,,,,AGAAATGGCGGTGTCAGATGAAGTATAACGTTGACACAGTCAGAGAGAGGGGCTGGGACAAAAAAAAAAAAAGGGTGTTCGTCCCCGGTTTTTGAAAGGAAAGGGAAAAAAAGGATTTCGGAAGAAGGGGTGCTTTTGGTGGTAAAAAAAACGAAGGTGACCAAATTGTAGAAATAACTTTGGGAAAACCTTATGAATTGGGGGATTGTCTGGAACCCGAAAAACTTCAACCCCCTTTTTATGCTTGCCAT,P008EFASP10_S14_L001_R_001,urn:local:.:5gin-ez…	M00212:125:000000000-JJPTF:1:1102:12929:2489 2:N:0:CGTACTAG+AAGGAGTA,Mon Jun 27 15:23:28 EDT 2022,,,,TCGTTATTTGATTGTTAAAACAGAAGACCGTAAAGCCTTGTTAGATGAGTTACGTCAAGCAACTGCAAATGCTAACGTTCGCATTAAAAATGATGATACTGAAATTGCTTCTGAAGTTGGAGTAGATGAAATTATTGTCTATACAGGTT,P008EFASP20_S20_L001_R_001 Copy,urn:local:.:34-ezqi1oo
90	M00212:125:000000000-JJPTF:1:1103:20222:10490 1:N:0:CGTACTAG+ACTGCATA: GTCACTTA--C--G--CTA--ACGCCGGTGACTTAG---AAGA-T-CTT---AACA-CGAAGTTT-CCGCCGAAGCCGTCAAAA-CCA	1	0	0	M00212:125:000000000-JJPTF:1:1113:6103:7986 2:N:0:CGTACTAG+AAGGAGTA (reversed): GAAACTGT-------------------------------------------------TAAGCCGAAGCCGTCAAAA----CCA	0	0	1											M00212:125:000000000-JJPTF:1:1102:16518:2222 1:N:0:CGTACTAG+ACTGCATA,Mon Jun 27 15:28:57 EDT 2022,,,,GCATAATAGCTAGATAGTCATGGCGATAATACCACTCTTTAAAGTTGGTAACCGAACCTACACCATATAAAATGCCTAGAATAACCAAGGCAATATTAATTACAATCATTTATTCTCCTGACTTTCTACATAGAGTAAGATACAAAAGGCGTCAGCTTGATCATCGTTGATATCATTATCAGGTACTATATAATAGCTCTTGAGTATCTCAATGCTTTGTTCTTTTCTTGCTTTGCTTTTACCTTTGATTA,P008EFASP10_S14_L001_R_001,urn:local:.:5gio-ez…	M00212:125:000000000-JJPTF:1:1102:16889:2520 1:N:0:CGTACTAG+AAGGAGTA,Mon Jun 27 15:23:28 EDT 2022,,,,GTATAGAGCAGTAGGGAATCGAACCCCACACAGTTG,P008EFASP20_S20_L001_R_001 Copy,urn:local:.:35-ezqi1oo
91	M00212:125:000000000-JJPTF:1:2101:14431:9880 2:N:0:CGTACTAG+ACTGCATA: GTCACTTA--C--G--CTA--ACGCCGGTGACTTAG---AAGA-T-CTT---AACA-CGAAGTTT-CCGCCGAAGCCGTCAAAA-CCA	1	0	0	M00212:125:000000000-JJPTF:1:1105:3084:17871 2:N:0:CGTACTAG+AAGGAGTA (reversed): GAATCTGTC--GCTAACGCCGGTGACTTA--GAAGA-T-CTT--AACACGAAGTT--TCCGCCGAAGCCGTCAAAA----CCA	0	1	0											M00212:125:000000000-JJPTF:1:1102:16518:2222 2:N:0:CGTACTAG+ACTGCATA,Mon Jun 27 15:28:57 EDT 2022,,,,GGGCTAACGGTTCGTTCTTAGGAGGTATGCGTAACCGTCATAATATTGGCTATGTTGATATAAGTAATTCAATGTGGTGTGGTTATCACTTAATCAAAGGTAAAAGCAAAGCAAGAAAAGAACAAAGCATTGAGATACTCAAGAGCTATAATATAGTACATGATAATGATATCAACGATGATCAAGCTGACGCCTTTTGTATCTTACTCTATGTAGAAAGTCAGGAGAATAAATGATTGTAATTAATATTG,P008EFASP10_S14_L001_R_001,urn:local:.:5gip-ez…	M00212:125:000000000-JJPTF:1:1102:16889:2520 2:N:0:CGTACTAG+AAGGAGTA,Mon Jun 27 15:23:28 EDT 2022,,,,CAACTGTGTGGGGTTCGATTCCCTACTGCTCTATAC,P008EFASP20_S20_L001_R_001 Copy,urn:local:.:36-ezqi1op
92	M00212:125:000000000-JJPTF:1:1103:18507:8066 1:N:0:CGTACTAG+ACTGCATA (reversed): GAATCTGT--TAAG--CCG--ACGCCTAGCAAGCCA---AAGA-C-CTT---TAAA-AAAGGAAA-AAATGTCTATATTTAC------	1	0	0	M00212:125:000000000-JJPTF:1:1104:27544:9083 1:N:0:CGTACTAG+AAGGAGTA: GAATCTGT-------------------------------------------------TAAGCCGAAGCCGTCAAAA----CCA	0	0	1											M00212:125:000000000-JJPTF:1:1102:15317:2238 1:N:0:CGTACTAG+ACTGCATA,Mon Jun 27 15:28:57 EDT 2022,,,,AGGCTGTAATGACAAAGAAATCTACACCAGCTTGCATTGTTCAGCTAAAACTTTTAGAAAGTGGCGAGATGACAATATAAAGGCGTATGACGAAGCTAAAAGCATTGCTAGGGGAAATCTATTAGAACTAGCTGAAAGTGCCTTAGCGAGCAAACTGACGGTCAGAACGCTAAAGGAAACAGAAACAATCTATGACGCTGACGGAAACGTCGAAAAAGTAAAGGTTAAAGAAAAAGAACTGGATAAAGATA,P008EFASP10_S14_L001_R_001,urn:local:.:5giq-ez…	M00212:125:000000000-JJPTF:1:1102:19622:2575 1:N:0:CGTACTAG+AAGGAGTA,Mon Jun 27 15:23:28 EDT 2022,,,,CTTTAGTGGAGTATTCAACGGTGCTAAAAATGCAGTTAGTGGAGTATTCAGCGCTTTTGGTGGCTTTGCTTCTAATGCTTATAACGCAATAACAGGAGTATTTAAAGGGCTCGGAGACTTCTTTAGTGGGATATTCGGAGGAATCAAAGACACGATAGACAGAGTTCTTGGTGGCGTAACAGGTACGATTGAAAAAGTATCAGGAGCTATTAATGGTATCGCTGGGAAACTTGTCAAAATGTTTAAAGGTT,P008EFASP20_S20_L001_R_001 Copy,urn:local:.:37…
93	M00212:125:000000000-JJPTF:1:1104:6808:24912 2:N:0:CGTACTAG+ACTGCATA (reversed): GAATCTGT--TAAG--CCG--ACGCCTAGCAAGCCA---AAGA-C-CTT---TAAA-AAAGGAAA-AAATGTCTATATTTACAA----	1	0	0	M00212:125:000000000-JJPTF:1:1113:7751:10262 1:N:0:CGTACTAG+AAGGAGTA (reversed): GAATCTGT-------------------------------------------------TAAGCCGAAGCCGTCAAAA----CCA	0	0	1											M00212:125:000000000-JJPTF:1:1102:15317:2238 2:N:0:CGTACTAG+ACTGCATA,Mon Jun 27 15:28:57 EDT 2022,,,,ATTCAAACCCTTTCGGCACTTCAATTTTTGGTGGTTCGTACTTACTTAGTTTATAGTCATCAAGTTCTTCGATTTTAGCTTTAAGGTCATGAGCGCTTGATTCTTCCTGTTGCAATCTCCGCCATTCAGTAGGGTTATAAAGTTCAGGGTTTCCGGCCTTAGCAACCATCATCGCTACCAAGCTATCTTTATCCAGTTCTTTTTCTTTAACCTTTACTTTTTCGACGTTTCCGTCAGCGTCATAGATTGTT,P008EFASP10_S14_L001_R_001,urn:local:.:5gir-ez…	M00212:125:000000000-JJPTF:1:1102:19622:2575 2:N:0:CGTACTAG+AAGGAGTA,Mon Jun 27 15:23:28 EDT 2022,,,,ATTTTATACTGTCTTACCATTAAGCCCTCCCTAGGTCAAATTCTCGTCTGATTGCTCGTGCTAAATTAGAAACATCTTGACCAGCACCACCTTGTACATTAAATGTATTATATGTTCTATTGTCGCTTGAAACGCTATTTGTGCTTAAACCGTAACCGCTAGACGATAAGTTAACTTCTGGCAAGCCTACTACCATAGAACCTTTAAACATTTTGCCAAGTTTCCCAGCGATACCATTAATAGCTCCTGAT,P008EFASP20_S20_L001_R_001 Copy,urn:local:.:38…
94	M00212:125:000000000-JJPTF:1:1103:18126:16024 2:N:0:CGTACTAG+ACTGCATA (reversed): GTCACTTA--C--G--CTA--ACGCCGGTGACTTAG---AAGA-T-CTT---AACA-CGAAGTTT-CCGCCGAAGCCGTCAAAA-CCA	1	0	0	M00212:125:000000000-JJPTF:1:1106:19479:19349 1:N:0:CGTACTAG+AAGGAGTA: GAATCTGT-------------------------------------------------TAAGCCGAAGCCGTCAAAA----CCA	0	0	1											M00212:125:000000000-JJPTF:1:1102:16551:2239 1:N:0:CGTACTAG+ACTGCATA,Mon Jun 27 15:28:57 EDT 2022,,,,ATACAAGCGTCCCCAATGTATTATTAGGGTCACCGTCATTAGGACCGATAGGCAAGTAAATACGGGTGCCATTAGTGTCTGTCCCACCAATCCACACGTAGCCATCACCGACCGGAATCTCGTCATATTTAAAGACAGCCCCTTGTTTCCAGGTCCCGTACACAGGCGCATAGATACTTGGACGTCCAGATCTTAAAATGATCGCGTCGACACCGATTGTAAACTGGTTTACTGGTTTTGACGGCTTCGG,P008EFASP10_S14_L001_R_001,urn:local:.:5gis-ezq…	M00212:125:000000000-JJPTF:1:1102:19771:2577 1:N:0:CGTACTAG+AAGGAGTA,Mon Jun 27 15:23:28 EDT 2022,,,,AATGTGTTCAATACCTTATTAAAGGGCGTAAGCGTGATAAAGTTACAGGGGAATTTGTTGACGGTTATCGCGTAGTTGTTTATCCTCATTTGACACCAACAGCAGAAGCAACAAAAGAATCAGAAACAGATTCAGTTGACGGTGTAGACCCTATCCAATGGACTTTGGCAGTACAAGCG,P008EFASP20_S20_L001_R_001 Copy,urn:local:.:39-ezqi1op
95	M00212:125:000000000-JJPTF:1:1104:12318:28090 2:N:0:CGTACTAG+ACTGCATA (reversed): GAATCTGT--TAAG--CCG--ACGCCTAGCAAGCCA---AAGA-C-CTT---TAAA-AAAGGAAA-AAATGTCTATATTTACAA----	1	0	0	M00212:125:000000000-JJPTF:1:2102:23149:16113 1:N:0:CGTACTAG+AAGGAGTA: GAATCTGT-------------------------------------------------TAAGCCGAAGCCGTCAAAA----CCA	0	0	1											M00212:125:000000000-JJPTF:1:1102:16551:2239 2:N:0:CGTACTAG+ACTGCATA,Mon Jun 27 15:28:57 EDT 2022,,,,CTATCACGGAGGTCAAACAGGGTGCTGTGAATCAATACAAAATAGAGAATTCTGGAAAATTTGTCACTTACGCTAACGCCGGTGACTTAGAAGATCTTAACACGAAGTTTCCGCCGAAGCCGTCAAAACCAGTAAACCAGTTTACAATCGGTGTCGACGCGATCATTTTAAGATCTGGACGTCCAAGTATCTATGCGCCTGTGTACGGGACCTGGAAACAAGGGGCTGTCTTTAAATATGACGAGATTACG,P008EFASP10_S14_L001_R_001,urn:local:.:5git-ez…	M00212:125:000000000-JJPTF:1:1102:19771:2577 2:N:0:CGTACTAG+AAGGAGTA,Mon Jun 27 15:23:28 EDT 2022,,,,CGCTTGTACTGCCAAAGTCCATTGGATAGGGTCTACACCGTCAACTGAATCTGTTTCTGATTCTTTTGTTGCTTCTGCTGTTGGTGTCAAATGAGGATAAACAACTACGCGATAACCGTCAACAAATTCCCCTGTAACTTTATCACGCTTACGCCCTTTAATAAGGTATTGAACACATT,P008EFASP20_S20_L001_R_001 Copy,urn:local:.:3a-ezqi1op
96	M00212:125:000000000-JJPTF:1:1106:25269:19648 2:N:0:CGTACTAG+ACTGCATA (reversed): GTCACTTA--C--G--CTA--ACGCCGGTGACTTAG---AAGA-T-CTT---AACA-CGAAGTTT-CCGCCGAAGCCGTCAAAA-CCA	1	0	0	M00212:125:000000000-JJPTF:1:1112:18123:10614 1:N:0:CGTACTAG+AAGGAGTA: GTCACTTAC--GCTAACGCCGGTGACTTA--GAAGA-T-CTT--AACACGAAGTT--TCCGCCGAAGCCGTCAAAA----CCA	0	1	0											M00212:125:000000000-JJPTF:1:1102:16339:2244 1:N:0:CGTACTAG+ACTGCATA,Mon Jun 27 15:28:57 EDT 2022,,,,TACTAAAGGCGTTAATAGCGGAATTGACGGTATGAAGTCACGATTTAGCGGTCTTAGAGAGATTGCGGTAGGTGCATTCAGGCAAATTGGTTCAAGTGCCATTAGTGCTGTTGGTAATGGCTTAAGGGGCTGGATATCTGACGCAATGGATACCCAGACAGCCATGATTGCTTTAAAGAACACGATGAAGTTCAAAGGCAATGGAAAAGATTTTGACTATGTAAGCAATTCTATGCAGAAGCTCGCCAGAG,P008EFASP10_S14_L001_R_001,urn:local:.:5giu-ez…	M00212:125:000000000-JJPTF:1:1102:12128:2577 1:N:0:CGTACTAG+AAGGAGTA,Mon Jun 27 15:23:28 EDT 2022,,,,CACATGGAAAAGTAGCAACAAATGGACACCTTGCGCCCGGTGTCTATATCGTAACGTTCTCCGCTGATAGTTATGAAGATGTTACCGCAGGAGTTTCAGTAACTGACCATTCATAAGACTACAAGCGCAACAACCTAAAAAAATAACTAAGTAAAGGGATATAAAACAAAATGGCAAAACAATTAAGCACAGCACGTAAGTTTAAAATGATTACAGGTAAAGACCTTTTCCAGCAACAAAAAGCAATGGAT,P008EFASP20_S20_L001_R_001 Copy,urn:local:.:3b…
97	M00212:125:000000000-JJPTF:1:2106:26992:14445 2:N:0:CGTACTAG+ACTGCATA: GTCACTTA--C--G--CTA--ACGCCGGTGACTTAG---AAGA-T-CTT---AACA-CGAAGTTT-CCGCCGAAGCCGTCAAAA-CCA	1	0	0	M00212:125:000000000-JJPTF:1:2102:23149:16113 2:N:0:CGTACTAG+AAGGAGTA (reversed): GAATCTGT-------------------------------------------------TAAGCCGAAGCCGTCAAAA----CCA	0	0	1											M00212:125:000000000-JJPTF:1:1102:16339:2244 2:N:0:CGTACTAG+ACTGCATA,Mon Jun 27 15:28:57 EDT 2022,,,,GATTAATATTTTCAGCAGTAACTTTTCCAGAAGCTGACATCTGACCATAAGCCTGTGCGACACCTTTAAGGTTTTCTCCAGTACCGCCAAACGCTTGGTTAGCTTTTACTAATGCTTCTGTTTTGCCGACCGCTGTTTTAGCACTATCTCCTAAACCAATGAACGTTGTTGAAAGTTTTAAAGTATCTTCACTATTTGCGTTGGTATCTCTGGCGAGCTTCTGCATAGAATTGCTTACATAGTCAAAAT,P008EFASP10_S14_L001_R_001,urn:local:.:5giv-ezqi…	M00212:125:000000000-JJPTF:1:1102:12128:2577 2:N:0:CGTACTAG+AAGGAGTA,Mon Jun 27 15:23:28 EDT 2022,,,,CTCCATTACATCAGTAATTTCTCCGTCTTCTTTTTTAAGCTCTGTATCCATTGCTTTTTGTTGCTGGAAAAGGTCTTTACCTGTAATCATTTTAAACTTACGTGCTGTGCTTAATTGTTTTGCCATTTTGTTTTATATCCCTTTACTTAGTTATTTTTTTAGGTTGTTGCGCTTGTAGTCTTATGAATGGTCAGTTACTGAAACTCCTGCGGTAACATCTTCATAACTATCAGCGGAGAACGTTACGATAT,P008EFASP20_S20_L001_R_001 Copy,urn:local:.:3c…
98	M00212:125:000000000-JJPTF:1:2101:16253:5930 2:N:0:CGTACTAG+ACTGCATA (reversed): GAATCTGT--C--G--CTA--ACGCCGGTGACTTAG---AAGA-T-CTT---AACA-CGAAGTTT-CCGCCGAAGCCGTCAAAA-CCA	0	1	0	M00212:125:000000000-JJPTF:1:1114:14099:2224 1:N:0:CGTACTAG+AAGGAGTA: GAATCTGT-------------------------------------------------TAAGCCGAAGCCGTCAAAA----CCA	0	0	1											M00212:125:000000000-JJPTF:1:1102:19370:2256 1:N:0:CGTACTAG+ACTGCATA,Mon Jun 27 15:28:57 EDT 2022,,,,AAAGAAGACGGAGAAATTACTGATGTAATGGAGTTCGTTCAATATGGTTTATACTTGGCTCTTTTTCAAGATAACATTGTAAAAGCTAAAAGCGACTTCTCAGACTTCCGTTCTAGCTTTGAGTTCGATACTGACGGTAAAGGGCTTAAAGAACTTGTCGAATTGTGGCAGAAAGAAATTTAATGAGCTGAAAGGACTGTAAATGATTTTAAAACATGCAATTAGATACTTAGAACTTACTGGTTCAGA,P008EFASP10_S14_L001_R_001,urn:local:.:5giw-ezqi…	M00212:125:000000000-JJPTF:1:1102:12156:2580 1:N:0:CGTACTAG+AAGGAGTA,Mon Jun 27 15:23:28 EDT 2022,,,,TCCATTGCTTTTTGTTGCTGGAAAAGGTCTTTACCTGTAATCATTTTAAACTTACGTGCTGTGCTTAATTGTTTTGCCATTTTGTTTTATATCCCTTTACTTAGTTATTTTTTTAGGTTGTTGCGCTTGTAGTCTTATGAATGGTCAGTTACTGAAACTCCTGCGGTAACATCTTCATAACTATCAGCGGAGAACGTTACGATATAGACACCGGGCGCAAGGTGTCCATTTGTTGCTACTTTTCCATGTG,P008EFASP20_S20_L001_R_001 Copy,urn:local:.:3d-…
99	M00212:125:000000000-JJPTF:1:1108:23107:13590 2:N:0:CGTACTAG+ACTGCATA (reversed): GTCACTTA--C--G--CTA--ACGCCGGTGACTTAG---AAGA-T-CTT---AACA-CGAAGTTT-CCGCCGAAGCCGTCAAAA-CCA	1	0	0	M00212:125:000000000-JJPTF:1:2106:25344:13190 2:N:0:CGTACTAG+AAGGAGTA (reversed): GAATCTGT-------------------------------------------------TAAGCCGAAGCCGTCAAAA----CCA	0	0	1											M00212:125:000000000-JJPTF:1:1102:19370:2256 2:N:0:CGTACTAG+ACTGCATA,Mon Jun 27 15:28:57 EDT 2022,,,,CTGTAATAAAGTCTGAACCAGTAAGTTCTAAGTATCTAATTGCATGTTTTAAAATCATTTACAGTCCTTTCAGCTCATTAAATTTCTTTCTGCCACAATTCGACAAGTTCTTTAAGCCCTTTACCGTCAGTATCGAACTCAAAGCTAGAACGGAAGTCTGAGAAGTCGCTTTTAGCTTTTACAATGTTATCTTGAAAAAGAGCCAAGTATAAACCATATTGAACGAACTCCATTACATCAGTAATTTCTC,P008EFASP10_S14_L001_R_001,urn:local:.:5gix-ezq…	M00212:125:000000000-JJPTF:1:1102:12156:2580 2:N:0:CGTACTAG+AAGGAGTA,Mon Jun 27 15:23:28 EDT 2022,,,,ACCTGATACAGTTCTAGCTGGTGCAATTACACTTGTAGCTCCTGTTATTCCTAATGTAACTACTGCTACAAAGGGTAATAATGACGGAACAATCGTAGTGCCTGACACTTTGAAAGATTCTAAGGGTGGAACTATAAAAGTAACATCAGTGATTAAGGACGCACATGGAAAAGTAGCAACAAATGGACACCTTGCGCCCGGTGTCTATATCGTAACGTTCTCCGCTGATAGTTATGAAGATGTTACCGCAG,P008EFASP20_S20_L001_R_001 Copy,urn:local:.:3e…
100	M00212:125:000000000-JJPTF:1:1104:25830:19116 1:N:0:CGTACTAG+ACTGCATA: GTCACTTA--C--G--CTA--ACGCCGGTGACTTAG---AAGA-T-CTT---AACA-CGAAGTTT-CCGCCGAAGCCGTCAAAA-CCA	1	0	0	M00212:125:000000000-JJPTF:1:1113:21791:22845 2:N:0:CGTACTAG+AAGGAGTA (reversed): GAATCTGT-------------------------------------------------TAAGCCGAAGCCGTCAAAA----CCA	0	0	1											M00212:125:000000000-JJPTF:1:1102:20724:2258 1:N:0:CGTACTAG+ACTGCATA,Mon Jun 27 15:28:57 EDT 2022,,,,TAGTTGACAGAATTAGCCTTTAAAGCTACCGTTTCATTTGATAGTTCAAAATATCTACCGCCAGCAATAATTGAAGTATTAGTATATTGTACATTAAGAGCTGTATTTAAC,P008EFASP10_S14_L001_R_001,urn:local:.:5giy-ezqir13	M00212:125:000000000-JJPTF:1:1102:13093:2585 1:N:0:CGTACTAG+AAGGAGTA,Mon Jun 27 15:23:28 EDT 2022,,,,GTAAAGGAATGATAGTAGAGTTATAAAAATAAATTTGCTGTTCTTGTGTTGCAGTACCAAGCAAAATATTTTCATTCATAAAGTAACCTGTCAAAAGTTCCGATTTAATGAGGTCAATTTCATCTTTGTTTAAAAC,P008EFASP20_S20_L001_R_001 Copy,urn:local:.:3f-ezqi1oq
101	M00212:125:000000000-JJPTF:1:1101:12209:23070 1:N:0:CGTACTAG+ACTGCATA: GAATCTGT--------------------------------------------------------T-AAGCCGAAGCCGTCAAAA-CCA	0	0	1	M00212:125:000000000-JJPTF:1:1101:16003:2600 1:N:0:CGTACTAG+AAGGAGTA (reversed): GAATCTGT-------------------------------------------------TAAGCCGAAGCCGTCAAAA----CCA	0	0	1											M00212:125:000000000-JJPTF:1:1102:20724:2258 2:N:0:CGTACTAG+ACTGCATA,Mon Jun 27 15:28:57 EDT 2022,,,,TTTAAATACAGCTCCTAATGTACAATATACTAATACTTCAATTATTGCTGGCGGTAGAAATTTTGAACTAACAAATGAAACGGTAGCTTTAAAGGCTAATTCTTTCAACTA,P008EFASP10_S14_L001_R_001,urn:local:.:5giz-ezqir13	M00212:125:000000000-JJPTF:1:1102:13093:2585 2:N:0:CGTACTAG+AAGGAGTA,Mon Jun 27 15:23:28 EDT 2022,,,,GTTTTAAACAAAGATGAAATTGACCTCATTAAATCGGAACTTTTGACAGGTTACTTTATGAATGAAAATATTTTGCTTGGTACTGCAACACAAGAACAGCAAATTTATTTTTATAACTCTACTATCATTCCTTTAC,P008EFASP20_S20_L001_R_001 Copy,urn:local:.:3g-ezqi1or
102	M00212:125:000000000-JJPTF:1:2106:13387:19120 1:N:0:CGTACTAG+ACTGCATA (reversed): GAATCTGT--TAAG--CCG--ACGCCTAGCAAGCCA---AAGA-C-CTT---TAAA-AAAGGAAA-AAATG-----------------	1	0	0	M00212:125:000000000-JJPTF:1:1109:13200:3810 2:N:0:CGTACTAG+AAGGAGTA (reversed): GAATCTGT-------------------------------------------------TAAGCCGAAGCCGTCAAAA----CCA	0	0	1											M00212:125:000000000-JJPTF:1:1102:19396:2262 1:N:0:CGTACTAG+ACTGCATA,Mon Jun 27 15:28:57 EDT 2022,,,,GCGTGATAATGGACACGGAAACAATAACAGAACGTTCGGCTTATAATTTCGCTGTCGTATTCGTTAAGAATAAGGAAACAGACGACTATACAG,P008EFASP10_S14_L001_R_001,urn:local:.:5gj0-ezqir14	M00212:125:000000000-JJPTF:1:1102:12011:2596 1:N:0:CGTACTAG+AAGGAGTA,Mon Jun 27 15:23:28 EDT 2022,,,,ACCCTTATTATTTCAAGACAGGAGTTCCTCGAGATTAAGGCTAAAGAGAGCAAGACAACAGACGACTTTTTGAAGTTGACAATACAGAGAGCTATAAAAATACTTTGGCAGCATTTGGTTTAAGTGGTAATACTAAACAGGCCCATCTATGGTTATTATTGAACCGTGATAAATGGGAAGCAGCAAAAGATGAATTATTCTATATCTGTAT,P008EFASP20_S20_L001_R_001 Copy,urn:local:.:3h-ezqi1or
103	M00212:125:000000000-JJPTF:1:2101:27162:16603 1:N:0:CGTACTAG+ACTGCATA (reversed): GTCACTTA--C--G--CTA--ACGCCGGTGACTTAG---AAGA-T-CTT---AACA-CGAAGTTT-CCGCCGAAGCCGTCAAAA-CCA	1	0	0	M00212:125:000000000-JJPTF:1:2111:9807:6566 2:N:0:CGTACTAG+AAGGAGTA (reversed): GAATCTGT-------------------------------------------------TAAGCCGAAGCCGTCAAAA----CCA	0	0	1											M00212:125:000000000-JJPTF:1:1102:19396:2262 2:N:0:CGTACTAG+ACTGCATA,Mon Jun 27 15:28:57 EDT 2022,,,,CTGTATAGCCGTCTGTTTCCTTATTCTTAACGAATACGACAGCGAAATTATAAGCCGAACGTTCTGTTATTGTTTCCGTGTCCATTATCACGC,P008EFASP10_S14_L001_R_001,urn:local:.:5gj1-ezqir14	M00212:125:000000000-JJPTF:1:1102:12011:2596 2:N:0:CGTACTAG+AAGGAGTA,Mon Jun 27 15:23:28 EDT 2022,,,,ATACAGATATAGAATAATTCATCTTTTGCTGCTTCCCATTTATCACGGTTCAATAATAACCATAGATGGGCCTGTTTAGTATTACCACTTAAACCAAATGCTGCCAAAGTATTTTTATAGCTCTCTGTATTGTCAACTTCAAAAAGTCGTCTGTTGTCTTGCTCTCTTTAGCCTTAATCTCGAGGAACTCCTGTCTTGAAATAATAAGGGT,P008EFASP20_S20_L001_R_001 Copy,urn:local:.:3i-ezqi1or
104	M00212:125:000000000-JJPTF:1:2108:18333:27904 1:N:0:CGTACTAG+ACTGCATA (reversed): GTCACTTA--C--G--CTA--ACGCCGGTGACTTAG---AAGA-T-CTT---AACA-CGAAGTTT-CCGCCGAAGCCGTCAAAA-CCA	1	0	0	M00212:125:000000000-JJPTF:1:2103:24491:11599 2:N:0:CGTACTAG+AAGGAGTA: GAATCTGT-------------------------------------------------TAAGCCGAAGCCGTCAAAA----CCA	0	0	1											M00212:125:000000000-JJPTF:1:1102:12952:2264 1:N:0:CGTACTAG+ACTGCATA,Mon Jun 27 15:28:57 EDT 2022,,,,ATAATAGAGAGTTTAGAAATTTTAGTGATTTAGCTAAATACGTCGGAGTTACCCAGCCAGCCGTTTGGGGAATTTATAACAAAGGTTACAACTTGAAAGGTCATAGAATAAAACTAAAAAACGATTAACTCTTGACAAATTAAAATTAATAGTTTATAATCAATAT,P008EFASP10_S14_L001_R_001,urn:local:.:5gj2-ezqir14	M00212:125:000000000-JJPTF:1:1102:16148:2608 1:N:0:CGTACTAG+AAGGAGTA,Mon Jun 27 15:23:28 EDT 2022,,,,ATACTGTCTTACCATTAAGCCCTCCCTAGGTCAAATTCTCGTCTGATTGCTCGTGCTAAATTAGAAACATCTTGACCAGCACCACCTTGTACATTAAATGTATTATATGTTCTATTGTCGCTTGAAACGCTATTTGTGCTTAAACCGTAACCGCTAGAAGATAAGTTAAATTCTGGCAAGCCTACTACCATAGAACCTTTAAACATTTTGCCAAGTTTCCCAGCGATACCATTAATAGCTCCTGATACTTT,P008EFASP20_S20_L001_R_001 Copy,urn:local:.:3j…
105	M00212:125:000000000-JJPTF:1:1103:20222:10490 2:N:0:CGTACTAG+ACTGCATA (reversed): GTCTCTTA--C--G--CTA--ACGCCGGTGACTTAG---AAGA-T-CTT---AACA-CGAAGTTT-CCGCCGAAGCCGTCAAAA-CCA	1	0	0	M00212:125:000000000-JJPTF:1:1107:5512:22029 2:N:0:CGTACTAG+AAGGAGTA: GAATCTGTC--GCTAACGCCGGTGACTTA--GAAGA-T-CTT--AACACGAAGTT--TCCGCCGAAGCCGTCAAAA----CCA	0	1	0											M00212:125:000000000-JJPTF:1:1102:12952:2264 2:N:0:CGTACTAG+ACTGCATA,Mon Jun 27 15:28:57 EDT 2022,,,,ATATTGATTATAAACTATTAATTTTAATTTGTCAAGAGTTAATCGTTTTTTAGTTTTATTCTATGACCTTTCAAGTTGTAACCTTTGTTATAAATTCCCCAAACGGCTGGCTGGGTAACTCCGACGTATTTAGCTAAATCACTAAAATTTCTAAACTCTCTATTAT,P008EFASP10_S14_L001_R_001,urn:local:.:5gj3-ezqir14	M00212:125:000000000-JJPTF:1:1102:16148:2608 2:N:0:CGTACTAG+AAGGAGTA,Mon Jun 27 15:23:28 EDT 2022,,,,CACGATAGACAGAGTTCTTGGTGGCGTAACAGGTACGATTGAAAAAGTATCAGGAGCTATTAATGGTATCGCTGGGAAACTTGGCAAAATGTTTAAAGGTTCTATGGTAGTAGGCTTGCCAGAATTTAACTTATCTTCTAGCGGTTACGGTTTAAGCACAAATAGCGTTTCAAGCGACAATAGAACATATAATACATTTAATGTACAAGGTGGTGCTGGCCAAGATGTTTCTAATTTAGCACGAGCAATCA,P008EFASP20_S20_L001_R_001 Copy,urn:local:.:3k…
106	M00212:125:000000000-JJPTF:1:2101:14891:10636 1:N:0:CGTACTAG+ACTGCATA: GAATCTGT--C--G--CTA--ACGCCGGTGACTTAG---AAGA-T-CTT---AACA-CGAAGTTT-CCGCCGAAGCCGTCAAAA-CCA	0	1	0	M00212:125:000000000-JJPTF:1:2102:5744:17382 2:N:0:CGTACTAG+AAGGAGTA (reversed): GAATCTGT-------------------------------------------------TAAGCCGAAGCCGTCAAAA----CCA	0	0	1											M00212:125:000000000-JJPTF:1:1102:18838:2264 1:N:0:CGTACTAG+ACTGCATA,Mon Jun 27 15:28:57 EDT 2022,,,,GTGTGAGCTTTTTTTGATATTATAGTCTTATAGAAATGAAGGAGACGCAAATGGAAAAATACAATGTTAAGCTGATGAACAACAAAAAAGGATATTTGAATTCTTTTAAAAATGAGCTAGGGGAAAAGTTTCTTTTTCTAGGGTTCAAAGA,P008EFASP10_S14_L001_R_001,urn:local:.:5gj4-ezqir14	M00212:125:000000000-JJPTF:1:1102:15315:2612 1:N:0:CGTACTAG+AAGGAGTA,Mon Jun 27 15:23:28 EDT 2022,,,,GCTTAGAAATAAAGATAATGCACCAGAAGACTTACATTTTTTGACAGGTGGAGAGTTTATGATTGATGATTCCAACCACATGAATTTGTTATATGAATACATTAAAGAAAATGATATAAAATTCGTGATCTTGGATAACCT,P008EFASP20_S20_L001_R_001 Copy,urn:local:.:3l-ezqi1or
107	M00212:125:000000000-JJPTF:1:1105:26123:19048 2:N:0:CGTACTAG+ACTGCATA (reversed): GAATCTGT--TAAG--CCG--ACGCCTAGCAAGCCA---AAGA-C-CTT---TAAA-AAAGGAAA-AAATGTCTATATTTAC------	1	0	0	M00212:125:000000000-JJPTF:1:1111:22034:5059 1:N:0:CGTACTAG+AAGGAGTA: GAATCTGTC--GCTAACGCCGGTGACTTA--GAAGA-T-CTT--AACACGAAGTT--TCCGCCGAAGCCGTCAAAA----CCA	0	1	0											M00212:125:000000000-JJPTF:1:1102:18838:2264 2:N:0:CGTACTAG+ACTGCATA,Mon Jun 27 15:28:57 EDT 2022,,,,TCTTTGAACCCTAGAAAAAGAAACTTTTCCCCTAGCTCATTTTTAAAAGAATTCAAATATCCTTTTTTGTTGTTCATCAGCTTAACATTGTATTTTTCCATTTGCGTCTCCTTCATTTCTATAAGACTATAATATCAAAAAAAGCTCACAC,P008EFASP10_S14_L001_R_001,urn:local:.:5gj5-ezqir14	M00212:125:000000000-JJPTF:1:1102:15315:2612 2:N:0:CGTACTAG+AAGGAGTA,Mon Jun 27 15:23:28 EDT 2022,,,,AGGTTATCCAAGATCACGAATTTTATATCATTTTCTTTAATGTATTCATATAACAAATTCATGTGGTTGGAATCATCAATCATAAACTCTCCACCTGTCAAAAAATGTAAGTCTTCTGGTGCATTATCTTTATTTCTAAGC,P008EFASP20_S20_L001_R_001 Copy,urn:local:.:3m-ezqi1or
108	M00212:125:000000000-JJPTF:1:1103:7088:11608 1:N:0:CGTACTAG+ACTGCATA (reversed): -------A--C--G--CTA--ACGCCGGTGACTTAG---AAGA-T-CTT---AACA-CGAAGTTT-CCGCCGAAGCCGTCAAAA-CCA	1	0	0	M00212:125:000000000-JJPTF:1:2108:10517:18248 2:N:0:CGTACTAG+AAGGAGTA (reversed): GAATCTGT-------------------------------------------------TAAGCCGAAGCCGTCAAAA----CCA	0	0	1											M00212:125:000000000-JJPTF:1:1102:11717:2270 1:N:0:CGTACTAG+ACTGCATA,Mon Jun 27 15:28:57 EDT 2022,,,,CTGTTAAAGATGTTGACGATGAACTTGTCGGACTTGTCGGAAATATTTTACAAAACGGTTGGAATATGACAAACTGGTCAGAGAATAGCCACTTGTACAATTATACTGGTACTGTTTATTTGCCTTGTGGTGCAGGTGGTCAAGCATGGCAATAAATTTACTTAATACATCAAGCATAGCTAAAGAAATGCAAACTAAAGTAACAGAACGCATGGGAGATTGGTTTGAAGCAGAGTTTAAAGCGAAGGCTA,P008EFASP10_S14_L001_R_001,urn:local:.:5gj6-ez…	M00212:125:000000000-JJPTF:1:1102:12820:2623 1:N:0:CGTACTAG+AAGGAGTA,Mon Jun 27 15:23:28 EDT 2022,,,,CCTACTGAATGGCGGAGATTGCAACAGGAAGAATCAAGCGCTCATGACCTTAAAGCTAAAATCGAAGAACTTGATGACTATAAACTAAGTAAGTACGAAACACCAAAAATTGAAGTGCCGAAAGGGTTTGAATAAATGTATTATTTAAATAAAATGTTGGAATACAACAAAGAAAACGGCATTATTA,P008EFASP20_S20_L001_R_001 Copy,urn:local:.:3n-ezqi1or
109	M00212:125:000000000-JJPTF:1:1109:18617:13884 1:N:0:CGTACTAG+ACTGCATA (reversed): GAATCTGT--TAAG--CCG--ACGCCTAGCAAGCCA---AAGA-C-CTT---TAAA-AAAGGAAA-AAATGTCTATATTTAC------	1	0	0	M00212:125:000000000-JJPTF:1:2101:6234:11721 1:N:0:CGTACTAG+AAGGAGTA (reversed): GAATCTGT-------------------------------------------------TAAGCCGAAGCCGTCAAAA----CCA	0	0	1											M00212:125:000000000-JJPTF:1:1102:11717:2270 2:N:0:CGTACTAG+ACTGCATA,Mon Jun 27 15:28:57 EDT 2022,,,,GTATTTTGATATCTAGCATAAGTATAGGTATGACCGTGGCTTCTGATTAATCTAGTCCTTCGGCTTGCGCTATTAGCCTTCGCTTTAAACTCTGCTTCAAACCAATCTCCCATGCGTTCTGTTACTTTAGTTTGCATTTCTTTAGCTATGCTTGATGTATTAAGTAAATTTATTGCCATGCTTGACCACCTGCACCACAAGGCAAATAAACAGTACCAGTATAATTGTACAAGTGGCTATTCTCTGACCAG,P008EFASP10_S14_L001_R_001,urn:local:.:5gj7-ez…	M00212:125:000000000-JJPTF:1:1102:12820:2623 2:N:0:CGTACTAG+AAGGAGTA,Mon Jun 27 15:23:28 EDT 2022,,,,TAATAATGCCGTTTTCTTTGTTGTATTCCAACATTTTATTTAAATAATACATTTATTCAAACCCTTTCGGCACTTCAATTTTTGGTGTTTCGTACTTACTTAGTTTATAGTCATCAAGTTCTTCGATTTTAGCTTTAAGTTCATGAGCGCTTGATTCTTCCTGTTGCAATCTCCGCCATTCAGTAGG,P008EFASP20_S20_L001_R_001 Copy,urn:local:.:3o-ezqi1or
110	M00212:125:000000000-JJPTF:1:2101:14520:15136 1:N:0:CGTACTAG+ACTGCATA: GTCACTTA--C--G--CTA--ACGCCGGTGACTTAG---AAGA-T-CTT---AACA-CGAAGTTT-CCGCCGAAGCCGTCAAAA-CCA	1	0	0	M00212:125:000000000-JJPTF:1:1101:7229:5449 2:N:0:CGTACTAG+AAGGAGTA: GAATCTGT-------------------------------------------------TAAGCCGAAGCCGTCAAAA----CCA	0	0	1											M00212:125:000000000-JJPTF:1:1102:14831:2274 1:N:0:CGTACTAG+ACTGCATA,Mon Jun 27 15:28:57 EDT 2022,,,,ATATACGGTAATACAACGAAATTCGAGAACTCACTTAAAGGCGTTAATACCGCAATGTCAGGGCTTAGAGGAGAAGCTAAAAACTTACGTGAAGCTCTAAAACTTGACCCCACAAATACCGGGAAAATGGCGCAATTGCAGAAGAACTTACAAACGCAGTTGGGCTTATCACGTGACAAAGCAACAAAATTAAAAGAAGAACTTTCTACGGTTGACAAAGGTACGTCAGCAGGTCAAAAGAAATGGCTACA,P008EFASP10_S14_L001_R_001,urn:local:.:5gj8-ez…	M00212:125:000000000-JJPTF:1:1102:21251:2624 1:N:0:CGTACTAG+AAGGAGTA,Mon Jun 27 15:23:28 EDT 2022,,,,CACTAAATTAGAGCTTACGACAAATAACAAATTAACTTTCAAGCAAGAACCTCTAGTAATTACTTGACGGGGGGAAAAAACTTAATG,P008EFASP20_S20_L001_R_001 Copy,urn:local:.:3p-ezqi1os
111	M00212:125:000000000-JJPTF:1:2112:23688:21356 1:N:0:CGTACTAG+ACTGCATA (reversed): GAATCTGT--TAAG--CCG--ACGCCTAGCAAGCCA---AAGA-C-CTT---TAAA-AAAGGAAA-AAATGTCTATATTTACAA-TGG	1	0	0	M00212:125:000000000-JJPTF:1:2109:24489:6388 1:N:0:CGTACTAG+AAGGAGTA: GAATCTGT-------------------------------------------------TAAGCCGACGCCGTCAAAA----CCA	0	0	1											M00212:125:000000000-JJPTF:1:1102:14831:2274 2:N:0:CGTACTAG+ACTGCATA,Mon Jun 27 15:28:57 EDT 2022,,,,CCATTTTAGCGTCAATATGCCAAGAACCTGATTTAATAGCACCCTCGACTTGCTTTATTTCGCTTTCCAGCCTATTGGCTTGTGTTTCTGCTGTGCCTAAGTCTCTAGTAAGTTGTAGCCATTTCTTTTGACCTGCTGACGTACCTTTGTCAACCGTAGAAAGTTCTTCTTTTAATTTTGTTGCTTTGTCACGTGATAAGCCCAACTGCGTTTGTAAGTTCTTCTGCAATTGCGCCATTTTCCCGGTATTT,P008EFASP10_S14_L001_R_001,urn:local:.:5gj9-ez…	M00212:125:000000000-JJPTF:1:1102:21251:2624 2:N:0:CGTACTAG+AAGGAGTA,Mon Jun 27 15:23:28 EDT 2022,,,,CATTAAGTTTTTTCCCCCCGTCAAGTAATTACTAGAGATTCTTGCTTGAAAGTTAATTTGATATTTGTCGTAAGCTCTAATTTAGTG,P008EFASP20_S20_L001_R_001 Copy,urn:local:.:3q-ezqi1os
112	M00212:125:000000000-JJPTF:1:2109:4010:21460 1:N:0:CGTACTAG+ACTGCATA: GTCACTTA--C--G--CTA--ACGCCGGTGACTTAG---AAGA-T-CTT---AACA-CGAAGTTT-CCGCCGAATCCGTCAAAA-CCA	1	0	0	M00212:125:000000000-JJPTF:1:2105:26622:15547 1:N:0:CGTACTAG+AAGGAGTA: GTCACTTAC--GCTAACGCCGGTGACTTA--GAAGA-T-CTT--AACACGAAGTT--TCCGCCGAAGCCGTCAAAA----CCA	0	1	0											M00212:125:000000000-JJPTF:1:1102:19486:2278 1:N:0:CGTACTAG+ACTGCATA,Mon Jun 27 15:28:57 EDT 2022,,,,GTTATGAAGATGTTACCGCAGGAGTTTCAGTAACTGACCATTCATAAGACTACAAGCGCAACAACCTAAAAAAATAACTAAGTAAAGGGATAT,P008EFASP10_S14_L001_R_001,urn:local:.:5gja-ezqir14	M00212:125:000000000-JJPTF:1:1102:16181:2656 1:N:0:CGTACTAG+AAGGAGTA,Mon Jun 27 15:23:28 EDT 2022,,,,GACTTAAACGAGATGGACTTTATGATAAACTTGTTGAACGTTTCAAATCAGAAGAAGAATTTTACAACGATAGGTCGTTCGGCTTGCTTTACATGCTAGAAAATCATGAGCAGGTCAAAGATAAGAAGAATTGGACTATGGCTTTACCACTTATTGGCGATGTCCCTAAGTGGTCAGGAGTTATTGAGGAGTACGAACTTGCACAAGGCGACCCAGCGTTACAGAATAAGTTCTTAGCGTTTAATATGGG,P008EFASP20_S20_L001_R_001 Copy,urn:local:.:3r-…
113	M00212:125:000000000-JJPTF:1:1110:15069:5540 1:N:0:CGTACTAG+ACTGCATA (reversed): GAATCTGT--TAAG--CCG--ACGCCTAGCAAGCCA---AAGA-C-CTT---TAAA-A-AAGGAA-AAAATGTCTATATTTACA-ATG	1	0	0	M00212:125:000000000-JJPTF:1:2103:3565:11284 2:N:0:CGTACTAG+AAGGAGTA (reversed): GAATCTGT-------------------------------------------------TAAGCCGAAGCCGTCAAAA----CCA	0	0	1											M00212:125:000000000-JJPTF:1:1102:19486:2278 2:N:0:CGTACTAG+ACTGCATA,Mon Jun 27 15:28:57 EDT 2022,,,,ATATCCCTTTACTTAGTTATTTTTTTAGGTTGTTGCGCTTGTAGTCTTATGAATGGTCAGTTACTGAAACTCCTGCGGTAACATCTTCATAAC,P008EFASP10_S14_L001_R_001,urn:local:.:5gjb-ezqir14	M00212:125:000000000-JJPTF:1:1102:16181:2656 2:N:0:CGTACTAG+AAGGAGTA,Mon Jun 27 15:23:28 EDT 2022,,,,GTGAAGTAGTAAGCTGTATCCTGCATAGGCAAGCCCATATTAAACGCTAAGAACTTATTCTGTAACGCTGGGTCGCCTTGTGCAAGTTCGTACTCCTCAATAACTCCTGACCACTTAGGGACATCGCCAATAAGTGGTAAAGCCATAGTCCAATTCTTCTTATCTTTGACCTGCTCATGATTTTCTAGCATGTAAAGCAAGCCGAACGACCTATCGTTGTAAAATTCTTCTTCTGATTTGAAACGTTCAA,P008EFASP20_S20_L001_R_001 Copy,urn:local:.:3s-…
114	M00212:125:000000000-JJPTF:1:1111:17814:10476 2:N:0:CGTACTAG+ACTGCATA (reversed): GTCACTTA--C--G--CTA--ACGCCGGTGACTTAG---AAGA-T-CTT---AACA-CGAAGTTT-CCGCCGAAGCCGTCAAAA-CCA	1	0	0	M00212:125:000000000-JJPTF:1:2114:8219:16193 2:N:0:CGTACTAG+AAGGAGTA (reversed): GAATCTGT-------------------------------------------------TAAGCCGAAGCCGTCAAAA----CCA	0	0	1											M00212:125:000000000-JJPTF:1:1102:18554:2280 1:N:0:CGTACTAG+ACTGCATA,Mon Jun 27 15:28:57 EDT 2022,,,,AGGCTAAAGAGAGCAAGACAACAGACGACTTTTTGAAGTTGACAATACAGAGAGCTATAAAAATACTTTGGCAGCATTTGGTTTAAGTGGTAATACTAAACAGGCCCATCTATGGTTATTATTGAAC,P008EFASP10_S14_L001_R_001,urn:local:.:5gjc-ezqir15	M00212:125:000000000-JJPTF:1:1102:20259:2672 1:N:0:CGTACTAG+AAGGAGTA,Mon Jun 27 15:23:28 EDT 2022,,,,GGTTAAAGTTGGTATGACTATTGAGGGCTTAGAGCATATTGAGTATTTGCCTGTAATGGACTATCGCAATCAATCTATCCCAGTTGAAAAACTGACTTCTATGGACGTAAATAAAGCCATTCAGCGTGGACTAGTTAAAGCAATTGCACGTCATGGTTTAGGGCTATACATCTACTCCAATGAAGATTTACCTGACTTGACAGAAGAACAAAAAGAACTTGAAGCTGAAAAGCAACGACTTAGAGAGATC,P008EFASP20_S20_L001_R_001 Copy,urn:local:.:3t-…
115	M00212:125:000000000-JJPTF:1:1103:7088:11608 2:N:0:CGTACTAG+ACTGCATA: -------A--C--G--CTA--ACGCCGGTGACTTAG---AAGA-T-CTT---AACA-CGAAGTTT-CCGCCGAAGCCGTCAAAA-CCA	1	0	0	M00212:125:000000000-JJPTF:1:1114:6405:5508 1:N:0:CGTACTAG+AAGGAGTA: ------GTC--GCTAACGCCGGTGACTTA--GAAGA-T-CTT--AACACGAAGTT--TCCGCCGAAGCCGTCAAAA----CCA	0	1	0											M00212:125:000000000-JJPTF:1:1102:18554:2280 2:N:0:CGTACTAG+ACTGCATA,Mon Jun 27 15:28:57 EDT 2022,,,,GTTCAATAATAACCATAGATGGGCCTGTTTAGTATTACCACTTAAACCAAATGCTGCCAAAGTATTTTTATAGCTCTCTGTATTGTCAACTTCAAAAAGTCGTCTGTTGTCTTGCTCTCTTTAGCCT,P008EFASP10_S14_L001_R_001,urn:local:.:5gjd-ezqir15	M00212:125:000000000-JJPTF:1:1102:20259:2672 2:N:0:CGTACTAG+AAGGAGTA,Mon Jun 27 15:23:28 EDT 2022,,,,ATGCTGAACCGTACGCGACTTTTACGTTAGATCCCTTTTCTTTTTCAAACAATGGAACTGAAATAATTTTCTTGTCGCCTTTTGCTGTGCTTGCTGTTCGTGTATTTTTTTCGTTCGCTTGTGCTGTAACTGTAATGATTGCCATTTTTTATTTTCCCTCTGTTGCTTTCCAAATTGTCATGATATCAAAGATTTCTTTTTTTGTCTTTGCTTTAAGTAGTTCCATGTTAGGATATCCAAGTTCTTCAG,P008EFASP20_S20_L001_R_001 Copy,urn:local:.:3u-e…
116	M00212:125:000000000-JJPTF:1:1103:11210:21580 1:N:0:CGTACTAG+ACTGCATA (reversed): GTCACTTA--C--G--CTA--ACGCCGGTGACTTAG---AAGA-T-CTT---AACA-CGAAGTTT-CCGCCGAAGCCGTCAAAA-CCA	1	0	0	M00212:125:000000000-JJPTF:1:1113:20873:6054 1:N:0:CGTACTAG+AAGGAGTA (reversed): GAATCTGT-------------------------------------------------TAAGCCGAAGCCGTCAAAA----CCA	0	0	1											M00212:125:000000000-JJPTF:1:1102:13805:2284 1:N:0:CGTACTAG+ACTGCATA,Mon Jun 27 15:28:57 EDT 2022,,,,GACGGTATATTTGTCACTTAGTGACTCAAAGGTGCTTAAAATGGATAATACGAGCTTTGTCATGGGTTACTATTATCAAGTTGTTTTATCTGTTAAAGATGTTGACGATGAACTTGTCGGACTTGTCGGAAATATTTTACAAAACGGTTGGAATATGACAAACTGGTCAGAGAATAGCCACTTGTACAATTATACTGGTACTGTTTATTTGCCTTGTGGTGCAGGTGGTCAAGCATGGCAATAAATTTA,P008EFASP10_S14_L001_R_001,urn:local:.:5gje-ezqi…	M00212:125:000000000-JJPTF:1:1102:18859:2687 1:N:0:CGTACTAG+AAGGAGTA,Mon Jun 27 15:23:28 EDT 2022,,,,GAAGAAGATATGTACAGACACGGACACACACCTATATTGATTACACCAAGCAAAGAATTGGCAAAAAATACACTGAGAGCGTTAAATGAACAATTACGAAAACAAGGCAATTAACTTACATGTAGAGGTTTATGGCTGGTTGTATCGTGCATTAGAAGAAATGATAAAAGCAGAATGGCATAATGATGAACTTTTCAAAGTATGGCTTGGTCGTGCTGAATTTCTAGTCAGACAGTCAAAGAA,P008EFASP20_S20_L001_R_001 Copy,urn:local:.:3v-ezqi1os
117	M00212:125:000000000-JJPTF:1:1107:8266:13946 1:N:0:CGTACTAG+ACTGCATA (reversed): GAATCTGT--TAAG--CCG--ACGCCTAGCAAGCCA---AAGA-C-CTT---TAAA-A-AAGGAA-AAAATGTCTATATTTACA-ATG	1	0	0	M00212:125:000000000-JJPTF:1:1114:23309:9573 2:N:0:CGTACTAG+AAGGAGTA (reversed): GAATCTGT-------------------------------------------------TAAGCAGAAGCCGTTAAAA----CCA	0	0	1											M00212:125:000000000-JJPTF:1:1102:13805:2284 2:N:0:CGTACTAG+ACTGCATA,Mon Jun 27 15:28:57 EDT 2022,,,,GTATAGGTATGACCGTGGCTTCTGATTAATCTAGTCCTTCGGCTTGCGCTATTAGCCTTCGCTTTAAACTCTGCTTCAAACCAATCTCCCATGCGTTCTGTTACTTTAGTTTGCATTTCTTTAGCTATGCTTGATGTATTAAGTAAATTTATTGCCATGCTTGACCACCTGCACCACAAGGCAAATAAACAGTACCAGTATAATTGTACAAGTGGCTATTCTCTGACCAGTTTGTCATATTCCAACCGTTT,P008EFASP10_S14_L001_R_001,urn:local:.:5gjf-ez…	M00212:125:000000000-JJPTF:1:1102:18859:2687 2:N:0:CGTACTAG+AAGGAGTA,Mon Jun 27 15:23:28 EDT 2022,,,,TTCTTTGACTGTCTGACTAGAAATTCAGCACGACCAAGCCATACTTTGAAAAGTTCATCATTATGCCATTCTGCTTTTATCATTTCTTCTAATGCACGATACAACCAGCCATAAACCTCTACATGTAAGTTAATTGCCTTGTTTTCGTAATTGTTCATTTAACGCTCTCAGTGTATTTTTTGCCAATTCTTTGCTTGGTGTAATCAATATAGGTGTGTGTCCGTGTCTGTACATATCTTCTTC,P008EFASP20_S20_L001_R_001 Copy,urn:local:.:3w-ezqi1os
118	M00212:125:000000000-JJPTF:1:1108:24676:23912 2:N:0:CGTACTAG+ACTGCATA (reversed): GTCACTTA--C--G--CTA--ACGCCGGTGACTTAG---AAGA-T-CTT---AACA-CGAAGTTT-CCGCCGAAGCCGTCAAAA-CCA	1	0	0	M00212:125:000000000-JJPTF:1:2111:21408:22669 1:N:0:CGTACTAG+AAGGAGTA: GAATCTGTC--GCTAACGCCGGTGACTTA--GAAGA-T-CTT--AACACGAAGTT--TCCGCCGAAGCCGTCAAA--------	0	1	0											M00212:125:000000000-JJPTF:1:1102:14889:2286 1:N:0:CGTACTAG+ACTGCATA,Mon Jun 27 15:28:57 EDT 2022,,,,ATCTTACGCTTAAAAAAATGGATAGTGCAGGAGTTGGAGGAGAAGCGTTTGACTTACTAGATGAGATAT,P008EFASP10_S14_L001_R_001,urn:local:.:5gjg-ezqir15	M00212:125:000000000-JJPTF:1:1102:12243:2739 1:N:0:CGTACTAG+AAGGAGTA,Mon Jun 27 15:23:28 EDT 2022,,,,GACTTAGGCACAGCAGAAACACAAGCCAATAGGCTGGAAAGCGAAATAAAGCAAGTCGAGGGCGCTATTAAATCAGGTTCTTGGCATATTGACGCTAAAATGGATACTAAAGGCGTTAATAGCGGAATTGACGGTATGAAGTCACGATTTAGCGGTCTTAGAGAGATTGCGGTAGGTGCATTCAGGCAAATTGGTTCAAGTGCCATTAGTGCTGTTGGTAATGGCTTAAGGGGCTGGATATCTGACGCAAT,P008EFASP20_S20_L001_R_001 Copy,urn:local:.:3x…
119	M00212:125:000000000-JJPTF:1:2111:9278:21982 1:N:0:CGTACTAG+ACTGTATA (reversed): GAATCTGT--TAAG--CCG--ACGCCTAGCAAGCCA---AAGA-C-CTT---TAAA-AAAGGAAA-AAATGTCTATATTTACAA-TGG	1	0	0	M00212:125:000000000-JJPTF:1:1106:4055:19409 1:N:0:CGTACTAG+AAGGAGTA (reversed): GAATCTGT-------------------------------------------------TAAGCCGAAGCCGTCAAAA----CCA	0	0	1											M00212:125:000000000-JJPTF:1:1102:14889:2286 2:N:0:CGTACTAG+ACTGCATA,Mon Jun 27 15:28:57 EDT 2022,,,,ATATCTCATCTAGTAAGTCAAACGCTTCTCCTCCAACTCCTGCACTATCCATTTTTTTAAGCGTAAGAT,P008EFASP10_S14_L001_R_001,urn:local:.:5gjh-ezqir15	M00212:125:000000000-JJPTF:1:1102:12243:2739 2:N:0:CGTACTAG+AAGGAGTA,Mon Jun 27 15:23:28 EDT 2022,,,,GCGTTGGTATCTCTGGCGAGCTTCTGCATAGAATTGCTTACATAGTCAAAATCTTTTCCATTGCCTTTGAACTTCATCGTGTTCTTTAAAGCAATCATGGCTGTCTGGGTATCCATTGCGTCAGATATCCAGCCCCTTAAGCCATTACCAACAGCACTAATGGCACTTGAACCAATTTGCCTGAATGCACCTACCGCAATCTCTCTAAGACCGCTAAATCGTGACTTCATACCGTCAATTCCGCTATTAA,P008EFASP20_S20_L001_R_001 Copy,urn:local:.:3y-…
120	M00212:125:000000000-JJPTF:1:2107:26220:9579 2:N:0:CGTACTAG+ACTGCATA: GAATCTGT--C--G--CTA--ACGCCGGCGCCTTAG---AAGA-T-CTT---AACA-CGAAGTTT-CCGCCGAAGCCGTCAAAA-CCA	1	0	0	M00212:125:000000000-JJPTF:1:2110:20304:12945 2:N:0:CGTACTAG+AAGGAGTA: GAATCTGTC--GCTAACGCCGGTGACTTA--GAAGA-T-CTT--AACACGAAGTT--TCCGCCGAAGCCGTCAAAA----CCA	0	1	0											M00212:125:000000000-JJPTF:1:1102:11851:2287 1:N:0:CGTACTAG+ACTGCATA,Mon Jun 27 15:28:57 EDT 2022,,,,ATGCAAGCTGGTGTAGATTTCTTTGTCATTACAGCCTGATTCAATTTTATCAATGATTTGACTAAATAGCGGTTCTTCATACATCTTAGGTAAAATTGTGGGTCTGCCACCGTTTTGTGTTTGCATATTGTCCTTTCTTTTAAATGTGGTTATATCGTTTAAAGCCTATATTTTCG,P008EFASP10_S14_L001_R_001,urn:local:.:5gji-ezqir15	M00212:125:000000000-JJPTF:1:1102:19637:2744 1:N:0:CGTACTAG+AAGGAGTA,Mon Jun 27 15:23:28 EDT 2022,,,,CTAAAGAAGTCTCCGAGCCCTTTAAATACTCCTGTTATTGCGTTTTAAGCATTAGAAGCAAACCCACCAAAAGCGCTGAATACTCCACAAACTGCATTTTTAGCACCGTTGAATACTCCATTAAAGAAGCCACCAACTCCGTTAAATAAACCTGAAATTCTTGACAAAGCATTTGAAGCAAAGCCACCAATTGCCCTAAACACTCCACTAACGCAACAACGAACCGAATTGAATATGCCACTAAAGAAAC,P008EFASP20_S20_L001_R_001 Copy,urn:local:.:3z-…
121	M00212:125:000000000-JJPTF:1:1104:25830:19116 2:N:0:CGTACTAG+ACTGCATA (reversed): GTCACTTA--C--G--CTA--ACGCCGGTGACTTAG---AAGA-T-CTT---AACA-CGAAGTTT-CCGCCGAAGCCGTCAAAA-CCA	1	0	0	M00212:125:000000000-JJPTF:1:2103:5230:17284 2:N:0:CGTACTAG+AAGGAGTA (reversed): GAATCTGT-------------------------------------------------TAAGCCGAAGCCGTCAAAA----CCA	0	0	1											M00212:125:000000000-JJPTF:1:1102:11851:2287 2:N:0:CGTACTAG+ACTGCATA,Mon Jun 27 15:28:57 EDT 2022,,,,CGAAAATATAGGCTTTAAACGATATAACCACATTTAAAAGAAAGGACAATATGCAAACACAAAACGGTGGCAGACCCACAATTTTACCTAAGATGTATGAAGAACCGCTATTTAGTCAAATCATTGATAAAATTGAATCAGGCTGTAATGACAAAGAAATCTACACCAGCTTGCAT,P008EFASP10_S14_L001_R_001,urn:local:.:5gjj-ezqir17	M00212:125:000000000-JJPTF:1:1102:19637:2744 2:N:0:CGTACTAG+AAGGAGTA,Mon Jun 27 15:23:28 EDT 2022,,,,CTACAGTATTTAGCGCTATTGGTGGCTTTGCTAGATCAGCTTGGGACGTATTGGTTAGCGTACGGAGTGCAGAAGCTGGTCTCTTTGGCGGACTATTTAATGCTGTAAGTGGAGTTGTATATAGCGCTTTCAGCGCAATCGGTAGCTTTGACTCTAGTGCCTGGGGAGTACTTTAGTCTCTATGGAGACCAGTAGCTGGTTTCTTTAGAGGCATATTCAATTCGGTCCGTAGAGTCGATAGCGGAGTGTTT,P008EFASP20_S20_L001_R_001 Copy,urn:local:.:40…
122	M00212:125:000000000-JJPTF:1:1101:23054:11814 1:N:0:CGTACTAG+ACTGCATA: -------A--C--G--CTA--ACGCCGGTGACTTAG---AAGA-T-CTT---AACA-CGAAGTTT-CCGCCGAAGCCGTCAAAA-CCA	1	0	0	M00212:125:000000000-JJPTF:1:1103:18493:26475 1:N:0:CGTACTAG+AAGGAGTA (reversed): GTCACTTAC--GCTAACGCCGGTGACTTA--GAAGA-T-CTT--AACACGAAGTT--TCCGCCGAAGCCGTCAAAA----CCA	0	1	0											M00212:125:000000000-JJPTF:1:1102:17614:2302 1:N:0:CGTACTAG+ACTGCATA,Mon Jun 27 15:28:57 EDT 2022,,,,AAAGAACACGATGAAGTTCAAAGGCAATGGAAAAGATTTTGACTATGTAAGCAATTCTATGCAGAAGCTCGCCAGAGATACCAACGCAAATAGTGAAGATACTTTAAAACTTTCAACAACGTTCATTGGTTTAGGAGATAGTGCTAAAACAGCGGTCGGCAAAACAGAAGCATTAGTAAAAGCTAACCAAGCGTTTGGCGGCACTGGAGAAAACCTTAAAGGTGTCGCACAGGCTTATGG,P008EFASP10_S14_L001_R_001,urn:local:.:5gjk-ezqir17	M00212:125:000000000-JJPTF:1:1102:17664:2747 1:N:0:CGTACTAG+AAGGAGTA,Mon Jun 27 15:23:28 EDT 2022,,,,GCTGTATCCTGCATAGGCAAGCCCATATTAAACGCTAAGAACTTATTCTGTAACGCTGGGTCGCCTTGTGCAAGTTCGTACTCCTCAATAACTCCTGACCACTTAGGGACATCGCCAATAAGTGGTAAAGCCATAGTCCAATTCTTCTTATCTTTGACCTGCTCATGATTTTCTAGCATGTAAAGCAAGCCGAACGACCTATCGTTGTAAAATTCTTCTTCTGATTTGAAACGTTCAACAAGTTTATCATA,P008EFASP20_S20_L001_R_001 Copy,urn:local:.:41…
123	M00212:125:000000000-JJPTF:1:1107:13496:19307 1:N:0:CGTACTAG+ACTGCATA: GTCACTTA--C--G--CTA--ACGCCGGTGACTTAG---AAGA-T-CTT---AACA-CGAAGTTT-CCGCCGAAGCCGTCAAAA-CCA	1	0	0	M00212:125:000000000-JJPTF:1:1101:18332:4344 1:N:0:CGTACTAG+AAGGAGTA (reversed): GAATCTGT-------------------------------------------------TAAGCCGAAGCCGTCAAAA----CCA	0	0	1											M00212:125:000000000-JJPTF:1:1102:17614:2302 2:N:0:CGTACTAG+ACTGCATA,Mon Jun 27 15:28:57 EDT 2022,,,,CCATAAGCCTGTGCGACACCTTTAAGGCTTTCTCCAGTACCGCCAAACGCTTGGTTAGCTTTTACTAATGCTTCTGTTTTGCCGACCGCTGTTTTAGCACTATCTCCTAAACCAATGAACGTTGTTGAAAGTTTTAAAGTATCTTCACTATTTGCGTTGGTATCTCTGGCGAGCTTCTGCATAGAATTGCTTACATAGTCAAAATCTTTTCCATTGCCTTTGAACTTCATCGTGTTCTTT,P008EFASP10_S14_L001_R_001,urn:local:.:5gjl-ezqir17	M00212:125:000000000-JJPTF:1:1102:17664:2747 2:N:0:CGTACTAG+AAGGAGTA,Mon Jun 27 15:23:28 EDT 2022,,,,TATGGAGAAGATATAACAGAATCAGTTAATAAAGGTTCACGTCAAAAACAAGATAACTGGCAAAGTATTTATATCACTTCTGGCGGACTTAAACGAGATGGACTTTATGATAAACTTGTTGAACGTTTCAAATCAGAAGAAGAATTTTACAACGATAGGTCGTTCGGCTTGCTTTACATGCTAGAAAATCATGAGCAGGTCAAAGATAAGAAGAATTGGACTATGGCTTTACCACTTATTGGCGATGTCC,P008EFASP20_S20_L001_R_001 Copy,urn:local:.:42-…
124	M00212:125:000000000-JJPTF:1:1107:13496:19307 2:N:0:CGTACTAG+ACTGCATA (reversed): GTCACTTA--C--G--CTA--ACGCCGGTGACTTAG---AAGA-T-CTT---AACA-CGAAGTTT-CCGCCGAAGCCGTCAAAA-CCA	1	0	0	M00212:125:000000000-JJPTF:1:1108:7028:15473 2:N:0:CGTACTAG+AAGGAGTA (reversed): GTCACTTAC--GCTAACGCCGGTGACTTA--GAAGA-T-CTT--AACACGAAGTT--TCCGCCGAAGCCGTCAAAA----CCA	0	1	0											M00212:125:000000000-JJPTF:1:1102:14758:2307 1:N:0:CGTACTAG+ACTGCATA,Mon Jun 27 15:28:57 EDT 2022,,,,CCTTGGACTGATTTAAATAGGGCTAGTGGAGTAGGTTCAACTGGAATATTACAGGCAAGAATTATTAATAGTGTAATTTACGTTAGAGGAAATAGCATTCCTGTGCCAAATGTCGCACCGAATTTCATTGTTCCGGTTGGCACTTTCCCACCTGCTTTTGGAACAAATCTACCTCAATTTGATACTGCTGGTACATTTTATTCTCATGGAAACCTGTCGTTATCTTTAATCAACATGTCTCCAAGTGTTAT,P008EFASP10_S14_L001_R_001,urn:local:.:5gjm-ez…	M00212:125:000000000-JJPTF:1:1102:21331:2752 1:N:0:CGTACTAG+AAGGAGTA,Mon Jun 27 15:23:28 EDT 2022,,,,TTTTTGTTCAAGTCGTTAGCAATCTTTCTAGCTGTTGACCGTGGATATTTTGAACTATTAATCTTACTTGTATACTTATGTAATATTATCTTACTACCTCCCTTTGCATTTTACGTTTCAACCGTTGCTTGTACAGGTATTCTTCACTTGGCTCTAAGCTATATAATATCTCATCTAGTAAGTCAAACGCTTCTCCTCCAACT,P008EFASP20_S20_L001_R_001 Copy,urn:local:.:43-ezqi1ot
125	M00212:125:000000000-JJPTF:1:1109:22482:15423 2:N:0:CGTACTAG+ACTGCATA (reversed): -------A--C--G--CTA--ACGCCGGTGACTTAG---AAGA-T-CTT---AACA-CGAAGTTT-CCGCCGAAGCCGTCAAAA-CCA	1	0	0	M00212:125:000000000-JJPTF:1:1102:21292:3059 1:N:0:CGTACTAG+AAGGAGTA: GAATCTGT-------------------------------------------------TAAGCCGAAGCCGTCAAAA----CCA	0	0	1											M00212:125:000000000-JJPTF:1:1102:14758:2307 2:N:0:CGTACTAG+ACTGCATA,Mon Jun 27 15:28:57 EDT 2022,,,,ACCTACTACAATACCACTTGGAGACATGTTGATTAAAGATAACGACAGGTTTCCATGAGAATAAAATGTACCAGCAGTATCAAATTGAGGTAGATTTGTTCCAAAAGCAGGAGGGAAAGTGCCAACCGGAACAATGAAATTCGGCGCGACATTTGGCACAGGAATGCTATTTCCTCTAACGTAAATTACACTATTAATAATTCTTGCCTGTAATATTCCAGTTGAACCTACTCCACTAGCCCTATTTAAAT,P008EFASP10_S14_L001_R_001,urn:local:.:5gjn-ez…	M00212:125:000000000-JJPTF:1:1102:21331:2752 2:N:0:CGTACTAG+AAGGAGTA,Mon Jun 27 15:23:28 EDT 2022,,,,AGTTGGAGGAGAAGCGTTTGACTTACTAGATGAGATATTATATAGCTTAGAGCCAAGTGAAGAATACCTGTACAAGCAACGGTTGAAACGTAAAATGCAAAGGGAGGTAGTAAGATAATATTACATAAGTATACAAGTAAGATTAATAGTTCAAAATATCCACGGTCAACAGCTAGAAAGATTGCTAACGACTTGAACAAAAA,P008EFASP20_S20_L001_R_001 Copy,urn:local:.:44-ezqi1ot
126	M00212:125:000000000-JJPTF:1:1114:10019:8138 2:N:0:CGTACTAG+ACTGCATA (reversed): -------T--C--G--CTA--ACGCCGGTGACTTAG---AAGA-T-CTT---AACA-CGAAGTTT-CCGCCGAAGCCGTCAAAA-CCA	1	0	0	M00212:125:000000000-JJPTF:1:1102:7107:12013 1:N:0:CGTACTAG+AAGGAGTA: GAATCTGT-------------------------------------------------TAAGCCGAAGCCGTCAAAA----CCA	0	0	1											M00212:125:000000000-JJPTF:1:1102:14378:2312 1:N:0:CGTACTAG+ACTGCATA,Mon Jun 27 15:28:57 EDT 2022,,,,GTCCGTTACTTACGACCCCCTCTAAAATCATCTTGTTATTCTTAGGGTTTCTTTCCCATGTTGTCCGCTTGAAAGTTTCGCCCTTTTCGTCTAAGAAATAGTTGAAAATTAAGTCTTCCATTTCTCCGATTCCGTTAAGCTCATATCTTACGTTTTTACCTAAACCAATCATAGAAAACTCATCTAGTCTTGACTGATTAATTCTCTGTTTAACTG,P008EFASP10_S14_L001_R_001,urn:local:.:5gjo-ezqir17	M00212:125:000000000-JJPTF:1:1102:12015:2758 1:N:0:CGTACTAG+AAGGAGAA,Mon Jun 27 15:23:28 EDT 2022,,,,TAACAAGGCTTTACGGTCTTCTGTTTTAACAATCAAATAACGACGTCCAGCAGTAGGGCGAACAAAGTCAACCGCTTCTTCAATAGCGTCAGCAAATGGAGTTTTGCCAGCTGATTTGGCTTTTGTAGTAATTTTTTTGATTTTTTTGACATCTGCTTCTTTGTCAATTGATTTAAAGCCGTTTGTTCCGTCTCCCTCAACAAGTGCAAGGTCAACAATTTTATTAACGATAGCTTGTGTAAGTTCTGCTA,P008EFASP20_S20_L001_R_001 Copy,urn:local:.:45…
127	M00212:125:000000000-JJPTF:1:1114:11725:8490 1:N:0:CGTACTAG+ACTGCATA: -------A--C--G--CTA--ACGCCGGTGACTTAG---AAGA-T-CTT---AACA-CGAAGTTT-CCGCCGAAGCCGTCAAAA-CCA	1	0	0	M00212:125:000000000-JJPTF:1:2103:5844:11754 2:N:0:CGTACTAG+AAGGAGTA: GAATCTGT-------------------------------------------------TAAGCCGAAGCCGTCAAAA----CCA	0	0	1											M00212:125:000000000-JJPTF:1:1102:14378:2312 2:N:0:CGTACTAG+ACTGCATA,Mon Jun 27 15:28:57 EDT 2022,,,,CAGTTAAACAGAGAATTAATCAGTCAAGACTAGATGAGTTTTCTATGATTGGTTTAGGTAAAAACGTAAGATATGAGCTTAACGGAATCGGAGAAATGGAAGACTTAATTTTCAACTATTTCTTAGACGAAAAGGGCGAAACTTTCAAGCGGACAACATGGGAAAGAAACCCTAAGAATAACAAGATGATTTTAGAGGGGGTCGTAAGTAACGGAC,P008EFASP10_S14_L001_R_001,urn:local:.:5gjp-ezqir17	M00212:125:000000000-JJPTF:1:1102:12015:2758 2:N:0:CGTACTAG+AAGGAGAA,Mon Jun 27 15:23:28 EDT 2022,,,,TATCACGCTCATTTGATTCATCGAATGAAGCACAAGTCCACAAAGACGGACAAACAAAAACAGAACAGGCAGCAACACTCACTATTGATACCCTTGAGCCTGTAATGGTTTATAAATTGCAATCACTTGCTGAACGTGTTAAACGTCTTCAAATGTCATACTCTGAACTTTACAACTTGATTGTAGCAGAACTTACACAAGCTATCGTTAATAAAATTGTTGACCTTGCACTTGTTGAAGGAGACGGAACA,P008EFASP20_S20_L001_R_001 Copy,urn:local:.:46…
128	M00212:125:000000000-JJPTF:1:1103:27086:15166 1:N:0:CGTACTAG+ACTGCATA (reversed): ------TA--C--G--CTA--ACGCCGGTGACTTAG---AAGA-T-CTT---AACA-CGAAGTTT-CCGCCGAAGCCGTCAAAA-CCA	1	0	0	M00212:125:000000000-JJPTF:1:1101:18332:4344 2:N:0:CGTACTAG+AAGGAGTA: GAATCTGT-------------------------------------------------TAAGCCGAAGCCGTCAAAA----CCA	0	0	1											M00212:125:000000000-JJPTF:1:1102:20545:2316 1:N:0:CGTACTAG+ACTGCATA,Mon Jun 27 15:28:57 EDT 2022,,,,CACAAGAACAGCAAATTTATTTTTATAACTCTACTATCATTCCTTTACTGATTCAACTTGAAAAGGAACTGACTTATAAACTGATTTCAACAAACCGCAGACGAGTAGTTAAGGGTAATTTATATTATGA,P008EFASP10_S14_L001_R_001,urn:local:.:5gjq-ezqir17	M00212:125:000000000-JJPTF:1:1102:21090:2772 1:N:0:CGTACTAG+AAGGAGTA,Mon Jun 27 15:23:28 EDT 2022,,,,GCTCTTAGCGCTTCTTTGAAAGATACTGTTATGCAAATGAACCCCTCATTACAGCAGTATGGTTCATTCAATGAAGCTGTTTCAGCTGGTGCTGTCTCAATGGATATGCTCGATAAGGCTATGCAAAAAGCAGCAGACGGTTCAAGCGGTGCTACAAAAACCATAAGGGATACTTGGTCTGGTTTTAATGAAGACTTATCGCAAGCCTTACTTCCTACACTTGAGGCTTTAACTCCTGTTATCAATGCTAT,P008EFASP20_S20_L001_R_001 Copy,urn:local:.:47…
129	M00212:125:000000000-JJPTF:1:1105:11089:2643 1:N:0:CGTACTAG+ACTGCATA (reversed): ------TA--C--G--CTA--ACGCCGGTGACTTAG---AAGA-T-CTT---AACA-CGAAGTTT-CCGCCGAAGCCGTCAAAA-CCA	1	0	0	M00212:125:000000000-JJPTF:1:2101:28600:18979 1:N:0:CGTACTAG+AAGGAGTA (reversed): GAATCTGT-------------------------------------------------TAAGCCGAAGCCGTCAAAA----CCA	0	0	1											M00212:125:000000000-JJPTF:1:1102:20545:2316 2:N:0:CGTACTAG+ACTGCATA,Mon Jun 27 15:28:57 EDT 2022,,,,TCATAATATAAATTACCCTTAACTACTCGTCTGCGGTTTGTTGAAATCAGTTTATAAGTCAGTTCCTTTTCAAGTTGAATCAGTAAAGGAATGATAGTAGAGTTATAAAAATAAATTTGCTGTTCTTGTG,P008EFASP10_S14_L001_R_001,urn:local:.:5gjr-ezqir18	M00212:125:000000000-JJPTF:1:1102:21090:2772 2:N:0:CGTACTAG+AAGGAGTA,Mon Jun 27 15:23:28 EDT 2022,,,,ATTCCAATTACCGAACCGAACGCACTTTTTAGGTTATCCCATATAGCAGAGAATTGAGATATTGCACCGTCTTGTTGTAACTGTTTGAACAAGTCTTGGAAATACTTAACTACATTTTCTATAGCTTTGCCAGCACCTTTGCCCCAATCGCCCATTTTATCAATTATAGCATTGATAACAGGAGTTAAAGCCTCAAGTGTAGGAAGTAAGGCTTGCGATAAGTCTTCATTAAAACCAGACCAAGTATCC,P008EFASP20_S20_L001_R_001 Copy,urn:local:.:48-e…
130	M00212:125:000000000-JJPTF:1:2111:10349:15209 2:N:0:CGTACTAG+ACTGCATA (reversed): GAATCTGT--------------------------------------------------------T-AAGCCGAAGCCGTCAAAA-CCA	0	0	1	M00212:125:000000000-JJPTF:1:1104:18394:10364 1:N:0:CGTACTAG+AAGGAGTA: GAATCTGT-------------------------------------------------TAAGCCGAAGCCGTCAAAA----CCA	0	0	1											M00212:125:000000000-JJPTF:1:1102:13950:2316 1:N:0:CGTACTAG+ACTGCATA,Mon Jun 27 15:28:57 EDT 2022,,,,ACTTTGTTCGCCCTACTGCTGGACGTCGTTATTTGATTGTTAAAACAGAAGACCGTAAAGCCTTGTTAGATGAGTTACGTCAAGCAACTGCAAATGCTAACGTTCGCATTAAAAATGATGATACTGAAATTGCTTCTGAAGTTGGAGTAGATGAAATTATTGTCTATACAGGTTCAAAGGC,P008EFASP10_S14_L001_R_001,urn:local:.:5gjs-ezqir18	M00212:125:000000000-JJPTF:1:1102:16963:2799 1:N:0:CGTACTAG+AAGGAGTA,Mon Jun 27 15:23:28 EDT 2022,,,,CAGTTGATTATATCGAAAAAGTGACTGGAAAGGATATTGATGTTGTAATGGCCGAGAATGTAGCACTTGAAGAGGAGGAATAATGAAAAGAAAATAGTTGAAATTATCAAACAGAACTTTGGCACAGACAAGCCGATATACGACATCTTCGGAGGAGGTGGAGCAATTACAGCCG,P008EFASP20_S20_L001_R_001 Copy,urn:local:.:49-ezqi1ou
131	M00212:125:000000000-JJPTF:1:2110:26785:9593 1:N:0:CGTACTAG+ACTGCATA: GTCACTTA--C--G--CTA--ACGCCGGTGACTTAG---AAGA-T-CTT---AACA-CGAAGTTT-CCGCCGAAGCCGTCAAAA-CCA	1	0	0	M00212:125:000000000-JJPTF:1:2101:4856:21202 1:N:0:CGTACTAG+AAGGAGTA: GAATCTGT-------------------------------------------------TAAGCCGAAGCCGTCAAAA----CCA	0	0	1											M00212:125:000000000-JJPTF:1:1102:13950:2316 2:N:0:CGTACTAG+ACTGCATA,Mon Jun 27 15:28:57 EDT 2022,,,,GCCTTTGAACCTGTATAGACAATAATTTCATCTACTCCAACTTCAGAAGCAATTTCAGTATCATCATTTTTAATGCGAACGTTAGCATTTGCAGTTGCTTGACGTAACTCATCTAACAAGGCTTTACGGTCTTCTGTTTTAACAATCAAATAACGACGTCCAGCAGTAGGGCGAACAAAGT,P008EFASP10_S14_L001_R_001,urn:local:.:5gjt-ezqir18	M00212:125:000000000-JJPTF:1:1102:16963:2799 2:N:0:CGTACTAG+AAGGAGTA,Mon Jun 27 15:23:28 EDT 2022,,,,CGGCTGTAATTGCTCCACCTCCTCCGAAGATGTCGTATATCGGCTTGGCTTTGCCAAAGTTCTGTTTGATAATTTTCAACATTTTTTTTTCATTATTCCTCCTCTTCTAGTGCTTAATTCTCGGCCCTTACAAAATCAATATCCTTTTCTGTTACTTTTTTGATATAATCAACTG,P008EFASP20_S20_L001_R_001 Copy,urn:local:.:4a-ezqi1ou
132	M00212:125:000000000-JJPTF:1:1102:3849:16618 1:N:0:CGTACTAG+ACTGCATA (reversed): -TCACTTA--C--G--CTA--ACGCCGGTGACTTAG---AAGA-T-CTT---AACA-CGAAGTTT-CCGCCGAAGCCGTCAAAA-CCA	1	0	0	M00212:125:000000000-JJPTF:1:2111:29206:16176 2:N:0:CGTACTAG+AAGGAGTA (reversed): GAATCTGT-------------------------------------------------TAAGCCGATGCCGTCAAAA----CCA	0	0	1											M00212:125:000000000-JJPTF:1:1102:13723:2332 1:N:0:CGTACTAG+ACTGCATA,Mon Jun 27 15:28:57 EDT 2022,,,,TATTTAAAGACAGCCCCTTGTTTCCAGGTCCCGTACACAGGCGCATAGATACTTGGACGTCCAGATCTTAAAATGATCGCGTCGACACCGATTGTAAACTGGTTTACTGGTTTTGACGGCTTCGGCGGAAACTTCGTGTTAAGATCTTCTAAGTCACCGGCGTTAGCGTAAGTGACAAATTTTCCAGAATTCTCTATTTTGTATTGATTCACAG,P008EFASP10_S14_L001_R_001,urn:local:.:5gju-ezqir18	M00212:125:000000000-JJPTF:1:1102:19502:2807 1:N:0:CGTACTAG+AAGGAGTA,Mon Jun 27 15:23:28 EDT 2022,,,,GAATAATGAATTTAATTTACAACCGTGGGAGGGAAGCCAGCAATTAGCGTATCCAAATAAAATAATTCTTCATGAAACTGCCAATGAGCGTGCGACGGGTAGAACCGAAGCGACCTACATGAAGAATAATTGGTTCAACGCCCATACTACTGCAATCATTGGGGATGGCGGTATTGTCTACAAAATCGCTCCTGAGGGAAATAT,P008EFASP20_S20_L001_R_001 Copy,urn:local:.:4b-ezqi1ou
133	M00212:125:000000000-JJPTF:1:1101:9654:10021 1:N:0:CGTACTAG+ACTGCATA: GAATCTGT--TAAG--CCG--ACGCCTAGCAAGCCA---AAGA-C-CTT---TAAA-AAAGGAAA-AAATGTCTATAT----------	1	0	0	M00212:125:000000000-JJPTF:1:1109:23084:14374 1:N:0:CGTACTAG+AAGGAGTA (reversed): GAATCTGT-------------------------------------------------TAAGCCGAAGCCGTCAAAA----CCA	0	0	1											M00212:125:000000000-JJPTF:1:1102:13723:2332 2:N:0:CGTACTAG+ACTGCATA,Mon Jun 27 15:28:57 EDT 2022,,,,CTGTTAATCAATACAAAATAGAGAATTCTGGAAAATTTGTCACTTACGCTAACGCCGGTGACTTAGAAGATCTTAACACGAAGTTTCCGCCGAAGCCGTCAAAACCAGTAAACCAGTTTACAATCGGTGTCGACGCGATCATTTTAAGATCTGGACGTCCAAGTATCTATGCGCCTGTGTACGGGACCTGGAAACAAGGGGCTGTCTTTAAATA,P008EFASP10_S14_L001_R_001,urn:local:.:5gjv-ezqir18	M00212:125:000000000-JJPTF:1:1102:19502:2807 2:N:0:CGTACTAG+AAGGAGTA,Mon Jun 27 15:23:28 EDT 2022,,,,ATATTTCCCTCAGGAGCGATTTTGTAGACAATACCGCCATCCCCAATGATTGCAGTAGTATGGGCGTTGAACCAATTATTCTTCATGTAGGTCGCTTCGGTTCTACCCGTCGCACGCTCATTGGCAGTTTCATGAAGAATTATTTTATTTGGATACGCTAATTGCTGGCTTCCCTCCCACGGTTGTAAATTAAATTCATTATTC,P008EFASP20_S20_L001_R_001 Copy,urn:local:.:4c-ezqi1ou
134	M00212:125:000000000-JJPTF:1:1105:16465:12419 1:N:0:CGTACTAG+ACTGCATA (reversed): GAATCTGT--TAAG--CCG--ACGCCTAGCAAGCCA---AAGA-C-CTT---TAAA-AAAGGAAA-AAATGTCTATATTTACAA----	1	0	0	M00212:125:000000000-JJPTF:1:2103:10633:17577 1:N:0:CGTACTAG+AAGGAGTA (reversed): GAATCTGT-------------------------------------------------TAAGCCGAAGCCGTCAAAA----CCA	0	0	1											M00212:125:000000000-JJPTF:1:1102:16336:2345 1:N:0:CGTACTAG+ACTGCATA,Mon Jun 27 15:28:57 EDT 2022,,,,GAATATTACAGGCAAGAATTATTAATAGTGTAATTTACGTTAGAGGAAATAGCATTCCTGTGCCAAATGTCGCACCGAATTTCATTGTTCCGGTTGGCACTTTCCCACCTGCTTTTGGAACAAATCTACCTCAATTTGATACTGCTGGTACATTTTATTCTCATGGAAACCTGTCGTTATCTTTAATCAACATGTCTCCAAGTGGTATTGTAG,P008EFASP10_S14_L001_R_001,urn:local:.:5gjw-ezqir18	M00212:125:000000000-JJPTF:1:1102:12959:2810 1:N:0:CGTACTAG+AAGGAGTA,Mon Jun 27 15:23:28 EDT 2022,,,,ATTTTATTATATGTTAGTACGTCATAGAAGTCGAAAGCATATAATAACAGGATATAGTGTTAATGGTAGCATGCGTGTTTTGGGAACATGTAGTGTTGGTTCGAGTCCAGCTATCCTGATGAGTGGTGTATAGTCCATAGACGAAGTGCTAAGCTATTGCGCAGTACCTTGGTGAAACTATACTTAATCATATTGTGGGCAACTGTGCATGGTTGCTAAGGTATGAGGTAAGAGTAATTGGAGGAAGTACA,P008EFASP20_S20_L001_R_001 Copy,urn:local:.:4d…
135	M00212:125:000000000-JJPTF:1:2110:26785:9593 2:N:0:CGTACTAG+ACTGCATA (reversed): GTCACTTA--C--G--CTA--ACGCCGGTGACTTAG---AAGA-T-CTT---AACA-CGAAGTTT-CCGCCGAAGCCGTCAAAA-CCA	1	0	0	M00212:125:000000000-JJPTF:1:2107:12255:9748 2:N:0:CGTACTAG+AAGGAGTA (reversed): GAATCTGTC--GCTAACGCCGGTGACTTA--GAAGA-T-CTT--AACACGAAGTT--TCCGCCGAAGCCGTCAAAA----CCA	0	1	0											M00212:125:000000000-JJPTF:1:1102:16336:2345 2:N:0:CGTACTAG+ACTGCATA,Mon Jun 27 15:28:57 EDT 2022,,,,CTACAATACCACTTGGAGACATGTTGATTAAAGATAACGACAGGTTTCCATGAGAATAAAATGTACCAGCAGTATCAAATTGAGGTAGATTTGTTCCAAAAGCAGGTGGGAAAGTGCCAACCGGAACAATGAAATTCGGTGCGACATTTGGCACAGGAATGCTATTTCCTCTAACGTAAATTACACTATTAATAATTCTTGCCTGTAATATTC,P008EFASP10_S14_L001_R_001,urn:local:.:5gjx-ezqir18	M00212:125:000000000-JJPTF:1:1102:12959:2810 2:N:0:CGTACTAG+AAGGAGTA,Mon Jun 27 15:23:28 EDT 2022,,,,AGACTATACCGCTAACTATGACTACCTCATCTTGTTATTCCTAACTATCAGCAGCTGGTATCTCATTAGATACTATCTTAGTATAGAGCAGTAGGGAATCGAACCCCACACAGTTGCGACCTGTACTTCCTCCAATTACTCTTACCTCATACCTTAGCAACCATGCACAGTTGCCCACAATATGATTAAGTATAGTTTCACCAAGGTACTGCGCAATAGCTTAGCACTTCGTCTATGGACTATACACCAC,P008EFASP20_S20_L001_R_001 Copy,urn:local:.:4e-…
136	M00212:125:000000000-JJPTF:1:1108:9937:27147 1:N:0:CGTACTAG+ACTGCATA (reversed): GAATCTGT--------------------------------------------------------T-AAGCCGAAGCCGTCAAAA-CCA	0	0	1	M00212:125:000000000-JJPTF:1:2110:11420:8299 1:N:0:CGTACTAG+AAGGAGTA (reversed): GAATCTGT-------------------------------------------------TAAGCCGAAGCCGTCAAAA----CCA	0	0	1											M00212:125:000000000-JJPTF:1:1102:14242:2350 1:N:0:CGTACTAG+ACTGCATA,Mon Jun 27 15:28:57 EDT 2022,,,,ATGTAAACATCTCCACCCTCAATTGGTTGCTCGCCCATTTTAACAAGAAGCTGATTCTGTGTAAAAATAGGACCATTAATATTTTCATGATACAAGTCAATTAATTCTTTCAAAGTTGCAAACTTGAATAGCTGGTTGTCTACGATTATGCGTTCATAATATAAATTACCCTTAACTACTCGTCTGCGGTTTGTTGAAATCAGTTTATAAGTCAGTTCCTTTTCAAGTTGAATCAGTAAAGGAATGATAGT,P008EFASP10_S14_L001_R_001,urn:local:.:5gjy-ez…	M00212:125:000000000-JJPTF:1:1102:21831:2816 1:N:0:CGTACTAG+AAGGAGTA,Mon Jun 27 15:23:28 EDT 2022,,,,CTATACATCTACTCCAATGAAGATTTACCTGACTTGACAGAAGAACAAAAAGAACTTGAAGCTGAAAAGCAACGACTTAGAGAGATCCAGCCAGCACTAAATAGAGCTGAAGAACTTGGATATCCTAACATGGAACTACTTAAAGCAAAGACAAAAAAAGAAATCTTTGATATCATGACAATTTGGAAAGCAACAGAGGGAAAATAAAAAATGGCAATCATTACAGTTACAGCACAAGCGAACGAAAAAAA,P008EFASP20_S20_L001_R_001 Copy,urn:local:.:4f…
137	M00212:125:000000000-JJPTF:1:1101:23532:11878 1:N:0:CGTACTAG+ACTGCATA: GTCACTTA--C--G--CTA--ACGCCGGTGACTTAG---AAGA-T-CTT---AACA-CGAAGTTT-CCGCCGAAGCCGTCAAAA-CCA	1	0	0	M00212:125:000000000-JJPTF:1:2102:27744:10033 1:N:0:CGTACTAG+AAGGAGTA: GAATCTGT-------------------------------------------------TAAGCCGAAGCCGTCAAAA----CCA	0	0	1											M00212:125:000000000-JJPTF:1:1102:14242:2350 2:N:0:CGTACTAG+ACTGCATA,Mon Jun 27 15:28:57 EDT 2022,,,,GCTTGGTACTGCAACACAAGAACAGCAAATTTATTTTTATAACTCTACTATCATTCCTTTACTGATTCAACTTGAAAAGGAACTGACTTATAAACTGATTTCAACAAACCGCAGACGAGTAGTTAAGGGTAATTTATATTATGAACGCATAATCGTAGACAACCAGCTATTCAAGTTTGCAACTTTGAAAGAATTAATTGACTTGTATCATGAAAATATTAATGGTCCTATTTTTACACAGAATCAGCTT,P008EFASP10_S14_L001_R_001,urn:local:.:5gjz-ezq…	M00212:125:000000000-JJPTF:1:1102:21831:2816 2:N:0:CGTACTAG+AAGGAGTA,Mon Jun 27 15:23:28 EDT 2022,,,,AAGTTATAGTTTACGTATTCGCCTGATTCCTTAGCTTGTACACGACCGCTTACCGTTATGGTGTCGCCTAATTGAATGAAGTCAGGCAAGAATGCTGAACCGTACGCGACTTTTACGTTAGATCCCTTTTCTTTTTCAAACAATGGAACTGAAATAATTTTCTTGTCGCCTTTTGCTGTGCTTGCTGTTCGTGTATTTTTTTCGTTCGCTTGTGCTGTAACTGTAATGATTGCCATTTTTTATTTTCCCT,P008EFASP20_S20_L001_R_001 Copy,urn:local:.:4g-…
138	M00212:125:000000000-JJPTF:1:1105:16465:12419 2:N:0:CGTACTAG+ACTGCATA: GAATCTGT--TAAG--CCG--ACGCCTAGCAAGCCA---AAGA-C-CTT---TAAA-AAAGGAAA-AAATGTCTATATTTACAA----	1	0	0	M00212:125:000000000-JJPTF:1:1104:20051:17489 2:N:0:CGTACTAG+AAGGAGTA (reversed): GAATCTGT-------------------------------------------------TAAGCCGAAGCCGTCAAAA----CCA	0	0	1											M00212:125:000000000-JJPTF:1:1102:16234:2355 1:N:0:CGTACTAG+ACTGCATA,Mon Jun 27 15:28:57 EDT 2022,,,,ATGTTGTAATGGCCGAGAATGTAGCACTTGAAGAGGAGGAATAATGAAAAGAAAATAGTTGAAATTATCAAACAGAACTTTGGCACAGACAAGCCGATATACGACATCTTCGGAGGAGGTGGAGCAATTACAGCCGAATGTATTTTAAATGGCTTAGAAGTGCATTATAA,P008EFASP10_S14_L001_R_001,urn:local:.:5gk0-ezqir18	M00212:125:000000000-JJPTF:1:1102:19828:2819 1:N:0:CGTACTAG+AAGGAGTA,Mon Jun 27 15:23:28 EDT 2022,,,,GCGTAACCGTCATAATATTGGCTATGTTGATATAAGTAATTCAATGTGGTGTGGTTATCACTTAATCAAAGGTAAAAGCAAAGCAAGAAAAGAACAAAGCATTGAGATACTCAAGAGCTATAATAT,P008EFASP20_S20_L001_R_001 Copy,urn:local:.:4h-ezqi1ou
139	M00212:125:000000000-JJPTF:1:1101:8615:25689 2:N:0:CGTACTAG+ACTGCATA (reversed): -TCACTTA--C--G--CTA--ACGCCGGTGACTTAG---AAGA-T-CTT---AACA-CGAAGTTT-CCGCCGAAGCCGTCAAAA-CCA	1	0	0	M00212:125:000000000-JJPTF:1:1103:5645:16180 1:N:0:CGTACTAG+AAGGAGTA: GAATCTGT-------------------------------------------------TAAGCCGAAGCCGTCAAAA----CCA	0	0	1											M00212:125:000000000-JJPTF:1:1102:16234:2355 2:N:0:CGTACTAG+ACTGCATA,Mon Jun 27 15:28:57 EDT 2022,,,,TTATAATGCACTTCTAAGCCATTTAAAATACATTCGGCTGTAATTGCTCCACCTCCTCCGAAGATGTCGTATATCGGCTTGTCTGTGCCCAAGGTCTGTTTGATAATTTCAACTATTTTCTTTTCATTATTCCCCCTCTTCTAGTGCTACATTTTCGGCCATTACAACAT,P008EFASP10_S14_L001_R_001,urn:local:.:5gk1-ezqir18	M00212:125:000000000-JJPTF:1:1102:19828:2819 2:N:0:CGTACTAG+AAGGAGTA,Mon Jun 27 15:23:28 EDT 2022,,,,ATATTATAGCTCTTGAGTATCTCAATGCTTTGTTCTTTTCTTGCTTTGCTTTTACCTTTGATTAAGTGATAACCACACCACATTGAATTACTTATATCAACATAGCCAATATTATGACGGTTACGC,P008EFASP20_S20_L001_R_001 Copy,urn:local:.:4i-ezqi1ou
140	M00212:125:000000000-JJPTF:1:1108:9995:17894 1:N:0:CGTACTAG+ACTGCATA (reversed): GTCACTTA--C--G--CTA--ACGCCGGTGACTTAG---AAGA-T-CTT---AACA-CGAAGTTT-CCGCCGAAGCCGTCAAAA-CCA	1	0	0	M00212:125:000000000-JJPTF:1:2101:4856:21202 2:N:0:CGTACTAG+AAGGAGTA (reversed): GAATCTGT-------------------------------------------------TAAGCCGAAGCCGTCAAAA----CCA	0	0	1											M00212:125:000000000-JJPTF:1:1102:17959:2361 1:N:0:CGTACTAG+ACTGCATA,Mon Jun 27 15:28:57 EDT 2022,,,,GATATATCAACTATTAAAGCAGAAGTTTCGCCCTCTACAATCGTCACAAGATTAATTTTCAACCAAAATGAGCTTTTGCCTTTATATGTTAATGACTTGGTAGATATATGGT,P008EFASP10_S14_L001_R_001,urn:local:.:5gk2-ezqir18	M00212:125:000000000-JJPTF:1:1102:9787:2821 1:N:0:CGTACTAG+AAGGAGCA,Mon Jun 27 15:23:28 EDT 2022,,,,CTGTCAACCCATTTGTACTTCTTGGAATAGCAATCGCCGCTGTCGTTGCTGGTCTAGTTTACTTCTTTACTCAAACAGAAACAGGTAAAAAAGCATGGGCTAGTTTTGTAGACTTCTTGAAGAGTGCATGGGACGGAATAGTTTCGTTCTTTAGCGGTATCGGACAATGGTTTGCTGATATATGGAATGGAGCAGTTGACGGAGCGAAAGGTATCTGGCAAGGTTTAGTTGATTGGTTCAGCGGAATTGTA,P008EFASP20_S20_L001_R_001 Copy,urn:local:.:4j-…
141	M00212:125:000000000-JJPTF:1:1113:21959:12836 2:N:0:CGTACTAG+ACTGCATA (reversed): -------A--T--A--CGG--GAGACGAAAAAGATA---TTAA-T-AGT---GAAG-ATAGCGGA-CAGGGGAGGATGTGTATA-AGA	1	0	0	M00212:125:000000000-JJPTF:1:1101:3677:20719 1:N:0:CGTACTAG+AAGGAGCA (reversed): GAATCTGT-------------------------------------------------TAAGCCGAAGCCGTCAAAA----CCA	0	0	1											M00212:125:000000000-JJPTF:1:1102:17959:2361 2:N:0:CGTACTAG+ACTGCATA,Mon Jun 27 15:28:57 EDT 2022,,,,ACCATATATCTACCAAGTCATTAACATATAAAGGCAAAAGCTCATTTTGGTTGAAAATTAATCTTGTGACGATTGTAGAGGGCGAAACTTCTGCTTTAATAGTTGATATATC,P008EFASP10_S14_L001_R_001,urn:local:.:5gk3-ezqir18	M00212:125:000000000-JJPTF:1:1102:9787:2821 2:N:0:CGTACTAG+AAGGAGCA,Mon Jun 27 15:23:28 EDT 2022,,,,CCATTAAATATTCCACCAAAGAAGCCAGCTACTGCACTCCATACGCTAACCAGTACATCCCAAGCTGAACTAGCAAAGCCACCAATAGCGCTAAATACTGTAGAAACTACTGAACTAACTGCGTCGAATATTCCACTAAAAAAGCCAGTTACTCCGCCCCATATAGATTGAATGCCACCAATAACAGTTGTCCATAAATTGCTAAAGAATGTTGTTATTCCGTTCCAAATATTTTGAATGCCTTGTACAAT,P008EFASP20_S20_L001_R_001 Copy,urn:local:.:4k-…
142	M00212:125:000000000-JJPTF:1:2101:7098:8024 2:N:0:CGTACTAG+ACTGCATA: -------A--C--G--CTA--ACGCCGGTGACTTAG---AAGA-T-CTT---AACA-CGAAGTTT-CCGCCGAAGCCGTCAAAA-CCA	1	0	0	M00212:125:000000000-JJPTF:1:2111:15930:25823 2:N:0:CGTACTAG+AAGGAGTA: GTCACTTAC--GCTAACGCCGGTGACTTA--GAAGA-T-CTT--AACACGAAGTT--TCCGCCGAAGCCGTCAAAA----CCA	0	1	0											M00212:125:000000000-JJPTF:1:1102:10985:2362 1:N:0:CGTACTAG+ACTGCATA,Mon Jun 27 15:28:57 EDT 2022,,,,GATAAAAAAGAATATAAGCCCGAAGAATTAGTAAGGCTTACCAGTCCTTTTTATATCAATGAAGATACAAGTATTTTAGATAATGCTCTAGCTAGTATTCAAACTAAGCTGGAACAAGGTAAATTGCGTGGCTTATTGAAAATTAATGCCTTTCTTGATATTGACAATACACAGGAGTATCGAGAAAAAGCACTAGCAACAATAAAGAA,P008EFASP10_S14_L001_R_001,urn:local:.:5gk4-ezqir18	M00212:125:000000000-JJPTF:1:1102:21990:2825 1:N:0:CGTACTAG+AAGGAGTA,Mon Jun 27 15:23:28 EDT 2022,,,,CAATAATATTATTGCCAGCATTTATTAGAATTTCATCACTTACAGTTACATTCTTTCTTGAAAATAGTTCGTTCTCGATCTTTATAAAGTGCATTGCTTTAGCT,P008EFASP20_S20_L001_R_001 Copy,urn:local:.:4l-ezqi1ov
143	M00212:125:000000000-JJPTF:1:2112:27591:13507 1:N:0:CGTACTAG+ACTGCATA (reversed): GAATCTGT--------------------------------------------------------T-AAGCCGAAGCCGTCAAAA-CCA	0	0	1	M00212:125:000000000-JJPTF:1:1103:26673:14192 1:N:0:CGTACTAG+AAGGAGTA: GAATCTGT-------------------------------------------------TAAGCCGAAGCCGTCAAAA----CCA	0	0	1											M00212:125:000000000-JJPTF:1:1102:10985:2362 2:N:0:CGTACTAG+ACTGCATA,Mon Jun 27 15:28:57 EDT 2022,,,,TTCTTTATTGTTGCTAGTGCTTTTTCTCGATACTCCTGTGTATTGTCAATATCAAGAAAGGCATTAATTTTCAATAAGCCACGCAATTTACCTTGTTCCAGCTTAGTTTGAATACTAGCTAGAGCATTATCTAAAATACTTGTATCTTCATTGATATAAAAAGGACTGGTAAGCCTTACTAATTCTTCGGGCTTATATTCTTTTTTATC,P008EFASP10_S14_L001_R_001,urn:local:.:5gk5-ezqir18	M00212:125:000000000-JJPTF:1:1102:21990:2825 2:N:0:CGTACTAG+AAGGAGTA,Mon Jun 27 15:23:28 EDT 2022,,,,AGCTAAAGCAATGCACTTTATAAAGATCGAGAACGAACTATTTTCAAGAAAGAATGTAACTGTAAGTGATGAAATTCTAATAAATGCTGGCAATAATATTATTG,P008EFASP20_S20_L001_R_001 Copy,urn:local:.:4m-ezqi1ov
144	M00212:125:000000000-JJPTF:1:1111:23446:15221 1:N:0:CGTACTAG+ACTGCATA (reversed): GAATCTGT--TAAG--CCG--ACGCCTAGCAAGCCA---AAGA-C-CTT---TAAA-AAAGGAAA-AAATGTCTATATTTAC------	1	0	0	M00212:125:000000000-JJPTF:1:2108:10794:4106 2:N:0:CGTCCTAG+AAGGAGTA (reversed): GAATCTGT-------------------------------------------------TAAGCCGACGCCGTCAAAA----CCA	0	0	1											M00212:125:000000000-JJPTF:1:1102:18260:2377 1:N:0:CGTACTAG+ACTGCATA,Mon Jun 27 15:28:57 EDT 2022,,,,GCTTACTACTTCACTCCGCAAGATACCAAACTAACAGACTTTAATTTATCTGTATTTAACAAAAATAGAACTTATGTAGGAATTGACCTATCCTTAATTGGCGATTTAACCGCTGTGTCGTTCGTTTGTGAGTTAGAGGGTAAAAC,P008EFASP10_S14_L001_R_001,urn:local:.:5gk6-ezqir18	M00212:125:000000000-JJPTF:1:1102:13363:2828 1:N:0:CGTACTAG+AAGGAGTA,Mon Jun 27 15:23:28 EDT 2022,,,,TTGCTATTGTTTGAAGTTTCAGCCGATAAAGTAACAGGGTGTGCTGTTTGAGTTAAGTCAATATTTGCATGGATATAGTTGACAGAATTAGCCTTTAAAGCTACCGTTTCATTTGATAGTTCAAAATATCTACCGCCAGCAATAATTGAAGTATTAGTATATTGTACATTAAGAGCTGTATTTAACGGACTTGTCCAGTCTTTGCGCCTGATTGTTCCATAGTCCATTCCTGTCAACATCATGTATAGCTT,P008EFASP20_S20_L001_R_001 Copy,urn:local:.:4n…
145	M00212:125:000000000-JJPTF:1:1112:3538:19079 1:N:0:CGTACTAG+ACTGCATA (reversed): GAATCTGT--TAAG--CCG--ACGCCTAGCAAGCCA---AAGA-C-CTT---TAAA-AAAGGAAA-AAATGTCTATA-----------	1	0	0	M00212:125:000000000-JJPTF:1:2110:20828:8881 1:N:0:CGTACTAG+AAGGAGTA: GAATCTGT-------------------------------------------------TAAGCCGAAGCCGTCAAAA----CCA	0	0	1											M00212:125:000000000-JJPTF:1:1102:18260:2377 2:N:0:CGTACTAG+ACTGCATA,Mon Jun 27 15:28:57 EDT 2022,,,,GTTTTACCCTCTAACTCACAAACGAACGACACAGCGGTTAAATCGCCAATTAAGGATAGGTCAATTCCTACATAAGTTCTATTTTTGTTAAATACAGATAAATTAAAGTCTGTTAGTTTGGTATCTTGCGGAGTGAAGTAGTAAGC,P008EFASP10_S14_L001_R_001,urn:local:.:5gk7-ezqir18	M00212:125:000000000-JJPTF:1:1102:13363:2828 2:N:0:CGTACTAG+AAGGAGTA,Mon Jun 27 15:23:28 EDT 2022,,,,TCCAAATGGTACAGAGTTTCCAGTCGGTTCTAATAATGACGGAAAGCTATACATGATGTTGACAGGAATGGACTATGGAACAATCAGGCGCAAAGACTGGACAAGTCCGTTAAATACAGCTCTTAATGTACAATATACTAATACTTCAATTATTGCTGGCGGTAGATATTTTGAACTATCAAATGAAACGGTAGCTTTAAAGGCTAATTCTGTCAACTATATCCATGCAAATATTGACTTAAATCAAACAG,P008EFASP20_S20_L001_R_001 Copy,urn:local:.:4o…
146	M00212:125:000000000-JJPTF:1:1108:9995:17894 2:N:0:CGTACTAG+ACTGCATA: GTCACTTA--C--G--CTA--ACGCCGGTGACTTAG---AAGA-T-CTT---AACA-CGAAGTTT-CCGCCGAAGCCGTCAAAA-CCA	1	0	0	M00212:125:000000000-JJPTF:1:1101:16003:2600 2:N:0:CGTACTAG+AAGGAGTA: GAATCTGT-------------------------------------------------TAAGCCGAAGCCGTCAAAA----CCA	0	0	1											M00212:125:000000000-JJPTF:1:1102:19638:2378 1:N:0:CGTACTAG+ACTGCATA,Mon Jun 27 15:28:57 EDT 2022,,,,ATCTTGGATATTGGAAAAAGAAATTAAATCACGTAAGTTTTATGATAAAAAAGAGGCTTTAAAATGGAACGAATTACTTCCAGAAGAACAAAGATATGAAGTTAAAAAACATACTGAAATCACGGAGGTTATAGCATAATGACAAACGAAGAATTATATGAAAGAATTACTAACGTACTAAAAGAAAAAGGCAGTACACTCAGCCAACTTGAGTTAAAAATTAAAACTGAAACAGGTAGATCGCCTAAC,P008EFASP10_S14_L001_R_001,urn:local:.:5gk8-ezqi…	M00212:125:000000000-JJPTF:1:1102:12655:2830 1:N:0:CGTACTAG+AAGGAGTA,Mon Jun 27 15:23:28 EDT 2022,,,,CAAAATGCCTACAAAGTCAATCATAGCTTACATAACAGAGGATAAACCAAACCTGAAAAGTGCATTTGATATAATAAGTACATAAGTTAAGAG,P008EFASP20_S20_L001_R_001 Copy,urn:local:.:4p-ezqi1ov
147	M00212:125:000000000-JJPTF:1:1109:13788:21776 1:N:0:CGTACTAG+ACTGCATA: GTCACTTA--C--G--CTA--ACGCCGGTGACTTAG---AAGA-T-CTT---AACA-CGAAGTTT-CCGCCGAAGCCGTCAAAA-CCA	1	0	0	M00212:125:000000000-JJPTF:1:2112:4321:9921 1:N:0:CGTACTAG+AAGGAGTA (reversed): GAATCTGT-------------------------------------------------TAAGCCGAAGCCGTCAAAA----CCA	0	0	1											M00212:125:000000000-JJPTF:1:1102:19638:2378 2:N:0:CGTACTAG+ACTGCATA,Mon Jun 27 15:28:57 EDT 2022,,,,GTATAGGTTAGGCGATCTACCTGTTTCAGTTTTAATTTTTAACTCAAGTTGGCTGAGTGTACTGCCTTTTTCTTTTAGTACGTTAGTAATTCTTTCATATAATTCTTCGTTTGTCATTATGCTATAACCTCCGTGATTTCAGTATGTTTTTTAACTTCATATCTTTGTTCTTCTGGAAGTAATTCGTTCCATTTTAAAGCCTCTTTTTTATCATAAAACTTACGTGATTTAATTTCTTTTTCCAATATCCA,P008EFASP10_S14_L001_R_001,urn:local:.:5gk9-ez…	M00212:125:000000000-JJPTF:1:1102:12655:2830 2:N:0:CGTACTAG+AAGGAGTA,Mon Jun 27 15:23:28 EDT 2022,,,,CTCTTAACTTATGTACTTATTATATCAAATGCACTTTTCAGGTTTGGTTTATCCTCTGTTATGTAAGCTATGATTGACTTTGTAGGCATTTTG,P008EFASP20_S20_L001_R_001 Copy,urn:local:.:4q-ezqi1ov
148	M00212:125:000000000-JJPTF:1:2103:24916:8231 1:N:0:CGTACTAG+ACTGCATA: -------A--C--G--CTA--ACGCCGGTGACTTAG---AAGA-T-CTT---AACA-CGAAGTTT-CCGCCGAAGCCGTCAAAA-CCA	1	0	0	M00212:125:000000000-JJPTF:1:1113:3378:11409 1:N:0:CGTACTAA+AAGGAGTA (reversed): GAATCTGT-------------------------------------------------TAAGCCGAAGCCGTCAAAA----CCA	0	0	1											M00212:125:000000000-JJPTF:1:1102:18823:2382 1:N:0:CGTACTAG+ACTGCATA,Mon Jun 27 15:28:57 EDT 2022,,,,ATTATACTGGTACTGTTTATTTGCCTTGTGGTGCAGGTGGTCAAGCATGGCAATAAATTTACTTAATACATCAAGCATAGCTAAAGAAATGCAAACTAAAGTAACAGAACGCATGGGAGATTGGTTTGAAGCAGAGTTTAAAGCGAAGGCTAATAG,P008EFASP10_S14_L001_R_001,urn:local:.:5gka-ezqir18	M00212:125:000000000-JJPTF:1:1102:21111:2836 1:N:0:CGTACTAG+AAGGAGTA,Mon Jun 27 15:23:28 EDT 2022,,,,GGGAAATAGTAGCTTATAACCCTATTACAGAAGAAGAACTACACTTTAGTTGTAAGGCTCAATGTGCTAAGTATTTCGGACTTAAAGCTAATACAGTCGTCAAGTGGTTCGATATTGGTAGACCTATAATTGAACTGCTAAGAGAGCAAGATAATAAGCAGGTAGCAATTGAAAAACAAGACAAGCTAAAAGGCTTTGAATTATTTACTATAAAGGAGTGGTTAGATTATGTGTAAGAAACGCAAATACA,P008EFASP20_S20_L001_R_001 Copy,urn:local:.:4r-…
149	M00212:125:000000000-JJPTF:1:2108:18333:27904 2:N:0:CGTACTAG+ACTGCATA: GTCACTTA--C--G--CTA--ACGCCGGTGACTTAG---AAGA-T-CTT---AACA-CGAAGTTT-CCGCCGAAGCCGTCAAAA-CCA	1	0	0	M00212:125:000000000-JJPTF:1:1101:16738:28654 2:N:0:CGTACTAG+AAGGAGTA (reversed): GAATCTGT-------------------------------------------------TAAGCCGAAGCCGTCAAAA----CCA	0	0	1											M00212:125:000000000-JJPTF:1:1102:18823:2382 2:N:0:CGTACTAG+ACTGCATA,Mon Jun 27 15:28:57 EDT 2022,,,,CTATTAGCCTTCGCTTTAAACTCTGCTTCAAACCAATCTCCCATGCGTTCTGTTACTTTAGTTTGCATTTCTTTAGCTATGCTTGATGTATTAAGTAAATTTATTGCCATGCTTGACCACCTGCACCACAAGGCAAATAAACAGTACCAGTATAAT,P008EFASP10_S14_L001_R_001,urn:local:.:5gkb-ezqir18	M00212:125:000000000-JJPTF:1:1102:21111:2836 2:N:0:CGTACTAG+AAGGAGTA,Mon Jun 27 15:23:28 EDT 2022,,,,AAAGCACCCATTTTTGTGTATTTGCGTTTCTTACACATAATCTAACCACTCCTTTATAGTAAATAATTCAAAGCCTTTTAGCTTGTCTTGTTTTTCAATTGCTACCTGCTTATTATCTTGCTCTCTTAGCAGTTCAATTATAGGTCTACCAATATCGAACCACTTGACGACTGTATTAGCTTTAAGTCCGAAATACTTAGCACATTGAGCCTTACAACTAAAGTGTAGTTCTTCTTCTGTAATAGGGTTAT,P008EFASP20_S20_L001_R_001 Copy,urn:local:.:4s…
150	M00212:125:000000000-JJPTF:1:1106:15463:22103 1:N:0:CGTACTAG+ACTGCATA (reversed): -TCACTTA--C--G--CTA--ACGCCGGTGACTTAG---AAGA-T-CTT---AACA-CGAAGTTT-CCGCCGAAGCCGTCAAAA-CCA	1	0	0	M00212:125:000000000-JJPTF:1:1105:13031:21113 1:N:0:CGTACTAG+AAGGAGTA (reversed): GAATCTGT-------------------------------------------------TAAGCCGAAGCCGTCAAAA----CCA	0	0	1											M00212:125:000000000-JJPTF:1:1102:13024:2384 1:N:0:CGTACTAG+ACTGCATA,Mon Jun 27 15:28:57 EDT 2022,,,,TATCTAAACTCATTAAAAATACCATTATTGTTAATTTCAATCAAATGTAATTAAGCCACTTTCTACTTTTATAATTTCATTGAATTAGCATAATTAGCGCCTTTTTTCAATGTTGTTTTAACGTCTTGCATACCCTTTTTTTCAACTAAGAAGTACATGCCATGATAACCGCTAGTGTAATTAGCCCTAGTACCTGCATTAACGACTATTTTATCGCCTTTTTTAACTTGTTTTAAGTTTCCTGATAATTG,P008EFASP10_S14_L001_R_001,urn:local:.:5gkc-ez…	M00212:125:000000000-JJPTF:1:1102:19233:2837 1:N:0:CGTACTAG+AAGGAGTA,Mon Jun 27 15:23:28 EDT 2022,,,,GCTTAATATTGTTGATGAACCAGCAGAACAATGGCGAAATGCTGAAATGAAACGTTTGGCTTCTTTGCAAGAGTTAATGTATTATGGAGGTATTTAATGATATTCTCACAAGTTACATTACAGGTAGAAACGACTGTTAAGAAGAAGAACGGTGCAGAAGCTAATGTTATAAAGCCTATCGTTTTACCAGCAGTTAAACAGAGAATTAATCAGTCAAGACTAGATGAGTTTTCTATGATTGGTTTAGGTAA,P008EFASP20_S20_L001_R_001 Copy,urn:local:.:4t…
151	M00212:125:000000000-JJPTF:1:1113:16037:20694 2:N:0:CGTACTAG+ACTGCATA (reversed): AAAGCTGG--GAAG--CCG--AAGCCTAGCAAGCCA---AAGA-C-CTT---TAAA-A-AAGGAA-AAAATGTCTATATGTACA-ATG	1	0	0	M00212:125:000000000-JJPTF:1:2102:10622:10381 2:N:0:CGTACTAG+AAGGAGTA (reversed): GAATCTGTTAAGCCGACGCCTAGCAAGCC--AAAGA-C-CTT--TAAAA-AAGGA--AAAAATGTCTATATTTACA----ATG	1	0	0											M00212:125:000000000-JJPTF:1:1102:13024:2384 2:N:0:CGTACTAG+ACTGCATA,Mon Jun 27 15:28:57 EDT 2022,,,,GGTGGTCAAGCATGGCAATAAATTTACTTAATACATCAAGCATAGCTAAAGAAATGCAAACTAAAGTAACAGAACGCATGGGAGATTGGTTTGAAGCAGAGTTTAAAGCGAAGGCTAATAGCGCAAGCCGAAGGACTAGATTAATCAGAAGCCACGGTCATACCTATACTTATGCTAGATATCAAAATACTGGGCAATTATCAGGAAACTTAAAACAAGTTAAAAAAGGCGATAAAATAGTCGTTAATGCA,P008EFASP10_S14_L001_R_001,urn:local:.:5gkd-ez…	M00212:125:000000000-JJPTF:1:1102:19233:2837 2:N:0:CGTACTAG+AAGGAGTA,Mon Jun 27 15:23:28 EDT 2022,,,,CTATATAAGAATCAAATTCGTTCATAGTCCGTTACTTACGACCCCCTCTAAAATCATCTTGTTATTCTTAGGGTTTCTTTCCCATGTTGTCCGCTTGAAAGTTTCGCCTTTTTCGTCTAAGAAATAGTTGAAAATTAAGTCTTCCATTTCTCCGATTCCGTTAAGCTCATATCTTACGTTTTTACCTAAACCAATCATAGAAAACTCATCTAGTCTTGACTGATTAATTCTCTGTTTAACTGCTGGTAAAA,P008EFASP20_S20_L001_R_001 Copy,urn:local:.:4u…
152	M00212:125:000000000-JJPTF:1:1105:8353:16335 2:N:0:CGTACTAG+ACTGCATA (reversed): -TCACTTA--C--G--CTA--ACGCCGGTGACTTAG---AAGA-T-CTT---AACA-CGAAGTTT-CCGCCGAAGCCGTCAAAA-CCA	1	0	0	M00212:125:000000000-JJPTF:1:1111:8493:5613 1:N:0:CGTACTAG+AAGGAGTA (reversed): GAATCTGT-------------------------------------------------TAAGCCGAAGCCGTCAAAA----CCA	0	0	1											M00212:125:000000000-JJPTF:1:1102:20133:2386 1:N:0:CGTACTAG+ACTGCATA,Mon Jun 27 15:28:57 EDT 2022,,,,GTTTAGAACCAAGTTCAAAGCTGACTAGATAATTATTAAAAGGGTCTTTTTTGTTCAAGCCGTTAGCAATCTTTCTAGCTGTTGACCGTGGATATTTTGAACTATTAATCTTACTTGTATACTTA,P008EFASP10_S14_L001_R_001,urn:local:.:5gke-ezqir18	M00212:125:000000000-JJPTF:1:1102:13881:2844 1:N:0:CGTACTAG+AAGGAGTA,Mon Jun 27 15:23:28 EDT 2022,,,,ATACACAGGAGTATCGAGAAAAAGCACTAGCAACAATAAAGAATATGCAAGAGGGTTCGAGTTACAACGGTTTGACACCAGTTGATAACAAGACGGAAATTGTAGAACTTAAAAAAGATTATTCCGTTTTAAACAAAGATGAAATTGACCTCATTAAATCGGAACTTTTGACAGGTTACTTTATGAATGAAAATATTTTGCTTGGTACTGCAACACAAGAACAGCAAATTTATTTTTATAACTCTACTAT,P008EFASP20_S20_L001_R_001 Copy,urn:local:.:4v-…
153	M00212:125:000000000-JJPTF:1:1111:12726:11258 2:N:0:CGTACTAG+ACTGCATA: GTCACTTA--C--G--CTA--ACGCCGGTGACTTAG---AAGA-T-CTT---AACA-CGAAGTTT-CCGCCGAAGCCGTCAAAA-CCA	1	0	0	M00212:125:000000000-JJPTF:1:1101:26331:10894 2:N:0:CGTACTAG+AAGGAGTA (reversed): GAATCTGT-------------------------------------------------TAAGCCGAAGCCGTCAAAA----CCA	0	0	1											M00212:125:000000000-JJPTF:1:1102:20133:2386 2:N:0:CGTACTAG+ACTGCATA,Mon Jun 27 15:28:57 EDT 2022,,,,TAAGTATACAAGTAAGATTAATAGTTCAAAATATCCACGGTCAACAGCTAGAAAGATTGCTAACGACTTGAACAAAAAAGACCCTTTTAATAATTATCTAGTCAGCTTTGAACTTGGCTCTAAAC,P008EFASP10_S14_L001_R_001,urn:local:.:5gkf-ezqir18	M00212:125:000000000-JJPTF:1:1102:13881:2844 2:N:0:CGTACTAG+AAGGAGTA,Mon Jun 27 15:23:28 EDT 2022,,,,CAGTAAAGGAATGATAGTAGAGTTATAAAAATAAATTTGCTGTTCTTGTGTTGCAGTACCAAGCAAAATATTTTCATTCATAAAGTAACCTGTCAAAAGTTCCGATTTAATGAGGTCAATTTCATCTTTGTTTAAAACGGAATAATCTTTTTTAAGTTCTACAATTTCCGTCTTGTTATCAACTGGTGTCAAACCGTTGTAACTCGAACCCTCTTGCATATTCTTTATTGTTGCTAGTGCTTTTTCTCGAT,P008EFASP20_S20_L001_R_001 Copy,urn:local:.:4w…
154	M00212:125:000000000-JJPTF:1:1109:13788:21776 2:N:0:CGTACTAG+ACTGCATA (reversed): GTCACTTA--C--G--CTA--ACGCCGGTGACTTAG---AAGA-T-CTT---AACA-CGAAGTTT-CCGCCGAAGCCGTCAAAA-CCA	1	0	0	M00212:125:000000000-JJPTF:1:1113:3378:11409 2:N:0:CGTACTAA+AAGGAGTA: GAATCTGT-------------------------------------------------TAAGCCGAAGCCGTCAAAA----CCA	0	0	1											M00212:125:000000000-JJPTF:1:1102:14018:2400 1:N:0:CGTACTAG+ACTGCATA,Mon Jun 27 15:28:57 EDT 2022,,,,AATCAGTCAAGACTAGATGAGTTTTCTATGATTGGTTTAGGTAAAAACGTAAGATATGAGCTTAACGGAATCGGAGAAATGGAAGACTTAATTTTCAACTATTTCTTAGACGAAAAAGGCGAAACTTTCAAGCGGACAACATGGGAAAGAAACCCTAAGAATAACAAGATGATTTTAGAGGGGGTCGTAAGTAACGGACTATGAACGAATTTGATTCTTATATAGATTGGTACAACAATTTACTTACAATG,P008EFASP10_S14_L001_R_001,urn:local:.:5gkg-ez…	M00212:125:000000000-JJPTF:1:1102:17382:2848 1:N:0:CGTACTAG+AAGGAGTA,Mon Jun 27 15:23:28 EDT 2022,,,,GTGATAACCACACCACATTGAATTACTTATATCAACATAGCCAATATTATGACGGTTACGCATAACTCCTAAGAACGAACCGTTAGCCCTAATCAATGAGATATTACCTTTAGACTTGAACGTGATAATAGGTTCTTCAATATAAATAAAATAATCAAATAAGTTATAATGCTCAATGACTTCTGTTATACCGTCAGCAATTATCTTTGCACGTTCCAAAGGGTCTTTACTTTTACCACCAGCTATTGAA,P008EFASP20_S20_L001_R_001 Copy,urn:local:.:4x-…
155	M00212:125:000000000-JJPTF:1:1111:27775:20965 1:N:0:CGTACTAG+ACTGCATA (reversed): GAATCTGT--TAAG--CCG--ACGCCTAGCAAGCCA---AAGA-C-CTT---TAAA-AAAGGAAA-AAATGTCTATATTTAC------	1	0	0	M00212:125:000000000-JJPTF:1:1101:24171:19302 1:N:0:CGTACTAG+AAGGAGTA (reversed): GAATCTGT-------------------------------------------------TAAGCCGAAGCCGTCAAAA----CCA	0	0	1											M00212:125:000000000-JJPTF:1:1102:14018:2400 2:N:0:CGTACTAG+ACTGCATA,Mon Jun 27 15:28:57 EDT 2022,,,,GACAAAGCTCGTATTATCCATTTTAAGCACCTTTGAGTCACTAAGTGACAAATATACCGTCTTGTCTTCTATCGTGTCCTTAACGCCTAAAATAACTTCATTTAAAGGCATTGTAAGTAAATTGTTGTACCAATCTATATAAGAATCAAATTCGTTCATAGTCCGTTACTTACGACCCCCTCTAAAATCATCTTGTTATTCTTAGGGTTTCTTTCCCATGTTGTCCGCTTGAAAGTTTCGCCTTTTTCGT,P008EFASP10_S14_L001_R_001,urn:local:.:5gkh-ezq…	M00212:125:000000000-JJPTF:1:1102:17382:2848 2:N:0:CGTACTAG+AAGGAGTA,Mon Jun 27 15:23:28 EDT 2022,,,,CTTCTAATACTGGTTATGCGTTTCGCAATCCTTTAACAAATGAGTATGTAGTCGGTTCAATAGCTGGTGGTAAAAGTAAAGACCCTTTGGAACGTGCAAAGATAATTGCTGACGGTATAACAGAAGTCATTGAGCATTATAACTTATTTGATTATTTTATTTATATTGAAGAACCTATTATCACGTTCAAGTCTAAAGGTAATATCTCATTGATTAGGGCTAACGGTTCGTTCTTAGGAGTTATGCGTAA,P008EFASP20_S20_L001_R_001 Copy,urn:local:.:4y-…
156	M00212:125:000000000-JJPTF:1:2114:15892:17268 1:N:0:CGTACTAG+ACTGCATA (reversed): GTCACTTA--C--G--CTA--ACGCCGGTGACTTAG---AAGA-T-CTT---AACA-CGAAGTTT-CCGCCGAAGCCGTCAAAA-CCA	1	0	0	M00212:125:000000000-JJPTF:1:2109:27434:15467 1:N:0:CGTACTAG+AAGGAGTA: GAATCTGTC--GCTAACGCCGGTGACTTA--GAAGA-T-CTT--AACACGAAGTT--TCCGCCGAAGCCGTCAAAA----CCA	0	1	0											M00212:125:000000000-JJPTF:1:1102:11368:2401 1:N:0:CGTACTAG+ACTGCATA,Mon Jun 27 15:28:57 EDT 2022,,,,CATATAGATTGAATGCCACCAATAACAGTTGTCCATAAATTGCTAAAGAATGTTGTTATTCCGTTCCAAATATTTTGAATGCCTTGTACAATTCCGCTGAACCAATCAACTAAACCTTGCCAGATACCTTTCGCTCCGTCAACTGCTCCATTCCATATATCAGCAAACCATTGTCCGATACCGCTAAAGAACGAAACTATTCCGTCCCATGCACTCTTCAAGAAGTCTACAAAACTAGCCCATGCTTTTTT,P008EFASP10_S14_L001_R_001,urn:local:.:5gki-ez…	M00212:125:000000000-JJPTF:1:1102:20224:2848 1:N:0:CGTACTAG+AAGGAGTA,Mon Jun 27 15:23:28 EDT 2022,,,,CTCAAGACATTGTTGTTGGAAACATTATAGACAGAAAGCTTGTGGACCTAGCTAAAACCCATAAACTTGCAGTTGATTATATCGAAAAAGTGACTGGAAAGGATATTGATGTTGTAATGGCCGAGAATGTAGCACTTGAAGAGGAGGAATAATGAAAAGAAAATAGTTGAAATTATCAAACAGAACTTTGGCACAGACAAGCCGATATACGACATCTTCGGAGGAGGTGGAGCAATTACAGCCGAATGTAT,P008EFASP20_S20_L001_R_001 Copy,urn:local:.:4z…
157	M00212:125:000000000-JJPTF:1:2107:6822:13212 2:N:0:CGTACTAG+ACTGCATA: GAATCTGT--------------------------------------------------------T-AAGCCGAAGCCGTCAAAA-CCA	0	0	1	M00212:125:000000000-JJPTF:1:2102:10091:3876 1:N:0:CGTACTAG+AAGGAGTA (reversed): GAATCTGT-------------------------------------------------TAAGCCGAAGCCGTCAAAA----CCA	0	0	1											M00212:125:000000000-JJPTF:1:1102:11368:2401 2:N:0:CGTACTAG+ACTGCATA,Mon Jun 27 15:28:57 EDT 2022,,,,GAAGCAATGGATGCTATAAAAGTAGCTTTAGTTGCTTTAGCTGGTGCTTTCGTTGCTATGAAAGTTATCAACGGAATCATTAAGGCTTATGAGACATACAATAAGATTGTTGAAGCTGGTACAATTATACAAGGAGCTTTCAATGCTATAATGGCTGTCAACCCATTTGTACTTCTTGGAATAGCAATCGCCGCTGTCGTTGCTGGTCTAGTTTACTTCTTTACTCAAACAGAAACAGGTAAAAAAGCATG,P008EFASP10_S14_L001_R_001,urn:local:.:5gkj-ez…	M00212:125:000000000-JJPTF:1:1102:20224:2848 2:N:0:CGTACTAG+AAGGAGTA,Mon Jun 27 15:23:28 EDT 2022,,,,TTTCTATCATGAGGCTCTGGAATACAGATATAGAATAATTCATCTTTTGCTGCTTCCCATTTATCACGGTTCAATAATAACCATAGATGGGCCTGTTTAGTATTACCACTTAAACCAAATGCTGCCAAAGTATTTTTATAGCTCTCTGTATTGTCAACTTCAAAAAGTCGTCTGTTGTCTTGCTCTCTTTAGCCTTAATCTCGAGGAACTCCTGTCTTGCAATAATAAGGGTTTTTATCCACTCATGGT,P008EFASP20_S20_L001_R_001 Copy,urn:local:.:50-e…
158	M00212:125:000000000-JJPTF:1:1105:4786:14819 1:N:0:CGTACTAG+ACTGCATA (reversed): GTCACTTA--C--G--CTA--ACGCCGGTGACTTAG---AAGA-T-CTT---AACA-CGAAGTTT-CCGCCGAAGCCGTCAAAA-CCA	1	0	0	M00212:125:000000000-JJPTF:1:1105:21038:11309 2:N:0:CGTACTAG+AAGGAGTA (reversed): GAATCTGT-------------------------------------------------TAAGCCGAAGCCGTCAAAA----CCA	0	0	1											M00212:125:000000000-JJPTF:1:1102:13832:2403 1:N:0:CGTACTAG+ACTGCATA,Mon Jun 27 15:28:57 EDT 2022,,,,AAGTATAGGTATGACCGTGGCTTCTGATTAATCTAGTCCTTCGGCTTGCGCTATTAGCCTTCGCTTTAAACTCTGCTTCAAACCAATCTCCCATGCGTTCTGTTACTTTAGTTTGCATTTCTTTAGCTATGCTTGATGTATTAAGTAAATTTATTGCCATGCTTGACCACCTGCACCACAAGGCAAATAAACAGTACCAGTATAATTGTACAAGTGGCTATTCTCTGACCAGTTTGTCATATTCCAACCGT,P008EFASP10_S14_L001_R_001,urn:local:.:5gkk-ez…	M00212:125:000000000-JJPTF:1:1102:13493:2848 1:N:0:CGTACTAG+AAGGAGTA,Mon Jun 27 15:23:28 EDT 2022,,,,GGGATGTACTGGTTAGCGTATGGAGTGCAGTAGCTGGCTTCTTTGGTGGAATATTTAATGCTGTAAGTGGAGTTGTATCTAGCGTTTTCAGCGCAATCGGTAGTTTTGCTTCTAGTGCTTGGGGAGTAGTTC,P008EFASP20_S20_L001_R_001 Copy,urn:local:.:51-ezqi1ow
159	M00212:125:000000000-JJPTF:1:1102:25320:7321 2:N:0:CGTACTAG+ACTGCATA (reversed): GTCACTTA--C--G--CTA--ACGCCGGTGACTTAG---AAGA-T-CTT---AACA-CGAAGTTT-CCGCCGAAGCCGTCAAAA-CCA	1	0	0	M00212:125:000000000-JJPTF:1:1108:9080:7553 2:N:0:CGTACTAG+AAGGAGTA (reversed): GAATCTGTTAAGCCGACGCCTAGCAAGCC--AAAGA-C-CTT--TAAAAAAGGAA--AAAATGTCTATATTTACAA-------	1	0	0											M00212:125:000000000-JJPTF:1:1102:13832:2403 2:N:0:CGTACTAG+ACTGCATA,Mon Jun 27 15:28:57 EDT 2022,,,,GTCATGGGTTACTATTATCAAGTTGTTTTATCTGTTAAAGATGTTGACGATGAACTTGTCGGACTTGTCGGAAATATTTTACAAAACGGTTGGAATATGACAAACTGGTCAGAGAATAGCCACTTGTACAATTATACTGGTACTGTTTATTTGCCTTGTGGTGCAGGTGGTCAAGCATGGCAATAAATTTACTTAATACATCAAGCATAGCTAAAGAAATGCAAACTAAAGTAACAGAACGCATGGGAGAT,P008EFASP10_S14_L001_R_001,urn:local:.:5gkl-ez…	M00212:125:000000000-JJPTF:1:1102:13493:2848 2:N:0:CGTACTAG+AAGGAGTA,Mon Jun 27 15:23:28 EDT 2022,,,,GAACTACTCCCCAAGCACTAGAAGCAAAACTACCGATTGCGCTGAAAACGCTAGATACAACTCCACTTACAGCATTAAATATTCCACCAAAGAAGCCAGCTACTGCACTCCATACGCTAACCAGTACATCCC,P008EFASP20_S20_L001_R_001 Copy,urn:local:.:52-ezqi1ow
160	M00212:125:000000000-JJPTF:1:2101:18586:19855 1:N:0:CGTACTAG+ACTGCATA (reversed): -----TTA--C--G--CTA--ACGCCGGTGACTTAG---AAGA-T-CTT---AACA-CGAAGTTT-CCGCCGAAGCCGTCAAAA-CCA	1	0	0	M00212:125:000000000-JJPTF:1:1110:22387:23415 1:N:0:CGTACTAG+AAGGAGTA: GAATCTGT-------------------------------------------------TAAGCCGAAGCCGTCAAAA----CCA	0	0	1											M00212:125:000000000-JJPTF:1:1102:19537:2414 1:N:0:CGTACTAG+ACTGCATA,Mon Jun 27 15:28:57 EDT 2022,,,,CATCTATATGGTCAACGGTTAAATCACTTTTACCGTAAAAAGCTAACATAACAAGTCTATGAACATACATAACTTTACCTTTTACTC,P008EFASP10_S14_L001_R_001,urn:local:.:5gkm-ezqir19	M00212:125:000000000-JJPTF:1:1102:16342:2861 1:N:0:CGTACTAG+AAGGAGTA,Mon Jun 27 15:23:28 EDT 2022,,,,ACGTCGCCTTGTCTTGTAATTTCAATATTATATTTAAGCATAGGCAGGATATAACCTTTACCCCAATAGCTCCATAATTCGCTTATCAAGCCATATAAGCACTCGTTAGGCCCAACCCTATACTTTGTTTCGTTCATCTCTTCGAGCTCTTTAGATAGCTTTCTAACGCCTCTAGCATAATGTTTACTTGCTTTTTCTTCTGCCCTTAAACTTTTGAAGTTGCTTTTCATAAATGAACTCTCTAATATCTT,P008EFASP20_S20_L001_R_001 Copy,urn:local:.:53…
161	M00212:125:000000000-JJPTF:1:2105:5552:7697 1:N:0:CGTACTAG+ACTGCATA: GAATCTGT--------------------------------------------------------T-AAGCCGAAGCCGTCAAAA-CCA	0	0	1	M00212:125:000000000-JJPTF:1:1107:11458:25563 1:N:0:CGTACTAG+AAGGAGTA (reversed): GAATCTGT-------------------------------------------------TAAGCCGAAGCCGTCAAAA----CCA	0	0	1											M00212:125:000000000-JJPTF:1:1102:19537:2414 2:N:0:CGTACTAG+ACTGCATA,Mon Jun 27 15:28:57 EDT 2022,,,,GAGTAAAAGGTAAAGTTATGTATGTTCATAGACTTGCTATGTTAGCTTTTTACGGTAAAAGTGATTTAACCGTTGACCATATAGATG,P008EFASP10_S14_L001_R_001,urn:local:.:5gkn-ezqir19	M00212:125:000000000-JJPTF:1:1102:16342:2861 2:N:0:CGTACTAG+AAGGAGTA,Mon Jun 27 15:23:28 EDT 2022,,,,GCAACAGAAAGAAGATATTAGAGAGTTCATTTATGAAAAGCAACTTCAAAAGTTTAAGGGCAGAAGAAAAAGCAAGTAAACATTATGCTAGAGGCGTTAGAAAGCTATCTAAAGAGCTCGAAGAGATGAACGAAACAAAGTATAGGGTTGGGCCTAACGAGTGCTTATATGGCTTGATAAGCGAATTATGGAGCTATTGGGGCAAAGGTTATATCCTGCCTATGCTTAAATATAATATTGAAATTACAAGA,P008EFASP20_S20_L001_R_001 Copy,urn:local:.:54…
162	M00212:125:000000000-JJPTF:1:1105:14358:18888 1:N:0:CGTACTAG+ACTGCATA (reversed): ------TA--C--G--CTA--ACGCCGGTGACTTAG---AAGA-T-CTT---AACA-CGAAGTTT-CCGCCGAAGCCGTCAAAA-CCA	1	0	0	M00212:125:000000000-JJPTF:1:2101:14557:10726 2:N:0:CGTACTAG+AAGGAGTA: GAATCTGT-------------------------------------------------TAAGCCGAAGCCGTCAAAA----CCA	0	0	1											M00212:125:000000000-JJPTF:1:1102:13392:2435 1:N:0:CGTACTAG+ACTGCATA,Mon Jun 27 15:28:57 EDT 2022,,,,CAAGAAGTCTACAAAACTAGCCCATGCTTTTTTACCTGTTTCTGTTTGAGTAAAGAAGTAAACTAGACCAGCAACGACAGCGGCGATTGCTATTCCAAGAAGTACAAATGGGTTGACAGCCATTATAGCAT,P008EFASP10_S14_L001_R_001,urn:local:.:5gko-ezqir19	M00212:125:000000000-JJPTF:1:1102:16368:2869 1:N:0:CGTACTAG+AAGGAGTA,Mon Jun 27 15:23:28 EDT 2022,,,,GTTCAGACTTTATTACAGATTTGAAAGACTTTGCAGACCTACAAAATTCTTTTGTCGCTGGATATATTCCTGATGACTTTACAGAGCAAATGGAGAGCTTTACAGACAAGTTATTGATACTTTGGGTAGATTGTAACGGAGGACTACAAAACGCCTTAGACGACAAAACAGAGCTTCCTACAACTAACGAGTTAATCAATATCTTCTGTAAAAC,P008EFASP20_S20_L001_R_001 Copy,urn:local:.:55-ezqi1ow
163	M00212:125:000000000-JJPTF:1:1102:7705:14027 1:N:0:CGTACTAG+ACTGCATA: GAATCTGT--TAAG--CCG--ACGCCTAGCAAGCCA---AAGA-C-CTT---TAAA-AAAGGAAA-AAATGTCTATAT----------	1	0	0	M00212:125:000000000-JJPTF:1:2110:20828:8881 2:N:0:CGTACTAG+AAGGAGTA (reversed): GAATCTGT-------------------------------------------------TAAGCCGAAGCCGTCAAAA----CCA	0	0	1											M00212:125:000000000-JJPTF:1:1102:13392:2435 2:N:0:CGTACTAG+ACTGCATA,Mon Jun 27 15:28:57 EDT 2022,,,,ATGCTATAATGGCTGTCAACCCATTTGTACTTCTTGGAATAGCAATCGCCGCTGTCGTTGCTGGTCTAGTTTACTTCTTTACTCAAACAGAAACAGGTAAAAAAGCATGGGCTAGTTTTGTAGACTTCTTG,P008EFASP10_S14_L001_R_001,urn:local:.:5gkp-ezqir19	M00212:125:000000000-JJPTF:1:1102:16368:2869 2:N:0:CGTACTAG+AAGGAGTA,Mon Jun 27 15:23:28 EDT 2022,,,,GTTTTACAGAAGATATTGATTAACTCGTTAGTTGTAGGAAGCTCTGTTTTGTCGTCTAAGGCGTTTTGTAGTCCTCCGTTACAATCTACCCAAAGTATCAATAACTTGTCTGTAAAGCTCTCCATTTGCTCTGTAAAGTCATCAGGAATATATCCAGCGACAAAAGAATTTTGTAGGTCTGCAAAGTCTTTCAAATCTGTAATAAAGTCTGAAC,P008EFASP20_S20_L001_R_001 Copy,urn:local:.:56-ezqi1ow
164	M00212:125:000000000-JJPTF:1:2114:15892:17268 2:N:0:CGTACTAG+ACTGCATA: GTCACTTA--C--G--CTA--ACGCCGGTGACTTAG---AAGA-T-CTT---AACA-CGAAGTTT-CCGCCGAAGCCGTCAAAA-CCA	1	0	0	M00212:125:000000000-JJPTF:1:1110:22509:11128 2:N:0:CGTACTAG+AAGGAGTA: GAATCTGT-------------------------------------------------TAAGCCGAAGCCGTCAAAA----CCA	0	0	1											M00212:125:000000000-JJPTF:1:1102:18892:2435 1:N:0:CGTACTAG+ACTGCATA,Mon Jun 27 15:28:57 EDT 2022,,,,GTTTTAAGTTTCCTGATAATTGCCCAGTATTTTGATATCTAGCATAAGTATAGGTATGACCGTGGCTTCTGATTAATCTAGTCCTTCGGCTTGCGCTATTAGCCTTCGCTTTAAACTCTGCTTCAAACCAATCTCCCATGCGTTCTGTTACTTTAGTTTGCATTTCTTTAGCTATGCTTGATGTATTAAGTAAATTTATTGCCATGCTTGACCACCTGC,P008EFASP10_S14_L001_R_001,urn:local:.:5gkq-ezqir19	M00212:125:000000000-JJPTF:1:1102:20903:2875 1:N:0:CGTACTAG+AAGGAGTA,Mon Jun 27 15:23:28 EDT 2022,,,,CTTGTCTGTAAAGCTCTCCATTTGCTCTGTAAAGCCATCAGGAATATATCCAGCGACAAAAGAATTTTGTAGGTCTGCAAAGTCTTTCAAATCTGTAATAAAGTCTGAACCAGTAAGTTCTAAGTATCTAATTGCATGTTTTAAAATCATTTACAGTCCTTTCAGCTCATTAAATTTCTTTCTGCCACAATTCGACAAGTTCTTTAAGCCCTTTACCGTCAGTATCGAACTCAAAGCTAGAACGGAAGT,P008EFASP20_S20_L001_R_001 Copy,urn:local:.:57-e…
165	M00212:125:000000000-JJPTF:1:2103:4639:15753 1:N:0:CGTACTAG+ACTGCATA (reversed): GAATCTGT--TAAG--CCG--ACGCCTAGCAAGCCA---AAGA-C-CTT---TAAA-AAAGGAAA-AAATGTCTATA-----------	1	0	0	M00212:125:000000000-JJPTF:1:2105:14012:11146 1:N:0:CGTACTAG+AAGGAGTA (reversed): GAATCTGT-------------------------------------------------TAAGCCGAAGCCGTCAAAA----CCA	0	0	1											M00212:125:000000000-JJPTF:1:1102:18892:2435 2:N:0:CGTACTAG+ACTGCATA,Mon Jun 27 15:28:57 EDT 2022,,,,GCAGGTGGTCAAGCATGGCAATAAATTTACTTAATACATCAAGCATAGCTAAAGAAATGCAAACTAAAGTAACAGAACGCATGGGAGATTGGTTTGAAGCAGAGTTTAAAGCGAAGGCTAATAGCGCAAGCCGAAGGACTAGATTAATCAGAAGCCACGGTCATACCTATACTTATGCTAGATAACAAAATACTGGGCAATTATCAGGAAACTTAAAAC,P008EFASP10_S14_L001_R_001,urn:local:.:5gkr-ezqir19	M00212:125:000000000-JJPTF:1:1102:20903:2875 2:N:0:CGTACTAG+AAGGAGTA,Mon Jun 27 15:23:28 EDT 2022,,,,AGCTTCAGTAACTGACCATTCATAAGACTACAAGCGCAACAACCTAAAAAAATAACTAAGTAAAGGGATATAAAACAAAATGGCAAAACAATTAAGCACAGCACGTAAGTTTAAAATGATTACAGGTAAAGACCTTTTCCAGCAACAAAAAGCAATGGATACAGAGCTTAAAAAAGAAGACGGAGAAATTACTGATGTAATGGAGTTCGTTCAATATGGTTTATACTTGGCTCTTTTTCAAGATAACATTG,P008EFASP20_S20_L001_R_001 Copy,urn:local:.:58…
166	M00212:125:000000000-JJPTF:1:1108:21410:20742 2:N:0:CGTACTAG+ACTGCATA (reversed): GTCACTTA--C--G--CTA--ACGCCGGTGACTTAG---AAGA-T-CTT---AACA-CGAAGTTT-CCGCCGAAGCCGTCAAAA-CCA	1	0	0	M00212:125:000000000-JJPTF:1:1113:7021:4989 2:N:0:CGTACTAG+AAGGAGTA (reversed): --CACTTAC--GCTAACGCCGGTGACTTA--GAAGA-T-CTT--AACACGAAGTT--TCCGCCGAAGCCGTCAAAA----CCA	0	1	0											M00212:125:000000000-JJPTF:1:1102:18798:2436 1:N:0:CGTACTAG+ACTGCATA,Mon Jun 27 15:28:57 EDT 2022,,,,TGTCTAGCCTGTGTATTATCATATGCAATAACTAAGCTCTCTCCACCATATTGTCCGCCTAAAATCATCCAGTTAAGCACGCGCGTAGCCATTAAACTTGACTTACCAGAACCACGTCCTAGGTTAAGGAAAATTTCATTAACTAGGTTGACCTGAATTCCTTTTTCATCTACCATATCATAGCCTAACATTAACTCATACCACCATCGCTGTGTAGGCAATAGCTCAATTTTCATTAGGTTTCCAGTAGT,P008EFASP10_S14_L001_R_001,urn:local:.:5gks-ez…	M00212:125:000000000-JJPTF:1:1102:9559:2876 1:N:0:CGTACTAG+AAGGAGTA,Mon Jun 27 15:23:28 EDT 2022,,,,CTTCTTGAAGAGTGCATGGGACGGAATAGTTTCGTTCTTTAGCGGTATCGGACAATGGTTTGCTGATATATGGAATGGAGCAGTTGACGGAGCGAAAGGTATCTGGCAAGGTTTAGTTGATTGGTTCAGCGGAATTGTACAAGGCATTCAAAATATTTGGAACGGAATAACAACATTCTTTAGCAATTTATGGAC,P008EFASP20_S20_L001_R_001 Copy,urn:local:.:59-ezqi1ox
167	M00212:125:000000000-JJPTF:1:1107:8266:13946 2:N:0:CGTACTAG+ACTGCATA: GAATCTGT--TAAG--CCG--ACGCCTAGCAAGCCA---AAGA-C-CTT---TAAA-A-AAGGAA-AAAATGTCTATATTTACA-ATG	1	0	0	M00212:125:000000000-JJPTF:1:1102:6853:8983 2:N:0:CGTACTAG+AAGGAGTA (reversed): GAATCTGTC--GCTAACGCCGGTGACTTA--GAAGA-T-CTT--AACACGAAGTT--TCCGCCGAAGCCGTCAAAA----CCA	0	1	0											M00212:125:000000000-JJPTF:1:1102:18798:2436 2:N:0:CGTACTAG+ACTGCATA,Mon Jun 27 15:28:57 EDT 2022,,,,GTGTTACACAAGCTATTGAATGGATACAAGACAACTTCTACCTGACTACTGGAAACCTAATGAAAATTGAGCTATTGCCTACACAGCGATGGTGGTATGAGTTAATGTTAGGCTATGATATGGTAGATGAAAAAGGAATTCAGGTCAACCTAGTTAATGAAATTTTCCTTAACCTAGGACGTGGTTCTGGTAAGTCAAGTTTAATGGCTACGCGCGTGCTTAACTGGATGATTTTAGGCGGACAATATGGG,P008EFASP10_S14_L001_R_001,urn:local:.:5gkt-ez…	M00212:125:000000000-JJPTF:1:1102:9559:2876 2:N:0:CGTACTAG+AAGGAGTA,Mon Jun 27 15:23:28 EDT 2022,,,,GTCCATAAATTGCTAAAGAATGTTGTTATTCCGTTCCAAATATTTTGAATGCCTTGTACAATTCCGCTGAACCAATCAACTAAACCTTGCCAGATACCTTTCGCTCCGTCAACTGCTCCATTCCATATATCAGCAAACCATTGTCCGATACCGCTAAAGAACGAAACTATTCCGTCCCATGCACTCTTCAAGAAG,P008EFASP20_S20_L001_R_001 Copy,urn:local:.:5a-ezqi1ox
168	M00212:125:000000000-JJPTF:1:2111:25900:20404 1:N:0:CGTACTAG+ACTGCATA: GAATCTGT--C--G--CTA--ACGCCGGTGACTTAG---AAGA-T-CTT---AACA-CGAAGTTT-CCGCCGAAGCCGTCAAAA-CCA	0	1	0	M00212:125:000000000-JJPTF:1:1109:22150:5001 1:N:0:CGTACTAA+AAGGAGTA (reversed): GAATCTGT-------------------------------------------------TAAGCCGAAGCCGTCAAAA----CCA	0	0	1											M00212:125:000000000-JJPTF:1:1102:12150:2439 1:N:0:CGTACTAG+ACTGCATA,Mon Jun 27 15:28:57 EDT 2022,,,,GCCCTAATCAATGAGATATTACCTTTAGACTTGAACGTGATAATAGGTTCTTCAATATAAATAAAATAATCAAATAAGTTATAATGCTCAATGACTTCTGTTATACCGTCAGCAATTATCTTTGCACGTTCCAAAGGGTCTTTACTTTTACCACCAGCTATTGAACCGACTACATACTCATTTGTTAAAGGATTGCGAAACGCATAACCAGTATTAGAAGTGCTAAAGTCAATCGCTAAGGCTTTGCTCAT,P008EFASP10_S14_L001_R_001,urn:local:.:5gku-ez…	M00212:125:000000000-JJPTF:1:1102:11879:2882 1:N:0:CGTACTAG+AAGGAGTA,Mon Jun 27 15:23:28 EDT 2022,,,,GAACCCACCTTTCAAACGTAGACTTGTGATTGATTTGACGGTAGTCTTCGTGCTATGGGTTTTATATGCAGTCTTTTACTTTACTCAAACTCCTTCAACCTCTGACATTGCGAAAACTGTAATTAACGTAGGTTTGCTATACTTTGTAGGTCAATTTATTTATTTAATTGCAAGTATCAGCCCTATGTTTGCCGGTTTGGTTAAACTTATCAAGAAGAATGGTGTAAGTATTCCCGAAGTTGAAGAAGAA,P008EFASP20_S20_L001_R_001 Copy,urn:local:.:5b-…
169	M00212:125:000000000-JJPTF:1:1101:9654:10021 2:N:0:CGTACTAG+ACTGCATA (reversed): GAATCTGT--TAAG--CCG--ACGCCTAGCAAGCCA---AAGA-C-CTT---TAAA-AAAGGAAA-AAATGTCTATAT----------	1	0	0	M00212:125:000000000-JJPTF:1:1110:15409:7795 2:N:0:CGTACTAG+AAGGAGTA (reversed): GTCACTTAC--GCTAACGCCGGTGACTTA--GAAGA-T-CTT--AACACGAAGTT--TCCGCCGAAGCCGTCAAAA----CCA	0	1	0											M00212:125:000000000-JJPTF:1:1102:12150:2439 2:N:0:CGTACTAG+ACTGCATA,Mon Jun 27 15:28:57 EDT 2022,,,,ATATTGAATTGAGTTCTGATTTATGAGCAAAGCCTTAGCGATTGACTTTAGCACTTCTAATACTGGTTATGCGTTTCGCAATCCTTTAACAAATGAGTATGTAGTCGGTTCAATAGCTGGTGGTAAAAGTAAAGACCCTTTGGAACGTGCAAAGATAATTGCTGACGGTATAACAGAAGTCATTGAGCATTATAACTTATTTGATTATTTTATTTATATTGAAGAACCTATTATCACGTTCAAGTCTAAAG,P008EFASP10_S14_L001_R_001,urn:local:.:5gkv-ez…	M00212:125:000000000-JJPTF:1:1102:11879:2882 2:N:0:CGTACTAG+AAGGAGTA,Mon Jun 27 15:23:28 EDT 2022,,,,CTTTTTTATCCTCCGTTTGTTCTTCTTCAACTTCGGGAATACTTACACCATTCTTCTTGATAAGTTTAACCAAACCGGCAAACATAGGGCTGATACTTGCAATTAAATAAATAAATTGACCTACAAAGTATAGCAAACCTACGTTAATTACAGTTTTCGCAATGTCAGAGGTTGAAGGAGTTTGAGTAAAGTAAAAGACTGCATATAAAACCCATAGCACGAAGACTACCGTCAAATCAATCACAAGTCTA,P008EFASP20_S20_L001_R_001 Copy,urn:local:.:5c…
170	M00212:125:000000000-JJPTF:1:1105:6021:9934 1:N:0:CGTACTAG+ACTGCATA (reversed): GAATCTGT--C--G--CTA--ACGCCGGTGACTTAG---AAGA-T-CTT---AACA-CGAAGTTT-CCGCCGAAGCCGTCAAAA-CCA	1	0	0	M00212:125:000000000-JJPTF:1:2110:6197:24542 2:N:0:CGTACTAG+AAGGAGTA: GAATCTGT-------------------------------------------------TAAGCCGAAGCCGTCAAAA----CCA	0	0	1											M00212:125:000000000-JJPTF:1:1102:18486:2441 1:N:0:CGTACTAG+ACTGCATA,Mon Jun 27 15:28:57 EDT 2022,,,,GCAGAAGAGAGAGAGCAAATCATCGACATCGTGGATAAAATGAGCTTACTAAGACAAGACTTTGACGGAGCTTTCACTTGGATAAAGGAAAACGTGGCAATGCCCTTTGACTTCGACGGAGAACAGCAATTTATATCAGACTTGAAGCAGTTAGTTAAAATTAACGCTTTGAAGTTTGGTAAAATATATGAAGGAGTATTAAATTGACAACATTAAGAGAACTACACAAAAAACTTAAAATTAAACAAACA,P008EFASP10_S14_L001_R_001,urn:local:.:5gkw-ez…	M00212:125:000000000-JJPTF:1:1102:13099:2882 1:N:0:CGTACTAG+AAGGAGTA,Mon Jun 27 15:23:28 EDT 2022,,,,CAAATACCTTAGGCAATCTTTTTTTATTTTTAGCAATGTATAGGTTAGGCGATCTACCTGTTTCAGTTTTAATTTTTAACTCAAGTTGGCTGAGTGTACTGCCTTTTTCTTTTAGTACGTTAGTAATTCTTTCATATAATTCTTCGTTTGTCATTATGCTATAACCTCCGTGATTTCAGTATGTTTTTTAACTTCATATCTTTGTTCTTCTGGAAGTAATTCGTTCCATTTTAAAGCCTCTTTTTTATCAT,P008EFASP20_S20_L001_R_001 Copy,urn:local:.:5d…
171	M00212:125:000000000-JJPTF:1:2103:9912:13639 1:N:0:CGTACTAG+ACTGCATA (reversed): GAATCTGT--TAAG--CCG--ACGCCTAGCAAGCCA---AAGA-C-CTT---TAAA-A-AAGGAA-AAAATGTCTATATTTACA-ATG	1	0	0	M00212:125:000000000-JJPTF:1:1113:20873:6054 2:N:0:CGTACTAG+AAGGAGTA: GAATCTGG-------------------------------------------------TAAGCCGAAGCCGTCAAAA----CCA	0	0	1											M00212:125:000000000-JJPTF:1:1102:18486:2441 2:N:0:CGTACTAG+ACTGCATA,Mon Jun 27 15:28:57 EDT 2022,,,,ACGCAATTTGCTGTGCGTGTCGTCCAAGTTTGCCTTGCGTATTAAGCTCGATTAGTTTAGCCAGTCCGTCGCCAAGAATTTCATCAGCTACAAGATTATACTTGTATTTTTTATTTGTGTTTCGTACGTAGTTGTCAAGTGTTTGTTTAATTTTAAGTTTTTTGTGTAGTTCTCTTAATGTTGTCAATTTAATACTCCTTCATATATTTTACCAAACTTCAAAGCGTTAATTTTAACTAACTGCTTCAAGT,P008EFASP10_S14_L001_R_001,urn:local:.:5gkx-ez…	M00212:125:000000000-JJPTF:1:1102:13099:2882 2:N:0:CGTACTAG+AAGGAGTA,Mon Jun 27 15:23:28 EDT 2022,,,,CAGTATCTTGGATATTGGAAAAAGAAATTAAATCACGTAAGTTTTATGATAAAAAAGAGGCTTTAAAATGGAACGAATTACTTCCAGAAGAACAAAGATATGAAGTTAAAAAACATACTGAAATCACGGAGGTTATAGCATAATGACAAACGAAGAATTATATGAAAGAATTACTAACGTACTAAAAGAAAAAGGCAGTACACTCAGCCAACTTGAGTTAAAAATTAAAACTGAAACAGGTAGATCGCCTA,P008EFASP20_S20_L001_R_001 Copy,urn:local:.:5e…
172	M00212:125:000000000-JJPTF:1:2109:19314:8564 2:N:0:CGTACTAG+ACTGCATA (reversed): GAATCTGT--TAAG--CCG--ACGCCTAGCAAGCCA---AAGA-C-CTT---TAAA-A-AAGGAA-AAAATGTCTATATTTACA-ATG	1	0	0	M00212:125:000000000-JJPTF:1:2106:10349:20279 2:N:0:CGTACTAG+AAGGAGTA (reversed): GAATCTGTTAAGCCGACGCCTAGCAAGCC--AAAGA-C-CTT--TAAAAAAGGAA--AAAATGTCTATATTTACAA-------	0	1	0											M00212:125:000000000-JJPTF:1:1102:12695:2450 1:N:0:CGTACTAG+ACTGCATA,Mon Jun 27 15:28:57 EDT 2022,,,,TGTTCCAGTTGCTCTTTTTGACGCTGTAAGCTCAAGTTATGGTTGATGTAAGCAATTTGCTGTGCGTGTCGTCCAAGTTTGCCTTGCGTATTAAGCTCGATTAGTTTAGCCAGTCCGTCGCCAAGAATTTCATCAGCTACAAGATTATACTTGTATTTTTTATTTGTGTTTCGTACGTAGTTGTCAAGTGTTTGTTTAATTTTAAGTTTTTTGTGTAGTTCTCTTAATGTTGTCAATTTAATAC,P008EFASP10_S14_L001_R_001,urn:local:.:5gky-ezqir1a	M00212:125:000000000-JJPTF:1:1102:17031:2882 1:N:0:CGTACTAG+AAGGAGTA,Mon Jun 27 15:23:28 EDT 2022,,,,TTACTGCACCAGCGTTATAAGTTTCAACGTGTCCGCTTGTTAGTGTCTCAACCAAAATCATGTTGCTGTTAGTTTTCCATTCAAAGGCATCAACTTTTGTAAGGTCTTGCATGTCAATGTGATATTTTTGGTCTACTAATACAGTAGGTTTAACAGCCTTTGAACCTGTATAGACAATAATTTCATCTACTCCAACTTCAGAAGCAATTTCAGTATCATCATTTTTAATGCGAACGTTAGCATTTGCAGTT,P008EFASP20_S20_L001_R_001 Copy,urn:local:.:5f…
173	M00212:125:000000000-JJPTF:1:1108:8980:22137 2:N:0:CGTACTAG+ACTGCATA (reversed): ------TA--C--G--CTA--ACGCCGGTGACTTAG---AAGA-T-CTT---AACA-CGAAGTTT-CCGCCGAAGCCGTCAAAA-CCA	1	0	0	M00212:125:000000000-JJPTF:1:2104:28553:15717 2:N:0:CGTACTAG+AAGGAGTA (reversed): GAATCTGT-------------------------------------------------TAAGCCGAAGCCGTCAAAA----CCA	0	0	1											M00212:125:000000000-JJPTF:1:1102:12695:2450 2:N:0:CGTACTAG+ACTGCATA,Mon Jun 27 15:28:57 EDT 2022,,,,GTATTAAATTGACAACATTAAGAGAACTACACAAAAAACTTAAAATTAAACAAACACTTGACAACTACGTACGAAACACAAATAAAAAATACAAGTATAATCTTGTAGCTGATGAAATTCTTGGCGACGGACTGGCTAAACTAATCGAGCTTAATACGCAAGGCAAACTTGGACGACACGCACAGCAAATTGCTTACATCAACCATAACTTGAGCTTACAGCGTCAAAAAGAGCAACTGGAACA,P008EFASP10_S14_L001_R_001,urn:local:.:5gkz-ezqir1a	M00212:125:000000000-JJPTF:1:1102:17031:2882 2:N:0:CGTACTAG+AAGGAGTA,Mon Jun 27 15:23:28 EDT 2022,,,,CTGCTGGACGTCGTTATTTGATTGTTAAAACAGAAGACCGTAAAGCCTTGTTAGATGAGTTACGTCAAGCAACTGCAAATGCTAACGTTCGCATTAAAAATGATGATACTGAAATTGCTTCTGAAGTTGGAGTAGATGAAATTATTGTCTATACAGGTTCAAAGGCTGTTAAACCTACTGTATTAGTAGACCAAAAATATCACATTGACATGCAAGACCTTACAAAAGTTGATGCCTTTGAATGGAAAA,P008EFASP20_S20_L001_R_001 Copy,urn:local:.:5g-e…
174	M00212:125:000000000-JJPTF:1:1109:7079:20339 2:N:0:CGTACTAG+ACTGCATA (reversed): GTCACTTA--C--G--CTA--ACGCCGGTGACTTAG---AAGA-T-CTT---AACA-CGAAGTTT-CCGCCGAAGCCGTCAAAA-CCA	1	0	0	M00212:125:000000000-JJPTF:1:1114:9366:12835 2:N:0:CGTACTAG+AAGGAGTA: GAATCTGTC--GCTAACGCCGGTGACTTA--GAAGA-T-CTT--AACACGAAGTT--TCCGCCGAAGCCGTCAAAA----CCA	0	1	0											M00212:125:000000000-JJPTF:1:1102:12848:2455 1:N:0:CGTACTAG+ACTGCATA,Mon Jun 27 15:28:57 EDT 2022,,,,GGTGTAGATTTCTTTGTCATTACAGCCTGATTCAATTTTATCAATGATTTGACTAAATAGCGGTTCTTCATACATCTTAGGTAAAATTGTGGGTCTGCCACCGTTTTGTGTTTGCATATTGTCCTTTCTTTTAAATGTGGTTATATCG,P008EFASP10_S14_L001_R_001,urn:local:.:5gl0-ezqir1a	M00212:125:000000000-JJPTF:1:1102:18060:2886 1:N:0:CGTACTAG+AAGGAGTA,Mon Jun 27 15:23:28 EDT 2022,,,,ATGACTGGCTTATTGATACTTTAATGCCAAGTTCACAAGCTGGAATACTTGTAGCACCGTTTAAGTCGTTTAAAAGCTCTCTAGCAATGCACATGGCTTTAATGGTGTCGCAAGGGTTACCTTTTTTTGGTTATGACACAAAGCGTAGTAA,P008EFASP20_S20_L001_R_001 Copy,urn:local:.:5h-ezqi1ox
175	M00212:125:000000000-JJPTF:1:2113:20029:23577 1:N:0:CGTACTAG+ACTGCATA (reversed): GTCACTTA--C--G--CTA--ACGCCGGTGACTTAG---AAGA-T-CTT---AACA-CGAAGTTT-CCGCCGAAGCCGTCAAAA-CCA	1	0	0	M00212:125:000000000-JJPTF:1:2111:25139:25225 1:N:0:CGTACTAG+AAGGAGTA: GAATCTGTC--GCTAACGCCGGTGACTTA--GAAGA-T-CTT--AACACGAAGTT--TCCGCCGAAGCCGTCAAAA----CCA	0	1	0											M00212:125:000000000-JJPTF:1:1102:12848:2455 2:N:0:CGTACTAG+ACTGCATA,Mon Jun 27 15:28:57 EDT 2022,,,,CGATATAACCACATTTAAAAGAAAGGACAATATGCAAACACAAAACGGTGGCAGACCCACAATTTTACCTAAGATGTATGAAGAACCGCTATTTAGTCAAATCATTGATAAAATTGAATCAGGCTGTAATGACAAAGAAATCTACACC,P008EFASP10_S14_L001_R_001,urn:local:.:5gl1-ezqir1a	M00212:125:000000000-JJPTF:1:1102:18060:2886 2:N:0:CGTACTAG+AAGGAGTA,Mon Jun 27 15:23:28 EDT 2022,,,,TTACTACGCTTTGTGTCATAACCAAAAAAAGGTAACCCTTGCGACACCATTAAAGCCATGTGCATTGCTAGAGAGCTTTTAAACGACTTAAACGGTGCTACAAGTATTCCAGCTTGTGAACTTGGCATTAAAGTATCAATAAGCCAGTCAT,P008EFASP20_S20_L001_R_001 Copy,urn:local:.:5i-ezqi1ox
176	M00212:125:000000000-JJPTF:1:2108:5918:10567 1:N:0:CGTACTAG+ACTGCATA: GTCACTTA--C--G--CTA--ACGCCGGTGACTTAG---AAGA-T-CTT---AACA-CGAAGTTT-CCGCCGAAGCCGTCAAAA-CCA	1	0	0	M00212:125:000000000-JJPTF:1:1102:5433:6680 1:N:0:CGTACTAG+AAGGAGTA (reversed): GAATCTGT-------------------------------------------------TAAGCCGAAGCCGTCAAAA----CCA	0	0	1											M00212:125:000000000-JJPTF:1:1102:11251:2459 1:N:0:CATACTAG+ACTGCATA,Mon Jun 27 15:28:57 EDT 2022,,,,ACTTCAATGAACGGAAAAACAATATCTTTCGTTTTATCAGTGCCTTTGTTGTAAACAAATAGAAAGCAAAATATAATGGTAACTAGAATGATTTTAATAACTATCTTGATTTTGGCGATTCTTTTCGCTACGTGGGTCAAAGATAGAGA,P008EFASP10_S14_L001_R_001,urn:local:.:5gl2-ezqir1a	M00212:125:000000000-JJPTF:1:1102:21103:2892 1:N:0:CGTACTAG+AAGGAGTA,Mon Jun 27 15:23:28 EDT 2022,,,,CTTTAAACTCTGCCTTACTTAAATTGATTAGCTCCATTTGACCTTTTTCAATTATACGAGTTCTGTATCGCTCAAAGTCCATTACAGGGAATAAATTTAGAGCAGTTGTCCCCTTCCAACCTTGATAAGTTTCGTCATTTACATCTGTATTTATTAAAATGTAGTCTTGTAATTCTTCCGTCTTAAATGCAATTGCAGTATATTCATTTCCAATATCGTCTAAAAATCTAACTCCAGTGGGTGTCTTAGGA,P008EFASP20_S20_L001_R_001 Copy,urn:local:.:5j…
177	M00212:125:000000000-JJPTF:1:1105:6021:9934 2:N:0:CGTACTAG+ACTGCATA: GAATCTGT--C--G--CTA--ACGCCGGTGACTTAG---AAGA-T-CTT---AACA-CGAAGTTT-CCGCCGAAGCCGTCAAAA-CCA	0	1	0	M00212:125:000000000-JJPTF:1:2108:15443:3021 2:N:0:CGTACTAG+AAGGAGTA: GAATCTGT-------------------------------------------------TAAGCCGAAGCCGTCAAAA----CCA	0	0	1											M00212:125:000000000-JJPTF:1:1102:11251:2459 2:N:0:CATACTAG+ACTGCATA,Mon Jun 27 15:28:57 EDT 2022,,,,TCTCTATCTTTGACCCACGTAGCGAAAAGAATCGCCAAAATCAAGATAGTTATTAAAATCATTCTAGTTACCATTATATTTTGCTTTCTATTTGTTTACAACAAAGGCACTGATAAAACGAAAGATATTGTTTTTCCGTTCATTGAAGT,P008EFASP10_S14_L001_R_001,urn:local:.:5gl3-ezqir1a	M00212:125:000000000-JJPTF:1:1102:21103:2892 2:N:0:CGTACTAG+AAGGAGTA,Mon Jun 27 15:23:28 EDT 2022,,,,AATATAGACCGTTTAAGCCGGTGGGATATTAAAGATGAAATATTTAGTTTTATGGGGATATTATATCCTCAACTTCCTAAGACACCCACTGGAGTTAGATTTTTAGACGATATTGGAAATGAAAATACTGCAATTGCATTTAAGACGGAAGAATTACAAGACTACATTTTAATAAATACAGATGAAAATGACGAAACTAATCAAGGTTGGAAGGGGACAACTGCTCTAAATTTATTCCCTGAAATGAACTT,P008EFASP20_S20_L001_R_001 Copy,urn:local:.:5k…
178	M00212:125:000000000-JJPTF:1:1108:21436:16089 2:N:0:CGTACTAG+ACTGCATA (reversed): GTCACTTA--C--G--CTA--ACGCCGGTGACTTAG---AAGA-T-CTT---AACA-CGAAGTTT-CCGCCGAAGCCGTCAAAA-CCA	1	0	0	M00212:125:000000000-JJPTF:1:1113:11995:10138 1:N:0:CGTACTAG+AAGGAGTA (reversed): GAATCTGT-------------------------------------------------TAAGCCGAAGCCGTCAAAA----CCA	0	0	1											M00212:125:000000000-JJPTF:1:1102:10290:2463 1:N:0:CGTACTAG+ACTGCATA,Mon Jun 27 15:28:57 EDT 2022,,,,ATCCATTGCTTTTTGTTGCTGGAAAAGGTCTTTACCTGTAATCATTTTAAACTTACGTGCTGTGCTTAATTGTTTTGCCATTTTGTTTTATATCCCTTTACTTAGTTATTTTTTTAGGTTGTTGCGCTTGTAGTCTTATGAATGGTCAGTTACTGAAACTCCTGCGGTAACATCTTCATAACTATCAGCGGAGAACGTTACGATATAGACACCGGGCGCAAGGTGTCCATTTGTTGCTACTTTTCCATGTG,P008EFASP10_S14_L001_R_001,urn:local:.:5gl4-ez…	M00212:125:000000000-JJPTF:1:1102:11244:2898 1:N:0:CGTCCTAG+AAGGAGTA,Mon Jun 27 15:23:28 EDT 2022,,,,GGTATCTCATTAGATACTATCTTAGTATAGAGCAGTAGGGAATCGAACCCCACACAGCTGCGACCTGTACTTCCTCCAATTACTCTTACCTCATACCTTAGCAACCATGCACAGATGCCCACAATATGATTAAGTATAGTTTCACCAAGGTACTGCGCAATAGCTTAGCACTTCGTCTATGGACTATACACCACTCATCAGGATAGCTGGACTCGAACCAACACTACATGTTCCCAAAAC,P008EFASP20_S20_L001_R_001 Copy,urn:local:.:5l-ezqi1oy
179	M00212:125:000000000-JJPTF:1:1107:9013:4519 1:N:0:CGTACTAG+ACTGCATA (reversed): GTCACTTA--C--G--CTA--ACGCCGGTGACTTAG---AAGA-T-CTT---AACA-CGAAGTTT-CCGCCGAAGCCGTCAAAA-CCA	1	0	0	M00212:125:000000000-JJPTF:1:2107:18046:4387 1:N:0:CGTACTAG+AAGGAGTA (reversed): GAATCTGT-------------------------------------------------TAAGCCGAAGCCGTCAAAA----CCA	0	0	1											M00212:125:000000000-JJPTF:1:1102:10290:2463 2:N:0:CGTACTAG+ACTGCATA,Mon Jun 27 15:28:57 EDT 2022,,,,CGTAGTGCCTGACACTTTGAAAGATTCTAAGGGTGGAACTATAAAAGTAACATCAGTGATTAAGGACGCACATGGAAAAGTAGCAACAAATGGACACCTTGCGCCCGGTGTCTATATCGTAACGTTCTCCGCTGATAGTTATGAAGATGTTACCGCAGGAGTTTCAGTAACTGACCATTCATAAGACTACAAGCGCAACAACCTAAAAAAATAACTAAGTAACGGGATATAAAACAAAATGGCAAAACAAT,P008EFASP10_S14_L001_R_001,urn:local:.:5gl5-ez…	M00212:125:000000000-JJPTF:1:1102:11244:2898 2:N:0:CGTCCTAG+AAGGAGTA,Mon Jun 27 15:23:28 EDT 2022,,,,GTTTTGGGAACATGTAGTGTTGGTTCGAGTCCAGCTACCCTGATGAGTGGCGTATAGACCATAGACGAAGTGCTAAGCTATTGCGCAGTACCTTGGTGAAACTATACTTAATCATATTGTGGGCAACTGTGCATGGTTGCTAAGGCATGAGGTAAGAGTAATTGGAGGAAGTACAGGTCGCAACTGTGTGGGGTTCGATTCCCTACTGCTCTATACTAAGATAGTATCTAATGAGATACC,P008EFASP20_S20_L001_R_001 Copy,urn:local:.:5m-ezqi1oy
180	M00212:125:000000000-JJPTF:1:1111:10796:18435 1:N:0:CGTACTAG+ACTGCATA (reversed): GAATCTGT--TAAG--CCG--ACGCCTAGCAAGCCA---AAGA-C-CTT---TAAA-AAAGGAAA-AAATG-----------------	1	0	0	M00212:125:000000000-JJPTF:1:1101:15639:18834 2:N:0:CGTACTAG+AAGGAGTA: GAATCTGT-------------------------------------------------TAAGCCGAAGCCGTCAAAA----CCA	0	0	1											M00212:125:000000000-JJPTF:1:1102:11706:2472 1:N:0:CGTACTAG+ACTGCATA,Mon Jun 27 15:28:57 EDT 2022,,,,GTTTAGGTAAAAACGTAAGATATGAGCTTAACGGAATCGGAGAAATGGAAGACTTAATTTTCAACTATTTCTTAGACGAAAAAGGCGAAACTTTCAAGCGGACAACATGGGAAAGAAACCCTAAGAA,P008EFASP10_S14_L001_R_001,urn:local:.:5gl6-ezqir1a	M00212:125:000000000-JJPTF:1:1102:9399:2901 1:N:0:CGTACTAG+AAGGAGTA,Mon Jun 27 15:23:28 EDT 2022,,,,GAACCAAAGAAAGAACAGTCGTTGATGTATTTAGAATTTAATGAAGCAAGTGGTAAAACTAAAAAAAATAAAGTTTATTTTGGTTATGTTTTTAACACTTTAGCAAAGAGCTTTGCGTATACTTTTGATTTAAATATTCGCGGCGATTTAAATAAAGTCAATGAGCTTAAAAGCCAAGGTTGGAAAGAAGAGGTTGTCAAATGAGCGTATTTGAAACCCTAAGTGTTATCAATGTAAATGACAAGAAAAG,P008EFASP20_S20_L001_R_001 Copy,urn:local:.:5n-e…
181	M00212:125:000000000-JJPTF:1:1108:21444:17875 1:N:0:CGTACTAG+ACTGCATA (reversed): GTCACTTA--C--G--CTA--ACGCCGGTGACTTAG---AAGA-T-CTT---AACA-CGAAGTTT-CCGCCGAAGCCGTCAAAA-CCA	1	0	0	M00212:125:000000000-JJPTF:1:1105:20477:6057 2:N:0:CGTACTAG+AAGGAGTA: GTCACTTAC--GCTAACGCCGGTGACTTA--GAAGA-T-CTT--AACACGAAGTT--TCCGCCGAAGCCGTCAAAA----CCA	0	1	0											M00212:125:000000000-JJPTF:1:1102:11706:2472 2:N:0:CGTACTAG+ACTGCATA,Mon Jun 27 15:28:57 EDT 2022,,,,TTCTTAGGGTTTCTTTCCCATGTTGTCCGCTTGACAGTTTCGCCTTTTTCGTCTAAGAAATAGTTGAAAATTAAGTCTTCCATTTCTCCGATTCCGTTAAGCTCATATCTTACGTTTTTACCTAAAC,P008EFASP10_S14_L001_R_001,urn:local:.:5gl7-ezqir1a	M00212:125:000000000-JJPTF:1:1102:9399:2901 2:N:0:CGTACTAG+AAGGAGTA,Mon Jun 27 15:23:28 EDT 2022,,,,GATTGCGATAGTCCATTACAGGCAAATACTCAATATGCTCTAAGCCCTCAATAGTCATACCAACTTTAACCCACGCTGTGCGACCGTCTGTGTGATAATTTAACCCTTGTTCATTTTCATAAACTTTGCTGTTAGCTTCAGGATATACTTTTTTAACTTCAGACCATGCAAATGCCCAGCTAAGATAATCAAGATTATTCTTTTTGCTTTTCTTGTCATTTACATTGATAACACTTAGGGTTTCAAATACG,P008EFASP20_S20_L001_R_001 Copy,urn:local:.:5o-…
182	M00212:125:000000000-JJPTF:1:1111:19065:23461 2:N:0:CGTACTAG+ACTGCATA (reversed): GAATCTGT--TAAG--CCG--ACGCCTAGCAAGCCA---AAGA-C-CTT---TAAA-AAAGGAAA-AAATGTCTATATTTAC------	1	0	0	M00212:125:000000000-JJPTF:1:2102:9483:10179 1:N:0:CGTACTAG+AAGGAGTA (reversed): GAATCTGT-------------------------------------------------TAAGCCGAAGCCGTCAAAA----CCA	0	0	1											M00212:125:000000000-JJPTF:1:1102:18762:2478 1:N:0:CGTACTAG+ACTGCATA,Mon Jun 27 15:28:57 EDT 2022,,,,GGCTAAGGGAAGTAGCGGAAAACCAGAGTTCACCAACCACAAAATCGTAACTGGTTTAGTATCAGTTGGTTCAATGGAAGACCAAGCGGAAACGAACAGTTATCCTGCTGATGATGTACCAGACCATGGAGTTAAAAAAGGTGCTACCTTACTTCAAGGAGAAATGGTATTTATTCAAACAGACCAAGCACTTAAAGAAGACATTCTTGGTCAACAAAGAACAGCAAATGGCTTGGGTTGGTCTCCTA,P008EFASP10_S14_L001_R_001,urn:local:.:5gl8-ezqir…	M00212:125:000000000-JJPTF:1:1102:21256:2910 1:N:0:CGTACTAG+AAGGAGTA,Mon Jun 27 15:23:28 EDT 2022,,,,CAACATAGCCAATATTATGACGGTTACGCATAACTCCTAAGAACGAACCGTTAGCCCTAATCAATGAGATATTACCTTTAGACTTGAACGTGATAATAGGTTCTTCAATATAAATAAAATAATCAAATAAGTTATAATGCTCAATGACTTCTGTTATACCGTCAGCAATTATCTTTGCACGTTCCAAAGGGTCTTTACTTTTACCACCAGCTATTGAACCGACTACATACTCATTTGTTAAAGGATTGCGA,P008EFASP20_S20_L001_R_001 Copy,urn:local:.:5p…
183	M00212:125:000000000-JJPTF:1:2102:7272:10703 1:N:0:CGTACTAG+ACTGCATA (reversed): GAATCTGT--------------------------------------------------------T-AAGCCGAAGCCGTCAAAA-CCA	0	0	1	M00212:125:000000000-JJPTF:1:1102:5433:6680 2:N:0:CGTACTAG+AAGGAGTA: GAATCTGT-------------------------------------------------TAAGCCGAAGCCGTCAAAA----CCA	0	0	1											M00212:125:000000000-JJPTF:1:1102:18762:2478 2:N:0:CGTACTAG+ACTGCATA,Mon Jun 27 15:28:57 EDT 2022,,,,CTTTAATAAGGTATTGAACACATTTCGTTTTCCAATTACCAGTAGGAGACCAACCCAAGCCATTTGCTGTTCTTTGTTGACCAAGAATGTCTTCTTTAAGTGCTTGGTCTGTTTGAATAAATACCATTTCTCCTTGAAGTAAGGTAGCACCTTTTTTAACTCCATGGTCTGGTACATCATCAGCAGGATAACTGTTCGTTTCCGCTTGGTCTTCCATTGAACCAACTGATACTAAACCAGTTACGATTTTG,P008EFASP10_S14_L001_R_001,urn:local:.:5gl9-ez…	M00212:125:000000000-JJPTF:1:1102:21256:2910 2:N:0:CGTACTAG+AAGGAGTA,Mon Jun 27 15:23:28 EDT 2022,,,,TTCTAATACTGGTTATGCGTTTCGCAATCCTTTAACAAATGAGTATGTAGTCGGTTCAATAGCTGGTGGTAAAAGTAAAGACCCTTTGGAACGTGCAAAGATAATTGCTGACGGTATAACAGAAGTCATTGAGCATTATAACTTATTTGATTATTTTATTTATATTGAAGAACCTATTATCACGTTCAAGTCTAAAGGTAATATCTCATTGATTAGGGCTAACGGTTCGTTCTTAGGAGTTATGCGTAAC,P008EFASP20_S20_L001_R_001 Copy,urn:local:.:5q-…
184	M00212:125:000000000-JJPTF:1:1107:8399:21633 1:N:0:CGTACTAG+ACTGCATA (reversed): GAATCTGT--TAAG--CCG--ACGCCTAGCAAGCCA---AAGA-C-CTT---TAAA-A-AAGGAA-AAAATGTCTATATTTACA-ATG	1	0	0	M00212:125:000000000-JJPTF:1:2101:17443:4870 2:N:0:CGTACTAG+AAGGAGTA (reversed): GAATCTGTC--GCTAACGCCGGTGACTTA--GAAGA-T-CTT--AACACGAAGTT--TCCGCCGAAGCCGTCAAAA----CCA	0	1	0											M00212:125:000000000-JJPTF:1:1102:11851:2479 1:N:0:CGTACTAG+ACTGCATA,Mon Jun 27 15:28:57 EDT 2022,,,,ATACAGACCCTCCTAAAATGTACACAGCAAAAAATAATGGAGATGTCATTGATTATAGCACTTATGGCGGAGACGGAACAGACTTGCCAGAAGTAAGGACAGCAAAAACATTATTTTATGATAGAGATGAACACGGAAACCCTCCAGATATATCAACTATTAAAGCAGAAGTTTCGCCCTCTACAATCGTCACAAGATTAATTTTCAACCAAAATGAGCTTTTGCCTTTATATGTTAATGACTTGGTAGAT,P008EFASP10_S14_L001_R_001,urn:local:.:5gla-ez…	M00212:125:000000000-JJPTF:1:1102:19857:2927 1:N:0:CGTACTAG+AAGGAGTA,Mon Jun 27 15:23:28 EDT 2022,,,,TGTCTAGCCTGTGTATTATCATATGCAATAACTAAGCTCTCTCCACCATATTGTCCGCCTAAAATCATCCAGTTAAGCACGCGCGTAGCCATTAAACTTGACTTACCAGAACCACGTCCTAGGTTAAGGAAAATTTCATTAACTAGGTTGACCTGAATTCCTTTTTCATCTACCATATCATAGCCTAACATTAACTCATACCACCATCGCTGTGTAGGCAATAGCTCAATTTTCATTAGGTTTCCAGTAGT,P008EFASP20_S20_L001_R_001 Copy,urn:local:.:5r…
185	M00212:125:000000000-JJPTF:1:1111:10796:18435 2:N:0:CGTACTAG+ACTGCATA: GAATCTGT--TAAG--CCG--ACGCCTAGCAAGCCA---AAGA-C-CTT---TAAA-AAAGGAAA-AAATG-----------------	1	0	0	M00212:125:000000000-JJPTF:1:1109:12079:22064 1:N:0:CGTACTAG+AAGGAGTA: GAATCTGT-------------------------------------------------TAAGCCGAAGCCGTCAAAA----CCA	0	0	1											M00212:125:000000000-JJPTF:1:1102:11851:2479 2:N:0:CGTACTAG+ACTGCATA,Mon Jun 27 15:28:57 EDT 2022,,,,GCTATATACCCTGAATACAGTTTACCGTCATACCATATATCTACCAAGTCATTAACATATAAAGGCAAAAGCTCATTTTGGTTGAAAATTAATCTTGTGACGATTGTAGAGGGCGAAACTTCTGCTTTAATAGTTGATATATCTGGAGGGTTTCCGTGTTCATCTCTATCATAAAATAATGTTTTTGCTGTCCTTACTTCTGGCAAGTCTGTTCCGTCTCCGCCATAAGTGCTATAATCAATGACATCTC,P008EFASP10_S14_L001_R_001,urn:local:.:5glb-ezq…	M00212:125:000000000-JJPTF:1:1102:19857:2927 2:N:0:CGTACTAG+AAGGAGTA,Mon Jun 27 15:23:28 EDT 2022,,,,ATACAAGACAACTTCTACCTGACTACTGGAAACCTAATGAAAATTGAGCTATTGCCTACACAGCGATGGTGGTATGAGTTAATGTTAGGCTATGATATGGTAGATGAAAAAGGAATTCAGGTCAACCTAGTTAATGAAATTTTCCTTAACCTAGGACGTGGTTCTGGTAAGTCAAGTTTAATGGCTACGCGCGTGCTTAACTGGATGATTTTAGGCGGACAATATGGTGGAGAGAGCTTAGTTATTGCATA,P008EFASP20_S20_L001_R_001 Copy,urn:local:.:5s…
186	M00212:125:000000000-JJPTF:1:1111:11332:25872 2:N:0:CGTACTAA+ACTGCATA (reversed): ------TA--C--G--CTA--ACGCCGGTGACTTAG---AAGA-T-CTT---AACA-CGAAGTTT-CCGCCGAAGCCGTCAAAA-CCA	1	0	0	M00212:125:000000000-JJPTF:1:2108:21461:13327 1:N:0:CGTACTAA+AAGGAGTA (reversed): GAATCTGT-------------------------------------------------TAAGCCGAAGCCGTCAAAA----CCA	0	0	1											M00212:125:000000000-JJPTF:1:1102:12608:2495 1:N:0:CGTACTAG+ACTGCATA,Mon Jun 27 15:28:57 EDT 2022,,,,GAAATAACGTTCAATCAGTCCTTTTAAAATTTCATATCGTGCTGGGTCATAACCGATTTTTCTAAGTCTGCACCCTGTCTTACTTCTAAAGTCGTTAATAT,P008EFASP10_S14_L001_R_001,urn:local:.:5glc-ezqir1a	M00212:125:000000000-JJPTF:1:1102:12230:2955 1:N:0:CGTACTAG+AAGGAGTA,Mon Jun 27 15:23:28 EDT 2022,,,,GTTCAAGTCTAAAGGTAATATCTCATTGATTAGGGCTAACGGTTCGTTCTTAGGAGTTATGCGTAACCGTCATAATATTGGCTATGTTGATATAAGTAATTCAATGTGGTGTGGTTATCACTTAATCAAAGGTAAAAGCAAAGCAAGAAAAG,P008EFASP20_S20_L001_R_001 Copy,urn:local:.:5t-ezqi1oy
187	M00212:125:000000000-JJPTF:1:1113:8311:5182 1:N:0:CGTACTAG+ACTGCATA (reversed): GAATCTGT--TAAG--CCG--ACGCCTAGCAAGCCA---AAGA-C-CTT---TAAA-A-AAGGAA-AAAATGTCTATATTTACA-ATG	1	0	0	M00212:125:000000000-JJPTF:1:1109:22150:5001 2:N:0:CGTACTAA+AAGGAGTA: GAATCTGT-------------------------------------------------TAAGCCGAAGCCGTCAAAA----CCA	0	0	1											M00212:125:000000000-JJPTF:1:1102:12608:2495 2:N:0:CGTACTAG+ACTGCATA,Mon Jun 27 15:28:57 EDT 2022,,,,ATATTAACGACTTTAGAAGTAAGACAGGGTGCAGACTTAGAAAAATCGGTTATGACCCAGCACGATATGAAATTTTAAAAGGACTGATTGAACGTTATTTC,P008EFASP10_S14_L001_R_001,urn:local:.:5gld-ezqir1a	M00212:125:000000000-JJPTF:1:1102:12230:2955 2:N:0:CGTACTAG+AAGGAGTA,Mon Jun 27 15:23:28 EDT 2022,,,,CTTTTCTTGCTTTGCTTTTACCTTTGATTAAGTGATAACCACACCACATTGAATTACTTATATCAACATAGCCAATATTATGACGGTTACGCATAACTCCTAAGAACGAACCGTTAGCCCTAATCAATGAGATATTACCTTTAGACTTGAAC,P008EFASP20_S20_L001_R_001 Copy,urn:local:.:5u-ezqi1oy
188	M00212:125:000000000-JJPTF:1:1102:7705:14027 2:N:0:CGTACTAG+ACTGCATA (reversed): GAATCTGT--TAAG--CCG--ACGCCTAGCAAGCCA---AAGA-C-CTT---TAAA-AAAGGAAA-AAATGTCTATAT----------	1	0	0	M00212:125:000000000-JJPTF:1:1109:7133:11019 2:N:0:CGTACAAG+AAGGAGTA (reversed): GAATCTGT-------------------------------------------------TAAGCCGAAGCCGTCAAAA----CCA	0	0	1											M00212:125:000000000-JJPTF:1:1102:18151:2496 1:N:0:CGTACTAG+ACTGCATA,Mon Jun 27 15:28:57 EDT 2022,,,,ATTCCGTCCCATGCACTCTTCAAGAAGTCTACAAAACTAGCCCATGCTTTTTTACCTGTTTCTGTTTGAGTAAAGAAGTAAACTAGACCAGCAACGACAGCGGCGATTGCTATTCCAAGAAGTACAAATGGGTTGACAGCCATTATAGCATTGAAAGCTCCTTGTATAATTGTACCAGCTTCAACAATCTTATTGTA,P008EFASP10_S14_L001_R_001,urn:local:.:5gle-ezqir1a	M00212:125:000000000-JJPTF:1:1102:19738:2974 1:N:0:CGTACTAG+AAGGAGTA,Mon Jun 27 15:23:28 EDT 2022,,,,TTGTTATTCCGTTCCAAATATTTTGAATGCCTTGTACAATTCCGCTGAACCAATCAACTAAACCTTGCCAGATACCTTTCGCTCCGTCAACTGCTCCATTCCATATATCAGCAAACCATTGTCCGATACCGCTAAAGAACGAAACTATTC,P008EFASP20_S20_L001_R_001 Copy,urn:local:.:5v-ezqi1oy
189	M00212:125:000000000-JJPTF:1:1101:10359:19298 1:N:0:CGTACTAG+ACTGCATA (reversed): GAATCTGT--TAAG--CCG--ACGCCTAGCAAGCCA---AAGA-C-CTT---TAAA-AAAGGAAA-AAATGTCTATAT----------	1	0	0	M00212:125:000000000-JJPTF:1:1101:11933:10311 1:N:0:CGTACTAG+AAGGAGTA (reversed): GAATCTGT-------------------------------------------------TAAGCCGAAGCCGTCAAAA----CCA	0	0	1											M00212:125:000000000-JJPTF:1:1102:18151:2496 2:N:0:CGTACTAG+ACTGCATA,Mon Jun 27 15:28:57 EDT 2022,,,,TACAATAAGATTGTTGAAGCTGGTACAATTATACAAGGAGCTTTCAATGCTATAATGGCTGTCAACCCATTTGTACTTCTTGGAATAGCAATCGCCGCTGTCGTTGCTGGTCTAGTTTACTTCTTTACTCAAACAGAAACAGGTAAAAAAGCATGGGCTAGTTTTGTAGACTTCTTGAAGAGTGCATGGGACGGAAT,P008EFASP10_S14_L001_R_001,urn:local:.:5glf-ezqir1a	M00212:125:000000000-JJPTF:1:1102:19738:2974 2:N:0:CGTACTAG+AAGGAGTA,Mon Jun 27 15:23:28 EDT 2022,,,,GCATAGTTTCGTTCTTTAGCGGTATCGGACAATGGTTTGCTGATATATGGAATGGAGCAGTTGACGGAGCGCAAGGTATCTGGCAAGGTTTAGTTGATTGGTTCAGCGGAATTGTACAAGGCATTCAAAATATTTGGAACGGAATAACAA,P008EFASP20_S20_L001_R_001 Copy,urn:local:.:5w-ezqi1oz
190	M00212:125:000000000-JJPTF:1:2108:27908:9862 2:N:0:CGTACTAG+ACTGCATA: GAACCTGT--TAAG--CCG--ACGCCTAGCACGCCA---AAGA-C-CTT---TAAA-A-AAGGAA-AAAATGTCTATATTTACA-ATG	1	0	0	M00212:125:000000000-JJPTF:1:1111:20700:25127 2:N:0:CGTACTAG+AAGGAGTT (reversed): GAATCTGT-------------------------------------------------TAAGCCGAAGCCGTCAAAA----CCA	0	0	1											M00212:125:000000000-JJPTF:1:1102:19586:2496 1:N:0:CGTACTAG+ACTGCATA,Mon Jun 27 15:28:57 EDT 2022,,,,CTTTAAGTGCTTGGTCTGTTTGAATAAATACCATTTCTCCTTGAAGTAAGGTAGCACCTTTTTTAACTCCATGGTCTGGTACATCATCAGCAGGATAAC,P008EFASP10_S14_L001_R_001,urn:local:.:5glg-ezqir1a	M00212:125:000000000-JJPTF:1:1102:16685:2996 1:N:0:CGTACTAG+AAGGAGTA,Mon Jun 27 15:23:28 EDT 2022,,,,ATCTAACCACTCCTTTATAGTAAATAATTCAAAGCCTTTTAGCTTGTCTTGTTTTTCAATTGCTACCTGCTTATTATCTTGCTCTCTTAGCAGTTCAATTATAGGTCTACCAATATCGAACCACTTGACGACTGTATTAGCTTTAAGTCCGAAATACTTAGCACATTGAGCCTTACAACTAAAGTGTAGTTCTTCTTCTGTAATAGGGTTATAAGCTACTATTTCCCTATCTTTTCGCATTGCCATTATTT,P008EFASP20_S20_L001_R_001 Copy,urn:local:.:5x…
191	M00212:125:000000000-JJPTF:1:1101:10359:19298 2:N:0:CGTACTAG+ACTGCATA: GAATCTGT--TAAG--CCG--ACGCCTAGCAAGCCA---AAGA-C-CTT---TAAA-AAAGGAAA-AAATGTCTATAT----------	1	0	0	M00212:125:000000000-JJPTF:1:1103:9621:4980 1:N:0:CGTACTAG+AAGGAGTA: GAATCTGT-------------------------------------------------TAAGCCGAAGCCGTCAAAA----CCA	0	0	1											M00212:125:000000000-JJPTF:1:1102:19586:2496 2:N:0:CGTACTAG+ACTGCATA,Mon Jun 27 15:28:57 EDT 2022,,,,GTTATCCTGCTGATGATGTACCAGAACATGGAGTTAAAAAAGGTGCTACCTCACTTCAAGGAGAAATGGTATTTATTCAAACAGACCAAGCACTTAAAG,P008EFASP10_S14_L001_R_001,urn:local:.:5glh-ezqir1a	M00212:125:000000000-JJPTF:1:1102:16685:2996 2:N:0:CGTACTAG+AAGGAGTA,Mon Jun 27 15:23:28 EDT 2022,,,,GACATAAGATAATTTGATACTATTGTCTTATAGAAAGGTGGTTAAATAATGGCAATGCGAAAAGATAGGGAAATAGTAGCTTATAACCCTATTACAGAAGAAGAACTACACTTTAGTTGTAAGGCTCAATGTGCTAAGTATTTCGGACTTAAAGCTAATACAGTCGTCAAGTGGTTCGATATTGGTAGACCTATAATTGAACTGCTAAGAGAGCAAGATAATAAGCAGGTAGCAATTGAAAAACAAGACAA,P008EFASP20_S20_L001_R_001 Copy,urn:local:.:5y…
192	M00212:125:000000000-JJPTF:1:2107:11430:25735 2:N:0:CGTACTAG+ACTGCATA: -------A--C--G--CTA--ACGCCGGTGACTTAG---AAGA-T-CTT---AACA-CGAAGTTT-CCGCCGAAGCCGTCAAAA-CCA	1	0	0	M00212:125:000000000-JJPTF:1:1103:9621:4980 2:N:0:CGTACTAG+AAGGAGTA (reversed): GAATCTGT-------------------------------------------------TAAGCCGAAGCCGTCAAAA----CCA	0	0	1											M00212:125:000000000-JJPTF:1:1102:13132:2500 1:N:0:CGTACTAG+ACTGCATA,Mon Jun 27 15:28:57 EDT 2022,,,,GTCGTAAGTACATTAAATATTTATCTCTAGCCACAGTTACCTCCTATAAATAGTATAACACAAAATGCCTACAAAGTCAATCATAGCTTACATAACAGAGGATAAACCAAACCTGAAAAGTGCATTTGATATAATAAGTACATAAGTTAAGAGAGGAAAGCAAATGACAGAAGAACAGCTACTATTTAAGCAAGAAACATTGTCAATGGTTGACTTTAACGAGTTCTTACTTAATGCTGTTGAATGTGGTT,P008EFASP10_S14_L001_R_001,urn:local:.:5gli-ez…	M00212:125:000000000-JJPTF:1:1102:11706:3003 1:N:0:CGTACTAG+AAGGAGTA,Mon Jun 27 15:23:28 EDT 2022,,,,GGAGAAAGCACTTGAAGAACAACGAATTAGTGAAGAAAATAAACGAAGAGTTGAAGCTGAAAAACGAGCCGAAGCTGACAGAATCGCAAGAGAACATGATAAGGCAACTGAACAACTTGACACCGAAAGGACGCAAGAAGTTAGTGGAAAAGATGAAAATGAGGGAGCTGTACCAAACGAAGCAATTAATGGCAATGTTGGGGCGGATTGGTCTAGCGTAAGTCCAGAAATAGCTGCGAATTATATGGCAA,P008EFASP20_S20_L001_R_001 Copy,urn:local:.:5z…
193	M00212:125:000000000-JJPTF:1:1102:21915:25123 1:N:0:CGTACTAG+ACTGCATA: GAATCTGT--TAAG--CCG--ACGCCTAGCAAGCCA---AAGA-C-CTT---TAAA-AAAGGAAA-AAATGTCTATATTTACAA----	1	0	0	M00212:125:000000000-JJPTF:1:2107:27427:16424 1:N:0:CGTACTAG+AAGGAGTA (reversed): GAATCTGT-------------------------------------------------TAAGCCGAAGCCGTCAAAA----CCA	0	0	1											M00212:125:000000000-JJPTF:1:1102:13132:2500 2:N:0:CGTACTAG+ACTGCATA,Mon Jun 27 15:28:57 EDT 2022,,,,GCTTTGCTCATAAATCAGAACTCAATTCAATATAAAGCTCTTTGCTTAGTTCTCCAATATCAAACAAGTGCTTAACATAGTGTTCATATTCAATCGGAGTCAATACTTCTTTTTGTGCTAAAATATGTTCTTTATTCATTTCTTTATTCTCCCTTAAAAATTAAAGCTGTATCAAGATTAATCAAACCACATTCAACAGCATTAAGTAAGAACTCGTTAAAGTCAACCATTGACAATGTTTCTTGCTTAAA,P008EFASP10_S14_L001_R_001,urn:local:.:5glj-ez…	M00212:125:000000000-JJPTF:1:1102:11706:3003 2:N:0:CGTACTAG+AAGGAGTA,Mon Jun 27 15:23:28 EDT 2022,,,,CCTTGATATATACTTACTGCTTTGTCTAAATAATCTTGTGGACTTAAGTTAGATACCTGCCCATGCACGCTTTGCATTATCTGTAATAGTCCCCGGCATGATAACTCATTTTCAACATAAGGGTTTCCACTCGACTCCTTATAAATAACATCAAGCCATTTACCAGCACTTACTCCTGTCTTGCTTGCCATATAATTCGCAGCTATTTCTGGACTTACGCTAGACCAATCCGCCCCAACATTGCCATTAAT,P008EFASP20_S20_L001_R_001 Copy,urn:local:.:60…
194	M00212:125:000000000-JJPTF:1:2101:12844:23845 1:N:0:CGTACTAG+ACTGCATA (reversed): GTCACTTA--C--G--CTA--ACGCCGGTGACTTAG---AAGA-T-CTT---AACA-CGAAGTTT-CCGCCGAAGCCGTCAAAA-CCA	1	0	0	M00212:125:000000000-JJPTF:1:2102:10091:3876 2:N:0:CGTACTAG+AAGGAGTA: GAATCTGT-------------------------------------------------TAAGCCGAAGCCGTCAAAA----CCA	0	0	1											M00212:125:000000000-JJPTF:1:1102:17891:2508 1:N:0:CGTACTAG+ACTGCATA,Mon Jun 27 15:28:57 EDT 2022,,,,ATCAAGATTAATCAAACCACATTCAACAGCATTAAGTAAGAACTCGTTAAAGTCAACCATTGACAATGTTTCTTGCTTAAATAGTAGCTGTTCTTCTGTCATTTGCTTTCCTCTCTTAACTTATGTACTTATTATATCAAATGCAC,P008EFASP10_S14_L001_R_001,urn:local:.:5glk-ezqir1b	M00212:125:000000000-JJPTF:1:1102:16265:3033 1:N:0:CGTACTAG+AAGGAGTA,Mon Jun 27 15:23:28 EDT 2022,,,,ATGTAGAAAGTCAGGAGAATAAATGATTGTAATTAATATTGCCTTGGTTATTCTAGGCATTTTATATGGTGTAGGTTCGGTTACCAACTTTAAAGAGTGGTATTATCGCCATGACTATCTAGCTATTATGCTAAGTGTATTTACATCTATCTTATTGGTAGTAGCTGGAGTATTAAACGTTTTGAATTGAAACAATAGGTGTGCTGATTGACGGTGCTTAAATGTCATAGAGTTGACAGCCAAGCATAGGG,P008EFASP20_S20_L001_R_001 Copy,urn:local:.:61…
195	M00212:125:000000000-JJPTF:1:2111:22022:7900 1:N:0:CGTACTAG+ACTGCATA (reversed): GTCACTTA--C--G--CTA--ACGCCGGTGACTTAG---AAGA-T-CTT---AACA-CGAAGTTT-CCGCCGAAGCCGTCAAAA-CCA	1	0	0	M00212:125:000000000-JJPTF:1:2107:12521:25542 1:N:0:CGTACTAG+AAGGAGTA: --CACTTAC--GCTAACGCCGGTGACTTA--GAAGA-T-CTT--AACACGAAGTT--TCCGCCGAAGCCGTCAAAA----CCA	0	1	0											M00212:125:000000000-JJPTF:1:1102:17891:2508 2:N:0:CGTACTAG+ACTGCATA,Mon Jun 27 15:28:57 EDT 2022,,,,GTGCATTTGATATAATAAGTACATAAGTTAAGAGAGGAAAGCAAATGACAGAAGAACAGCTACTATTTAAGCAAGAAACATTGTCAATGGTTGACTTTAACGAGTTCTTACTTAATGCTGTTGAATGTGGTTTGATTAATCTTGAT,P008EFASP10_S14_L001_R_001,urn:local:.:5gll-ezqir1b	M00212:125:000000000-JJPTF:1:1102:16265:3033 2:N:0:CGTACTAG+AAGGAGTA,Mon Jun 27 15:23:28 EDT 2022,,,,CCACATACCAATTTGGCTATATCCTATAAATAAAAGGGCTGTTAGTTGGCGACACTCATTTAACTAAGGCATTCCCGTCACCTTGCACCCTATGCTTGGCTGTCAACTCTATGACATTTAAGCACCGTCAATCAGCACACCTATTGTTTCAATTCAAAACGTTTAATACTCCAGCTACTACCAATAAGATAGATGTAAATACACTTAGCATAATAGCTAGATAGTCATGGCGATAATACCACTCTTTAAAG,P008EFASP20_S20_L001_R_001 Copy,urn:local:.:62…
196	M00212:125:000000000-JJPTF:1:1109:13075:5258 1:N:0:CGTACTAG+ACTGCATA (reversed): GTCACTTA--C--G--CTA--ACGCCGGTGACTTAG---AAGA-T-CTT---AACA-CGAAGTTT-CCGCCGAAGCCGTCAAAA-CCA	1	0	0	M00212:125:000000000-JJPTF:1:2110:11901:21689 1:N:0:CGTACTAG+AAGGAGTA (reversed): GAATCTGT-------------------------------------------------TAAGCCGAAGCCGTCAAAA----CCA	0	0	1											M00212:125:000000000-JJPTF:1:1102:15095:2518 1:N:0:CGTACTAG+ACTGCATA,Mon Jun 27 15:28:57 EDT 2022,,,,CTTGTGGACCTAGCTAAAACCCATAAACTTGCAGTTGATTATATCGAAAAAGTGACTGGAAAGGATATTGATGTTGTAATGGCCAAGAATGTAGCACTTGAAGAGGAGGAATAATGAAAAGAAAATAGTTGAAATTATCAAACAGAACTTTGGCACAGACAAGCCGATATACGACATCTTCGGAGGAGGTGGAGCAATTACAGCCGAATGTATTTTAAATGGCTTAGAAGTGCATTATAACGACTTAGACA,P008EFASP10_S14_L001_R_001,urn:local:.:5glm-ez…	M00212:125:000000000-JJPTF:1:1102:19745:3040 1:N:0:CGTACTAG+AAGGAGTA,Mon Jun 27 15:23:28 EDT 2022,,,,ATCTTGGATATTGGAAAAAGAAATTAAATCACGTAAGTTTTATGATAAAAAAGAGGCTTTAAAATGGAACGAATTACTTCCAGAAGAACAAAGATATGAAGTTAAAAAACATACTGAAATCACGGAGGTTATAGCATAATGACAAACGAAGAATTATATGAAAGAATTACTAACGTACTAAAAGAAAAAGGCAGTACACTCAGCCAACTTGAGTTAAAAATTAAAACTGAAACAGGTAGATCGCCTAAC,P008EFASP20_S20_L001_R_001 Copy,urn:local:.:63-e…
197	M00212:125:000000000-JJPTF:1:2111:22022:7900 2:N:0:CGTACTAG+ACTGCATA: GTCACTTA--C--G--CTA--ACGCCGGTGACTTAG---AAGA-T-CTT---AACA-CGAAGTTT-CCGCCGAAGCCGTCAAAA-CCA	1	0	0	M00212:125:000000000-JJPTF:1:2111:9622:18518 2:N:0:CGTACTAG+AAGGAGTA (reversed): GAATCTGT-------------------------------------------------TAAGCCGAAGCCGTCAAAA----CCA	0	0	1											M00212:125:000000000-JJPTF:1:1102:15095:2518 2:N:0:CGTACTAG+ACTGCATA,Mon Jun 27 15:28:57 EDT 2022,,,,TAATAAGGGTTTTTATCCACTCATGGTCTTGCGAAATAACCCGTTCAAATGCGTTGGTTATATCCTTGTCTAAGTCGTTATAATGCACTTCTAAGCCATTTAAAATACATTCGGCTGTAATTGCTCCACCTCCTCCGAAGATGTCGTATATCGGCTTGTCTGTGGCAAAGTTCTGTTTGATAATTTCAACTATTTTCTTTTCATTATTCCTCCTCTTCCAGTGCTACATTCTTGGCCCTTACAACATCAAT,P008EFASP10_S14_L001_R_001,urn:local:.:5gln-ez…	M00212:125:000000000-JJPTF:1:1102:19745:3040 2:N:0:CGTACTAG+AAGGAGTA,Mon Jun 27 15:23:28 EDT 2022,,,,CTCCTGCACTATCCATTTTTTTAAGCGTAAGATCGTGCATTTCATCATCATTTAAGAACTCTTTTAAATAAGGATATACAAATACCTTAGGCAATCTTTTTTTATTTTTAGCAATGTATAGGTTAGGCGATCTACCTGTTTCAGTTTTAATTTTTAACTCAAGTTGGCTGAGTGTACTGCCTTTTTCTTTTAGTACGTTAGTAATTCTTTCATATAATTCTTCGTTTGTCATTATGCTATAACCTCCGTGA,P008EFASP20_S20_L001_R_001 Copy,urn:local:.:64…
198	M00212:125:000000000-JJPTF:1:2106:10684:17989 2:N:0:CGTACTAG+ACTGCATA (reversed): GAATCTGT--TAAG--CCG--ACGCCTAGCAAGCCA---AAGA-C-CTT---TAAA-AAAGGAAA-AAATGTCTATA-----------	1	0	0	M00212:125:000000000-JJPTF:1:1112:15058:8697 1:N:0:CGTACTAG+AAGGAGTA (reversed): GAATCTGT-------------------------------------------------TAAGCCGAAGCCGTCAAAA----CCA	0	0	1											M00212:125:000000000-JJPTF:1:1102:11319:2520 1:N:0:CGTACTAG+ACTGCATA,Mon Jun 27 15:28:57 EDT 2022,,,,GTAATGGTTTATAAATTGCAATCACTTGCTGAACGTGTTAAACGTCTTCAAATGTCATACTCTGAACTTTACAACTTGATTGTAGCAGAACTTACACAAGCTATCGTTAATAAAATTGTTGACCTTGCACTTGTTGAGGGAGACGGAACAAACGGCTTTAAATCAATTGACAAAGAAGCAGATGTCAAAAAAATCAAAAAAATTACTACAAAAGCCAAATCAGCTGGCAAAACTCCATTTGCTGACGCTAT,P008EFASP10_S14_L001_R_001,urn:local:.:5glo-ez…	M00212:125:000000000-JJPTF:1:1102:16576:3041 1:N:0:CGTACTAG+AAGGAGTA,Mon Jun 27 15:23:28 EDT 2022,,,,GAAAAAGAAAGAGGAAAAAGAAAAAGAGAAAAGGCGTAAAAGAAAGGGTATGTAATGGCAAGTAATGCAACATTTGAGGTCGAGATATACGGTAATACAACGAAATTCGAGAACTCACTTAAAGGCGTTAATACCGCAATGTCAGGGCTTAGAGGAGAAGCTAAAAACTTACGTGAAGCTCTAAAAC,P008EFASP20_S20_L001_R_001 Copy,urn:local:.:65-ezqi1p0
199	M00212:125:000000000-JJPTF:1:1112:10728:11331 1:N:0:CGTACTAG+ACTGCATA: GTCACTTA--C--G--CTA--ACGCCGGTGACTTAG---AAGA-T-CTT---AACA-CGAAGTTT-CCGCCGAAGCCGTCAAAA-CCA	1	0	0	M00212:125:000000000-JJPTF:1:1104:7082:18709 2:N:0:CGTACTAG+AAGGAGTA: GAATCTGT-------------------------------------------------TAAGCCGAAGCCGTCAAAA----CCA	0	0	1											M00212:125:000000000-JJPTF:1:1102:11319:2520 2:N:0:CGTACTAG+ACTGCATA,Mon Jun 27 15:28:57 EDT 2022,,,,ACTGTAATTACTGCACCAGCGTTATAAGTTTCAACGTGTCCGCTTGTTAGTGTCTCAACCAAAATCATGTTGCTGTTAGTTTTCCATTCAAAGGCATCAACTTTTGTAAGGTCTTGCATGTCAATGTGATATTTTTGGTCTACTAATACAGTAGGTTTAACAGCCTTTGAACCTGTATAGACAATAATTTCATCTACTCCAACTTCAGAAGCAATTTCAGTATCATCATTTTTAATGCGAACGTTAGCATT,P008EFASP10_S14_L001_R_001,urn:local:.:5glp-ez…	M00212:125:000000000-JJPTF:1:1102:16576:3041 2:N:0:CGTACTAG+AAGGAGTA,Mon Jun 27 15:23:28 EDT 2022,,,,GTTTTAGAGCTTCACGTAAGTTTTTAGCTTCTCCTCTAAGCCCTGACATTGCGGTATTAACGCCTTTAAGTGAGTTCTCGAATTTCGTTGTATTACCGTATATCTCGACCTCAAATGTTGCATTACTTGCCATTACATACCCTTTCTTTTACGCCTTTTCTCTTTTTCTTTTTCCTCTTTCTTTTTC,P008EFASP20_S20_L001_R_001 Copy,urn:local:.:66-ezqi1p0
200	M00212:125:000000000-JJPTF:1:1102:21915:25123 2:N:0:CGTACTAG+ACTGCATA (reversed): GAATCTGT--TAAG--CCG--ACGCCTAGCAAGCCA---AAGA-C-CTT---TAAA-AAAGGAAA-AAATGTCTATATTTACAA----	1	0	0	M00212:125:000000000-JJPTF:1:1111:19103:26145 2:N:0:CGTACTAG+AAGGAGTA (reversed): GTCACTTAC--GCTAACGCCGGTGACTTA--GAAGA-T-CTT--AACACGAAGTT--TCCGCCGAAGCCGTCAAAA----CCA	0	1	0											M00212:125:000000000-JJPTF:1:1102:10547:2521 1:N:0:CGTACTAG+ACTGCATA,Mon Jun 27 15:28:57 EDT 2022,,,,GGACTATGGCTTTACCACTTATTGGCGATGTCCCTAAGTGGTCAGGAGTTATTGAGGAGTACGAACTTGCACAAGGCGACCCAGCGTTACAGAATAAGTTCTTAGCGTTTAATATGGGCTTGCCTATGCAGGATACAGCTTACTACTTCACTCCGCAAGATACCAAACTAACAGACTTTAATTTATCTGTATTTAACAAAAATAGAACTTAGGTAGGAATTGACC,P008EFASP10_S14_L001_R_001,urn:local:.:5glq-ezqir1b	M00212:125:000000000-JJPTF:1:1102:22185:3054 1:N:0:CGTACTAG+AAGGAGTA,Mon Jun 27 15:23:28 EDT 2022,,,,GAAGACATTCTTGGTCAACAAAGAACAGCAAATGGCTTGGGTTGGTCTCCTACTGGTAATTGGAAAACGAAATGTGTTCAATACCTTATTAAAGGGCGTAAGCGTGATAAAGTTACAGGGGAATTTGTTGACGGTTATCGCGTAGTTGTTTATCCTCATTTGACACCAACAGCAGAAGCAACAAAAG,P008EFASP20_S20_L001_R_001 Copy,urn:local:.:67-ezqi1p0
201	M00212:125:000000000-JJPTF:1:2106:16296:27049 2:N:0:CGTACTAG+ACTGCATA (reversed): GTCACTTA--C--G--CTA--ACGCCGGTGACTTAG---AAGA-T-CTT---AACA-CGAAGTTT-CCGCCGAAGCCGTCAAAA-CCA	1	0	0	M00212:125:000000000-JJPTF:1:2101:12308:26926 2:N:0:CGTACTAG+AAGGAGTA (reversed): GAATCTGT-------------------------------------------------TAAGCCGAAGCCGTCAAAA----CCA	0	0	1											M00212:125:000000000-JJPTF:1:1102:10547:2521 2:N:0:CGTACTAG+ACTGCATA,Mon Jun 27 15:28:57 EDT 2022,,,,GGTCAATTCCTACATAAGTTCTATTTTTGTTAAATACAGATAAATTAAAGTCTGTTAGTTTGGTATCTTGCGGAGTGAAGTAGTAAGCTGTATCCTGCATAGGCAAGCCCATATTAAACGCTAAGAACTTATTCTGTAACGCTGGGTCGCCTTGTGCAAGTTCGTACTCCTCAATAACTCCTGACCACTTAGGGACATCGCCAATAAGTGGTAAAGCCATAGTCC,P008EFASP10_S14_L001_R_001,urn:local:.:5glr-ezqir1b	M00212:125:000000000-JJPTF:1:1102:22185:3054 2:N:0:CGTACTAG+AAGGAGTA,Mon Jun 27 15:23:28 EDT 2022,,,,CTTTTGTTGCTTCTGCTGTTGGTGTCAAATGAGGATAAACAACTACGCGATAACCGTCAACAAATTCCCCTGTAACTTTATCACGCTTACGCCCTTTAATAAGGTATTGAACACATTTCGTTTTCCAATTACCAGTAGGAGACCAACCCAAGCCATTTGCTGTTCTTTGTTGACCAAGAATGTCTTC,P008EFASP20_S20_L001_R_001 Copy,urn:local:.:68-ezqi1p0
202	M00212:125:000000000-JJPTF:1:1111:22687:13856 1:N:0:CGTACTAG+ACTGCATA: GTCACTTA--C--G--CTA--ACGCCGGTGACTTAG---AAGA-T-CTT---AACA-CGAAGTTT-CCGCCGAAGCCGTCAAAA-CCA	1	0	0	M00212:125:000000000-JJPTF:1:1113:13103:24344 1:N:0:CGTACTAG+AAGGAGTA (reversed): GAATCTGT-------------------------------------------------TAAGCCGAAGCCGTCAAAA----CCA	0	0	1											M00212:125:000000000-JJPTF:1:1102:15744:2524 1:N:0:CGTACTAG+ACTGCATA,Mon Jun 27 15:28:57 EDT 2022,,,,GCCGGAAACCCTGAACTTTATAACCCTACTGAATGGCGGAGATTGCAACAGGAAGAATCAAGCGCTCATGACCTTAAAGCTAAAATCGAAGAACTTGATGACTATAAACTAAGTAAGTACGAAACACCAAAAATTGAAGTGCCGAAAGGGTTTGAATAAATGTATTATTTAAATAAAATGTTGGAATACAACAAAGAAAACGGCATTATTATTAATAAGTACATTCGCAAGACTATTC,P008EFASP10_S14_L001_R_001,urn:local:.:5gls-ezqir1b	M00212:125:000000000-JJPTF:1:1102:15907:3054 1:N:0:CGTACTAG+AAGGAGTA,Mon Jun 27 15:23:28 EDT 2022,,,,ACTTACAATGCCTTTAAATGAAGTTATTTTAGGCGTTAAGGACACGATAGAAGACAAGACGGTATATTTGTCACTTAGTGACTCAAAGGTGCTTAAAATGGATAATACGAGCTTTGTCATGGGTTACTATTATCAAGTTGTTTTATCTGTTAAAGATGTTGACGATGAACTTGTCGGACTTGTCGGAAATATTTTACAAAACGGTTGGAATATGACAAACTGGTCAGAGAATAGCCACTTGTACAATTATA,P008EFASP20_S20_L001_R_001 Copy,urn:local:.:69…
203	M00212:125:000000000-JJPTF:1:1107:18042:21337 1:N:0:CGTACTAG+ACTGCATA (reversed): GAATCTGT--TAAG--CCG--ACGCCTAGCAAGCCA---AAGA-C-CTT---TAAA-AAAGGAAA-AAATGTCTATATTTACAA----	1	0	0	M00212:125:000000000-JJPTF:1:1113:17199:19726 1:N:0:CGTACTAG+AAGGAGTA: GAATCTGTC--GCTAACGCCGGTGACTTA--GAAGA-T-CTT--AACACGAAGTT--TCCGCCGAAGCCGTCAAAA----CCA	0	1	0											M00212:125:000000000-JJPTF:1:1102:15744:2524 2:N:0:CGTACTAG+ACTGCATA,Mon Jun 27 15:28:57 EDT 2022,,,,GAATAGTCTTGCGAATGTACTTATTAATAATAATGCCGTTTTCTTTGTTGTATTCCAACATTTTATTTAAATAATACATTTATTCAAACCCTTTCGGCACTTCAATTTTTGGTGTTTCGTACTTACTTAGTTTATAGTCATCAAGTTCTTCGATTTTAGCTTTAAGGTCATGAGCGCTTGATTCTTCCTGTTGCAATCTCCGCCATTCAGTAGGGTTATAAAGTTCAGGGTTTCCGGC,P008EFASP10_S14_L001_R_001,urn:local:.:5glt-ezqir1b	M00212:125:000000000-JJPTF:1:1102:15907:3054 2:N:0:CGTACTAG+AAGGAGTA,Mon Jun 27 15:23:28 EDT 2022,,,,ATCTAGTCCTTCGGCTTGCGCTATTAGCCTTCGCTTTAAACTCTGCTTCAAACCAATCTCCCATGCGTTCTGTTACTTTAGTTTGCATTTCTTTAGCTATGCTTGATGTATTAAGTAAATTTATTGCCATGCTTGACCACCTGCACCACAAGGCAAATAAACAGTACCAGTATAATTGTACAAGTGGCTATTCTCTGACCAGTTTGTCATATTCCAACCGTTTTGTAAAATATTTCCGACAAGTCCGACAA,P008EFASP20_S20_L001_R_001 Copy,urn:local:.:6a…
204	M00212:125:000000000-JJPTF:1:1101:16145:23370 1:N:0:CGTACTAG+ACTGCATA: GTCACTTA--C--G--CTA--ACGCCGGTGACTTAG---AAGA-T-CTT---AACA-CGAAGTTT-CCGCCGAAGCCGTCAAAA-CCA	1	0	0	M00212:125:000000000-JJPTF:1:1114:5015:9717 2:N:0:CGTACTAG+AAGGAGTA: GAATCTGT-------------------------------------------------TAAGCCGAAGCCGTCAAAA----CCA	0	0	1											M00212:125:000000000-JJPTF:1:1102:12220:2524 1:N:0:CGTACTAG+ACTGCATA,Mon Jun 27 15:28:57 EDT 2022,,,,GGGTGGAACTATAAAAGTAACATCAGTGATTAAGGACGCACATGGAAAAGTAGCAACAAATGGACACCTTGCGCCCGGTGTCTATATCGTAACGTTCTCCGCTGATAGTTATGAAGATGTTACCGCAGGAGTTTCAGTAACTGACCATTCATAAGACTACAAGCGCAACAACCTAAAAAAATAACTAAGTAAAGGGATATAAAACAAAATGGCAAAACAATTAAGCACAGCACGTAAGTTTAAAATGATTA,P008EFASP10_S14_L001_R_001,urn:local:.:5glu-ez…	M00212:125:000000000-JJPTF:1:1102:14055:3055 1:N:0:CGTACTAG+AAGGAGTA,Mon Jun 27 15:23:28 EDT 2022,,,,AACTCAAACAGCACACCCTGTTACTTTATCGGCTGAAACTTCAAACAATAGCAATAATGTTGATTTAAATAATAATTCAGGTGTACTTAAAGTTGTGATAGATATT,P008EFASP20_S20_L001_R_001 Copy,urn:local:.:6b-ezqi1p0
205	M00212:125:000000000-JJPTF:1:2109:13941:8673 1:N:0:CGTACTAG+ACTGCATA (reversed): GAATCTGT--TAAG--CCG--ACGCCTAGCAAGCCA---AAGA-C-CTT---TAAA-A-AAGGAA-AAAATGTCTATATTTACA-ATG	1	0	0	M00212:125:000000000-JJPTF:1:2109:27434:15467 2:N:0:CGTACTAG+AAGGAGTA (reversed): GAATCTGTC--GCTAACGCCGGTGACTTA--GAAGA-T-CTT--AACACGAAGTT--TCCGCCGAAGCCGTCAAAA----CCA	0	1	0											M00212:125:000000000-JJPTF:1:1102:12220:2524 2:N:0:CGTACTAG+ACTGCATA,Mon Jun 27 15:28:57 EDT 2022,,,,GTTCTAAGTATCTAATTGCATGTTTTAAAATCATTTACAGTCCTTTCAGCTCATTAAATTTCTTTCTGCCACAATTCGACAAGTTCTTTAAGCCCTTTACCGTCAGTATCGAACTCAAAGCTAGAACGGAAGTCTGAGAAGTCGCTTTTAGCTTTTACAATGTTATCTTGAAAAAGAGCCAAGTATAAACCATATTGAACGAACTCCATTACATCAGTAATTTCTCCGTCTTCTTTTTTAAGCTCTGTAT,P008EFASP10_S14_L001_R_001,urn:local:.:5glv-ezq…	M00212:125:000000000-JJPTF:1:1102:14055:3055 2:N:0:CGTACTAG+AAGGAGTA,Mon Jun 27 15:23:28 EDT 2022,,,,AATATCTATCACAACTTTAAGTACACCTGAATTATTATTTAAATCAACATTATTGCTATTGTTTGAAGTTTCAGCCGATAAAGTAACAGGGTGTGCTGTTTGAGTT,P008EFASP20_S20_L001_R_001 Copy,urn:local:.:6c-ezqi1p0
206	M00212:125:000000000-JJPTF:1:2108:15417:19308 1:N:0:CGTACTAG+ACTGCATA (reversed): GTCACTTA--C--G--CTA--ACGCCGGTGACTTAG---AAGA-T-CTT---AACA-CGAAGTTT-CCGCCGAAGCCGTCAAAA-CCA	1	0	0	M00212:125:000000000-JJPTF:1:2102:20608:19505 2:N:0:CGTACTAG+AAGGAGTA: GAATCTGT-------------------------------------------------TAAGCCGAAGCCGTCAAAA----CCA	0	0	1											M00212:125:000000000-JJPTF:1:1102:20514:2531 1:N:0:CGTACTAG+ACTGCATA,Mon Jun 27 15:28:57 EDT 2022,,,,ACCAAAAACGTTATAAATGGACACAAGAAGAAATTGATAAACATGAAGTAGCTAAACATTTACAACACTTTAAAAAGAAAGTAGAAGAATGAAAGTAAAAGAATTAATCAAAGAGCTAGAAAAGTTTGACGAAGAAATGGAAGTTAAACTAGTAAAAAGAGATAACATGGGAGATTTTTTAGCAAAATTACGATCAATTAAAGAAAACAAAGGTTTAATTGAATTAAATTAAACAGAACGAAAGTTTATG,P008EFASP10_S14_L001_R_001,urn:local:.:5glw-ezq…	M00212:125:000000000-JJPTF:1:1102:21292:3059 1:N:0:CGTACTAG+AAGGAGTA,Mon Jun 27 15:23:28 EDT 2022,,,,AGGATCTAGCGTGTGGGAAAAGGGCGTCATCTCACATAAATGGGTGAGCGACTACGTCTGGGGCGATCACACAGACCCATACGGTTACCTTGCGGAAATGGGAATATCAAAGGCTCAACTTGCCAAGGACCTTGCCAACGGTGTAAGCGGTGAATCTGTTAAGCCGAAGCCGTCAAAACCAGTAAACCAGTTTACAATCGGTGTCGACGCGATCATTTTAAGATCTGGACGTCCAAGTATCTATGCGC,P008EFASP20_S20_L001_R_001 Copy,urn:local:.:6d-ez…
207	M00212:125:000000000-JJPTF:1:2105:27644:9856 2:N:0:CGTACTAG+ACTGCATA (reversed): GAATCTGT--TAAG--CCG--ACGCCTAGCAAGCCA---AAGA-C-CTT---TAAA-A-AAGGAA-AAAATGTCTATATTTACA-ATG	1	0	0	M00212:125:000000000-JJPTF:1:2111:3869:20257 1:N:0:CGTACTAG+AAGGAGTA (reversed): GAATCTGT-------------------------------------------------TAAGCCGAAGCCGTCAAAA----CCA	0	0	1											M00212:125:000000000-JJPTF:1:1102:20514:2531 2:N:0:CGTACTAG+ACTGCATA,Mon Jun 27 15:28:57 EDT 2022,,,,ACATTGTATTTTTCCATTTGCGTCTCCTTCATTTCTATAAGACTATAATATCAAAAAAAGCTCACACTGTCAAGCATAAACTTTCGTTCTGTTTAATTTAATTCAATTAAACCTTTGTTTTCTTTAATTGATCGTAATTTTGCTAAAAAATCTCCCATGTTATCTCTTTTTACTAGTTTAACTTCCATTTCTTCGTCAAACTTTTCTAGCTCTTTGATTAATTCTTTTACTTTCATTCTTCTACTTTCTTT,P008EFASP10_S14_L001_R_001,urn:local:.:5glx-ez…	M00212:125:000000000-JJPTF:1:1102:21292:3059 2:N:0:CGTACTAG+AAGGAGTA,Mon Jun 27 15:23:28 EDT 2022,,,,TATTTAAAGACAGCCCCTCGTTTCCAGGTCCCGTACACAGGCGCATAGATACTTGGACGTCCAGATCTTAAAATGATCGCGTCGACACCGATTGTAAACTGGCTTACTGGTTTTGACGGCTTCGGCTTAACAGATTCACCGCTTACACCGTTGGCAAGGTCCTTGGCAAGTTGAGCCTTTGATATTCCCATTTCCGCAAGGTAACCGTATGGGTCTGCGTGATCGCCCCAGACGTAGTCGCTCACCCATTA,P008EFASP20_S20_L001_R_001 Copy,urn:local:.:6e…
208	M00212:125:000000000-JJPTF:1:1105:6322:23473 1:N:0:CGTACTAG+ACTGCATA (reversed): GTCACTTA--C--G--CTA--ACGCCGGTGACTTAG---AAGA-T-CTT---AACA-CGAAGTTT-CCGCCGAAGCCGTCAAAA-CCA	1	0	0	M00212:125:000000000-JJPTF:1:2113:4538:8251 2:N:0:CGTCCTAG+AAGGAGTA (reversed): GAATCTGT-------------------------------------------------TAAGCCGAAGCCGTCAAAA----CCA	0	0	1											M00212:125:000000000-JJPTF:1:1102:19569:2539 1:N:0:CGTACTAG+ACTGCATA,Mon Jun 27 15:28:57 EDT 2022,,,,GTTTAAATTACTTTGAATATGCTAGAATGTACTTCGAGAGAAATGGCTTTCCAGAAGATAACAGGCGAGTTTATCAAAGCGGTAAGCGAAAAGGTCAAAAAGTTGGCTGGTCTGATAAAGAGGAAAAGCAACAGAAAGAAGATATTAGAGAGTTCATTTATGAAAAGCAACTTCAAAAGTTTAAGGGCAGAAGAAAAAGCAAGTAAACATTATGCTAGAGGCGTTAGAAAGCTATCTAAAGAGCTCGAAGA,P008EFASP10_S14_L001_R_001,urn:local:.:5gly-ez…	M00212:125:000000000-JJPTF:1:1102:17362:3061 1:N:0:CGTACTAG+AAGGAGTA,Mon Jun 27 15:23:28 EDT 2022,,,,CAGAAAATGAGTGAAAAATATTACGTAGTTAAACTTAGCAAAGAAGTAAAAATTGATTTTGGAGGGCTAGATTATATAATAGCTTTTGGTTATGAAAAAATAGAAGAAGATATGTACAGACA,P008EFASP20_S20_L001_R_001 Copy,urn:local:.:6f-ezqi1p1
209	M00212:125:000000000-JJPTF:1:2102:22492:10214 2:N:0:CGTACTAG+ACTGCATA (reversed): ------TA--C--G--CTA--ACGCCGGTGACTTAG---AAGA-T-CTT---AACA-CGAAGTTT-CCGCCGAAGCCGTCAAAA-CCA	1	0	0	M00212:125:000000000-JJPTF:1:1113:17199:19726 2:N:0:CGTACTAG+AAGGAGTA (reversed): GAATCTGTC--GCTAACGCCGGTGACTTA--GAAGA-T-CTT--AACACGAAGTT--TCCGCCGAAGCCGTCAAAA----CCA	0	1	0											M00212:125:000000000-JJPTF:1:1102:19569:2539 2:N:0:CGTACTAG+ACTGCATA,Mon Jun 27 15:28:57 EDT 2022,,,,ACCCTATACTTTGTTTCGTTCATCTCTTCGAGCTCTTTAGATAGCTTTCTAACGCCTCTAGCATAATGTTTACTTGCTTTTTCTTCTGCCCTTAAACTTTTGAAGTTGCTTTTCATAAATGAACTCTCTAATATCTTCTTTCTGTTGCTTTTCCTCTTTATCAGACCAGCCAACTTTTTGACCTTTTCGCTTACCGCTTTGATAAACTCGCCTGTTATCTTCTGGAAAGCCATTTCTCTCGAAGTACATT,P008EFASP10_S14_L001_R_001,urn:local:.:5glz-ezq…	M00212:125:000000000-JJPTF:1:1102:17362:3061 2:N:0:CGTACTAG+AAGGAGTA,Mon Jun 27 15:23:28 EDT 2022,,,,TGTCTGTACATATCTTCTTCTATTTTTTCATAACCAAAAGCTATTATATAATCTAGCCCTCCAAAATCAATTTTTACTTCTTTGCTAAGTTTAACTACGTAATATTTTTCACTCATTTTCTG,P008EFASP20_S20_L001_R_001 Copy,urn:local:.:6g-ezqi1p1
210	M00212:125:000000000-JJPTF:1:1110:9651:6765 2:N:0:CGTACTAG+ACTGCATA (reversed): GTCACTTA--C--G--CTA--ACGCCGGTGACTTAG---AAGA-T-CTT---AACA-CGAAGTTT-CCGCCGAAGCCGTCAAAA-CCA	1	0	0	M00212:125:000000000-JJPTF:1:2111:3869:20257 2:N:0:CGTACTAG+AAGGAGTA: GAATCTGT-------------------------------------------------TAAGCCGAAGCCGTCAAAA----CCA	0	0	1											M00212:125:000000000-JJPTF:1:1102:20420:2541 1:N:0:CGTACTAG+ACTGCATA,Mon Jun 27 15:28:57 EDT 2022,,,,GGCTTGCGATAAGTCTTCATTAAAACCAGACCAAGTATCCCTTATGGTTTTTGTAGCACCGCTTGAACCGTCTGCTGCTTTTTGCATAGCCTTATCGAGCATATCCATTGAGACAGCACCAGCTGAAACAGCTTCATTGAATGAACCATACTGCTGTAATGAGGGGTTCATTTGCATAACAGTATCTTTCAAAGAAGCGCTAAGAGCCGTGTTGTTATCTGTCAACTGATTAATATTTTCAGCAGTAACTT,P008EFASP10_S14_L001_R_001,urn:local:.:5gm0-ez…	M00212:125:000000000-JJPTF:1:1102:13600:3081 1:N:0:CGTACTAG+AAGGAGTA,Mon Jun 27 15:23:28 EDT 2022,,,,GATAATAGTAGTCCATCACAAACTAAACAAGACTTATTTGGTGGTTCTGAACCAATTGAAGTTAACACGGAAGATCTACCTTTCTAGAAAGTCGGTTAAATGTACACAGCAGAAGAGAGAGAGCAAATCATCGACATCGTGGATAAAATGAGCTTACTAAGACAAGACTTTGACGGAGCTTTCACTTGGATAAAGGAAAACGAGGCAATGCCCTTTGACTTCGACGGAGAACAGCAATTTATATCAGACTT,P008EFASP20_S20_L001_R_001 Copy,urn:local:.:6h…
211	M00212:125:000000000-JJPTF:1:1112:10728:11331 2:N:0:CGTACTAG+ACTGCATA (reversed): GTCACTTA--C--G--CTA--ACGCCGGTGACTTAG---AAGA-T-CTT---AACA-CGAAGTTT-CCGCCGAAGCCGTCAAAA-CCA	1	0	0	M00212:125:000000000-JJPTF:1:2104:17850:6111 2:N:0:CGTACTAG+AAGGAGTA (reversed): GAATCTGT-------------------------------------------------TAAGCCGAAGCCGTCAAAA----CCA	0	0	1											M00212:125:000000000-JJPTF:1:1102:20420:2541 2:N:0:CGTACTAG+ACTGCATA,Mon Jun 27 15:28:57 EDT 2022,,,,CTTTAAAACTTTCAACAACGTTCATTGGTTTAGGAGATAGTGCTAAAACAGCGGTCGGCAAAACAGAAGCATTAGTAAAAGCTAACCAAGCGTTTGGCGGTACTGGAGAAAACCTTAAAGGTGTCGCACAGGCTTATGGTCAGATGTCAGCTTCTGGAAAAGTTACTGCTGAAAATATTAATCAGTTGACAGATAACAACACGGCTCTTAGCGCTTCTTTGAAAGATACTGTTATGCAAATGAACCCCTCA,P008EFASP10_S14_L001_R_001,urn:local:.:5gm1-ez…	M00212:125:000000000-JJPTF:1:1102:13600:3081 2:N:0:CGTACTAG+AAGGAGTA,Mon Jun 27 15:23:28 EDT 2022,,,,AATTTTAACTAACTGCTTCAAGTCTGATATAAATTGCTGTTCTCCGTCGAAGTCAAAGGGCATTGCCACGTTTTCCTTTATCCAAGTGAAAGCTCCGTCAAAGTCTTGTCTTAGTAAGCACATTTTATCCACGATGTCGATGATTTGCTCTCTCTCTTCTGCTGTGTAAATTTAACCGACTTTCTAGAAAGGTAGATCTTCCGCGTTAACTTCAATTGGTTCAGAACCACCAAATAAGTCTTGTTTAGTTT,P008EFASP20_S20_L001_R_001 Copy,urn:local:.:6i…
212	M00212:125:000000000-JJPTF:1:2111:6123:13193 1:N:0:CGTACTAG+ACTGCATA: GTCACTTA--C--G--CTA--ACGCCGGTGACTTAG---AAGA-T-CTT---AACA-CGAAGTTT-CCGCCGAAGCCGTCAAAA-CCA	1	0	0	M00212:125:000000000-JJPTF:1:1105:28155:21530 1:N:0:CGTACTAG+AAGGAGTA: GAATCTGT-------------------------------------------------TAAGCCGAAGCCGTCAA---------	0	0	1											M00212:125:000000000-JJPTF:1:1102:18981:2541 1:N:0:CGTACTAG+ACTGCATA,Mon Jun 27 15:28:57 EDT 2022,,,,ATCTTGTAGCTGATGAAATTCTTGGCGACGGACTGGCTAAACTAATCGAGCTTAATACGCAAGGCAAACTTGGACGACACGCACAGCAAATTGCTTACATCAACCATAAATTGAGCTTACAGCGTCAAAAAGAGCAACTGGAACAAGCTAACGAACGACTTGCTAAACGTGCAGAGAAGGCCCAAAAATTGATTGACACGGAGCTTCTGAAAGATAGCTA,P008EFASP10_S14_L001_R_001,urn:local:.:5gm2-ezqir1c	M00212:125:000000000-JJPTF:1:1102:18719:3092 1:N:0:CGTACTAG+AAGGAGTA,Mon Jun 27 15:23:28 EDT 2022,,,,ACGTAGCAAAAAGGATATTTTCAAAGGTTCAATTTCAACCAACTACGACAATTCAACATGCTTCATCTGAAACAGACCCTAGAAACTTGTTATTCATTAACTTTGCTTCAAGAAGCTGGAATAGAAATAGAATCACGACAAGGGTAGATATTAAGCAAAGCGTGATAATGGACACGGAAACAATAACAGAACGTTCGGCTTATAATTTCGCTGTCGTATTCGTTAAGAATAAGGAAACAGACGACTATACA,P008EFASP20_S20_L001_R_001 Copy,urn:local:.:6j…
213	M00212:125:000000000-JJPTF:1:1111:17026:25735 1:N:0:CGTACTAG+ACTGCATA (reversed): GAATCTGT--------------------------------------------------------T-AAGCCGAAGCCGTCAAAA-CCA	0	0	1	M00212:125:000000000-JJPTF:1:1112:15058:8697 2:N:0:CGTACTAG+AAGGAGTA: GAATCTGT-------------------------------------------------TAAGCCGAAGCCGTCAAAA----CCA	0	0	1											M00212:125:000000000-JJPTF:1:1102:18981:2541 2:N:0:CGTACTAG+ACTGCATA,Mon Jun 27 15:28:57 EDT 2022,,,,TAGCAATCTTTCAGAAGCTAAGTGTCAAGCAATTTTTGGGCCTTCTCTGCACGTTTAGCAAGTCGTACGTTAGCTTGTTCCAGTTGCTCTTATCGACGCCCTAAGCTCAAGTTATGGCTGATGTAAGCAATTTGCTGTGCGTGTCGTCCCAGTTTGCCTTGCGTATTAAGCTCGATTAGTTTAGCCAGTACGTCGCCAAGAATTTCATCAGCTACAAGAT,P008EFASP10_S14_L001_R_001,urn:local:.:5gm3-ezqir1c	M00212:125:000000000-JJPTF:1:1102:18719:3092 2:N:0:CGTACTAG+AAGGAGTA,Mon Jun 27 15:23:28 EDT 2022,,,,TCTTGTGACGATTGTAGAGGGCGAAACTTCTGCTTTAATAGTTGATATATCTGGAGGGTTTCCGTGTTCATCTCTATCATAAAATAATGTTTTTGCTGTCCTTACTTCTGGCAAGTCTGTTCCGTCTCCGCCATAAGTGCTATAATCAATGACATCTCCATTATTTTTTGCTGTGTACATTTTAGGAGGGTCTGTATAGTCGTCTGTTTCCTTATTCTTAACGAATACGACAGCGAAATTATAAGCCGAA,P008EFASP20_S20_L001_R_001 Copy,urn:local:.:6k-…
214	M00212:125:000000000-JJPTF:1:1102:12026:28311 2:N:0:CGTACTAG+ACTGCATA: GAATCTGT--TAAG--CCG--ACGCCTAGCAAGCCA---AAGA-C-CTT---TAAA-AAAGGAAA-AAATGTCTATATTTACAA-TGG	1	0	0	M00212:125:000000000-JJPTF:1:2104:6791:23921 1:N:0:CGTACTAG+AAGGAGTA (reversed): GAATCTGT-------------------------------------------------TAAGCCGAAGCCGTCAAAA----CCA	0	0	1											M00212:125:000000000-JJPTF:1:1102:18939:2552 1:N:0:CGTACTAG+ACTGCATA,Mon Jun 27 15:28:57 EDT 2022,,,,CAACAAAGGCACTGATAAAACGAAAGATATTGTTTTTCCGTTCATTGAAGTGTTGTTTGGATTACCTACTACAATACCACTTGGAGACATGTTGATTAAAGATAACGACAGGTTTCCATGAGAATAAAATGTACCAGCAGTATCAAATTGAGGTAGATTTGTTCCAAAAGCAGGTGGGAAAGTGCCAACCGGAACAATGAAATTCGGTGCGACATTTGGCACAGGAATGCTATTTCCTCTAACGTAAATTA,P008EFASP10_S14_L001_R_001,urn:local:.:5gm4-ez…	M00212:125:000000000-JJPTF:1:1102:12338:3125 1:N:0:CGTACTAG+AAGGAGTA,Mon Jun 27 15:23:28 EDT 2022,,,,TTTATAACGTTTTTGGTTAGGCACTTTAAGGAAAAATTCCAGTCCAATATCTTTTGCCAAATAGCCGTTTCTATCATGAGGCTCTGGAATACAGATATAGAATAATTCATCTTTTGCTGCTTCCCATTTATCACGGTTCAATAATAACCATAGATGGGCCTGTTTAGTATTACCACTTAAACAAAATGCTGCCAAAGTATTTTTAT,P008EFASP20_S20_L001_R_001 Copy,urn:local:.:6l-ezqi1p1
215	M00212:125:000000000-JJPTF:1:1104:25645:17883 2:N:0:CGTACTAG+ACTGCATA: GAATCTGT--TAAG--CCG--ACGCCTAGCAAGCCA---AAGA-C-CTT---TAAA-AAAGGAAA-AAATGGCTATATTTACAA-TGG	1	0	0	M00212:125:000000000-JJPTF:1:1102:7645:25111 2:N:0:CGTACTAG+AAGGAGTA (reversed): GAATCTGT-------------------------------------------------TAAGCCGAAGCCGTCAAAA----CCA	0	0	1											M00212:125:000000000-JJPTF:1:1102:18939:2552 2:N:0:CGTACTAG+ACTGCATA,Mon Jun 27 15:28:57 EDT 2022,,,,GTTATAAACGCTAAGAGCCCAACTGAGCATACTTTACTTGATGATGTTATTATTAATAGCCTAGTCAATAAAAAGGATATTCCTTGGACTGATTTAAATAGGGCTAGTGGAGTAGGTTCAACTGGAATATTACAGGCAAGAATTATTAATAGTGTAATTTACGTTAGAGGAAATAGCATTCCTGTGCCAAATGTCGCACCGAATTTCATTGTTCCGGTTGGCACTTTCCCACCTGCTTTTGGAACAAAT,P008EFASP10_S14_L001_R_001,urn:local:.:5gm5-ezqi…	M00212:125:000000000-JJPTF:1:1102:12338:3125 2:N:0:CGTACTAG+AAGGAGTA,Mon Jun 27 15:23:28 EDT 2022,,,,ATAAAAATACTTTGGCAGCATTTTGTTTAAGTGGTAATACTAAACAGGCCCATCTATGGTTATTATTGAACCGTGATAAATGGGAAGCAGCAAAAGATGAATTATTCTATATCTGTATTCCAGAGCCTCATGATAGAAACGGCTATTTGGCAAAAGATATTGGACTGGAATTTTTCCTTAAAGTGCCTAACCAAAAACGTTATAAA,P008EFASP20_S20_L001_R_001 Copy,urn:local:.:6m-ezqi1p1
216	M00212:125:000000000-JJPTF:1:1106:16420:10897 1:N:0:CGTACTAG+ACTGCATA: GTCACTTA--C--G--CTA--ACGCCGGTGACTTAG---AAGA-T-CTT---AACA-CGAAGTTT-CCGCCGAAGCCGTCAAAA-CCA	1	0	0	M00212:125:000000000-JJPTF:1:1113:13930:24716 1:N:0:CGTACTAG+AAGGAGTA (reversed): GAATCTGT-------------------------------------------------TAAGCCGAAGCCGTCAAAA----CCA	0	0	1											M00212:125:000000000-JJPTF:1:1102:12800:2559 1:N:0:CGTACTAG+ACTGCATA,Mon Jun 27 15:28:57 EDT 2022,,,,GACAAGACTTTGACGGAGCTTTCACTTGGATAAAGGAAAACGTGGCAATGCCCTTTGACTTCGACGGAGAACAGCAATTTATATCAGACTTGAAGCAGTTAGTTAAAATTAACGCTTTGAAGTTTGGTAAAATATATGAAGGAGTATTAAATTGACAACATTAAGAGAACTACACAAAA,P008EFASP10_S14_L001_R_001,urn:local:.:5gm6-ezqir1c	M00212:125:000000000-JJPTF:1:1102:11545:3127 1:N:0:CGTACTAG+AAGGAGTA,Mon Jun 27 15:23:28 EDT 2022,,,,GCAAAACTCCATTTGCTGACGCTATTGAAGAAGCGGTTGACTTTGTTCGCCCTACTGCTGGACGTCGTTATTTGATTGTTAAAACAGAAGACCGTAAAGCCTTGTTAGATGAGTTACGTCAAGCAACTGCAAATGCTAACGTTCGCATTAAAAATGATGATACTGAAATTGCTTCTGAAGTTGGAGTAGATGAAATTATTGTCTATACAGGTTCAAAGGCTGTTAAACCTACTGTATTAGTAGACCAAAAA,P008EFASP20_S20_L001_R_001 Copy,urn:local:.:6n…
217	M00212:125:000000000-JJPTF:1:1114:22467:14299 2:N:0:CGTACTAG+ACTGCATA (reversed): GAATCTGT--TAAG--CCG--ACGCCTAGCAAGCCA---AAGA-C-CTT---TAAA-AAAGGAAA-AAATGTCTATATTTAC------	1	0	0	M00212:125:000000000-JJPTF:1:1109:8405:9465 2:N:0:CGTACTAG+AAGGAGTA: GAATCTGT-------------------------------------------------TAAGCCGAAGCCGTCAAAA----CCA	0	0	1											M00212:125:000000000-JJPTF:1:1102:12800:2559 2:N:0:CGTACTAG+ACTGCATA,Mon Jun 27 15:28:57 EDT 2022,,,,TTTTGTGTAGTTCTCTTAATGTTGTCAATTTAATACTCCTTCATATATTTTACCAAACTTCAAAGCGTTAATTTTAACTAACTGCTTCAAGTCTGATATAAATTGCTGTTCTCCGTCGAAGTCAAAGGGCATTGCCACGTTTTCCTTTATCCAAGTGAAAGCTCCGTCAAAGTCTTGTC,P008EFASP10_S14_L001_R_001,urn:local:.:5gm7-ezqir1c	M00212:125:000000000-JJPTF:1:1102:11545:3127 2:N:0:CGTACTAG+AAGGAGTA,Mon Jun 27 15:23:28 EDT 2022,,,,GCTTTAATACCATTTTTTTCTAGCAATTTAATAGCTATTGAACGGAATAAGATAAGTTTACTATCATAAGCTGTTACTAAAATCGGAATACCACAATAGACCTTAATATAATCTATCATCTACTTCCTCCGTTTTGTTCTTATGAAACTGTAATTACTGCACCAGCGTTATAAGTTTCAACGTGTCCGCTTGTTAGTGTCTCAACCAAAATCATGTTGCTGTTAGTTTTCCATTCAAAGGCATCAACTTTT,P008EFASP20_S20_L001_R_001 Copy,urn:local:.:6o…
218	M00212:125:000000000-JJPTF:1:1107:18042:21337 2:N:0:CGTACTAG+ACTGCATA: GAATCTGT--TAAG--CCG--ACGCCTAGCAAGCCA---AAGA-C-CTT---TAAA-AAAGGAAA-AAATGGCTATATTTACAA----	1	0	0	M00212:125:000000000-JJPTF:1:2107:16465:15446 1:N:0:CGTACTAG+AAGGAGTA: GAATCTGTC--GCTAACGCCGGTGACTTA--GAAGA-T-CTT--AACACGAAGTT--TCCGCCGAAGCCGTCAAAA----CCA	0	1	0											M00212:125:000000000-JJPTF:1:1102:14217:2563 1:N:0:CGTACTAG+ACTGCATA,Mon Jun 27 15:28:57 EDT 2022,,,,GCATAAAAACATAAAAAGGAAAATAAAAAATGAAATTAGATTATAACTCACGTGAGATTTTCTTTGGTAATGAAGCTCTAATCGTAGCTGATATGGCTAAGGGAAGTAGCGGAAAACCAGAGTTCACCAACCACAAAATCGTAACTGGTTTAGTATCAGTT,P008EFASP10_S14_L001_R_001,urn:local:.:5gm8-ezqir1c	M00212:125:000000000-JJPTF:1:1102:16390:3133 1:N:0:CGTACTAG+AAGGAGTA,Mon Jun 27 15:23:28 EDT 2022,,,,CCTTTTTATGTTTTTATGCAGTGCGTTGCCAATGATATACTGTTACTGAACCAATTACTGCTGAACCGATATTTTCCCATGTTCCGGTAGAATATCCTGATGATAAATTTGAGTTATTTGAGACTACCGAGCCAACTGGGTGAGCTTGAGCATAGTC,P008EFASP20_S20_L001_R_001 Copy,urn:local:.:6p-ezqi1p2
219	M00212:125:000000000-JJPTF:1:2104:7598:13178 1:N:0:CGTACTAG+ACTGCATA (reversed): GAATCTGT--TAAG--CCG--ACGCCTAGCAAGCCA---AAGA-C-CTT---TAAA-AAAGGAAA-AAATGTCTATATTTAC------	1	0	0	M00212:125:000000000-JJPTF:1:2112:22141:18364 2:N:0:CGTACTAG+AAGGAGTA: GAATCTGT-------------------------------------------------TAAGCCGAAGCCGTCAAAA----CCA	0	0	1											M00212:125:000000000-JJPTF:1:1102:14217:2563 2:N:0:CGTACTAG+ACTGCATA,Mon Jun 27 15:28:57 EDT 2022,,,,AACTGATACTAAACCAGTTACGATTTTGTGGTTGGTGAACTCTGGTTTTCCGCTACTTCCCTTAGCCATATCAGCTACGATTAGAGCTTCATTACCAAAGAAAATCTCACGTGAGTTATAATCTAATTTCATTTTTTATTTTCCTTTTTATGTTTTTATGC,P008EFASP10_S14_L001_R_001,urn:local:.:5gm9-ezqir1d	M00212:125:000000000-JJPTF:1:1102:16390:3133 2:N:0:CGTACTAG+AAGGAGTA,Mon Jun 27 15:23:28 EDT 2022,,,,GACTATGCTCAAGCTCACCCAGTTGGCTCGGTAGTCTCAAATAACTCAAATTTATCATCAGGATATTCTACCGGAACATGGGAAAATATCGGTTCAGCAGTAATTGGTTCAGTAACAGTATATCATTGGCAACGCACTGCATAAAAACATAAAAAGG,P008EFASP20_S20_L001_R_001 Copy,urn:local:.:6q-ezqi1p2
220	M00212:125:000000000-JJPTF:1:2111:6123:13193 2:N:0:CGTACTAG+ACTGCATA (reversed): GTCACTTA--C--G--CTA--ACGCCGGTGACTTAG---AAGA-T-CTT---AACA-CGAAGTTT-CCGCCGAAGCCGTCAAAA-CCA	1	0	0	M00212:125:000000000-JJPTF:1:1104:3843:7953 2:N:0:CGTACTAG+AAGGAGTA (reversed): GAATCTGT-------------------------------------------------TAAGCCGAAGCCGTCAAAA----CCA	0	0	1											M00212:125:000000000-JJPTF:1:1102:17954:2564 1:N:0:CGTACTAG+ACTGCATA,Mon Jun 27 15:28:57 EDT 2022,,,,AATTTAATCATGTAAAATATAAAAAATCTGATGTCGGTTCTGATACTTTGATTAGTATGGCAGGATCTGATTTAGATGAAGTCCTTAATTGGAGTTCTAAGGGCGAACGCAATAGCATGGAGTTTTGGCAAAAGGTAATTAAAAAGATGCTTACAACACGATATATTGACCTGTACCCTATATTTGATAGTGAAACGGGCGAACTATTAGACTTACTGTTTGCT,P008EFASP10_S14_L001_R_001,urn:local:.:5gma-ezqir1d	M00212:125:000000000-JJPTF:1:1102:15724:3138 1:N:0:CGTACTAG+AAGGAGTA,Mon Jun 27 15:23:28 EDT 2022,,,,CCATTACTCCAATACCATTACTTTGCCAGATATTATTAGTTGATTGTAACCCTAAATTAGAGGGCTGGTAAAATCTAACTTTTCCATTTGTTACGTCCCAAACTTTATCGTCTGTTCCGTCTAAGTTGGTATGTATTTTATACTGTCTTACCATTAAGCCCTCCCTAGGTCAAATTCTCGTCTGATTGCTCGTGCTAAATTAGAAACATCTTGACCAGCACCACCTTGTACATTAAATGTATTATATGTT,P008EFASP20_S20_L001_R_001 Copy,urn:local:.:6r-…
221	M00212:125:000000000-JJPTF:1:2112:13560:3993 1:N:0:CGTACTAG+ACTGCATA: GAATCTGT--TAAG--CCG--ACGCCTAGCAAGCCA---AAGA-C-CTT---TAAA-AAAGGAAA-AAATGTCTATATTTACAA----	1	0	0	M00212:125:000000000-JJPTF:1:1109:27327:19010 2:N:0:CGTACTAG+AAGGAGTA (reversed): GAATCTGT-------------------------------------------------TAAGCCGAAGTCGTCAAAA----CCA	0	0	1											M00212:125:000000000-JJPTF:1:1102:17954:2564 2:N:0:CGTACTAG+ACTGCATA,Mon Jun 27 15:28:57 EDT 2022,,,,AGCAAACAGTAAGTCTAATAGTTCGCCCGTTTCACTATCAAATATAGGGTACAGGTCAATATATCGTGTTGTAAGCAACTTTTTAATTACCTTTTGCCAAAACTCCATGCTATTGCGTTCGCCCTTAGAACTCCAATTAAGGACTTCATCTAAATCAGATCCTGCCATACTAATCAAAGTATCAGAACCGACATCAGATTTTTTATATTTTACATGATTAAATT,P008EFASP10_S14_L001_R_001,urn:local:.:5gmb-ezqir1d	M00212:125:000000000-JJPTF:1:1102:15724:3138 2:N:0:CGTACTAG+AAGGAGTA,Mon Jun 27 15:23:28 EDT 2022,,,,GCTTATAACGCAATAACAGGAGTATTTAAAGGGCTCGGAGACTTCTTTAGCGGGATATTCGGAGGAATCAAAGACACGATAGACAGAGTTCTTGGTGGCGTAACAGGTACGATTGAAAAAGTATCAGGAGCTATTAATGGTATCGCTGGGAAACTTGGCAAAATGTTTAAAGGCTCTATGGTAGTAGGCTCGCCAGAATTTAACTTATCTTCTAGCGGTTACGGTTTAAGCACATATAGCGTTTCAAGCGA,P008EFASP20_S20_L001_R_001 Copy,urn:local:.:6s…
222	M00212:125:000000000-JJPTF:1:1102:23886:5694 2:N:0:CGTACTAG+ACTGCATA: GAATCTGT--TCAG--CCG--ACGCCTAGCAAGCCA---AAGA-C-CTT---TAAA-AAAGGAAA-AAATGT----------------	1	0	0	M00212:125:000000000-JJPTF:1:1114:18143:14774 1:N:0:CGTACTAG+AAGGAGTA (reversed): GAATCTGT-------------------------------------------------TAAGCCGACGCCGTCAAAA----CCA	0	0	1											M00212:125:000000000-JJPTF:1:1102:18252:2579 1:N:0:CGTACTAG+ACTGCATA,Mon Jun 27 15:28:57 EDT 2022,,,,CGTTTAGAATAATCATTTTCACAAGCGTTATGCAATTTCTTTGACTGTCTGACTAGAAATTCAGCACGACCAAGCCATACTTTGAAAAGTTCATCATTATGCCATTCTGCTTTTATCATTTCTTCTAATGCACGATACAACCAGCCATAAACCTCTACATGTAAGTTAATTGCCTTGTTTTCGTAATTGTTCATTTAACGCTCTCAGTGTATTTTTTGCCAATTCTTTGCTTGGTGTAATCAATATAGGTG,P008EFASP10_S14_L001_R_001,urn:local:.:5gmc-ez…	M00212:125:000000000-JJPTF:1:1102:11611:3140 1:N:0:CGTACTAG+AAGGAGTA,Mon Jun 27 15:23:28 EDT 2022,,,,CCATAACTCTTGTTGTTCTGTGTCTAGTTGCTCATATTGAGACCGTACAGAGAAAGTTAGCGTATAACTGTAAGTTTTACCCTCTAACTCACAAACGAACGACACAGCGGTTAAATCGCCAATTAAGGATAGGTCAATTCCTACATAAGTTCTATTTTTGTTAAATACAGATAAATTAAAGTCTGTTAGTTTGGTATCTTGCGGAGTGAAGTAGTAAGCTGTATCCTGCATAGGCAAGCCCATATTAAACG,P008EFASP20_S20_L001_R_001 Copy,urn:local:.:6t…
223	M00212:125:000000000-JJPTF:1:1102:20473:5797 2:N:0:CGTACTAG+ACTGCATA: GAATCTGT--TAAG--CCG--ACGCCTAGCAAGCCA---AAGA-C-CTT---TAAA-AAAGGAAA-AAATGT----------------	1	0	0	M00212:125:000000000-JJPTF:1:1103:10785:4928 1:N:0:CGTACTAG+AAGGAGTA (reversed): GAATCTGTC--GCTAACGCCGGTGACTTA--GAAGA-T-CTT--AACACGAAGTT--TCCGCCGAAGCCGTCAAAA----CC-	0	1	0											M00212:125:000000000-JJPTF:1:1102:18252:2579 2:N:0:CGTACTAG+ACTGCATA,Mon Jun 27 15:28:57 EDT 2022,,,,GTACAGACACGGACACACACCTATATTGATTACACCAAGCAAAGAATTGGCAAAAAATACACTGAGAGCGTTAAATGAACAATTACGAAAACAAGGCAATTAACTTACATGTAGAGGTTTATGGCTGGTTGTATCGTGCATTAGAAGAAATGATAAAAGCAGAATGGCATAATGATGAACTTTTCAAAGTATGGCTTGTGCGTGCCGAATTTCTAGTCAGACAGTCAAAGAAATTGCATAACGCTTGTGAA,P008EFASP10_S14_L001_R_001,urn:local:.:5gmd-ez…	M00212:125:000000000-JJPTF:1:1102:11611:3140 2:N:0:CGTACTAG+AAGGAGTA,Mon Jun 27 15:23:28 EDT 2022,,,,ATATCACTTCTGGCGGACTTAAACGAGATGGACTTTATGATAAACTTGTTGAACGTTTCAAATCAGAAGAAGAATTTTACAACGATAGGTCGTTCGGCTTGCTTTACATGCTAGAAAATCATGAGCAGGTCAAAGATAAGAAGAATTGGACTATGGCTTTACCACTTATTGGCGATGTCCCTAAGTGGTCAGGAGTTATTGAGGAGTACGAACTTGCACAAGGCGACCCAGCGTTACAGAATAAGTTCTTA,P008EFASP20_S20_L001_R_001 Copy,urn:local:.:6u…
224	M00212:125:000000000-JJPTF:1:2110:23569:10633 1:N:0:CGTACTAG+ACTGCATA: ------GT--C--G--CTA--ACGCCGGTGACTTAG---AAGA-T-CTT---AACA-CGAAGTTT-CCGCCGAAGCCGTCAAAA-CCA	0	1	0	M00212:125:000000000-JJPTF:1:1108:11138:19329 2:N:0:CGTACTAG+AAGGAGTA (reversed): GAATCTGT-------------------------------------------------TAAGCCGAAGCCGTCAAAA----CCA	0	0	1											M00212:125:000000000-JJPTF:1:1102:10321:2581 1:N:0:CGTACTAT+ACTGCATA,Mon Jun 27 15:28:57 EDT 2022,,,,ACCAAAATCATGTTGCTGTTAGTTTTCCATTCAAAGGCATCAACTTTTGTAAGGTCTTGCATGTCAATGTGATATTTTTGGTCTACTAATACAGTAGGTTTAACAGCCTTTGAAC,P008EFASP10_S14_L001_R_001,urn:local:.:5gme-ezqir1d	M00212:125:000000000-JJPTF:1:1102:18741:3145 1:N:0:CGTACTAG+AAGGAGTA,Mon Jun 27 15:23:28 EDT 2022,,,,GGTAACCTTATAAAATCTTTTGCTGGAGTTGATGAATCTACTTCAAAAAATTCGACTTCTGTTGAAAATGTAGCAAACACAATATCTTCACTTGCTAATAAGTTCGCTGATATCACGAAAAAAATTGCTGACTTCATTGGTAAAATTAGTAAAAGCAAGGAAGCAATGGATGCTATAAAAGTAGCTTTAGTTGCTTTAGCTGGTGCTTTCGTTGCTATGAAAGTTATCAACGGAATCATTAAGGCTTATGA,P008EFASP20_S20_L001_R_001 Copy,urn:local:.:6v…
225	M00212:125:000000000-JJPTF:1:1111:27911:18267 1:N:0:CGTACTAG+ACTGCATA (reversed): GTCACTTA--C--G--CTA--ACGCCGGTGACTTAG---AAGA-T-CTT---AACA-CGAAGTTT-CCGCCGAAGCCGTCAAAA-CCA	1	0	0	M00212:125:000000000-JJPTF:1:2106:5327:21354 2:N:0:CGTACTAG+AAGGAGTA (reversed): GAATCTGT-------------------------------------------------TAAGCCGAAGCCGTCAAAA----CCA	0	0	1											M00212:125:000000000-JJPTF:1:1102:10321:2581 2:N:0:CGTACTAT+ACTGCATA,Mon Jun 27 15:28:57 EDT 2022,,,,GTTCAAAGGCTGTTAAACCTACTGTATTAGTAGACCAAAAATATCACATTGACATGCAAGACCTTACAAAAGTTGATGCCTTTGAATGGAAAACTAACAGCAACATGATTTTGGT,P008EFASP10_S14_L001_R_001,urn:local:.:5gmf-ezqir1d	M00212:125:000000000-JJPTF:1:1102:18741:3145 2:N:0:CGTACTAG+AAGGAGTA,Mon Jun 27 15:23:28 EDT 2022,,,,GTCCGATACCGCTAAAGAACGAAACTATTCCGTCCCATGCACTCTTCAAGAAGTCTACAAAACTAGCCCATGCTTTTTTACCTGTTTCTGTTTGAGTAAAGAAGTAAACTAGACCAGCAACGACAGCGGCGATTGCTATTCCAAGAAGTACAAATGGGTTGACAGCCATTATAGCATTGAAAGCTCCTTGTATAATTGTACCAGCTTCAACAATCTTATTGTATGTCTCATAAGCCTTAATGATTCCGTTG,P008EFASP20_S20_L001_R_001 Copy,urn:local:.:6w…
226	M00212:125:000000000-JJPTF:1:2108:13407:21360 1:N:0:CGTACTAG+ACTGCATA (reversed): GAATCTGT--TAAG--CCG--ACGCCTAGCAAGCCA---AAGA-C-CTT---TAAA-AAAGGAAA-AAATGTCTATA-----------	1	0	0	M00212:125:000000000-JJPTF:1:2107:21209:7514 1:N:0:CGTACTAG+AAGGAGTA (reversed): GAATCTGT-------------------------------------------------TAAGCCGAAGCCGTCAAAA----CCA	0	0	1											M00212:125:000000000-JJPTF:1:1102:14960:2583 1:N:0:CGTACTAG+ACTGCATA,Mon Jun 27 15:28:57 EDT 2022,,,,CAATTAAGCACAGCACGTAAGTTTAAAATGATTACAGGTAAAGACCTTTTCCAGCAACAAAAAGCAATGGATACAGAGCTTAAAAAAGAAGACGGAGAAATTACTGATGTAATGGAGTTCGTTCAATATGGTTTATACTTGGCTCTTTTTCAAGATAACATTGTAAAAGCTAAAAGCGACTTCTCAGACTTCCGTTCTAGCTTTGAGTTCGATACTGACGGTAAAGGGCTTAAAGAACTTGTCGAATTGTG,P008EFASP10_S14_L001_R_001,urn:local:.:5gmg-ez…	M00212:125:000000000-JJPTF:1:1102:16469:3159 1:N:0:CGTACTAG+AAGGAGTA,Mon Jun 27 15:23:28 EDT 2022,,,,ATTAAACTCATAATCTGTAATGTAATAGGCAATTGATAGTGAATCAAACGCTCCATTTTCCACAGCTTTGTTAATGTTTGGTGCATTGTCATAAAGCGTAAAGTCAGTCAGGTATTTATTAGAAGCCAAATCATAGTAAACTTTTGCGTCCCCAATGACTTCACTAGATCCAGCACCATGTTCATATAGCAATGGATATCGTTCTCTAGCAAACTCAATACAGTTAGGAGTCAAG,P008EFASP20_S20_L001_R_001 Copy,urn:local:.:6x-ezqi1p2
227	M00212:125:000000000-JJPTF:1:2112:13560:3993 2:N:0:CGTACTAG+ACTGCATA (reversed): GAATCTGT--TAAG--CCG--ACGCCTAGCAAGCCA---AAGA-C-CTT---TAAA-AAAGGAAA-AAATGTCTATATTTACAA----	1	0	0	M00212:125:000000000-JJPTF:1:2103:24624:6593 1:N:0:CGTACTAG+AAGGAGTA (reversed): GAATCTGTC--GCTAACGCCGGTGACTTA--GAAGA-T-CTT--AACACGAAGTT--TCCGCCGAAGCCGTCAAAA----CCA	0	1	0											M00212:125:000000000-JJPTF:1:1102:14960:2583 2:N:0:CGTACTAG+ACTGCATA,Mon Jun 27 15:28:57 EDT 2022,,,,GTTCTAAGTATCCAATTGCATGTTTTAAAATCATTTACAGTCCTTTCAGCTCATTAAATTTCTTTCTGCCACAATTCGACAAGTTCTTTAAGCCCTTTACCGTCAGTATCGAACTCAAAGCTAGAACGGAAGTCTGAGAAGTCGCTTTTAGCTTTTACAATGTTATCTTGAAAAAGAGCCAAGTATAAACCATATTGAACGAACTCCATTACATCAGTAATTTCTCCGTCTTCTTTTTTAAGCTCTGTAT,P008EFASP10_S14_L001_R_001,urn:local:.:5gmh-ezq…	M00212:125:000000000-JJPTF:1:1102:16469:3159 2:N:0:CGTACTAG+AAGGAGTA,Mon Jun 27 15:23:28 EDT 2022,,,,CTTGACTCCTAACTGTATTGAGTTTGCTAGAGAACGATATCCATTGCTATATGAACATGGTGCTGGATCTAGTGAAGTCATTGGGGACGCAAAAGTTTACTATGATTTGGCTTCTAATAAATACCTGACTGACTTTACGCTTTATGACAATGCACCAAACATTAACAAAGCTGTGGAAAATGGAGCGTTTGATTCACTATCAATTGCCTATTACATTACAGATTATGAGTTTAAT,P008EFASP20_S20_L001_R_001 Copy,urn:local:.:6y-ezqi1p2
228	M00212:125:000000000-JJPTF:1:2107:18481:27238 2:N:0:CGTACTAG+ACTGCATA (reversed): GAATCTGT--TAAG--CCG--ACGCCTAGCAAGCCA---AAGA-C-CTT---TAAA-AAAGGAAA-AAATGTCTATATT---------	1	0	0	M00212:125:000000000-JJPTF:1:2108:9999:11249 2:N:0:CGTACTAG+AAGGAGTA (reversed): GAATCTGT-------------------------------------------------TAAGCCGAAGCCGTCAAAA----CCA	0	0	1											M00212:125:000000000-JJPTF:1:1102:20759:2586 1:N:0:CGTACTAG+ACTGCATA,Mon Jun 27 15:28:57 EDT 2022,,,,GCATAGAATTGCTTACATAGTCAAAATCTTTTCCATTGCCTTTGAACTTCATCGTGTTCTTTAAAGCAATCATGGCTGTCTGGGTATCCATTGCGTCAGATATCCAGCCCCTTAAGCCATTACCAACAGCACTAATGGCACTTGAACCAATTTGCCTGAATGCACCTACCGCAATCTCTCTAAGAC,P008EFASP10_S14_L001_R_001,urn:local:.:5gmi-ezqir1d	M00212:125:000000000-JJPTF:1:1102:14512:3168 1:N:0:CGTACTAG+AAGGAGTA,Mon Jun 27 15:23:28 EDT 2022,,,,CTTATCTTATTCCGTTCAATAGCTATTAAATTGCTAGAAAAAAATGGTATTAAAGCTGACGAAACAAGCGTATTAGTTAAAGACTTTATCTCTTGTTATTGTCGGCTTAATATTGTTGATGAACCAGCAGAACAATGGCGAAATGCTGAAATGAAACGTTTGGCTTCTTTGCAAGAGTTAATGTATTATGGAGGTATTTAATGATATTCTCACAAGTTACATTACAGGTAGAAACGACTGTTAAGAAGAAG,P008EFASP20_S20_L001_R_001 Copy,urn:local:.:6z…
229	M00212:125:000000000-JJPTF:1:1113:9739:20004 1:N:0:CGTACTAG+ACTGCATA: GTCACTTA--C--G--CTA--ACGCCGGTGACTTAG---AAGA-T-CTT---AACA-CGAAGTTT-CCGCCGAAGCCGTCAAAA-CCA	1	0	0	M00212:125:000000000-JJPTF:1:2113:21985:17051 1:N:0:CGTACTAG+AAGGAGTA: GAATCTGT-------------------------------------------------TAAGCCGAAGCCGTCAAAA----CCA	0	0	1											M00212:125:000000000-JJPTF:1:1102:20759:2586 2:N:0:CGTACTAG+ACTGCATA,Mon Jun 27 15:28:57 EDT 2022,,,,GTCTTAGAGAGATTGCGGTAGGTGCATTCAGGCAAATTGGTTCAAGTGCCATTAGTGCTGTTGGTAATGGCTTAAGGGGCTGGATATCTGACGCAATGGATACCCAGACAGCCATGATTGCTTTAAAGAACACGATGAAGTTCAAAGGCAATGGAAAAGATTTTGACTATGTAAGCAATTCTATGC,P008EFASP10_S14_L001_R_001,urn:local:.:5gmj-ezqir1d	M00212:125:000000000-JJPTF:1:1102:14512:3168 2:N:0:CGTACTAG+AAGGAGTA,Mon Jun 27 15:23:28 EDT 2022,,,,ACATTAGCTTCTGCACCGTTCTTCTTCTTAACAGTCGTTTCTACCTGTAATGTAACTTGTGAGAATATCATTAAATACCTCCATAATACATTAACTCTTGCAAAGAAGCCAAACGTTTCATTTCAGCATTTCGCCATTGTTCTGCTGGTTCATCAACAATATTAAGCCGACAATAACAAGAGATAAAGTCTTTAACTAATACGCTTGTTTCGTCAGCTTTAATACCATTTTTTTCTAGCAATTTAATAG,P008EFASP20_S20_L001_R_001 Copy,urn:local:.:70-e…
230	M00212:125:000000000-JJPTF:1:2106:5796:17451 1:N:0:CGTACTAG+ACTGCATA (reversed): GTCACTTA--C--G--CTA--ACGCCGGTGACTTAG---AAGA-T-CTT---AACA-CGAAGTTT-CCGCCGAAGCCGTCAAAA-CCA	1	0	0	M00212:125:000000000-JJPTF:1:2111:29596:15843 1:N:0:CGTACTAG+AAGGAGTA (reversed): GAATCTGT-------------------------------------------------TAAGCCGAAGCCGTCAAAA----CCA	0	0	1											M00212:125:000000000-JJPTF:1:1102:10967:2600 1:N:0:CGTACTAG+ACTGCATA,Mon Jun 27 15:28:57 EDT 2022,,,,ATCTACACCAGCTTGCATTGTTCAGCTAAAACTTTTAGAAAGTGGCGAGATGACAATATAAAGGCGTATGACGAAGCTAAAAGCATTGCTAGGGGAAATCTATTAGAACTAGCTGAAAGTGCCTTAGCGAGCAAACTGACGGTCAGAACGCTAAAGGAAACAGAAACAATCTATGACGCTGACGGAAACGTCGAAAAAGTAAAGGTTAAAGAAAAAGAACTGGATAAAGATAGCTTGGTAGCGATGATGGT,P008EFASP10_S14_L001_R_001,urn:local:.:5gmk-ez…	M00212:125:000000000-JJPTF:1:1102:21378:3180 1:N:0:CGTACTAG+AAGGAGTA,Mon Jun 27 15:23:28 EDT 2022,,,,GCTCTTGAGTATCTCAATGCTTTGTTCTTTTCTTGCTTTGCTTTTACCTTTGATTAAGTGATAACCACACCACATTGAATTACTTATATCAACATAGCCAATATTATGACGGTTACGCATAACTCCTAAGAACGAACCGTTAGCCCTAATC,P008EFASP20_S20_L001_R_001 Copy,urn:local:.:71-ezqi1p3
231	M00212:125:000000000-JJPTF:1:2105:15371:3751 2:N:0:CGTACTAG+ACTGCATA: GAATCTGT--TAAG--CCG--ACGCCTAGCAAGCCA---AAGA-C-CTT---TAAA-AAAGGAAA-AAATGTCTATATTTACAA-TGG	1	0	0	M00212:125:000000000-JJPTF:1:2105:11092:22605 2:N:0:CGTACTAG+AAGGAGTA: GAATCTGT-------------------------------------------------TAAGCCGAAGCCGTCAAAA----CCA	0	0	1											M00212:125:000000000-JJPTF:1:1102:10967:2600 2:N:0:CGTACTAG+ACTGCATA,Mon Jun 27 15:28:57 EDT 2022,,,,GTCATGAGCGCTTGATTCTTCCTGTTGCAATCTCCGCCATTCAGTAGGGTTATAAAGTTCAGGGTTTCCGGCCTTAGCAACCATCATCGCTACCAAGCTATCTTTATCCAGTTCTTTTTCTTTAACCTTTACTTTTTCGACGTTTCCGTCAGCGTCATAGATTGTTTCTGTTTCCTTTAGCGTTCTGACCGTCAGTTTGCTCGCTAAGGCACTTTCAGCTAGTTCTAATAGATTTCCCCTAGCAATGCTTT,P008EFASP10_S14_L001_R_001,urn:local:.:5gml-ez…	M00212:125:000000000-JJPTF:1:1102:21378:3180 2:N:0:CGTACTAG+AAGGAGTA,Mon Jun 27 15:23:28 EDT 2022,,,,GATTAGGGCTAACGGTTCGTTCTTAGGAGTTATGCGTAACCGTCATAATATTGGCTATGTTGATATAAGTAATTCAATGTGGTGTGGTTATCACTTAATCAAAGGTAAAAGCAAAGCAAGAAAAGAACAAAGCATTGAGATACTCAAGAGC,P008EFASP20_S20_L001_R_001 Copy,urn:local:.:72-ezqi1p3
232	M00212:125:000000000-JJPTF:1:2111:5947:10516 1:N:0:CGTACTAG+ACTGCATA (reversed): GTCACTTA--C--G--CTA--ACGCCGGTGACTTAG---AAGA-T-CTT---AACA-CGAAGTTT-CCGCCGAAGCCGTCAAAA-CCA	1	0	0	M00212:125:000000000-JJPTF:1:2114:6684:18475 1:N:0:CGTACTAG+AAGGAGTA: GAATCTGT-------------------------------------------------TAAGCCGAAGCCGTCAAAA----CCA	0	0	1											M00212:125:000000000-JJPTF:1:1102:10360:2607 1:N:0:CGTACTAG+ACTGCATA,Mon Jun 27 15:28:57 EDT 2022,,,,GTTGTAAGTTTTCGCTTAATTTCTTTGCCATTGTCATCTTCTTCTACGTAGTAACGCTTCATCTATTCATTCCTCTAATTTCAAATTTTTCAATAATATACCGTTTAGAACCAAGTTCAAAGCTGACTAGATAATTATTAAAAGGGTCTTTTTTGTTCAAGTCGTTAGCAATCTTTCTAGCTGTTGACCGTGGATATTTTGAACTATTAATCTTACTTGTATACTTATGTAATAT,P008EFASP10_S14_L001_R_001,urn:local:.:5gmm-ezqir1d	M00212:125:000000000-JJPTF:1:1102:14832:3194 1:N:0:CGTACTAG+AAGGAGTA,Mon Jun 27 15:23:28 EDT 2022,,,,TATAAAACCCATAGCACGAAGACTACCGTCAAATCAATCACAAGTCTACGTTTGAAAGGTGGGTTCATCGCTTCTCTATCTTTGACCCACGTAGCGAAAAGAATCGCCAAAATCAAGATAGTTATTAAAATCATTCTAGTTACCATTATATTTTGCTTTCTATTTG,P008EFASP20_S20_L001_R_001 Copy,urn:local:.:73-ezqi1p3
233	M00212:125:000000000-JJPTF:1:2106:23910:20160 2:N:0:CGTACTAG+ACTGCATA (reversed): GTCACTTA--C--G--CTA--ACGCCGGTGACTTAG---AAGA-T-CTT---AACA-CGAAGTTT-CCGCCGAAGCCGTCAAAA-CCA	1	0	0	M00212:125:000000000-JJPTF:1:2112:20572:5740 2:N:0:CGTACTAG+AAGGAGTT (reversed): GAATCTGT-------------------------------------------------TAAGCCGAAGCCGTCAAAA----CCA	0	0	1											M00212:125:000000000-JJPTF:1:1102:10360:2607 2:N:0:CGTACTAG+ACTGCATA,Mon Jun 27 15:28:57 EDT 2022,,,,ATATTACATAAGTATACAAGTAAGATTAATAGTTCAAAATATCCACGGTCAACAGCTAGAAAGATTGCTAACGACTTGAACAAAAAAGACCCTTTTAATAATTATCTAGTCAGCTTTGAACTTGGTTCTAAACGGTATATTATTGAAAAATTTGAAATTAGAGGAATGAATAGATGAAGCGTTACTACGTAGAAGAAGATGACAATGGCAAAGAAATTAAGCGAAAACTTACAAC,P008EFASP10_S14_L001_R_001,urn:local:.:5gmn-ezqir1d	M00212:125:000000000-JJPTF:1:1102:14832:3194 2:N:0:CGTACTAG+AAGGAGTA,Mon Jun 27 15:23:28 EDT 2022,,,,CAAATAGAAAGCAAAATATAATGGTAACTAGAATGATTTTAATAACTATCTTGATTTTGGCGATTCTTTTCGCTACGTGGGTCAAAGATAGAGAAGCGATGAACCCACCTTTCAAACGTAGACTTGTGATTGATTTGACGGTAGTCTTCGTGCTATGGGTTTTATA,P008EFASP20_S20_L001_R_001 Copy,urn:local:.:74-ezqi1p3
234	M00212:125:000000000-JJPTF:1:2109:5770:10145 2:N:0:CGTACTAG+ACTGCATA (reversed): GAATCTGT--C--G--CTA--ACGCCGGTGACTTAG---AAGA-T-CTT---AACA-CGAAGTTT-CCGCCGAAGCCGTCAAAA-CCA	0	1	0	M00212:125:000000000-JJPTF:1:2104:21053:5403 2:N:0:CGTACTAG+AAGGAGTA (reversed): --------C--GCTAACGCCGGTGACTTA--GAAGA-T-CTT--AACACGAAGTT--TCCGCCGAAGCCGTCAAAA----CCA	0	1	0											M00212:125:000000000-JJPTF:1:1102:11197:2607 1:N:0:CGTACTAG+ACTGCATA,Mon Jun 27 15:28:57 EDT 2022,,,,GTAATGGAGTTCGTTCAATATGGTTTATACTTGGCTCTTTTTCAAGATAACATTGTAAAAGCTAAAAGCGACTTCTCAGACTTCCGTTCTAGCTTTGAGTTCGATACTGACGGTAAAGGGCTTAAAGAACTTGTCGAATTGTGGCAGAAAGAAATTTAATGAGCTGAAA,P008EFASP10_S14_L001_R_001,urn:local:.:5gmo-ezqir1d	M00212:125:000000000-JJPTF:1:1102:21461:3218 1:N:0:CGTACTAG+AAGGAGTA,Mon Jun 27 15:23:28 EDT 2022,,,,AGACAGGAGTAAGTGCTGGTAAATTGCTTGATGTTATTTATAAGGAGTCGAGTGGAAACCCTTATGTTGAAAATGAGTTATCATGCCGGGGACTATTACAGATAATGCAAAGCGTGCATGGGCAGGTATCTAACTTAAGTCCACAAGATTATTTAGACAAAGCAGTAAGTATATATCAAGGTTCAGGCGGTACAGCTTGGGTGACTTGGTAAAAAATAAAAACAAAATAAATTAATTAAAAATAGAAAGTA,P008EFASP20_S20_L001_R_001 Copy,urn:local:.:75…
235	M00212:125:000000000-JJPTF:1:1106:10041:8303 1:N:0:CGTACTAG+ACTGCATA: GAATCCGT--TAAG--CCG--ACGCCTAGCAAGCCA---AAGA-C-CTT---TAAA-AAAGGAAA-AAATGT----------------	1	0	0	M00212:125:000000000-JJPTF:1:2102:4482:11783 2:N:0:CGTACTAG+AAGGAGTA (reversed): GAATCTGT-------------------------------------------------TAAGCCGAAGCCGTCAAAA----CCA	0	0	1											M00212:125:000000000-JJPTF:1:1102:11197:2607 2:N:0:CGTACTAG+ACTGCATA,Mon Jun 27 15:28:57 EDT 2022,,,,TTTCAGCTCATTAAATTTCTTTCTGCCACAATTCGACAAGTTCTTTAAGCCCTTTACCGTCAGTATCGAACTCAAAGCTAGAACGGAAGTCTGAGAAGTCGCTTTTAGCTTTTACAATGTTATCTTGAAAAAGAGCCAAGTATAAACCATATTGAACGAACTCCATTAC,P008EFASP10_S14_L001_R_001,urn:local:.:5gmp-ezqir1d	M00212:125:000000000-JJPTF:1:1102:21461:3218 2:N:0:CGTACTAG+AAGGAGTA,Mon Jun 27 15:23:28 EDT 2022,,,,CTTGTATAGAATAAAAAAAGACCACCTTAATTGGTGGCTTTCTTTTGTAATTGAGCATATTTTAAAGAGGATATACCTACTTTCTATTTTTAATTAATTTATTTTGTTTTTATTTTTTACCAAGTCACCCAAGCTGTACCGCCTGAACCTTGATATATACTTACTGCTTTGTCTAAATAATCTTGTGGACTTAAGTTAGATACCTGCCCATGCACGCTTTGCATTATCTGTAATAGTCCCCGGCATGATAA,P008EFASP20_S20_L001_R_001 Copy,urn:local:.:76…
236	M00212:125:000000000-JJPTF:1:1106:16420:10897 2:N:0:CGTACTAG+ACTGCATA (reversed): GTCACTTA--C--G--CTA--ACGCCGGTGACTTAG---AAGA-T-CTT---AACA-CGAAGTTT-CCGCCGAAGCCGTCAAAA-CCA	1	0	0	M00212:125:000000000-JJPTF:1:2103:8374:25017 2:N:0:CGTACTAG+AAGGAGTA (reversed): GAATCTGT-------------------------------------------------TAAGCCGAAGACGTCAAAA----CCA	0	0	1											M00212:125:000000000-JJPTF:1:1102:17920:2617 1:N:0:CGTACTAG+ACTGCATA,Mon Jun 27 15:28:57 EDT 2022,,,,TCCTTATTCTTAACGAATACGACAGCGAAATTATAAGCCGAACGTTCTGTTATTGTTTCCGTGTCCATTATCACGCTTTGCTTAATATCTACCCTTGTCGTGATTCTATTTCTATTCCAGCTTCTTGAAGCAAAGTTAATGAATAACAAGTTTCTAGGGTCTGTTTCAGATGAAGCATGTTGAATTGTCGTAGTTGGTTGAAATTGAACCTTTGAAAATATCCTTTTTGCTACGTCATGAGCCGATGAAGT,P008EFASP10_S14_L001_R_001,urn:local:.:5gmq-ez…	M00212:125:000000000-JJPTF:1:1102:20235:3237 1:N:0:CGTACTAG+AAGGAGTA,Mon Jun 27 15:23:28 EDT 2022,,,,CAAAACAGTTGAAAAACTCCAAGAAGAACTAGAGAGTTGTATTCAAACATTGATTAAAGCGAGCGCAGCAGCAAATATCACTCAAGACATTGTTGTTGGAAACATTATAGACAGAAAGCT,P008EFASP20_S20_L001_R_001 Copy,urn:local:.:77-ezqi1p3
237	M00212:125:000000000-JJPTF:1:1111:6975:12339 2:N:0:CGTACTAG+ACTGCATA: GAATCTGT--------------------------------------------------------T-AAGCCGAAGCCGTCAAAA-CCA	0	0	1	M00212:125:000000000-JJPTF:1:2105:14012:11146 2:N:0:CGTACTAG+AAGGAGTA: GAATCTGT-------------------------------------------------TAAGCCGAAGCCGTCAAAA----CCA	0	0	1											M00212:125:000000000-JJPTF:1:1102:17920:2617 2:N:0:CGTACTAG+ACTGCATA,Mon Jun 27 15:28:57 EDT 2022,,,,AATTTAATGAGTTATGGTTATTTCTTTAATTCAAGTATCTTTGCAGGAAAGGCGACAATCAACCGTAAAGCAGAAACTTCATCGGCTCATGACGTAGCAAAAAGGATATTTTCAAAGGTTCAATTTCAACCAACTACGACAATTCAACATGCTTCATCTGAAACAGACCCTAGAAACTTGTTATTCATTAACTTTGCTTCAAGAAGCTGGAATAGAAATAGAATCACGACAAGGGTAGATATTAAGCAAAG,P008EFASP10_S14_L001_R_001,urn:local:.:5gmr-ez…	M00212:125:000000000-JJPTF:1:1102:20235:3237 2:N:0:CGTACTAG+AAGGAGTA,Mon Jun 27 15:23:28 EDT 2022,,,,AGCTTTCTGTCTATAATGTTTCCAACAACAATGTCTTGAGTGATATTTGCTGCTGCGCTCGCTTTAATCAATGTTTGAATACAACTCTCTAGTTCTTCTTGGAGTTTTTCAACTGTTTTG,P008EFASP20_S20_L001_R_001 Copy,urn:local:.:78-ezqi1p3
238	M00212:125:000000000-JJPTF:1:1114:13744:22432 1:N:0:CGTACTAG+ACTGCATA: GAATCTGT--TAAG--CCG--ACGCCTAGCAAGCCA---AAGA-C-CTT---TAAA-A-AAGGAA-AAAATGTCTATATTTACA-ATG	1	0	0	M00212:125:000000000-JJPTF:1:2103:20476:25388 1:N:0:CGTACTAG+AAGGAGTA (reversed): GAATCTGT-------------------------------------------------TAAGCCGAAGCCGTCAAAA----CCA	0	0	1											M00212:125:000000000-JJPTF:1:1102:12148:2620 1:N:0:CGTACTAG+ACTGCATA,Mon Jun 27 15:28:57 EDT 2022,,,,CCATCATCGCTACCAAGCTATCTTTATCCAGTTCTTTTTCTTTAACCTTTACTTTTTCGACGTTTCCGTCAGCGTCATAGATTGTTTCTGTTTCCTTTAGCGTTCTGACCGTCAGTTTGCTCGCTAAGGCACTTTCAGCTAGTTCTAATAGATTTCCCCTAGCAATGCTTTTAGCTTCGTCATACGCCTTTATAT,P008EFASP10_S14_L001_R_001,urn:local:.:5gms-ezqir1d	M00212:125:000000000-JJPTF:1:1102:16392:3241 1:N:0:CGTACTAG+AAGGAGTA,Mon Jun 27 15:23:28 EDT 2022,,,,GTCTTACCATTAAGCCCTCCCTAGGTCAAATTCTCGTCTGATTGCTCGTGCTAAATTAGAAACATCTTGACCAGCACCACCTTGTACATTAAATGTATTATATGTTCTATTGTCGCTTGAAACGCTATTTGTGCTTAAACCGTAACCGCTAGAAGATAAGTTAAATTCTGGCAAGCCTACTAC,P008EFASP20_S20_L001_R_001 Copy,urn:local:.:79-ezqi1p3
239	M00212:125:000000000-JJPTF:1:1107:14605:5628 2:N:0:CGTACTAG+ACTGCATA: GAATCTGT--TAAG--CCG--ACGCCTAGCAAGCCA---AAGA-C-CTT---TAAA-AAAGGAAA-AAATGT----------------	1	0	0	M00212:125:000000000-JJPTF:1:2109:22885:15288 1:N:0:CGTACTAG+AAGGAGTA (reversed): GAATCTGT-------------------------------------------------TAAGCCGAAGCCGTCAAAA----CCA	0	0	1											M00212:125:000000000-JJPTF:1:1102:12148:2620 2:N:0:CGTACTAG+ACTGCATA,Mon Jun 27 15:28:57 EDT 2022,,,,ATATAAAGGCGTATGACGAAGCTAAAAGCATTGCTAGGGGAAATCTATTAGAACTAGCTGAAAGTGCCTTAGCGAGCAAACTGACGGTCAGAACGCTAAAGGAAACAGAAACAATCTATGACGCTGACGGAAACGTCGAAAAAGTAAAGGTTAAAGAAAAAGAACTGGATAAAGATAGCTTGGTAGCGAAGATGG,P008EFASP10_S14_L001_R_001,urn:local:.:5gmt-ezqir1d	M00212:125:000000000-JJPTF:1:1102:16392:3241 2:N:0:CGTACTAG+AAGGAGTA,Mon Jun 27 15:23:28 EDT 2022,,,,GTAGTAGGCTTGCCAGAATTTAACTTATCTTCTAGCGGTTACGGTTTAAGCACAAATAGCGTTTCAAGCGACAATAGAACATATAATACATTTAATGTACAAGGTGGTGCTGGTCAAGATGTTTCTAATTTAGCACGAGCAATCAGACGAGAATTTGACCTAGGGAGGGCTTAATGGTAAGAC,P008EFASP20_S20_L001_R_001 Copy,urn:local:.:7a-ezqi1p3
240	M00212:125:000000000-JJPTF:1:1110:23425:5328 2:N:0:CGTACTAG+ACTGCATA: GAATCTGT--TAAG--CCG--ACGCCTAGCAAGCCA---AAGA-C-CTT---TAAA-AAAGGAAA-AAATGT----------------	1	0	0	M00212:125:000000000-JJPTF:1:2109:24431:13429 2:N:0:CGTACTAG+AAGGAGTA (reversed): GAATCTGT-------------------------------------------------TAAGCCGAAGCCGTCAAAA----CCA	0	0	1											M00212:125:000000000-JJPTF:1:1102:12700:2624 1:N:0:CGTACTAG+ACTGCATA,Mon Jun 27 15:28:57 EDT 2022,,,,GTATTTCGGACTTAAAGCTAATACAGTCGTCAAGTGGTTCGATATTGGTAGACCTATAATTGAACTGCTAAGAGAGCAAGATAATAAGCAGGTAGCAATTGAAAAACAAGACAAGCTAAAAGGCTTTGAATTATTTACTATAAAGGAGTGGTTAGATTATGTGTAAGAAACGCAAATACACAAAAATGGGTGCTTTATACTCAATAGCTAATGCCCAGCATAATAAAAAGAGTAAGAAAAATAAAGATGAT,P008EFASP10_S14_L001_R_001,urn:local:.:5gmu-ez…	M00212:125:000000000-JJPTF:1:1102:16104:3244 1:N:0:CGTACTAG+AAGGAGTA,Mon Jun 27 15:23:28 EDT 2022,,,,TTGCTATACTTTGTAGGTCAATTTATTTATTTAATTGCAAGTATCAGCCCTATGTTTGCCGGTTTGGTTAAACTTATCAAGAAGAATGGTGTAAGTATTCCCGAAGTTGAAGAAGAACAAACGGAGGATAAAAAAGAATGAAATTAAAAGGAATACTTCTTAGTGTTGTCACAACG,P008EFASP20_S20_L001_R_001 Copy,urn:local:.:7b-ezqi1p3
241	M00212:125:000000000-JJPTF:1:1111:26490:18650 1:N:0:CGTACTAG+ACTGCATA (reversed): GAATCTGT--TAAG--CCG--ACGCCTAGCAAGCCA---AAGA-C-CTT---TAAA-AAAGGAAA-AAATGTCTATATTTACAA-T--	1	0	0	M00212:125:000000000-JJPTF:1:2112:7825:18931 2:N:0:CGTACTAG+AAGGAGTA (reversed): GAATCTGT-------------------------------------------------TAAGCCGAAGCCGTCAAAA----CCA	0	0	1											M00212:125:000000000-JJPTF:1:1102:12700:2624 2:N:0:CGTACTAG+ACTGCATA,Mon Jun 27 15:28:57 EDT 2022,,,,CAATTACTCCTGTCTTGATGTTTAGCCTTTGCTGGCTTGATAAGTGATAACATGAGCACCGTTTGCAATAATAAGTTCTAACTGGTATTTTATCATCTTTATTTTTCTTACTCTTTTTATTATGCTGGGCATTAGCTATTGAGTATAAAGCACCCATTTTTGTGTATTTGCGTTTCTTACACATAATCTAACCACTCCTTTATAGTAAATAATTCAAAGCCTTTTAGCTTGTCTTGTTTTTCAATTGCTA,P008EFASP10_S14_L001_R_001,urn:local:.:5gmv-ezq…	M00212:125:000000000-JJPTF:1:1102:16104:3244 2:N:0:CGTACTAG+AAGGAGTA,Mon Jun 27 15:23:28 EDT 2022,,,,CGTTGTGACAACACTAAGAAGTATTCCTTTTAATTTCATTCTTTTTTATCCTCCGTTTGTTCTTCTTCAACTTCGGGAATACTTACACCATTCTTCTTGATAAGTTTAACCAAACCGGCAAACATAGGGCTGATACTTGCAATTAAATAAATAAATTGACCTACAAAGTATAGCAA,P008EFASP20_S20_L001_R_001 Copy,urn:local:.:7c-ezqi1p4
242	M00212:125:000000000-JJPTF:1:1113:9739:20004 2:N:0:CGTACTAG+ACTGCATA (reversed): GTCACTTA--C--G--CTA--ACGCCGGTGACTTAG---AAGA-T-CTT---AACA-CGAAGTTT-CCGCCGAAGCCGTCAAAA-CCA	1	0	0	M00212:125:000000000-JJPTF:1:1114:23397:16331 2:N:0:CGTACTAG+AAGGAGTA: GAATCTGT-------------------------------------------------TAAGCCGAAGCCGTCAAAA----CCA	0	0	1											M00212:125:000000000-JJPTF:1:1102:16543:2625 1:N:0:CGTACTAG+ACTGCATA,Mon Jun 27 15:28:57 EDT 2022,,,,AATTACAACACACGCACGACAAGGAGCTTTTCAAGAAGAATTACAAGGCCTACATCGACTATACTCGTGATATGGGCAAGAAATTCGGCATACCAATGACGCTTGATCAAGGATCTAGCGTGTGGGAAAAGGGCGTCATCTCACATAAATGGGTGAGCGACTACGTCTGGGGCGATCACACAGACCCATACGGTTACCTTGCGGAAATGGGAATATCAAAGGCTCAACTTGCCAAGGACCTTGCCAACGGT,P008EFASP10_S14_L001_R_001,urn:local:.:5gmw-ez…	M00212:125:000000000-JJPTF:1:1102:16582:3260 1:N:0:CGTACTAG+AAGGAGTA,Mon Jun 27 15:23:28 EDT 2022,,,,TCGATGTAGCTATCTTTCAGAAGCTCCGTGTCAAGCAATTTTTGGGCCTTCTCTGCACGTTTAGCAAGTCGTTCGTTAGCTTGTTCCAGTTGCTCTTTTTGACGCTGTAAGCTCAAGTTATGGTTGATGTAAGCAATTTGCTGTGCGTGTCGTCCAAGTTTGCCTTGCGTATTAAGCTCGATTAGTTTAGCCAGTCCGTCGCCAAGAATTTCATCAGCTACAAGAT,P008EFASP20_S20_L001_R_001 Copy,urn:local:.:7d-ezqi1p4
243	M00212:125:000000000-JJPTF:1:2112:15826:21762 1:N:0:CGTACTAG+ACTGCATA (reversed): GAATCTGT--TAAG--CCG--ACGCCTAGCAAGCCA---AAGA-C-CTT---TAAA-AAAGGAAA-AAATGTCTATATTTACAA-TGG	1	0	0	M00212:125:000000000-JJPTF:1:1114:19021:17672 1:N:0:CGTACTAG+AAGGAGTA (reversed): GAATCTGT-------------------------------------------------TAAGCCGAAGCCGTCAAAA----CCA	0	0	1											M00212:125:000000000-JJPTF:1:1102:16543:2625 2:N:0:CGTACTAG+ACTGCATA,Mon Jun 27 15:28:57 EDT 2022,,,,CGCTTACACCGTTGGCAAGGTCCTTGGCAAGTTGAGCCTTTGATATTCCCATTTCCGCAAGGTAACCGTATGGGTCTGTGTGATCGCCCCAGACGTAGTCGCTCACCCATTTATGTGAGATGACGCCCTTTTCCCACACGCTAGATCCTTGATCAAGCGTCATTGGTATGCCGAATTTCTTGCCCATATCACGAGTATAGTCGATGTAGGCCTTGTAATTCTTCTTGAAAAGCTCCTTGTCGTGCGTGTGT,P008EFASP10_S14_L001_R_001,urn:local:.:5gmx-ez…	M00212:125:000000000-JJPTF:1:1102:16582:3260 2:N:0:CGTACTAG+AAGGAGTA,Mon Jun 27 15:23:28 EDT 2022,,,,ATCTTGTAGCTGATGAAATTCTTGGCGACGGACTGGCTAAACTAATCGAGCTTAATACGCAAGGCAAACTTGGACGACACGCACAGCAAATTGCTTACATCAACCATAACTTGAGCTTACAGCGTCAAAAAGAGCAACTGGAACAAGCTAACGAACGACTTGCTAAACGTGCAGAGAAGGCCCAAAAATTGCTTGACACGGAGCTTCTGAAAGATAGCTACATCGA,P008EFASP20_S20_L001_R_001 Copy,urn:local:.:7e-ezqi1p4
244	M00212:125:000000000-JJPTF:1:2110:18577:8416 1:N:0:CGTACTAG+ACTGCATA (reversed): GAATCTGT--------------------------------------------------------T-AAGCCGAAGCCGTCAAAA-CCA	0	0	1	M00212:125:000000000-JJPTF:1:1113:7998:17547 1:N:0:CGTACTAG+AAGGAGTA: GAATCTGT-------------------------------------------------TAAGCCGAAGCCGTCAAAA----CCA	0	0	1											M00212:125:000000000-JJPTF:1:1102:14922:2633 1:N:0:CGTACTAG+ACTGCATA,Mon Jun 27 15:28:57 EDT 2022,,,,ATATTTTGCTTTCTATTTGTTTACAACAAAGGCACTGATAAAACGAAAGATATTGTTTTTCCGTTCATTGAAGTGTTGTTTGGATTACCTACTACAATACCACTTGGAGACATGTTGATTAAAGATAACGACAGGTTTCCATGAGAATAAAATGTACCAGCAGTATCAAATTGAGGTAGATTTGTTCCAAAAGCAGGTGGGAAAGTGCCAACCGGAACAATGAAATTCGGTGCGACATTTGGCACAGGAAT,P008EFASP10_S14_L001_R_001,urn:local:.:5gmy-ez…	M00212:125:000000000-JJPTF:1:1102:11357:3265 1:N:0:CGTACTAG+AAGGAGTA,Mon Jun 27 15:23:28 EDT 2022,,,,GGCGACACCATAACGGTAAGCGGTCGTGTACAAGCTAAGGAATCAGGCGAATACGTAAACTATAACTTTGTTTTTCCTACTG,P008EFASP20_S20_L001_R_001 Copy,urn:local:.:7f-ezqi1p4
245	M00212:125:000000000-JJPTF:1:2107:25953:21899 1:N:0:CGTACTAG+ACTGCATA (reversed): GTCACTTA--C--G--CTA--ACGCCGGTGACTTAG---AAGA-T-CTT---AACA-CGAAGTTT-CCGCCGAAGCCGTCAAAA-CCA	1	0	0	M00212:125:000000000-JJPTF:1:1101:16815:9919 2:N:0:CGTACTAG+AAGGAGTA (reversed): GAATCTGT-------------------------------------------------TAAGCCGAAGCCGTCAAAA----CCA	0	0	1											M00212:125:000000000-JJPTF:1:1102:14922:2633 2:N:0:CGTACTAG+ACTGCATA,Mon Jun 27 15:28:57 EDT 2022,,,,GCATTCCTGTGCCAAATGTCGCACCGAATTTCATTGTTCCGGTTGGCACTTTCCCACCTGCTTTTGGAACAAATCTACCTCAATTTGATACTGCTGGTACATTTTATTCTCATGGAAACCTGTCGTTATCTTTAATCAACATGTCTCCAAGTGGTATTGTAGTAGGTAATCCAAACAACACTTCAATGAACGGAAAAACAATATCTTTCGTTTTATCAGTGCCTTTGTTGTAAACAAATAGAAAGCAAAAA,P008EFASP10_S14_L001_R_001,urn:local:.:5gmz-ez…	M00212:125:000000000-JJPTF:1:1102:11357:3265 2:N:0:CGTACTAG+AAGGAGTA,Mon Jun 27 15:23:28 EDT 2022,,,,CAGTAGGAAAAACAAAGTTATAGTTTACGTATTCGCCTGATTCCTTAGCTTGTACACGACCGCTTACCGTTATGGTGTCGCC,P008EFASP20_S20_L001_R_001 Copy,urn:local:.:7g-ezqi1p4
246	M00212:125:000000000-JJPTF:1:2110:15472:24700 1:N:0:CGTACTAG+ACTGCATA (reversed): ------TA--C--G--CTA--ACGCCGGTGACTTAG---AAGA-T-CTT---AACA-CGAAGTTT-CCGCCGAAGCCGTCAAAA-CCA	1	0	0	M00212:125:000000000-JJPTF:1:1113:7998:17547 2:N:0:CGTACTAG+AAGGAGTA (reversed): GAATCTGT-------------------------------------------------TAAGCCGAAGCCGTCAAAA----CCA	0	0	1											M00212:125:000000000-JJPTF:1:1102:20203:2634 1:N:0:CGTACTAG+ACTGCATA,Mon Jun 27 15:28:57 EDT 2022,,,,ATACTGAAATCACGGAGGTTATAGCATAATGACAAACGAAGAATTATATGAAAGAATTACTAACGTACTAAAAGAAAAAGGCAGTACACTCAGCCAACTTGAGTTAAAAATTAAAACTGAAACAGGTAGATCGCCTAACCTATACATTGCTAAAAATAAAAAAAGATTGCCTAAGGTATTTGTATATCCTTATTTAAAAGAGTTCTTAAATGATGATGAAATGCACGATCTTACGCTTAAAAAAATGGATA,P008EFASP10_S14_L001_R_001,urn:local:.:5gn0-ez…	M00212:125:000000000-JJPTF:1:1102:16708:3269 1:N:0:CGTACTAG+AAGGAGTA,Mon Jun 27 15:23:28 EDT 2022,,,,GTGTAGACCCTATCCAATGGACTTTGGCAGTACAAGCGACTGATTCAGATATTTATTTGAATGGAGGTAAAAAAGTCCCTGCTATTGAGTACGAAATTTGGGGAGAACAAGCAAAAGATTTCGTCAAGAAAATGGAAAGCGGACTGTTCATTATGCAACCTGATACAGTTCTAGCTGGTGCAATTACACTTGTAGCTCCTGTTATTCCTAATGTAACTACTGCTACAAAGGGTAATAATGACGGAACAAT,P008EFASP20_S20_L001_R_001 Copy,urn:local:.:7h-…
247	M00212:125:000000000-JJPTF:1:2112:27194:18056 1:N:0:CGTACTAG+ACTGCATA: -------A--C--G--CTA--ACGCCGGTGACTTAG---AAGA-T-CTT---AACA-CGAAGTTT-CCGCCGAAGCCGTCAAAA-CCA	1	0	0	M00212:125:000000000-JJPTF:1:1110:7419:8046 2:N:0:CGTACTAG+AAGGAGTA: GAATCTGT-------------------------------------------------TAAGCCGAAGCCGTCAAAA----CCA	0	0	1											M00212:125:000000000-JJPTF:1:1102:20203:2634 2:N:0:CGTACTAG+ACTGCATA,Mon Jun 27 15:28:57 EDT 2022,,,,ATATAATATCTCATCTAGTAAGTCAAACGCTTCTCCTCCAACTCCTGCACTATCCATTTTTTTAAGCGTAAGATCGTGCATTTCATCATCATTTAAGAACTCTTTTAAATAAGGATATACAAATACCTTAGGCAATCTTTTTTTATTTTTAGCAATGTATAGGTTAGGCGATCTACCTGTTTCAGTTTTAATTTTTAACTCAAGTTGTCTGAGTGTACTGCCTTTTTCTTTTAGTACGTTAGTAATTCTTT,P008EFASP10_S14_L001_R_001,urn:local:.:5gn1-ez…	M00212:125:000000000-JJPTF:1:1102:16708:3269 2:N:0:CGTACTAG+AAGGAGTA,Mon Jun 27 15:23:28 EDT 2022,,,,CTATAAAAGTAACATCAGTGATTAAGGACGCACTTTTCCATGTGCGTCCTTAATCACTGATGTTACTTTTATAGTTCCACCCTTAGAATCTTTCAAAGTGTCAGGCACTACGATTGTTCCGTCATTATTACCCTTTGTAGCAGTAGTTACATTAGGAATAACAGGAGCTACAAGTGTAATTGCACCAGCTAGAACTGTATCAGGTTGCATAATGAACAGTCCGCTTTCCATTTTCTTGACGAAATCTTTTG,P008EFASP20_S20_L001_R_001 Copy,urn:local:.:7i…
248	M00212:125:000000000-JJPTF:1:2101:20453:4082 1:N:0:CGTACTAG+ACTGCATA: GAATCTGT--TAAG--CCG--ACGCCTAGCAAGCCA---AAGA-C-CTT---TAAA-AAAGGAAA-AAATGT----------------	1	0	0	M00212:125:000000000-JJPTF:1:2102:21669:21580 1:N:0:CGTACTAG+AAGGAGTA: GAATCTGT-------------------------------------------------TAAGCCGAAGCCGTCAAAA----CCA	0	0	1											M00212:125:000000000-JJPTF:1:1102:15312:2639 1:N:0:CGTACTAG+ACTGCATA,Mon Jun 27 15:28:57 EDT 2022,,,,ACCAATCATAGAAAACTCATCTAGTCTTGACTGATTAATTCTCTGTTTAACTGCTGGTAAAACGATAGGCTTTATAACATTAGCTTCTGCACCGTTCTTCTTCTTAACAGTCGTTTCTACCTGTAATGTAACTTGTGAGAATATCATTAAATACCTCCATAATACATTAACTCTTGCAAAGAAGCCAAACGTTTCATTTCAGCATTTCGCCATTGTTCTGCTGGTTCATCAAC,P008EFASP10_S14_L001_R_001,urn:local:.:5gn2-ezqir1d	M00212:125:000000000-JJPTF:1:1102:22681:3270 1:N:0:CGTACTAG+AAGGAGTA,Mon Jun 27 15:23:28 EDT 2022,,,,ATTCTAACTCTTGTGTTATCTACTTTAATTTTAATACGCTTCTTGTATTCCTGCTGTCGTAAGTACATTAAATATTTATCTCTAGCCACAGTTACCTCCTATAAATAGTATAACACAAAATGCCTACAAAGTCAATCATAGCTTACATAACAGAGGATAAACCAAACCTGAAAAGTGCATTTGATATAATAAGTACATAAGTTAAGAGAGGAAAGCAAATGACAGAAGAACAG,P008EFASP20_S20_L001_R_001 Copy,urn:local:.:7j-ezqi1p4
249	M00212:125:000000000-JJPTF:1:2103:2886:18124 1:N:0:CGTACTAG+ACTGCATA (reversed): GTCACTTA--C--G--CTA--ACGCCGGTGACTTAG---AAGA-T-CTT---AACA-CGAAGTTT-CCGCCGAAGCCGTCAAAA-CCA	1	0	0	M00212:125:000000000-JJPTF:1:1112:24554:7795 1:N:0:CGTACTAG+AAGGAGTA: GAATCTGT-------------------------------------------------TAAGCCGAAGCCGTCAAAA----CCA	0	0	1											M00212:125:000000000-JJPTF:1:1102:15312:2639 2:N:0:CGTACTAG+ACTGCATA,Mon Jun 27 15:28:57 EDT 2022,,,,GTTGATGAACCAGCAGAACAATGGCGAAATGCTGAAATGAAACGTTTGGCTTCTTTGCAAGAGTTAATGTATTATGGAGGTATTTAATGATATTCTCACAAGTTACATTACAGGTAGAAACGACTGTTAAGAAGAAGAACGGTGCAGAAGCTAATGTTATAAAGCCTATCGTTTTACCAGCAGTTAAACAGAGAATTAATCAGTCAAGACTAGATGAGTTTTCTATGATTGGT,P008EFASP10_S14_L001_R_001,urn:local:.:5gn3-ezqir1e	M00212:125:000000000-JJPTF:1:1102:22681:3270 2:N:0:CGTACTAG+AAGGAGTA,Mon Jun 27 15:23:28 EDT 2022,,,,CTGTTCTTCTGTCATTTGCTTTCCTCTCTTAACTTATGTACTTATTATATCAAATGCACTTTTCAGGTTTGGTTTATCCTCTGTTATGTAAGCTATGATTGACTTTGTAGGCATTTTGTGTTATACTATTTATAGGAGGTAACTGTGGCTAGAGATAAATATTTAATGTACTTACGACAGCAGGAATACAAGAAGCGTATTAAAATTAAAGTAGATAACACAAGAGTTAGAAT,P008EFASP20_S20_L001_R_001 Copy,urn:local:.:7k-ezqi1p4
250	M00212:125:000000000-JJPTF:1:2103:24071:20367 1:N:0:CGTACTAG+ACTGCATA: GTCACTTA--C--G--CTA--ACGCCGGTGACTTAG---AAGA-T-CTT---AACA-CGAAGTTT-CCGCCGAAGCCGTCAAAA-CCA	1	0	0	M00212:125:000000000-JJPTF:1:1113:11839:15745 2:N:0:CGTACTAG+AAGGAGTA: GTCACTTAC--GCTAACGCCGGTGACTTA--GAAGA-T-CTT--AACACGAAGTT--TCCGCCGAAGCCGTCAAAA----CCA	0	1	0											M00212:125:000000000-JJPTF:1:1102:12506:2642 1:N:0:CGTACTAG+ACTGCATA,Mon Jun 27 15:28:57 EDT 2022,,,,GAATTATTAATAGTGTAATTTACGTTAGAGGAAATAGCATTCCTGTGCCAAATGTCGCACCGAATTTCATTGTTCCGGTTGGCACTTTCCCACCTGCTTTTGGAACAAATCTACCTCAATTTGATACTGCTGGTACATTTTATTCTCATGGAAACCTGTCGTTATCTTTAATCAACATGTCTCCAAGTGGTATTGTAGTAGGTAATCCAAACAACACTTCAATGAACGGAAAAACAATATCTTTCGTTTTA,P008EFASP10_S14_L001_R_001,urn:local:.:5gn4-ez…	M00212:125:000000000-JJPTF:1:1102:9382:3273 1:N:0:CGTACTAG+AAGGAGTA,Mon Jun 27 15:23:28 EDT 2022,,,,TCCTAATGGTAAAAAAGAAAAAAGAGGGTTGCCGATACCAAAAGCTAGGTGTCAAGTCATTAACTATGAATTATGGGAAACAGG,P008EFASP20_S20_L001_R_001 Copy,urn:local:.:7l-ezqi1p4
251	M00212:125:000000000-JJPTF:1:2107:25953:21899 2:N:0:CGTACTAG+ACTGCATA: GTCACTTA--C--G--CTA--ACGCCGGTGACTTAG---AAGA-T-CTT---AACA-CGAAGTTT-CCGCCGAAGCCGTCAAAA-CCA	1	0	0	M00212:125:000000000-JJPTF:1:2108:18076:26899 2:N:0:CGTACTAG+AAGGAGTA: GAATCTGT-------------------------------------------------TAAGCCGAAGCCGTCAAAA----CCA	0	0	1											M00212:125:000000000-JJPTF:1:1102:12506:2642 2:N:0:CGTACTAG+ACTGCATA,Mon Jun 27 15:28:57 EDT 2022,,,,CTATTTGTTTACAACAAAGGCACTGATAAAACGAAAGATATTGTTTTTCCGTTCATTGAAGTGTTGTTTGGATTACCTACTACAATACCACTTGGAGACATGTTGATTAAAGATAACGACAGGTTTCCATGAGAATAAAATGTACCAGCAGTATCAAATTGAGGTAGATTTGTTCCAAAAGCAGGTGGGAAAGTGCCAACCGGAACAATGAAATTCGGTGCGACATTTGGCACAGGAATGCTATTTCCT,P008EFASP10_S14_L001_R_001,urn:local:.:5gn5-ezqi…	M00212:125:000000000-JJPTF:1:1102:9382:3273 2:N:0:CGTACTAG+AAGGAGTA,Mon Jun 27 15:23:28 EDT 2022,,,,CCTGTTTCCCATAATTCATAGTTAATGACTTGACACCTAGCTTTTGGTATCGGCAACCCTCTTTTTTCTTTTTTACCATTAGGA,P008EFASP20_S20_L001_R_001 Copy,urn:local:.:7m-ezqi1p4
252	M00212:125:000000000-JJPTF:1:2101:14407:23410 1:N:0:CGTACTAG+ACTGCATA: GAATCTGT--TAAG--CCG--ACGCCTAGCAAGCCA---AAGA-C-CTT---TAAA-AAAGGAAA-AAATGT----------------	1	0	0	M00212:125:000000000-JJPTF:1:2102:7405:21937 1:N:0:CGTACTAG+AAGGAGTA: GAATCTGT-------------------------------------------------TAAGCCGAAGCCGTCAAAA----CCA	0	0	1											M00212:125:000000000-JJPTF:1:1102:16898:2643 1:N:0:CGTACTAG+ACTGCATA,Mon Jun 27 15:28:57 EDT 2022,,,,GTACAATAAAAAAGAATGGTTGTCAGTCCGTGATTATGTAAGGCAACGTGATAAGATGACTTGCGTAAGATGTGGTGCATTCGGTGCTAAAAAGTACGAAGTTGACCATATTGTAGAACTAACTTGGGAAAACCTTGATGATTGGAGTATTGCGCTGAACCCTGATAACCTACAACTCCTTTGTAAGTCTTGCCATAACAAGAAGACAAGCGAGTATAAACGTGGGAAAGGTGTAAGTTTATGGTAGAAAG,P008EFASP10_S14_L001_R_001,urn:local:.:5gn6-ez…	M00212:125:000000000-JJPTF:1:1102:14258:3289 1:N:0:CGTACTAG+AAGGAGTA,Mon Jun 27 15:23:28 EDT 2022,,,,CAGTATGTTTTTTAACTTCATATCTTTGTTCTTCTGGAAGTAATTCGTTCCATTTTAAAGCCTCTTTTTTAT,P008EFASP20_S20_L001_R_001 Copy,urn:local:.:7n-ezqi1p4
253	M00212:125:000000000-JJPTF:1:1109:18686:5988 1:N:0:CGTACTAG+ACTGCATA: GTCACTTA--C--G--CTA--ACGCCGGTGACTTAG---AAGA-T-CTT---AACA-CGAAGTTT-CCGCCGAAGCCGTCAAAA-CCA	1	0	0	M00212:125:000000000-JJPTF:1:2102:9812:7451 1:N:0:CGTACTAG+AAGGAGTA: GAATCTGT-------------------------------------------------TAAGCCGAAGCCGTCAAAA----CCA	0	0	1											M00212:125:000000000-JJPTF:1:1102:16898:2643 2:N:0:CGTACTAG+ACTGCATA,Mon Jun 27 15:28:57 EDT 2022,,,,CTTGTATATTCTACCGCTTCGTTTTGCCACGCTGTGACTCTTTGAGTATCATTGTTTAGTTTTCCACGTGAAAATGATACCACTTTTCCGAATAAGTTCAATTTTTCCCCTTTCTACCATAAACTTACACCTTTCCCACGTTTATACTCGCTTGTCTTCTTGTTATGGCAAGACTTACAAAGGAGTTGTAGGTTATCAGGGTTCAGCGCAATACTCCAATCATCAAGGTTTTCCCAAGTTAGTTCTACAAT,P008EFASP10_S14_L001_R_001,urn:local:.:5gn7-ez…	M00212:125:000000000-JJPTF:1:1102:14258:3289 2:N:0:CGTACTAG+AAGGAGTA,Mon Jun 27 15:23:28 EDT 2022,,,,ATAAAAAAGAGGCTTTAAAATGGAACGAATTACTTCCAGAAGAACAAAGATATGAAGTTAAAAAACATACTG,P008EFASP20_S20_L001_R_001 Copy,urn:local:.:7o-ezqi1p5
254	M00212:125:000000000-JJPTF:1:1102:8124:17180 1:N:0:CGTACTAG+ACTGCATA (reversed): GTCACTTA--C--G--CTA--ACGCCGGTGACTTAG---AAGA-T-CTT---AACA-CGAAGTTT-CCGCCGAAGCCGTCAAAA-CCA	1	0	0	M00212:125:000000000-JJPTF:1:1113:9988:5462 2:N:0:CGTACTAG+AAGGAGTA (reversed): GAATCTGT-------------------------------------------------TAAGCCGAAGCCGTCAAAA----CCA	0	0	1											M00212:125:000000000-JJPTF:1:1102:11572:2646 1:N:0:CGTACTAG+ACTGCATA,Mon Jun 27 15:28:57 EDT 2022,,,,ATCTTATTCCGTTCAATAGCTATTAAATTGCTAGAAAAAAATGGTATTAAAGCTGACGAAACAAGCGTATTAGTTAAAGACTTTATCTCTTGTTATTGTCGGCTTAATATTGTTGATGAACCAGCAGAACAATGGCGAAATGCTGAAATGAAACGTTTGGCTTCTTTGCAAGAGTTAATGT,P008EFASP10_S14_L001_R_001,urn:local:.:5gn8-ezqir1e	M00212:125:000000000-JJPTF:1:1102:11631:3294 1:N:0:CGTACTAG+AAGGAGTA,Mon Jun 27 15:23:28 EDT 2022,,,,CTTCAAGAAGTCTACAAAACTAGCCCATGCTTTTTTACCTGTTTCTGTTTGAGTAAAGAAGTAAACTAGACCAGCAACGACAGCGGCGATTGCTATTCCAAGAAGTACAAATGGGTTGACAGCCATTATAGCATTGAAAGCTCCTTGTATAATTGTACCAGCTTCAACAATCTTATTGTATGTCTCATAAGC,P008EFASP20_S20_L001_R_001 Copy,urn:local:.:7p-ezqi1p5
255	M00212:125:000000000-JJPTF:1:1103:19227:10393 1:N:0:CGTACTAG+ACTGCATA: GTCACTTA--C--G--CTA--ACGCCGGTGACTTAG---AAGA-T-CTT---AACA-CGAAGTTT-CCGCCGAAGCCGTCAAAA-CCA	1	0	0	M00212:125:000000000-JJPTF:1:2102:9812:7451 2:N:0:CGTACTAG+AAGGAGTA (reversed): GAATCTGT-------------------------------------------------TAAGCCGAAGCCGTCAAAA----CCA	0	0	1											M00212:125:000000000-JJPTF:1:1102:11572:2646 2:N:0:CGTACTAG+ACTGCATA,Mon Jun 27 15:28:57 EDT 2022,,,,ACATTAACTCTTGCAAAGAAGCCAAACGTTTCATTTCAGCATTTCGCCATTGTTCTGCTGGTTCATCAACAATATTAAGCCGACAATAACAAGAGATAAAGTCTTTAACTAATACGCTTGTTTCGTCAGCTTTAATACCATTTTTTTCTAGCAATTTAATAGCTATTGAACGGAATAAGAT,P008EFASP10_S14_L001_R_001,urn:local:.:5gn9-ezqir1e	M00212:125:000000000-JJPTF:1:1102:11631:3294 2:N:0:CGTACTAG+AAGGAGTA,Mon Jun 27 15:23:28 EDT 2022,,,,GCTTATGAGACATACAATAAGATTGTTGAAGCTGGTACAATTATACAAGGAGCTTTCAATGCTATAATGGCTGTCAACCCATTTGTACTTCTTGGAATAGCAATCGCCGCTGTCGTTGCTGGTCTAGTTTACTTCTTTACTCAAACAGAAACAGGTAAAAAAGCATGGGCTAGTTTTGTAGACTTCTTGAAG,P008EFASP20_S20_L001_R_001 Copy,urn:local:.:7q-ezqi1p5
256	M00212:125:000000000-JJPTF:1:1106:28899:14456 1:N:0:CGTACTAG+ACTGCATA (reversed): GAATCTGT--TAAG--CCG--ACGCCTAGCAAGCCA---AAGA-C-CTT---TAAA-A-AAGGAA-AAAATGTCTATATTTACA-ATG	1	0	0	M00212:125:000000000-JJPTF:1:1107:23343:5922 2:N:0:CGTACTAG+AAGGAGTA (reversed): GTCACTTAC--GCTAACGCCGGTGACTTA--GAAGA-T-CTT--AACACGAAGTT--TCCGCCGAAGCCGTCAAAA----CCA	0	1	0											M00212:125:000000000-JJPTF:1:1102:14341:2652 1:N:0:CGTACTAG+ACTGCATA,Mon Jun 27 15:28:57 EDT 2022,,,,GTATAGTCCATAGACGAAGTGCTAAGCTATTGCGCAGTACCTTGGTGAAACTATACTTAATCATATTGTGGGCAACTGTGCATGGTTGCTAAGGTATGAGGTAAGAGTAATTGGAGGAAGTACAGGTCGCAACTGTGTGGGGTTCGATTCCCTACTGCTCTATACTAAGATAGTATCTAATGAGATACCAGCTGCTGATAGTTAGGAATAACAAGATGAGGTAGTCATAGTT,P008EFASP10_S14_L001_R_001,urn:local:.:5gna-ezqir1e	M00212:125:000000000-JJPTF:1:1102:18398:3302 1:N:0:CGTACTAG+AAGGAGTA,Mon Jun 27 15:23:28 EDT 2022,,,,GTTTGAAGTTACTCTTTCAAGATGTAACATTTTTACTGGTGGCTCATGCAAATAAATCAGCTTATGCAAACTCAATGGACGATAAAGCCTATATGGTAAAGCCTAGCGATGCCTTAGGCGGTTCTACTCTTACAGCTTGGGCGGAGTTTATGCTGATGTTAAGCCCTAAACGTGGAAAACATAACGACTTCTCTAAGCTATCAGTAAAAGCG,P008EFASP20_S20_L001_R_001 Copy,urn:local:.:7r-ezqi1p5
257	M00212:125:000000000-JJPTF:1:1113:8311:5182 2:N:0:CGTACTAG+ACTGCATA: GAATCTGT--TAAG--CCG--ACGCCTAGCAAGCCA---AAGA-C-CTT---TAAA-A-AAGGAA-AAAATGTCTATATTTACA-ATG	1	0	0	M00212:125:000000000-JJPTF:1:1109:18015:4038 1:N:0:CGTACTAG+AAGGAGTA: GAATCTGT-------------------------------------------------TAAGCCGAAGCCGTCAAAA----CCA	0	0	1											M00212:125:000000000-JJPTF:1:1102:14341:2652 2:N:0:CGTACTAG+ACTGCATA,Mon Jun 27 15:28:57 EDT 2022,,,,AACTATGACTACCTCATCTTGTTATTCCTAACTATCAGCAGCTGGTATCTCATTAGATACTATCTTAGTATAGAGCAGTAGGGAATCGAACCCCACACAGTTGCGACCTGTACTTCCTCCAATTACTCTTACCTCATACCTTAGCAACCATGCACAGTTGCCCACAATATGATTAAGTATAGTTTCACCAAGGTACTGCGCAATAGCTTAGCACTTCGTCTATGGACTATAC,P008EFASP10_S14_L001_R_001,urn:local:.:5gnb-ezqir1e	M00212:125:000000000-JJPTF:1:1102:18398:3302 2:N:0:CGTACTAG+AAGGAGTA,Mon Jun 27 15:23:28 EDT 2022,,,,CGCTTTTACTGATAGCTTAGAGAAGTCGTTATGTTTTCCACGTTTAGGGCTTAACATCAGCATAAACTCCGCCCAAGCTGTAAGAGTAGAACCGCCTAAGGCATCGCTAGGCTTTACCATATAGGCTTTATCGTCCATTGAGTTTGCATAAGCTGATTTATTTGCATGAGCCACCAGTAAAAATGTTACATCTTGAAAGAGTAACTTCAAAC,P008EFASP20_S20_L001_R_001 Copy,urn:local:.:7s-ezqi1p5
258	M00212:125:000000000-JJPTF:1:1103:19227:10393 2:N:0:CGTACTAG+ACTGCATA (reversed): GTCACTTA--C--G--CTA--ACGCCGGTGACTTAG---AAGA-T-CTT---AACA-CGAAGTTT-CCGCCGAAGCCGTCAAAA-CCA	1	0	0	M00212:125:000000000-JJPTF:1:2112:8506:5552 2:N:0:CGTACTAG+AAGGAGTA (reversed): GAATCTGT-------------------------------------------------TAAGCCGAAGCCGTCAAAA----CCA	0	0	1											M00212:125:000000000-JJPTF:1:1102:10120:2653 1:N:0:CGTACTAG+ACTGCATA,Mon Jun 27 15:28:57 EDT 2022,,,,GACAATACCGTTAAGGTTCTCTACACCAACTTCTGACCCAATGCCTTGAAATGATTTCGAGCCGTCCTCATTTTCAGTTACTTTAATTTCAGCACTATTGGTTATTAGTTTCATCTGTGCTTGTT,P008EFASP10_S14_L001_R_001,urn:local:.:5gnc-ezqir1e	M00212:125:000000000-JJPTF:1:1102:19492:3308 1:N:0:CGTACTAA+AAGGAGTA,Mon Jun 27 15:23:28 EDT 2022,,,,CTCTTACCTCATACCTTAGCAACCATGCACAGTTGCCCACAATATGATTAAGTATAGTTTCACCAAGGTACTGCGCAATAGCTTAGCACTTCGTCTATGGACTATACACCACTCATCAGGATAGCTGGACTCGAACCAACACTACATGTTCCCAAAACACGCATGCTACCATTAACACTATATCCTGTTATTATATGCTTTCGACTTCTATGA,P008EFASP20_S20_L001_R_001 Copy,urn:local:.:7t-ezqi1p5
259	M00212:125:000000000-JJPTF:1:1106:6544:5431 1:N:0:CGTACTAG+ACTGCATA: GTCACTTA--C--G--CTA--ACGCCGGTGACTTAG---AAGA-T-CTT---AACA-CGAAGTTT-CCGCCGAAGCCGTCAAAA-CCA	1	0	0	M00212:125:000000000-JJPTF:1:2114:19347:17407 2:N:0:CGTACTAG+AAGGAGTA (reversed): GAATCTGT-------------------------------------------------TAAGCCGAAGCCGTCAAAA----CCA	0	0	1											M00212:125:000000000-JJPTF:1:1102:10120:2653 2:N:0:CGTACTAG+ACTGCATA,Mon Jun 27 15:28:57 EDT 2022,,,,AACAAGCACAGATGAAACTAATAACCAATAGTGCTGAAATTAAAGTAACTGAAAATGAGGACGGCTCGAAATCATTTCAAGGCATTGGGTCAGAAGTTGGTGTAGAGAACCTTAACGGTATTGTC,P008EFASP10_S14_L001_R_001,urn:local:.:5gnd-ezqir1e	M00212:125:000000000-JJPTF:1:1102:19492:3308 2:N:0:CGTACTAA+AAGGAGTA,Mon Jun 27 15:23:28 EDT 2022,,,,TCATAGAAGTCGAAAGCATATAATAACAGGATATAGTGTTAATGGTAGCATGCGTGTTTTGGGAACATGTAGTGTTGGTTCGAGTCCAGCTATCCTGATGAGTGGTGTATAGTCCATAGACGAAGTGCTAAGCTATTGCGCAGTACCTTGGTGAAACTATACTTAATCATATTGTGGGCAACTGTGCATGGTTGCTAAGGTATGAGGTAAGAG,P008EFASP20_S20_L001_R_001 Copy,urn:local:.:7u-ezqi1p5
260	M00212:125:000000000-JJPTF:1:2103:11853:4794 2:N:0:CGTACTAG+ACTGCATA (reversed): GAATCTGT--TAAG--CCG--ACGCCTAGCAAGCCA---AAGA-C-CTT---TAAA-AAAGGAAA-AAATGTCTATATTTAC------	1	0	0	M00212:125:000000000-JJPTF:1:2103:22579:12461 1:N:0:CGTACTAG+AAGGAGTA: GAATCTGT-------------------------------------------------TAAGCCGAAGCCGTCAAAA----CCA	0	0	1											M00212:125:000000000-JJPTF:1:1102:21031:2653 1:N:0:CGTACTAG+ACTGCATA,Mon Jun 27 15:28:57 EDT 2022,,,,CCGGAATTCCTTTAGAAATCTTACAAACAATAAGCTAATTGTGCTTACTGATACCATACTTTACAAACAGGACACACAATGCACTTAATTTCTGCCACTTCTAGTTAAATCGCGGTCAAGCGTGAAACAAAAGCCCTAAGGGGCTAATTTCTTTTTTAATATAATTTATTTATTTTCTCCTAAGTCAAAGTGTATAGTCGGTTGACTATTCCAAGTATCTAATGTTTTCTTGTCTACTTCTGGCTGATTCA,P008EFASP10_S14_L001_R_001,urn:local:.:5gne-ez…	M00212:125:000000000-JJPTF:1:1102:15736:3320 1:N:0:CGTACTAG+AAGGAGTA,Mon Jun 27 15:23:28 EDT 2022,,,,GAAACAATAGGTGTGCTGATTGACGGTGCTTAAATGTCATAGAGTTGACAGCCAAGCATAGGGTGCAAGGTGACGGGAATGCCTTAGTTAAATGAGTGTCGCCAACTAACAGCCCTTTTATTTATAGGATATAGCCAAATTGGTATGTGGTAGGCAGAGTCGCAATCTGGTACTGGTTCGATTCCAGTTGTCCTAGTTCTCCTTTATTTTATTATATGTTAGTA,P008EFASP20_S20_L001_R_001 Copy,urn:local:.:7v-ezqi1p5
261	M00212:125:000000000-JJPTF:1:2104:9785:8549 1:N:0:CGTACTAG+ACTGCATA: GAATCTGT--TAAG--CCG--ACGCCTAGCAAGCCA---AAGA-C-CTT---TAAA-A-AAGGAA-AAAATGTCTATATTTACA-ATG	1	0	0	M00212:125:000000000-JJPTF:1:1106:10821:24310 1:N:0:CGTACTAG+AAGGAGTA: GAATCTGT-------------------------------------------------TAAGCCGAAGCCGTCAAAA----CCA	0	0	1											M00212:125:000000000-JJPTF:1:1102:21031:2653 2:N:0:CGTACTAG+ACTGCATA,Mon Jun 27 15:28:57 EDT 2022,,,,AGATAACACAAGAGTTAGAATGAATAGAGAGTATATGAATCAGCCAGAAGTAGACAAGAAAACATTAGATACTTGGAATAGTCAACCGACTATACACTTTGACTTAGGAGAAAATAAATAAATTATATTAAAAAAGAAATTAGCCCCTTAGGGCTTTTGTTTCACGCTTGACCGCGATTTAACTAGAAGTGGCAGAAATTAAGTGCATTGTGTGTCCTGTTTGTAAAGTATGGTATCAGTAAGCACAATTA,P008EFASP10_S14_L001_R_001,urn:local:.:5gnf-ez…	M00212:125:000000000-JJPTF:1:1102:15736:3320 2:N:0:CGTACTAG+AAGGAGTA,Mon Jun 27 15:23:28 EDT 2022,,,,TACTAACATATAATAAAATAAAGGAGAACTAGGACAACTGGAATCGAACCAGTACCAGATTGCGACTCTGCCTACCACATACCAATTTGGCTATATCCTATAAATAAAAGGGCTGTTAGTTGGCGACACTCATTTAACTAAGGCATTCCCGTCACCTTGCACCCTATGCTTGGCTGTCAACTCTATGACATTTAAGCACCGTCAATCAGCACACCTATTGTTTC,P008EFASP20_S20_L001_R_001 Copy,urn:local:.:7w-ezqi1p5
262	M00212:125:000000000-JJPTF:1:1111:26490:18650 2:N:0:CGTACTAG+ACTGCATA: GAATCTGT--TAAG--CCG--ACGCCTAGCAAGCCA---AAGA-C-CTT---TAAA-AAAGGAAA-AAATGTCTATATTTACAA-T--	1	0	0	M00212:125:000000000-JJPTF:1:2108:23089:20467 2:N:0:CGTACTAG+AAGGAGTA (reversed): GAATCTGT-------------------------------------------------TAAGCCGAAGCCGTCAAAA----CCA	0	0	1											M00212:125:000000000-JJPTF:1:1102:19184:2660 1:N:0:CGTACTAG+ACTGCATA,Mon Jun 27 15:28:57 EDT 2022,,,,GGACTATACACCACTCATCAGGATAGCTGGACTCGAACCAACACTACATGTTCCCAAAACACGCATGCTACCATTAACACTATATCCTGTTATTATATGCTTTCGACTTCTATGACGTACTAACATATAATAAAATAAAGGAGAACTAGGACAACTGGAATCGAACCAGTACCAGATTGCGACTCTGCCT,P008EFASP10_S14_L001_R_001,urn:local:.:5gng-ezqir1e	M00212:125:000000000-JJPTF:1:1102:9643:3320 1:N:0:CGTACTAG+AAGGAGTA,Mon Jun 27 15:23:28 EDT 2022,,,,GGATACAGGACAACTTCTACCTGACTACTGGAAACCTAATGAAAATTGAGCTATTGCCTACAC,P008EFASP20_S20_L001_R_001 Copy,urn:local:.:7x-ezqi1p5
263	M00212:125:000000000-JJPTF:1:1102:8124:17180 2:N:0:CGTACTAG+ACTGCATA: GTCACTTA--C--G--CTA--ACGCCGGTGACTTAG---AAGA-T-CTT---AACA-CGAAGTTT-CCGCCGAAGCCGTCAAAA-CCA	1	0	0	M00212:125:000000000-JJPTF:1:2106:5548:7155 2:N:0:CGTACTAG+AAGGAGTA: GAATCTGT-------------------------------------------------TAAGCCGAAGCCGTCAAAA----CCA	0	0	1											M00212:125:000000000-JJPTF:1:1102:19184:2660 2:N:0:CGTACTAG+ACTGCATA,Mon Jun 27 15:28:57 EDT 2022,,,,AGGCAGAGTCGCAATCTGGTACTGGTTCGATTCCAGTTGTCCTAGTTCTCCTTTATTTTATTATATGTTAGTACGTCATAGAAGTCGAAAGCATATAATAACAGGATATAGTGTTAATGGTAGCATGCGTGTTTTGGGAACATGTAGTGTTGGTTCGAGTCCAGCTATCCTGATGAGTGGTGTATAGTCC,P008EFASP10_S14_L001_R_001,urn:local:.:5gnh-ezqir1e	M00212:125:000000000-JJPTF:1:1102:9643:3320 2:N:0:CGTACTAG+AAGGAGTA,Mon Jun 27 15:23:28 EDT 2022,,,,GTGTAGGCAATAGCTCAATTTTCATTAGGTTTCCAGTAGTCAGGTAGAAGTTGTCCTGTATCC,P008EFASP20_S20_L001_R_001 Copy,urn:local:.:7y-ezqi1p5
264	M00212:125:000000000-JJPTF:1:1101:24618:11401 1:N:0:CGTACTAG+ACTGCATA: GTCACTTA--C--G--CTA--ACGCCGGTGACTTAG---AAGA-T-CTT---AACA-CGAAGTTT-CCGCCGAAGCCGTCAAAA-CCA	1	0	0	M00212:125:000000000-JJPTF:1:1106:19678:9670 2:N:0:CGTACTAG+AAGGAGTA (reversed): GAATCTGT-------------------------------------------------TAAGCCGAAGCCGTCAAAA----CCA	0	0	1											M00212:125:000000000-JJPTF:1:1102:20384:2660 1:N:0:CGTACTAG+ACTGCATA,Mon Jun 27 15:28:57 EDT 2022,,,,TAGTTTCACCAAGGTACTGCGCAATAGCTTAGCACTTCGTCTATGGACTATACACCACTCATCAGGATAGCTGGACTCGAACCAACACTACATGTTCCCAAAACACGCATGCTACCATTAACACTATATCCTGTTATTAT,P008EFASP10_S14_L001_R_001,urn:local:.:5gni-ezqir1e	M00212:125:000000000-JJPTF:1:1102:11123:3320 1:N:0:CGTACTAG+AAGGAGTA,Mon Jun 27 15:23:28 EDT 2022,,,,AGCAAGCCGAACGACCTATCGTTGTAAAATTCTTCTTCTGATTTGAAACGTTCAACAAGTTTATCATAAAGTCCATCTCGTTTAAGTCCGCCAGAAGTGATATAAATACTTTGCCAGTTATCTTGTTTTTGACGTGAACCTTTATTAACTGATTCTGTTATATCTTCTCCATATGTATGAACTTCATCAAATATATTGAGTGAACTGTTACCACCTTGCGCTCGCAAAGTATCATTTGTTTGCTTTTTGAA,P008EFASP20_S20_L001_R_001 Copy,urn:local:.:7z…
265	M00212:125:000000000-JJPTF:1:1108:24255:20362 2:N:0:CGTACTAG+ACTGCATA (reversed): GAATCTGT--TAAG--CCG--ACGCCTAGCAAGCCA---AAGA-C-CTT---TAAA-A-AAGGAA-AAAATGTCTATATTTACA-ATG	1	0	0	M00212:125:000000000-JJPTF:1:1110:15540:19634 2:N:0:CGTACTAG+AAGGAGTA: GAATCTGT-------------------------------------------------TAAGCCGACGCCGTCAAAA----CCA	0	0	1											M00212:125:000000000-JJPTF:1:1102:20384:2660 2:N:0:CGTACTAG+ACTGCATA,Mon Jun 27 15:28:57 EDT 2022,,,,ATAATAACAGGATATAGTGTTAATGGTAGCATGCGTGTTTTGGGAACATGTAGTGTTGGTTCGAGTCCAGCTATCCTGATGAGTGGTGTATAGTCCATAGACGAAGTGCTAAGCTATTGCGCAGTACCTTGGTGAAACTA,P008EFASP10_S14_L001_R_001,urn:local:.:5gnj-ezqir1e	M00212:125:000000000-JJPTF:1:1102:11123:3320 2:N:0:CGTACTAG+AAGGAGTA,Mon Jun 27 15:23:28 EDT 2022,,,,TACATTAAGAGTGTACAATGAAAACAAGATTTTCAAGAGTACAAAACAAGGGCTAGAGTTTACTTCTTTTAAAACGACTTTCAAAAAGCAAACAAATGATACTTTGCGAGCGCAAGGTGGTAACAGTTCACTCAATATATTTGATGAAGTTCATACATATGGAGAAGATATAACAGAATCAGTTAATAAAGGTTCACGTCAAAAACAAGATAACTGGCAAAGTATTTATATCACTTCTGGCGGACTTAAA,P008EFASP20_S20_L001_R_001 Copy,urn:local:.:80-…
266	M00212:125:000000000-JJPTF:1:1108:26346:24412 2:N:0:CGTACTAG+ACTGCATA (reversed): GAATCTGT--TAAG--CCG--ACGCCTAGCAAGCCA---AAGA-C-CTT---TAAA-A-AAGGAA-AAAATGTCTATATTTACA-ATG	1	0	0	M00212:125:000000000-JJPTF:1:2111:17673:26365 2:N:0:CGTACTAG+AAGGAGTA: GTCACTTAC--GCTAACGCCGGTGACTTA--GAAGA-T-CTT--AACACGAAGTT--TCCGCCGAAGCCGTCAAAA----CCA	0	1	0											M00212:125:000000000-JJPTF:1:1102:20421:2664 1:N:0:CGTACTAG+ACTGCATA,Mon Jun 27 15:28:57 EDT 2022,,,,ATTAATAGCTCCTGATACTTTTTCAATCGTACCTGTTACGCCACCAAGAACTCTGTCTATCGTGTCTTTGATTCCTCCGAATATCCCACTAAAGAAGTCTCCGAGCCCTTTAAATACTCCTGTTATTGCGTTATAAGCATTAGAAGCAAAGCCACCAAAAGCGCTGAATACTCCACTAACTGCATTTTTAGCACCGTTGAATACTCCACTAAAGAAGCCACCAACTCCGCTAAATACACCTGAAATTCTTG,P008EFASP10_S14_L001_R_001,urn:local:.:5gnk-ez…	M00212:125:000000000-JJPTF:1:1102:15214:3321 1:N:0:CGTACTAG+AAGGAGTA,Mon Jun 27 15:23:28 EDT 2022,,,,GTATAACGTTGACACAGTCAGAGAGAGTGGCTGGGACAATAAAAAAGAATGGTTGTCAGTCCGCGATTATGTAAGGCAACGTGATAAGATGACTTGCGTAAGATGTGGTGCATTCGGTGCTAAAAAGTACGAAGTTGACCATATTGTAGAACTAACTTGGGAAAACCTTGATGATTGGAGTATTGCGCTGAACCCTGATAACCTACAACTCCTTTGTAAGTCTTGCCATAACAAGAAGACAAG,P008EFASP20_S20_L001_R_001 Copy,urn:local:.:81-ezqi1p6
267	M00212:125:000000000-JJPTF:1:2104:9785:8549 2:N:0:CGTACTAG+ACTGCATA (reversed): GAATCTGT--TAAG--CCG--ACGCCTAGCAAGCCA---AAGA-C-CTT---TAAA-A-AAGGAA-AAAATGTCTATATTTACA-ATG	1	0	0	M00212:125:000000000-JJPTF:1:2112:13708:26956 1:N:0:CGTACTAG+AAGGAGTA: GAATCTGT-------------------------------------------------TAAGCCGAAGCCGTCAAAA----CCA	0	0	1											M00212:125:000000000-JJPTF:1:1102:20421:2664 2:N:0:CGTACTAG+ACTGCATA,Mon Jun 27 15:28:57 EDT 2022,,,,CGTTAGTGGAGTGTTTAGTGCAATTGGTGGCTTTGCTTCAAGTGCTTGGTCAAGAATTTCAGGTGTATTTAGCGGAGTTGGTGGCTTCTTTAGTGGAGTATTCAACGGTGCTAAAAATGCAGTTAGTGGAGTATTCAGCGCTTTTGGTGGCTTTGCTTCTAATGCTTATAACGCAATAACAGGAGTATTTAAAGGGCTCGGAGACTTCTTTAGTGGGATATTCGGAGGAATCAAAGACACGATAGACAGAG,P008EFASP10_S14_L001_R_001,urn:local:.:5gnl-ez…	M00212:125:000000000-JJPTF:1:1102:15214:3321 2:N:0:CGTACTAG+AAGGAGTA,Mon Jun 27 15:23:28 EDT 2022,,,,CTTGTCTTCTTGTTATGGCAAGACTTACAAAGGAGTTGTAGGTTATCAGGGTTCAGCGCAATACTCCAATCATCAAGGTTTTCCCAAGTTAGTTCTACAATATGGTCAACTTCGTACTTTTTAGCACCGAATGCACCACATCTTACGCAAGTCATCTTATCACGTTGCCTTACATAATCACGGACTGACAACCATTCTTTTTTATTGTACCAGCCACTCTCTCTGACTGTGTCAACGTTATAC,P008EFASP20_S20_L001_R_001 Copy,urn:local:.:82-ezqi1p6
268	M00212:125:000000000-JJPTF:1:2110:5738:20157 2:N:0:CGTACTAG+ACTGCATA: GAATCTGT--TAAG--CCG--ACGCCTAGCAAGCCA---AAGA-C-CTT---TAAA-AAAGGAAA-AAATGT----------------	1	0	0	M00212:125:000000000-JJPTF:1:2113:13843:13780 1:N:0:CGTACTAG+AAGGAGTA (reversed): GAATCTGT-------------------------------------------------TAAGCCGAAGCCGTCAAAA----CCA	0	0	1											M00212:125:000000000-JJPTF:1:1102:11623:2667 1:N:0:CGTACTAG+ACTGCATA,Mon Jun 27 15:28:57 EDT 2022,,,,GATATTGTGTTTGCTACATTTTCAACAGAAGTCGAATTTTTTGAAGTAGATTCATCAACTCCAGCAAAAGATTTTATAAGGTTACCAATAATTCCAATTACCGAACCGAACGCACTTTTTAGGTTATCCCATATAGCAGAGAATTGAGATATTGCACCGTCTTGTTGTAACTGTTTGAACAAGTCTTGGA,P008EFASP10_S14_L001_R_001,urn:local:.:5gnm-ezqir1e	M00212:125:000000000-JJPTF:1:1102:14202:3327 1:N:0:CGTACTAG+AAGGAGTA,Mon Jun 27 15:23:28 EDT 2022,,,,ACCGTAAAGCAGAAACTTCATCGGCTCATGACGTAGCAAAAAGGATATTTTCAAAGGTTCAATTTCAACCAACTACGACAATTCAACATGCTTCATCTGAAACAGACCCTAGAAACTTGTTATTCATTAACTTTGCTTCAAGAAGCTGGAATAGAAATAGAATCACGACAAGGGTAGATATTAAGCAAAGCGTGATAATGGACACGGAAACAATAACAGAACGTTCGGCTTATAATTTCGCTGTCGTATT,P008EFASP20_S20_L001_R_001 Copy,urn:local:.:83-…
269	M00212:125:000000000-JJPTF:1:1114:13744:22432 2:N:0:CGTACTAG+ACTGCATA (reversed): GAATCTGT--TAAG--CCG--ACGCCTAGCAAGCCA---AAGA-C-CTT---TAAA-A-AAGGAA-AAAATGTCTATATTTACA-ATG	1	0	0	M00212:125:000000000-JJPTF:1:2102:8734:5092 1:N:0:CGTACTAG+AAGGAGTA (reversed): GTCACTTAC--GCTAACGCCGGTGACTTA--GAAGA-T-CTT--AACACGAAGTT--TCCGCCGAAGCCGTCAAAA----CCA	0	1	0											M00212:125:000000000-JJPTF:1:1102:11623:2667 2:N:0:CGTACTAG+ACTGCATA,Mon Jun 27 15:28:57 EDT 2022,,,,TCCAAGACTTGTTCAAACAGTTACAACAAGACGGTGCAATATCTCAATTCTCTGCTATATGGGATAACCTAAAAAGTGCGTTCGGTTCGGTAATTGGAATTATTGGTAACCTTATAAAATCTTTTGCTGGAGTTGATGAATCTACTTCAAAAAATTCGACTTCTGTTGAAAATGTAGCAAACACAATATC,P008EFASP10_S14_L001_R_001,urn:local:.:5gnn-ezqir1e	M00212:125:000000000-JJPTF:1:1102:14202:3327 2:N:0:CGTACTAG+AAGGAGTA,Mon Jun 27 15:23:28 EDT 2022,,,,GGTCTATATAGTCGTCTGTTTCCTTATTCTTAACGAATACGACAGCGAAATTATAAGCCGAACGTTCTGTTATTGTTTCCGTGTCCATTATCACGCTTTGCTTAATATCTACCCTTGTCGTGATTCTATTTCTATTCCAGCTTCTTGAAGCAAAGTTAATGAATAACAAGTTTCTAGGGTCTGTTTCAGATGAAGCATGTTGAATTGTCGTAGTTGGTTGAAATTGAACCTTTGAAAATATCCTTTTTG,P008EFASP20_S20_L001_R_001 Copy,urn:local:.:84-e…
270	M00212:125:000000000-JJPTF:1:2111:15641:20915 1:N:0:CGTACTAG+ACTGCATA: ------TA--C--G--CTA--ACGCCGGTGACTTAG---AAGA-T-CTT---AACA-CGAAGTTT-CCGCCGAAGCCGTCAAAA-CCA	1	0	0	M00212:125:000000000-JJPTF:1:2113:21985:17051 2:N:0:CGTACTAG+AAGGAGTA (reversed): GAATCTGT-------------------------------------------------TAAGCCGAAGCCGTCAAAC----CCA	0	0	1											M00212:125:000000000-JJPTF:1:1102:20048:2667 1:N:0:CGTACTAG+ACTGCATA,Mon Jun 27 15:28:57 EDT 2022,,,,GCATAACGCTTGTGAAAATGATTATTCTAAACGTGCATTAGCTAGAGCCTTGCAATTAAAATCAGAAATAAATAAAAAAATAACATCTAATGCTTTACAATAATAAATAATTTTGGTATAATAATATATATAGAAATAAAGGAGAACTATAAATAGTGGTTAAATTAACGCAAGAACAAGCTGATTATCTTAAAACCTTTGTCTGTAATGATAGAGC,P008EFASP10_S14_L001_R_001,urn:local:.:5gno-ezqir1e	M00212:125:000000000-JJPTF:1:1102:21743:3330 1:N:0:CGTACTAG+AAGGAGTA,Mon Jun 27 15:23:28 EDT 2022,,,,GTAATAGGCAATTGATAGTGAATCAAACGCTCCATTTTCCACAGCTTTGTTAATGTTTGGTGCATTGTCATAAAGCGTAAAGTCAGTCAGGTATTTATTAGAAGCCAAATCATAGTAAACTTTTGCGTCCCCAATGACTTCACTAGATCCAGCACCATGTTCATATAGCAATGGATATCGTTCTCTAGCAAACTCAATACAGTTAGGAGTCAAGACAATACCGTTAAGGTTCTCTACACCAACTTCTGAC,P008EFASP20_S20_L001_R_001 Copy,urn:local:.:85-…
271	M00212:125:000000000-JJPTF:1:2113:10496:14007 1:N:0:CGTACTAG+ACTGCATA (reversed): GAATCTGT--TAAG--CCG--ACGCCTAGCAAGCCA---AAGA-C-CTT---TAAA-A-AAGGAA-AAAATGTCTATATTTACA-ACG	1	0	0	M00212:125:000000000-JJPTF:1:2102:8734:5092 2:N:0:CGTACTAG+AAGGAGTA: GTCACTTAC--GCTAACGCCGGTGACTTA--GAAGA-T-CTT--AACACGAAGTT--TCCGCCGAAGCCGTCAAAA----CCA	0	1	0											M00212:125:000000000-JJPTF:1:1102:20048:2667 2:N:0:CGTACTAG+ACTGCATA,Mon Jun 27 15:28:57 EDT 2022,,,,GCTCTATCATTACAGACAAAGGTTTTAAGATAATCAGCTTGTTCTTGCGTTAATTTAACCACTATTTATAGTTCTCCTTTATTTCTATATATATTATTATACCAAAATTATTTATTATTGTAAAGCATTAGATGTTATTTTTTTATTTATTTCTGATTTTAATTGCAAGGCTCTAACTAATGCACGTTTAGAATAATCATTTTCACAAGCGTTATGC,P008EFASP10_S14_L001_R_001,urn:local:.:5gnp-ezqir1e	M00212:125:000000000-JJPTF:1:1102:21743:3330 2:N:0:CGTACTAG+AAGGAGTA,Mon Jun 27 15:23:28 EDT 2022,,,,TTTCAAGGCATTGGGTCAGAAGTTGGTGTAGAGAACCTTAACGGTATTGTCTTGACTCCTAACTGTATTGAGTTTGCTAGAGAACGATATCCATTGCTATATGAACATGGTGCTGGATCTAGTGAAGTCATTGGGGACGCAAAAGTTTACTATGATTTGGCTTCTAATAAATACCTGACTGACTTTACGCTTTATGACAATGCACCAAACATTAACAAAGCTGTGGAAAATGGAGCGTTTGATTCACTAT,P008EFASP20_S20_L001_R_001 Copy,urn:local:.:86-…
272	M00212:125:000000000-JJPTF:1:2113:10496:14007 1:N:0:CGTACTAG+ACTGCATA (reversed): GAATCTGT--TAAG--CCG--ACGCCTAGCAAGCCA---AAGA-C-CTT---TAAA-A-AAGGAA-AAAATGTCTATATTTACA-ACG	1	0	0	M00212:125:000000000-JJPTF:1:2108:24837:25341 1:N:0:CGTACTAG+AAGGAGTA: GAATCTGT-------------------------------------------------TAAGCCGAAGCCGTCAAAA----CCA	0	0	1											M00212:125:000000000-JJPTF:1:1102:19359:2675 1:N:0:CGTACTAG+ACTGCATA,Mon Jun 27 15:28:57 EDT 2022,,,,AACTAATCGAGCTTAATACGCAAGGCAAACTTGGACGACACGCACAGCAAATTGCTTACATCAACCATAACTTGAGCTTACAGCGTCAAAAAGAGCAACTGGAACAAGCTAACGAACGACTTGCTAAACGTGCAGAGAAGGCCCAAAAATTGCTTGACACGGAGCTTCTGAAAGATAGCTACATCGAAACACTTGAAATGTTTAGTAAATTCAATTCAGCAAAATATAATATGTGGGACGAACCAGAAA,P008EFASP10_S14_L001_R_001,urn:local:.:5gnq-ezqi…	M00212:125:000000000-JJPTF:1:1102:20132:3349 1:N:0:CGTACTAG+AAGGAGTA,Mon Jun 27 15:23:28 EDT 2022,,,,AACCTATACATTGCTAAAAATAAAAAAAGATTGCCTAAGGTATTTGTATATCCTTATTTAAAAGAGTTCTTAAATGATGATGAAATGCACGATCTTACGCTTAAAAAAATGGATAGTGCAGGAGTTGGAGGAGAAGCGTTTGACTTACTAGATGAGATATTATATAGCTTAGAGCCAAGTGAAGAATACCTGTACAAGCAACGGTTGAAACGTAAAATGCAAAGGGAGGTAGTAAGATAATATTACATAAG,P008EFASP20_S20_L001_R_001 Copy,urn:local:.:87…
273	M00212:125:000000000-JJPTF:1:2103:2727:16465 2:N:0:CGTACTAG+ACTGCATA: GAATCTGT--------------------------------------------------------T-AAGCCGAAGCCGTCAAAA-CCA	0	0	1	M00212:125:000000000-JJPTF:1:2110:9630:23673 2:N:0:CGTACTAG+AAGGAGTA: GAATCTGT-------------------------------------------------TAAGCCGAAGCCGTCAAAA----CCA	0	0	1											M00212:125:000000000-JJPTF:1:1102:19359:2675 2:N:0:CGTACTAG+ACTGCATA,Mon Jun 27 15:28:57 EDT 2022,,,,CAATCACTTTATCAGGAGTTTCTGGTTCGTCCCACATATTATATTTTGCTGAATTGAATTTACTAAACATTTCAAGTGTTTCGATGTAGCTATCTTTCAGAAGCTCCGTGTCAAGCAATTTTTGGGCCTTCTCTGCACGTTTAGCAAGTCGTTCGTTAGCTTGTTCCAGTTGCTCTTTTTGACGCTGTAAGCTCAAGTTATGGTTGATGTAAGCAATTTGCTGTGCGTGTCGTCCAAGTTTGCCTTGCGTA,P008EFASP10_S14_L001_R_001,urn:local:.:5gnr-ez…	M00212:125:000000000-JJPTF:1:1102:20132:3349 2:N:0:CGTACTAG+AAGGAGTA,Mon Jun 27 15:23:28 EDT 2022,,,,CTTATGTAATATTATCTTACTACCTCCCTTTGCATTTTACGTTTCAACCGTTGCTTGTACAGGTATTCTTCACTTGGCTCTAAGCTATATAATATCTCATCTAGTAAGTCAAACGCTTCTCCTCCAACTCCTGCACTATCCATTTTTTTAAGCGTAAGATCGTGCATTTCATCATCATTTAAGAACTCTTTTAAATAAGGATATACAAATACCTTAGGCAATCTTTTTTTATTTTTAGCAATGTATAGGTT,P008EFASP20_S20_L001_R_001 Copy,urn:local:.:88…
274	M00212:125:000000000-JJPTF:1:2103:24071:20367 2:N:0:CGTACTAG+ACTGCATA (reversed): GTCACTTA--C--G--CTA--ACGCCGGTGACTTAG---AAGA-T-CTT---AACA-CGAAGTTT-CCGCCGAAGCCGTCAAAA-CCA	1	0	0	M00212:125:000000000-JJPTF:1:2106:8027:24831 1:N:0:CGTACTAG+AAGGAGTA (reversed): GAATCTGT-------------------------------------------------TAAGCCGAAGCCGTCAAAA----CCA	0	0	1											M00212:125:000000000-JJPTF:1:1102:11188:2677 1:N:0:CGTACTAG+ACTGCATA,Mon Jun 27 15:28:57 EDT 2022,,,,TCTTAACAGTCGTTTCTACCTGTAATGTAACTTGTGAGAATATCATTAAATACCTCCATAATACATTAACTCTTGCAAAGAAGCCAAACGTTTCATTTCAGCATTTCGCCATTGTTCTGCTGGTTCATCAACAATATTAAGCCGACAATAACAAGAGATAAAGTCTTTAACTAATACGCTTGTTTCGTCAGCTTTAATACCATTTTTTTCTAGCAATTTAATAGCTATTGAACGGAATAAGATAAGTTTA,P008EFASP10_S14_L001_R_001,urn:local:.:5gns-ezq…	M00212:125:000000000-JJPTF:1:1102:13551:3380 1:N:0:CGTACTAG+AAGGAGTA,Mon Jun 27 15:23:28 EDT 2022,,,,CTAGCATGTAAAGCAAGCCGAACGACCTATCGTTGTAAAATTCTTCTTCTGATTTGAAACGTTCAACAAGTTTATCATAAAGTCCATCTCGTTTAAGTCCGCCAGAAGTGATATAAAT,P008EFASP20_S20_L001_R_001 Copy,urn:local:.:89-ezqi1p6
275	M00212:125:000000000-JJPTF:1:1101:24618:11401 2:N:0:CGTACTAG+ACTGCATA (reversed): GTCACTTA--C--G--CTA--ACGCCGGTGACTTAG---AAGA-T-CTT---AACA-CGAAGTTT-CCGCCGAAGCCGTCAAAA-CCA	1	0	0	M00212:125:000000000-JJPTF:1:2106:8027:24831 2:N:0:CGTACTAG+AAGGAGTA: GAATCTGT-------------------------------------------------TAAGCCGAAGCCGTCAAAA----CCA	0	0	1											M00212:125:000000000-JJPTF:1:1102:11188:2677 2:N:0:CGTACTAG+ACTGCATA,Mon Jun 27 15:28:57 EDT 2022,,,,CGTTGAAACTTATAACGCTGGTGCAGTAATTACAGTTTCATAAGAACAAAACGGAGGAAGTAGATGATAGATTATATTAAGGTCTATTGTGGTATTCCGATTTTAGTAACAGCTTATGATAGTAAACTTATCTTATTCCGTTCAATAGCTATTAAATTGCTAGAAAAAAATGGTATTAAAGCTGACGAAACAAGCGTATTAGTTAAAGACTTTATCTCTTGTTATTGTCGGCTTAATATTGTTGATGAAC,P008EFASP10_S14_L001_R_001,urn:local:.:5gnt-ezq…	M00212:125:000000000-JJPTF:1:1102:13551:3380 2:N:0:CGTACTAG+AAGGAGTA,Mon Jun 27 15:23:28 EDT 2022,,,,ATTTATATCACTTCTGGCGGACTTAAACGAGATGGACTTTATGATAAACTTGTTGAACGTTTCAAATCAGAAGAAGAATTTTACAACGATAGGTCGTTCGGCTTGCTTTACATGCTAG,P008EFASP20_S20_L001_R_001 Copy,urn:local:.:8a-ezqi1p6
276	M00212:125:000000000-JJPTF:1:1112:5312:22850 2:N:0:CGTACTAG+ACTGCATA: GAATCTGT--------------------------------------------------------T-AAGCCGAAGCCGTCAAAA-CCA	0	0	1	M00212:125:000000000-JJPTF:1:2112:6183:13640 2:N:0:CGTACTAG+AAGGAGTA (reversed): GAATCTGT-------------------------------------------------TAAGCCGAAGCCGTCAAAA----CCA	0	0	1											M00212:125:000000000-JJPTF:1:1102:10344:2677 1:N:0:CGTACTAG+ACTGCATA,Mon Jun 27 15:28:57 EDT 2022,,,,TCATTATGCTATAACCTCCGTGATTTCAGTATGTTTTTTAACTTCATATCTTTGTTCTTCTGGAAGTAATTCGTTCCATTTTAAAGCCTCTTTTTTATCATAAAACTTACGTGATTTAATTTCTTTTTCCAATATCCAAGATACTGTGTAGTATGTAAATTCATCTTTCATTATCCAATTACTCCTGTCTTGATGTTTAGCCTTTGCTGGCTTGATAAGTGATAACATGAGCACCGTTTGCAATAATAAGT,P008EFASP10_S14_L001_R_001,urn:local:.:5gnu-ez…	M00212:125:000000000-JJPTF:1:1102:17929:3385 1:N:0:CGTACTAG+AAGGAGTA,Mon Jun 27 15:23:28 EDT 2022,,,,CATTAGGACCGATAGGCAAGTAAATACGGGTGCCATTAGTGTCTGTCCCACCAATCCACACGTAGCCATCACCGACCGTAATCTCGTCATATTTAAAGACAGCCCCTTGTTTCCAGGTCCCGTACAC,P008EFASP20_S20_L001_R_001 Copy,urn:local:.:8b-ezqi1p6
277	M00212:125:000000000-JJPTF:1:1102:13121:4682 1:N:0:CGTACTAG+ACTGCATA (reversed): GTCACTTA--C--G--CTA--ACGCCGGTGACTTAG---AAGA-T-CTT---AACA-CGAAGTTT-CCGCCGAAGCCGTCAAAA-CCA	1	0	0	M00212:125:000000000-JJPTF:1:2104:27783:19618 1:N:0:CGTACTAG+AAAGAGTA: GAATCTGT-------------------------------------------------TAAGCCGAAGCCGTCAAAA----CCA	0	0	1											M00212:125:000000000-JJPTF:1:1102:10344:2677 2:N:0:CGTACTAG+ACTGCATA,Mon Jun 27 15:28:57 EDT 2022,,,,GAACTTATTATTGCAAACGGTGCTCATGTTATCACTTATCAAGCCAGCAAAGGCTAAACATCAAGACAGGAGTAATTGGATAATGAAAGATGAATTTACATACTACACAGTATCTTGGATATTGGAAAAAGAAATTAAATCACGTAAGTTTTATGATAAAAAAGAGGCTTTAAAATGGAACGAATTACTTCCAGAAGAACAAAGATATGAAGTTAAAAAACATACTGAAATCACGGAGGTTATAGCATAAT,P008EFASP10_S14_L001_R_001,urn:local:.:5gnv-ez…	M00212:125:000000000-JJPTF:1:1102:17929:3385 2:N:0:CGTACTAG+AAGGAGTA,Mon Jun 27 15:23:28 EDT 2022,,,,GTGTACGGGACCTGGAAACAAGGGGCTGTCTTTAAATATGACGAGATTACGGTCGGTGATGGCTACGTGTGGATTGGTGGGACAGACACTAATGGCACCCGTATTTACTTGCCTATCGGTCCTAATG,P008EFASP20_S20_L001_R_001 Copy,urn:local:.:8c-ezqi1p6
278	M00212:125:000000000-JJPTF:1:1102:12780:5852 2:N:0:CGTACTAG+ACTGCATA (reversed): GTCACTTA--C--G--CTA--ACGCCGGTGACTTAG---AAGA-T-CTT---AACA-CGAAGTTT-CCGCCGAAGCCGTCAAAA-CCA	1	0	0	M00212:125:000000000-JJPTF:1:2104:12545:24538 2:N:0:CGTACTAG+AAGGAGTA: GAATCTGT-------------------------------------------------TAAGCCGAAGCCGTCAAAA----CCA	0	0	1											M00212:125:000000000-JJPTF:1:1102:17399:2679 1:N:0:CGTACTAG+ACTGCATA,Mon Jun 27 15:28:57 EDT 2022,,,,ACCTTGTACATTAAATGTATTATATGTTCTATTGTCGCTTGAAACGCTATTTGTGCTTAAACCGTAACCGCTAGAAGATAAGTTAAATTCTGGCAAGCCTACTACCATAGAACCTTTAAACATTTTGCCAAGTTTCCCAGCGATACCATTAATAGCTCCTGATACTTTTTCAATCGTACCTGTTACGCCACCAAGAACTCTGTCTATCGTGTCTTTGATTCCTCCGAATATCCCACTAAAGAAGTCTCCGA,P008EFASP10_S14_L001_R_001,urn:local:.:5gnw-ez…	M00212:125:000000000-JJPTF:1:1102:15884:3393 1:N:0:CGTACTAG+AAGGAGTA,Mon Jun 27 15:23:28 EDT 2022,,,,CTCTAAATTATTCAAGTTGTTGTTTTCTTTATTTCCATCTATATGGTCAACGGTTAAATCACTTTTACCGTAAAAAGCTAACATAACAAGTCTATGAACATACATAACTTTACCTTTTACTCCTACTCTTAAATAACCAGATTTTGTTTTTGTTAACCCGGTTAATTTACATTTGTTTTTCATTTCTTTATAAATTTTTCCGTTTTCAAAGACTATTAAATCATCTATTTTTTTGTATCTCATTTTTAT,P008EFASP20_S20_L001_R_001 Copy,urn:local:.:8d-e…
279	M00212:125:000000000-JJPTF:1:2112:5851:17780 1:N:0:CGTACTAG+ACTGCATA: GCCACTTA--C--G--CTA--ACGCCGGTGACTTAG---AAGA-T-CTT---AACA-CGAAGTTT-CCGCCGAAGCCGTCAAAA-CCA	1	0	0	M00212:125:000000000-JJPTF:1:2110:27238:8868 1:N:0:CGTACTAG+AAGGAGTA (reversed): GTCACTTAC--GCTAACGCCGGTGACTTA--GAAGA-T-CTT--AACACGAAGTT--TCCGCCGAAGCCGTCAAAA----CCA	0	1	0											M00212:125:000000000-JJPTF:1:1102:17399:2679 2:N:0:CGTACTAG+ACTGCATA,Mon Jun 27 15:28:57 EDT 2022,,,,CTTTAGTGGAGTATTCAACGGTGCTAAAAATGCAGTTAGTGGAGTATTCAGCGCTTTTGGTGGCTTTGCTTCTAATGCTTATAACGCAATAACAGGAGTATTTAAAGGGCTCGGAGACTTCTTTAGTGGGATATTCGGAGGAATCAAAGACACGATAGACAGAGTTCTTGGTGGCGTAACAGGTACGATTGAAAAAGTATCAGGAGCTATTAATGGTATCGCTGGGAAACTTGGCAAAATGTTTAAAGGTT,P008EFASP10_S14_L001_R_001,urn:local:.:5gnx-ez…	M00212:125:000000000-JJPTF:1:1102:15884:3393 2:N:0:CGTACTAG+AAGGAGTA,Mon Jun 27 15:23:28 EDT 2022,,,,CTGAAGGAGTTGACGCTTGGTTCAAAGAACGAATCATCTGGTTCAAAAATAAATTGAAAGAAAAATAATTAACAATAAAAACTTTTTGCTTGACGGCTTAGAGTTTTTTTGCTATAATTGCTCTAACGAATGAAAGAGAGATAAAAATGAGATACAAAAAAATAGATGATTTAATAGTCTTTGAAAACGGAAAAATTTATAAAGAAATGAAAAACAAATGTAAATTAACCGGGTTAACAAAAACAAAAT,P008EFASP20_S20_L001_R_001 Copy,urn:local:.:8e-e…
280	M00212:125:000000000-JJPTF:1:1102:26733:20754 2:N:0:CGTACTAG+ACTGCATA (reversed): GTCACTTA--C--G--CTA--ACGCCGGTGACTTAG---AAGA-T-CTT---AACA-CGAAGTTT-CCGCCGAAGCCGTCAAAA-CCA	1	0	0	M00212:125:000000000-JJPTF:1:2108:18840:15924 1:N:0:CGTACTAG+AAGGAGTA: GAATCTGT-------------------------------------------------TAAGCCGAAGCCGTCAAAA----CCA	0	0	1											M00212:125:000000000-JJPTF:1:1102:12967:2684 1:N:0:CGTACTAG+ACTGCATA,Mon Jun 27 15:28:57 EDT 2022,,,,GGCCGAGAATGTAGCACTTGAAGAGGAGGAATAATGAAAAGAAAATAGTTGAAATTATCAAACAGAACTTTGGCACAGACAAGCCGATATACGACATCTTCGGAGGAGGTGGAGCAATTACAGCCGAATGTATTTTAAATGGCTTAGAAGTGCATTATAACGACTTAGACAAGGATATAACCAACGCATTTG,P008EFASP10_S14_L001_R_001,urn:local:.:5gny-ezqir1f	M00212:125:000000000-JJPTF:1:1102:17037:3396 1:N:0:CGTACTAG+AAGGAGTA,Mon Jun 27 15:23:28 EDT 2022,,,,ATCATTTCTTTTTGTATTTGTCAAACATTAAGTTTTTTCCCCCCGTCAAGTAATTACTAGAGATTCTTGCTTGAAAGTTAATTTGTTATTTGTCGTAAGCTCTAATTTAGTGTAATTACTCCGCTCATTTAGTTTTACGTGCTGTGAATTGGCATAAACTAATCAGCACAACCTGTCAGCAAATGCTACAATTTCAGTAAGTAAGTTAAACAACGGCTTTCAAATAGTATAAAACTAAGACACCTTAAA,P008EFASP20_S20_L001_R_001 Copy,urn:local:.:8f-e…
281	M00212:125:000000000-JJPTF:1:2108:19439:22230 2:N:0:CGTACTAG+ACTGCATA (reversed): GTCACTTA--C--G--CTA--ACGCCGGTGACTTAG---AAGA-T-CTT---AACA-CGAAGTTT-CCGCCGAAGCCGTCAAAA-CCA	1	0	0	M00212:125:000000000-JJPTF:1:1104:16536:25795 1:N:0:CGTACTAG+AAGGAGTA: GAATCTGT-------------------------------------------------TAAGCCGAAGCCGTCAAAA----CCA	0	0	1											M00212:125:000000000-JJPTF:1:1102:12967:2684 2:N:0:CGTACTAG+ACTGCATA,Mon Jun 27 15:28:57 EDT 2022,,,,CAAATGCGTTGGTTATATCCTTGTCTAAGTCGTTATAATGCACTTCTAAGCCATTTAAAATACATTCGGCTGTAATTGCTCCACCTCCTCCGAAGATGTCGTATATCGGCTTGTCTGTGCCAAAGTTCTGTTTTATAATTTCAACTATTTTCTTTTCATTTTTCCTCCTCTTCAAGTGCTACATTCTCGGCCCCGTCTCTTTTACACATCTGACCCCGCCGACGATATGCCGGGCGTTGATCCTGGGGGT,P008EFASP10_S14_L001_R_001,urn:local:.:5gnz-ezq…	M00212:125:000000000-JJPTF:1:1102:17037:3396 2:N:0:CGTACTAG+AAGGAGTA,Mon Jun 27 15:23:28 EDT 2022,,,,GTATTTAAGTTTAAGGTGTCTTAGTTTTATACTATTTGAAAGCCGTTGTTTAACTTACTTACTGAAATTGTAGCATTTGCTGACAGGTTGTGCTGATTAGTTTATGCCAATTCACAGCACGTAAAACTAAATGAGCGGAGTAATTACACTAAATTAGAGCTTACGACAAATAACAAATTAACTTTCAAGCAAGAATCTCTAGTAATTACTTGACGGGGGGAAAAAACTTAATGTTTGACAAATACAAAAAG,P008EFASP20_S20_L001_R_001 Copy,urn:local:.:8g…
282	M00212:125:000000000-JJPTF:1:2111:7757:14701 2:N:0:CGTACTAG+ACTGCATA (reversed): -------A--C--G--CTA--ACGCCGGTGACTTAG---AAGA-T-CTT---AACA-CGAAGTTT-CCGCCGAAGCCGTCAAAA-CCA	1	0	0	M00212:125:000000000-JJPTF:1:1104:16847:23410 2:N:0:CGTACTAG+AAGGAGTA: GAATCTGT-------------------------------------------------TAAGCCGAAGCCGTCAAAA----CCA	0	0	1											M00212:125:000000000-JJPTF:1:1102:18106:2684 1:N:0:CGTACTAG+ACTGCATA,Mon Jun 27 15:28:57 EDT 2022,,,,GGCTTATGGTCAGATGTCAGCTTCTGGAAAAGTTACTGCTGAAAATATTAATCAGTTGACAGATAACAACACGGCTCTTAGCGCTTCTTTGAAAGATACTGTTATGCAAATGAACCCCTCATTACAGCAGTATGGTTCATTCAATGAAGCTGTTTCAGCTGGTGCTGTCTCAATGGATATGCTCGATAAGGCTATGCAAAAA,P008EFASP10_S14_L001_R_001,urn:local:.:5go0-ezqir1f	M00212:125:000000000-JJPTF:1:1102:14350:3402 1:N:0:CGTACTAG+AAGGAGTA,Mon Jun 27 15:23:28 EDT 2022,,,,GGCGTATGACGAAGCTAAAAGCATTGCTAGGGGAAATCTATTAGAACTAGCTGAAAGTGCCTTAGCGAGCAAACTGACGGTCAGAACGCTAAAGGAAACAGAAACAATCTATGACGCTGACGGAAACGTCGAAAAAGTAAAGGTTAAAGAAAAAGAACTGGATAAAGATAGCTTGGTAGCGATGATGGTTGCTAAGGCCGGAAACCCTGAACTTTATAACCCTACTGAATGGCGGAGATTGCAACAGGAAG,P008EFASP20_S20_L001_R_001 Copy,urn:local:.:8h…
283	M00212:125:000000000-JJPTF:1:1109:21342:4859 1:N:0:CGTACTAG+ACTGCATA (reversed): -TCACTTA--C--G--CTA--ACGCCGGTGACTTAG---AAGA-T-CTT---AACA-CGAAGTTT-CCGCCGAAGCCGTCAAAA-CCA	1	0	0	M00212:125:000000000-JJPTF:1:1109:13571:17839 2:N:0:CGTACTAG+AAGGAGTA (reversed): GTCACTTAC--GCTAACGCCGGTGACTTA--GAAGA-T-CTT--AACACGAAGTT--TCCGCCGAAGCCGTCAAAA----CCA	0	1	0											M00212:125:000000000-JJPTF:1:1102:18106:2684 2:N:0:CGTACTAG+ACTGCATA,Mon Jun 27 15:28:57 EDT 2022,,,,TTTTTGCATAGCCTTATCGAGCATATCCATTGAGACAGCACCAGCTGAAACAGCTTCATTGAATGAACCATACTGCTGTAATGAGGGGTTCATTTGCATAACAGTATCTTTCAAAGAAGCGCTAAGAGCCGTGTTGTTATCTGTCAACTGATTAATATTTTCAGCAGTAACTTTTCCAGAAGCTGACATCTGACCATAAGCC,P008EFASP10_S14_L001_R_001,urn:local:.:5go1-ezqir1f	M00212:125:000000000-JJPTF:1:1102:14350:3402 2:N:0:CGTACTAG+AAGGAGTA,Mon Jun 27 15:23:28 EDT 2022,,,,TACTTAGTTTATAGTCATCAAGTTCTTCGATTTTAGCTTTAAGGTCATGAGCGCTTGATTCTTCCTGTTGCAATCTCCGCCATTCAGTAGGGTTATAAAGTTCAGGGTTTCCGGCCTTAGCAACCATCATCGCTACCAAGCTATCTTTATCCAGTTCTTTTTCTTTAACCTTTACTTTTTCGACGTTTCCGTCAGCGTCATAGATTGTTTCTGTTTCCTTTAGCGTTCTGACCGTCAGTTTGCTCGCTAAG,P008EFASP20_S20_L001_R_001 Copy,urn:local:.:8i…
284	M00212:125:000000000-JJPTF:1:2114:22128:16580 2:N:0:CGTACTAG+ACTGCATA (reversed): GAATCTGT--TAAG--CCG--GCGCCTAGCAAGCCA---AAGA-C-CTT---TAAA-A-AAGGAA-AAAATGTCTATATTTACA-ATG	1	0	0	M00212:125:000000000-JJPTF:1:2104:9183:4489 1:N:0:CGTACTAG+AAGGAGTA (reversed): GAATCTGT-------------------------------------------------TAAGCCGAAGCCGTCAAAA----CCA	0	0	1											M00212:125:000000000-JJPTF:1:1102:19295:2686 1:N:0:CGTACTAG+ACTGCATA,Mon Jun 27 15:28:57 EDT 2022,,,,GTGTATTTACATCTATCTTATTGGTAGTAGCTGGAGTATTAAACGTTTTGAATTGAAACAATAGGTGTGCTGATTGACGGTGCTTAAATGTCATAGAGTTGACAGCCAAGCATAGGGTGCAAGGTGACGGGAATGCCTTAGTTAAATGAGTGTCGCCAACTAACAGCCCTTTTATTTATAGGATATAGCCAAATTGGTATGTGGTAGGCAGAGTCGCAATCTGGTACTGGTTCGATTCCAGTTGTCCTAGT,P008EFASP10_S14_L001_R_001,urn:local:.:5go2-ez…	M00212:125:000000000-JJPTF:1:1102:9841:3408 1:N:0:CGTACTAG+AAGGAGTA,Mon Jun 27 15:23:28 EDT 2022,,,,GTTATATCTTCTCCATATGTATGAACTTCATCAAATATATTGAGTGAACTGTTACCACCTTGCGCTCGCAAAGTATCATTTGTTTGCTTTTTGAAAGTCGTTTTAAAAGAAGTAAACTCTAGCCCTTGTTTTGTACTCTTGAAAATCTTGTTTTCATTGTACACTCTTAATGTATCACTTGCTTCCGTTTGATTCCTAACTTGGTCAAATACGTGTCTAGCCTGTGTATTATCATATGCAATAACTAAG,P008EFASP20_S20_L001_R_001 Copy,urn:local:.:8j-ez…
285	M00212:125:000000000-JJPTF:1:1109:7891:8053 1:N:0:CGTACTAG+ACTGCATA (reversed): GAATCTGT--C--G--CTA--ACGCCGGTGACTTAG---AAGA-T-CTT---AACA-CGAAGTTT-CCGCCGAAGCCGTCAAAA-CCA	0	1	0	M00212:125:000000000-JJPTF:1:2110:10320:7390 2:N:0:CGTACTAG+AAGGAGTA (reversed): GAATCTGT-------------------------------------------------TAAGCCGAAGCCGTCAAAA----CCA	0	0	1											M00212:125:000000000-JJPTF:1:1102:19295:2686 2:N:0:CGTACTAG+ACTGCATA,Mon Jun 27 15:28:57 EDT 2022,,,,CTATATCCTGTTATTATATGCTTTCGACTTCTATGACGTACTAACATATAATAAAATAAAGGAGAACTAGGACAACTGGAATCGAACCAGTACCAGATTGCGACTCTGCCTACCACATACCAATTTGGCTATATCCTATAAATAAAAGGGCTGTTAGTTGGCGACACTCATTTAACTAAGGCATTCCCGTCACCTTGCACCCTATGCTTGGCTGTCAACTCTATGACATTTAAGCACCGTCAATCAGCACA,P008EFASP10_S14_L001_R_001,urn:local:.:5go3-ez…	M00212:125:000000000-JJPTF:1:1102:9841:3408 2:N:0:CGTACTAG+AAGGAGTA,Mon Jun 27 15:23:28 EDT 2022,,,,CAATATGGTGGAGAGAGCTTAGTTATTGCATATGATAATACACAGGCTAGACACGTATTTGACCAAGTTAGGAATCAAACGGAAGCAAGTGATACATTAAGAGTGTACAATGAAAACAAGATTTTCAAGAGTACAAAACAAGGGCTAGAGTTTACTTCTTTTAAAACGACTTTCAAAAAGCAAACAAATGATACTTTGCGAGCGCAAGGTGGTAACAGTTCACTCAATATATTTGATGAAGTTCATACATA,P008EFASP20_S20_L001_R_001 Copy,urn:local:.:8k-…
286	M00212:125:000000000-JJPTF:1:1101:14900:3933 2:N:0:CGTACTAG+ACTGCATA (reversed): GAATCTGT--T--A--AGC--CGACGCCTAGCAAGC---CAAA-A-ACC---TTTA-AAAAAGGA-AAAAATGTCTATATGTAC-A--	1	0	0	M00212:125:000000000-JJPTF:1:1109:9516:10949 1:N:0:CGTACTAG+AAGGAGTA (reversed): GTCACTTAC--GCTAACGCCGGTGACTTA--GAAGA-T-CTT--AACACGAAGTT--TCCGCCGAAGCCGTCAAAA----CCA	0	1	0											M00212:125:000000000-JJPTF:1:1102:12140:2688 1:N:0:CGTACTAG+ACTGCATA,Mon Jun 27 15:28:57 EDT 2022,,,,GTGTATTATCATATGCAATAACTAAGCTCTCTCCACCATATTGTCCGCCTAAAATCATCCAGTTAAGCACGCGCGTAGCCATTAAACTTGACTTACCAGAACCACGTCCTAGGTTAAGGAAAATTTCATTAACTAGGTTGACCTGAATTCCTTTTTCATCTACCATATCATAGCCTAACATTAACTCATACCACCATCGCTGTGTAGGCAATAGCTCAATTTTCATTAGGTTTCCAGTAGTCAGGTAGAAG,P008EFASP10_S14_L001_R_001,urn:local:.:5go4-ez…	M00212:125:000000000-JJPTF:1:1102:16329:3417 1:N:0:CGTACTAG+AAGGAGTA,Mon Jun 27 15:23:28 EDT 2022,,,,TCATTACAGTTACAGCACAAGCGAACGAAAAAAATACACGAACAGCAAGCACAGCAAAAGGCGACAAGAAAATTATTTCAGTTCCATTGTTTGAAAAAGAAAAGGGATCTAACGTAAAAGTCGCGTACGGTTCAGCATTCTTGCCTGACTTCATTCAATTAGGCGACACCATAACGGTAAGCGGTCGTGTACAAGCTAAGGAATCAGGCGAATACGTAAACTATAACTTTGTTTTTCCTACTGTTGAAAAA,P008EFASP20_S20_L001_R_001 Copy,urn:local:.:8l…
287	M00212:125:000000000-JJPTF:1:2111:17399:27510 2:N:0:CGTACTAG+ACTGCATA: GTCACTTA--C--G--CTA--ACGCCGGTGACTTAG---AAGA-T-CTT---AACA-CGAAGTTT-CCGCCGAAGCCGTCAAAA-CCA	1	0	0	M00212:125:000000000-JJPTF:1:2114:4719:22124 2:N:0:CGTACTAG+AAGGAGTA (reversed): GAATCTGT-------------------------------------------------TAAGCCGAAGCCGTCAAAA----CCA	0	0	1											M00212:125:000000000-JJPTF:1:1102:12140:2688 2:N:0:CGTACTAG+ACTGCATA,Mon Jun 27 15:28:57 EDT 2022,,,,GTGTTACACAAGCTATTGAATGGATACAAGACAACTTCTACCTGACTACTGGAAACCTAATGAAAATTGAGCTATTGCCTACACAGCGATGGTGGTATGAGTTAATGTTAGGCTATGATATGGTAGATGAAAAAGGAATTCAGGTCAACCTAGTTAATGAAATTTTCCTTAACCTAGGACGTGGTTCTGGTAAGTCAAGTTTAATGGCTACGCGCGTGCTTAACTGGATGATTTTAGGCGGACAATATGGG,P008EFASP10_S14_L001_R_001,urn:local:.:5go5-ez…	M00212:125:000000000-JJPTF:1:1102:16329:3417 2:N:0:CGTACTAG+AAGGAGTA,Mon Jun 27 15:23:28 EDT 2022,,,,CTATTATCATTAGGGATAAATACTTTTTCAACAGTAGGAAAAACAAAGTTATAGTTTACGTATTCGCCTGATTCCTTAGCTTGTACACGACCGCTTACCGTTATGGTGTCGCCTAATTGAATGAAGTCAGGCAAGAATGCTGAACCGTACGCGACTTTTACGTTAGATCCCTTTTCTTTTTCAAACAATGGAACTGAAATAATTTTCTTGTCGCCTTTTGCTGTGCTTGCTGTTCGTGTATTTTTTTCGTT,P008EFASP20_S20_L001_R_001 Copy,urn:local:.:8m…
288	M00212:125:000000000-JJPTF:1:1114:19203:23215 2:N:0:CGTACTAG+ACTGCATA (reversed): GAATCTGT--------------------------------------------------------T-AAGCCGAAGCCGTCAAAA-CCA	1	0	1	M00212:125:000000000-JJPTF:1:2104:23744:25519 2:N:0:CGTACTAG+AAGGAGTA (reversed): GAATCTGT-------------------------------------------------TAAGCCGAAGCCGTCAAAA----CCA	0	0	1											M00212:125:000000000-JJPTF:1:1102:14138:2695 1:N:0:CGTACTAG+ACTGCATA,Mon Jun 27 15:28:57 EDT 2022,,,,CCTATGCAGGATACAGCTTACTACTTCACTCCGCAAGATACCAAACTAACAGACTTTAATTTATCTGTATTTAACAAAAATAGAACTTATGTAGGAATTGACCTATCCTTAATTGGCGATTTAACCGCTGTGTCGTTCGTTTGTGAGTTAGAGGGTAAAACTTACAGTTATACGCTAACTTTCTCTGTACGGTCTCAATATGAGCAACTAGACACAGAACAACAAGAGTTATGGACTGAATTCGTTGACAG,P008EFASP10_S14_L001_R_001,urn:local:.:5go6-ez…	M00212:125:000000000-JJPTF:1:1102:17045:3431 1:N:0:CGTACTAG+AAGGAGTA,Mon Jun 27 15:23:28 EDT 2022,,,,CATTAATAGCTCCTGATACTTTTTCAATCGTACCTGTTACGCCACCAAGAACTCTGTCTATCGTGTCTTTGATTCCTCCGAATATCCCACTAAAGAAGTCTCCGAGCCCTTTAAATACTCCTGTTATTGCGTTATAAGCATTAGAAGCAAAGCCACCAAAAGCGCTGAATACTCCACTAACTGCATTTTTAGCACCGTTGAATACTCCACTAAAGAAGCCACCAACTCCGCTAAATACACCTGAAATTCTT,P008EFASP20_S20_L001_R_001 Copy,urn:local:.:8n…
289	M00212:125:000000000-JJPTF:1:1103:27385:13474 1:N:0:CGTACTAG+ACTGCATA (reversed): GAATCTGT--TAAG--CCG--ACGCCTAGCAAGCCA---AAGA-C-CTT---TAAA-A-AAGGAA-AAAATGTCTATATTTACA-ATG	1	0	0	M00212:125:000000000-JJPTF:1:1112:27431:21001 2:N:0:CGTACTAG+AAGGAGTA (reversed): GAATCTGT-------------------------------------------------TAAGCCGAAGCCGTCAAAA----CCA	0	0	1											M00212:125:000000000-JJPTF:1:1102:14138:2695 2:N:0:CGTACTAG+ACTGCATA,Mon Jun 27 15:28:57 EDT 2022,,,,GTATCAAGTAAGATTAGTTCGCCTCTGTCAACGAATTCAGTCCATAACTCTTGTTGTTCTGTGTCTAGTTGCTCATATTGAGACCGTACAGAGAAAGTTAGCGTATAACTGTAAGTTTTACCCTCTAACTCACAAACGAACGACACAGCGGTTAAATCGCCAATTAAGGATAGGTCAATTCCTACATAAGTTCTATTTTTGTTAAATACAGATAAATTAAAGTCTGTTAGTTTGGTATCTTGCGGAGTGAA,P008EFASP10_S14_L001_R_001,urn:local:.:5go7-ez…	M00212:125:000000000-JJPTF:1:1102:17045:3431 2:N:0:CGTACTAG+AAGGAGTA,Mon Jun 27 15:23:28 EDT 2022,,,,GCTTCAAGTGCTTGGTCAAGAATTTCAGGTGTATTTAGCGGAGTTGGTGGCTTCTTTAGTGGAGTATTCAACGGTGCTAAAAATGCAGTTAGTGGAGTATTCAGCGCTTTTGGTGGCTTTGCTTCTAATGCTTATAACGCAATAACAGGAGTATTTAAAGGGCTCGGAGACTTCTTTAGTGGGATATTCGGAGGAATCAAAGACACGATAGACATAGTTCTTGGTGGCGTAACAGGTACGATTGAAAATGG,P008EFASP20_S20_L001_R_001 Copy,urn:local:.:8o…
290	M00212:125:000000000-JJPTF:1:1111:13594:8898 2:N:0:CGTACTAG+ACTGCATA: GAATCTGT--------------------------------------------------------T-AAGCCGAAGCCGTCAAAA-CCA	1	0	1	M00212:125:000000000-JJPTF:1:2108:5073:22507 1:N:0:CGTACTAG+AAGGAGTA (reversed): GAATCTGT-------------------------------------------------TAAGCCGAAGCCGTCAAAA----CCA	0	0	1											M00212:125:000000000-JJPTF:1:1102:10803:2701 1:N:0:CGTACTAG+ACTGCATA,Mon Jun 27 15:28:57 EDT 2022,,,,CAGCACACCTATTGTTTCAATTCAAAACGTTTAATACTCCAGCTACTACCAATAAGATAGATGTAAATACACTTAGCATAATAGCTAGATAGTCATGGCGATAATACCACTCTTTAAAGTTGGTAACCGAACCTACACCATATAAAATGCCTAGAAT,P008EFASP10_S14_L001_R_001,urn:local:.:5go8-ezqir1f	M00212:125:000000000-JJPTF:1:1102:15053:3432 1:N:0:CGTACTAG+AAGGAGTA,Mon Jun 27 15:23:28 EDT 2022,,,,TTTATTCCCTGTAATGGACTTTGAGCGATACAGAACTCGTATAATTGAAAAAGGTCAAATGGAGCTAATC,P008EFASP20_S20_L001_R_001 Copy,urn:local:.:8p-ezqi1p7
291	M00212:125:000000000-JJPTF:1:1102:9289:9087 2:N:0:CGTACTAG+ACTGCATA (reversed): GTCACTTA--C--G--CTA--ACGCCGGTGACTTAG---AAGA-T-CTT---AACA-CGAAGTTT-CCGCCGAAGCCGTCAAAA-CCA	1	0	0	M00212:125:000000000-JJPTF:1:2114:25693:16675 2:N:0:CGTACTAG+AAGGAGGA (reversed): GAATCGGGC--GCTAACGCCGGTGACTTA--GAAGA-T-CTT--AACACGAAGTT--TCCGCCGAAGACGCCAAAC----CCA	0	1	0											M00212:125:000000000-JJPTF:1:1102:10803:2701 2:N:0:CGTACTAG+ACTGCATA,Mon Jun 27 15:28:57 EDT 2022,,,,ATTCTAGGCATTTTATATGGTGTAGGTTCGGTTACCAACTTTAAAGAGTGGTATTATCGCCATGACTATCTAGCTATTATGCTAAGTGTATTTACATCTATCTTATTGGTAGTAGCTGGAGTATTAAACGTTTTGAATTGAAACAATAGGTGTGCTG,P008EFASP10_S14_L001_R_001,urn:local:.:5go9-ezqir1f	M00212:125:000000000-JJPTF:1:1102:15053:3432 2:N:0:CGTACTAG+AAGGAGTA,Mon Jun 27 15:23:28 EDT 2022,,,,GATTAGCTCCATTTGACCTTTTTCAATTATACGAGTTCTGTATCGCTCAAAGTCCATTACAGGGAATAAA,P008EFASP20_S20_L001_R_001 Copy,urn:local:.:8q-ezqi1p7
292	M00212:125:000000000-JJPTF:1:1111:12386:17584 1:N:0:CGTACTAG+ACTGCATA: GTCACTTA--C--G--CTA--ACGCCGGTGACTTAG---AAGA-T-CTT---AACA-CGAAGTTT-CCGCCGAAGCCGTCAAAA-CCA	1	0	0	M00212:125:000000000-JJPTF:1:1110:26682:14898 1:N:0:CGTACTAG+AAGGAGTA (reversed): GAATCTGT-------------------------------------------------TAAGCCGAAGCCGTCAAAA----CCA	0	0	1											M00212:125:000000000-JJPTF:1:1102:15009:2702 1:N:0:CGTACTAG+ACTGCATA,Mon Jun 27 15:28:57 EDT 2022,,,,GAATTACACGTTTGAAGTTACTCTTTCAAGATGTAACATTTTTACTGGTGGCTCATGCAAATAAATCAGCTTATGCAAACTCAATGGACGATAAAGCCTATATGGTAAAGCCTAGCGATGCCTTAGGCGGTTCTACTCTTACAGCTTGGGCGGAGTTTATGCTGATGTTAAGCCCTAAACGTGGAAAACATAACGACTTCTCTAAGCTATCAGTAAAAGCGCGTGGTTACCAGTTTGATGATGATTTAAA,P008EFASP10_S14_L001_R_001,urn:local:.:5goa-ezq…	M00212:125:000000000-JJPTF:1:1102:9369:3458 1:N:0:CGTACTAG+AAGGAGTA,Mon Jun 27 15:23:28 EDT 2022,,,,ACTTTTACGTTAGATCCCTTTTCTTTTTCAAACAATGGAACTGAAATAATTTTCTTGTCGCCTTTTGCTGTGCTTGCTGTTCGTGTATTTTTTTCGTTCGCTTGTGCTGTAACTGTAATGA,P008EFASP20_S20_L001_R_001 Copy,urn:local:.:8r-ezqi1p7
293	M00212:125:000000000-JJPTF:1:2101:19734:9377 2:N:0:CGTACTAG+ACTGCATA (reversed): GAATCTGT--------------------------------------------------------T-AAGCCGAAGCCGTCAAAA-CCA	0	0	1	M00212:125:000000000-JJPTF:1:2106:7025:22581 2:N:0:CGTACTAG+AAGGAGTA: GAATCTGT-------------------------------------------------TAAGCCGAAGCCGTCAAAA----CCA	0	0	1											M00212:125:000000000-JJPTF:1:1102:15009:2702 2:N:0:CGTACTAG+ACTGCATA,Mon Jun 27 15:28:57 EDT 2022,,,,ACCTTTCCTTGCTCTTTAGCTAAGTCTAAGAAAGCCTGTGCCGATTCTTTCGTTACTTCTTTAGGAGTTTCCCTTTTTACTTTTTCAACTAGTTCACTATCAGGTTCTTTTTTTGATTTATTAACGCAAGAAAATACTGAATCAACATAAGAAAAGTTTAAATCATCATCAAACTGGTAACCACGCGCTTTTACTGATAGCTTAGAGAAGTCGTTATGTTTTCCACGTTTAGGGCTTAACATCAGCATAAA,P008EFASP10_S14_L001_R_001,urn:local:.:5gob-ez…	M00212:125:000000000-JJPTF:1:1102:9369:3458 2:N:0:CGTACTAG+AAGGAGTA,Mon Jun 27 15:23:28 EDT 2022,,,,TCATTACAGTTACAGCACAAGCGAACGAAAAAAATACACGAACAGCAAGCACAGCAAAAGGCGACAAGAAAATTATTTCAGTTCCATTGTTTGAAAAAGAAAAGGGATCTAACGTAAAAGT,P008EFASP20_S20_L001_R_001 Copy,urn:local:.:8s-ezqi1p7
294	M00212:125:000000000-JJPTF:1:1106:4234:11716 2:N:0:CGTACTAG+ACTGCATA (reversed): GAATCTGT--C--G--CTA--ACGCCGGTGACTTAG---AAGA-T-CTT---AACA-CGAAGTTT-CCGCCGAAGCCGTCAAAA-CCA	1	0	0	M00212:125:000000000-JJPTF:1:1114:18337:9594 1:N:0:CGTACTAG+AAGGAGTA (reversed): GAATCTGT-------------------------------------------------TAAGCCGAAGCCGTCAAAA----CCA	0	0	1											M00212:125:000000000-JJPTF:1:1102:17535:2704 1:N:0:CGTACTAG+ACTGCATA,Mon Jun 27 15:28:57 EDT 2022,,,,AGGCTGGAAAGCGAAATAAAGCAAGTCGAGGGTGCTATTAAATCAGGTTCTTGGCATATTGACGCTAAAATGGATACTAAAGGCGTTAATAGCGGAATTGACGGTATGAAGTCACGATTTAGCGGTCTTAGAGAGATTGCGGCAGGTGCATTCAGGCAAAT,P008EFASP10_S14_L001_R_001,urn:local:.:5goc-ezqir1f	M00212:125:000000000-JJPTF:1:1102:10826:3471 1:N:0:CGTACTAG+AAGGAGTA,Mon Jun 27 15:23:28 EDT 2022,,,,TTATATTTTGCTTTCTATTTGTTTACAACAAAGGGACTGATAAAACGAAAGATATTGTTTTTCCGTTCATTGAAGTGTTGTTTGGATTACCTACTACAATACCACTTGGAGACATGTTGATTAAAGATAACGACAGGTTTCCATGAGAATAAAATGTACCAGCA,P008EFASP20_S20_L001_R_001 Copy,urn:local:.:8t-ezqi1p8
295	M00212:125:000000000-JJPTF:1:2103:26924:18980 1:N:0:CGTACTAG+ACTGCATA (reversed): GAATCTGT--TAAG--CCG--ACGCCTAGCAAGCCA---AAGA-C-CTT---TAAA-AAAGGAAA-AAATGTCTATATTTAC------	1	0	0	M00212:125:000000000-JJPTF:1:2105:11370:22409 2:N:0:CGTACTAG+AAGGAGTA (reversed): GAATCTGTC--GCTAACGCCGGTGACTTA--GAAGA-T-CTT--AACACGAAGTT--TCCGCCGAAGCCGTCAAAA----CCA	0	1	0											M00212:125:000000000-JJPTF:1:1102:17535:2704 2:N:0:CGTACTAG+ACTGCATA,Mon Jun 27 15:28:57 EDT 2022,,,,ATTTGCCTGAATGCACCTACCGCAATCTCTCTAAGACCGCTAAATCGTGACTTCATACCGTCAATTCCGCTATTAACGCCTTTAGTATCCATTTTAGCGTCAATATGCCAAGAACCTGATTTAATAGCACCCTCGACTTGCTTTATTTCGCTTTCCAGCCT,P008EFASP10_S14_L001_R_001,urn:local:.:5god-ezqir1f	M00212:125:000000000-JJPTF:1:1102:10826:3471 2:N:0:CGTACTAG+AAGGAGTA,Mon Jun 27 15:23:28 EDT 2022,,,,TGCTGGTACATTTTATTCTCATGGAAACCTGTCGTTATCTTTAATCAACATGTCTCCAAGTGGTATTGTAGTAGGTAATCCAAACAACACTTCAATGAACGGAAAAACAATATCTTTCGTTTTATCAGTCCCTTTGTTGTAAACAAATAGAAAGCAAAATATAA,P008EFASP20_S20_L001_R_001 Copy,urn:local:.:8u-ezqi1p8
296	M00212:125:000000000-JJPTF:1:2103:19106:5317 2:N:0:CGTACTAG+ACTGCATA: GAATCTGT--TAAG--CCG--ACGCCTAGCAAGCCA---AAGA-C-CTT---TAAA-A-AAGGAA-AAAATGTCTATATTTACA-ATG	1	0	0	M00212:125:000000000-JJPTF:1:2114:6927:17890 1:N:0:CGTACTAG+AAGGAGTA (reversed): GAATCTGT-------------------------------------------------TAAGCCGAAGCCGTCAAAA----CCA	0	0	1											M00212:125:000000000-JJPTF:1:1102:18075:2717 1:N:0:CGTACTAG+ACTGCATA,Mon Jun 27 15:28:57 EDT 2022,,,,GTCAAGATGTTTCTAATTTAGCACGAGCAATCAGACGAGAATTTGACCTAGGGAGGGCTTAATGGTAAGACAGTATAAAATACATACCAACTTAGACGGAACAGACGATAAAGTTTGGGACGTAACAAATGGAAAAGTTAGATTTTACCAGCCCTCTAATTTAGGGTTACAATCAACTAATAATATCTGGCAAAGTAATGGTA,P008EFASP10_S14_L001_R_001,urn:local:.:5goe-ezqir1f	M00212:125:000000000-JJPTF:1:1102:21250:3476 1:N:0:CGTACTAG+AAGGAGTA,Mon Jun 27 15:23:28 EDT 2022,,,,ACTTTAATTTATCTGTATTTAACAAAAATAGAACTTATGTAGGAATTGACCTATCCTTAATTGGCGATTTAACCGCTGTGTCGTTCGTTTGTGAGTTAGAGGGTAAAACTTACAGTTATACGCTAACTTTCTCTGTACGGTCTCAATA,P008EFASP20_S20_L001_R_001 Copy,urn:local:.:8v-ezqi1p8
297	M00212:125:000000000-JJPTF:1:1101:10340:26617 2:N:0:CGTACTAG+ACTGCATA (reversed): GTCACTTA--C--G--CTA--ACGCCGGTGACTTAG---AAGA-T-CTT---AACA-CGAAGTTT-CCGCCGAAGCCGTCAAAA-CCA	1	0	0	M00212:125:000000000-JJPTF:1:2114:6927:17890 2:N:0:CGTACTAG+AAGGAGTA: GAATCTGT-------------------------------------------------TAAGCCGAAGCCGTCAAAA----CCA	0	0	1											M00212:125:000000000-JJPTF:1:1102:18075:2717 2:N:0:CGTACTAG+ACTGCATA,Mon Jun 27 15:28:57 EDT 2022,,,,TACCATTACTTTGCCAGATATTATTAGTTGATTGTAACCCTAAATTAGAGGGCTGGTAAAATCTAACTTTTCCATTTGTTACGTCCCAAACTTTATCGTCTGTTCCGTCTAAGTTGGTATGTATTTTATACTGTCTTACCATTAAGCCCTCCCTAGGTCAAATTCTCGTCTGATTGCTCGTGCTAAATTAGAAACATCTTGAC,P008EFASP10_S14_L001_R_001,urn:local:.:5gof-ezqir1f	M00212:125:000000000-JJPTF:1:1102:21250:3476 2:N:0:CGTACTAG+AAGGAGTA,Mon Jun 27 15:23:28 EDT 2022,,,,TATTGAGCACGTACAGAGACAGCTAGCGTATAACTGTAAGTTTTACAGTCCAACCCCCAAACGAACGACACAACGGCTAAATCGCAAATTAAGACTAGATAAATTCCTACATACGTTCTCTTTTTGTTAACTAAAGATAAATTAAAGTCAGTCTCTTATACACATTTGACGATGCAGACGATACACCTTGCGTAGATCTCACGCCACTGGCCGTTACGAAACAACACACATAGTCACAACAGACAGTACA,P008EFASP20_S20_L001_R_001 Copy,urn:local:.:8w-…
298	M00212:125:000000000-JJPTF:1:1112:12400:8057 1:N:0:CGTACTAG+ACTGCATA: GTCACTTA--C--G--CTA--ACGCCGGTGACTTAG---AAGA-T-CTT---AACA-CGAAGTTT-CCGCCGAAGCCGTCAAAA-CCA	1	0	0	M00212:125:000000000-JJPTF:1:1110:26682:14898 2:N:0:CGTACTAG+AAGGAGTA: GAATCTGT-------------------------------------------------TAAGCCGAAGCCGTCAAAA----CCA	0	0	1											M00212:125:000000000-JJPTF:1:1102:19588:2722 1:N:0:CGTACTAG+ACTGCATA,Mon Jun 27 15:28:57 EDT 2022,,,,GAATTGACCTATCCTTAATTGGCGATTTAACCGCTGTGTCGTTCGTTTGTGAGTTAGAGGGTAAAACTTACAGTTATACGCTAACTTTCTCTGTACGGTCTCAATATGAGCAACTAGACACAGAACAACAAGAGTTATGGACTGAATTCGTTGACAGAGGCGAACTAATCTTACTTGATACGGAAT,P008EFASP10_S14_L001_R_001,urn:local:.:5gog-ezqir1f	M00212:125:000000000-JJPTF:1:1102:9848:3481 1:N:0:CGTACTAG+AAGGAGTA,Mon Jun 27 15:23:28 EDT 2022,,,,ACCTAAAGTTAGCAAGGCTTTATATTCTTCACTATCTTTTTTGACTTCAAGTGCAAATTTTTTATTTCCGTTTAATTCATTTGCTTTACCTGCATAATATAATGGAGTGCTGTCGGTTCTATCAGAAAAGTTATAAAACTTAAATTTAGGAACAATAACTTCATAACCATTAATAACAGCGTCTAACATTTTTCCTTTTTCATCAAGAGTGAATGGTTCTTTTTCGCCTTTTTCATAACATTTTCC,P008EFASP20_S20_L001_R_001 Copy,urn:local:.:8x-ezqi1…
299	M00212:125:000000000-JJPTF:1:2114:4975:10582 2:N:0:CGTACTAG+ACTGCATA (reversed): -------A--C--G--CTA--ACGCCGGTGACTTAG---AAGA-T-CTT---AACA-CGAAGTGT-CCGCCGAAGCCGTCAAAA-CCA	1	0	0	M00212:125:000000000-JJPTF:1:2106:21393:3215 1:N:0:CGTACTAG+AAGGAGTA: GTCACTTAC--GCTAACGCCGGTGACTTA--GAAGA-T-CTT--AACACGAAGTT--TCCGCCGAAGCCGTCAAAA----CCA	0	1	0											M00212:125:000000000-JJPTF:1:1102:19588:2722 2:N:0:CGTACTAG+ACTGCATA,Mon Jun 27 15:28:57 EDT 2022,,,,ATTCCGTATCAAGTAAGATTAGTTCGCCTCTGTCAACGAATTCAGTCCATAACTCTTGTTGTTCTGTGTCTAGTTGCTCATATTGAGACCGTACAGAGAAAGTTAGCGTATAACTGTAAGTTTTACCCTCTAACTCACAAACGAACGACACAGCGGTTAAATCGCCAATTAAGGATAGGTCAATTC,P008EFASP10_S14_L001_R_001,urn:local:.:5goh-ezqir1f	M00212:125:000000000-JJPTF:1:1102:9848:3481 2:N:0:CGTACTAG+AAGGAGTA,Mon Jun 27 15:23:28 EDT 2022,,,,GGAAAATGTTATGAAAAAGGCGAAAAAGAACCATTCACTCTTGATGAAAATGGAAAAATGTTAGACGCTGTTATTAATGGTTATGAAGTTATTGTTCCTAAATTTAAGTTTTATAACTTTTCTGATAGAACCGACAGCACTCCATTATATTATGCAGGTAAAGCAAATGAATTAAACGGAAATAAAAAATTTGCACTTGAAGTCAAAAAAGATAGTGAAGAATATAAAGCCTTGCTAACTTTAGGT,P008EFASP20_S20_L001_R_001 Copy,urn:local:.:8y-ezqi1…
300	M00212:125:000000000-JJPTF:1:1107:17697:3159 2:N:0:CGTACTAG+ACTGCATA (reversed): GAATCTGT--TAAG--CCG--ACGCCTAGCAAGCCA---AAGA-C-CTT---TAAA-A-AAGGAA-AAAATGTCTATATTTACA-ATG	1	0	0	M00212:125:000000000-JJPTF:1:2114:24618:6940 2:N:0:CGTACTAG+AAGGAGTA: GAATCTGTC--GCTAACGCCGGTGACTTA--GAAGA-T-CTT--AACACGAAGTT--TCCGCCGAAGCCGTCA----------	0	1	0											M00212:125:000000000-JJPTF:1:1102:15456:2726 1:N:0:CGTACTAG+ACTGCATA,Mon Jun 27 15:28:57 EDT 2022,,,,GGCTTATGAGACATACAATAAGATTGTTGAAGCTGGTACAATTATACAAGGAGCTTTCAATGCTATAATGGCTGTCAACCCATTTGTACTTCTTGGAATAGCAATCGCCGCTGTCGTTGCTGGTCTAGTTTACTTCTTTACTCAAACAGAAACAGGTAAAAA,P008EFASP10_S14_L001_R_001,urn:local:.:5goi-ezqir1f	M00212:125:000000000-JJPTF:1:1102:14435:3500 1:N:0:CGTACTAG+AAGGAGTA,Mon Jun 27 15:23:28 EDT 2022,,,,ACGAACGACTTGCTAAACGTGCAGAGAAGGCCCAAAAATTGCTTGACACGGAGCTTCTGAAAGATAGCTACATCGAAACACTTGAAATGTTTAGTAAATTCAATTCAGCAAAATATAATATGTGGGACGAACCAGAAACTCCTGATA,P008EFASP20_S20_L001_R_001 Copy,urn:local:.:8z-ezqi1pa
301	M00212:125:000000000-JJPTF:1:2112:2970:19518 2:N:0:CGTACTAG+ACTGCATA (reversed): GAATCTGT--------------------------------------------------------T-AAGCCGAAGCCGTCAAAA-CCA	0	0	1	M00212:125:000000000-JJPTF:1:1107:12666:21497 1:N:0:CGTACTAG+AAGGAGTA: GAATCTGT-------------------------------------------------TAAGCCGAAGCCGTCAAAA----CCA	0	0	1											M00212:125:000000000-JJPTF:1:1102:15456:2726 2:N:0:CGTACTAG+ACTGCATA,Mon Jun 27 15:28:57 EDT 2022,,,,TTTTTACCTGTTTCTGTTTGAGTAAAGAAGTAAACTAGACCAGCAACGACAGCGGCGATTGCTATTCCAAGAAGTACAAATGGGCTGACAGCCATTATAGCATTGAAAGCTCCTTGTATAATTGTACCAGCTTCAACAATCTTATTGTATGTCTCATAAGCC,P008EFASP10_S14_L001_R_001,urn:local:.:5goj-ezqir1f	M00212:125:000000000-JJPTF:1:1102:14435:3500 2:N:0:CGTACTAG+AAGGAGTA,Mon Jun 27 15:23:28 EDT 2022,,,,TATCAGGAGTTTCTGGTTCGTCCCACATATTATATTTTGCTGAATTGAATTTACTAAACATTTCAAGTGTTTCGATGTAGCTATCTTTCAGAAGCTCCGTGTCAAGCAATTTTTGGGCCTTCTCTGCACGTTTAGCAAGTCGTTCGT,P008EFASP20_S20_L001_R_001 Copy,urn:local:.:90-ezqi1pa
302	M00212:125:000000000-JJPTF:1:2109:29008:14949 2:N:0:CGTACTAG+ACTGCATA (reversed): GAATCTGT--C--G--CTA--ACGCCGGTGACTTAG---AAGA-T-CTT---AACA-CGAAGTTT-CCGCCGAAGCCGTCAAAA-CCA	1	0	0	M00212:125:000000000-JJPTF:1:1107:12666:21497 2:N:0:CGTACTAG+AAGGAGTA (reversed): GAATCTGT-------------------------------------------------TAAGCCGAAGCCGTCAAAA----CCA	0	0	1											M00212:125:000000000-JJPTF:1:1102:18138:2728 1:N:0:CGTACTAG+ACTGCATA,Mon Jun 27 15:28:57 EDT 2022,,,,GAATATGCAAGAGGGTTCGAGTTACAACGGTTTGACACCAGTTGATAACAAGACGGAAATTGTAGAACTTAAAAAAGATTATTCCGTTTTAAACAAAGATGAAATTGACCTCATTAAATCGGAACTTTTGACAGGTTACTTTATGAATGAAAATATTTTGCTTGGTACTGCAACACAAGAACAGCAAATTTATTTTTATAACTCTACTAT,P008EFASP10_S14_L001_R_001,urn:local:.:5gok-ezqir1f	M00212:125:000000000-JJPTF:1:1102:8572:3502 1:N:0:CGTACTAG+AAGGAGTA,Mon Jun 27 15:23:28 EDT 2022,,,,ACGCACTGCATAAAAACATAAAAAGGAAAATAAAAAATGAAATTAGATTATAACTCACGTGAGATTTTCTTTGGTAATGAAGCTCTAATCGTAGCTGATATGGCTAAGGGAAGTAGCGGAAAACCAGAGTTCACCAACCACAAAATCGTAACTGGTTTAGTATCAGTTGGTTCAATGGAAGACCAAGCGGAAACGAACAGTTATCCTGCTGATGATGGACCAGACCATGGAGTTAAAAAAGGTGCTACCTT,P008EFASP20_S20_L001_R_001 Copy,urn:local:.:91-…
303	M00212:125:000000000-JJPTF:1:1111:12386:17584 2:N:0:CGTACTAG+ACTGCATA (reversed): GTCACTTA--C--G--CTA--ACGCCGGTGACTTAG---AAGA-T-CTT---AACA-CGAAGTTT-CCGCCGAAGCCGTCAAAA-CCA	1	0	0	M00212:125:000000000-JJPTF:1:2101:17886:11286 1:N:0:CGTACTAG+AAGGAGTA: GAATCTGT-------------------------------------------------TAAGCCGAAGCCGTCAAAA----CCA	0	0	1											M00212:125:000000000-JJPTF:1:1102:18138:2728 2:N:0:CGTACTAG+ACTGCATA,Mon Jun 27 15:28:57 EDT 2022,,,,ATAGTAGAGTTATAAAAATAAATTTGCTGTTCTTGTGTTGCAGTACCAAGCAAAATATTTTCATTCATAAAGTAACCTGTCAAAAGTTCCGATTTAATGAGGTCAATTTCATCTTTGTTTAAAACGGAATAATCTTTTTTAAGTTCTACAATTTCCGTCTTGTTATCAACTGGTGTCAAACCGTTGTAACTCGAACCCTCTTGCATATTC,P008EFASP10_S14_L001_R_001,urn:local:.:5gol-ezqir1f	M00212:125:000000000-JJPTF:1:1102:8572:3502 2:N:0:CGTACTAG+AAGGAGTA,Mon Jun 27 15:23:28 EDT 2022,,,,TTTTTACCTCCATTCAAATAAATATCTGAATCAGTCGCTTGTACTGCCAAAGTCCATTGGATAGGGTCTACACCGTCAACTGAATCTGTTTCTGATTCTTTTGTTGCTTCTGCTGTTGGTGTCAAATGAGGATAAACAACTACGCGATAACCGTCAACAAATTCCCCTGTAACTTTATCACGCTTACGCCCTTTAATAAGGAATTGAACACATTTCGTTTTCCAATTACCAGTAGGAGACCAACCCAAGC,P008EFASP20_S20_L001_R_001 Copy,urn:local:.:92-e…
304	M00212:125:000000000-JJPTF:1:1101:5043:15206 1:N:0:CGTACTAG+ACTGCATA (reversed): GTCACTTA--C--G--CTA--ACGCCGGTGACTTAG---AAGA-T-CTT---AACA-CGAAGTTT-CCGCCGAAGCCGTCAAAA-CCA	1	0	0	M00212:125:000000000-JJPTF:1:2108:18840:15924 2:N:0:CGTACTAG+AAGGAGTA (reversed): GAATCTGT-------------------------------------------------TAAGCCGAAGCCGTCAAAA----CCA	0	0	1											M00212:125:000000000-JJPTF:1:1102:18757:2728 1:N:0:CGTACTAG+ACTGCATA,Mon Jun 27 15:28:57 EDT 2022,,,,CTTAAAACAAGTTAAAAAAGGCGATAAAATAGTCGTTAATGCAGGTACTAGGGCTAATTACACTAGCGGTTATCATGGCATGTACTTCTTAGTTGAAAAAAAGGGTATGCAAGACGTTAAAACAACATTGAAAAAAGGCGCTAATTATGCTAATTCAATGAAATTATAAAAGTAGAAAGTGGCTTAATTACATTTGATTGAAATTAACAATAATGGTATTTTTAATGAGTTTAGATAATTTTAGAAATAGA,P008EFASP10_S14_L001_R_001,urn:local:.:5gom-ez…	M00212:125:000000000-JJPTF:1:1102:23002:3515 1:N:0:CGTACTAG+AAGGAGTA,Mon Jun 27 15:23:28 EDT 2022,,,,ATCGTAGACAACCAGCTATTCAAGTTTGCAACTTTGAAAGAATTAATTGACTTGTATCATGAAAATATTAATGGTCCTATTTTTACACAGAATCAGCTTCTTGTTAAAATGGGCGAGCAACCAATTGAGGGTGGAGATGTTTACATAGCTAACCTTAATGCAGTTGCTGTTAAAAATCTAAGTGACCTACAAGG,P008EFASP20_S20_L001_R_001 Copy,urn:local:.:93-ezqi1pa
305	M00212:125:000000000-JJPTF:1:2108:9662:16238 2:N:0:CGTACTAG+ACTGCATA (reversed): GAATCTGT--TAAG--CCG--ACGCCTAGCAAGCCA---AAGA-C-CTT---TAAA-AAAGGAAA-AAATGTCTATATTTAC------	1	0	0	M00212:125:000000000-JJPTF:1:2110:15143:13564 2:N:0:CGTACTAG+AAGGAGTA: GAATCTGT-------------------------------------------------TAAGCCGAAGCCGTCAAAA----CCA	0	0	1											M00212:125:000000000-JJPTF:1:1102:18757:2728 2:N:0:CGTACTAG+ACTGCATA,Mon Jun 27 15:28:57 EDT 2022,,,,CCTACATACTTCGGATAGTCTGCAACCGTTACTTCGCCAGCTGAAGGCATCCAAGGAGTAGCGACTGAGCCTGGTTCTTGTTTTGGCTGAGGGAAGTCTTTATTGACCGTATCCCATATAATCGTTCTATTTCTAAAATTATCTAAACTCATTAAAAATACCATTATTGTTAATTTCAATCAAATGTAATTAAGCCACTTTCTACTTTTATAATTTCATTGAATTAGCATAATTAGCGCCTTTTTTCAATG,P008EFASP10_S14_L001_R_001,urn:local:.:5gon-ez…	M00212:125:000000000-JJPTF:1:1102:23002:3515 2:N:0:CGTACTAG+AAGGAGTA,Mon Jun 27 15:23:28 EDT 2022,,,,CCTTGTAGGTCACTTAGATTTTTAACAGCAACTGCATTAAGGTTAGCTATGTAAACATCTCCACCCTCAATTGGCTGCTCGCCCATTTTAACAAGAAGCTGATTCTGTGTAAAAATAGGACCATTAATATTTTCATGATACAAGTCAATTAATTCTTTCAAAGTTGCAAACTTGAATAGCTGGTTGTCTACGAT,P008EFASP20_S20_L001_R_001 Copy,urn:local:.:94-ezqi1pa
306	M00212:125:000000000-JJPTF:1:2110:27748:14905 2:N:0:CGTACTAG+ACTGCATA (reversed): GAAGCTGT--TAAG--CCG--ACGCCTAGCAAGCCA---AAGA-C-CTT---TAAA-AAAGGAAA-AAATGTCTATATTTAC------	1	0	0	M00212:125:000000000-JJPTF:1:1104:12955:24265 1:N:0:CGTACTAG+AAGGAGTA (reversed): GAATCTGT-------------------------------------------------TAAGCCGAAGCCGTCAAAA----CCA	0	0	1											M00212:125:000000000-JJPTF:1:1102:18239:2729 1:N:0:CGTACTAG+ACTGCATA,Mon Jun 27 15:28:57 EDT 2022,,,,AGACCGTACAGAGAAAGTTAGCGTATAACTGTAAGTTTTACCCTCTAACTCACAAACGAACGACACAGCGGTTAAATCGCCAATTAAGGATAGGTCAATTCCTACATAAGTTCTATTTTTGTTAAATACAGATAAATTAAAGTCTGTTAGTTTGGTATCTTGCGGAGTGAAGTAGTAAGCTGTATCCTGCATAGGCAAGCCCATATTAAACGCTAAGAACTTATTCTGTAACGCTGGGT,P008EFASP10_S14_L001_R_001,urn:local:.:5goo-ezqir1f	M00212:125:000000000-JJPTF:1:1102:15056:3532 1:N:0:CGTACTAG+AAGGAGTA,Mon Jun 27 15:23:28 EDT 2022,,,,GGATATAATATCCCCATAAAACTAAATATTTCATCTTTAATATCCCACCGGCTTAAACGGTCTATATTACTTTCTCCATAATAAGTGTAAGAAGTTCCTTTGATATACTTATAGTCT,P008EFASP20_S20_L001_R_001 Copy,urn:local:.:95-ezqi1pa
307	M00212:125:000000000-JJPTF:1:1101:13880:15587 2:N:0:CGTACTAG+ACTGCATA: GAATCTGT--TAAG--CCG--ACGCCTAGCAAGCCA---AAGA-C-CTT---TAAA-AAAGGAAA-AAATGTCTATATTTACAA-TGG	1	0	0	M00212:125:000000000-JJPTF:1:2102:23594:16744 1:N:0:CGTACTAG+AAGGAGTA: GAATCTGT-------------------------------------------------TAAGCCGAAGCCGTCAAAA----CCA	0	0	1											M00212:125:000000000-JJPTF:1:1102:18239:2729 2:N:0:CGTACTAG+ACTGCATA,Mon Jun 27 15:28:57 EDT 2022,,,,ACCCAGCGTTACAGAATAAGTTCTTAGCGTTTAATATGGGCTTGCCTATGCAGGATACAGCTTACTACTTCACTCCGCAAGATACCAAACTAACAGACTTTAATTTATCTGTATTTAACAAAAATAGAACTTATGTAGGAATTGACCTATCCTTAATTGGCGATTTAACCGCTGTGTCGTTCGTTTGTGAGTTAGAGGGTAAAACTTACAGTTATACGCTAACTTTCTCTGTACGGTCT,P008EFASP10_S14_L001_R_001,urn:local:.:5gop-ezqir1f	M00212:125:000000000-JJPTF:1:1102:15056:3532 2:N:0:CGTACTAG+AAGGAGTA,Mon Jun 27 15:23:28 EDT 2022,,,,AGACTATAAGTATATCAAAGGAACTTCTTACACTTATTATGGAGAAAGTAATATAGACCGTTTAAGCCGGTGGGATATTAAAGATGAAATATTTAGTTTTATGGGGATATTATATCC,P008EFASP20_S20_L001_R_001 Copy,urn:local:.:96-ezqi1pa
308	M00212:125:000000000-JJPTF:1:1101:23851:14253 1:N:0:CGTACTAG+ACTGCATA (reversed): GTCACTTA--C--G--CTA--ACGCCGGTGACTTAG---AAGA-T-CTT---AACA-CGAAGTTT-CCGCCGAAGCCGTCAAAA-CCA	1	0	0	M00212:125:000000000-JJPTF:1:1106:15601:26333 1:N:0:CGTACTAG+AAGGAGTA: GAATCTGT-------------------------------------------------TAAGCCGAAGCCGTCAAAA----CCA	0	0	1											M00212:125:000000000-JJPTF:1:1102:13451:2730 1:N:0:CGTACTAG+ACTGCATA,Mon Jun 27 15:28:57 EDT 2022,,,,TTATAGCATTGATAACAGGAGTTAAAGCCTCAAGTGTAGGAAGTAAGGCTTGCGATAAGTCTTCATTAAAACCAGACCAAGTATCCCTTATGGTTTTTGTAGCACCGCTTGAACCGTCTGCTGCTTTTTGCATAGCCTTATCGAGCATATCCATTGAGACAGCACCAGCTGAAACAGCTTCATTGAATGAACCATACTGCTGTAATG,P008EFASP10_S14_L001_R_001,urn:local:.:5goq-ezqir1f	M00212:125:000000000-JJPTF:1:1102:17749:3534 1:N:0:CGTACTAG+AAGGAGTA,Mon Jun 27 15:23:28 EDT 2022,,,,CTATAAAGTATATCTCCATTTCTCAACATGGTCATTAGGTTATCCAAGATCACGAATTTTATATCATTTTCTTTAATGTATTCATATAACAAATTCATGTGGTTGGAATCATCAATCATAAACTCTCCACCTGTCAAAAAATGTAAGTCTTCTGGTGCATTATCTTTATTTCTAAGCCTTTTGTTTAACTCTCTGTCAGTATCTTCATTATCTATGTATAGT,P008EFASP20_S20_L001_R_001 Copy,urn:local:.:97-ezqi1pa
309	M00212:125:000000000-JJPTF:1:2112:20846:2508 1:N:0:CGTACTAG+ACTGCATA (reversed): GAATCTGT--TAAG--CCG--ACGCCTAGCAAGCCA---AAGA-C-CTT---TAAA-AAAGGAAA-AAATGTCTATATTTAC------	1	0	0	M00212:125:000000000-JJPTF:1:1104:25490:23671 2:N:0:CGTACTAG+AAGGAGTA: GAATCTGTC--GCTAACGCCGGTGACTTA--GAAGA-T-CTT--AACACGAAGTT--TCCGCCGAAGCCGTCAAAA----CCA	0	1	0											M00212:125:000000000-JJPTF:1:1102:13451:2730 2:N:0:CGTACTAG+ACTGCATA,Mon Jun 27 15:28:57 EDT 2022,,,,CATTACAGCAGTATGGTTCATTCAATGAAGCTGTTTCAGCTGGTGCTGTCTCAATGGATATGCTCGATAAGGCTATGCAAAAAGCAGCAGACGGTTCAAGCGGTGCTACAAAAACCATAAGGGATACTTGGTCTGGTTTTAATGAAGACTTATCGCAAGCCTTACTTCCTACACTTGAGGCTTTAACTCCTGTTATCAATGCTATAA,P008EFASP10_S14_L001_R_001,urn:local:.:5gor-ezqir1f	M00212:125:000000000-JJPTF:1:1102:17749:3534 2:N:0:CGTACTAG+AAGGAGTA,Mon Jun 27 15:23:28 EDT 2022,,,,ACTATACATAGATAATGAAGATACTGACAGAGAGTTAAACAAAAGGCTTAGAAATAAAGATAATGCACCAGAAGACTTACATTTTTTGACAGGTGGAGAGTTTATGATTGATGATTCCAACCACATGAATTTGTTATATGAATACATTAAAGAAAATGATATAAAATTCGTGATCTTGGATAACCTAATGACCATGTTGAGAAATGGAGATATACTTTATAG,P008EFASP20_S20_L001_R_001 Copy,urn:local:.:98-ezqi1pb
310	M00212:125:000000000-JJPTF:1:1112:18228:15168 2:N:0:CGTACTAG+ACTGCATA (reversed): -TCCCTTA--C--G--CTA--ACGCCGGTGACTTAG---AAGA-T-CTT---AACA-CGAAGTTT-CCGCCGAAGCCGTCAAAA-CCA	1	0	0	M00212:125:000000000-JJPTF:1:2102:23594:16744 2:N:0:CGTACTAG+AAGGAGTA (reversed): GAATCTGT-------------------------------------------------TAAGCCGAAGCCGTCAAAA----CCA	0	0	1											M00212:125:000000000-JJPTF:1:1102:15665:2737 1:N:0:CGTACTAG+ACTGCATA,Mon Jun 27 15:28:57 EDT 2022,,,,TCTATGTATAGTGTCTTACTACGCTTTGTGTCATAACCAAAAAAAGGTAACCCTTGCGACACCATTAAAGCCATGTGCATTGCTAGAGAGCTTTTAAACGACTTAAACGGTGCTACAAGTATTCCAGCTTGTGAACTTGGCATTAAAGTATCAATAAGCCAGTCATCTTTTAAATTTATTAAGTCTTCTCGCTCTTTTAAATGCTTAGCTGTCTGTACT,P008EFASP10_S14_L001_R_001,urn:local:.:5gos-ezqir1g	M00212:125:000000000-JJPTF:1:1102:16006:3539 1:N:0:CGTACTAG+AAGGAGTA,Mon Jun 27 15:23:28 EDT 2022,,,,CAACGGAATCATTAAGGCTTATGAGACATACAATAAGATTGTTGAAGCTGGTACAATTATACAAGGAGCTTTCAATGCTATAATGGCTGTCAACCCATTTGTACTTCTTGGAATAGCAATCGCCGCTGTCGTTGCTGGTCTAGTTTACTTCTTTACTCAAACAGAAACAGGTAAAAAAGCATGGGCTAGTTTTGTAGACTTCTTGAAGAGTGCATGGGACGGAATAGTTT,P008EFASP20_S20_L001_R_001 Copy,urn:local:.:99-ezqi1pb
311	M00212:125:000000000-JJPTF:1:1104:18572:27912 2:N:0:CGTACTAG+ACTGCATA (reversed): GTCACTTA--C--G--CTA--ACGCCGGTGACTTAG---AAGA-T-CTT---AACA-CGAAGTTT-CCGCCGAAGCCGTCAAAA-CCA	1	0	0	M00212:125:000000000-JJPTF:1:2106:9862:20676 1:N:0:CGTACTAG+AAGGAGTA (reversed): GAATCTGT-------------------------------------------------TAAGCCGAAGCCGTCAAAA----CCA	0	0	1											M00212:125:000000000-JJPTF:1:1102:15665:2737 2:N:0:CGTACTAG+ACTGCATA,Mon Jun 27 15:28:57 EDT 2022,,,,AGTACAGACAGCTAAGCATTTAAAAGAGCGAGAAGACTTAATAAATTTAAAAGATGACTGGCTTATTGATACTTTAATGCCAAGTTCACAAGCTGGAATACTTGTAGCACCGTTTAAGTCGTTTAAAAGCTCTCTAGCAATGCACATGGCTTTAATGGTGTCGCAAGGGTTACCTTTTTTTGGTTATGACACAAAGCGTAGTAAGACACTATACATAGA,P008EFASP10_S14_L001_R_001,urn:local:.:5got-ezqir1g	M00212:125:000000000-JJPTF:1:1102:16006:3539 2:N:0:CGTACTAG+AAGGAGTA,Mon Jun 27 15:23:28 EDT 2022,,,,AAACTATTCCGTCCCATGCACTCTTCAAGAAGTCTACAAAACTAGCCCATGCTTTTTTACCTGTTTCTGTTTGAGTAAAGAAGTAAACTAGACCAGCAACGACAGCGGCGATTGCTATTCCAAGAAGTACAAATGGGTTGACAGCCATTATAGCATTGAAAGCTCCTTGTATAATTGTACCAGCTTCAACAATCTTATTGTATGTCTCATAAGCCTTAATGATTCCGTTG,P008EFASP20_S20_L001_R_001 Copy,urn:local:.:9a-ezqi1pb
312	M00212:125:000000000-JJPTF:1:2111:24383:4361 2:N:0:CGTACTAG+ACTGCATA (reversed): GAATCTGT--------------------------------------------------------T-AAGCCGAAGCCGTCAAAA-CCA	0	0	1	M00212:125:000000000-JJPTF:1:1112:20792:17320 1:N:0:CGTACTAG+AAGGAGTA: GAATCTGT-------------------------------------------------TAAGCCGAAGCCGTCAAAA----CCA	0	0	1											M00212:125:000000000-JJPTF:1:1102:13959:2738 1:N:0:CGTACTAG+ACTGCATA,Mon Jun 27 15:28:57 EDT 2022,,,,GGACACGATAGAAGACAAGACGGTATATTTGTCACTTAGTGACTCAAAGGTGCTTAAAATGGATAATACGAGCTTTGTCATGGGTTACTATTATCAAGTTGTTTTATCTGTTAAAGATGTTGACGATGAACTTGTCGGACTTGTCGGAAATATTTTACAAAACGGTTGGAATATGACAAACTGGTCAGAGAATAGCCACTTGTACAATTATACTGGTACTGTTTATTTGCCTTGTGGTGCAGGTGGTCAAG,P008EFASP10_S14_L001_R_001,urn:local:.:5gou-ez…	M00212:125:000000000-JJPTF:1:1102:14886:3542 1:N:0:CGTACTAG+AAGGAGTA,Mon Jun 27 15:23:28 EDT 2022,,,,TACTAATACTTCAATTATTGCTGGCGGTAGATATTTTGAACTATCAAATGAAACGGTAGCTTTAAAGGCTAATTCTGTCAACTATATCCATGCAAATATTGACTTAACTCAAACAGCACACCCTGTTACTT,P008EFASP20_S20_L001_R_001 Copy,urn:local:.:9b-ezqi1pb
313	M00212:125:000000000-JJPTF:1:2113:13069:27557 1:N:0:CGTACTAG+ACTGCATA: GAATCTGT--TAAG--CCG--ACGCCTAGCAAGCCA---AAGA-C-CTT---TAAA-AAAGGAAA-AAATGT----------------	1	0	0	M00212:125:000000000-JJPTF:1:2104:5942:20549 2:N:0:CGTACTAG+AAGGAGTA: GAATCTGT-------------------------------------------------TAAGCCGAAGCCGTCAAAA----CCA	0	0	1											M00212:125:000000000-JJPTF:1:1102:13959:2738 2:N:0:CGTACTAG+ACTGCATA,Mon Jun 27 15:28:57 EDT 2022,,,,GGTATGACCGTGGCTTCTGATTAATCTAGTCCTTCGGCTTGCGCTATTAGCCTTCGCTTTAAACTCTGCTTCAAACCAATCTCCCATGCGTTCTGTTACTTTAGTTTGCATTTCTTTAGCTATGCTTGATGTATTAAGTAAATTTATTGCCATGCTTGACCACCTGCACCACAAGGCAAATAAACAGTACCAGTATAATTGTACAAGTGGCTATTCTCTGACCAGTTTGTCATATTCCAACCGTTTTGTAA,P008EFASP10_S14_L001_R_001,urn:local:.:5gov-ez…	M00212:125:000000000-JJPTF:1:1102:14886:3542 2:N:0:CGTACTAG+AAGGAGTA,Mon Jun 27 15:23:28 EDT 2022,,,,AAGTAACAGGGTGTGCTGTTTGAGTTAAGTCAATATTTGCATGGATATAGTTGACAGAATTAGCCTTTAAAGCTACCGTTTCATTTGATAGTTCAAAATATCTACCGCCAGCAATAATTGAAGTATTAGTA,P008EFASP20_S20_L001_R_001 Copy,urn:local:.:9c-ezqi1pb
314	M00212:125:000000000-JJPTF:1:2102:12589:27615 1:N:0:CGTACTAG+ACTGCATA: GAATCTGT--------------------------------------------------------T-AAGCCGAAGCCGTCAAAA-CCA	0	0	1	M00212:125:000000000-JJPTF:1:2106:11655:14986 1:N:0:CGTACTAG+AAGGAGTA: GAATCTGT-------------------------------------------------TAAGCCGAAGCCGTCAAAA----CCA	0	0	1											M00212:125:000000000-JJPTF:1:1102:13688:2742 1:N:0:CGTACTAG+ACTGCATA,Mon Jun 27 15:28:57 EDT 2022,,,,GACTTAGAGAGATCCAGCCAGCACTAAATAGAGCTGAAGAACTTGGATATCCTAACATGGAACTACTTAAAGCAAAGACAAAAAAAGAAATCTTTGATATCATGACAATTTGGAAAGCAACAGAGGGAAAATAAAAAATGGCAATCATTACAGTTACAGCACAAGCGAACGAAAAAAATACACGAACAGCAAGCACAGCAAAAGGCGACAAGAAAATTATTTC,P008EFASP10_S14_L001_R_001,urn:local:.:5gow-ezqir1g	M00212:125:000000000-JJPTF:1:1102:13645:3545 1:N:0:CGTACTAG+AAGGAGTA,Mon Jun 27 15:23:28 EDT 2022,,,,CGCTAGATCCTTGATCAAGCGTCATTGGTATGCCGAATTTCTTGCCCATATCACGAGTATAGTCGATGTAGGCCTTGTAATTC,P008EFASP20_S20_L001_R_001 Copy,urn:local:.:9d-ezqi1pb
315	M00212:125:000000000-JJPTF:1:1102:15027:3758 2:N:0:CGTACTAG+ACTGCATA (reversed): GAATCTGT--TAAG--CCG--ACGCCTAGCAAGCCA---AAGA-C-CTT---TAAA-AAAGGAAA-AAATGTCTATATTTACA-----	1	0	0	M00212:125:000000000-JJPTF:1:2108:21461:13327 2:N:0:CGTACTAA+AAGGAGTA: GAATCTGT-------------------------------------------------TAAGCCGAAGCCGTCAAAA----CCA	0	0	1											M00212:125:000000000-JJPTF:1:1102:13688:2742 2:N:0:CGTACTAG+ACTGCATA,Mon Jun 27 15:28:57 EDT 2022,,,,GAAATAATTTTCTTGTCGCCTTTTGCTGTGCTTGCTGTTCGTGTATTTTTTTCGTTCGCTTGTGCTGTAACTGTAATGATTGCCATTTTTTATTTTCCCTCTGTTGCTTTCCAAATTGTCATGATATCAAAGATTTCTTTTTTTGTCTTTGCTTTAAGTAGTTCCATGTTAGGATATCCAAGTTCTTCAGCTCTATTTAGTGCTGGCTGGATCTCTCTAAGTC,P008EFASP10_S14_L001_R_001,urn:local:.:5gox-ezqir1g	M00212:125:000000000-JJPTF:1:1102:13645:3545 2:N:0:CGTACTAG+AAGGAGTA,Mon Jun 27 15:23:28 EDT 2022,,,,GAATTACAAGGCCTACATCGACTATACTCGTGATATGGGCAAGAAATTCGGCATACCAATGACGCTTGATCAAGGATCTAGCG,P008EFASP20_S20_L001_R_001 Copy,urn:local:.:9e-ezqi1pb
316	M00212:125:000000000-JJPTF:1:1101:5043:15206 2:N:0:CGTACTAG+ACTGCATA: GTCACTTA--C--G--CTA--ACGCCGGTGACTTAG---AAGA-T-CTT---AACA-CGAAGTTT-CCGCCGAAGCCGTCAAAA-CCA	1	0	0	M00212:125:000000000-JJPTF:1:1103:10785:4928 2:N:0:CGTACTAG+AAGGAGTA: GAATCTGTC--GCTAACGCCGGTGACTTA--GAAGA-T-CTT--AACACGAAGTT--T-------------------------	0	1	0											M00212:125:000000000-JJPTF:1:1102:16558:2743 1:N:0:CGTACTAG+ACTGCATA,Mon Jun 27 15:28:57 EDT 2022,,,,CTTGTAAACAGCGTGGTTGTCAATGAAATAAGACTAAAAAACTTTGTGAACCTTGTGAAATTTAAAAAAGGGCATGCTATAATATAATAGATAGGAGAATAAATGGAAGATAAAGAATTTTTGATTAAAAAAGTAGAAGTATTAGAATCAGCAATAAAACAAATAGCAGTGATCCAATAT,P008EFASP10_S14_L001_R_001,urn:local:.:5goy-ezqir1h	M00212:125:000000000-JJPTF:1:1102:22968:3547 1:N:0:CGTACTAG+AAGGAGTA,Mon Jun 27 15:23:28 EDT 2022,,,,ATTAAGGATAGGTCAATTCCTACATAAGTTCTATTTTTGTTAAATACAGATAAATTAAAGTCTGTTAGTTTGGTATCTTGCGG,P008EFASP20_S20_L001_R_001 Copy,urn:local:.:9f-ezqi1pb
317	M00212:125:000000000-JJPTF:1:1110:25215:21094 2:N:0:CGTACTAG+ACTGCATA (reversed): GAATCTGT--TAAG--CCG--ACGCCTAGCAAGCCA---AAGA-C-CTT---TAAA-A-AAGGAA-AAAATGTCTATATTTACA-ATG	1	0	0	M00212:125:000000000-JJPTF:1:1108:15734:8971 2:N:0:CGTACTAG+AAGGAGTA (reversed): GAATCTGT-------------------------------------------------TAAGCCGAAGCCGTCAAAA----CCA	0	0	1											M00212:125:000000000-JJPTF:1:1102:16558:2743 2:N:0:CGTACTAG+ACTGCATA,Mon Jun 27 15:28:57 EDT 2022,,,,ATATTGGATCACTGCTATTTGTTTTATTGCTGATTCTAATACTTCTACTTTTTTAATCAAAAATTCTTTATCTTCCATTTATTCTCCTATCTATTATATTATAGCATGCCCTTTTTTAAATTTCACAAGGTTCACAAAGTTTTTTAGTCTTATTTCATTGACAACCACGCTGTTTACAAG,P008EFASP10_S14_L001_R_001,urn:local:.:5goz-ezqir1h	M00212:125:000000000-JJPTF:1:1102:22968:3547 2:N:0:CGTACTAG+AAGGAGTA,Mon Jun 27 15:23:28 EDT 2022,,,,CCGCAAGATACCAAACTAACAGACTTTAATTTATCTGTATTTAACAAAAATAGAACTTATGTAGGAATTGACCTATCCTTAAT,P008EFASP20_S20_L001_R_001 Copy,urn:local:.:9g-ezqi1pb
318	M00212:125:000000000-JJPTF:1:2103:2886:18124 2:N:0:CGTACTAG+ACTGCATA: GTCACTTA--C--G--CTA--ACGCCGGTGACTTAG---AAGA-T-CTT---AACA-CGAAGTTT-CCGCCGAAGCCGTCAAAA-CCA	1	0	0	M00212:125:000000000-JJPTF:1:2114:19347:17407 1:N:0:CGTACTAG+AAGGAGTA: GAATCTGT-------------------------------------------------TAAGCCGAAGCCGTCAAAA----CCA	0	0	1											M00212:125:000000000-JJPTF:1:1102:13103:2749 1:N:0:CGTACTAG+ACTGCATA,Mon Jun 27 15:28:57 EDT 2022,,,,CTTGACACCGAAAGGACGCAAGAAGTTAGTGGAAAAGATGAAAATGAGGGAGCTGTACCAAACGAAGCAATTAATGGCAATGTTGGGGCGGATTGGTCTAGCGTAAGTCCAGAAATAGCTGCGAATTATATGGCAAGCAAGACAGGAGTAAGTGCTGGTAAATGGCTTGATGTTATTTATAAGGAGTCGAGTGGAAACCCTTATGTTGAAAATGAGTTATCATGCCGGGGACTATTACAGATAATGCAAAG,P008EFASP10_S14_L001_R_001,urn:local:.:5gp0-ez…	M00212:125:000000000-JJPTF:1:1102:21875:3563 1:N:0:CGTACTAG+AAGGAGTA,Mon Jun 27 15:23:28 EDT 2022,,,,GTATCATTTGTTTGCTTTTTGAAAGTCGTTTTAAAAGAAGTAAACTCTAGCCCTTGTTTTGTACTCTTGAAAATCTTGTTTTCATTGTACACTCTTAATGTATCACTTGCTTCCGTTTGATTCCTAACTTGGTCAAATACGTGTCTAGCCTGTGTATTATCATATGCAATAACTAAGCTCTCTCCACCATATTGTCCGCCTAAAATCATCCAGTTAAGCACGCGCGTAGCCATTAAACTTGACTTACCAGA,P008EFASP20_S20_L001_R_001 Copy,urn:local:.:9h…
319	M00212:125:000000000-JJPTF:1:1102:23831:22660 2:N:0:CGTACTAG+ACTGCATA (reversed): GAATCTGT--C--G--CTA--ACGCCGGTGACTTAG---AAGA-T-CTT---AACA-CGAAGTTT-CCGCCGAAGCCGTCAAAA-CCA	1	0	0	M00212:125:000000000-JJPTF:1:1103:18161:17343 1:N:0:CGTACTAG+AAGGAGTA: GAATCTGT-------------------------------------------------TAAGCCGAAGCCGTCAAAA----CCA	0	0	1											M00212:125:000000000-JJPTF:1:1102:13103:2749 2:N:0:CGTACTAG+ACTGCATA,Mon Jun 27 15:28:57 EDT 2022,,,,GTTAGATACCTGCCCATGCACGCTTTGCATTATCTGTAATAGTCCCCGGCATGATAACTCATTTTCAACATAAGGGTTTCCACTCGACTCCTTATAAATAACATCAAGCCATTTACCAGCACTTACTCCTGTCTTGCTTGCCATATAATTCGCAGCTATTTCTGGACTTACGCTAGACCAATCCGCCCCAACATTGCCATTAATTGCTTCGTTTGGTACAGCTCCCTCATTTTCATCTTTTCCACTAACTT,P008EFASP10_S14_L001_R_001,urn:local:.:5gp1-ez…	M00212:125:000000000-JJPTF:1:1102:21875:3563 2:N:0:CGTACTAG+AAGGAGTA,Mon Jun 27 15:23:28 EDT 2022,,,,ACTGGAAACCTAATGAAAATTGAGCTATTGCCTACACAGCGATGGTGGTATGAGTTAATGTTAGGCTATGATATGGTAGATGAAAAAGGAATTCAGGTCAACCTAGTTAATGAAATTTTCCTTAACCTAGGACGTGGTTCTGGTAAGTCAAGTTTAATGGCTACGCGCGTGCTTAACTGGATGATTTTAGGCGGACAATATGGTGGAGAGAGCTTAGTTATTGCATATGATAATACACAGGCTAGACACGT,P008EFASP20_S20_L001_R_001 Copy,urn:local:.:9i…
320	M00212:125:000000000-JJPTF:1:1107:18324:16723 1:N:0:CGTACTAG+ACTGCATA: GTCACTTA--C--G--CTA--ACGCCGGTGACTTAG---AAGA-T-CTT---AACA-CGAAGTTT-CCGCCGAAGCCGTCAAAA-CCA	1	0	0	M00212:125:000000000-JJPTF:1:2114:6684:18475 2:N:0:CGTACTAG+AAGGAGTA (reversed): GAATCTGT-------------------------------------------------TAAGCCGAAGCCGTCAAAA----CCA	0	0	1											M00212:125:000000000-JJPTF:1:1102:18946:2761 1:N:0:CGTACTAG+ACTGCATA,Mon Jun 27 15:28:57 EDT 2022,,,,ATTTAATTTCTTTTTCCAATATCCAAGATACTGTGTAGTATGTAAATTCATCTTTCATTATCCAATTACTCCTGTCTTGATGTTTAGCCTTTGCTGGCTTGATAAGTGATAACATGAGCACCGTTTGCAATAATAAGTTCTAACTGGTATTTTATCATCT,P008EFASP10_S14_L001_R_001,urn:local:.:5gp2-ezqir1h	M00212:125:000000000-JJPTF:1:1102:19829:3569 1:N:0:CGTACTAG+AAGGAGTA,Mon Jun 27 15:23:28 EDT 2022,,,,GAACTTACTGGTTCAGACTTTATTACAGATTTGAAAGACTTTGCAGACCTACAAAATTCTTTTGTCGCTGGATATATTCCTGATGACTTTACAGAGCAAATGGAGAGCTTTACAGACAAGTTATTGATACTTTGGGTAGATTGTAACGG,P008EFASP20_S20_L001_R_001 Copy,urn:local:.:9j-ezqi1pc
321	M00212:125:000000000-JJPTF:1:1109:24055:11371 2:N:0:CGTACTAG+ACTGCATA (reversed): GAATCTGT--C--G--CTA--ACGCCGGTGACTTAG---AAGA-T-CTT---AACA-CGAAGTTT-CCGCCGAAGCCGTCAAAA-CCA	1	0	0	M00212:125:000000000-JJPTF:1:2112:2696:18065 2:N:0:CGTACTAG+AAGGAGTA: GAATCTGAC--GCTAACGCCGGTGACTTA--GAAGA-T-CTT--AACACGAAGTT--TCCGC---------------------	0	1	0											M00212:125:000000000-JJPTF:1:1102:18946:2761 2:N:0:CGTACTAG+ACTGCATA,Mon Jun 27 15:28:57 EDT 2022,,,,AGATGATAAAATACCAGTTAGAACTTATTATTGCAAACGGTGCTCATGTTATCACTTATCAAGCCAGCAAAGGCTAAACATCAAGACAGGAGTAATTGGATAATGAAAGATGAATTTACATACTACACAGTATCTTGGATATTGGAAAAAGAAATTAAAT,P008EFASP10_S14_L001_R_001,urn:local:.:5gp3-ezqir1h	M00212:125:000000000-JJPTF:1:1102:19829:3569 2:N:0:CGTACTAG+AAGGAGTA,Mon Jun 27 15:23:28 EDT 2022,,,,CCGTTACAATCTACCCAAAGTATCAATAACTTGTCTGTAAAGCTCTCCATTTGCTCTGTAAAGTCATCAGGAATATATCCAGCGACAAAAGAATTTTGTAGGTCTGCAAAGTCTTTCAAATCTGTAATAAAGTCTGAACCAGTAAGTTC,P008EFASP20_S20_L001_R_001 Copy,urn:local:.:9k-ezqi1pc
322	M00212:125:000000000-JJPTF:1:2109:4010:21460 2:N:0:CGTACTAG+ACTGCATA (reversed): GTCACTTA--C--G--CTA--ACGCCGGTGACTTAG---AAGA-T-CTT---AACA-CGAAGTTT-CCGCCGAAGCCGTCAAAA-CCA	1	0	0	M00212:125:000000000-JJPTF:1:1111:14162:11824 1:N:0:CGTACTAG+AAGGAGTA: GAATCTGT-------------------------------------------------TAAGCCGAAGCCGTCAAAA----CCA	0	0	1											M00212:125:000000000-JJPTF:1:1102:21692:2765 1:N:0:CGTACTAG+ACTGCATA,Mon Jun 27 15:28:57 EDT 2022,,,,TGATACGAGCAAAGCACCGACATTTGTAACGTGGAAAACTTTGAGTACTGGGTTAGTATTTAACAAGGCTGTGTTGATTGACTCAACCAATTTGCGTGGAAGTTGGAAAGTTGTATCTGTGATAGTTACACCATTTTCAGCAAGTTTTGCGTTCCAAGCGTTTTTAATTTCTGATTTTCCAGAGTTCTTTTTTAATACATCAAAAAATTCTGTTACAGCGTTTTGTGATTCAATAAAGTTTGTCATTTTAT,P008EFASP10_S14_L001_R_001,urn:local:.:5gp4-ez…	M00212:125:000000000-JJPTF:1:1102:21527:3570 1:N:0:CGTACTAG+AAGGAGTA,Mon Jun 27 15:23:28 EDT 2022,,,,CAACTGCTCCATTCCATATATCAGCAAACCATTGTCCGATACCGCTAAAGAACGAAACTATTCCGTCCCATGCACTCTTCAAGAAGTCTACAAAACTAGCCCATGCTTTTTTACCTGTTTCTGTTTGAGTAAAGAAGTAAACTAGACCAGCAACGACAGCGGCGATTGCTATTCCAAGAAGTACAAATGGGTTGACAGCCATTATAGCATTGAAAGCTCCTTGTATAATTGTACCAGCTTCAACAATCTTA,P008EFASP20_S20_L001_R_001 Copy,urn:local:.:9l…
323	M00212:125:000000000-JJPTF:1:1111:7161:19667 2:N:0:CGTACTAG+ACTGCATA (reversed): GTCACTTA--C--G--CTA--ACGCCGGTGACTTAG---AAGA-T-CTT---AACA-CGAAGTTT-CCGCCGAAGCCGTCAAAA-CCA	1	0	0	M00212:125:000000000-JJPTF:1:2103:7174:17489 1:N:0:CGTACTAG+AAGGAGTA: GAATCTGT-------------------------------------------------TAAGCCGAAGCCGTCAAAA----CCA	0	0	1											M00212:125:000000000-JJPTF:1:1102:21692:2765 2:N:0:CGTACTAG+ACTGCATA,Mon Jun 27 15:28:57 EDT 2022,,,,GAAGTAAAAAATGCAATTGAAGACTTGCCAAAAGTACAAGAATTGGAAAAAACACTTTCAGAAAATTCAATTGAAATTATCAAAATTGAGAATGAACTTAACGCACAGGAAGAAAAACCAAAAGGAAAAGATAAAATGACAAACTTTATTGAATCACAAAACGCTGTAACAGAATTTTTTGATGTATTAAAAAAGAACTCTGGAAAATCAGAAATTAAAAACGCTTGGAACGCAAAACTTGCTGAAAATGG,P008EFASP10_S14_L001_R_001,urn:local:.:5gp5-ez…	M00212:125:000000000-JJPTF:1:1102:21527:3570 2:N:0:CGTACTAG+AAGGAGTA,Mon Jun 27 15:23:28 EDT 2022,,,,GCTTATGAGACATACAATAAGATTGTTGAAGCTGGTACAATTATACAAGGAGCTTTCAATGCTATAATGGCTGTCAACCCATTTGTACTTCTTGGAATAGCAATCGCCGCTGTCGTTGCTGGTCTAGTTTACTTCTTTACTCAAACAGAAACAGGTAAAAAAGCATGGGCTAGTTTTGTAGACTTCTTGAAGAGTGCATGGGACGGAATAGTTTCGTTCTTTAGCGGTATCGGACAATGGTTTGCTGATAT,P008EFASP20_S20_L001_R_001 Copy,urn:local:.:9m…
324	M00212:125:000000000-JJPTF:1:1113:4359:8167 1:N:0:CGTACTAG+ACTGCATA: GTCACTTA--C--G--CTA--ACGCCGGTGACTTAG---AAGA-T-CTT---AACA-CGAAGTTT-CCGCCGAAGCCGTCAAAA-CCA	1	0	0	M00212:125:000000000-JJPTF:1:2103:7174:17489 2:N:0:CGTACTAG+AAGGAGTA (reversed): GAATCTGT-------------------------------------------------TAAGCCGAAGCCGTCAAAA----CCA	0	0	1											M00212:125:000000000-JJPTF:1:1102:21892:2766 1:N:0:CGTACTAG+ACTGCATA,Mon Jun 27 15:28:57 EDT 2022,,,,GCAAGAAAAGAACAAAGCATTGAGATACTCAAGAGCTATAATATAGTACCTGATAATGATATCAACGATGATCAAGCTGACGCCTTTTGTATCTTACTCTATGTAGAAAGTCAGGAGAATAAATGATTGTAATTAATATTGCCTTGGTTATTCTAGGCATTTTATATGGTGTAGGTTCGGTTACCAACTTTAAAGAGTGGTATTATCGCCATGACTA,P008EFASP10_S14_L001_R_001,urn:local:.:5gp6-ezqir1h	M00212:125:000000000-JJPTF:1:1102:17131:3579 1:N:0:CGTACTAG+AAGGAGTA,Mon Jun 27 15:23:28 EDT 2022,,,,ACGCTGGGTCGCCTTGTGCAAGTTCGTACTCCTCAATAACTCCTGACCACTTAGGGACATCGCCAATAAGTGGTAAAGCCATAGTCCAATTCTTCTTATCTTTGACCTGCTCATGATTTTCTAGCATGTAAAGCAAGCCGAACGACCTATCGTTGTAAAATTCTTCTTCTGATTTGAAACGTTCAACAAGTTTATCATAAAGTCCATCTCGTTTAAGTCCGCCAGAAGTGATATAAATACTTTGCCAGTTA,P008EFASP20_S20_L001_R_001 Copy,urn:local:.:9n…
325	M00212:125:000000000-JJPTF:1:1114:9644:22607 2:N:0:CGTACTAG+ACTGCATA (reversed): GTCACTTA--C--G--CTA--ACGCCGGTGACTTAG---AAGA-T-CTT---AACA-CGAAGTTT-CCGCCGAAGCCGTCAAAA-CCA	1	0	0	M00212:125:000000000-JJPTF:1:2101:9788:23600 1:N:0:CGTACTAG+AAGGAGTA (reversed): GAATCTGT-------------------------------------------------TAAGCCGAAGCCGTCAAAA----CCA	0	0	1											M00212:125:000000000-JJPTF:1:1102:21892:2766 2:N:0:CGTACTAG+ACTGCATA,Mon Jun 27 15:28:57 EDT 2022,,,,TAGTCATGGCGATAATACCACTCTTTAAAGTTGGTAACCGAACCTACACCATATAAAATGCCTAGAATAACCAAGGCAATATTAATTACAATCATTTATTCTCCTGACTTTCTACATAGAGTAAGATACAAAAGGCGTCAGCTTGATCATCGTTGATATCATTATCAGGTACTATATTATAGCTCTTGAGTATCTCAATGCTTTGTTCTTTTCTTGC,P008EFASP10_S14_L001_R_001,urn:local:.:5gp7-ezqir1h	M00212:125:000000000-JJPTF:1:1102:17131:3579 2:N:0:CGTACTAG+AAGGAGTA,Mon Jun 27 15:23:28 EDT 2022,,,,TATTTGACCAAGTTAGGAATCAAACGGAAGCAAGTGATACATTAAGAGTGTACAATGAAAACAAGATTTTCAAGAGTACAAAACAAGGGCTAGAGTTTACTTCTTTTAAAACGACTTTCAAAAAGCAAACAAATGATACTTTGCGAGCGCAAGGTGGTAACAGTTCACTCAATATATTTGATGAAGTTCATACATATGGAGAAGATATAACAGAATCAGTTAATAAAGGTTCACGTCAAAAACAAGATAA,P008EFASP20_S20_L001_R_001 Copy,urn:local:.:9o-…
326	M00212:125:000000000-JJPTF:1:1106:19894:8499 1:N:0:CGTACTAG+ACTGCATA: GTCACTTA--C--G--CTA--ACGCCGGTGACTTAG---AAGA-T-CTT---AACA-CGAAGTTT-CCGCCGAAGCCGTCAAAA-CCA	1	0	0	M00212:125:000000000-JJPTF:1:1102:11581:19578 2:N:0:CGTACTAG+AAGGAGTA (reversed): GAATCTGTC--GCTAACGCCGGTGACTTA--GAAGA-T-CTT--AACACGAAGTT--TCCGCCGAAGCCGTCAAAA----CCA	0	1	0											M00212:125:000000000-JJPTF:1:1102:11599:2769 1:N:0:CGTACTAG+ACTGCATA,Mon Jun 27 15:28:57 EDT 2022,,,,GTCATAAAGCGTAAAGTCAGTCAGGTATTTATTAGAAGCCAAATCATAGTAAACTTTTGCGTCCCCAATGACTTCACTAGATCCAGCACCATGTTCATATAGCAATGGATATCGTTCTCTAGCAAACTCAATACAGTTAGGAGTCAAGACAATACCGTTAAGGTTCTCTACACCAACTTCTGACCCAATGCCTTGAAATGATTTCGAGCCGTCCTCATTTTCAGTTACTTTAATTTCAGCACTATTGGTTA,P008EFASP10_S14_L001_R_001,urn:local:.:5gp8-ez…	M00212:125:000000000-JJPTF:1:1102:15047:3592 1:N:0:CGTACTAG+AAGGAGTA,Mon Jun 27 15:23:28 EDT 2022,,,,CCGCAGACGAGTAGTTAAGGGTAATTTATATTATGAACGCATAATCGTAGACAACCAGCTATTCAAGTTTGCAACTTTGAAAGAATTAATTGACTTGTATCATGAAAATATTAATGGTCCTATTTTTACACAGAATCAGCTTCTTGTTAAAATGGGCGAGCAACCAATTGAGGGTGGAGATGTTTACATAGCTAACCTTAATGCAGTTGCTG,P008EFASP20_S20_L001_R_001 Copy,urn:local:.:9p-ezqi1pc
327	M00212:125:000000000-JJPTF:1:1106:19894:8499 2:N:0:CGTACTAG+ACTGCATA (reversed): GTCACTTA--C--G--CTA--ACGCCGGTGACTTAG---AAGA-T-CTT---AACA-CGAAGTTT-CCGCCGAAGCCGTCAAAA-CCA	1	0	0	M00212:125:000000000-JJPTF:1:1102:3064:16256 2:N:0:CGTACTAG+AAGGAGTA (reversed): GAGTCTGT-------------------------------------------------TAAGCCGAAGCCGTCAAAA----CCA	0	0	1											M00212:125:000000000-JJPTF:1:1102:11599:2769 2:N:0:CGTACTAG+ACTGCATA,Mon Jun 27 15:28:57 EDT 2022,,,,AACAAGCACAGATGAAACTAATAACCAATAGTGCTGAAATTAAAGTAACTGAAAATGAGGACGGCTCGAAATCATTTCAAGGCATTGGGTCAGAAGTTGGTGTAGAGAACCTTAACGGTATTGTCTTGACTCCTAACTGTATTGAGTTTGCTAGAGAACGATATCCATTGCTATATGAACATGGTGCTGGATCTAGTGAAGTCATTGGGGACGCAAAAGTTTACTATGATTTGGCTTCTAATAAATAC,P008EFASP10_S14_L001_R_001,urn:local:.:5gp9-ezqir…	M00212:125:000000000-JJPTF:1:1102:15047:3592 2:N:0:CGTACTAG+AAGGAGTA,Mon Jun 27 15:23:28 EDT 2022,,,,CAGCAACTGCATTAAGGTTAGCTATGTAAACATCTCCACCCTCAATTGGTTGCTCGCCCATTTTAACAAGAAGCTGATTCTGTGTAAAAATAGGACCATTAATATTTTCATGATACAAGTCAATTAATTCTTTCAAAGTTGCAAACTTGAATAGCTGGTTGTCTACGATTATGCGTTCATAATATAAATTACCCTTAACTACTCGTCTGCGG,P008EFASP20_S20_L001_R_001 Copy,urn:local:.:9q-ezqi1pc
328	M00212:125:000000000-JJPTF:1:1109:18686:5988 2:N:0:CGTACTAG+ACTGCATA (reversed): GTCACTTA--C--G--CTA--ACGCCGGTGACTTAG---AAGA-T-CTT---AACA-CGAAGTTT-CCGCCGAAGCCGTCAAAA-CCA	1	0	0	M00212:125:000000000-JJPTF:1:1110:15382:14079 1:N:0:CGTACTAG+AAGGAGTA: GAATCTGT-------------------------------------------------TAAGCCGAAGCCGTCAAAA----CCA	0	0	1											M00212:125:000000000-JJPTF:1:1102:20393:2770 1:N:0:CGTACTAG+ACTGCATA,Mon Jun 27 15:28:57 EDT 2022,,,,AATTAAACCTTTGTTTTCTTTAATTGATCGTAATTTTGCTAAAAAATCTCCCATGTTATCTCTTTTTACTAGTTTAACTTCCATTTCTTCGTCAAACTTTTCTAGCTCTTTGATTAATTCTTTTACTTTCATTCTTCTACTTTCTTTTTAAAGTGTTGTAAATGTTTAGCTACTTCATGTTTATCAATTTCTTCTTGTGTCCATTTATAACGTTTTTGGTTAGGCACTTTAAGGAAAAATTCCAGTCCAAT,P008EFASP10_S14_L001_R_001,urn:local:.:5gpa-ez…	M00212:125:000000000-JJPTF:1:1102:8452:3612 1:N:0:CGTACTAG+AAGGAGTA,Mon Jun 27 15:23:28 EDT 2022,,,,GTACCTGATAATGATATCAACGATGATCAAGCTGACGCCTTTTGTATCTTACTCTATGTAGAAAGTCAGGAGAATAAATGATTGTAATTAATATTGCCTTGGTTATTCTAGGCATTTTATATGGTGTAGGTTCGGTTACCAACTTTAAAGAGTGGTATTATCGCCATGACTATCTAGCTATTATGCTAAGTGTATTTACATCTATCTTATTGGTAGTAGCTGGAGTATTAAACGTTTTGAATTGAAACAAT,P008EFASP20_S20_L001_R_001 Copy,urn:local:.:9r-…
329	M00212:125:000000000-JJPTF:1:1102:14680:22866 2:N:0:CGTACTAG+ACTGCATA: GTCACTTA--C--G--CTA--ACGCCGGTGACTTAG---AAGA-T-CTT---AACA-CGAAGTTT-CCGCCGAAGCCGTCAAAA-CCA	1	0	0	M00212:125:000000000-JJPTF:1:2105:11044:3616 2:N:0:CGTACTAG+AAGGAGTA: GAATCTGT-------------------------------------------------TAAGCCGAAGCCGTCAAAA----CCA	0	0	1											M00212:125:000000000-JJPTF:1:1102:20393:2770 2:N:0:CGTACTAG+ACTGCATA,Mon Jun 27 15:28:57 EDT 2022,,,,ATACTAAACAGGCCCATCTATGGTTATTATTGAACCGTGATAAATGGGAAGCAGCAAAAGATGAATTATTCTATATCTGTATTCCAGAGCCTCATGATAGAAACGGCTATTTGGCAAAAGATATTGGACTGGAATTTTTCCTTAAAGTGCCTAACCAAAAACGTTATAAATGGACACAAGAAGAAATTGATAAACATGAAGTAGCTAAACATTTACAACACTTTAAAAAGAAAGTAGAAGAATGAAAGTAA,P008EFASP10_S14_L001_R_001,urn:local:.:5gpb-ez…	M00212:125:000000000-JJPTF:1:1102:8452:3612 2:N:0:CGTACTAG+AAGGAGTA,Mon Jun 27 15:23:28 EDT 2022,,,,TCAATCAGCACACCTATTGTTTCAATTCAAAACGTTTAATACTCCAGCTACTACCAATAAGATAGATGTAAATACACTTAGCATAATAGCTAGATAGTCATGGCGATAATACCACTCTTTAAAGTTGGTAACCGAACCTACACCATATAAAATGCCTAGAATAACCAAGGCAATATTAATTACAATCATTTATTCTCCTGACTTTCTACATAGAGTAAGATACAAAAGGCGTCAGCTTGATCATCGTTTAT,P008EFASP20_S20_L001_R_001 Copy,urn:local:.:9s-…
330	M00212:125:000000000-JJPTF:1:1109:13075:5258 2:N:0:CGTACTAG+ACTGCATA: GTCACTTA--C--G--CTA--ACGCCGGTGACTTAG---AAGA-T-CTT---AACA-CGAAGTTT-CCGCCGAAGCCGTCAAAA-CCA	1	0	0	M00212:125:000000000-JJPTF:1:2101:9091:9088 1:N:0:CGTACTAG+AAGGAGTA: GAATCTGT-------------------------------------------------TAAGCCGAAGCCGTCAAAA----CCA	0	0	1											M00212:125:000000000-JJPTF:1:1102:12801:2774 1:N:0:CGTACTAG+ACTGCATA,Mon Jun 27 15:28:57 EDT 2022,,,,GTCAAGAGTTAATCGTTTTTTAGTTTTATTCTATGACCTTTCAAGTTGTAACCTTTGTTATAAATTCCCCAAACGGCTGGCTGGGTAACTCCGACGTATTTAGCTAAATCACTAAAATTTCTAAACTCTCTATTATTCCATAATACTTTTTTATCATGAAATCTTTTTACATTTTCTGTTTGTGTTACATACTCTAAATTATTCAAGTTGTTGTTTTCTTTATTTCCATCTATATGGTCAACGGTTAAAT,P008EFASP10_S14_L001_R_001,urn:local:.:5gpc-ezq…	M00212:125:000000000-JJPTF:1:1102:18079:3621 1:N:0:CGTACTAG+AAGGAGTA,Mon Jun 27 15:23:28 EDT 2022,,,,ATTAATGGTATCGCTGGGAAACTTGGCAAAATGTTTAAAGGTTCTATGGTAGTAGGCTTGCCAGAATTTAACTTATCTTCTAGCGGTTACGGTTTAAGCACAAATAGCGTTTCAAGCGACAATAGAACATATAATACATTTAATGTACAAGGTGGTGCTGGTCAAGATGTTTCTAATTTAGCACGAGCAATCAGACGAGAATTTGACCTAGGGAGGGCTTAATGGTAAGACAGTATAAAATACATACC,P008EFASP20_S20_L001_R_001 Copy,urn:local:.:9t-ez…
331	M00212:125:000000000-JJPTF:1:1113:4359:8167 2:N:0:CGTACTAG+ACTGCATA (reversed): GTCACTTA--C--G--CTA--ACGCCGGTGACTTAG---AAGA-T-CTT---AACA-CGAAGTTT-CCGCCGAAGCCGTCAAAA-CCA	1	0	0	M00212:125:000000000-JJPTF:1:2105:13845:12844 1:N:0:CGTACTAG+AAGGAGTA (reversed): GAATCTGTC--GCTAACGCCGGTGACTTA--GAAGA-T-CTT--AACACGAAGTT--TCCGCCGAAGCCGTCAAAA----CCA	0	1	0											M00212:125:000000000-JJPTF:1:1102:12801:2774 2:N:0:CGTACTAG+ACTGCATA,Mon Jun 27 15:28:57 EDT 2022,,,,CTTGTTATGTTAGCTTTTTACGGTAAAAGTGATTTAACCGTTGACCATATAGATGGAAATAAAGAAAACAACAACTTGAATAATTTAGAGTATGTAACACAAACAGAAAATGTAAAAAGATTTCATGATAAAAAAGTATTATGGAATAATAGAGAGTTTAGAAATTTTAGTGATTTAGCTAAATACGTCGGAGTTACCCAGCCAGCCGTTTGGGGAATTTATAACAAAGGTTACAACTTGAAAGGTCATAG,P008EFASP10_S14_L001_R_001,urn:local:.:5gpd-ez…	M00212:125:000000000-JJPTF:1:1102:18079:3621 2:N:0:CGTACTAG+AAGGAGTA,Mon Jun 27 15:23:28 EDT 2022,,,,GGTATGTATTTTATACTGTCTTACCATTAAGCCCTCCCTAGGTCAAATTCTCGTCTGATTGCTCGTGCTAAATTAGAAACATCTTGACCAGCACCACCTTGTACATTAAATGTATTATATGTTCTATTGTCGCTTGAAACGCTATTTGTGCTTAAACCGTAACCGCTAGAAGATAAGTTAAATTCTGGCAAGCCTACTACCATAGAACCTTTAAACATTTTGCCAAGTTTCCCAGCGATACCATTAAT,P008EFASP20_S20_L001_R_001 Copy,urn:local:.:9u-ez…
332	M00212:125:000000000-JJPTF:1:1108:9923:19476 2:N:0:CGTACTAG+ACTGCATA (reversed): GAATCTGT--------------------------------------------------------T-AAGCCGAAGCCGTCAAAA-CCA	0	0	1	M00212:125:000000000-JJPTF:1:2101:9091:9088 2:N:0:CGTACTAG+AAGGAGTA (reversed): GAATCTGT-------------------------------------------------TAAGCCGAAGCCGTCAAAA----CCA	0	0	1											M00212:125:000000000-JJPTF:1:1102:21373:2778 1:N:0:CGTACTAG+ACTGCATA,Mon Jun 27 15:28:57 EDT 2022,,,,AATTTTACCAATGAAGTCAGCAATTTTTTTCGTGATATCAGCGAACTTATTAGCAAGTGAAGATATTGTGTTTGCTACATTTTCAACAGAAGTCGAATTTTTTGAAGTAGATTCATCAACTCCAGCAAAAGATTTTATAAGGTTACCAATAATTCCAATTACCGAACCGAACGCACTTTTTAGGTTATCCCATATAGCAGAGAATTGAGATATTGCACCGTCTTGTTGTAACTGTTTGAACAAGTCTTGGA,P008EFASP10_S14_L001_R_001,urn:local:.:5gpe-ez…	M00212:125:000000000-JJPTF:1:1102:14574:3640 1:N:0:CGTACTAG+AAGGAGTA,Mon Jun 27 15:23:28 EDT 2022,,,,ATTTTATTCTCATGGAAACCTGTCGTTATCTTTAATCAACATGTCTCCAAGTGGTATTGTAGTAGGTAATCCAAACAACACTTCAATGAACGGAAAAACAATATCTTTCGTTTTATCAGTGCCTTTGTTGTAAAC,P008EFASP20_S20_L001_R_001 Copy,urn:local:.:9v-ezqi1pd
333	M00212:125:000000000-JJPTF:1:1108:18497:26513 1:N:0:CGTACTAG+ACTGCATA (reversed): GTCACTTA--C--G--CTA--ACGCCGGTGACTTAG---AAGA-T-CTT---AACA-CGAAGTTT-CCGCCGAAGCCGTCAAAA-CCA	1	0	0	M00212:125:000000000-JJPTF:1:2110:26048:15588 1:N:0:CGTACTAG+AAGGAGTA: GAATCTGT-------------------------------------------------TAAGCCGAAGCCGTCAAAA----CCA	0	0	1											M00212:125:000000000-JJPTF:1:1102:21373:2778 2:N:0:CGTACTAG+ACTGCATA,Mon Jun 27 15:28:57 EDT 2022,,,,GCCTTACTTCCTACACTTGAGGCTTTAACTCCTGTTATCAATGCTATAATTGATAAAATGGGCGATTGGGGCAAAGGTGCTGGCAAAGCTATAGAAAATGTAGTTAAGTATTTCCAAGACTTGTTCAAACAGTTACAACAAGACGGTGCAATATCTCAATTCTCTGCTATATGGGATAACCTAAAAAGTGCGTTCGGTTCGGTAATTGGAATTATTGGTAACCTTATAAAATCTTTTGCTGGAGTTGATGA,P008EFASP10_S14_L001_R_001,urn:local:.:5gpf-ez…	M00212:125:000000000-JJPTF:1:1102:14574:3640 2:N:0:CGTACTAG+AAGGAGTA,Mon Jun 27 15:23:28 EDT 2022,,,,GTTTACAACAAAGGCACTGATAAAACGAAAGATATTGTTTTTCCGTTCATTGAAGTGTTGTTTGGATTACCTACTACAATACCACTTGGAGACATGTTGATTAAAGATAACGACAGGTTTCCATGAGAATAAAAT,P008EFASP20_S20_L001_R_001 Copy,urn:local:.:9w-ezqi1pd
334	M00212:125:000000000-JJPTF:1:2108:15802:14179 1:N:0:CGTACTAG+ACTGCATA (reversed): GTCACTTA--C--G--CTA--ACGCCGGTGACTTAG---AAGA-T-CTT---AACA-CGAAGTTT-CCGCCGAAGCCGTCAAAA-CCA	1	0	0	M00212:125:000000000-JJPTF:1:2110:26048:15588 2:N:0:CGTACTAG+AAGGAGTA (reversed): GAATCTGT-------------------------------------------------TAAGCCGAAGCCGTCAAAA----CCA	0	0	1											M00212:125:000000000-JJPTF:1:1102:11726:2791 1:N:0:CGTACTAG+ACTGCATA,Mon Jun 27 15:28:57 EDT 2022,,,,GTCTTTAAATATGACGAGATTACGGTCGGTGATGGCTACGTGTGGATTGGTGGGACAGACACTAATGGCACCCGTATTTACTTGCCTATCGGTCCTAATGACGGTGACCCTAATAATACATGGGGGACGCTTGTATAGAATAAAAAAAGACCACCTTAATTGGTGGTTTTCTTTTGTAATTGAGCATATTTTAAAGAGGATATACC,P008EFASP10_S14_L001_R_001,urn:local:.:5gpg-ezqir1i	M00212:125:000000000-JJPTF:1:1102:19071:3647 1:N:0:CGTACTAG+AAGGAGTA,Mon Jun 27 15:23:28 EDT 2022,,,,GTATAAAATGCTTGTAAACAGCGTGGTTGTCAATGAAATAAGACTAAAAAACTTTGTGAACCTTGTGAAATTTAAAAAAGGGCATGCTATAATATAATAGATAGGAGAATAAATGGAAGAT,P008EFASP20_S20_L001_R_001 Copy,urn:local:.:9x-ezqi1pd
335	M00212:125:000000000-JJPTF:1:2103:17747:9358 1:N:0:CGTACTAG+ACTGCATA (reversed): GTCACTTA--C--G--CTA--ACGCCGGTGACTTAG---AAGA-T-CTT---AACA-CGAAGTTT-CCGCCGAAGCCGTCAAAA-CCA	1	0	0	M00212:125:000000000-JJPTF:1:2103:18326:2641 2:N:0:CGTACTAG+AAGGAGTA (reversed): GAATCTGT-------------------------------------------------TAAGCCGAAGCCGTCAAAA----CCA	0	0	1											M00212:125:000000000-JJPTF:1:1102:11726:2791 2:N:0:CGTACTAG+ACTGCATA,Mon Jun 27 15:28:57 EDT 2022,,,,GGTATATCCTCTTTAAAATATGCTCAATTACAAAAGAAAACCACCAATTAAGGTGGTCTTTTTTTATTCTATACAAGCGTCCCCCATGTATTATTAGGGTCACCGTCATTAGGACCGATAGGCAAGTAAATACGGGTGCCATTAGTGTCTGTCCCACCAATCCACACGTAGCCATCACCGACCGTAATCTCGTCATATTTAAAGAC,P008EFASP10_S14_L001_R_001,urn:local:.:5gph-ezqir1i	M00212:125:000000000-JJPTF:1:1102:19071:3647 2:N:0:CGTACTAG+AAGGAGTA,Mon Jun 27 15:23:28 EDT 2022,,,,ATCTTCCATTTATTCTCCTATCTATTATATTATAGCATGCCCTTTTTTAAATTTCACAAGGTTCACAAAGTTTTTTAGTCTTATTTCATTGACAACCACGCTGTTTACAAGCATTTTATAC,P008EFASP20_S20_L001_R_001 Copy,urn:local:.:9y-ezqi1pd
336	M00212:125:000000000-JJPTF:1:1108:18497:26513 2:N:0:CGTACTAG+ACTGCATA: GTCACTTA--C--G--CTA--ACGCCGGTGACTTAG---AAGA-T-CTT---AACA-CGAAGTTT-CCGCCGAAGCCGTCAAAA-CCA	1	0	0	M00212:125:000000000-JJPTF:1:1101:12433:10544 1:N:0:CGTACTAG+AAGGAGTA (reversed): GAATCTGT-------------------------------------------------TAAGCCGAAGCCGTCAAAA----CCA	0	0	1											M00212:125:000000000-JJPTF:1:1102:18241:2791 1:N:0:CGTACTAG+ACTGCATA,Mon Jun 27 15:28:57 EDT 2022,,,,TTTCAAAGTTGCAAACTTGAATAGCTGGTTGTCTACGATTATGCGTTCATAATATAAATTACCCTTAACTACTCGTCTGCGGTTTGTTGAAATCAGTTTATAAGTCAGTTCCTTTTCAAGTTGAATCAGTAAAGGAA,P008EFASP10_S14_L001_R_001,urn:local:.:5gpi-ezqir1i	M00212:125:000000000-JJPTF:1:1102:8275:3648 1:N:0:CGTACTAG+AAGGAGTA,Mon Jun 27 15:23:28 EDT 2022,,,,GCATTAGTAAAAGCTAACCAAGCGTTTGGCGGTACTGGAGAAAACCTTAAAGGTGTCGCACAGGCTTATGGTCAGATGTCAGCTTCTGGAAAAGTTACTGCTGAAAATATTAATCAGTTGACAGATAACAACACGGCTCTTAGCGCTTCTTTGAAAGATACTGTTATGCAAATGAACCCCTCATTACAGCAGTATGGTTCATTCAATGAAGCTGTTTCAGCTGGTGCTGTCTCAATGGATATGCTCGATAA,P008EFASP20_S20_L001_R_001 Copy,urn:local:.:9z-…
337	M00212:125:000000000-JJPTF:1:2101:20147:16204 1:N:0:CGTACTAG+ACTGCATA (reversed): GTCACTTA--C--G--CTA--ACGCCGGTGACTTAG---AAGA-T-CTT---AACA-CGAAGTTT-CCGCCGAAGCCGTCAAAA-CCA	1	0	0	M00212:125:000000000-JJPTF:1:1105:9067:9180 1:N:0:CGTACTAG+AAGGAGTA: GAATCTGT-------------------------------------------------TAAGCCGAAGCCGTCAAAA----CCA	0	0	1											M00212:125:000000000-JJPTF:1:1102:18241:2791 2:N:0:CGTACTAG+ACTGCATA,Mon Jun 27 15:28:57 EDT 2022,,,,TTCCTTTACTGATTCAACTTGAAAAGGAACTGACTTATAAACTGATTTCAACAAACCGCAGACGAGTAGTTAAGGGTAATTTATATTATGAACGCATAATCGTAGACAACCAGCTATTCAAGTTTGCAACTTTGAAA,P008EFASP10_S14_L001_R_001,urn:local:.:5gpj-ezqir1i	M00212:125:000000000-JJPTF:1:1102:8275:3648 2:N:0:CGTACTAG+AAGGAGTA,Mon Jun 27 15:23:28 EDT 2022,,,,GAAGATATTGTGTTTGCTACATTTTCAACAGAAGTCGAATTTTTTGAAGTAGATTCATCAACTCCAGCAAAAGATTTTATAAGGTTACCAATAATTCCAATTACCGAACCGAACGCACTTTTTAGGTTATCCCATATAGCAGAGAATTGAGATATTGCACCGTCTTGTTGTAACTGTTTGAACAAGTCTTGGAAATACTTAACTACATTTTCTATAGCTTTGCCAGCACCTTTGCCCCAATCGCCCATTTT,P008EFASP20_S20_L001_R_001 Copy,urn:local:.:a0-…
338	M00212:125:000000000-JJPTF:1:2105:11362:15180 1:N:0:CGTACTAG+ACTGCATA (reversed): GTCACTTA--C--G--CTA--ACGCCGGTGACTTAG---AAGA-T-CTT---AACA-CGAAGTTT-CCGCCGAAGCCGTCAAAA-CCA	1	0	0	M00212:125:000000000-JJPTF:1:1101:14075:6818 2:N:0:CGTACTAG+AAGGAGTA (reversed): GAATCTGT-------------------------------------------------TAAGCCGAAGCCGTCAAAA----CCA	0	0	1											M00212:125:000000000-JJPTF:1:1102:15551:2795 1:N:0:CGTACTAG+ACTGCATA,Mon Jun 27 15:28:57 EDT 2022,,,,TACTGACAGAGAGTTAAACAAAAGGCTTAGAAATAAAGATAATGCACCAGAAGACTTACATTTTTTGACAGGTGGAGAGTTTATGAT,P008EFASP10_S14_L001_R_001,urn:local:.:5gpk-ezqir1i	M00212:125:000000000-JJPTF:1:1102:22975:3649 1:N:0:CGTACTAG+AAGGAGTA,Mon Jun 27 15:23:28 EDT 2022,,,,CAGCAAATGGCTTGGGTTGGTCTCCTACTGGTAATTGGAAAACGAAATGTGTTCAATACCTTATTAAAGGGCGTAAGCGTGATAAAGTTACAGGGGAATTTGTTGACGGTTATCGCGTAGTTGTTTATCCTCATTTGACACCAACAGCAGAAGCAACAAAAGAATCAGAAACAGATTCAGTTGACGGTGTAGACCCTATCCAATGGACTTTGGCAGTACAAGCGACTGATTCAGATATTTATTTGAATGGA,P008EFASP20_S20_L001_R_001 Copy,urn:local:.:a1…
339	M00212:125:000000000-JJPTF:1:2114:12562:22625 2:N:0:CGTACTAG+ACTGCATA (reversed): GTCACTTA--C--G--CTA--ACGCCGGTGACTTAG---AAGA-A-CTT---AACA-CGAAGAAT-CCGCCGAAGCCGTCAAAA-CCA	1	0	0	M00212:125:000000000-JJPTF:1:1102:19026:21585 1:N:0:CGTACTAG+AAGGAGTA (reversed): GAATCTGT-------------------------------------------------TAAGCCGAAGCCGTCAAAA----CCA	0	0	1											M00212:125:000000000-JJPTF:1:1102:15551:2795 2:N:0:CGTACTAG+ACTGCATA,Mon Jun 27 15:28:57 EDT 2022,,,,ATCATAAACTCTCCACCTGTCAAAAAATGTAAGTCTTCTGGTGCATTATCTTTATTTCTAAGCCTTTTGTTTAACTCTCTGTCAGTA,P008EFASP10_S14_L001_R_001,urn:local:.:5gpl-ezqir1i	M00212:125:000000000-JJPTF:1:1102:22975:3649 2:N:0:CGTACTAG+AAGGAGTA,Mon Jun 27 15:23:28 EDT 2022,,,,TTATTACCCTTTGTAGCAGTAGTTACATTAGGAATAACAGGAGCTACAAGTGTAATTGCACCAGCTAGAACTGTATCAGGTTGCATAATGAACAGTCCGCTTTCCATTTTCTTGACGAAATCTTTTGCTTGTTCTCCCCAAATTTCGTACTCAATAGCAGGGACTTTTTTACCTCCATTCAAATAAATATCTGAATCAGTCGCTTGTACTGCCAAAGTCCATTGGATAGGGTCTACACCGTCAACTGAAT,P008EFASP20_S20_L001_R_001 Copy,urn:local:.:a2-…
340	M00212:125:000000000-JJPTF:1:1102:15288:9347 2:N:0:CGTACTAG+ACTGCATA: GAATCTGT--------------------------------------------------------T-AAGCCGAAGCCGACAAAA-CCA	0	0	1	M00212:125:000000000-JJPTF:1:2101:27401:20072 2:N:0:CGTACTAG+AAGGAGGA (reversed): GAATCTGT-------------------------------------------------TAAGCCGAAGCCGTCAAAA----CCA	0	0	1											M00212:125:000000000-JJPTF:1:1102:18466:2797 1:N:0:CGTACTAG+ACTGCATA,Mon Jun 27 15:28:57 EDT 2022,,,,GTCTTTAAATATGACGAGATTACGGTCGGTGATGGCTACGTGTGGATTGGTGGGACAGACACTAATGGCACCCGTATTTACTTGCCTATCGGTCCTAATGACGGTGACCCTAATAATACATGGGGGACGCTTGTATAGAATAAAAAAAGACCACCTTAATTGGTGGTTTTCTTTTGTAATTGAGCATATTTTAAAGAGGATATACCTACTTTCTATTTTTAATTAATTTATTTTGTTTTTATTTTTTACCA,P008EFASP10_S14_L001_R_001,urn:local:.:5gpm-ez…	M00212:125:000000000-JJPTF:1:1102:8341:3659 1:N:0:CGTACTAG+AAGGAGTA,Mon Jun 27 15:23:28 EDT 2022,,,,CTATCAGGTTCTTTTTTTGATTTATTAACGCAAGAAAATACTGAATCAACATAAGAAAAGTTTAAATCATCATCAAACTGGTAACCACGCGCTTTTACTGATAGCTTAGAGAAGTCGTTATGTTTTCCACGTTTAGGGCTTAACATCAGCATAAACTCCGCCCAAGCTGTAAGAGTAGAACCGCCTAAGGCATCGCTAGGCTTTACC,P008EFASP20_S20_L001_R_001 Copy,urn:local:.:a3-ezqi1pe
341	M00212:125:000000000-JJPTF:1:2105:11362:15180 2:N:0:CGTACTAG+ACTGCATA: GTCACTTA--C--G--CTA--ACGCCGGTGACTTAG---AAGA-T-CTT---AACA-CGAAGTTT-CCGCCGAAGCCGTCAAAA-CCA	1	0	0	M00212:125:000000000-JJPTF:1:2101:9788:23600 2:N:0:CGTACTAG+AAGGAGTA: GAATCTGT-------------------------------------------------TAAGCCGAAGCCGTCAAAA----CCA	0	0	1											M00212:125:000000000-JJPTF:1:1102:18466:2797 2:N:0:CGTACTAG+ACTGCATA,Mon Jun 27 15:28:57 EDT 2022,,,,CTATTACAGATAATGCAAAGCGTGCATGGGCAGGTATCTAACTTAAGTCCACAAGATTATTTAGACAAAGCAGTAAGTATATATCAAGGTTCAGGCGGTACAGCTTGGGTGACTTGGTAAAAAATAAAAACAAAATAAATTAATTAAAAATAGAAAGTAGGTATATCCTCTTTAAAATATGCTCAATTACAAAAGAAAACCACCAATTAAGGTGGTCTTTTTTTATTCTATACAAGAGTCCCCCATGTATT,P008EFASP10_S14_L001_R_001,urn:local:.:5gpn-ez…	M00212:125:000000000-JJPTF:1:1102:8341:3659 2:N:0:CGTACTAG+AAGGAGTA,Mon Jun 27 15:23:28 EDT 2022,,,,GTTAAAGCCTAGCGATGCCTTAGGCGGTTCTACTCTTACAGCTTGGGCGGAGTTTATGCTGATGTTAAGCCCTAAACGTGGAAAACATAACGACTTCTCTAAGCTATCAGTAAAAGCGCGTGGTTACCAGCTTGATGATGATTTAAACTTTTCTTATGCTGATTCAGAATTTTCTTGCGTTAATAAATCAAAAAAAGAACCTGATAG,P008EFASP20_S20_L001_R_001 Copy,urn:local:.:a4-ezqi1pe
342	M00212:125:000000000-JJPTF:1:2101:14514:3385 1:N:0:CGTACTAG+ACTGCATA (reversed): GTCACTTA--C--G--CTA--ACGCCGGTGACTTAG---AAGA-T-CTT---AACA-CGAAGTTT-CCGCCGAAGCCGTCAAAA-CCA	1	0	0	M00212:125:000000000-JJPTF:1:1106:14167:19330 2:N:0:CGTACTAG+AAGGAGTA: GAATCTGTC--GCTAACGCCGGTGACTTA--GAAGA-T-CTT--AACACGAAGTT--TCCGCCGAAGCCGTCAAAA----CCA	0	1	0											M00212:125:000000000-JJPTF:1:1102:20477:2799 1:N:0:CGTACTAG+ACTGCATA,Mon Jun 27 15:28:57 EDT 2022,,,,AGAATGTACTTCGAGAGAAATGGCTTTCCAGAAGATAACAGGCGAGTTTATCAAAGCGGTAAGCGAAAAGGTCAAAAAGTTGGCTGGTCTGATAAAGAGGAAAAGCAACAGAAAGAAGAT,P008EFASP10_S14_L001_R_001,urn:local:.:5gpo-ezqir1i	M00212:125:000000000-JJPTF:1:1102:12941:3676 1:N:0:CGTACTAG+AAGGAGTA,Mon Jun 27 15:23:28 EDT 2022,,,,CCCTAGAAAAAGAAACTTTTCCCCTAGCTCATTTTTAAAAGAATTCAAATATCCTTTTTTGTTGTTCATCAGCTTAACATTGTATTTTTCCATTTGCGTCTCCTTCATTTCTATAAGACTATAATATCAAAAAA,P008EFASP20_S20_L001_R_001 Copy,urn:local:.:a5-ezqi1pe
343	M00212:125:000000000-JJPTF:1:2104:5071:18672 1:N:0:CGTACTAG+ACTGCATA (reversed): GAATCTGT--TAAG--CCG--ACGCCTAGCAAGCCA---AAGA-C-CTT---TAAA-A-AAGGAA-AAAATGTCTATATTTACA-ATG	1	0	0	M00212:125:000000000-JJPTF:1:2110:23216:21438 2:N:0:CGTACTAG+AAGGAGTA: GAATCTGT-------------------------------------------------TAAGCCGAAGCCGTCAAAA----CCA	0	0	1											M00212:125:000000000-JJPTF:1:1102:20477:2799 2:N:0:CGTACTAG+ACTGCATA,Mon Jun 27 15:28:57 EDT 2022,,,,ATCTTCTTTCTGTTGCTTTTCCTCTTTATCAGACCAGCCAACTTTTTGACCTTTTCGCTTACCGCTTTGATAAACTCGCCTGTTATCTTCTGGAAAGCCATTTCTCTCGAAGTACATTCT,P008EFASP10_S14_L001_R_001,urn:local:.:5gpp-ezqir1i	M00212:125:000000000-JJPTF:1:1102:12941:3676 2:N:0:CGTACTAG+AAGGAGTA,Mon Jun 27 15:23:28 EDT 2022,,,,TTTTTTGATATTATAGTCTTATAGAAATGAAGGAGACGCAAATGGAAAAATACAATGTTAAGCTGATGAACAACAAAAAAGGATATTTGAATTCTTTTAAAAATGAGCTAGGGGAAAAGTTTCTTTTTCTAGGG,P008EFASP20_S20_L001_R_001 Copy,urn:local:.:a6-ezqi1pe
344	M00212:125:000000000-JJPTF:1:2105:23400:19925 1:N:0:CGTACTAG+ACTGCATA (reversed): GTCACTTA--C--G--CTA--ACGCCGGTGACTTAG---AAGA-T-CTT---AACA-CGAAGTTT-CCGCCGAAGCCGTCAAAA-CCA	1	0	0	M00212:125:000000000-JJPTF:1:2102:26439:6954 2:N:0:CGTACTAG+AAGGAGTA (reversed): GAATCTGT-------------------------------------------------TAAGCCGACGCCGTCAAAA----CCA	0	0	1											M00212:125:000000000-JJPTF:1:1102:13331:2812 1:N:0:CGTACTAG+ACTGCATA,Mon Jun 27 15:28:57 EDT 2022,,,,CCTCAATTGGAACAACTTCAGGAAAAAGAATTTGAACAATATCGCCAACCTCTACTGAAACGGTCAAAGTAGCTGATGAAGTGTAAAGGTAACCTGTTTCCCATAATTCATAGTTAATGACTTGACACCTAGCTTTTGGTATCGGCAACCCTCTTTTTTCTTTTTTACCATTAGGAAGTCTAAAATCAGATATATTATAATAGTTAGGATTAAAGTTATCATATACATTGGCTTCTAACATTAAACGAAGT,P008EFASP10_S14_L001_R_001,urn:local:.:5gpq-ez…	M00212:125:000000000-JJPTF:1:1102:10947:3682 1:N:0:CGTACTAG+AAGGAGTA,Mon Jun 27 15:23:28 EDT 2022,,,,GATATATACTTACTGCTTTGTCTAAATAATCTTGTGGACTTAAGTTAGATACCTGCCCATGCACGCTTTGCATTATCTGTAATAGTCCCCGGCATGATAACTCATTTTCAACATAAGGGTTTCCACTCGACTCCTTATAAATAACATCAAGCCATTTACCAGCACTTACTCCTGTCTTGCTTGCCATATAATTCGCAGCTATTTCTGGACTTACGCTAGACCAATCCGCCCCAACATTGCCATTAATTG,P008EFASP20_S20_L001_R_001 Copy,urn:local:.:a7-e…
345	M00212:125:000000000-JJPTF:1:2105:23400:19925 2:N:0:CGTACTAG+ACTGCATA: GTCACTTA--C--G--CTA--ACGCCGGTGACTTAG---AAGA-T-CTT---AACA-CGAAGTTT-CCGCCGAAGCCGTCAAAA-CCA	1	0	0	M00212:125:000000000-JJPTF:1:1105:28155:21530 2:N:0:CGTACTAG+AAGGAGTA (reversed): GAATCTGT-------------------------------------------------TAAGCCGAAGCCGTCAAAA----CCA	0	0	1											M00212:125:000000000-JJPTF:1:1102:13331:2812 2:N:0:CGTACTAG+ACTGCATA,Mon Jun 27 15:28:57 EDT 2022,,,,GGCAGAGTTTAAAGTTAAGAGAAAGGCGGACTTCGTTTAATGTTAGAAGCCAATGTATATGATAACTTTAATCCTAACTATTATAATATATCTGATTTTAGACTTCCTAATGGTAAAAAAGAAAAAAGAGGGTTGCCGATACCAAAAGCTAGGTGTCAAGTCATTAACTATGAATTATGGGAAACAGGTTACCTTTACACTTCATCAGCTACTTTGACCGTTTCAGTAGAGGTTGGCGATATTGTTCAAAT,P008EFASP10_S14_L001_R_001,urn:local:.:5gpr-ez…	M00212:125:000000000-JJPTF:1:1102:10947:3682 2:N:0:CGTACTAG+AAGGAGTA,Mon Jun 27 15:23:28 EDT 2022,,,,TACTAATTCAGCAAGCTCATAAAAGGGCAAATAACAACTTTAATGATATTGTGGCACAATTATATCAACCAGAGTTTAAAACGCAAGAGAAAGCAAAATATGAGCATATAAGGCAAGCTAAGGAGAAAGCACTTGAAGAACAACGACTTAGTGAAGAAAATAAACGAAGAGGTGAAGCTGAAAAACGAGCCGAAGCTGACAGAATCGCAAGAGAACATGATAAGGCAACTGAACAACTTTACACCGAAAGG,P008EFASP20_S20_L001_R_001 Copy,urn:local:.:a8…
346	M00212:125:000000000-JJPTF:1:1104:17940:22479 1:N:0:CGTACTAG+ACTGCATA: GTCACTTA--C--G--CTA--ACGCCGGTGACTTAG---AAGA-T-CTT---AACA-CGAAGTTT-CCGCCGAAGCCGTCAAAA-CCA	1	0	0	M00212:125:000000000-JJPTF:1:2114:11677:19778 1:N:0:CGTACTAG+AAGGAGTA (reversed): GAATCTGT-------------------------------------------------TAAGCCGAAGCCGTCAAAA----CCA	0	0	1											M00212:125:000000000-JJPTF:1:1102:17220:2821 1:N:0:CGTACTAG+ACTGCATA,Mon Jun 27 15:28:57 EDT 2022,,,,GTCAAACGCTTCTCCTCCAACTCCTGCACTATCCATTTTTTTAAGCGTAAGATCGTGCATTTCATCATCATTTAAGAACTCTTTTAAATAAGGATATACAAATACCTTAGGCAATCTTTTTTTATTTTTAGCAATGTATAGGTTAGGCGATCTACCTGTTTCAGTTTTAATTTTTAACTCAAGTTGGCTGAGTGTACTGCCTTTTTCTTTTAGTACGTTAGTAATTCTTTCATATAATTCTTCGTTTGTCA,P008EFASP10_S14_L001_R_001,urn:local:.:5gps-ez…	M00212:125:000000000-JJPTF:1:1102:22642:3685 1:N:0:CGTACTAG+AAGGAGTA,Mon Jun 27 15:23:28 EDT 2022,,,,GGTGTATAGTCCATAGACGAAGTGCTAAGCTATTGCGCAGTACCTTGGTGAAACTATACTTAATCATATTG,P008EFASP20_S20_L001_R_001 Copy,urn:local:.:a9-ezqi1pe
347	M00212:125:000000000-JJPTF:1:2112:15840:17516 1:N:0:CGTACTAG+ACTGCATA: GAATCTGT--------------------------------------------------------T-AAGCCGAAGCCGTCAAAA-CCA	0	0	1	M00212:125:000000000-JJPTF:1:2111:10847:17410 2:N:0:CGTACTAG+AAGGAGTA (reversed): GAATCTGT-------------------------------------------------TAAGCCGAAGCCGTCAAAA----CCA	0	0	1											M00212:125:000000000-JJPTF:1:1102:17220:2821 2:N:0:CGTACTAG+ACTGCATA,Mon Jun 27 15:28:57 EDT 2022,,,,CTACACAGTATCTTGGATATTGGAAAAAGAAATTAAATCACGTAAGTTTTATGATAAAAAAGAGGCTTTAAAATGGAACGAATTACTTCCAGAAGAACAAAGATATGAAGTTAAAAAACATACTGAAATCACGGAGGTTATAGCATAATGACAAACGAAGAATTATATGAAAGAATTACTAACGTACTAAAAGAAAAAGGCAGTACACTCAGCCAACTTGAGTTAAAAATTAAAACTGAAACAGGTAGAT,P008EFASP10_S14_L001_R_001,urn:local:.:5gpt-ezq…	M00212:125:000000000-JJPTF:1:1102:22642:3685 2:N:0:CGTACTAG+AAGGAGTA,Mon Jun 27 15:23:28 EDT 2022,,,,CAATATGATTAAGTATAGTTTCACCAAGGTACTGCGCAATAGCTTAGCACTTCGTCTATGGACTATACACC,P008EFASP20_S20_L001_R_001 Copy,urn:local:.:aa-ezqi1pe
348	M00212:125:000000000-JJPTF:1:2102:7235:7109 1:N:0:CGTACTAG+ACTGCATA (reversed): GTCACTTA--C--G--CTA--ACGCCGGTGACTTAG---AAGA-T-CTT---AACA-CGAAGTTT-CCGCCGAAGCCGTCAAAA-CCA	1	0	0	M00212:125:000000000-JJPTF:1:2104:17007:2636 1:N:0:CGTACTAG+AAGGAGTA (reversed): GAATCTGT-------------------------------------------------TAAGCCGAAGCCGTCAAAA----CCA	0	0	1											M00212:125:000000000-JJPTF:1:1102:11671:2823 1:N:0:CGTACTAG+ACTGCATA,Mon Jun 27 15:28:57 EDT 2022,,,,AATAATAAAGACATAGTTATGGCGAAAGCATATTATAATTCACGTACACGTAAAGGAGAATAATTA,P008EFASP10_S14_L001_R_001,urn:local:.:5gpu-ezqir1j	M00212:125:000000000-JJPTF:1:1102:8533:3691 1:N:0:CGTACTAG+AAGGAGTA,Mon Jun 27 15:23:28 EDT 2022,,,,CATGTAAAATATAAAAAATCTGATGTCGGTTCTGATACTTTGATTAGTATGGCAGGATCTGATTTAGATGAAGTCCTTAATTGGAGTTCTAAGGGCGAACGCAATAGCATGGAGTTTTGGCAAAAGGTAATTAAAAAGTTGCTTACAACACGATATATTGACCTGTACCCTATATT,P008EFASP20_S20_L001_R_001 Copy,urn:local:.:ab-ezqi1pe
349	M00212:125:000000000-JJPTF:1:2112:19592:5022 1:N:0:CGTACTAG+ACTGCATA (reversed): GTCACTTA--C--G--CTA--ACGCCGGTGACTTAG---AAGA-T-CTT---AACA-CGAAGTTT-CCGCCGAAGCCGTCAAAA-CCA	1	0	0	M00212:125:000000000-JJPTF:1:2106:6630:11043 2:N:0:CGTACTAG+AAGGAGTA (reversed): GAATCTGT-------------------------------------------------TAAGCCGAAGCCGTCAAAA----CCA	0	0	1											M00212:125:000000000-JJPTF:1:1102:11671:2823 2:N:0:CGTACTAG+ACTGCATA,Mon Jun 27 15:28:57 EDT 2022,,,,TAATTATTCTCCTTTACGTGTACGTGAATTATAATATGCTTTCGCCATAACTATGTCTTTATTATT,P008EFASP10_S14_L001_R_001,urn:local:.:5gpv-ezqir1j	M00212:125:000000000-JJPTF:1:1102:8533:3691 2:N:0:CGTACTAG+AAGGAGTA,Mon Jun 27 15:23:28 EDT 2022,,,,AATATAGGGTACAGGTCAATATATCGTGTTGTAAGCAACTTTTTAATTACCTTTTGCCAAAACTCCATGCTATTGCGTTCGCCCTTAGAACTCCAATTAAGGACTTCATCTAAATCAGATCCTGCCATACTAATCAAAGTATCAGAACCGACATCAGATTTTTTATATTTTACATG,P008EFASP20_S20_L001_R_001 Copy,urn:local:.:ac-ezqi1pe
350	M00212:125:000000000-JJPTF:1:1107:14312:10171 1:N:0:CGTACTAG+ACTGCATA (reversed): GAATCTGT--TAAG--CCG--ACGCCTAGCAAGCCA---AAGA-C-CTT---TAAA-AAAGGAAA-AAATGTCTATATTTACA-----	1	0	0	M00212:125:000000000-JJPTF:1:2114:12294:12129 2:N:0:CGTACTAG+AAGGAGTA (reversed): GAATCTGT-------------------------------------------------TAAGCCGAAGCCGTCAAAA----CCA	0	0	1											M00212:125:000000000-JJPTF:1:1102:17009:2824 1:N:0:CGTACTAG+ACTGCATA,Mon Jun 27 15:28:57 EDT 2022,,,,GTCCGATACCGCTAAAGAACGAAACTATTCCGTCCCATGCACTCTTCAAGAAGTCTACAAAACTAGCCCATGCTTTTTTACCTGTTTCTGTTTGAGTAAAGAAGTAAACTAGACCAGCAACGACAGCGGCGATTGCTATTCCAAGAAGTACAAATGGGTTGACAGCCATTATAGCATTGAAAGCTCCTTGTATAATTGTACCAGCTTCAACAATCTTATTGTATGTCTCATAAGCCTTAATGATTCCGTTG,P008EFASP10_S14_L001_R_001,urn:local:.:5gpw-ez…	M00212:125:000000000-JJPTF:1:1102:11539:3693 1:N:0:CGTACTAG+AAGGAGTA,Mon Jun 27 15:23:28 EDT 2022,,,,GCGACGGGTAGAACCGAAGCGACCTACATGAAGAATAATTGGTTCAACGCCCATACTACTGCAATCATTGGGGATGGCGGTATTGTCTACAAAATCGCTCCTGAGGGAAATATCTCTTGGGGAGCCGGGAATGCCAATCCGTACGCTCCAATCCAGATCGAATTACAACACACGCACGACAAGGAGCTTTTCAAGAAGAATTACAAGGCCTACATCGACTATACTCGTGATATGGGCAAGAAATTCGGCAT,P008EFASP20_S20_L001_R_001 Copy,urn:local:.:ad…
351	M00212:125:000000000-JJPTF:1:1102:5500:23394 1:N:0:CGTACTAG+ACTGCATA (reversed): GAATCTGT--TAAG--CCG--ACGCCTAGCAAGCCA---AAGA-C-CTT---TAAA-AAAGGAAA-AAATGTCTATATTTACAA-TGG	1	0	0	M00212:125:000000000-JJPTF:1:1109:24445:8704 1:N:0:CGTACTAG+AAGGAGTA: GAATCTGT-------------------------------------------------TAAGCCGAAGCCGTCAAAA----CCA	0	0	1											M00212:125:000000000-JJPTF:1:1102:17009:2824 2:N:0:CGTACTAG+ACTGCATA,Mon Jun 27 15:28:57 EDT 2022,,,,ATCTCAATTCTCTGCTATATGGGATAACCTAAAAAGTGCGTTCGGTTCGGTAATTGGAATTATTGGTAACCTTATAAAATCTTTTGCTGGAGTTGATGAATCTACTTCAAAAAATTCGACTTCTGTTGAAAATGTAGCAAACACAATATCTTCACTTGCTAATAAGTTCGCTGATATCACGAAAAAAATTGCTGACTTCATTGGTAAAATTAGTAAAAGCAAGGAAGCAATGGATGCTATAAAAGTAGCTT,P008EFASP10_S14_L001_R_001,urn:local:.:5gpx-ez…	M00212:125:000000000-JJPTF:1:1102:11539:3693 2:N:0:CGTACTAG+AAGGAGTA,Mon Jun 27 15:23:28 EDT 2022,,,,GACGCCCTTTTCCCACACGCTAGATCCTTGATCAAGCGTCATTGGTATGCCGAATTTCTTGCCCATATCACGAGTATAGTCGATGTAGGCCTTGTAATTCTTCTTGAAAAGCTCCTTGTCGTGCGTGTGTTGTAATTCGATCTGGATTGGAGCGTACGGATTGGCATTCCCGGCTCCCCAAGAGATATTTCCCTCAGGAGCGATTTTGTAGACAATACCGCCATCCCCAATGATTGCAGTAGTATGGGCGT,P008EFASP20_S20_L001_R_001 Copy,urn:local:.:ae…
352	M00212:125:000000000-JJPTF:1:1106:6544:5431 2:N:0:CGTACTAG+ACTGCATA (reversed): GTCACTTA--C--G--CTA--ACGCCGGTGACTTAG---AAGA-T-CTT---AACA-CGAAGTTT-CCGCCGAAGCCGTCAAAA-CCA	1	0	0	M00212:125:000000000-JJPTF:1:1102:24863:11546 2:N:0:CGTACTAG+AAGGAGTA (reversed): GAATCTGT-------------------------------------------------TAAGCCGACGCCGGCAAAA----CCA	0	0	1											M00212:125:000000000-JJPTF:1:1102:13297:2831 1:N:0:CGTACTAG+ACTGCATA,Mon Jun 27 15:28:57 EDT 2022,,,,AATATAGACCGTTTAAGCCGGTGGGATATTAAAGATGAAATATTTAGTTTTATGGGGATATTATATCCTCAACTTCCTAAGACACCCACTGGAGTTAGATTTTTAGACGATATTGGAAATGAATATACTGCAATTGCATTTAAGACGGAAGAATTACAAGACTACATTTTAATAAATACAGATGTAAATGACGAAACTTATCAAGGTTGGAAGGGGACAACTGCTCTAAATTTATTCCCTGTAATGGACTT,P008EFASP10_S14_L001_R_001,urn:local:.:5gpy-ez…	M00212:125:000000000-JJPTF:1:1102:9731:3696 1:N:0:CGTACTAG+AAGGAGTA,Mon Jun 27 15:23:28 EDT 2022,,,,ACATAGAAAAGAGCATGGCATGAAATATGAGATTTGGTATAGCGCAATAGACGGAGATTATTATAAAACAAGCGACACGCTAGAAGAAGCAAATAATGATTTTGCGTTTGTATTAACAATGTATAGG,P008EFASP20_S20_L001_R_001 Copy,urn:local:.:af-ezqi1pf
353	M00212:125:000000000-JJPTF:1:1110:14991:8305 1:N:0:CGTACTAG+ACTGCATA (reversed): GTCACTTA--C--G--CTA--ACGCCGGTGACTTAG---AAGA-T-CTT---AACA-CGAAGTTT-CCGCCGAAGCCGTCAAAA-CCA	1	0	0	M00212:125:000000000-JJPTF:1:1101:18990:13379 2:N:0:CGTACTAG+AAGGAGTA (reversed): GAATCTGT-------------------------------------------------TAAGCCGAAGCCGTCAAAA----CCA	0	0	1											M00212:125:000000000-JJPTF:1:1102:13297:2831 2:N:0:CGTACTAG+ACTGCATA,Mon Jun 27 15:28:57 EDT 2022,,,,GTTCTGTATCGCTCAAAGTCCATTACAGGGAATAAATTTAGAGCAGTTGTCCCCTTCCAACCTTGATAAGTTTCGTCATTTACATCTGTATTTATTAAAATGTAGTCTTGTAATTCTTCCGTCTTAAATGCAATTGCAGTATATTCATTTCCAATATCGTCTAAAAATCTAACTCCAGTGGGTGTCTTAGGAAGTTGAGGATATAATATCCCCATAAAACTAAATATTTCATCTTTAATATCCCACCGG,P008EFASP10_S14_L001_R_001,urn:local:.:5gpz-ezqi…	M00212:125:000000000-JJPTF:1:1102:9731:3696 2:N:0:CGTACTAG+AAGGAGTA,Mon Jun 27 15:23:28 EDT 2022,,,,CCTATACATTGTTAATACAAACGCAAAATCATTATTTGCTTCTTCTAGCGTGTCGCTTGTTTTATAATAATCTCCGTCTATTGCGCTATACCAAATCTCATATTTCATGCCATGCTCTTTTCTATGT,P008EFASP20_S20_L001_R_001 Copy,urn:local:.:ag-ezqi1pf
354	M00212:125:000000000-JJPTF:1:2106:9466:5442 2:N:0:CGTACTAG+ACTGCATA (reversed): GAATCTGT--TAAG--CCG--ACGCCTAGCAAGCCA---AAGA-C-CTT---TAAA-A-AAGGAA-AAAATGTCTATATTTACA-ATG	1	0	0	M00212:125:000000000-JJPTF:1:1111:5807:22306 1:N:0:CGTACTAG+AAGGAGTA (reversed): GAATCTGT-------------------------------------------------TAAGCCGAAGCCGTCAAAA----CCA	0	0	1											M00212:125:000000000-JJPTF:1:1102:15800:2840 1:N:0:CGTACTAG+ACTGCATA,Mon Jun 27 15:28:57 EDT 2022,,,,GTTAGATTATGTGTAAGAAACGCAAATACACAAAAATGGGTGCTTTATACTCAATAGCTAATGCCCAGCATAATAAAAAGAGTAAGAAAAATAAAGATGATAAAATACCAGTTAGAACTTATTATTGCAAACGGTGCTCATGTTATCACTTATCAAGCCAGCAAAGGCTAAACATCAAGACAGGAGTAATTGGATAATGAAAGATGAATTTACATACTACACAGTATCTTGGAT,P008EFASP10_S14_L001_R_001,urn:local:.:5gq0-ezqir1j	M00212:125:000000000-JJPTF:1:1102:13118:3702 1:N:0:CGTACTAG+AAGGAGTA,Mon Jun 27 15:23:28 EDT 2022,,,,CGTCTGGGGCGATCACACAGACCCATACGGTTACCTTGCGGAAATGGGAATATCAAAGGCTCAACTTGCCAAGGACCTTGCCAACGGTGTAAGCGGTGAATCTGTTAAGCCGAAGCCGTCAAAACCAGTAAACCAGTTTACAATCGGTGTCGACGCGATCATTTTAAGATCTGGACGTCCAAGTATCTATGCGCCTGTGTACGGGACCTGGAAACAAGGGGCTGTCTTTAAATATGACGAGATTACGGTCG,P008EFASP20_S20_L001_R_001 Copy,urn:local:.:ah…
355	M00212:125:000000000-JJPTF:1:1111:13041:28185 2:N:0:CGTACTAG+ACTGCATA (reversed): GAATCTGT--------------------------------------------------------T-AAGCCGAAGCCGTCAAAA-CCA	0	0	1	M00212:125:000000000-JJPTF:1:1111:5807:22306 2:N:0:CGTACTAG+AAGGAGTA: GAATCTGT-------------------------------------------------TAAGCCGAAGCCGTCAAAA----CCA	0	0	1											M00212:125:000000000-JJPTF:1:1102:15800:2840 2:N:0:CGTACTAG+ACTGCATA,Mon Jun 27 15:28:57 EDT 2022,,,,ATCCAAGATACTGTGTAGTATGTAAATTCATCTTTCATTATCCAATTACTCCTGTCTTGATGTTTAGCCTTTGCTGGCTTGATAAGTGATAACATGAGCACCGTTTGCAATAATAAGTTCTAACTGGTATTTTATCATCTTTATTTTTCTTACTCTTTTTATTATGCTGGGCATTAGCTATTGAGTATAAAGCACCCATTTTTGTGTATTTGCGTTTCTTACACATAATCTAAC,P008EFASP10_S14_L001_R_001,urn:local:.:5gq1-ezqir1j	M00212:125:000000000-JJPTF:1:1102:13118:3702 2:N:0:CGTACTAG+AAGGAGTA,Mon Jun 27 15:23:28 EDT 2022,,,,ATACAAGCGTCCCCCATGTATTATTAGGGTCACCGTCATTAGGACCGATAGGCAAGTAAATACGGGTGCCATTAGTGTCTGTCCCACCAATCCACACGTAGCCATCACCGACCGTAATCTCGTCATATTTAAAGACAGCCCCTTGTTTCCAGGTCCCGTACACAGGCGCATAGATACTTGGACGTCCAGATCTTAAAATGATCGCGTCGACACCGATTGTAAACTGGTTTACTGGTTTTGACGGCTTCGG,P008EFASP20_S20_L001_R_001 Copy,urn:local:.:ai-…
356	M00212:125:000000000-JJPTF:1:2110:22983:4312 2:N:0:CGTACTAG+ACTGCATA (reversed): GAATCTGT--TAAG--CCG--ACGCCTAGCAAGCCA---AAGA-C-CTT---TAAA-AAAGGAAA-AAATGTCTATATTTACAA-TGG	1	0	0	M00212:125:000000000-JJPTF:1:1104:20887:3743 2:N:0:CGTACTAG+AAGGAGTA: GAATCTGT-------------------------------------------------TAAGCCGAAGCCGTCAAA--------	0	0	1											M00212:125:000000000-JJPTF:1:1102:21079:2857 1:N:0:CGTACTAG+ACTGCATA,Mon Jun 27 15:28:57 EDT 2022,,,,CTATGACTACCTCATCTTGTTATTCCTAACTATCAGCAGCTGGTATCTCATTAGATACTATCTTAGTATAGAGCAGTAGGGAATCGAACCCCACACAGTTGCGACCTGTACTTCCTCCAATTACTCTTACCTCATACCTTAGCAACCATGCACAGTTGCCCACAATATGATTAAGTATAGTTTCACCAAGGTACTGCGCAATAGCTTAGCACTTCGTCTATGGACTATACACCAC,P008EFASP10_S14_L001_R_001,urn:local:.:5gq2-ezqir1j	M00212:125:000000000-JJPTF:1:1102:16522:3741 1:N:0:CGTACTAG+AAGGAGTA,Mon Jun 27 15:23:28 EDT 2022,,,,GTTTAACACGTTCAGCAAGTGATTGCAATTTATAAACCATTACAGGCTCAAGGGTATCAATAGTGAGTGTTGCTGCCTGTTCTGTTTTTGTTTGTCCGTCTTTGTGGACTTGTGCTTCATTCGATGAATCAAATGAGCGTGATACGAGCAAAGCACCGACATTTGTAACGTGGAAAACTTTGAATACTGGGTTAGTATTTAACAAGGCTGTGTTGATTGACTCAACCAATTTGCGTGGAAGTTGGAAAGTT,P008EFASP20_S20_L001_R_001 Copy,urn:local:.:aj…
357	M00212:125:000000000-JJPTF:1:2112:19592:5022 2:N:0:CGTACTAG+ACTGCATA: GTCACTTA--C--G--CTA--ACGCCGGTGACTTAG---AAGA-T-CTT---AACA-CGAAGTTT-CCGCCGAAGCCGTCAAAA-CCA	1	0	0	M00212:125:000000000-JJPTF:1:1109:27172:18756 2:N:0:CGTACTAG+AAGGAGTA: GAATCTGT-------------------------------------------------TAAGCCGAAGCCGTCAAA--------	0	0	1											M00212:125:000000000-JJPTF:1:1102:21079:2857 2:N:0:CGTACTAG+ACTGCATA,Mon Jun 27 15:28:57 EDT 2022,,,,GTGGTGTATAGTCCATAGACGAAGTGCTAAGCTATTGCGCAGTACCTTGGTGAAACTATACTTAATCATATTGTGGGCAACTGTGCATGGTTGCTAAGGAATGAGGTAAGAGTAATTGGAGGAAGTACAGGTCGCAACTGTGTGGGGTTCGATTCCCTACTGCTCTATACTAAGATAGTATCTAATGAGATACCAGCTGCTGATAGTTAGGAATAACAAGATGAGGTAGTCATAG,P008EFASP10_S14_L001_R_001,urn:local:.:5gq3-ezqir1j	M00212:125:000000000-JJPTF:1:1102:16522:3741 2:N:0:CGTACTAG+AAGGAGTA,Mon Jun 27 15:23:28 EDT 2022,,,,ACTTAACGCACAGGAAGAAAAACCAAAAGGAAAAGATAAAATGACAAACTTTATTGAATCACAAAACGCTGTAACAGAATTTTTTGATGTATTAAAAAAGAACTCTGGAAAATCAGAAATTAAAAACGCTTGGAACGCAAAACTTGCTGAAAATGGTGTAACTATCACAGATACAACTTTCCAACTTCCACGCAAATTGGTTGAGTCAATCAACACAGCCTTGTTAAATACTAACCCAGTATTCAAAGTTT,P008EFASP20_S20_L001_R_001 Copy,urn:local:.:ak…
358	M00212:125:000000000-JJPTF:1:1109:22887:12367 2:N:0:CGTACTAG+ACTGCATA (reversed): GAATCTGT--TAAG--CCG--ACGCCTAGCAAGCCA---AAGA-C-CTT---TAAA-AAAGGAAA-AAATGTCTATATTTACA-----	1	0	0	M00212:125:000000000-JJPTF:1:2106:9862:20676 2:N:0:CGTACTAG+AAGGAGTA: GAATCTGT-------------------------------------------------TAAGCCGAAGCCGTCAAAA----CCA	0	0	1											M00212:125:000000000-JJPTF:1:1102:13081:2861 1:N:0:CGTACTAG+ACTGCATA,Mon Jun 27 15:28:57 EDT 2022,,,,CTACAATTTCAGTAAGTAAGTTAACAACGGCTTTCAAATAGTATAAAACTAAGACACCTTAAACTTAAATACTTATCTCTTATAGAGTTACATGGGGTTTATGTAATCAGGTATTCTCGACTTCATAGCTTACTCAGCTCGTTTTGATGTTTATCACATCGCTATACTTTCGTACCTCAACCGCCTATGGGTTATATATTCAATTACATAGATAATAATAACATAGACATTTTCACTTGTCAACTATTATA,P008EFASP10_S14_L001_R_001,urn:local:.:5gq4-ez…	M00212:125:000000000-JJPTF:1:1102:15282:3742 1:N:0:CGTACTAG+AAGGAGTA,Mon Jun 27 15:23:28 EDT 2022,,,,GCTGCTGATAGTTAGGAATAACAAGATGAGGTAGTCATAGTTAGCGGTATAGTCTAATGGTAAACGTGGGTTCGATTCCTACTACTGCTATAAGATAAGGGAGAAACAAATGATTATATTATTATTTATTATTATGCTGTTCATCAGTCCGAGCATAGCATTGTTATTGTTGCTG,P008EFASP20_S20_L001_R_001 Copy,urn:local:.:al-ezqi1pf
359	M00212:125:000000000-JJPTF:1:1107:18324:16723 2:N:0:CGTACTAG+ACTGCATA (reversed): GTCACTTA--C--G--CTA--ACGCCGGTGACTTAG---AAGA-T-CTT---AACA-CGAAGTTT-CCGCCGAAGCCGTCAAAA-CCA	0	1	0	M00212:125:000000000-JJPTF:1:1111:11316:22993 1:N:0:CGTACTAG+AAGGAGTA: GAATCTGT-------------------------------------------------TAAGCCGAAGCCGTCAAA--------	0	0	1											M00212:125:000000000-JJPTF:1:1102:13081:2861 2:N:0:CGTACTAG+ACTGCATA,Mon Jun 27 15:28:57 EDT 2022,,,,ACATAGGATAACTCAAAGTGTAAAATGCAATATGTTAAAATATAAGTATATAATAGTTGACAAGTGAAAATGTCTATGTTATTATTATCTATGTAATTGAATATATAACCCATAGGCGGTTGAGGTACGAAAGTATAACGAAGTGATAAACATCAAAAAGAGGTGAGTAAGCTATGAAAACGAGAAAACCTGATTACATAAAACCCATGTAAATCTTTAAGAGATAAGGATTTTAGTTTAAGGGGTCTTAG,P008EFASP10_S14_L001_R_001,urn:local:.:5gq5-ez…	M00212:125:000000000-JJPTF:1:1102:15282:3742 2:N:0:CGTACTAG+AAGGAGTA,Mon Jun 27 15:23:28 EDT 2022,,,,CAGCAACAATAACAATGCTATGCTCGGACTGATGAACAGCATAATAATAAATAATAATATAATCATTTGTTTCTCCCTTATCTTATAGCAGTAGTAGGAATCGAACCCACGTTTACCATTAGACTATACCGCTAACTATGACTACCTCATCTTGTTATTCCTAACTATCAGCAGC,P008EFASP20_S20_L001_R_001 Copy,urn:local:.:am-ezqi1pf
360	M00212:125:000000000-JJPTF:1:1103:12803:11732 1:N:0:CGTACTAG+ACTGCATA (reversed): GAATCTGT--TAAG--CCG--ACGCCTAGCAAGCCA---AAGA-C-CTT---TAAA-AAAGGAAA-AAATGTCTATATTTACAA-TGG	1	0	0	M00212:125:000000000-JJPTF:1:2114:17094:8609 1:N:0:CGTACTAG+AAGGAGTA: GAATCTGT-------------------------------------------------TAAGCCGAAGCCGTCAAAA----CCA	0	0	1											M00212:125:000000000-JJPTF:1:1102:11932:2862 1:N:0:CGTACTAG+ACTGCATA,Mon Jun 27 15:28:57 EDT 2022,,,,AACTTCCATTTCTTCGTCAAACTTTTCTAGCTCTTTGATTAATTCTTTTACTTTCATTCTTCTACTTTCTTTTTAAAGTGTTGTAAATGTTTAGCTACTTCATGTTTATCAATTTCTTCTTGTGTCCATTTATAACGTTTTTGGTTAGGCACTTTAAGGAAAAATTCCAGTCCAATATCTTTTGCCAAATAGCCGTTTCTATCATGAGGCTCTGGAATACAGATATAGAATAATTCATCTTTTGCTGCTT,P008EFASP10_S14_L001_R_001,urn:local:.:5gq6-ezq…	M00212:125:000000000-JJPTF:1:1102:15485:3743 1:N:0:CGTACTAG+AAGGAGTA,Mon Jun 27 15:23:28 EDT 2022,,,,ATTCAGGATTTACTGGAGAAGTCATTGATTTATTTGTTGCTTTATTATGGTGTATTTGCTTATGGCTACATATTTATCAGCTTAATAGATTTAAGGCTTGACTTTTCAAGTCTTTTTTGCTATTATATACTAAAGGAGAAATAATTGACTAACATATTTAATAAAGTACAGACAGCTAAGCATTTAAAAGAGCGAGAAGACTTAATAAATTTAAAAGATGACTGGCTTATTGATACTTTAATGCCAAGTT,P008EFASP20_S20_L001_R_001 Copy,urn:local:.:an-…
361	M00212:125:000000000-JJPTF:1:2103:7273:15060 2:N:0:CGTACTAG+ACTGCATA (reversed): GTCACTTA--C--G--CTA--ACGCCGGTGACTTAG---AAGA-T-CTT---AACA-CGAAGTTT-CCGCCGAAGCCGTCAAAA-CCA	0	1	0	M00212:125:000000000-JJPTF:1:2107:13303:27660 1:N:0:CGTACTAG+AAGGAGTA (reversed): GAATCTGT-------------------------------------------------TAAGCCGAAGCCGTCAAAA----CCA	0	0	1											M00212:125:000000000-JJPTF:1:1102:11932:2862 2:N:0:CGTACTAG+ACTGCATA,Mon Jun 27 15:28:57 EDT 2022,,,,GGCTAAAGAGAGCAAGACAACAGACGACTTTTTGAAGTTGACAATACAGAGAGCTATAAAAATACTTTGGCAGCATTTGGTTTAAGTGGTAATACTAAACAGGCCCATCTATGGTTATTATTGAACCGTGATAAATGGGAAGCAGCAAAAGATGAATTATTCTATATCTGTATTCCAGAGCCTCATGATAGAAACGGCTATTTGGCAAAAGATATTGGACTGGAATTTTTCCTTAAAGTGCCTAACCAAAA,P008EFASP10_S14_L001_R_001,urn:local:.:5gq7-ez…	M00212:125:000000000-JJPTF:1:1102:15485:3743 2:N:0:CGTACTAG+AAGGAGTA,Mon Jun 27 15:23:28 EDT 2022,,,,GTATAGTGTCTTACTACGCTTTGTGTCATAACCAAAAAAAGGTAACCCTTGCGACACCATTAAAGCCATGTGCATTGCTAGAGAGCTTTTAAACGACTTAAACGGTGCTACAAGTATTCCAGCTTGTGAACTTGGCATTAAAGTATCAATAAGCCAGTCATCTTTTAAATTTATTAAGTCTTCTCGCTCTTTTAAATGCTTAGCTGTCTGTACTTTATTAAATATGTTAGTCAATTATTTCTCCTTTAGTA,P008EFASP20_S20_L001_R_001 Copy,urn:local:.:ao…
362	M00212:125:000000000-JJPTF:1:2106:21396:23470 2:N:0:CGTACTAG+ACTGCATA (reversed): GTCACTTA--C--G--CTA--ACGCCGGTGACTTAG---AAGA-T-CTT---AACA-CGAAGTTT-CCGCCGAAGCCGTCAAAA-CCA	1	0	0	M00212:125:000000000-JJPTF:1:1106:14585:15931 2:N:0:CGTACTAG+AAGGAGTA (reversed): GAATCTGT-------------------------------------------------TAAGCCGAAGCCGTCAAAA----CCA	0	0	1											M00212:125:000000000-JJPTF:1:1102:14997:2862 1:N:0:CGTACTAG+ACTGCATA,Mon Jun 27 15:28:57 EDT 2022,,,,TGTATAGGTTAGGCGATCTACCTGTTTCAGTTTTAATTTTTAACTCAAGTTGGCTGAGTGTACTGCCTTTTTCTTTTAGTACGTTAGTAATTCTTTCATATAATTCTTCGTTTGTCATTATGCTATAACCTCCGTGATTTCAGTATGTTTTTTAACTTCATATCTTTGTTCTTCTGGAAGTAATTCGTTC,P008EFASP10_S14_L001_R_001,urn:local:.:5gq8-ezqir1j	M00212:125:000000000-JJPTF:1:1102:16436:3746 1:N:0:CGTACTAG+AAGGAGTA,Mon Jun 27 15:23:28 EDT 2022,,,,ATACTGACGGTAAAGGGCTTAAAGAACTTGTCGAATTGTGGCAGAAAGAAATTTAATGAGCTGAAAGGACTGTAAATGATTTTAAAACATGCAATTAGATACTTAGAACTTACTGGTTCAGACTTTATTACAGATTTGAAAGACTTTGCAGACCTACAAAATTCTTTTGTCGCTGGATATATTCCTGATGACTTTACAGAGCAAATGGAGAGCTTTACAG,P008EFASP20_S20_L001_R_001 Copy,urn:local:.:ap-ezqi1pf
363	M00212:125:000000000-JJPTF:1:2107:24903:11928 2:N:0:CGTACTAG+ACTGCATA (reversed): GTCACTTA--C--G--CTA--ACGCCGGTGACTTAG---AAGA-T-CTT---AACA-CGAAGTTT-CCGCCGAAGCCGTCAAAA-CCA	1	0	0	M00212:125:000000000-JJPTF:1:2101:4452:20958 1:N:0:CGTACTAG+AAGGAGTA: GAATCTGT-------------------------------------------------TAAGCCGAAGCCGTCAAAA----CCA	0	0	1											M00212:125:000000000-JJPTF:1:1102:14997:2862 2:N:0:CGTACTAG+ACTGCATA,Mon Jun 27 15:28:57 EDT 2022,,,,GAACGAATTACTTCCAGAAGAACAAAGATATGAAGTTAAAAAACATACTGAAATCACGGAGGTTATAGCATAATGACAAACGAAGAATTATATGAAAGAATTACTAACGTACTAAAAGAAAAAGGCAGTACACTCAGCCAACTTGAGTTAAAAATTAAAACTGAAACAGGTAGATCGCCTAACCTATACA,P008EFASP10_S14_L001_R_001,urn:local:.:5gq9-ezqir1j	M00212:125:000000000-JJPTF:1:1102:16436:3746 2:N:0:CGTACTAG+AAGGAGTA,Mon Jun 27 15:23:28 EDT 2022,,,,CTGTAAAGCTCTCCATTTGCTCTGTAAAGTCATCAGGAATATATCCAGCGACAAAAGAATTTTGTAGGTCTGCAAAGTCTTTCAAATCTGTAATAAAGTCTGAACCAGTAAGTTCTAAGTATCTAATTGCATGTTTTAAAATCATTTACAGTCCTTTCAGCTCATTAAATTTCTTTCTGCCACAATTCGACAAGTTCTTTAAGCCCTTTACCGTCAGTAT,P008EFASP20_S20_L001_R_001 Copy,urn:local:.:aq-ezqi1pf
364	M00212:125:000000000-JJPTF:1:1107:9499:10487 1:N:0:CGTACTAG+ACTGCATA (reversed): GTCACTTA--C--G--CTA--ACGCCGGTGACTTAG---AAGA-T-CTT---AACA-CGAAGTTT-CCGCCGAAGCCGTCAAAA-CCA	1	0	0	M00212:125:000000000-JJPTF:1:2102:21669:21580 2:N:0:CGTACTAG+AAGGAGTA (reversed): GAATCTGT-------------------------------------------------TAAGCCGAAGCCGTCAAAA----CCA	0	0	1											M00212:125:000000000-JJPTF:1:1102:19692:2868 1:N:0:CGTACTAG+ACTGCATA,Mon Jun 27 15:28:57 EDT 2022,,,,CCCTTATCTTATAGCAGTAGTAGGAATCGAACCCACGTTTACCATTAGACTATACCGCTAACTATGACTACCTCATCTTGTTATTCCTAACTATCAGCAGCTGGTATCTCATTAGATACTATCTTAGTATAGAGCAGTAGGGAATCGAACCCCACACAGTTGCGACCTGTACTTCCTCCAATTACTCTTACCTCATACCTTAGCAACCATGCACAGTTGCCCACAATATGATTAAGTATAGTTTCACCAAG,P008EFASP10_S14_L001_R_001,urn:local:.:5gqa-ez…	M00212:125:000000000-JJPTF:1:1102:16036:3751 1:N:0:CGTACTAG+AAGGAGTA,Mon Jun 27 15:23:28 EDT 2022,,,,GTTACTGAACCAATTACTGCTGAACCGATATTTTCCCATGTTCCGGTAGAATATCCTGATGATAAATTTGAGTTATTTGAGACTACCGAGCCAACTGGGTGAGCTTGAGCATAGTCAATGCCTATAACCGCAGGCTTGAGTGAGCCAGTAGCACTATCAATTGATACTAACCCCATTGGTAACCATTTGTAATCAGAACTTTTCTTATTAGGTTTAATGATATTACTAAAACCTACATACTTCGGATAGT,P008EFASP20_S20_L001_R_001 Copy,urn:local:.:ar-…
365	M00212:125:000000000-JJPTF:1:1107:9499:10487 2:N:0:CGTACTAG+ACTGCATA: GTCACTTA--C--G--CTA--ACGCCGGTGACTTAG---AAGA-T-CTT---AACA-CGAAGTTT-CCGCCGAAGCCGTCAAAA-CCA	1	0	0	M00212:125:000000000-JJPTF:1:1105:7532:8836 2:N:0:CGTACTAG+AAGGAGTA (reversed): GAATCTGT-------------------------------------------------TAAGCCGAAGCCGTCAAAA----CCA	0	0	1											M00212:125:000000000-JJPTF:1:1102:19692:2868 2:N:0:CGTACTAG+ACTGCATA,Mon Jun 27 15:28:57 EDT 2022,,,,CTATTGCGCAGTACCTTGGTGAAACTATACTTAATCATATTGTGGGCAACTGTGCATGGTTGCTAAGGTATGAGGTAAGAGTAATTGGAGGAAGTACAGGTCGCAACTGTGTGGGGTTCGATTCCCTACTGCTCTATACTAAGATAGTATCTAATGAGATACCAGCTGCTGATAGTTAGGAATAACAAGATGAGGTAGTCATAGTTAGCGGTATAGTCTAATGGTAAACGTGGGTTCGATTCCTACTA,P008EFASP10_S14_L001_R_001,urn:local:.:5gqb-ezqir…	M00212:125:000000000-JJPTF:1:1102:16036:3751 2:N:0:CGTACTAG+AAGGAGTA,Mon Jun 27 15:23:29 EDT 2022,,,,AGTTTAGATAATTTTAGAAATAGAACGATTATATGGGATACGGTCAATAAAGACTTCCCTCAGCCAAAACAAGAACCAGGCTCAGTCGCTACTCCTTGGATGCCTTCAGCTGGCGAAGTAACGGTTGCAGACTATCCGAAGTATGTAGGTTTTAGTAATATCATTAAACCTAATAAGAAAAGTTCTGATTACAAATGGTTACCAATGGGGTTAGTATCAATTGATAGTGCTACTGGCTCACTCAAGCCTG,P008EFASP20_S20_L001_R_001 Copy,urn:local:.:as-…
366	M00212:125:000000000-JJPTF:1:1102:25669:8437 2:N:0:CGTACTAG+ACTGCATA: GAATCTGT--TAAG--CCG--ACGCCTAGCAAGCCA---AAGA-C-CTT---TAAA-AAAGGAAA-AAATGTCTATATTTACAC-TGG	1	0	0	M00212:125:000000000-JJPTF:1:1105:16932:14982 2:N:0:CGTACTAG+AAGGAGTA (reversed): GAATCTGT-------------------------------------------------TAAGCCGAAGCCGTCAAAA----CCA	0	0	1											M00212:125:000000000-JJPTF:1:1102:18928:2872 1:N:0:CGTACTAG+ACTGCATA,Mon Jun 27 15:28:57 EDT 2022,,,,GCCAAACGCTTGGTTAGCTTTTACTAATGCTTCTGTTTTGCCGACCGCTGTTTTAGCACTATCTCCTAAACCAATGAACGTTGTTGAAAGTTTTAAAGTATCTTCACTATTTGCGTTGGTATCTCTGGCGAGCTTCTGCATAGAATTGCTTACATAGTCAAAATCTTTTCCATTGCCTTTGAACTTCATCGTGTTCTTTAAAGCAATCATGGCTGTCTGGGTATCCATTGCGTCAGATATCCAGCCC,P008EFASP10_S14_L001_R_001,urn:local:.:5gqc-ezqir1j	M00212:125:000000000-JJPTF:1:1102:17736:3754 1:N:0:CGTACTAG+AAGGAGTA,Mon Jun 27 15:23:29 EDT 2022,,,,CTGTTAAGCCGAAGCCGTCAAAACCAGTAAACCAGTTTACAATCGGTGTCGACGCGATCATTTTAAGATCTGGACGTCCAAGTATCTATGCGCCTGTGTACGGGACCTGGAAACAAGGGGCTGTCTTTAAATATGACGAGATTACGGTCGGTGATGGCTACGTGTGGATTGGTGGGACAGACACTAATGGCACCCGTATTTACTTGCCTATCGGTCCTAATG,P008EFASP20_S20_L001_R_001 Copy,urn:local:.:at-ezqi1pg
367	M00212:125:000000000-JJPTF:1:1113:2814:19745 2:N:0:CGTACTAG+ACTGCATA (reversed): GAATCTGT--------------------------------------------------------T-AAGCCGAAGCCGTCAAAA-CCA	0	0	1	M00212:125:000000000-JJPTF:1:1110:27176:18700 1:N:0:CGTACTAG+AAGGAGTA: GAATCTGTC--GCTAACGCCGGTGACTTA--GAAGA-T-CTT--AACACGAAGTT--TCCGCCGAAGCCGTCAAAA----CCA	0	1	0											M00212:125:000000000-JJPTF:1:1102:18928:2872 2:N:0:CGTACTAG+ACTGCATA,Mon Jun 27 15:28:57 EDT 2022,,,,GGGCTGGATATCTGACGCAATGGATACCCAGACAGCCATGATTGCTTTAAAGAACACGATGAAGTTCAAAGGCAATGGAAAAGATTTTGACTATGTAAGCAATTCTATGCAGAAGCTCGCCAGAGATACCAACGCAAATAGTGAAGATACTTTAAAACTTTCAACAACGTTCATTGGTTTAGGAGATAGTGCTAAAACAGCGGTCGGCAAAACAGAAGCATTAGTAAAAGCTAACCAAGCGTTTGGC,P008EFASP10_S14_L001_R_001,urn:local:.:5gqd-ezqir1j	M00212:125:000000000-JJPTF:1:1102:17736:3754 2:N:0:CGTACTAG+AAGGAGTA,Mon Jun 27 15:23:29 EDT 2022,,,,CATTAGGACCGATAGGCAAGTAAATACGGGTTCCATTAGTGTCTGTCCCACCAATCCACACGTAGCCATCACCGACCGTAATCTCGTCATATTTAAAGACAGCCCCTTGTTTCCAGGTCCCGTACACAGGCGCATAGATACTTGGACGTCCAGATCTTAAAATGATCGCGCCGACACCGATTGTAAACTGGTTTACTGTTTTTGACAGCTTCGGCTTACCAG,P008EFASP20_S20_L001_R_001 Copy,urn:local:.:au-ezqi1pg
368	M00212:125:000000000-JJPTF:1:1108:27841:12327 1:N:0:CGTACTAG+ACTGCATA: GTCACTTA--C--G--CTA--ACGCCGGTGACTTAG---AAGA-T-CTT---AACA-CGAAGTTT-CCGCCGAAGCCGTCAAAA-CCA	1	0	0	M00212:125:000000000-JJPTF:1:2110:13525:25401 1:N:0:CGTACTAG+AAGGAGTA: GAATCTGT-------------------------------------------------TAAGCCGAAGCCGTCAAAA----CCA	0	0	1											M00212:125:000000000-JJPTF:1:1102:13956:2873 1:N:0:CGTACTAG+ACTGCATA,Mon Jun 27 15:28:57 EDT 2022,,,,AAATAAACTTATCCATAACCAAAAAGTCATGCAGTGGGCTTTAAATAATACTGCTGTTAAAATCGGACAAAGCGGGGATTATATGTATACCAAAAAACTTGAAAAAGATAAAATTGACCCTACTGTTGCTTTGACAATGGCTTTAGAAATGGCGGTGTCAGATGAAGTATAACGTTGACACAGTCAGAGAGAGTGGCTGGGACAATAAAAAAAAATTGGTGTCAGTCCGGGATTATGTAAGGGAAAGTGAA,P008EFASP10_S14_L001_R_001,urn:local:.:5gqe-ez…	M00212:125:000000000-JJPTF:1:1102:8615:3762 1:N:0:CGTACTAG+AAGGAGTA,Mon Jun 27 15:23:29 EDT 2022,,,,CCACAAGGCAAATAAACAGTACCAGTATAATTGTACAAGTGGCTATTCTCTGACCAGTTTGTCATATTC,P008EFASP20_S20_L001_R_001 Copy,urn:local:.:av-ezqi1pg
[truncated: 618,413+ more rows]
