# Supplementary material for: Phage endolysins are adapted to specific hosts and are evolutionarily dynamic
Source: PLoS Biol. 2022 Aug 1;20(8):e3001740. doi: 10.1371/journal.pbio.3001740 (PMC9371310; doi:10.1371/journal.pbio.3001740)
Supplement: S5 Data — (XLSX) [file pbio.3001740.s020.xlsx]

## Sheet: Fig 8D
	sample of 500 reads covering p.A7_L10dup, p.L13R, p.K24E at T10	T10 p.A7_L10dup	T10 p.L13R	T10 p.K24E	T10 p.L13R + p.K24E	T10 p.A7_L10dup + p.L13R	T10 p.A7_L10dup + p.K24E	T10 p.A7_L10dup + p.L13R + p.K24E	sample of 500 reads covering p.A7_L10dup, p.L13R, p.K24E at T20	T20 p.A7_L10dup	T20 p.L13R	T20 p.K24E	T20 p.L13R + p.K24E	T20 p.A7_L10dup + p.L13R	T20 p.A7_L10dup + p.K24E	T20 p.A7_L10dup + p.L13R + p.K24E			T10	T20						all reads for phage P008<LysFL3B serial transfert 10 (T10) sequencing	all reads for phage P008<LysFL3B serial transfert 20 (T20) sequencing
	P008<LysFL3B: TTAG------------TGGCGCTTTTTTTT-ATGCCAACGGC-GG-TTTTT---GCAG-CG-AA-GGG-C	X	X	X	X	X	X	X	P008<LysFL3B: TT-AG-------------TGGCGCTTTTTTTT---ATGCCAACGGCG-G-T-TT-TT-GCAG-C-G--A-AGGGC	X	X	X	X	X	X	X		% p.A7_L10dup	62.2	60.4						M00212:125:000000000-JJPTF:1:1102:14336:1834 1:N:0:TGGCAGAA+GCGTAAGA,Mon Jun 27 16:07:31 EDT 2022,,,,CACCTATTGTTTCAATTCAAAACGTTTAATACTCCAGCTACTACCATTAAGATAGATGTAAATACACTTAGCATAATAGCTAGATAGTCATGGCGATAATACCACTCTTTAAAGTTGGTAACCGAACCTACAC,P008FL3BP10_S33_L001_R1_001,urn:local:.:1cvvb-ezqnplg	M00212:125:000000000-JJPTF:1:1102:16512:1923 1:N:0:TGGCAGAA+CTCTCTAT,Mon Jun 27 16:10:21 EDT 2022,,,,CCATTAATAACAGCGTCTAACATTTTTCCTTTTTCATCAAGAGTGAATGGTTCTTTTTCGCCTTTTTCATAACATTTTCCATTACCGTCTTTAAGATAATGGTTCCAACCATACCGACTGATATAATGGAATGCTCTATCATTC,P008FL3BP20_S40_L001_R1_001,urn:local:.:1ki9u-ezqo2ph
1	M00212:125:000000000-JJPTF:1:2107:16615:6083 2:N:0:AGGCAGAA+GCGTAAGA (reversed): TTAGCAGGGGCTTTAGTGGCGCTTTTTTTT-ATGCCAACGGC-GG-TTTTT---GCAG-CG-AA-GGG-C	1	0	0	0	0	0	0	M00212:125:000000000-JJPTF:1:2106:20129:6590 1:N:0:AGGCAGAA+CTCTCTAT: TT-AGCAGGGG-CTTTAGTGGCGCTTTTTTTT---ATGCCAACGGCG-G-T-TT-TT-TCAG-C-G--G-AGGGG	0	0	0	0	0	1	0		% p.L13R	11.6	4						M00212:125:000000000-JJPTF:1:1102:14595:1860 1:N:0:AGGCAGAA+GCGTAAGA,Mon Jun 27 16:07:31 EDT 2022,,,,CAATTTCATTATTGCCTAAAATAGTCAAAAGTTCTAAAGTTTTATTTTCCTTTACAGTATCTTTCTTTTTCTTAATCAATGAACTAGAAGAAAAGAAGACCATATCGTCTTCCGTTTCCTCTTTTTCTTTAATAAAAACAGTTTTACAGAAGATATTGATTAACTCGTTAGT,P008FL3BP10_S33_L001_R1_001,urn:local:.:1cvvc-ezqnplg	M00212:125:000000000-JJPTF:1:1102:15042:1925 1:N:0:AGGCAGAA+CTCTCTAT,Mon Jun 27 16:10:21 EDT 2022,,,,AAATAACGACGTCCAGCAGTAGGGCGAACAAAGTCAACCGCTTCTTCAATAGCGTCAGCAAATGGAGTTTTGCCAGCTGATTTGGCTTTTGTAGTAATTTTTTTGATTTTTTTGACATCTGCTTCTTTGTCAATTGATTTAAAGCCGTTTGTTCCGTCTCCCTCAACAAGTGCAAGGTCAACAATTTTATTAACGATAGCTTGTGTAAGTTCTGCTA,P008FL3BP20_S40_L001_R1_001,urn:local:.:1ki9v-ezqo2ph
2	M00212:125:000000000-JJPTF:1:1105:13495:20493 1:N:0:AGGCAGAA+GCGTAAGA (reversed): TTAGCAGGGGCTTTAGTGGCGCTTTTTTTT-ATGCCAACGGC-GG-TTTTT---GCAG-CG-AA-GGG-C	1	0	0	0	0	0	0	M00212:125:000000000-JJPTF:1:2105:16715:24926 1:N:0:AGGCAGAA+CTCTCTAT (reversed): TT-AGCAGGGG-CTTTAGTGGCGCTTTTTTTT---ATGCCAACGGCG-G-T-TT-TT-GCAG-C-G--A-AGGGC	1	0	0	0	0	0	0		% p.K24E	1.8	4.6						M00212:125:000000000-JJPTF:1:1102:12428:1931 1:N:0:AGGCAGAA+GCGTAAGA,Mon Jun 27 16:07:31 EDT 2022,,,,CCTTTATATTGTCATCTCGCCACTTTCTAAAAGTTTTAGCTGAACAATGCAAGCTGGTGTAGATTTCTTTGTCATTACAGCCTGATTCAATTTTATCAATGATTTGACTAAATAGCGGTTCTTCATAC,P008FL3BP10_S33_L001_R1_001,urn:local:.:1cvvd-ezqnplg	M00212:125:000000000-JJPTF:1:1102:15361:1927 1:N:0:TGGCAGAA+CTCTCTAT,Mon Jun 27 16:10:21 EDT 2022,,,,AGCCCTTTACCGTCAGTATCGTACTCAAAGCTTGAACGGAAGTCTGAGAAGTCGCTTTTAGCTTTTACAATGTTATCTTGAAAAAGAGCCAAGTATAAACC,P008FL3BP20_S40_L001_R1_001,urn:local:.:1ki9w-ezqo2ph
3	M00212:125:000000000-JJPTF:1:1104:19931:8652 1:N:0:AGGCAGAA+GCGTAAGA (reversed): TTAGCAGGGGCTTTAGTGGCGCTTTTTTTT-ATGCCAACGGC-GG-TTTTT---GCAG-CG-AA-GGG-C	1	0	0	0	0	0	0	M00212:125:000000000-JJPTF:1:2105:15042:20336 1:N:0:AGGCAGAA+CTCTCTAT (reversed): TT-AGCAGGGG-CTTTAGTGGCGCTTTTTTTT---ATGCCAACGGCG-G-T-TT-TT-GCAG-C-G--A-AGGGC	1	0	0	0	0	0	0		% p.L13R + p.K24E	3.6	18.4						M00212:125:000000000-JJPTF:1:1102:15492:1959 1:N:0:TGGCAGAA+GCGTAAGA,Mon Jun 27 16:07:31 EDT 2022,,,,AGTCCACGCTGAATGGCTTTATTTACGTCCATTGAAGTCAGTTTTTCAACTGGGATAGATTGATTGCGATAGTCCATTACAGGCAAATACTCAATATGCTCTAAGCCCTCAAT,P008FL3BP10_S33_L001_R1_001,urn:local:.:1cvve-ezqnplg	M00212:125:000000000-JJPTF:1:1102:14495:1936 1:N:0:AGGCAGAA+CTCTCTAT,Mon Jun 27 16:10:21 EDT 2022,,,,CTACTGAACTAACTGCGTCGAATATTCCACTAAAAAAGCCAGTTACTCCGCCCCATATAGATTGAATGCCACCAATAACAGTTGTCCATAAATTGCTAAAGAATGTTGTTATTCCGTTCCAAATATTTTGAATGCCTTGTACAATTCCGCTGAACCAATCAACTAAACCTTGCCAGATACCTTTCGCTCCGTCAACTGCTCCATTC,P008FL3BP20_S40_L001_R1_001,urn:local:.:1ki9x-ezqo2ph
4	M00212:125:000000000-JJPTF:1:1105:28152:12119 1:N:0:AGGCAGAA+GCGTAAGA (reversed): TTAGCAGGGGCTTTAGTGGCGCTTTTTTTT-ATGCCAACGGC-GG-TTTTT---GCAG-CG-AA-GGG-C	1	0	0	0	0	0	0	M00212:125:000000000-JJPTF:1:1107:26232:19739 1:N:0:AGGCAGAA+CTCTCTAT (reversed): ---AGCAGGGG-CTTTAGTGGCGCTTTTTTTT---ATGCCAACGGCG-G-T-TT-TT-GCAG-C-G--A-AGGGC	1	0	0	0	0	0	0		% p.A7_L10dup + p.L13R	0.6	3.2						M00212:125:000000000-JJPTF:1:1102:12087:1980 1:N:0:AGGCAGAA+GCGTAAGA,Mon Jun 27 16:07:31 EDT 2022,,,,GGTGCAAAGATAATTGCTGACGGTATAACAGAAGTCATTGAGCATTATAACTTATTTGATTATTTTATTTATATTGAAGAACCTATTATCACGTCCAAGTCTAAAGGTAATATCTCATTGATTAGGGCTAACGGTTCGTTCTTAGGAGTTATGCG,P008FL3BP10_S33_L001_R1_001,urn:local:.:1cvvf-ezqnplh	M00212:125:000000000-JJPTF:1:1102:16718:1938 1:N:0:TGGCAGAA+CTCTCTAT,Mon Jun 27 16:10:21 EDT 2022,,,,GGACAATTTTATCTTTTTCAAGTTTTTTGGTATACATATAATCCCCGCTTTGTCCGATTTTAACAGCAGTATTATTTAAAGCCCACTGCAT,P008FL3BP20_S40_L001_R1_001,urn:local:.:1ki9y-ezqo2ph
5	M00212:125:000000000-JJPTF:1:1108:13473:2949 1:N:0:AGGCAGAA+GCGTAAGA: TTAGCAGGGGCTTTAGTGGCGCTTTTTTTT-ATGCCAACGGC-GG-TTTTT---GCAG-CG-AA-GGG-C	1	0	0	0	0	0	0	M00212:125:000000000-JJPTF:1:1107:15295:22065 1:N:0:AGGCAGAA+CTCTCTAT: ---AGCAGGGG-CTTTAGTGGCGCTTTTTTTT---ATGCCAACGGCG-G-T-TT-TT-GCAG-C-G--A-AGGGC	1	0	0	0	0	0	0		% p.A7_L10dup + p.K24E	3.4	6.8						M00212:125:000000000-JJPTF:1:1102:12682:1980 1:N:0:TGGCAGAA+GCGTAAGA,Mon Jun 27 16:07:31 EDT 2022,,,,CGCACAGGCTTATGGTCAGATGTCAGCTTCTGGAAAAGTTACTGCTGAAAATATTAATCAGTTGACAGATAACAACACGGCTCTTAGCGCTTCTTTGAAAGATACTGTTATGCAAATGAACCCCTCATTACAGCAGTATGGTTCATTC,P008FL3BP10_S33_L001_R1_001,urn:local:.:1cvvg-ezqnplh	M00212:125:000000000-JJPTF:1:1102:14079:1955 1:N:0:AGGCAGAA+CTCTCTAT,Mon Jun 27 16:10:21 EDT 2022,,,,CAAGACAACTTCTACCTGACTACTGGAAACCTAATGAAAATTGAGCTATTGCCTACACAGCGATGGTGGTATGAGTTAATGTTAGGCTATGATATGGTAGATGAAAAAGGAATTCAGGTCAACCTAGTTAATGAAATTTTCCTTAACCTAGGACGTGGTTCTGGTA,P008FL3BP20_S40_L001_R1_001,urn:local:.:1ki9z-ezqo2ph
6	M00212:125:000000000-JJPTF:1:1108:13473:2949 2:N:0:AGGCAGAA+GCGTAAGA (reversed): TTAGCAGGGGCTTTAGTGGCGCTTTTTTTT-ATGCCAACGGC-GG-TTTTT---GCAG-CG-AA-GGG-C	1	0	0	0	0	0	0	M00212:125:000000000-JJPTF:1:1106:7412:12516 1:N:0:AGGCAGAA+CTCTCTAT (reversed): TT-AGCAGGGG-CTTTAGTGGCGCTTTTTTTT---ATGCCAACGGCG-G-T-TT-TT-GCAG-C-G--A-AGGGC	1	0	0	0	0	0	0		% p.A7_L10dup + p.L13R + p.K24E	0	1.6						M00212:125:000000000-JJPTF:1:1102:14152:1999 1:N:0:AGGCAGAA+GCGTAAGA,Mon Jun 27 16:07:31 EDT 2022,,,,GTCAGAGGTTGAAGGAGTTTGAGTAAAGTAAAAGACTGCATATAAAACCCATAGCGCGAAGACTACCGTCAAATCAATCACAAGTCTACGTTTGAAAGGTGGGTTCATCGCTTCTCTATCTTTGACCCACGTAGCGAAAAGAATCGCCAAAATCAAGATAGTTATTAAAATCATTCTAGTTACCATTATATTTTGCTTTCTATTTGTTTACAACAAAGGCGCTGATAAAACGAAAGATATTGTTTTTCCGT,P008FL3BP10_S33_L001_R1_001,urn:local:.:1cvvh-…	M00212:125:000000000-JJPTF:1:1102:13720:1966 1:N:0:AGGCAGAA+CTCTCTAT,Mon Jun 27 16:10:21 EDT 2022,,,,ATATTGAGTATTGCATGGCTTGGAGGAATCATCTAATGAATTTTAAAAAGAATCGGCACTATGCCAATGAATACGGTGTGGAACTTAACGAATACTT,P008FL3BP20_S40_L001_R1_001,urn:local:.:1kia0-ezqo2ph
7	M00212:125:000000000-JJPTF:1:2109:19054:26485 1:N:0:AGGCAGAA+GCGTAAGA: TTAGCAGGGGCTTTAGTGGCGCTTTTTTTT-ATGCCAACGGC-GG-TTTTT---GCAG-CG-AA-GGG-C	1	0	0	0	0	0	0	M00212:125:000000000-JJPTF:1:2112:23713:18711 2:N:0:AGGCAGAA+CTCTCTAT (reversed): TT-AGCAGGGG-TTTTAGTGGCGATTTTTTTT---ATGCCAACGGCG-G-T-TT-TT-GCAG-C-G--A-AGGGC	0	0	0	0	1	0	0										M00212:125:000000000-JJPTF:1:1102:17565:2009 1:N:0:AGGCAGAA+GCGTAAGA,Mon Jun 27 16:07:31 EDT 2022,,,,CATATAATCCCCGCTTTGTCCGATTTTAACAGCAGTATTATTTAAAGCCCACTGCATGACTTTTTGGTTATGGATAAGTTTATTTTCCACTAACTTAGATTTTAATAGCTTGATATAGTCGTTCATTGAGAAACCTTGTCGAATCGCTCTTTGGTTATCTCCGTCTTTGTCAAAGAAATAACGTTCAATCAGTCC,P008FL3BP10_S33_L001_R1_001,urn:local:.:1cvvi-ezqnplh	M00212:125:000000000-JJPTF:1:1102:17983:1975 1:N:0:AGGCAGAA+CTCTCTAT,Mon Jun 27 16:10:21 EDT 2022,,,,CCATAATACATTAACTCTTGCAAAGAAGCCAAACGTTTCATTTCAGCATTTCGCCATTGTTCTGCTGGTTCATCAACAATATTAAGCCGACAATAACAAGAGATAAAGTCTTTAACT,P008FL3BP20_S40_L001_R1_001,urn:local:.:1kia1-ezqo2ph
8	M00212:125:000000000-JJPTF:1:2109:19054:26485 2:N:0:AGGCAGAA+GCGTAAGA (reversed): TTAGCAGGGGCTTTAGTGGCGCTTTTTTTT-ATGCCAACGGC-GG-TTTTT---GCAG-CG-AA-GGG-C	1	0	0	0	0	0	0	M00212:125:000000000-JJPTF:1:2109:18128:9597 1:N:0:AGGCAGAA+CTCTCTAT: TT-AGCAGGGG-CTTTAGTGGCGCTTTTTTTT---ATGCCAACGGCG-G-T-TT-TT-GCAG-C-G--A-AGGGC	1	0	0	0	0	0	0										M00212:125:000000000-JJPTF:1:1102:16128:2039 1:N:0:AGGCAGAA+GCGTAAGA,Mon Jun 27 16:07:31 EDT 2022,,,,GCCTATTACATTACAGATTATGAGTTTAATGAAAATGATGCTCTAGTTGTAAATAAAGCACAGTTTAAAGAGATTTCTCTTGTTTCAGTACCAGCT,P008FL3BP10_S33_L001_R1_001,urn:local:.:1cvvj-ezqnplh	M00212:125:000000000-JJPTF:1:1102:14706:1984 1:N:0:AGGCAGAA+CTCTCTAT,Mon Jun 27 16:10:21 EDT 2022,,,,GTAATTACTTGACGGGGGGAAAAAACTTAATGTTTGACAAATACAAAAAGAAATGATAAGATATAAATATAATAAAGGAGAAACAAAAAAATGAAAAATAAATGTGCTAAGTGTCAGCAAATTAGAAAAGCAAGTGGTGTAAGT,P008FL3BP20_S40_L001_R1_001,urn:local:.:1kia2-ezqo2ph
9	M00212:125:000000000-JJPTF:1:1107:15335:18998 2:N:0:AGGCAGAA+GCGTAAGA: TTAGCAGGGGCTTTAGTGGCGCTTTTTTTT-ATGCCAACGGC-GG-TTTTT---TGCG-CG-GA-AGG-G	0	0	0	0	0	1	0	M00212:125:000000000-JJPTF:1:1101:20079:22978 1:N:0:AGGCAGAA+CTCTCTAT (reversed): TT-AG-------------TGGCGCTTCTTTTT---ATGCCAACGGCG-G-T-TT-TT-GCAG-C-G--G-AGGGC	0	0	1	0	0	0	0										M00212:125:000000000-JJPTF:1:1102:19113:2040 1:N:0:AGGCAGAA+GCGTAAGA,Mon Jun 27 16:07:31 EDT 2022,,,,CGCTTGAAACGCTATTTGTGCTTAAACCGTAACCGCTAGAAGATAAGTTAAATTCTGGCAAGCCTACTACCATAGAACCTTTAAACATTTTGCCAAGTTTCCCAGCGATACCATTAATAGCTCCTGATACTTTTTCAATCGTACCTGTTACGCCACCAAGAACTCTGTCTATCGTGTCTTTGATTCCTCCGAATATCCCACTAAAGAAGTCTCCGAGCCCTTTAAATACTCCTGTTATTGCGTTATAAGCA,P008FL3BP10_S33_L001_R1_001,urn:local:.:1cvvk-…	M00212:125:000000000-JJPTF:1:1102:15538:1987 1:N:0:AGGCAGAA+CTCTCTAT,Mon Jun 27 16:10:21 EDT 2022,,,,ATTGTATACCAACCTGCAAGCTCTTCGTAGTTAAAATTATGTTTAAAGTATTCGTTAAGTTCCACACCGTATTCATTGGCATAGTGC,P008FL3BP20_S40_L001_R1_001,urn:local:.:1kia3-ezqo2ph
10	M00212:125:000000000-JJPTF:1:2105:24764:15820 1:N:0:AGGCAGAA+GCGTAAGT (reversed): TTAG------------TGGCGATTTTTTTT-ATGCCAACGGC-GG-TTTTT---GCAG-CG-GA-GGG-C	0	0	0	1	0	0	0	M00212:125:000000000-JJPTF:1:2102:23196:15085 1:N:0:AGGCAGAA+CTCTCTAT (reversed): TT-AG-------------TGGCGATTTTTTTT---ATGCCAACGGCG-G-T-TT-TT-GCAG-C-G--G-AGGGC	0	0	0	1	0	0	0										M00212:125:000000000-JJPTF:1:1102:18752:2040 1:N:0:AGGCAGAA+GCGTAAGA,Mon Jun 27 16:07:31 EDT 2022,,,,AGACTATACCGCTAACTATGACTACCTCATCTTGTTATTCCTAACTATCAGCAGCTGGTATCTCATTAGATACTATCTTAGTATAGAGCAGTAGGGAATCGAACCCCACACAGTTGCGACCTGTACTTCCTCCAATTACTCTTACCTCATACCTTAGCAACCATGCACAGTTGCCCACAATATGATTAAGTATAGTTTCACCAAGGTACTGCGCAATAGCTTAGCACTTCGTCTATGGACTATACACCAC,P008FL3BP10_S33_L001_R1_001,urn:local:.:1cvvl-e…	M00212:125:000000000-JJPTF:1:1102:12779:1996 1:N:0:TGGCAGAA+CTCTCTAT,Mon Jun 27 16:10:21 EDT 2022,,,,GGTGTAAGTTCTGCTACAATCAAGTTGTAAAGTTCAGAGTATGACATTTGAAGACGTTTAACACGTTCAGCAAGTGATTGCAATTTATAAACCATTACAGGCTCAAGGGTATCAATAGTGAGTGTTGCTGCCTGTTCTGTTTTTGTTTGTCCGTCTTTGTGGACTTGTGCTTCAT,P008FL3BP20_S40_L001_R1_001,urn:local:.:1kia4-ezqo2ph
11	M00212:125:000000000-JJPTF:1:1111:9546:21573 1:N:0:AGGCAGAA+GCGTAAGA (reversed): GTAG------------TGGCGCTTTTTTTT-ATGCCAACGGC-GG-TTTTT---GCAG-CG-AA-GGG-C	0	0	0	0	0	0	0	M00212:125:000000000-JJPTF:1:1113:13653:26015 1:N:0:AGGCAGAA+CTCTCTAT (reversed): ---AGCAGGGG-CTTTAGTGGCGCTTTTTTTT---ATGCCAACGGCG-G-T-TT-TT-GCAG-C-G--A-AGGGC	1	0	0	0	0	0	0										M00212:125:000000000-JJPTF:1:1102:19146:2044 1:N:0:AGGCAGAA+GCGTAAGA,Mon Jun 27 16:07:31 EDT 2022,,,,TTGTAAGACCGTTCAAAGCTGCTAAGGCTTGATAGTCCGTACCGTACTGATATGCGATACTTGAAAGAGTCTCTCCATATTGAACAACATGAGTCGCCTCCGGCTGTTTGTCTGGAACAACCGTCGCGTCCGGAAGAAGTTCAATGTCGCCTTTGCTAATCCAAGAAAGTATTCCCTCAAGTAAAACTCGACTTCCAGTCACTTCCTGCAC,P008FL3BP10_S33_L001_R1_001,urn:local:.:1cvvm-ezqnplh	M00212:125:000000000-JJPTF:1:1102:19643:1998 1:N:0:AGGCAGAA+CTCTCTAT,Mon Jun 27 16:10:21 EDT 2022,,,,CTCCTGCACTATCCATTTTTTTAAGCGTAAGATCGTGCATTTCATCATCATTTAAGAACTCTTTTAAATAAGGATATACAAATACCTTAGGCAATCTTTTTTTATTTTTAGCAATGTATAGGTTAGGCGATCTACCTG,P008FL3BP20_S40_L001_R1_001,urn:local:.:1kia5-ezqo2ph
12	M00212:125:000000000-JJPTF:1:2112:7286:15104 1:N:0:AGGCAGAA+GCGTAAGA: TTAG------------TGGCGATTTTTTTT-ATGCCAACGGC-GG-TTTTT---TCAG-CG-AA-GGG-G	0	1	0	0	0	0	0	M00212:125:000000000-JJPTF:1:2104:16856:18620 1:N:0:AGGCAGAA+CTCTCTAT: TT-AGCAGGGG-CTTTAGTGGCGCTTTTTTTT---ATGCCAACGGCG-G-T-TT-TT-GCAG-C-G--A-AGGGG	1	0	0	0	0	0	0										M00212:125:000000000-JJPTF:1:1102:18027:2059 1:N:0:AGGCAGAA+GCGTAAGA,Mon Jun 27 16:07:31 EDT 2022,,,,AACTCCTTCAACCTCTGACATTGCGAAAACTGTAATTAACGTAGGTTTGCTATACTTTGTAGGTCAATTTATTTATTTAATTGCAAGTATCAGCCCTATGTTTGCCGGTTTGGTTAAACTTATCAAGAAGAATGGTGTAAGTATTCCCGAAGTTGAAGAAGAACAAACGGAGGATAAAAAAGAATGAAAAAAAAGATTTTAGCAGGGGCTTTAGTGGCGATTTTTTTTATGCCAACGGCGGTTTTTTCAG,P008FL3BP10_S33_L001_R1_001,urn:local:.:1cvvn-e…	M00212:125:000000000-JJPTF:1:1102:12116:1998 1:N:0:TGGCAGAA+CTCTCTAT,Mon Jun 27 16:10:21 EDT 2022,,,,GTTCAGGGTTTCCGGCCTTAGCAACCATCATCGCTACCAAGCTATCTTT,P008FL3BP20_S40_L001_R1_001,urn:local:.:1kia6-ezqo2pi
13	M00212:125:000000000-JJPTF:1:2101:7703:10873 1:N:0:AGGCAGAA+GCGTAAGA (reversed): TTAGCAGGGGCTTTAGTGGCGCTTTTTTTT-ATGCCAACGGC-GG-TTTTT---GCAG-CG-AA-GGG-C	1	0	0	0	0	0	0	M00212:125:000000000-JJPTF:1:2111:18469:26724 2:N:0:AGGCAGAA+CTCTCTAT (reversed): TT-AGCAGGGG-CTTTAGTGGCGCTTTTTTTT---ATGCCAACGGCG-G-T-TT-TT-GCAG-C-G--A-AGGGC	1	0	0	0	0	0	0										M00212:125:000000000-JJPTF:1:1102:16985:2061 1:N:0:AGGCAGAA+GCGTAAGA,Mon Jun 27 16:07:31 EDT 2022,,,,TCTCAGTATTGGCGTTGATGTCAGGAGATGCACCGTGTTCGAAATCAAGGGCCACTATGCTATTCTTTGGGGTTTGTATACGTGGAAGGAAATAATCCATTGTAATT,P008FL3BP10_S33_L001_R1_001,urn:local:.:1cvvo-ezqnplh	M00212:125:000000000-JJPTF:1:1102:16105:1999 1:N:0:AGGCAGAA+CTCTCTAT,Mon Jun 27 16:10:21 EDT 2022,,,,GTGTTCGCATTGCTGTGGCTATTGGTATGGCTTGCTATTAAGTTATAAAGCTAGATAAAATAAATAAATAAAGATATAAAGGTATACTTTCAGAGAGGAAATAAAAATATTTTTCCATAGGTACCCGCCCCATAATCGCTATGTTTAAGGA,P008FL3BP20_S40_L001_R1_001,urn:local:.:1kia7-ezqo2pi
14	M00212:125:000000000-JJPTF:1:1103:24475:9716 2:N:0:AGGCAGAA+GCGTAAGA (reversed): TTAGCAGGGGCTTTAGTGGCGCTTTTTTTT-ATGCCGACGGC-GG-TTTTT---GCAG-CG-AA-GGG-C	1	0	0	0	0	0	0	M00212:125:000000000-JJPTF:1:2102:18756:8875 1:N:0:AGGCAGAA+CTCTCTAT: TT-AGCAGGGG-CTTTAGTGGCGCTTTTTTTT---ATGCCAACGGCG-G-T-TT-TT-GCAG-C-G--G-AGGGC	0	0	0	0	0	1	0										M00212:125:000000000-JJPTF:1:1102:14240:2103 1:N:0:AGGCAGAA+GCGTAAGA,Mon Jun 27 16:07:31 EDT 2022,,,,CAACAAGACGGTGCAATATCTCAATTCTCTGCTATATGGGATAACCTAAAAAGTGCGTTCGGTTCGGTAATTGGAATTATTGGTAACCTTATAAAATCTTTTGCTGGAGTTGATGAATCTACTTCAAAAAATTCGACTTCTGTTGAAAATGTAGCAAACACAATATCTTCACTTGCTAATAAGTTCGCTGATATCACGAAAAAAATTGCTGACTTCATTGGTAAAATTAGTAAAAGCAAGGAAGCAATGGA,P008FL3BP10_S33_L001_R1_001,urn:local:.:1cvvp-…	M00212:125:000000000-JJPTF:1:1102:15733:2004 1:N:0:CGGCAGAA+CTCTCTAT,Mon Jun 27 16:10:21 EDT 2022,,,,GCAGTACACTCAGCCAACTTGAGTTAAAAATTAAAACTGAAACAGGTAGATCGCCTAACCTATACATTGC,P008FL3BP20_S40_L001_R1_001,urn:local:.:1kia8-ezqo2pi
15	M00212:125:000000000-JJPTF:1:2101:23744:15775 2:N:0:AGGCAGAA+GCGTAAGA (reversed): TTAG------------TGGCGCTTTTTTTT-ATGCCAACGGC-GG-TTTTT---GCAG-CG-GA-GGG-C	0	0	1	0	0	0	0	M00212:125:000000000-JJPTF:1:1105:10803:17070 2:N:0:AGGCAGAA+CTCTCTAT (reversed): TT-AGCAGGGG-CTTTAGTGGCGCTTTTTTTT---ATGCCAACGGCG-G-T-TT-TT-GCAG-C-G--A-AGGGC	1	0	0	0	0	0	0										M00212:125:000000000-JJPTF:1:1102:15266:2104 1:N:0:AGGCAGAA+GCGTAAGA,Mon Jun 27 16:07:31 EDT 2022,,,,GGTACGTCAGCAGGTCAAAAGAAATGGCTACAACTTACTAGAGACTTAGGCACAGCAGAAACACAAGCCAATAGGCTGGAAAGCGAAATAAAGCAAGTCGAGGGTGCTATTAAATCAGGTTCTTGGCATATTGACGCTAAAATGGATACTAAAGGCGTTAATAGCGGAATTGACGGTATGAAGTCACGATTTAGCGGTCTTAGAGAGATTGCGGTAGGTGCATTCAGGCAAATTGGTTCAAGTGCCATTAG,P008FL3BP10_S33_L001_R1_001,urn:local:.:1cvvq-…	M00212:125:000000000-JJPTF:1:1102:16229:2014 1:N:0:AGGCAGAA+CTCTCTAT,Mon Jun 27 16:10:21 EDT 2022,,,,AAGTATCGCATATCAGTACGGTACGGACTATCAAGCCTTAGCAGCTTTGAACGGTCTTACAAACCCAAATTTGATTTACCC,P008FL3BP20_S40_L001_R1_001,urn:local:.:1kia9-ezqo2pi
16	M00212:125:000000000-JJPTF:1:1110:12395:5651 1:N:0:AGGCAGAA+GCGTAAGA: TTAGCAGGGGCTTTAGTGGCGCTTTTTTTT-ATGCCAACGGC-GG-TTTTT---GCAG-CG-AA-GGG-C	1	0	0	0	0	0	0	M00212:125:000000000-JJPTF:1:2102:18756:8875 2:N:0:AGGCAGAA+CTCTCTAT (reversed): TT-AGCAGGGG-CTTTAGTGGCGCTTTTTTTT---ATGCCAACGGCG-G-T-TT-TT-GCAG-C-G--A-AGGGC	1	0	0	0	0	0	0										M00212:125:000000000-JJPTF:1:1102:11596:2111 1:N:0:AGGCAGAA+GCGTAAGA,Mon Jun 27 16:07:31 EDT 2022,,,,CCTTTAGTATCCATTTTAGCGTCAATATGCCAAGAACCTGATTTAATAGCACCCTCGACTTGCTTTATTTCGCTTTCCAGCCTATTGGCTTGCGTTTCCGCTGTGCCTAAGTCTCTAGTAAGTTGTAGCC,P008FL3BP10_S33_L001_R1_001,urn:local:.:1cvvr-ezqnplh	M00212:125:000000000-JJPTF:1:1102:19881:2015 1:N:0:AGGCAGAA+CTCTCTAT,Mon Jun 27 16:10:21 EDT 2022,,,,CTGGTAAAGAAACCGAGGATACTCCGAACACGGCGGTGAAGGTTGGGGATACTGTTAAAGTAAAGTTTAACGTAGATGCTTGGGCCACCGGAGAAGCCATTCCGGATTGGGGGAAGGGTAACTCTTATAA,P008FL3BP20_S40_L001_R1_001,urn:local:.:1kiaa-ezqo2pi
17	M00212:125:000000000-JJPTF:1:1110:16450:6769 1:N:0:AGGCAGAA+GCGTAAGA (reversed): TTAGCAGGGGCTTTAGTGGCGCTTTTTTTT-ATGCCAACGGC-GG-TTTTT---GCAG-CG-AA-GGG-C	1	0	0	0	0	0	0	M00212:125:000000000-JJPTF:1:2112:11140:25878 1:N:0:AGGCAGAA+CTCTCTAT: ---AGCAGGGG-CTTTAGTGGCGCTTTTTTTT---ATGCCAACGGCG-G-T-TT-TT-GCAG-C-G--A-AGGGC	1	0	0	0	0	0	0										M00212:125:000000000-JJPTF:1:1102:16124:2118 1:N:0:AGGCAGAA+GCGTAAGA,Mon Jun 27 16:07:31 EDT 2022,,,,CTATAAAAATACTTTGGCAGCATTTGGTTTAAGTGGTAATACTAAACAGGCCCATCTATGGTTATTATTGAACCGTGATAAATGGGAAGCAGCAAAAGATGAATTATTCTATATCTGTATTCCAGAGCCTCATGATAGAAACGGCTATTTGGCAAAAGATATTGGACTGGAATTTTTCCTTAAAGTGCCTAACCAAAAACGTTATAAATGGACACAAGAAGAAATTGATAAACATGAAGTAGCTAAACATT,P008FL3BP10_S33_L001_R1_001,urn:local:.:1cvvs-…	M00212:125:000000000-JJPTF:1:1102:13570:2016 1:N:0:AGGCAGAA+CTCTCTAT,Mon Jun 27 16:10:21 EDT 2022,,,,CGGTAATACAACGAAATTCGAGAACTCACTTAAAGGCGTTAATAC,P008FL3BP20_S40_L001_R1_001,urn:local:.:1kiab-ezqo2pi
18	M00212:125:000000000-JJPTF:1:1111:14745:27673 1:N:0:AGGCAGAA+GCGTAAGA (reversed): TTAG------------TGGCGCTTTTTTTT-ATGCCAACGGC-GG-TTTTT---GCAG-CG-GA-GGG-C	0	0	1	0	0	0	0	M00212:125:000000000-JJPTF:1:1105:28841:16649 2:N:0:AGGCAGAA+CTCTCTAT (reversed): ---AGCAGGGG-CTTTAGTGGCGCTTTTTTTT---ATGCCAACGGCG-G-T-TT-TT-GCAG-C-G--A-AGGGC	1	0	0	0	0	0	0										M00212:125:000000000-JJPTF:1:1102:12819:2143 1:N:0:AGGCAGAA+GCGTAAGA,Mon Jun 27 16:07:31 EDT 2022,,,,GTTAAGGGTAATTTATATTATGAACGCATAATCGTAGACAACCAGCTATTCAAGTTTGCAACTTTGAAAGAATTAATTGACTTGTATCATGAAAATATTAATGGTCCTATTTTTACACAGAATCAGCTTCTTGTTAAAATGGGCGAGCAACCAATTGAGGGTGGAGATGTTTACATAGCTAACCTTAATGCAGTTGCTGTTAAAAATCTAAGTGACCTACAAGGCAATAGAAAGGACGTAACAAGCACAGA,P008FL3BP10_S33_L001_R1_001,urn:local:.:1cvvt-…	M00212:125:000000000-JJPTF:1:1102:11466:2019 1:N:0:AGGCAGAA+CTCTCTAT,Mon Jun 27 16:10:21 EDT 2022,,,,GATTGTTGAAGCTGGTACAATTATACAAGGAGCTTTCAATGCTATAATGGCTGTCAACCCATTTGTACTTCTTGGAATAGCAATCGCCGCTGTCGTTGCTGGTCTAGTTTACTTCTTTACTCAAACAGAAACAGGTAAAAAAGCAT,P008FL3BP20_S40_L001_R1_001,urn:local:.:1kiac-ezqo2pi
19	M00212:125:000000000-JJPTF:1:1105:14388:14054 2:N:0:AGGCAGAA+GCGTAAGA (reversed): TTAGCAGGGGCTTTAGTGGCGCTTTTTTTT-ATGCCAACGGC-GG-TTTTT---GCAG-CG-AA-GGG-C	1	0	0	0	0	0	0	M00212:125:000000000-JJPTF:1:2112:10042:23690 1:N:0:AGGCAGAA+CTCTCTAT (reversed): TT-AG-------------TGGCGATTTTTTTT---ATGCCAACGGCG-G-T-TT-TT-GCAG-C-G--G-AGGGC	0	0	0	1	0	0	0										M00212:125:000000000-JJPTF:1:1102:19805:2149 1:N:0:AGGCAGAA+GCGTAAGA,Mon Jun 27 16:07:31 EDT 2022,,,,TTTATTTATAGGATATAGCCAAATTGGTATGTGGTAGGCAGAGTCGCAATCTGGTACTGGTTCGTTTCCAGTTGTCCTAGTTCTCCTTTATTTTATTATATGTTAG,P008FL3BP10_S33_L001_R1_001,urn:local:.:1cvvu-ezqnpli	M00212:125:000000000-JJPTF:1:1102:15334:2021 1:N:0:AGGCAGAA+CTCTCTAT,Mon Jun 27 16:10:21 EDT 2022,,,,GTTAGATACCTGCCCATGCACGCTTTGCATTATCTGTAATAGTCCCCGGCATGATAACTCATTTTCAACATAAGGGTTTCCACTCGACTCCTTATAAATAACATCAAGCCATTTACCAGCACTTACTCCTGTCTTGCTTGCCATATAATTCGCAGCTATTTCTGGACTTACGCTAGAC,P008FL3BP20_S40_L001_R1_001,urn:local:.:1kiad-ezqo2pi
20	M00212:125:000000000-JJPTF:1:2104:3248:21356 1:N:0:AGGCAGAA+GCGTAAGA: TTAGCAGGCGCTTTAGTGGCGCTTTTTTTT-ATGCCAACGGC-GG-TATTT---GCAG-CG-TA-GGG-C	1	0	0	0	0	0	0	M00212:125:000000000-JJPTF:1:2107:22883:16977 2:N:0:AGGCAGAA+CTCTCTAT (reversed): TT-AG-------------TGGCGCTTTTTTTT---ATGCCAACGGCG-G-T-TT-TT-GCAG-C-G--G-AGGGC	0	0	1	0	0	0	0										M00212:125:000000000-JJPTF:1:1102:12213:2183 1:N:0:AGGCAGAA+GCGTAAGA,Mon Jun 27 16:07:31 EDT 2022,,,,TTATACTTCATCTGACACCGCCATTTCTAAAGCCATTGTCAAAGCAACAGTAGGGTCAATTTTATCTTTTTCAAGTTTTTTGGTATACATATAATCCCCGCTTTGTCCGATTTTAACAGCAGTATTATTTAAAGCCCACTGCATGACTTTTTGGTTATGGATAAGTTTATTTTCCACTAACTTAGATTTTAATAGCTTGATATAGTCG,P008FL3BP10_S33_L001_R1_001,urn:local:.:1cvvv-ezqnpli	M00212:125:000000000-JJPTF:1:1102:14901:2032 1:N:0:AGGCAGAA+CTCTCTAT,Mon Jun 27 16:10:21 EDT 2022,,,,GTATATATCAAGGTTCAGGCGGTACAGCTTGGGTGACTTGGTAAAAAATAAAAACAAAATAAATTAATTAAAAATAGAAAGTAGGTATATCCTCTTTAAAATATGCTCAATTACAAAAGAAAACCACCAATTAAGGTGGTCTTTTTTTATTCTAGTAATTCAAAGTTTGACCCGGATAGATAAGATTTGGGTTGGCCAAACCGTTTCGCTGTGCAAGAGCCTGGTATGTCGTGCCTAACTTGGTGGCTATA,P008FL3BP20_S40_L001_R1_001,urn:local:.:1kiae-…
21	M00212:125:000000000-JJPTF:1:1103:20758:12329 1:N:0:AGGCAGAA+GCGTAAGA: TTAGCAGGGGCTTTAGTGGCGCTTTTTTTT-ATGCCAACGGC-GG-TTTTT---GCAG-CG-AA-GGG-G	1	0	0	0	0	0	0	M00212:125:000000000-JJPTF:1:1113:23216:8738 2:N:0:AGGCAGAA+CTCTCTAT (reversed): TT-CGCAGGGG-CTTTAGTGGCGCTTTTTTTT---ATGCCAACGGCG-G-T-TT-TT-GCAG-C-G--A-AGGGC	1	0	0	0	0	0	0										M00212:125:000000000-JJPTF:1:1102:15208:2185 1:N:0:AGGCAGAA+GCGTAAGA,Mon Jun 27 16:07:31 EDT 2022,,,,GGAATGCTATTTCCTCTAACGTAAATTACACTATTAATAATTCTTGCCTGTAATATTCCAGTTGAACCTACTCCACTAGCCCTATTTAAATC,P008FL3BP10_S33_L001_R1_001,urn:local:.:1cvvw-ezqnpli	M00212:125:000000000-JJPTF:1:1102:15036:2035 1:N:0:AGGCAGAA+CTCTCTAT,Mon Jun 27 16:10:21 EDT 2022,,,,TATTAGAGCTTTCAATTACTGATAACCCAGTTTTAGATAAAGCGAAGATAATTTCCAGAAAGGTTAAAAATGACAATTAAAAACTTTACATTCTTTAGTCCAAATGGTACAGAG,P008FL3BP20_S40_L001_R1_001,urn:local:.:1kiaf-ezqo2pi
22	M00212:125:000000000-JJPTF:1:1114:19117:14327 1:N:0:AGGCAGAA+GCGTAAGA (reversed): TTAG------------TGGCGATTTTTTTT-ATGCCAACGGC-GG-TTTTT---GCAG-CG-AA-GGG-C	0	1	0	0	0	0	0	M00212:125:000000000-JJPTF:1:2113:10745:16242 1:N:0:AGGCAGAA+CTCTCTAT (reversed): TT-AGCAGGGG-CTTTAGTGGCGCTTTTTTTT---ATGCCAACGGCG-G-T-TT-TT-GCAG-C-G--A-AGGGC	1	0	0	0	0	0	0										M00212:125:000000000-JJPTF:1:1102:12915:2194 1:N:0:AGGCAGAA+GCGTAAGA,Mon Jun 27 16:07:31 EDT 2022,,,,CCTTTTTTAACTCCATGGTCTGGTACATCATCAGCAGGATAACTGTTCGTTTCCGCTTGGTCTTCCATTGAACCAACTGATACTAAACCAGTTACGAT,P008FL3BP10_S33_L001_R1_001,urn:local:.:1cvvx-ezqnpli	M00212:125:000000000-JJPTF:1:1102:17090:2036 1:N:0:AGGCAGAA+CTCTCTAT,Mon Jun 27 16:10:21 EDT 2022,,,,GTCTATGGACTATACACCACTCATCAGGATAGCTGGACTCGAACCAACACTACATGTTCCCAAAACACGCATGCTACCATTAACAC,P008FL3BP20_S40_L001_R1_001,urn:local:.:1kiag-ezqo2pi
23	M00212:125:000000000-JJPTF:1:1107:8645:19298 1:N:0:AGGCAGAA+GCGTAAGA (reversed): TTAGCAGGGGCTTTAGTGGCGCTTTTTTTT-ATGCCAACGGC-GG-TTTTT---GCAG-CG-AA-GGG--	1	0	0	0	0	0	0	M00212:125:000000000-JJPTF:1:2113:18416:12172 1:N:0:AGGCAGAA+CTCTCTAT: TT-AGCAGGGG-CTTTAGTGGCGCTTTTTTTT---ATGCCAACGGCG-G-T-TT-TT-GCAG-C-G--A-AGGGC	1	0	0	0	0	0	0										M00212:125:000000000-JJPTF:1:1102:17563:2194 1:N:0:AGGCAGAA+GCGTAAGA,Mon Jun 27 16:07:31 EDT 2022,,,,GTCCCTAAGTGGTCAGGAGTTATTGAGGAGTACGAACTTGCACAAGGCGACCCAGCGTTACAGAATAAGTTCTTAGCGTTTAATATGGGCTTGCCTATGCAGGATACAGCTTACTACTTCAC,P008FL3BP10_S33_L001_R1_001,urn:local:.:1cvvy-ezqnpli	M00212:125:000000000-JJPTF:1:1102:17325:2039 1:N:0:AGGCAGAA+CTCTCTAT,Mon Jun 27 16:10:21 EDT 2022,,,,TTTTGTATCTTACTCTATGTAGAAAGTCAGGAGAATAAATGATTGTAATTAATATTGCCTTGGTTATTCTAGGCATTTTATATGGTGTAGGTTCGGTTACCAACTTTAAAGAGTGGTATTATCGCCATGACTATCTAGCTATTATGCTAAGTGTATTTACATCTATCTTATTGGTAGTAGCTGGAGTATTAAACGTTTTGAATTGAAACAATAGGTGTGCTGATTGACGGTGCTTAAATGTCATAGAGTTG,P008FL3BP20_S40_L001_R1_001,urn:local:.:1kiah-…
24	M00212:125:000000000-JJPTF:1:1103:20758:12329 2:N:0:AGGCAGAA+GCGTAAGA (reversed): TTAGCAGGGGCTTTAGTGGCGCTTTTTTTT-ATGCCAACGGC-GG-TTTTT---GCAG-CG-AA-GGG-C	1	0	0	0	0	0	0	M00212:125:000000000-JJPTF:1:2101:24928:18900 1:N:0:AGGCAGAA+CTCTCTAT (reversed): TT-AG-------------TGGCGATTTTTTTT---ATGCCAACGGCG-G-T-TT-TT-GCAG-C-G--G-AGGGC	0	0	0	1	0	0	0										M00212:125:000000000-JJPTF:1:1102:17908:2200 1:N:0:AGGCAGAA+GCGTAAGA,Mon Jun 27 16:07:31 EDT 2022,,,,ACCTAGGACGTGGTTCTGGTAAGTCAAGTTTAATGGCTACGCGCGTGCTTAACTGGATGATTTTAGGCGGACAATATGGTGGAGAGAGCTTAGTT,P008FL3BP10_S33_L001_R1_001,urn:local:.:1cvvz-ezqnpli	M00212:125:000000000-JJPTF:1:1102:17813:2048 1:N:0:AGGCAGAA+CTCTCTAT,Mon Jun 27 16:10:21 EDT 2022,,,,GTTAATGGTAGCATGCGTGTTTTGGGAACATGTAGTGTTGGTTCGAGTCCAGCTATCCTGATGAGTGGTGTATAGTCCATAGACGAAGTGCTAAGCTATTGCGCAGTACCTTGGTGAAACTATACTTAATCATATTGTGGGCAACTG,P008FL3BP20_S40_L001_R1_001,urn:local:.:1kiai-ezqo2pi
25	M00212:125:000000000-JJPTF:1:1103:22211:4418 1:N:0:AGGCAGAA+GCGTAAGA (reversed): TTAGCAGGGGCTTTAGTGGCGCTTTTTTTT-ATGCCAACGGC-GG-TTTTT---GCAG-CG-AA-GGG-C	1	0	0	0	0	0	0	M00212:125:000000000-JJPTF:1:2108:14026:18874 1:N:0:AGGCAGAA+CTCTCTAT: TT-AGCAGGGG-CTTTAGTGGCGCTTTTTTTT---ATGCCAACGGCG-G-T-TT-TT-GCAG-C-G--A-AGGGG	1	0	0	0	0	0	0										M00212:125:000000000-JJPTF:1:1102:19533:2215 1:N:0:AGGCAGAA+GCGTAAGA,Mon Jun 27 16:07:31 EDT 2022,,,,CGGAAAACCAGAGTTCACCAACCACAAAATCGTAACTGGTTTAGTATCAGTTGGTTCAATGGAAGACCAAGCGGAAACGAACAGTTATCCTGCTGATGATGTACCAGACCATGGAGTTAAAAAAGGTGCTACCTTACTTCAAGGAGAAATGGTATTTATTCAAACAGACCAAGCACTTAAAGAAGACATTCTTGGTCAACAAAGAACAGCAAATGGCTTGGGTTGGTCTCCTACTGGTAATTGGAAAACGA,P008FL3BP10_S33_L001_R1_001,urn:local:.:1cvw0-…	M00212:125:000000000-JJPTF:1:1102:13557:2049 1:N:0:AGGCAGAA+CTCTCTAT,Mon Jun 27 16:10:21 EDT 2022,,,,CCGCCGTGTTCGGAGTATCCTCGGTTTCTTTACCAGCATCTGTTGCAGGCGTGTCAGTTTCCGGCTTGTCAGTATCCGTATAACCATTGTCTGTTATTCCAGTAAGGTCCACGTTCCCGTCAAGTCCGCCGGCTATGTAAGTAGAGGTGAATTGCCATATCGCGATCC,P008FL3BP20_S40_L001_R1_001,urn:local:.:1kiaj-ezqo2pj
26	M00212:125:000000000-JJPTF:1:1103:22211:4418 2:N:0:AGGCAGAA+GCGTAAGA: TTAGCAGGGGCTTTAGTGGCGCTTTTTTTT-ATGCCAACGGC-GG-TTTTT---TCAG-CG-TC-GCG-C	1	0	0	0	0	0	0	M00212:125:000000000-JJPTF:1:1101:14815:12049 2:N:0:AGGCAGAA+CTCTCTAT (reversed): TT-AG-------------TGGCGATTTTTTTT---ATGCCAACGGCG-G-T-TT-TT-GCAG-C-G--G-AGGGC	0	0	0	1	0	0	0										M00212:125:000000000-JJPTF:1:1102:16670:2234 1:N:0:AGGCAGAA+GCGTAAGA,Mon Jun 27 16:07:31 EDT 2022,,,,CTAGAAGCAAAACTACCGATTGCGCTGAAAACGCTAGATACAACTCCACTTACAGCATTAAATATTCCACCAAAGAAGCCAGCTACTGCACTCCATACGCTAACCAGTACATCCCAAGCTGAACTAGCA,P008FL3BP10_S33_L001_R1_001,urn:local:.:1cvw1-ezqnpli	M00212:125:000000000-JJPTF:1:1102:13537:2051 1:N:0:AGGCAGAA+CTCTCTAT,Mon Jun 27 16:10:21 EDT 2022,,,,CCACATCTTACGCAAGTCATCTTATCACGTTGCCTTACATAATCACGGACTGACAACCATTCTTTTTTATTGTACCAGCCACTCTCTCTGACTGTGTCAACGTTATACTTCATCTGACACCGCCATTTCTAAAGCCATTGTCAAAGCAACAGTAGGGTCAATTTTATCTTTTTCAAGTTTTTTGGTATACATATAATCCCCGCTTTGTCC,P008FL3BP20_S40_L001_R1_001,urn:local:.:1kiak-ezqo2pj
27	M00212:125:000000000-JJPTF:1:1111:28426:9896 1:N:0:AGGCAGAA+GCGTAAGA (reversed): GTAGCAGGGGGTTTAGTGGCGCTTTTTTTT-ATGCCAACGGC-GG-TTTTT---GCAG-CG-AA-GGG-C	1	0	0	0	0	0	0	M00212:125:000000000-JJPTF:1:2105:15042:20336 2:N:0:AGGCAGAA+CTCTCTAT: TT-AGCAGGGG-CTTTAGTGGCGCTTTTTTTT---ATGCCAACGGCG-G-T-TT-TT-GCAG-C-G--A-AGGGC	1	0	0	0	0	0	0										M00212:125:000000000-JJPTF:1:1102:13218:2235 1:N:0:AGGCAGAA+GCGTAAGA,Mon Jun 27 16:07:31 EDT 2022,,,,CCATACGCTAACCAGTACATCCCAAGCTGAACTAGCAAAGCCACCAATAGCGCTAAATACTGTAGAAACTACTGAACTAACTGCGTCGAATATTCCACTAAAAAAGCCAGTTACTCCGCCCCATATAGATTGAATGCCACCAATAACAGTTGTCCATAAATTGCTAAAGAATGTTGTTATTCCGTTCCAAATATTTTGAATGCCTTGTACAATTCCGCTGAACCAATCAACTAAACCTTGCCAGATACCTT,P008FL3BP10_S33_L001_R1_001,urn:local:.:1cvw2-…	M00212:125:000000000-JJPTF:1:1102:14561:2051 1:N:0:AGGCAGAA+CTCTCTAT,Mon Jun 27 16:10:21 EDT 2022,,,,AACGAAATTCGAGAACTCACTTAAAGGCGTTAATACCGCAATGTCAGGGCTTAGAGGAGAAGCTAAAAACTTACGTGAAGCTCTAAAACTTGACCCCACAAATACCGGGAAAATGGCGCAATTGCAGAAGAACTTACAAACGCAGTTGGGCTTATCACGTGACAAAGCAACAAAATTAAAAGAAGAACTTTCTACGGTTGACAAAGGTACGTCAGCAGGTCAAAAGAAATGGCTACAAC,P008FL3BP20_S40_L001_R1_001,urn:local:.:1kial-ezqo2pj
28	M00212:125:000000000-JJPTF:1:1105:4763:10565 2:N:0:AGGCAGAA+GCGTAAGA (reversed): TTAG------------TGGCGATTTTTTTT-ATGCCAACGGC-GG-TTTTT---GCAG-CG-AA-GGG-C	0	1	0	0	0	0	0	M00212:125:000000000-JJPTF:1:1102:25729:12185 2:N:0:AGGCAGAA+CTCTCTAT (reversed): TT-AG-------------TGGCGATTTTTTTT---ATGCCAACGGCG-G-T-TT-TT-GCAG-C-G--G-AGGGC	0	0	0	1	0	0	0										M00212:125:000000000-JJPTF:1:1102:15820:2261 1:N:0:AGGCAGAA+GCGTAAGA,Mon Jun 27 16:07:31 EDT 2022,,,,CCTCTAAAATCATCTTGTTATTCTTAGGGTTTCTTTCCCATGTTGTCCGCTTGAAAGTTTCGCCTTTTTCGTCTAAGAAATAGTTGAAAATTAAGTCTTCCATTTCTCCGATTCCGTTAAGCTCATATCTTACGTTTTTACCTAAACCAATCATAGAAAACTCATCTAGTCTTGACTGATTAATTCTCTGTTTAACTGCTGGTAAAACGATAGGCTTTATAACATTAGCTTCTGCACCGTTCTTCTTCTTA,P008FL3BP10_S33_L001_R1_001,urn:local:.:1cvw3-…	M00212:125:000000000-JJPTF:1:1102:14310:2052 1:N:0:TGGCAGAA+CTCTCTAT,Mon Jun 27 16:10:21 EDT 2022,,,,GGTCAAGCATGGCAATAAATTTACTTAATACATCAAGCATAGCTAAAGAAATGCAAACTAAAGTAACAGAACGCATGGGAGATTGGTTTGAAGC,P008FL3BP20_S40_L001_R1_001,urn:local:.:1kiam-ezqo2pj
29	M00212:125:000000000-JJPTF:1:2104:7897:21793 2:N:0:AGGCAGAA+GCGTAAGA (reversed): TTAGCAGGGGCTTTAGTGGCGCTTTTTTTT-ATGCCAACGGC-GG-TTTTT---GCAG-CG-AA-GGG-C	1	0	0	0	0	0	0	M00212:125:000000000-JJPTF:1:1104:8972:11090 1:N:0:AGGCAGAA+CTCTCTAT (reversed): TT-AG-------------TGGCGATTTTTTTT---ATGCCAACGGCG-G-T-TT-TT-GCAG-C-G--G-AGGGC	0	0	0	1	0	0	0										M00212:125:000000000-JJPTF:1:1102:14211:2274 1:N:0:AGGCAGAA+GCGTAAGA,Mon Jun 27 16:07:31 EDT 2022,,,,GTATCGCTCAAAGTCCATTACAGGGAATAAATTTAGAGCAGTTGTCCCC,P008FL3BP10_S33_L001_R1_001,urn:local:.:1cvw4-ezqnpli	M00212:125:000000000-JJPTF:1:1102:18497:2052 1:N:0:AGGCAGAA+CTCTCTAT,Mon Jun 27 16:10:21 EDT 2022,,,,AGCTACTACCAATAAGATAGATGTAAATACACTTAGCATAATAGCTAGATAGTCATGGCGATAATACCACTCTTTAAAGTTGGTAACCGAACCTACACCATATAAAATGCCTAGAATAACCAAGGCAATATTAATTACAATCATTTATTCTCCTGACTTTCTACATAGAGTAAGAT,P008FL3BP20_S40_L001_R1_001,urn:local:.:1kian-ezqo2pj
30	M00212:125:000000000-JJPTF:1:1113:3120:11939 1:N:0:AGGCAGAA+GCGTAAGA (reversed): TTAG------------TGGCGATTTTTTTT-ATGCCAACGGC-GG-TTTTT---GCAG-CG-AA-GGG-C	0	1	0	0	0	0	0	M00212:125:000000000-JJPTF:1:2103:16800:15506 1:N:0:AGGCAGAA+CTCTCTAT: TT-AGCAGGGG-CTTTAGTGGCGCTTTTTTTT---ATGCCAACGGCG-G-T-TT-TT-GCAG-C-G--G-AGGGG	0	0	0	0	0	1	0										M00212:125:000000000-JJPTF:1:1102:20374:2276 1:N:0:AGGCAGAA+GCGTAAGA,Mon Jun 27 16:07:31 EDT 2022,,,,ATATATAACCCATAGGCGGTTGAGGTACGAAAGGATAGCGATGTGATAAAAATCAAAACGAGCTGAGTAAGCTATGAAGTCGGGGATAACTGATTACATAAACCCCATGTAACTC,P008FL3BP10_S33_L001_R1_001,urn:local:.:1cvw5-ezqnpli	M00212:125:000000000-JJPTF:1:1102:13250:2062 1:N:0:TGGCAGAA+CTCTCTAT,Mon Jun 27 16:10:21 EDT 2022,,,,GTGCTACAAAAACCATAAGGGATACTTGGTCTGGTTTTAATGAAGACTTATCGCAAGCCTTACTT,P008FL3BP20_S40_L001_R1_001,urn:local:.:1kiao-ezqo2pj
31	M00212:125:000000000-JJPTF:1:2104:15148:6575 1:N:0:AGGCAGAA+GCGTAAGA (reversed): TTAGC-GGGGCTTTAGTGGCGCTTTTTTTT-ATGCCAACGGC-GG-TTTTT---GCAG-CG-AA-GGG-C	1	0	0	0	0	0	0	M00212:125:000000000-JJPTF:1:2110:27446:15846 1:N:0:AGGCAGAA+CTCTCTAT (reversed): TT-AGCAGGGG-CTTTAGTGGCGCTTTTTTTT---ATGCCAACGGCG-G-T-TT-T--GCAG-C-G--A-AGGGC	1	0	0	0	0	0	0										M00212:125:000000000-JJPTF:1:1102:10988:2279 1:N:0:AGGCAGAA+GCGTAAGA,Mon Jun 27 16:07:31 EDT 2022,,,,CAACAAAAAGCAATGGATACAGAGCTTAAAAAAGAAGACGGAGAAATTACTGATGTAATGGAGTTCGTTCAATATGGTTTATACTTGGCTCTTTTTCAAGATAACATTGTAAAAGCTAAAAGCAACTTCTCAGACTTCCGTTCTAGCTTTGAGTTCGATACTGACGGTAAAGG,P008FL3BP10_S33_L001_R1_001,urn:local:.:1cvw6-ezqnpli	M00212:125:000000000-JJPTF:1:1102:18852:2066 1:N:0:AGGCAGAA+CTCTCTAT,Mon Jun 27 16:10:21 EDT 2022,,,,TTAAATTTCTTTCTGCCACAATTCGACAAGTTCTTTAAGCCCTTTACCGTCAGTATCGAACTCAAAGCTAGAAC,P008FL3BP20_S40_L001_R1_001,urn:local:.:1kiap-ezqo2pj
32	M00212:125:000000000-JJPTF:1:2109:27599:19510 2:N:0:AGGCAGAA+GCGTAAGA (reversed): TTAGCAGGGGCTTTAGTGGCGCTTTTTTTT-ATGCCAACGGC-GG-TTTTT---GCAG-CG-AA-GGG-C	1	0	0	0	0	0	0	M00212:125:000000000-JJPTF:1:1104:8083:15690 2:N:0:AGGCAGAA+CTCTCTAT (reversed): TT-AG-------------TGGCGATTTTTTTT---ATGCCAACGGCG-G-T-TT-TT-GCAG-C-G--G-AGGGC	0	0	0	1	0	0	0										M00212:125:000000000-JJPTF:1:1102:18293:2301 1:N:0:AGGCAGAA+GCGTAAGA,Mon Jun 27 16:07:31 EDT 2022,,,,ATATGGAGTGCAGTAGCTGGTTTCTTTAGTGGCATATTCAATTCGGTTCGTAGTGTCGTTAGTGGAGTGTTTAGTGCAATTGGTGGCTTTGCTTCAAGTGCTTGGTCAAGAATTTCAGGTGTATTTAGCGGAGTTGGTGGCTTCTTTAGTGGAGTATTCAACGGTGCTAAAAATGCAGTTAGTGGAGTATTCAGCGCTTTTGGTGGCTTTGCTTCTAATGCTTATAACGCAATAACAGGAGTATTTAAAGG,P008FL3BP10_S33_L001_R1_001,urn:local:.:1cvw7-…	M00212:125:000000000-JJPTF:1:1102:15146:2067 1:N:0:AGGCAGAA+CTCTCTAT,Mon Jun 27 16:10:21 EDT 2022,,,,GTACCAGCCACTCTCTCTGACTGTGTCAACGTTATACT,P008FL3BP20_S40_L001_R1_001,urn:local:.:1kiaq-ezqo2pj
33	M00212:125:000000000-JJPTF:1:1105:15152:26119 1:N:0:AGGCAGAA+GCGTAAGA (reversed): TTAGCAGGGGCTTTAGTGGCGCTTTTTTTT-ATGCCAACGGC-GG-TTTTT---GCAG-CG-AA-GGG-T	1	0	0	0	0	0	0	M00212:125:000000000-JJPTF:1:1103:12707:11882 1:N:0:AGGCAGAA+CTCTCTAT: TT-AG-------------TGGCGCTTTTTTTT---ATGCCAACGGCG-G-T-TT-TT-TCAG-C-G--G-GGGGC	0	0	1	0	0	0	0										M00212:125:000000000-JJPTF:1:1102:14900:2302 1:N:0:AGGCAGAA+GCGTAAGA,Mon Jun 27 16:07:31 EDT 2022,,,,CTATAAGAGATAAGTATTTAAGTTTAAGGTGTCTTAGTTTTATACTATTTGAAAGCCGTTGTTTAACTTACTTACTGAAATTGTAGCATTTGCTGACAGGTTGTGCTGATTAGTTTATGCC,P008FL3BP10_S33_L001_R1_001,urn:local:.:1cvw8-ezqnplj	M00212:125:000000000-JJPTF:1:1102:20107:2074 1:N:0:AGGCAGAA+CTCTCTAT,Mon Jun 27 16:10:21 EDT 2022,,,,ACTCAATATTGCAATCATAGCCAGCCATGCAATAGCTATAACTGCGAAGCCAACACCTACAATAATTGTTAAAGTTTTTGCTGTTTCTAAATCTAATTTCATTTTGTTCTCCTT,P008FL3BP20_S40_L001_R1_001,urn:local:.:1kiar-ezqo2pj
34	M00212:125:000000000-JJPTF:1:1109:13879:16533 1:N:0:AGGCAGAA+GCGTAAGA: TTAG------------TGGCGATTTTTTTT-ATGCCAACGGC-GG-TTTTT---GCAG-CG-AA-GGG-C	0	1	0	0	0	0	0	M00212:125:000000000-JJPTF:1:1103:16916:13909 1:N:0:AGGCAGAA+CTCTCTAT (reversed): TT-AGCAGGGG-CTTTAGTGGCGCTTTTTTTT---ATGCCAACGGCG-G-T-TT-TT-GCAG-C-G--A-AGGGC	1	0	0	0	0	0	0										M00212:125:000000000-JJPTF:1:1102:10961:2303 1:N:0:AGGCAGAA+GCGTAAGA,Mon Jun 27 16:07:31 EDT 2022,,,,CGCGATAACCGTCAACAAATTCCCCTGTAACTTTATCACGCTTACGCCC,P008FL3BP10_S33_L001_R1_001,urn:local:.:1cvw9-ezqnplj	M00212:125:000000000-JJPTF:1:1102:13684:2077 1:N:0:AGGCAGAA+CTCTCTAT,Mon Jun 27 16:10:21 EDT 2022,,,,ATAGAAGACAAGACGGTATATTTGTCACTTAGTGACTCAAAGGTGCTTAAAATGGATAATACGAGCTTTGTCATGGGTTACTATTATCAAGTTGTTTTATCTGTTAAAGATGTTGACGATGAACTTGTCGGACTTGTCGGAAATATTTTACAAAACGGTTGGAATATGACAAACTGGTCAGAGAATAGCCACTTGTACAATTATAC,P008FL3BP20_S40_L001_R1_001,urn:local:.:1kias-ezqo2pj
35	M00212:125:000000000-JJPTF:1:1103:18318:16596 2:N:0:AGGCAGAA+GCGTAAGA (reversed): TTAGCAGGGGCTTTAGTGGCGCTTTTTTTT-ATGCCAACGGC-GG-TTTTT---GCAG-CG-AA-GGG-C	1	0	0	0	0	0	0	M00212:125:000000000-JJPTF:1:1101:18822:5517 1:N:0:AGGCAGAA+CTCTCTAT (reversed): TT-AG-------------TGGCGATTTTTTTT---ATGCCAACGGCG-G-T-TT-TT-GCAG-C-G--G-AGGGC	0	0	0	1	0	0	0										M00212:125:000000000-JJPTF:1:1102:12346:2308 1:N:0:AGGCAGAA+GCGTAAGA,Mon Jun 27 16:07:31 EDT 2022,,,,CCTGTTATCAATGCTATAATTGATAAAATGGGCGATTGGGGCAAAGGTGCTGGCAAAGCTATAGAAAATGTAGTTAAGTATTTCCAAGACTTGTTCAAACAGTTACAACAAGACGGTGCAATATCTCAATTCTCTGCTATATGGGATAACCTAAAAAGTGCGTTCGGTTCGGTAATTGGAATTATTGGTAAC,P008FL3BP10_S33_L001_R1_001,urn:local:.:1cvwa-ezqnplj	M00212:125:000000000-JJPTF:1:1102:19858:2080 1:N:0:AGGCAGAA+CTCTCTAT,Mon Jun 27 16:10:21 EDT 2022,,,,CTTGTATATTCTACCGCTTCGTTTTGCCACGCTGTGACTCTTTGAGTATCATTGTTTAGTTTTCCACGTGAAAATGATACCACTTTTCCGAATAAGTTCAATTTTTCCCCTTTCTACCATAAACTTACACCTTTCCCACGTTTATACTCGCTTGTCTTCTTG,P008FL3BP20_S40_L001_R1_001,urn:local:.:1kiat-ezqo2pj
36	M00212:125:000000000-JJPTF:1:1101:7443:21831 2:N:0:AGGCAGAA+GCGTAAGA (reversed): TTAGCAGGGGCTTTAGTGGCGCTTTTTTTT-ATGCCAACGGC-GG-TTTTT---GCAG-CG-AA-GGG-C	1	0	0	0	0	0	0	M00212:125:000000000-JJPTF:1:1103:12039:22613 1:N:0:AGGCAGAA+CTCTCTAT: TT-AGCAGGGG-CTTTAGTGGCGCTTTTTTTT---ATGCCAACGGCG-G-T-TT-TT-GCAG-C-G--A-AGGGG	1	0	0	0	0	0	0										M00212:125:000000000-JJPTF:1:1102:13555:2309 1:N:0:AGGCAGAA+GCGTAAGA,Mon Jun 27 16:07:31 EDT 2022,,,,GAATCGAACCCCACACAGTTGCGACCTGTACTTCCTCCAATTACTCTTACCTCATACCTTAGCAACCATGCACAGTTGCCCACAATATGATTAAGTATAGTTTCACCAAGGTACTGCGC,P008FL3BP10_S33_L001_R1_001,urn:local:.:1cvwb-ezqnplj	M00212:125:000000000-JJPTF:1:1102:19667:2082 1:N:0:AGGCAGAA+CTCTCTAT,Mon Jun 27 16:10:21 EDT 2022,,,,GGCAGAAGAGAGAGAGCAAATCATCGACATCGTGGATAAAATGAGCTTACTAAGACAAGACTTTGACGGAGCTTTCACTTGGATAAAGGAAAACGTGGCAATGCCCTTTGACTTCGACGGAGAACAGCAATTTATATCAGACTTGAAGCAGTTAGTTAAAATTAACGCTTTGAAGTTTGGTAAAATATATGAAGGAGTATTAAATTGACAACATTAAGAGAAC,P008FL3BP20_S40_L001_R1_001,urn:local:.:1kiau-ezqo2pj
37	M00212:125:000000000-JJPTF:1:2108:4621:18388 1:N:0:AGGCAGAA+GCGTAAGA: TTAG------------TGGCGATTTTTTTT-ATGCCAACGGC-GG-TTTTT---TCAG-CG-AA-GGG-G	0	1	0	0	0	0	0	M00212:125:000000000-JJPTF:1:2110:27446:15846 2:N:0:AGGCAGAA+CTCTCTAT: TT-AGCAGGGG-CTTTAGTGGCGCTTTTTTTT---ATGCCAACGGCG-G-T-TT-TT-T-AG-C-G--A-AAGGG	1	0	0	0	0	0	0										M00212:125:000000000-JJPTF:1:1102:17385:2319 1:N:0:AGGCAGAA+GCGTAAGA,Mon Jun 27 16:07:31 EDT 2022,,,,ACATACAATAAGATTGTTGAAGCTGGTACAATTATACAAGGAGCTTTCAATGCTATAATGGCTGTCAACCCATTTGTACTTCTTGGAATAGCAATCGCCGCTGTCGTTGCTGGTCTAGTTTACTTCTTTACTCAAACAGAAACAGGTAAAAAAGCATGGGCTAGTTTTGTAGACTTCTTGAAGAGTGCATGGGACGGAATAGTTTCGTTCTTTAGCGGTATCGGACAATGGTTTGCTGATATATGGAATGG,P008FL3BP10_S33_L001_R1_001,urn:local:.:1cvwc-…	M00212:125:000000000-JJPTF:1:1102:14067:2084 1:N:0:AGGCAGAA+CTCTCTAT,Mon Jun 27 16:10:21 EDT 2022,,,,GACTATTACAGATAATGCAAAGCGTGCATGGGCAGGTATCTAACTTAAGTCCACAAGATTATTTAGACAAAGCAGTAAGTATATATCAAGGTTCAGGCGGTACAGCTT,P008FL3BP20_S40_L001_R1_001,urn:local:.:1kiav-ezqo2pk
38	M00212:125:000000000-JJPTF:1:1114:3351:9662 2:N:0:AGGCAGAA+GCGTAAGA: TTAGCAGGGGCTTTAGTGGCGCTTTCTTTT-ATGCCAACGGC-GG-TTTTT---GCAG-AG-AA-GGG-C	1	0	0	0	0	0	0	M00212:125:000000000-JJPTF:1:2102:14048:16127 1:N:0:AGGCAGAA+CTCTCTAT (reversed): TT-AGCAGGGG-CTTTAGTGGCGCTTTTTTTT---ATGCCAACGGCG-G-T-TT-TT-GCAG-C-G--A-AGGGC	1	0	0	0	0	0	0										M00212:125:000000000-JJPTF:1:1102:12989:2320 1:N:0:AGGCAGAA+GCGTAAGA,Mon Jun 27 16:07:31 EDT 2022,,,,CATTGTACACTCTTAATGTATCACTTGCTTCCGTTTGATTCCTAACTTGGTCAAATACGTGTCTAGCCTGTGTATTATCATATGCAATAACTAAGCTCTCTCCACC,P008FL3BP10_S33_L001_R1_001,urn:local:.:1cvwd-ezqnplj	M00212:125:000000000-JJPTF:1:1102:17707:2086 1:N:0:AGGCAGAA+CTCTCTAT,Mon Jun 27 16:10:21 EDT 2022,,,,CTGTTATTCCTAATGTAACTACTGCTACAAAGGGTAATAATGACGGAACAATCGTAGTGCCTGACACTTTGAAAGATTCTAAGGGTGGAACTATAAAAGTAACATCAGTGATTAAG,P008FL3BP20_S40_L001_R1_001,urn:local:.:1kiaw-ezqo2pk
39	M00212:125:000000000-JJPTF:1:2110:17570:21275 1:N:0:AGGCAGAA+GCGTAAGA: TTAGCAGGGGCTTTAGTGGCGCTTTTTTTT-ATGCCAACGGC-GG-TTTTT---GCAG-CG-AA-GGG-C	1	0	0	0	0	0	0	M00212:125:000000000-JJPTF:1:1110:22724:6380 2:N:0:AGGCAGAA+CTCTCTAT (reversed): TT-AG-------------TGGCGATTTTTTTT---ATGCCAACGGCG-G-T-TT-TT-GCAG-C-G--G-AGGGC	0	0	0	1	0	0	0										M00212:125:000000000-JJPTF:1:1102:14853:2347 1:N:0:AGGCAGAA+GCGTAAGA,Mon Jun 27 16:07:31 EDT 2022,,,,ATCTGTTGCAGGCGTGTCAGTTTCCGGCTTGTCAGTATCCGTATAACCATTGTCTGTTATTCCAGTAAGGTCCACGTTCCCGTCAAGTCCGCCGGCTATGTAAGTAGAGGTGAATTGCCATATCGCGATCCCGTCCATAGACGGGAAGGAGGCGTAAAGGGGTTCAGGGGTGACTTCATAGCTTGGATACGCAGCAATCCAAAGGCTATTTGGGAACTCTTTGATAATCTTTTGGTAGTCCACATACTGTA,P008FL3BP10_S33_L001_R1_001,urn:local:.:1cvwe-…	M00212:125:000000000-JJPTF:1:1102:12630:2088 1:N:0:AGGCAGAA+CTCTCTAT,Mon Jun 27 16:10:21 EDT 2022,,,,CACCCAGTTGGCTCGGTAGTCTCAAATAACTCAAATTTATCATCAGGATATTCTACCGGAACATGGGAAAATATCGGTTCAGCAGTAATTGGTTCAGTAACAG,P008FL3BP20_S40_L001_R1_001,urn:local:.:1kiax-ezqo2pk
40	M00212:125:000000000-JJPTF:1:1109:13879:16533 2:N:0:AGGCAGAA+GCGTAAGA (reversed): TTAG------------TGGCGATTTTTTTT-ATGCCAACGGC-GG-TTTTT---GCAG-CG-AA-GGG-C	0	1	0	0	0	0	0	M00212:125:000000000-JJPTF:1:1105:4863:19695 2:N:0:AGGCAGAA+CTCTCTAT (reversed): TT-AG-------------TGGCGATTTTTTTT---ATGCCAACGGCG-G-T-TT-TT-GCAG-C-G--G-AGGGC	0	0	0	1	0	0	0										M00212:125:000000000-JJPTF:1:1102:12463:2353 1:N:0:AGGCAGAA+GCGTAAGA,Mon Jun 27 16:07:31 EDT 2022,,,,CCATTAAAGCCATGTGCATTGCTAGAGAGCTTTTAAACGACTTAAACGGTGCTACAAGTATTCCAGCTTGTGAACTTGGCATTAAAGTATCAATAAGCCAGTCATCTTTTAAATTTATTAAGTCTTCTCGCTCTTTTAAATGCTTGGCTGTCTGTACTTTATTAAATAT,P008FL3BP10_S33_L001_R1_001,urn:local:.:1cvwf-ezqnplj	M00212:125:000000000-JJPTF:1:1102:12020:2091 1:N:0:AGGCAGAA+CTCTCTAT,Mon Jun 27 16:10:21 EDT 2022,,,,GTAGAAAGTGGCTTAATTACATTTGATTGAAATTAACAATAATGGTATTTTTAATGAGTTTAGATAATTTTAGAAATAGAACGATTATATGG,P008FL3BP20_S40_L001_R1_001,urn:local:.:1kiay-ezqo2pk
41	M00212:125:000000000-JJPTF:1:2110:17570:21275 2:N:0:AGGCAGAA+GCGTAAGA (reversed): TTAGCAGGGGCTTTAGTGGCGCTTTTTTTT-ATGCCAACGGC-GG-TTTTT---GCAG-CG-AA-GGG-C	1	0	0	0	0	0	0	M00212:125:000000000-JJPTF:1:2110:22965:3620 1:N:0:AGGCAGAA+CTCTCTAT (reversed): TT-AGCAGGGG-CTTTAGTGGCGCTTTTTTTT---ATGCCAACGGCG-G-T-TT-TT-GCAG-C-G--A-AGGGC	1	0	0	0	0	0	0										M00212:125:000000000-JJPTF:1:1102:18956:2360 1:N:0:AGGCAGAA+GCGTAAGA,Mon Jun 27 16:07:31 EDT 2022,,,,CAACAAGAGTTATGGACTGAATTCGTTGACAGAGGCGAACTAATCTTACTTGATACGGAATACATTAATGTTAATGACTTAATACCGTATATTAACGACTTTAGAAGTAAGACAGGGTGCAGACTTAGAAAAATCGGTTATGACCCAGCACGATATGAAATTTTAAAAGGACTGATTGAACGTTATTTCTTTGACAAAGACGGAGATAACCAAAGAGCGATTCGACAAGGTTTCTCAATGAACGACTATAT,P008FL3BP10_S33_L001_R1_001,urn:local:.:1cvwg-…	M00212:125:000000000-JJPTF:1:1102:17637:2092 1:N:0:AGGCAGAA+CTCTCTAT,Mon Jun 27 16:10:21 EDT 2022,,,,GTATTAAGTCATTAACATTAATGTATTCCGTATCAAGTAAGATTAGTTCGCCTCTGTCAACGAATTCAGTCCATAACTCTTGTTGTTCTGTGTCTAGTTGCTCATATTGAGACCGTACAGAGA,P008FL3BP20_S40_L001_R1_001,urn:local:.:1kiaz-ezqo2pk
42	M00212:125:000000000-JJPTF:1:1114:3599:14722 1:N:0:AGGCAGAA+GCGTAAGA (reversed): TTAG------------TGGCGCTTTTTTTT-ATGCCAACGGC-GG-TTTTT---GCAG-CG-GA-GGG-C	0	0	1	0	0	0	0	M00212:125:000000000-JJPTF:1:1106:24434:13475 2:N:0:AGGCAGAA+CTCTCTAT (reversed): TT-AGCAGGGG-CTTTAGTGGCGCTTTTTTTT---ATGCCAACGGCG-G-T-TT-TT-GCAG-C-G--A-AGGGC	1	0	0	0	0	0	0										M00212:125:000000000-JJPTF:1:1102:12691:2372 1:N:0:AGGCAGAA+GCGTAAGA,Mon Jun 27 16:07:31 EDT 2022,,,,ATATAATACATTTAATGTACAAGGTGGTGCTGGTCAAGATGTTTCTAATTTAGCACGAGCAATCAGACGAGAATTTGACCTAGGGAGGGCTTAATGGTAAGACAGTATAAAATACATACCAACTTAGACGGAACAGACGATAAAGTTTGGGACGTAACAAATGGAAAAGTTAGATTTTACCAGCCCTCTAATTTAGGGTTACAATCAACTAATAATATCTGGCAAAGTA,P008FL3BP10_S33_L001_R1_001,urn:local:.:1cvwh-ezqnplj	M00212:125:000000000-JJPTF:1:1102:16875:2093 1:N:0:AGGCAGAA+CTCTCTAT,Mon Jun 27 16:10:21 EDT 2022,,,,ATATTAGAGAGTTCATTTATGAAAAGCAACTTCAAAAGTTTAAGGGCAGAAGAAAAAGCAAGTAAACATTATGCTAGAGGCGTTAGAAAGCTATCTAAAGAGCTCGAAGAGATGAACGAAACAAAGTATAGGGTTGGGCCTAACGAGTGCTTATATGGCTTGATAAGCGAATTATGGAGCTATTGGGGTAAAGG,P008FL3BP20_S40_L001_R1_001,urn:local:.:1kib0-ezqo2pk
43	M00212:125:000000000-JJPTF:1:1109:10406:17818 2:N:0:AGGCAGAA+GCGTAAGA (reversed): TTAGCAGGGGCTTTAGTGGCGCTTTTTTTT-ATGCCAACGGC-GG-TTTTT---GCAG-CG-AA-GGG-C	1	0	0	0	0	0	0	M00212:125:000000000-JJPTF:1:1102:17358:25228 1:N:0:AGGCAGAA+CTCTCTAT (reversed): TT-AGCAGGGG-CTTTAGTGGCGCTTTTTTTT---ATGCCAACGGCG-G-T-TT-TT-GCAG-C-G--A-AGGGC	1	0	0	0	0	0	0										M00212:125:000000000-JJPTF:1:1102:16327:2385 1:N:0:AGGCAGAA+GCGTAAGA,Mon Jun 27 16:07:31 EDT 2022,,,,GTATTGGAGCAATGGGGACACGCTCAATTAAACAGCCTCAAATAGAGTTTAAATTAGAAACGTTTGGTGAAAGTTTAGAAGAAAATTATCGGTTAATGAAAGACTTCGTGAATGATATTCTTAGCAAAAAATTCGTTACACTTGAATATCAAACAGAGATTTTTCAGGTATATGCCGATTTAGCTTTAGCAGATGTTACAAAAACAGAGGGTTATGGTAAGAACGGAACTTTCAGCGAAAAGATAACGTT,P008FL3BP10_S33_L001_R1_001,urn:local:.:1cvwi-e…	M00212:125:000000000-JJPTF:1:1102:19663:2103 1:N:0:AGGCAGAA+CTCTCTAT,Mon Jun 27 16:10:21 EDT 2022,,,,GTTTAAAGAGATTTCTCTTGTTTCAGTACCAGCTGACCCTAACGCAAAGTTTATTCAAAATGCATTGGGCGAAGAACTCACAAAAGAACGTAACAAAATTATTGAAAGC,P008FL3BP20_S40_L001_R1_001,urn:local:.:1kib1-ezqo2pk
44	M00212:125:000000000-JJPTF:1:1103:9028:10525 1:N:0:AGGCAGAA+GCGTAAGA: --AGCAGGGGCTTTAGTGGCGCTTTTTTTT-ATGCCAACGGC-GG-TTTTT---GCAG-CG-AA-GGG-C	1	0	0	0	0	0	0	M00212:125:000000000-JJPTF:1:1112:13379:6900 2:N:0:AGGCAGAA+CTCTCTAT (reversed): TT-AGCAGGGG-GTTTAGTGGCGATTTTTTTT---ATGCCAACGGCG-G-T-TT-TT-GCAG-C-G--A-AGGGC	0	0	0	0	1	0	0										M00212:125:000000000-JJPTF:1:1102:13942:2387 1:N:0:AGGCAGAA+GCGTAAGA,Mon Jun 27 16:07:31 EDT 2022,,,,ACACTATATCCTGTTATTATATGCTTTCGACTTCTATGACGTACTAACATATAATAAAATAAAGGAGAACTAGGACAACTGGAATCGAACCAGTACCAGAT,P008FL3BP10_S33_L001_R1_001,urn:local:.:1cvwj-ezqnplj	M00212:125:000000000-JJPTF:1:1102:14328:2105 1:N:0:AGGCAGAA+CTCTCTAT,Mon Jun 27 16:10:21 EDT 2022,,,,ATATCCAGCGACAAAAGAATTTTGTAGGTCTGCAAAGTCTTTCAAATCTGTAATAAAGTCTGAACCAGTAAGTTCTAAGTATCTAATTGCATGTTTTAAAATCATTTACAGTCCTTTCAGCTCATTAAATTTCTTTCTGCCACAATTCGACAAGTTCTTTAAGCC,P008FL3BP20_S40_L001_R1_001,urn:local:.:1kib2-ezqo2pk
45	M00212:125:000000000-JJPTF:1:2101:3908:21249 1:N:0:AGGCAGAA+GCGTAAGA: TTAGCAGGGGCTTTAGTGGCGCTTTTTTTT-ATGCCAACGGC-GG-TTTTT---GCAT-GG-AA-GGT-C	1	0	0	0	0	0	0	M00212:125:000000000-JJPTF:1:1112:23352:12411 2:N:0:AGGCAGAA+CTCTCTAT (reversed): TT-AG-------------TGGCGATTTTTTTT---ATGCCAACGGCG-G-T-TT-TT-GCAG-C-G--G-AGGGC	0	0	0	1	0	0	0										M00212:125:000000000-JJPTF:1:1102:11950:2393 1:N:0:AGGCAGAA+GCGTAAGA,Mon Jun 27 16:07:31 EDT 2022,,,,CTGCTAAAGCTAAATCGGCATATACCTGAAAAATCTCTGTTTGATATTCAAGTGTAACGAATTTTTTGCTAAGAATATCATTCACGAAGTCTTTCATTAACCGATAATTTTCTTC,P008FL3BP10_S33_L001_R1_001,urn:local:.:1cvwk-ezqnplj	M00212:125:000000000-JJPTF:1:1102:15303:2108 1:N:0:AGGCAGAA+CTCTCTAT,Mon Jun 27 16:10:21 EDT 2022,,,,ATGTGGGACGAACCAGAAACTCCTGATAAAGTGATTGAGTTCATGGAAAAAAACGGTGTGAAACAAGGG,P008FL3BP20_S40_L001_R1_001,urn:local:.:1kib3-ezqo2pk
46	M00212:125:000000000-JJPTF:1:1109:8596:7034 1:N:0:AGGCAGAA+GCGTAAGA (reversed): TTAGCAGGGGCTTTAGTGGCGCTTTTTTTT-ATGCCAACGGC-GG-TTTTT---GCAG-CG-AA-GGG-C	1	0	0	0	0	0	0	M00212:125:000000000-JJPTF:1:1114:3276:8916 1:N:0:AGGCAGAA+CTCTCTAT: TT-AG-------------TGGCGCTTTTTTTT---ATGCCAACGGCG-G-T-TT-TT-GCAG-C-G--G-AGGGG	0	0	1	0	0	0	0										M00212:125:000000000-JJPTF:1:1102:20573:2414 1:N:0:AGGCAGAA+GCGTAAGA,Mon Jun 27 16:07:31 EDT 2022,,,,ATCAACATGTCTCCAAGTGGTATTGCAGTAGGTAATCCAAACAACACTTCAATGAACGGAAAAACAATATCTTTCGTTTTATCAGCGCCTTTGTTGTAAACAAATAGAAAGCAAAATATAATGG,P008FL3BP10_S33_L001_R1_001,urn:local:.:1cvwl-ezqnplj	M00212:125:000000000-JJPTF:1:1102:13919:2109 1:N:0:AGGCAGAA+CTCTCTAT,Mon Jun 27 16:10:21 EDT 2022,,,,TCGCAAGCCTTACTTCCTACACTTGAGGCTTTAACTCCTGTTATCAATGCTATAATTGATAAAATGGGCGATTGGGGCAAAGGTGCTGGCAAAGCTATAGAAAATGTAGTTAAGTATTTCCAAGACTTGTTCAAACAGTTACAACAAGACGGTGCAATATCT,P008FL3BP20_S40_L001_R1_001,urn:local:.:1kib4-ezqo2pk
47	M00212:125:000000000-JJPTF:1:1105:13495:20493 2:N:0:AGGCAGAA+GCGTAAGA: TTAGCAGGGGCTTTAGTGGCGCTTTTTTTT-ATGCCAACGGC-GG-GTTTT---GGAG-CG-AA-GGG-G	1	0	0	0	0	0	0	M00212:125:000000000-JJPTF:1:1112:27346:13125 1:N:0:AGGCAGAA+CTCTCTAT (reversed): TT-AG-------------TGGCGATTTTTTTT---ATGCCAACGGCG-G-T-TT-TT-GCAG-C-G--G-AGGGC	0	0	0	1	0	0	0										M00212:125:000000000-JJPTF:1:1102:17624:2416 1:N:0:AGGCAGAA+GCGTAAGA,Mon Jun 27 16:07:31 EDT 2022,,,,GCTCTATTTAGTGCTGGCTGGATCTCTCTAAGTCGTTGCTTTTCAGCTTCAAGTTCTTTTTGTTCTTCTGTCAAGTCAGGTAAATCTTCATTGGAGTAGATGTATAGCCCTAAACCATGACGTGCAATTGCTTTAACTAGTCCACGCTGAATGGCTTTATTTACGTCCATAGAAGTCAGTTTTTCAACTGGGATAGATTGATTGCGATAGTCCATTACAGGCAAATACTCAATATGCTCTAAGCCCTCAAT,P008FL3BP10_S33_L001_R1_001,urn:local:.:1cvwm-…	M00212:125:000000000-JJPTF:1:1102:17612:2116 1:N:0:AGGCAGAA+CTCTCTAT,Mon Jun 27 16:10:21 EDT 2022,,,,GCATATTGAGTATTTGCCTGTAATGGACTATCGCAATCAATCTATCCCAGTTGAAAAACTGACTTCTATGGACGTAAATAAAGCCATTCAGCGTGGACTAGTTAAAGC,P008FL3BP20_S40_L001_R1_001,urn:local:.:1kib5-ezqo2pk
48	M00212:125:000000000-JJPTF:1:1113:23307:26875 1:N:0:AGGCAGAA+GCGTAAGA (reversed): TTAGCAGGGGCTTTAGTGGCGCTTTTTTTT-ATGCCAACGGC-GG-TTTTT---GCAG-CG-AA-GGG-C	1	0	0	0	0	0	0	M00212:125:000000000-JJPTF:1:2107:18376:15500 1:N:0:AGGCAGAA+CTCTCTAT: TT-AG-------------TGGCGATTTTTTTT---ATGCCAACGGCG-G-T-TT-TT-GCAG-C-G--G-GGGGG	0	0	0	1	0	0	0										M00212:125:000000000-JJPTF:1:1102:17518:2424 1:N:0:AGGCAGAA+GCGTAAGA,Mon Jun 27 16:07:31 EDT 2022,,,,ATCTGTAATAGTCCCCGGCATGATAACTCATTTTCAACATAAGGGTTTCCACTCGACTCCTTATAAATAACATCAAGCCATTTACCAGCACTTACTCCTGTCTTGCTTGCCATATAATTCGCAGCTATTTCTGGACTTACGCTAGACCAATC,P008FL3BP10_S33_L001_R1_001,urn:local:.:1cvwn-ezqnplj	M00212:125:000000000-JJPTF:1:1102:13627:2122 1:N:0:AGGCAGAA+CTCTCTAT,Mon Jun 27 16:10:21 EDT 2022,,,,GTGTAGGTTCGGTTACCAACTTTAAAGAGTGGTATTATCGCCATGACTATCTAGCTATTATGCTAAGTGTATTTACATCTATCTTATTGGTAGTAGCTGGAGTATTAAACGTTTTGAATTGAAACAATAGGTGTGCTGATTGACGGTGCTTAAATGTCATAGAGTTGACAGCCAAGCATAGGGTGCAAGGTGACGGGAATGCCTTAGTTAAATGAGTGTCGCCAACTAACAGCCCTTTTATTTATAGGATA,P008FL3BP20_S40_L001_R1_001,urn:local:.:1kib6-…
49	M00212:125:000000000-JJPTF:1:2108:20543:10446 1:N:0:AGGCAGAA+GCGTAAGA (reversed): TTAGCAGGGGCTTTAGTGGCGCTTTTTTTT-ATGCCAACGGC-GG-TTTTT---GCAG-CG-AA-GGG-C	1	0	0	0	0	0	0	M00212:125:000000000-JJPTF:1:2111:19425:25737 1:N:0:AGGCAGAA+CTCTCTAT (reversed): TT-AGCAGGGG-CTTTAGTGGCGCTTTTTTTT---ATGCCAACGGCG-G-T-TT-TT-GCAG-C-G--A-AGGGC	1	0	0	0	0	0	0										M00212:125:000000000-JJPTF:1:1102:19859:2429 1:N:0:AGGCAGAA+GCGTAAGA,Mon Jun 27 16:07:31 EDT 2022,,,,GTATATCATATAGTGTATTATCAGTATCTAACGTTTGATGTTCTTCTAGCCATTCGTTCAACTCTTTAGAGATAATAATTTTTTCTGTCATTTTATTCGCCTTTCCAGTTTTTGAAATCATCGGCCATATCTTGTGTAAAGCCCATAATATCTTCAGT,P008FL3BP10_S33_L001_R1_001,urn:local:.:1cvwo-ezqnplj	M00212:125:000000000-JJPTF:1:1102:14277:2123 1:N:0:AGGCAGAA+CTCTCTAT,Mon Jun 27 16:10:21 EDT 2022,,,,GTGCTAAAGTCAATCGCTAAGGCTTTGCTCATAAATCAGAACTCAATTCAATATAAAGCTCTTTGCTTAGTTCTCCAATATCAAACAAGTGCTTAACATAGTGTTCATATTCAATCGGAGTCAATACTTCTTTTTGTGCTAAAATATGTTCTTTATTCATTTCTTTATTCTCCCTTAAAAATTAAAGCTGTATCAAGATTAATCAAACCACATTCAACAGCATTAAGTAAGAACTCGTTAAAGTCAACCAT,P008FL3BP20_S40_L001_R1_001,urn:local:.:1kib7-…
50	M00212:125:000000000-JJPTF:1:1110:9875:21432 1:N:0:AGGCAGAA+GCGTAAGA: TTAGCAGGGGCTTTAGTGGCGCTTTTTTTT-ATGCCAACGGC-GG-TTTTT---GCAG-CG-AA-GGG-G	1	0	0	0	0	0	0	M00212:125:000000000-JJPTF:1:1109:12961:27602 1:N:0:AGGCAGAA+CTCTCTAT (reversed): TT-AGCAGGGG-CTTTAGTGGCGCTTTTTTTT---ATGCCAACGGCG-G-T-TT-TT-GCAG-C-G--A-AGGGC	1	0	0	0	0	0	0										M00212:125:000000000-JJPTF:1:1102:20097:2437 1:N:0:AGGCAGAA+GCGTAAGA,Mon Jun 27 16:07:31 EDT 2022,,,,GTCTTCTATCGTGTCCTTAACGCCTAAAATAACTTCATTTAAAGGCATTGTAAGTAAATTGTTGTACCAATCTATATAAGAATCAAATTCGTTCATAGTCCGTTACTTACGACCCCCTCTAAAATCATCTTGTTATTCTTAGGGTTTCTTTCCCATGTTGTCCGCTTGAAAGTTTCGCCTTTTTCGTCTAAGAAATAGTTGAAAATTAAGTCTTCCATTTCTCCGATTCCGTTAAGCTCATATCTTACGTT,P008FL3BP10_S33_L001_R1_001,urn:local:.:1cvwp-…	M00212:125:000000000-JJPTF:1:1102:18138:2138 1:N:0:AGGCAGAA+CTCTCTAT,Mon Jun 27 16:10:21 EDT 2022,,,,GAGACATGTTGATTAAAGATAACGACAGGTTTCCATGAGAATAAAATGTACCAGCAGTATCAAATTGAGGTAGATTTGTTCCAAAAGCAGGTGGGAAAGTGCCAACCGGAACAATGAAATTCGGTGCGACATTTGGCACAGGAATGCTATTTCCTCTAACGTAAATTACACTATTAATAAT,P008FL3BP20_S40_L001_R1_001,urn:local:.:1kib8-ezqo2pk
51	M00212:125:000000000-JJPTF:1:1113:23307:26875 2:N:0:AGGCAGAA+GCGTAAGA: TTAGCAGGGGCTTTAGTGGCGCTTTTTTTT-ATGCCAACGGC-GG-TTTTT---TTAG-CG-AA-AGG-C	1	0	0	0	0	0	0	M00212:125:000000000-JJPTF:1:1101:15524:17911 1:N:0:AGGCAGAA+CTCTCTAT (reversed): TT-AG-------------TGGCGATTTTTTTT---ATGCCAACGGCG-G-T-TT-TT-GCAG-C-G--G-AGGGC	0	0	0	1	0	0	0										M00212:125:000000000-JJPTF:1:1102:12903:2440 1:N:0:AGGCAGAA+GCGTAAGA,Mon Jun 27 16:07:31 EDT 2022,,,,GATTAATTCTCTGTTTAACTGCTGGTAAAACGATAGGCTTTATAACATTAGCTTCTGCACCGTTCTTCTTCTTAACAGTCGTTTCTACC,P008FL3BP10_S33_L001_R1_001,urn:local:.:1cvwq-ezqnplj	M00212:125:000000000-JJPTF:1:1102:15128:2139 1:N:0:AGGCAGAA+CTCTCTAT,Mon Jun 27 16:10:21 EDT 2022,,,,GTGTATAGTCCATAGACGAAGTGCTAAGCTATTGCGCAGTACCTTGGTGAAACTATACTTAATCATATTGTGGGCAACTGAGCATGGTTGCTAAGGTATGAGGTAAGAGTAATTGGAGGAAGTACAGGTCGCAACTGTGTGGGGTTCGATTCCCTACTGCTCTATACTAAGATAGCATCT,P008FL3BP20_S40_L001_R1_001,urn:local:.:1kib9-ezqo2pk
52	M00212:125:000000000-JJPTF:1:2112:14515:5136 1:N:0:AGGCAGAA+GCGTAAGA: TTAG------------TGGCGCTTTTTTTT-ATGCCAACGGC-GG-TTTTT---GCAG-CG-AA-GGG-G	0	0	0	0	0	0	0	M00212:125:000000000-JJPTF:1:1102:16245:7797 1:N:0:AGGCAGAA+CTCTCTAT: TT-AGCAGGGG-CTTTAGTGGCGCTTTTTTTT---ATGCCAACGGCG-G-T-TT-TT-TCAG-C-G--C-AGGGC	1	0	0	0	0	0	0										M00212:125:000000000-JJPTF:1:1102:20638:2452 1:N:0:AGGCAGAA+GCGTAAGA,Mon Jun 27 16:07:31 EDT 2022,,,,CTTATAAACTGATTTCAACAAACCGCAGACGAGTAGTTAAGGGTAATTTATATTATGAACGCATAATCGTAGACAACCAGCTATTCAAGTTTGCAACTTTGAAAGAATTAATTGACTTGTATCATGAAAATATTAATGGTCCTATTT,P008FL3BP10_S33_L001_R1_001,urn:local:.:1cvwr-ezqnplj	M00212:125:000000000-JJPTF:1:1102:17366:2139 1:N:0:AGGCAGAA+CTCTCTAT,Mon Jun 27 16:10:21 EDT 2022,,,,ACTCATACAAGCCGTTTACGTTACAGTATGTGGACTACCAAAAGATTATCAAAGAGTTCCCAAATAGCCTTTGGATTGCTGCGTATCCAAGCTATGAAGTCACCCCTGAACCACTTTACGCCTACTTCCCGTCTATGGACGGGATCGCGATATGGCAATTCACCTCTACTTACATAGCCGGCGGACT,P008FL3BP20_S40_L001_R1_001,urn:local:.:1kiba-ezqo2pk
53	M00212:125:000000000-JJPTF:1:1107:7546:11949 2:N:0:AGGCAGAA+GCGTAAGA (reversed): TTAG------------TGGCGATTTTTTTT-ATGCCAACGGC-GG-TTTTT---GCAG-CG-GA-GGG-C	0	0	0	1	0	0	0	M00212:125:000000000-JJPTF:1:1102:16245:7797 2:N:0:AGGCAGAA+CTCTCTAT (reversed): TT-AGCAGGGG-CTTTAGTGGCGCTTTTTTTT---ATGCCAACGGCG-G-T-TT-TT-GCAG-C-G--A-AGGGC	1	0	0	0	0	0	0										M00212:125:000000000-JJPTF:1:1102:10383:2455 1:N:0:AGGCAGAA+GCGTAAGA,Mon Jun 27 16:07:31 EDT 2022,,,,GCTCTGTTTTGTCGTCTAAGGCGTTTTGCAGTCCTCCGTTACAATCTACCCAAAGTATCAATAAC,P008FL3BP10_S33_L001_R1_001,urn:local:.:1cvws-ezqnplj	M00212:125:000000000-JJPTF:1:1102:19860:2144 1:N:0:AGGCAGAA+CTCTCTAT,Mon Jun 27 16:10:21 EDT 2022,,,,TTATTAAAGGGCGTAAGCGTGATAAAGTTACAGGGGAATTTGTTGACGGTTATCGCGTAGTTGTTTATCCTCATTTGACACCAACAGCAGAAGCAACAAAAGAATCAGAAACAGATTCAGTTGACGGTGTAGACC,P008FL3BP20_S40_L001_R1_001,urn:local:.:1kibb-ezqo2pk
54	M00212:125:000000000-JJPTF:1:1102:22429:9408 1:N:0:AGGCAGAA+GCGTAAGA (reversed): TTAG------------TGGCGATTTTTTTT-ATGCCAACGGC-GG-TTTTT---GCAG-CG-AA-GGG-C	0	1	0	0	0	0	0	M00212:125:000000000-JJPTF:1:2106:5218:19087 2:N:0:AGGCAGAA+CTCTCTAT (reversed): TT-AGCAGGGG-CTTTAGTGGCGATTTTTTTT---ATGCCAACGGCG-G-T-TT-TT-GCAG-C-G--A-AGGGC	0	1	0	0	1	0	0										M00212:125:000000000-JJPTF:1:1102:14201:2461 1:N:0:AGGCAGAA+GCGTAAGA,Mon Jun 27 16:07:31 EDT 2022,,,,GCGCTAAATACTGTAGAAACTACTGAACTAACTGCGTCGAATATTCCACTAAAAAAGCCAGTTACTCCGCCCCATATAGATTGAATG,P008FL3BP10_S33_L001_R1_001,urn:local:.:1cvwt-ezqnplj	M00212:125:000000000-JJPTF:1:1102:18332:2147 1:N:0:AGGCAGAA+CTCTCTAT,Mon Jun 27 16:10:21 EDT 2022,,,,AGCCAGTTCTTTGGCATAGTCTAGAGCCTTGTTATGGCCTTTGACGTAGCTCTCGCCCTCTTTCTTGCCAGCTCTTACTAGATACTTTAATA,P008FL3BP20_S40_L001_R1_001,urn:local:.:1kibc-ezqo2pk
55	M00212:125:000000000-JJPTF:1:1113:17598:15916 1:N:0:AGGCAGAA+GCGTAAGA (reversed): TTAGCAGGGGCTTTAGTGGCGCTTTTTTTT-ATGCCAACGGC-GG-TTTTT---GCAG-CG-AA-GGG-C	1	0	0	0	0	0	0	M00212:125:000000000-JJPTF:1:2109:11043:13628 2:N:0:AGGCAGAA+CTCTCTAT (reversed): TT-AG-------------TGGCGATTTTTTTT---ATGCCAACGGCG-G-T-TT-TT-GCAG-C-G--G-AGGGC	0	0	0	1	0	0	0										M00212:125:000000000-JJPTF:1:1102:14636:2463 1:N:0:AGGCAGAA+GCGTAAGA,Mon Jun 27 16:07:31 EDT 2022,,,,TAACAAGGCTGTGTTGATTGACTCAACCAATTTGCGTGGAAGTTGGAAAGTTGTATCTGTGATAGTTACACCATTTTCAGCAAGTT,P008FL3BP10_S33_L001_R1_001,urn:local:.:1cvwu-ezqnplj	M00212:125:000000000-JJPTF:1:1102:13077:2148 1:N:0:AGGCAGAA+CTCTCTAT,Mon Jun 27 16:10:21 EDT 2022,,,,GTCTTAGAGAGATTGCGGTAGGTGCATTCAGGCAAATTGGTTCAAGTGCCATTAGTGCTGTTGGTAATGGCTTAAGG,P008FL3BP20_S40_L001_R1_001,urn:local:.:1kibd-ezqo2pk
56	M00212:125:000000000-JJPTF:1:2114:17587:10380 1:N:0:AGGCAGAA+GCGTAAGA (reversed): TTAGCAGGGGGTTTAGTGGCGCTTTTTTTT-ATGCAAACGGC-GG-TTTTT---GCAG-CG-AA-GGG-C	1	0	0	0	0	0	0	M00212:125:000000000-JJPTF:1:2109:28536:11959 1:N:0:AGGCAGAA+CTCTCTAT: TT-AGCAGGGG-CTTTAGTGGCGCTTTTTTTT---ATGCCAACGGCG-G-T-TT-TT-GCAG-C-G--A-AGGGC	1	0	0	0	0	0	0										M00212:125:000000000-JJPTF:1:1102:14387:2477 1:N:0:AGGCAGAA+GCGTAAGA,Mon Jun 27 16:07:31 EDT 2022,,,,GTACTAATTCAGCAAGCTCATAAAAGGGCAAATAACAACTTTAATGATATTGTGGCACAATTATATCAACAAGAGTTTAAAACGCAAGAGAAAGCAAAATATGAGCATATAAG,P008FL3BP10_S33_L001_R1_001,urn:local:.:1cvwv-ezqnplk	M00212:125:000000000-JJPTF:1:1102:16338:2163 1:N:0:AGGCAGAA+CTCTCTAT,Mon Jun 27 16:10:21 EDT 2022,,,,CTGATAATACACTATATGATATACGCTTCAGCAAAGAAATTTTTGATGAATTATTTGAAGAAGTTTGGCTTGAAGTTGACAATAC,P008FL3BP20_S40_L001_R1_001,urn:local:.:1kibe-ezqo2pl
57	M00212:125:000000000-JJPTF:1:1112:17608:16517 1:N:0:AGGCAGAA+GCGTAAGA: TTAGCAGGGGCTTTAGTGGCGCTTTTTTTT-ATGCCAACGGC-GG-TTTTT---GCAG-CG-AA-GGG-C	1	0	0	0	0	0	0	M00212:125:000000000-JJPTF:1:1109:12961:27602 2:N:0:AGGCAGAA+CTCTCTAT: TT-AGCAGGGG-CTTTAGTGGCGCTTTTTTTT---ATGCCAACGGCG-G-T-TT-TT-GTAG-C-G--A-AGGGC	1	0	0	0	0	0	0										M00212:125:000000000-JJPTF:1:1102:14077:2479 1:N:0:AGGCAGAA+GCGTAAGA,Mon Jun 27 16:07:31 EDT 2022,,,,AAAGAACGTAACAAAATTATTGAAAGCCGTAACGCTTTGAAAGAAATTGAGGATATCAAAAAGAAATATGAATAAACCTGATTTAATCGAAAAACAGAACCGCTTGGCAGAACTTAAAGAAAATAACGTATCTTTAAAATCTCAAAT,P008FL3BP10_S33_L001_R1_001,urn:local:.:1cvww-ezqnplk	M00212:125:000000000-JJPTF:1:1102:14778:2167 1:N:0:AGGCAGAA+CTCTCTAT,Mon Jun 27 16:10:21 EDT 2022,,,,ATTTTAGACTTTCCGGCAATAACTTTACCATTTTGAATCATTTCAAAAGTTAAATTTTCGTAAGTATACCACTTTGTGATTATATCGAACGTTATCTTTTCGCTGAAAGTTCCGTTCTTACCATAACCCTCTGTTTTTGTAACATCTGCTAAAGCTAAATCGGCATATACCTGAAAAATCTCTGTTTGATATTCAAGTGTAACGAATTTTTTGCTAAGAATATCATTCACGAAGTCTTTCATTAACCGATA,P008FL3BP20_S40_L001_R1_001,urn:local:.:1kibf-…
58	M00212:125:000000000-JJPTF:1:1111:17538:18050 1:N:0:AGGCAGAA+GCGTAAGA (reversed): TTAG------------TGGCGATTTTTTTT-ATGCCAACGGC-GG-TTTTT---GCAG-CG-AA-GGG-C	0	1	0	0	0	0	0	M00212:125:000000000-JJPTF:1:2113:18416:12172 2:N:0:AGGCAGAA+CTCTCTAT (reversed): TT-AGCAGGGG-CTTTAGTGGCGCTTTTTTTT---ATGCCAACGGCG-G-T-TT-TT-GCAG-C-G--A-AGGGC	1	0	0	0	0	0	0										M00212:125:000000000-JJPTF:1:1102:16014:2481 1:N:0:AGGCAGAA+GCGTAAGA,Mon Jun 27 16:07:31 EDT 2022,,,,TCTCTGACCAGTTTGTCATATTCCAACCGTTTTGTAAAATATTTCCGACAAGTCCGACAAGTTCATCGTCAACATCTTTAACAGATAAAACAACTTGATAATAGTAACCCATGACAAAGCTCGTATTATCCATTTTAAGCACCTTTGAGTCACTAAGTGACAAATATACCGTCTTGTCTTCTATCGTGTCCTTAACGCCTAAAATAACTTCATTTAAAGG,P008FL3BP10_S33_L001_R1_001,urn:local:.:1cvwx-ezqnplk	M00212:125:000000000-JJPTF:1:1102:20187:2168 1:N:0:AGGCAGAA+CTCTCTAT,Mon Jun 27 16:10:21 EDT 2022,,,,AGAATATCCTGATGATAAATTTGAGTTATTTGAGACTACCGAGCCAACTGGGTGAGCTTGAGCATAGTCAATGCCTATAAC,P008FL3BP20_S40_L001_R1_001,urn:local:.:1kibg-ezqo2pl
59	M00212:125:000000000-JJPTF:1:1110:21986:16532 2:N:0:AGGCAGAA+GCGTAAGA (reversed): TTAGCAGGGGCTTTAGTGGCGCTTTTTTTT-ATGCCAACGGC-GG-TTTTT---GCAG-CG-AA-GGG-C	1	0	0	0	0	0	0	M00212:125:000000000-JJPTF:1:2103:12023:13875 1:N:0:AGGCAGAA+CTCTCTAT: TT-AGCAGGGG-CTTTAGTGGCGCTTTTTTTT---ATGCCAACGGCG-G-T-TT-TT-GCAG-C-G--A-AGGGC	1	0	0	0	0	0	0										M00212:125:000000000-JJPTF:1:1102:18461:2490 1:N:0:AGGCAGAA+GCGTAAGA,Mon Jun 27 16:07:31 EDT 2022,,,,ATCTATATAAGAATCAAATTCGTTCATAGTCCGTTACTTACGACCCCCTCTAAAATCATCTTGTTATTCTTAGGGTTTCTTTCCCATGTTGTCCGCTTGAAAGTTTCGCCTTTTTCGTCTAAGAAATAGTTGAAAATTAAGTCTTCCATTTCTCCGATTCCGTTAAGCTCATATCTTACGTTTTTACCTAAACCAATCATAGAAAACTCATCTAGTCTTGACTGATTAATTCTCTGTTTAAC,P008FL3BP10_S33_L001_R1_001,urn:local:.:1cvwy-ezqnplk	M00212:125:000000000-JJPTF:1:1102:18078:2170 1:N:0:AGGCAGAA+CTCTCTAT,Mon Jun 27 16:10:21 EDT 2022,,,,GTCCGATACCGCTAAAGAACGAAACTATTCCGTCCCATGCACTCTTCAAGAAGTCTACAAAACTAGCCCATGCTTTTTTACCTGTTTCTGTTTGAGTAAAGAAGTAAACTAGACCAGCAACGACAGCGGCGATTGCTATTCCAAGAAGTACAAATGGGTTGACAGCCATTATAGCATTGAAAGCTCCTTGTATAATTGTACCAGCTTCAACAATCTTATTGTATGTCTCATAAGCCTTAATGATTCCGTTG,P008FL3BP20_S40_L001_R1_001,urn:local:.:1kibh-…
60	M00212:125:000000000-JJPTF:1:1111:10213:6186 2:N:0:AGGCAGAA+GCGTAAGA (reversed): TTAGCAGGGGCTTTAGTGGCGATTTTTTTT-ATGCCAACGGC-GG-TTTTT---GCAG-CG-AA-GGG-C	0	0	0	0	1	0	0	M00212:125:000000000-JJPTF:1:1101:22962:22039 1:N:0:AGGCAGAA+CTCTCTAT: TT-AGCAGGGG-CTTTAGTGGCGCTTTTTTTT---ATGCCAACGGCG-G-T-TT-TT-GCAG-C-G--A-AGGGC	1	0	0	0	0	0	0										M00212:125:000000000-JJPTF:1:1102:20755:2509 1:N:0:AGGCAGAA+GCGTAAGA,Mon Jun 27 16:07:31 EDT 2022,,,,AGACTATACCGCTAACTATGACTACCTCATCTTGTTATTCCTAACTATCAGCAGCTGGTATCTCATTAGATACTATCTTAGTATAGAGCAGTAGGGAATCGAACCCCACACAGTTGCGACCTGTACTTCCTCCAATTACTCTTACCTCATACCTTAGCAACCATGCACAGTTGCCCACAATATGATTAAGTATAGTTTCACC,P008FL3BP10_S33_L001_R1_001,urn:local:.:1cvwz-ezqnplk	M00212:125:000000000-JJPTF:1:1102:16913:2175 1:N:0:AGGCAGAA+CTCTCTAT,Mon Jun 27 16:10:21 EDT 2022,,,,CTCCTCAATAACTCCTGACCACTTAGGGACATCGCCAATAAGTGGTAAAGCCATAGTCCAATTCTTCTTATCTTTGACCTGCTCATGATTTTCTAGCATGTAAAGCAAGCCGAACGACCTATCGTTGTAAAATTCTTCTTCTGATTTGAAACGTTCAACAAGTTTATCATAAAGTCCATCTCGTTTAAGTCCGCCAGAAGTGATATAAATAC,P008FL3BP20_S40_L001_R1_001,urn:local:.:1kibi-ezqo2pl
61	M00212:125:000000000-JJPTF:1:1113:18041:23182 1:N:0:AGGCAGAA+GCGTAAGA: TTAG------------TGGCGCTTTTTTTT-ATGCCAACGGC-GG-TTTTT---GCAG-CG-GA-GGG-C	0	0	1	0	0	0	0	M00212:125:000000000-JJPTF:1:2109:15952:15539 2:N:0:AGGCAGAA+CTCTCTAT (reversed): TT-AGCAGGGG-CTTTAGTGGCGCTTTTTTTT---ATGCCAACGGCG-G-T-TT-TT-GCAG-C-G--A-AGGGC	1	0	0	0	0	0	0										M00212:125:000000000-JJPTF:1:1102:16790:2513 1:N:0:AGGCAGAA+GCGTAAGA,Mon Jun 27 16:07:31 EDT 2022,,,,TAATATAAATTACCCTTAACTACTCGTCTGCGGTTTGTTGAAATCAGTTTATAAGTCAGTTCCTTTTCAAGTTGAATCAGTAAAGGAATGATAGTAGAGTTATAAAAATAAATTTGCTGTTCTTGTGTTGCAGTACCAAGCAAAATATTTTCATTCATAAAGTAACCTGTCAAAAGTTCCGATTTAATGAGGTCAATTTCATCTTTGTTTAAAACGGAATAATCTTTTTTAAG,P008FL3BP10_S33_L001_R1_001,urn:local:.:1cvx0-ezqnplk	M00212:125:000000000-JJPTF:1:1102:15509:2179 1:N:0:AGGCAGAA+CTCTCTAT,Mon Jun 27 16:10:21 EDT 2022,,,,GTTATAAAGCCTATCGTTTTACCAGCAGTTAAACAGAGAATTAATCAGTCAAGACTAGATG,P008FL3BP20_S40_L001_R1_001,urn:local:.:1kibj-ezqo2pl
62	M00212:125:000000000-JJPTF:1:1112:10248:23246 1:N:0:AGGCAGAA+GCGTAAGA: TTAGCAGGGGCTTTAGTGGCGCTTTTTTTT-ATGCCAACGGC-GG-TTTTT---GCAG-CG-AA-GGG-C	1	0	0	0	0	0	0	M00212:125:000000000-JJPTF:1:2109:28536:11959 2:N:0:AGGCAGAA+CTCTCTAT (reversed): TT-AGCAGGGG-CTTTAGTGGCGCTTTTTTTT---ATGCCAACGGCG-G-T-TT-TT-GCAG-C-G--A-AGGGC	1	0	0	0	0	0	0										M00212:125:000000000-JJPTF:1:1102:15953:2524 1:N:0:AGGCAGAA+GCGTAAGA,Mon Jun 27 16:07:31 EDT 2022,,,,CCACTAAAGAAACCAGCTACTGCACTCCATATTGACTGAACTACTCCCCAAGCACTAGAAGCAAAACTACCGATTGCGCTGAAAACGCTAGATACAACTCCACTTACAGCATTAAATATTCCACCAAAGAAGCCAGCTACTGCACTCCATACGCTAACCAGTACATCCCAAGCTGAACTAGCAAAGCCACCAATAGCGCTAAATACTGTAGAAACTACTGAACTAACTGCGTCGAATATTCCACTAAAAAA,P008FL3BP10_S33_L001_R1_001,urn:local:.:1cvx1-…	M00212:125:000000000-JJPTF:1:1102:17966:2180 1:N:0:AGGCAGAA+CTCTCTAT,Mon Jun 27 16:10:21 EDT 2022,,,,AGCTCATTGACTTTATTTAAATCGCCGCGAATATTTAAATCAAAAGTAGACGCAAAGCTCTTTGCTAAAGTGTTAAAAACATAACCAAAATAAACTTTATTTTTTTTAGTTTTACCACTTGCTTCATTAAATTCTAAATACATCAACGACTGTTCTTTCTTTGGTTCTTCACGTGCTGTATCTGAAAGCTCATAAAAGTTATTTTTCTTATCTTCTTTAAGTTTTTCAGTAACTTTTTTTACGATATCTT,P008FL3BP20_S40_L001_R1_001,urn:local:.:1kibk-e…
63	M00212:125:000000000-JJPTF:1:2112:13563:14853 2:N:0:AGGCAGAA+GCGTAAGA (reversed): TTAGCAGGGGCTTTAGTGGCGCTTTTTTTT-ATGCCAACGGC-GG-TTTTT---GCAG-CG-AA-GGG-C	1	0	0	0	0	0	0	M00212:125:000000000-JJPTF:1:2103:12023:13875 2:N:0:AGGCAGAA+CTCTCTAT (reversed): TT-AGCAGGGG-CTTTAGTGGCGCTTTTTTTT---ATGCCAACGGCG-G-T-TT-TT-GCAG-C-G--A-AGGGC	1	0	0	0	0	0	0										M00212:125:000000000-JJPTF:1:1102:18609:2551 1:N:0:AGGCAGAA+GCGTAAGA,Mon Jun 27 16:07:31 EDT 2022,,,,GTGGAGTATTCAACGGTGCTAAAAATGCAGTTAGTGGAGTATTCAGCGCTTTTGGTGGCTTTGCTTCTAATGCTTATAACGCAATAACAGGAGTATTTAAAGGGCTCGGAGACTTCTTTAGTGGGATATTCGGAGGAATCAAAGACACGATAGACAGAGTTCTTGGTGGCGTAACAGGTACGATTGAAAAAGTATCAGGAGCTATTAATGGTATCGCTGGGAAACTTGGCAAAATGTTTAAAGGTTCTATG,P008FL3BP10_S33_L001_R1_001,urn:local:.:1cvx2-…	M00212:125:000000000-JJPTF:1:1102:14167:2183 1:N:0:AGGCAGAA+CTCTCTAT,Mon Jun 27 16:10:21 EDT 2022,,,,GTGCAAGAGCCTGGTATGTCGCGCCTAACTTGGTGGCTATAGAACTACGATTGTCTCCATATTGTACCGTGTAAACATTTGAAACCGCAGATCCGTTTACCTTTAACACCTGGCCAGGGTAAATCAAATTTGGGTTTGTAAGACCGTTCAAAGCTGCTAAGGCTTGATAGTCCGTACCGTACTGATATGCGATACTTGAAAGAGTCTCTCCATATTGAACAACATGAGTCGCCTCCGGCTGTTTGTCTGGA,P008FL3BP20_S40_L001_R1_001,urn:local:.:1kibl-…
64	M00212:125:000000000-JJPTF:1:1112:17608:16517 2:N:0:AGGCAGAA+GCGTAAGA (reversed): TTAGCAGGGGCTTTAGTGGCGCTTTTTTTT-ATGCCAACGGC-GG-TTTTT---GCAG-CG-AA-GGG-C	1	0	0	0	0	0	0	M00212:125:000000000-JJPTF:1:2109:23473:18078 2:N:0:AGGCAGAA+CTCTCTAT (reversed): TT-AGCAGGGG-CTTTAGTGGCGCTTTTTTTT---ATGCCAACGGCG-G-T-TT-TT-GCAG-C-G--A-AGGGC	1	0	0	0	0	0	0										M00212:125:000000000-JJPTF:1:1102:18751:2551 1:N:0:AGGCAGAA+GCGTAAGA,Mon Jun 27 16:07:31 EDT 2022,,,,GTACAGAGAGCTACGTAAAGACCACTTAGAACTTTTATCTGGTAAAGTATATTATAATAGCGAAAACTCGCTTAGAATTGAAACTACGCTATTATACGAGGTCGGTCAATTTGTATCAATTGGTGGTTATCCGTATGGCGGTAGAAAATTTAGATTATTAGAGCTTTCAATTACTGATAACCCAGTTTTAGATAAAGCGAAGATAATTTCAAGAAAGGTTAAAAATGACAATTAAAAACTTTACATTCTTT,P008FL3BP10_S33_L001_R1_001,urn:local:.:1cvx3-…	M00212:125:000000000-JJPTF:1:1102:12547:2188 1:N:0:AGGCAGAA+CTCTCTAT,Mon Jun 27 16:10:21 EDT 2022,,,,TCTATGACGTACTAACATATAATAAAATAAAGGAGAACTAGGACAACTGGAATCGAACCAGTACCAGATTGCGACTCTGCCTACCACATACCAATTTGGCTATATCCTATAAATAAAAGGGCTGTTAGTTGGCGACACTCATTTAACTAAGGCATTCCCGTCACCTTGCACCCTATGCTTGGCTGTCAACTCTATGACATTTAAGCACCGTCAATCAGCACACCTATTGTTTCAATTCAAAACGTTTAATA,P008FL3BP20_S40_L001_R1_001,urn:local:.:1kibm-…
65	M00212:125:000000000-JJPTF:1:1103:7262:6283 1:N:0:AGGCAGAA+GCGTAAGA (reversed): TTAG------------TGGCGCTTTTTTTT-ATGCCAACGGC-GG-TTTTT---GCAG-CG-GA-GGG-C	0	0	1	0	0	0	0	M00212:125:000000000-JJPTF:1:2111:18062:21561 1:N:0:AGGCAGAA+CTCTCTAT (reversed): TT-AG-------------TGGCGATTTTTTTT---ATGCCAACGGCG-G-T-TT-TT-GCAG-C-G--G-AGGGC	0	0	0	1	0	0	0										M00212:125:000000000-JJPTF:1:1102:14490:2560 1:N:0:AGGCAGAA+GCGTAAGA,Mon Jun 27 16:07:31 EDT 2022,,,,GTATATCATTGGCAACGCACTGCATAAAAACATAAAAAGGAAAATAAAAAATGAAATTAGATTATAACTCACGTGAGATTTTCTTTGGTAATGAAGCTCTAATCGTAGCTGATATGGCTAAGGGAAGTAGCGGAAAACCAGAGTTCACCAACCACAAAATCGTAACTGGTTTAGTATCAGTTGGTTCAATGGAAGACCAAGCGGAAACGAACAG,P008FL3BP10_S33_L001_R1_001,urn:local:.:1cvx4-ezqnplk	M00212:125:000000000-JJPTF:1:1102:14805:2188 1:N:0:AGGCAGAA+CTCTCTAT,Mon Jun 27 16:10:21 EDT 2022,,,,ACGATAGCTTGTGTAAGTTCTGCTACAATCAAGTTGTAAAGTTCAGAGTATGACATTTGAAGACGTTTAACACGTTCAGCAAGTGATTGCAATTTATAAACC,P008FL3BP20_S40_L001_R1_001,urn:local:.:1kibn-ezqo2pl
66	M00212:125:000000000-JJPTF:1:2101:24858:13568 2:N:0:AGGCAGAA+GCGTAAGA (reversed): TTAGCAGGGGCTTTAGTGGCGCTTTTTTTT-ATGCCAACGGC-GG-TTTTT---GCAG-CG-AA-GGG-C	1	0	0	0	0	0	0	M00212:125:000000000-JJPTF:1:2114:12912:16489 1:N:0:AGGCAGAA+CTCTCTAT (reversed): TT-AGCAGGGG-CTTTAGTGGCGCTTTTTTTT---ATGCCAACGGCG-G-T-TT-TT-GCAG-C-G--A-AGGGC	1	0	0	0	0	0	0										M00212:125:000000000-JJPTF:1:1102:14542:2605 1:N:0:AGGCAGAA+GCGTAAGA,Mon Jun 27 16:07:31 EDT 2022,,,,ACACAGGAGTATCGAGAAAAAGCACTAGCAACAATAAAGAATATGCAAGAGGGTTCGAGTTACAACGGTTTGACACCAGTTGATAACAAGACGGAAATTGTAGAACTTAAAAAAGATTATTCCGTTTTAAACAAAGATGAAATTGACCTCATTAAATCGGAACTTTTGACAGGTTACTTTATGAATGAAAATATTTTGCTTGGTACTGCAACACAAGAAC,P008FL3BP10_S33_L001_R1_001,urn:local:.:1cvx5-ezqnplk	M00212:125:000000000-JJPTF:1:1102:20038:2193 1:N:0:AGGCAGAA+CTCTCTAT,Mon Jun 27 16:10:21 EDT 2022,,,,GATAACCACCAATTGATACAAATTGACCGACCTCGTATAATAG,P008FL3BP20_S40_L001_R1_001,urn:local:.:1kibo-ezqo2pl
67	M00212:125:000000000-JJPTF:1:2102:16943:23473 1:N:0:AGGCAGAA+GCGTAAGA (reversed): TTAG------------TGGCGATTTTTTTT-ATGCCAACGGC-GG-TTTTT---GCAG-CG-AA-GGG-C	0	1	0	0	0	0	0	M00212:125:000000000-JJPTF:1:1101:16849:21022 1:N:0:AGGCAGAA+CTCTCTAT (reversed): TT-AGCAGGGG-CTTTAGTGGCGCTTTTTTTT---ATGCCAACGGCG-G-T-TT-TT-GCAG-C-G--A-AGGGC	1	0	0	0	0	0	0										M00212:125:000000000-JJPTF:1:1102:16402:2613 1:N:0:AGGCAGAA+GCGTAAGA,Mon Jun 27 16:07:31 EDT 2022,,,,ATGTTGAGAAATGGAGATATACTTTATAGTAAAGACTTTGAACCAATGCTTAGAAGAATTACACGTTTGAAGTTACTCTTTCAAGATGTAACATTTTTACTGGTGGCTCATGCAAATAAATCAGCTTATGCAAACTCAATGGACGATAAAGCCTATATGGTAA,P008FL3BP10_S33_L001_R1_001,urn:local:.:1cvx6-ezqnplk	M00212:125:000000000-JJPTF:1:1102:11881:2197 1:N:0:AGGCAGAA+CTCTCTAT,Mon Jun 27 16:10:21 EDT 2022,,,,CATTAGATGATTCCTCCAAGCCATGCAATACTCAATATTGCAATCATAGCCAGCCATGCAATAGCTATAACTGCGAAGCCAACACCTACAATAATTGTTAAAGTTTTTGCTGTTTCTAAATC,P008FL3BP20_S40_L001_R1_001,urn:local:.:1kibp-ezqo2pl
68	M00212:125:000000000-JJPTF:1:1113:18041:23182 2:N:0:AGGCAGAA+GCGTAAGA (reversed): TTAG------------TGGCGCTTTTTTTT-ATGCCAACGGC-GG-TTTTT---GCAG-CG-GA-GGG-C	0	0	1	0	0	0	0	M00212:125:000000000-JJPTF:1:2102:6357:21269 1:N:0:AGGCAGAA+CTCTCTAT (reversed): TT-AG-------------TGGCGATTTTTTTT---ATGCCAACGGCG-G-T-TT-TT-GCAG-C-G--G-AGGGC	0	0	0	1	0	0	0										M00212:125:000000000-JJPTF:1:1102:19417:2615 1:N:0:AGGCAGAA+GCGTAAGA,Mon Jun 27 16:07:31 EDT 2022,,,,GGCTGTAATGACAAAGAAATCTACACCAGCTTGCATTGTTCAGCTAAAACTTTTAGAAAGTGGCGAGATGACAATATAAAGGCGTATGACGAAGCTAAAAGCATTGCTAGGGGAAATCTATTAGAA,P008FL3BP10_S33_L001_R1_001,urn:local:.:1cvx7-ezqnplk	M00212:125:000000000-JJPTF:1:1102:18507:2202 1:N:0:AGGCAGAA+CTCTCTAT,Mon Jun 27 16:10:21 EDT 2022,,,,CTAACATATTTAATAAAGTACAGACAGCCAAGCATTTAAAAGAGCGAGAAGACTTAATAAATTTAAAAGATGACTGGCTTATTGATACTTTAATGCCAAGTTCACAAGCTGGAATACTTGTAGCACCGTTTAAGTCGTTTAAAAGCTCTCTAGCAATGCACATGGCTTTAATGGTGTCGCAAGGGTTACCTTTTTTTGGTTATGACACAAAGCGTAGTAAGACACTATACATAGATAATGAAGATACTGA,P008FL3BP20_S40_L001_R1_001,urn:local:.:1kibq-e…
69	M00212:125:000000000-JJPTF:1:2106:23643:13492 1:N:0:AGGCAGAA+GCGTAAGA (reversed): TTAG------------TGGCGATTTTTTTT-ATGCCAACGGC-GG-TTTTT---GCAG-CG-AA-GGG-C	0	1	0	0	0	0	0	M00212:125:000000000-JJPTF:1:1102:8225:26093 2:N:0:AGGCAGAA+CTCTCTAT: TT-AGCAGGGG-CTTTAGTGGCGCTTTTTTTT---ATGCCAACGGCG-G-T-TT-TT-GGGG-C-G--G-AGGGG	1	0	0	0	0	1	0										M00212:125:000000000-JJPTF:1:1102:18546:2621 1:N:0:AGGCAGAA+GCGTAAGA,Mon Jun 27 16:07:31 EDT 2022,,,,GTTGAATACTCCACTAAAGAAGCCACCAACTCCGCTAAATACACCTGAAATTCTTGACCAAGCACTTGAAGCAAAGCCACCAATTGCACTAAACACTCCACTAACGACACTACGAACCGAATTGAATATGCCACTAAAGAAACCAGCTACTGCACTCCATATTGACTGAACTACTCCCCAAGCACTAGAAGCAAAACTACCGATTGCGCTGAAAACGCTAGATACAACTC,P008FL3BP10_S33_L001_R1_001,urn:local:.:1cvx8-ezqnplk	M00212:125:000000000-JJPTF:1:1102:20427:2204 1:N:0:AGGCAGAA+CTCTCTAT,Mon Jun 27 16:10:21 EDT 2022,,,,ATCTACCCTTGTCGTGATTCTATTTCTATTCCAGCTTCTTGAAGCAAAGTTAATGAATAACAAGTTTCTAGGGTCTGTTTCAGATGAAGCATGTTGAATTGTCGTAGTTGGTTGAAATTGAACCTTTGAAAATATCCTTTTTGCTACGTCATGAGC,P008FL3BP20_S40_L001_R1_001,urn:local:.:1kibr-ezqo2pl
70	M00212:125:000000000-JJPTF:1:2109:18843:24074 1:N:0:AGGCAGAA+GCGTAAGA (reversed): TTAG------------TGGCGCTTTTTTTT-ATGCCAACGGC-GG-TTTTT---GCAG-CG-AA-GGG-C	0	0	0	0	0	0	0	M00212:125:000000000-JJPTF:1:2107:14113:3898 1:N:0:AGGCAGAA+CTCTCTAT (reversed): TT-AGCAGGGG-CTTTAGTGGCGCTTTTTTTT---ATGCCAACGGCG-G-T-TT-TT-GCAG-C-G--A-AGGGC	1	0	0	0	0	0	0										M00212:125:000000000-JJPTF:1:1102:18654:2623 1:N:0:AGGCAGAA+GCGTAAGA,Mon Jun 27 16:07:31 EDT 2022,,,,GCAGTAGGGCGAACAAAGTCAACCGCTTCTTCAATAGCGTCAGCAAATGGAGTTTTGCCAGCTGATTTGGCTTTTGTAGTAATTTTTTTGATTTTTTTGACATCTGCTTCTTTGTCAATTGATTTAAAGCCGTTTGTTCCGTCTCCCTCAACAAGTGCAAGGTCAACAATTTTATTAACGATAGCTTGTGTAAGTTCTGCTACAATCAAGTTGTAAAGTTCAGAGTATGACATTTGAAGACGTTTAACACG,P008FL3BP10_S33_L001_R1_001,urn:local:.:1cvx9-…	M00212:125:000000000-JJPTF:1:1102:16203:2212 1:N:0:AGGCAGAA+CTCTCTAT,Mon Jun 27 16:10:21 EDT 2022,,,,AATATAGACCGTTTAAGCCGGTGGGATATTAAAGATGAAATATTTAGTTTTATGGGGATATTATATCCTCAACTTCCTAAGACACCCACTGGAGTTAGATTTTTAGACGATATTGGAAATGAATATACTGCAATTGCATTTAAGACGGAAGAATTACAAGACC,P008FL3BP20_S40_L001_R1_001,urn:local:.:1kibs-ezqo2pl
71	M00212:125:000000000-JJPTF:1:1103:17445:12377 1:N:0:AGGCAGAA+GCGTAAGA (reversed): TTAG------------TGGCGATTTTTTTT-ATGCCAACGGC-GG-TTTTT---GCAG-CG-GA-GGG-C	0	0	0	1	0	0	0	M00212:125:000000000-JJPTF:1:2102:17568:23185 1:N:0:AGGCAGAA+CTCTCTAT (reversed): TT-AG-------------TGGCGATTTTTTTT---ATGCCAACGGCG-G-T-TT-TT-GCAG-C-G--G-AGGGC	0	0	0	1	0	0	0										M00212:125:000000000-JJPTF:1:1102:16511:2629 1:N:0:AGGCAGAA+GCGTAAGA,Mon Jun 27 16:07:31 EDT 2022,,,,ATTAAAGGGCGTAAGCGTGATAAAGTTACAGGGGAATTTGTTGACGGTTATCGCGTAGTTGTTTATCCTCATTTGACACCAACAGCAGAAGCAACAAAAGAATCAGAAACAGATTCAGTTGACGGTGTAGACC,P008FL3BP10_S33_L001_R1_001,urn:local:.:1cvxa-ezqnplk	M00212:125:000000000-JJPTF:1:1102:12858:2220 1:N:0:AGGCAGAA+CTCTCTAT,Mon Jun 27 16:10:21 EDT 2022,,,,CAATTAAGGTGGTCTTTTTTTATTCTAGTAATTCAAAGTTTGACCCGGATAGATAAGATTTGGGTTGGCCAAACCGTTTCGC,P008FL3BP20_S40_L001_R1_001,urn:local:.:1kibt-ezqo2pl
72	M00212:125:000000000-JJPTF:1:1103:17445:12377 2:N:0:AGGCAGAA+GCGTAAGA: TTAG------------TGGCGATTTTTTTT-ATGCCAACGGC-GG-TTTTT---GGAG-CG-GG-GGG-G	0	0	0	1	0	0	0	M00212:125:000000000-JJPTF:1:1107:20359:26970 1:N:0:AGGCAGAA+CTCTCTAT (reversed): TT-AGCAGGGG-CTTTAGTGGCGCTTTTTTTT---ATGCCAACGGCG-G-T-TT-TT-GCAG-C-G--A-AGGGC	1	0	0	0	0	0	0										M00212:125:000000000-JJPTF:1:1102:10218:2631 1:N:0:AGGCAGAA+GCGTAAGA,Mon Jun 27 16:07:31 EDT 2022,,,,CGTTGACACAGTCAGAGAGAGTGGCTGGTACAATAAAAAAGAATGGTTGTCAGTCCGTGATTATGTAAGGCAACGTGATAAGATGACTTGCGTAAGATGTGGTGCATTCGGTGC,P008FL3BP10_S33_L001_R1_001,urn:local:.:1cvxb-ezqnplk	M00212:125:000000000-JJPTF:1:1102:17882:2226 1:N:0:AGGCAGAA+CTCTCTAT,Mon Jun 27 16:10:21 EDT 2022,,,,ACCTCTGACATTGCGAAAACTGTAATTAACGTAGGTTTGCTATACTT,P008FL3BP20_S40_L001_R1_001,urn:local:.:1kibu-ezqo2pl
73	M00212:125:000000000-JJPTF:1:1101:16101:2242 2:N:0:AGGCAGAA+GCGTAAGA (reversed): TTAG------------TGGCGCTTTTTTTT-ATGCCAACGGC-GG-TTTTT---GCAG-CG-AA-GGG-C	0	0	0	0	0	0	0	M00212:125:000000000-JJPTF:1:1102:17358:25228 2:N:0:AGGCAGAA+CTCTCTAT: TT-AGCAGGGG-CTTTAGTGGCGCTTTTTTTT---ATGCCAACGGCG-G-T-TT-TT-GCAG-C-G--A-AGGGG	1	0	0	0	0	0	0										M00212:125:000000000-JJPTF:1:1102:19744:2639 1:N:0:AGGCAGAA+GCGTAAGA,Mon Jun 27 16:07:31 EDT 2022,,,,GGTCAGGAGTTATTGAGGAGTACGAACTTGCACAAGGCGACCCAGCGTTACAGAATAAGTTCTTAGCGTTTAATATGGGCTTGCCTATGCAGGATACAGCTTACTACTTCACTCCGCAAGATACCAAACTAACAGACTTTAATTTATCTGTATTTAACAAAAATAGAACTTATGTAGGAATTGACCTATCCTTAATTGGCGATTTAACCGCTGTGTCGTTCGTTTGTGAGTTAGAGGGTAAAACTTACAGT,P008FL3BP10_S33_L001_R1_001,urn:local:.:1cvxc-…	M00212:125:000000000-JJPTF:1:1102:14490:2230 1:N:0:AGGCAGAT+CTCTCTAT,Mon Jun 27 16:10:21 EDT 2022,,,,GAGGGAGCTGTACCAAACGAAGCAATTAATGGCAATGTTGGGGCGGATTGGTCTAGCGTAAGTCCAGAAATAGCTGCGAATTATATGGCAAGCAAGACAGGAGTAAGTGCTGGTAAATGGCTTGATGTTATTTATAAGGAGTCGAGTGGAAACCCTTATGTTGAAAATGAG,P008FL3BP20_S40_L001_R1_001,urn:local:.:1kibv-ezqo2pl
74	M00212:125:000000000-JJPTF:1:2106:26694:18249 2:N:0:AGGCAGAA+GCGTAAGA (reversed): TTAG------------TGGCGCTTTTTTTT-ATGCCAACGGC-GG-TTTTT---GCAG-CG-AA-GGG-C	0	0	0	0	0	0	0	M00212:125:000000000-JJPTF:1:1111:13351:28007 2:N:0:AGGCAGAA+CTCTCTAT (reversed): TT-AG-------------TGGCGATTTTTTTT---ATGCCAACGGCG-G-T-TT-TT-GCAG-C-G--G-AGGGC	0	0	0	1	0	0	0										M00212:125:000000000-JJPTF:1:1102:12358:2639 1:N:0:AGGCAGAA+GCGTAAGA,Mon Jun 27 16:07:31 EDT 2022,,,,GACTTATTTTTGTAGAAAGTGGAGACAAACCAAATGTTATATGAGTATGT,P008FL3BP10_S33_L001_R1_001,urn:local:.:1cvxd-ezqnplk	M00212:125:000000000-JJPTF:1:1102:18505:2238 1:N:0:AGGCAGAA+CTCTCTAT,Mon Jun 27 16:10:21 EDT 2022,,,,GCTACATACTCATATAACATTTGGTTTGTCTCCACTTTCTACAAAAA,P008FL3BP20_S40_L001_R1_001,urn:local:.:1kibw-ezqo2pl
75	M00212:125:000000000-JJPTF:1:2101:18168:13284 1:N:0:AGGCAGAA+GCGTAAGA (reversed): TTAG------------TGGCGCTTTTTTTT-ATGCCAACGGC-GG-TTTTT---GCAG-CG-GA-GGG-C	0	0	1	0	0	0	0	M00212:125:000000000-JJPTF:1:2114:5234:16297 2:N:0:AGGCAGAA+CTCTCTAT (reversed): TT-AGCAGGGG-CTTTAGTGGCGCTTTTTTTT---ATGCCAACGGCG-G-T-TT-TT-GCAG-C-G--A-AGGGC	1	0	0	0	0	0	0										M00212:125:000000000-JJPTF:1:1102:13950:2648 1:N:0:AGGCAGAA+GCGTAAGA,Mon Jun 27 16:07:31 EDT 2022,,,,GCGAAAAGATAGGGAAATAGTAGCTTATAACCCTATTACAGAAGAAGAACTACACTTTAGTTGTAAGGCTCAATGTGCTAAGTATTTCGGACTTAAAGCTAATACAGTCGTCAAGTGGTTCGATATTGGTAGACCTATAATTGAACTGCTAAGAGAGCAAGATAATAAGCAGGTAGCAATTGAAAAACAAGACAAGCTAAAGGGCTTTGAATTATTTACTATAAAGGAGTGGTTAGATTATGTGTAAGAAA,P008FL3BP10_S33_L001_R1_001,urn:local:.:1cvxe-…	M00212:125:000000000-JJPTF:1:1102:14902:2239 1:N:0:AGGCAGAA+CTCTCTAT,Mon Jun 27 16:10:21 EDT 2022,,,,GACTTGTTCAAACAGTTACAACAAGACGGTGCAATATCTCAATTCTCTGCTATATGGGATAACCTAAAAAGTGCGTTCGGTTCGGTAATTGGAATTATTGGTAACCTTATAAAATCTTTTGCTGGAGTTGATGAATCTACTTCAAAAAATTCGACTTCTGTTGAAAATGTAGCAAACACAATATCTTCACT,P008FL3BP20_S40_L001_R1_001,urn:local:.:1kibx-ezqo2pm
76	M00212:125:000000000-JJPTF:1:2101:17315:25767 1:N:0:AGGCAGAA+GCGTAAGA: TTAGCAGGGGCTTTAGTGGCGCTTTTTTTT-ATGCCAACGGC-GG-TTTTT---GCAG-CG-AA-GGG-C	1	0	0	0	0	0	0	M00212:125:000000000-JJPTF:1:1109:25713:16809 2:N:0:AGGCAGAA+CTCTCTAT (reversed): TT-AG-------------TGGCGATTTTTTTT---ATGCCAACGACG-G-T-TT-TT-GCAG-C-G--A-AGGGC	0	1	0	0	0	0	0										M00212:125:000000000-JJPTF:1:1102:15280:2651 1:N:0:AGGCAGAA+GCGTAAGA,Mon Jun 27 16:07:31 EDT 2022,,,,ATACAAGGAGCTTTCAATGCTATAATGGCTGTCAACCCATTTGTACTTCTTGGAATAGCAATCGCCGCTGTCGTTGCTGGTCTAGTTTACTTCTTTACTCAAACAGAAACAGGTAAAAAAGCATGGGCTAGTTTTGTAGACTTCTTGAAGAGTGCATGGGACGGAATAGTTTCGTTCTTTAGCGGTATCGGACAATGG,P008FL3BP10_S33_L001_R1_001,urn:local:.:1cvxf-ezqnpll	M00212:125:000000000-JJPTF:1:1102:11450:2242 1:N:0:AGGCAGAA+CTCTCTAT,Mon Jun 27 16:10:21 EDT 2022,,,,CTACCATAGAACCTTTAAACATTTTGCCAAGTTTCCCAGCGATACCATTAATAGCTCCTGATACTTTTTCAATCGTACCTGTTACGCC,P008FL3BP20_S40_L001_R1_001,urn:local:.:1kiby-ezqo2pm
77	M00212:125:000000000-JJPTF:1:2111:5751:6918 2:N:0:AGGCAGAA+GCGTAAGA (reversed): TTAGCAGGGGCTTTAGTGGCGCTTTTTTTT-ATGCCAACGGC-GG-TTTTT---GCAG-CG-AA-GGG-C	1	0	0	0	0	0	0	M00212:125:000000000-JJPTF:1:1104:3009:14217 1:N:0:AGGCAGAA+CTCTCTAT: TT-AGCAGGGG-CTTTAGTGGCGCTTTTTTTT---ATGCCAACGGCG-G-T-TT-TT-GCAG-C-G--A-AGGGC	1	0	0	0	0	0	0										M00212:125:000000000-JJPTF:1:1102:15645:2660 1:N:0:AGGCAGAA+GCGTAAGA,Mon Jun 27 16:07:31 EDT 2022,,,,GTATCGCTCAAAGTCCATTACAGGGAATAAATTTAGAGCAGTTGTCCCCTTCCAACCTTGATAAGTTTCGTCATTTACATCTGTATTTATTAAAATGTAGTCTTGTAATTCTTCCGTCTTAAATGCAATTGCAGTATATTCATTTCCAATATCGTCTAAAAATCTAACTCCAGTGGGTGTCTTAGGAAGTTGAGGATATAATATCCCCATAAAACTAAATATTTCATCTTTAATATCCCACCGGCTTAAA,P008FL3BP10_S33_L001_R1_001,urn:local:.:1cvxg-e…	M00212:125:000000000-JJPTF:1:1102:14264:2243 1:N:0:AGGCAGAA+CTCTCTAT,Mon Jun 27 16:10:21 EDT 2022,,,,GAAATTGCTTCTGAAGTTGGAGTAGATGAAATTATTGTCTATACAGGTTCAAAGGCTGTTAAACCTACTGTATTAGTA,P008FL3BP20_S40_L001_R1_001,urn:local:.:1kibz-ezqo2pm
78	M00212:125:000000000-JJPTF:1:1112:10248:23246 2:N:0:AGGCAGAA+GCGTAAGA (reversed): TTAGCAGGGGCTTTAGTGGCGCTTTTTTTT-ATGCCAACGGC-GG-TTTTT---GCAG-CG-AA-GGG-C	1	0	0	0	0	0	0	M00212:125:000000000-JJPTF:1:1114:3276:8916 2:N:0:AGGCAGAA+CTCTCTAT (reversed): TT-AG-------------TGGCGCTTTTTTTT---ATGCCAACGGCG-G-T-TT-TT-GCAG-C-G--G-AGGGC	0	0	1	0	0	0	0										M00212:125:000000000-JJPTF:1:1102:12476:2663 1:N:0:AGGCAGAA+GCGTAAGA,Mon Jun 27 16:07:31 EDT 2022,,,,GTAGTAGCTGGAGTATTAAACGTTTTGAATTGAAACAATAGGTGTGCTGATTGACGGTGCTTAAATGTCATAGAGTTGACAGCCAAGCATAGGGTGCAAGGTGACGGGAATGCCTTAGTTAAATGAGTGTCGCCAACTAACAGCCCTTTTATTTATAGGATATAGCCAAATTGGTATGTGGTAGGCAGAGTCGCAATCTGGTAC,P008FL3BP10_S33_L001_R1_001,urn:local:.:1cvxh-ezqnpll	M00212:125:000000000-JJPTF:1:1102:15797:2245 1:N:0:AGGCAGAA+CTCTCTAT,Mon Jun 27 16:10:21 EDT 2022,,,,AATGAGGACGGCTCGAAATCATTTCAAGGCATTGGGTCAGAAGTTGGTGTAGAGAACCTTAACGGTATTGTCTTGACTCCTAACTGTATTGAGTTTGCT,P008FL3BP20_S40_L001_R1_001,urn:local:.:1kic0-ezqo2pm
79	M00212:125:000000000-JJPTF:1:2101:13105:13636 2:N:0:AGGCAGAA+GCGTAAGA (reversed): TTAGCAGGGGCTTTAGTGGCGCTTTTTTTT-ATGCCAACGGC-GG-TTTTT---GCAG-CG-AA-GGG-C	1	0	0	0	0	0	0	M00212:125:000000000-JJPTF:1:2101:21684:3902 1:N:0:AGGCAGAA+CTCTCTAT: TT-AG-------------TGGCGCTTTTTTTT---ATGCCAACGGCG-G-T-TT-TT-GCAG-C-G--G-GGGGC	0	0	1	0	0	0	0										M00212:125:000000000-JJPTF:1:1102:12285:2673 1:N:0:AGGCAGAA+GCGTAAGA,Mon Jun 27 16:07:31 EDT 2022,,,,CTCATTAGATACTATCTTAGTATAGAGCAGTAGGGAATCGAACCCCACACAGTTGCGACCTGTACTTCCTCCAATTACTCTTACCTCATACCTTAGCAACCATGCACAGTTGCCCACAATATGATTAAGTATAGTTTCACCAAGGTACTGCGCAATAGCTTAGCACTTCGTCTATGGACTATACACCACTCATCAGGATAGCTGGACTCGAACCA,P008FL3BP10_S33_L001_R1_001,urn:local:.:1cvxi-ezqnpll	M00212:125:000000000-JJPTF:1:1102:19288:2249 1:N:0:AGGCAGAA+CTCTCTAT,Mon Jun 27 16:10:21 EDT 2022,,,,AATGGTGTCGCAAGGGTTACCTTTTTTTGGTTATGACACAAAGCGTAGTAAGACACTATACAT,P008FL3BP20_S40_L001_R1_001,urn:local:.:1kic1-ezqo2pm
80	M00212:125:000000000-JJPTF:1:2101:17315:25767 2:N:0:AGGCAGAA+GCGTAAGA (reversed): TTAGCAGGGGCTTTAGTGGCGCTTTTTTTT-ATGCCAACGGC-GG-TTTTT---GCAG-CG-AA-GGG-C	1	0	0	0	0	0	0	M00212:125:000000000-JJPTF:1:2106:18301:10645 2:N:0:AGGCAGAA+CTCTCTAT (reversed): TT-AGCAGGGG-CTTTAGTGGCGCTTTTTTTT---ATGCCAACGGCG-G-T-TT-TT-GCAG-C-G--A-AGGGC	1	0	0	0	0	0	0										M00212:125:000000000-JJPTF:1:1102:13187:2682 1:N:0:AGGCAGAA+GCGTAAGA,Mon Jun 27 16:07:31 EDT 2022,,,,TACGTGCTGTGCTTAATTGTTTTGCCATTTTGTTTTATATCCCTTTACTTAGTTATTTTTTTAGGTTGTTGCGCTTGTAGTCTTATGAATGGTCAGTTACTGAAACTCCTGCGGTAACATCTTCATAACTATCAGCGGAGAACGTTACGATATAGACACCGGGCGCAAGGTGTCCATTTGTTGCTACTTTTCCATGTGCGTCCTTAATCACTGATGTTACTTTTATAGTTCCACCCTTAGAATCTTTCAAA,P008FL3BP10_S33_L001_R1_001,urn:local:.:1cvxj-…	M00212:125:000000000-JJPTF:1:1102:18822:2261 1:N:0:AGGCAGAA+CTCTCTAT,Mon Jun 27 16:10:21 EDT 2022,,,,GTTCTGGTAAGTCAAGTTTAATGGCTACGCGCGTGCTTAACTGGATGATTTTAGGCGGACAATATGGTGGAGAGAGCTTAGTTATTGCATATGATAATACACAGGCTAGACA,P008FL3BP20_S40_L001_R1_001,urn:local:.:1kic2-ezqo2pm
81	M00212:125:000000000-JJPTF:1:2111:21133:7245 1:N:0:AGGCAGAA+GCGTAAGA (reversed): TTAGCAGGGGCTTTAGTGGCGCTTTTTTTT-ATGCCAACGGC-GG-TTTTT---GCAG-CG-AA-GGG-C	1	0	0	0	0	0	0	M00212:125:000000000-JJPTF:1:1103:17183:24436 1:N:0:AGGCAGAA+CTCTCTAT: TT-AGCAGGGG-CTTTAGTGGCGCTTTTTTTT---ATGCCAACGGCG-G-T-TT-TT-GCAG-C-G--A-AGGGC	1	0	0	0	0	0	0										M00212:125:000000000-JJPTF:1:1102:20794:2694 1:N:0:AGGCAGAA+GCGTAAGA,Mon Jun 27 16:07:31 EDT 2022,,,,GCCTTGTTAAATACTAACCCAGTATTCAAAGTTTTCCACGTTACAAATGTCGGTGCTTTGCTC,P008FL3BP10_S33_L001_R1_001,urn:local:.:1cvxk-ezqnpll	M00212:125:000000000-JJPTF:1:1102:14233:2273 1:N:0:AGGCAGAA+CTCTCTAT,Mon Jun 27 16:10:21 EDT 2022,,,,CCTTGAAGTAAGGTAGCACCTTTTTTAACTCCATGGTCTGGTACATCATCAGCAGGATAACTGTTCGTTTCCGCTTGGTCTTCCATTGAACCAACTGATACT,P008FL3BP20_S40_L001_R1_001,urn:local:.:1kic3-ezqo2pm
82	M00212:125:000000000-JJPTF:1:1104:13869:2903 2:N:0:AGGCAGAA+GCGTAAGA (reversed): TTAG------------TGGCGATTTTTTTT-ATGCCAACGGC-GG-TTTTT---GCAG-CG-AA-GGG-C	0	1	0	0	0	0	0	M00212:125:000000000-JJPTF:1:2111:15047:27570 1:N:0:AGGCAGAA+CTCTCTAT (reversed): TT-AGCAGGGG-CTTTAGTGGCGATTTTTTTT---ATGCCAACGGCG-G-T-TT-TT-GCAG-C-G--A-AGGGC	0	0	0	0	1	0	0										M00212:125:000000000-JJPTF:1:1102:13859:2708 1:N:0:AGGCAGAA+GCGTAAGA,Mon Jun 27 16:07:31 EDT 2022,,,,GAATTGAAACTACGCTATTATACGAGGTCGGTCAATTTGTATCAATTGGTGGTTATCCGTATGGCGGTAGAAAATTTAGATTATTAGAGCTTTCAATTACTGATAACCCAGTTTTAGATAAAGC,P008FL3BP10_S33_L001_R1_001,urn:local:.:1cvxl-ezqnpll	M00212:125:000000000-JJPTF:1:1102:15955:2273 1:N:0:AGGCAGAA+CTCTCTAT,Mon Jun 27 16:10:21 EDT 2022,,,,GCTTTATATTGAATTGAGTTCTGATTTATGAGCAAAGCCTTAGCGATTGACTTTAGCACTTCTAATACTGGTTATGCGTTTCGCAATCCTTTAACAAATGAGTATGTAGTCGGTTCAATAGCTGGTGGTAAAAGTAAAGACCCTTTGGAACGTGCAAAGATAATTGCTGACGGTATAACAG,P008FL3BP20_S40_L001_R1_001,urn:local:.:1kic4-ezqo2pm
83	M00212:125:000000000-JJPTF:1:2107:6771:16239 2:N:0:AGGCAGAA+GCGTAAGA (reversed): TTAGCAGGGGCTTTAGTGGCGCTTTTTTTT-ATGCCAACGGC-GG-TTTTT---GCAG-CG-AA-GGG-C	1	0	0	0	0	0	0	M00212:125:000000000-JJPTF:1:2101:6027:25342 1:N:0:AGGCAGAA+CTCTCTAT: TT-AGCAGGGG-CTTTAGTGGCGCTTTTTTTT---ATGCCAACGGCG-G-T-TT-TT-GCAG-C-G--A-AGGGG	1	0	0	0	0	0	0										M00212:125:000000000-JJPTF:1:1102:19097:2714 1:N:0:AGGCAGAA+GCGTAAGA,Mon Jun 27 16:07:31 EDT 2022,,,,GTATTAGTTAAAGACTTTATCTCTTGTTATTGTCGGCTTAATATTGTTGATGAACCAGCAGAACAATGGCGAAATGCTGAAATGAAACGTTTGGCTTCTTTGCAAGAGTTAATGT,P008FL3BP10_S33_L001_R1_001,urn:local:.:1cvxm-ezqnpll	M00212:125:000000000-JJPTF:1:1102:20134:2279 1:N:0:AGGCAGAA+CTCTCTAT,Mon Jun 27 16:10:21 EDT 2022,,,,CTTTTTCAATTATACGAGTTCTGTATCGCTCAAAGTCCATTACAGGGAATACATTTAGAGCAGTTGTCCCCTTCCAACCTTGCTAAGTTTCGTCATTTACATCTGTATTTATTAAAATGTAGTCTTGTAATTCTTCCGTCTTAAATGCAATTGCAGTATATTCATTTCCAATATCGTCTAACAATCTAACTCCAGTGGGTGTCTTAGGAAGTTGAGGATATAATATCCCCATAAAACTAAATATTTCAT,P008FL3BP20_S40_L001_R1_001,urn:local:.:1kic5-ez…
84	M00212:125:000000000-JJPTF:1:2112:21400:7610 1:N:0:AGGCAGAA+GCGTAAGA (reversed): TTAG------------TGGCGATTTTTTTT-ATGCCAACGGC-GG-TTTTT---GCAG-CG-AA-GGG-C	0	1	0	0	0	0	0	M00212:125:000000000-JJPTF:1:1109:24460:10471 1:N:0:AGGCAGAA+CTCTCTAT (reversed): TT-AGCAGGGG-CTTTAGTGGCGCTTTTTTTT---ATGCCAACGGCG-G-T-TT-TT-GCAG-C-G--A-AGGGC	1	0	0	0	0	0	0										M00212:125:000000000-JJPTF:1:1102:15566:2715 1:N:0:AGGCAGAA+GCGTAAGA,Mon Jun 27 16:07:31 EDT 2022,,,,ATAAAATACATACCAACTTAGACGGAACAGACGATAAAGTTTGGGACGTAACAAATGGAAAAGTTAGATTTTACCAGCCCTCTAATTTAGGGTTACAATCAACTAATAATATCTGGCAAAGTAATGGTATTGGAGTAATGGGGACACGCTCAATTAAAC,P008FL3BP10_S33_L001_R1_001,urn:local:.:1cvxn-ezqnpll	M00212:125:000000000-JJPTF:1:1102:13488:2284 1:N:0:AGGCAGAA+CTCTCTAT,Mon Jun 27 16:10:21 EDT 2022,,,,AAGTATAGGTATGACCGTGGCTTCTGATTAATCTAGTCCTTCGGCTTGCGCTATTAGCCTTCGCTTTAAACTCTGCTTCAAACCAATCTCCCATGCGTTCTGTTACTTTAGTTTGCATTTCTTTAGCTATGCTTGATGTATTAAGTAAATTTATTGCCATGCTTGACCACCTGCACCACAAGGCAAATAAACAGTACCAGTATAATTGTACAAGTGGCTATTCTCTGACCAGTTTGTCATATTCCAACCGT,P008FL3BP20_S40_L001_R1_001,urn:local:.:1kic6-…
85	M00212:125:000000000-JJPTF:1:1113:17598:15916 2:N:0:AGGCAGAA+GCGTAAGA: TTAGCAGGGGCTTTAGTGGCGCTTTTTTTT-ATGCCAACGGC-GG-TTTTT---GGAG-CG-AA-GGG-G	1	0	0	0	0	0	0	M00212:125:000000000-JJPTF:1:2111:18062:21561 2:N:0:AGGCAGAA+CTCTCTAT: TT-AG-------------TGGCGATTTTTTTT---ATGCCAACGGCG-G-T-TT-TT-TCAG-C-G--G-GGGGG	0	0	0	1	0	0	0										M00212:125:000000000-JJPTF:1:1102:13055:2718 1:N:0:AGGCAGAA+GCGTAAGA,Mon Jun 27 16:07:31 EDT 2022,,,,TCTTTATCCAGTTCTTTTTCTTTAACCTTTACTTTTTCGACGTTTCCGTCAGCGTCATAGATTGTTTCTGTTTCCTTTAGCGTTCTGACCGTCAGTTTGCTCGCTAAGGCACTTTCAGCTAGTTCTAATAGATTTCCCCTAGCAATGCTTTTAGCTTCGTCATACGCCTTTATAT,P008FL3BP10_S33_L001_R1_001,urn:local:.:1cvxo-ezqnpll	M00212:125:000000000-JJPTF:1:1102:14660:2285 1:N:0:AGGCAGAA+CTCTCTAT,Mon Jun 27 16:10:21 EDT 2022,,,,CTTTTATTATTTCAGTAAAACAATGTATAAAATGCTTGTAAACAGCGTGGTTGTCAATGAAATAAGACTAAAAAACTTTGTGAACCTTGTGAAATTTAAAAAAGGGCATGCTAT,P008FL3BP20_S40_L001_R1_001,urn:local:.:1kic7-ezqo2pm
86	M00212:125:000000000-JJPTF:1:2104:25745:16804 1:N:0:AGGCAGAA+GCGTAAGA (reversed): TTAG------------TGGCGCTTTTTTTT-ATGCCAACGGC-GG-TTTTT---GCAG-CG-AA-GGG-C	0	0	0	0	0	0	0	M00212:125:000000000-JJPTF:1:2114:25349:17116 1:N:0:AGGCAGAA+CTCTCTAT (reversed): TT-AGCAGGGG-CTTTAGTGGCGCTTTTTTTT---ATGCCAACGGCG-G-T-TT-TT-GCAG-C-G--A-AGGGA	1	0	0	0	0	0	0										M00212:125:000000000-JJPTF:1:1102:12661:2719 1:N:0:AGGCAGAA+GCGTAAGA,Mon Jun 27 16:07:31 EDT 2022,,,,TGATTGCTCGTGCTAAATTAGAAACATCTTGACCAGCACCACCTTGTACATTAAATGTATTATATGTTCTATTGTCGCTTGAAACGCTATTTGTGCTTAAACCGTAACCGCTAGAAGATAAGTTAAATTCTGGCAAGCCTACTACC,P008FL3BP10_S33_L001_R1_001,urn:local:.:1cvxp-ezqnpll	M00212:125:000000000-JJPTF:1:1102:12436:2286 1:N:0:AGGCAGAA+CTCTCTAT,Mon Jun 27 16:10:21 EDT 2022,,,,GCTGACATCTGTCCATAAGCCTGTGCGACACCTTTAAGGTTTTCTCCAGTACCGCCAAACGCTTGGTTAGCTTTTACTAATGCTTCTGTTTTGCCGACCGCTGTTTTAGCACTATCTCCTAAAC,P008FL3BP20_S40_L001_R1_001,urn:local:.:1kic8-ezqo2pm
87	M00212:125:000000000-JJPTF:1:2112:13563:14853 1:N:0:AGGCAGAA+GCGTAAGA: TTAGCAGGGGCTTTAGTGGCGCTTTTTTTT-ATGCCAACGGC-GG-TTTTT---TCAG-CG-AA-GGG-C	1	0	0	0	0	0	0	M00212:125:000000000-JJPTF:1:2112:14172:9376 2:N:0:AGGCAGAA+CTCTCTAT: TT-AGCAGGGG-CTTTAGTGGCGCTTTTTTTT---ATGCCAACGGCG-G-T-TT-TT-TCAG-C-G--C-AAGGG	1	0	0	0	0	0	0										M00212:125:000000000-JJPTF:1:1102:16648:2720 1:N:0:AGGCAGAA+GCGTAAGA,Mon Jun 27 16:07:31 EDT 2022,,,,GCCTCAAATAGAGTTTAAATTAGAAACGTTTGGTGAAAGTTTAGAAGAAAATTATCGGTTAATGAAAGACTTCGTGAATGATATTCTTAGCAAAAAATTCGTTACACTTGAATATCAAACAGAGATTTTTCAGGTATATGCCGATTTAGCTTTAGCAGATGTTACAAAAACAGAGGGTTATGGTA,P008FL3BP10_S33_L001_R1_001,urn:local:.:1cvxq-ezqnpll	M00212:125:000000000-JJPTF:1:1102:19378:2288 1:N:0:AGGCAGAA+CTCTCTAT,Mon Jun 27 16:10:21 EDT 2022,,,,GTACAGAGAGCTACGTAAAGACCACTTAGAACTTTTATCTGGTAAAGTATATTATAATAGCGAAAACTCGCTTAGAATTGAAACTACGCTATTATACGAGGTCGGTCAATTTGTATCAATTGGTGGTTATC,P008FL3BP20_S40_L001_R1_001,urn:local:.:1kic9-ezqo2pm
88	M00212:125:000000000-JJPTF:1:1101:19766:22890 2:N:0:AGGCAGAA+GCGTAAGA (reversed): TTAG------------TGGCGATTTTTTTT-ATGCCAACGGC-GG-TTTTT---GCAG-CG-AA-GGG-C	0	1	0	0	0	0	0	M00212:125:000000000-JJPTF:1:2110:18645:27131 1:N:0:AGGCAGAA+CTCTCTAT: TT-AGCAGGGG-CTTTAGTGGCGCTTTTTTTT---ATGCCAACGGCG-G-T-TT-TT-GCAG-C-G--A-AGGGG	1	0	0	0	0	0	0										M00212:125:000000000-JJPTF:1:1102:20607:2728 1:N:0:AGGCAGAA+GCGTAAGA,Mon Jun 27 16:07:31 EDT 2022,,,,GTTAAAGATGTTGACGATGAACTTGTCGGACTTGTCGGAAATATTTTACAAAACGGTTGGAATATGACAAAC,P008FL3BP10_S33_L001_R1_001,urn:local:.:1cvxr-ezqnpll	M00212:125:000000000-JJPTF:1:1102:18593:2292 1:N:0:AGGCAGAA+CTCTCTAT,Mon Jun 27 16:10:21 EDT 2022,,,,GTGTAAGTATTCCCGAAGTTGAAGAAGAACAAACGGAGGATAAAAAAGAATGAAAAAAAAGATTTTAGCAGGGGCTTTAGCAGGGGCTTTAGTGGCGCTTTTTTTTATGCCAACGGCGGTTTTTGCAGCGAAGGGGGCCCAAGGGGTTGACTGGGGGCTCTTCCAGGGGGAACAAGGGAGACAGTTTCTTATACACATTTCCCAGCCCACGAGACAGGCGGAAAACTCCTATGCCGTCTTCCGCCTGATAA,P008FL3BP20_S40_L001_R1_001,urn:local:.:1kica-…
89	M00212:125:000000000-JJPTF:1:1102:18027:2059 2:N:0:AGGCAGAA+GCGTAAGA (reversed): TTGGG------------GGCGATTTTTTTT-ATGCAACCGGC-GT-TTTTT---GCGG-CA-AA-GGG-C	0	1	0	0	0	0	0	M00212:125:000000000-JJPTF:1:1107:2942:20875 2:N:0:AGGCAGAA+CTCTCTAT: TT-AGCAGGGG-CTTTAGTGGCGCTTTTTTTT---ATGCCAACGGCG-G-T-TT-TT-TCGG-C-G--A-AGGGG	1	0	0	0	0	0	0										M00212:125:000000000-JJPTF:1:1102:17422:2743 1:N:0:AGGCAGAA+GCGTAAGA,Mon Jun 27 16:07:31 EDT 2022,,,,GTTTAGTGCAATTGGTGGCTTTGCTTCAAGTGCTTGGTCAAGAATTTCAGGTGTATTTAGCGGAGTTGGTGGCTTCTTTAGTGGAGTATTCAAC,P008FL3BP10_S33_L001_R1_001,urn:local:.:1cvxs-ezqnplm	M00212:125:000000000-JJPTF:1:1102:15262:2292 1:N:0:AGGCAGAA+CTCTCTAT,Mon Jun 27 16:10:21 EDT 2022,,,,AAGTGGTAAAACTAAAAAAAATAAAGTTTATTTTGGTTATGTTTTTAACACTTTAGCAAAGAGCTTTGCGTCTACTTTTGATTTAAATATTCGCGGCGATTTAAATAAAGTCAATG,P008FL3BP20_S40_L001_R1_001,urn:local:.:1kicb-ezqo2pm
90	M00212:125:000000000-JJPTF:1:1104:13869:2903 1:N:0:AGGCAGAA+GCGTAAGA: TTAG------------TGGCGATTTTTTTT-ATGCCAACGGC-GG-TTTTT---GCAG-CG-AA-GGG-G	0	1	0	0	0	0	0	M00212:125:000000000-JJPTF:1:1112:3621:16359 2:N:0:AGGCAGAA+CTCTCTAT (reversed): TT-AG-------------TGGCGATTTTTTTT---ATGCCAACGGCG-G-T-TT-TT-GCAG-C-G--G-AGGGC	0	0	0	1	0	0	0										M00212:125:000000000-JJPTF:1:1102:19605:2744 1:N:0:AGGCAGAA+GCGTAAGA,Mon Jun 27 16:07:31 EDT 2022,,,,AACAAGCACAGATGAAACTAATAACCAATAGTGCTGAAATTAAAGTAACTGAAAATGAGGACGGCTCGAAATCATTTCAAGGCATTGGGTCAGAAGTTGGTGTAGAGAACCTTAACGGTATTGTCTTGACTCCTAACTGTATTGAGTTTGCTAGAGAACGATATCCATTGCTATATGAACATGGTGCTGGAT,P008FL3BP10_S33_L001_R1_001,urn:local:.:1cvxt-ezqnplm	M00212:125:000000000-JJPTF:1:1102:14794:2294 1:N:0:AGGCAGAA+CTCTCTAT,Mon Jun 27 16:10:21 EDT 2022,,,,GTATATTATAATAGCGAAAACTCGCTTAGAATTGAAACTACGCTATTATACGA,P008FL3BP20_S40_L001_R1_001,urn:local:.:1kicc-ezqo2pm
91	M00212:125:000000000-JJPTF:1:1113:28270:12248 2:N:0:AGGCAGAA+GCGTAAGA (reversed): TTAG------------TGGCGCTTTTTTTT-ATGCCAACGGC-GG-TTTTT---GCAG-CG-GA-GGG-C	0	0	1	0	0	0	0	M00212:125:000000000-JJPTF:1:2114:25116:24605 1:N:0:AGGCAGAA+CTCTCTAT: TT-AG-------------TGGCGCTTTTTTTT---ATGCCAACGGCG-G-G-TT-TT-GCAG-C-G--G-TTGGG	0	0	1	0	0	0	0										M00212:125:000000000-JJPTF:1:1102:13256:2756 1:N:0:AGGCAGAA+GCGTAAGA,Mon Jun 27 16:07:31 EDT 2022,,,,ATATAATATGTGGGACGAACCAGAAACTCCTGATAAAGTGATTGAGTTCATGGAAAAAAACGGTGTGAAACAAGGGAAATGGCTACGTCCTGAAGGAGTTGACGCTTGGTTCAAAGAACGAATCATCTGGTTCAAAAATAAATTGAAAGAAAAATAA,P008FL3BP10_S33_L001_R1_001,urn:local:.:1cvxu-ezqnplm	M00212:125:000000000-JJPTF:1:1102:18316:2311 1:N:0:AGGCAGAA+CTCTCTAT,Mon Jun 27 16:10:21 EDT 2022,,,,CTTAGGGACATCGCCAATAAGTGGTAAAGCCATAGCCCAATTCTTCTTATCTTTGACC,P008FL3BP20_S40_L001_R1_001,urn:local:.:1kicd-ezqo2pm
92	M00212:125:000000000-JJPTF:1:2101:18168:13284 2:N:0:AGGCAGAA+GCGTAAGA: TTAG------------TGGCGCTTTTTTTT-ATGCCAACGGC-GG-TTTTT---TTAG-CG-GA-GGG-G	0	0	1	0	0	0	0	M00212:125:000000000-JJPTF:1:1107:3374:11422 2:N:0:AGGCAGAA+CTCTCTAT (reversed): TT-AG-------------TGGCGATTTTTTTT---ATGCCAACGGCG-G-T-TT-TT-GCAG-C-G--G-AGGGC	0	0	0	1	0	0	0										M00212:125:000000000-JJPTF:1:1102:20694:2772 1:N:0:AGGCAGAA+GCGTAAGA,Mon Jun 27 16:07:31 EDT 2022,,,,GGAGTTGGAGGAGAAGCGTTTGACTTACTAGATGAGATATTATATAGCTTAGAGCCAAGTGAAGAATACCTGTACAAGCAACGGTTGAAACGTAAAATGCAAAGGGAGGTAGTAAGATAATATTACATAAGTATACAAGTAAGATTAATAGTTCAAAATATCCACGGTCAACAGCTAGAAAG,P008FL3BP10_S33_L001_R1_001,urn:local:.:1cvxv-ezqnplm	M00212:125:000000000-JJPTF:1:1102:18476:2316 1:N:0:AGGCAGAA+CTCTCTAT,Mon Jun 27 16:10:21 EDT 2022,,,,CTGGTAGATCGCCCAGTCAACACCTTGGTCGCCCTCCGCTGCAAAAACCGCCGTTGGCATAAAAAAAATCGCCACTAAAGCCCCTGCTAAAATCTTTTTTTTCATTCTTTTTTATCCTCCGTTTGTTCTTCTTCAACTTCGGGAATACTTACACCATTCTTCTTGATAAGTTTAACCAAACCGGCAAACATAGGGCTGATAC,P008FL3BP20_S40_L001_R1_001,urn:local:.:1kice-ezqo2pm
93	M00212:125:000000000-JJPTF:1:1105:15245:4631 1:N:0:AGGCAGAA+GCGTAAGA: TTAGCAGGGGCTTTAGTGGCGCTTTTTTTT-ATGCCAACGGC-GG-TTTTT---GCAG-CG-AA-GGG-G	1	0	0	0	0	0	0	M00212:125:000000000-JJPTF:1:1101:20486:17483 1:N:0:AGGCAGAA+CTCTCTAT (reversed): TT-AGCAGGGG-CTTTAGTGGCGCTTTTTTTT---ATGCCAACGGCG-G-T-TT-TT-GCAG-C-G--A-AGGGC	1	0	0	0	0	0	0										M00212:125:000000000-JJPTF:1:1102:14295:2774 1:N:0:AGGCAGAA+GCGTAAGA,Mon Jun 27 16:07:31 EDT 2022,,,,GAAGTTGACAATACAGAGAGCTATAAAAATACTTTGGCAGCATTTGGTTTAAGTGGTAATACTAAACAGGCCCATCTATGGTTATTATTGAACCGTGATAAATGGGAAGCAGCAAAAGATGAATTATTCTATATCTGTATTCCAGAGCCTCATGATAGAAACGGCTATTTGGCAAAAGATATTGGACTGGAATTTTTCCTTAAAGTGCCTAACCAAAAACGTTATAAATGGACACAAGAAGAAATTGATAA,P008FL3BP10_S33_L001_R1_001,urn:local:.:1cvxw-…	M00212:125:000000000-JJPTF:1:1102:12601:2322 1:N:0:AGGCAGAA+CTCTCTAT,Mon Jun 27 16:10:21 EDT 2022,,,,GCTTGGTCTTCCATTGAACCAACTGATACTAAACCAGTTACGATTTTGTGGTTGGTGAACTCTGGTTTTCCGCTACTTCCCTTAGCCATATCAGCTACGATTAGAGCTTCATTACCAAAGAAAATC,P008FL3BP20_S40_L001_R1_001,urn:local:.:1kicf-ezqo2pn
94	M00212:125:000000000-JJPTF:1:2105:14532:11187 2:N:0:AGGCAGAA+GCGTAAGA (reversed): TTAG------------TGGCGCTTTTTTTT-ATGCCAACGGC-GG-TTTTT---GCAG-CG-GA-GGG-C	0	0	1	0	0	0	0	M00212:125:000000000-JJPTF:1:2101:11937:18247 1:N:0:AGGCAGAA+CTCTCTAT (reversed): TT-AGCAGGGG-CTTTAGTGGCGCTTTTTTTT---ATGCCAACGGCG-G-T-TT-TT-GCAG-C-G--A-AGGGC	1	0	0	0	0	0	0										M00212:125:000000000-JJPTF:1:1102:18432:2779 1:N:0:AGGCAGAA+GCGTAAGA,Mon Jun 27 16:07:31 EDT 2022,,,,TCATATAGCAATGGATATCGTTCTCTAGCAAACTCAATACAGTTAGGAGTCAAGACAATACCGTTAAGGTTCTCTACACCAACTTCTGACCCAATGCCTTGAAATGATTTCGAGCCGTCCTCATTTTCAGTTACTTTAATTTCAGCACTATTGGTTATTAGTTTCATCTGTGCTTGTTACGTCCTTTCTATTGCCTTGTAGGTCACTTAGATTTTTAACAGCAACTGCATTAAGGTTAGCTATGTAAACAT,P008FL3BP10_S33_L001_R1_001,urn:local:.:1cvxx-…	M00212:125:000000000-JJPTF:1:1102:11982:2323 1:N:0:AGGCAGAA+CTCTCTAT,Mon Jun 27 16:10:21 EDT 2022,,,,GTTCACTCAATATATTTGATGAAGTTCATACATATGGAGAAGATATAACAGAATCAGTTAATAAAGGTTCACGTCAAAAACAAGATAACTGGCAAAGTATTTATATCACTTCTGGCGGACTTAAACGAGATGGAC,P008FL3BP20_S40_L001_R1_001,urn:local:.:1kicg-ezqo2pn
95	M00212:125:000000000-JJPTF:1:1104:10871:8756 2:N:0:AGGCAGAA+GCGTAAGA (reversed): TTAG------------TGGCGATTTTTTTT-ATGCCAACGGC-GG-TTTTT---GCAG-CG-GA-GGG-C	0	0	0	1	0	0	0	M00212:125:000000000-JJPTF:1:1101:11646:19096 2:N:0:AGGCAGAA+CTCTCTAT (reversed): TT-AGCAGGGG-CTTTAGTGGCGCTTTTTTTT---ATGCCAACGGCG-G-T-TT-TT-GCAG-C-G--A-AGGGC	1	0	0	0	0	0	0										M00212:125:000000000-JJPTF:1:1102:17123:2790 1:N:0:AGGCAGAA+GCGTAAGA,Mon Jun 27 16:07:31 EDT 2022,,,,ACAGACAAGTTATTGATACTTTGGGTAGATTGTAACGGAGGACTGCAAAACGCCTTAGACGACAAAACAGAGCTTCCTACAACTAACGAGTTAATCAATATCTTCTGTAAAACTGTTTTTATTAAAGAAAAAGAGGAAACGGAAGACGATATGGTCTTC,P008FL3BP10_S33_L001_R1_001,urn:local:.:1cvxy-ezqnplm	M00212:125:000000000-JJPTF:1:1102:15346:2329 1:N:0:AGGCAGAA+CTCTCTAT,Mon Jun 27 16:10:21 EDT 2022,,,,TGCGTATTAAGCTCGATTAGTTTAGCCAGTCCGTCGCCAAGAATTTCATCAGCTACAAGATTATACTTGTATTTTTTATTTGTGTTTCGTACGTAGTTGTCAAGTGTTTGTTTAATTTTAAGTTTTTTGTGTAGTTCTCTTAATGTTGTCAATTTAATACTCCTTCATATATTTTACCAAACTTCAAAGCGTTAATTTTAACTAACTGCTTCAAGTCTGAT,P008FL3BP20_S40_L001_R1_001,urn:local:.:1kich-ezqo2pn
96	M00212:125:000000000-JJPTF:1:2112:22380:3548 1:N:0:AGGCAGAA+GCGTAAGA (reversed): TTAGCAGGGGCTTTAGTGGCGCTTTTTTTT-ATGCCAACGGC-GG-TTTTT---GCAG-CG-AA-GGG-C	1	0	0	0	0	0	0	M00212:125:000000000-JJPTF:1:1109:2002:15055 2:N:0:AGGCAGAA+CTCTCTAT (reversed): TT-AGCAGGGG-CTTTAGTGGCGCTTTTTTTT---ATGCCAACGGCG-G-T-TT-TT-GCAG-C-G--A-AGGGC	1	0	0	0	0	0	0										M00212:125:000000000-JJPTF:1:1102:12786:2796 1:N:0:AGGCAGAA+GCGTAAGA,Mon Jun 27 16:07:31 EDT 2022,,,,GTTTTTGTAACATCTGCTAAAGCTAAATCGGCATATACCTGAAAAATCTCTGTTTGATATTCAAGTGTAACGAATTTTTTGCTAAGAATATCATTCACGAAGTCTTTCATTAACCGATAATTTTCTTCTAAACTTTCACCAAACGTTTCTAATTTAAACTCTATTTGAGGCTGTTTAATTGAGCGTGTCCCCATTACTCCAATACCATTACTTTGCCAGAT,P008FL3BP10_S33_L001_R1_001,urn:local:.:1cvxz-ezqnplm	M00212:125:000000000-JJPTF:1:1102:19141:2331 1:N:0:AGGCAGAA+CTCTCTAT,Mon Jun 27 16:10:21 EDT 2022,,,,TCACTTGGCTCTAAGCTATATAATATCTCATCTAGTAAGTCAAACGCTTCTCCTCCAACTCCTGCACTATCCATTTTTTTAAGCGTAAGAT,P008FL3BP20_S40_L001_R1_001,urn:local:.:1kici-ezqo2pn
97	M00212:125:000000000-JJPTF:1:1114:13952:6437 1:N:0:AGGCAGAA+GCGTAAGA (reversed): TTAGCAGGGGCTTTAGTGGCGCTTTTTTTT-ATGCCAACGGC-GG-TTTTT---GCAG-CG-AA-GGG-C	1	0	0	0	0	0	0	M00212:125:000000000-JJPTF:1:2110:18645:27131 2:N:0:AGGCAGAA+CTCTCTAT (reversed): TT-AGCAGGGG-CTTTAGTGGCGCTTTTTTTT---ATGCCAACGGCG-G-T-TT-TT-GCAG-C-G--A-AGGGC	1	0	0	0	0	0	0										M00212:125:000000000-JJPTF:1:1102:21246:2796 1:N:0:AGGCAGAA+GCGTAAGA,Mon Jun 27 16:07:31 EDT 2022,,,,CTTTAAAATATGCTCAATTACAAAAGAAAACCACCAATTAAGGTGGTCTTTTTTTATTCTAGTAATTCAAAGTTTGACCCGGATAGATAAGATTTGGGTTGGCCAAACCGTTTCGCTGTGCAAGAGCCTGGTATGTCGTGCCC,P008FL3BP10_S33_L001_R1_001,urn:local:.:1cvy0-ezqnplm	M00212:125:000000000-JJPTF:1:1102:20790:2332 1:N:0:AGGCAGAA+CTCTCTAT,Mon Jun 27 16:10:21 EDT 2022,,,,GTGTAGGTTCGGTTACCAACTTTAAAGAGTGGTATTATCGCCATGACTATCTAGCTA,P008FL3BP20_S40_L001_R1_001,urn:local:.:1kicj-ezqo2pn
98	M00212:125:000000000-JJPTF:1:2106:11820:4225 2:N:0:AGGCAGAA+GCGTAAGA (reversed): TTAGCAGGGGCTTTAGTGGCGCTTTTTTTT-ATGCCAACGGC-GG-TTTTT---GCAG-CG-AA-GGG-C	1	0	0	0	0	0	0	M00212:125:000000000-JJPTF:1:1114:12303:27604 2:N:0:AGGCAGAA+CTCTCTAT (reversed): TT-AGCAGGGG-CTTTAGTGGCGCTTTTTTTT---ATGCCAACGGCG-G-T-TT-TT-GCAG-C-G--A-AGGGC	1	0	0	0	0	0	0										M00212:125:000000000-JJPTF:1:1102:14687:2825 1:N:0:AGGCAGAA+GCGTAAGA,Mon Jun 27 16:07:31 EDT 2022,,,,GTTCTGTATCGCTCAAAGTCCATTACAGGGAATAAATTTAGAGCAGTTGTCCCCTTC,P008FL3BP10_S33_L001_R1_001,urn:local:.:1cvy1-ezqnplm	M00212:125:000000000-JJPTF:1:1102:15156:2337 1:N:0:AGGCAGAA+CTCTCTAT,Mon Jun 27 16:10:21 EDT 2022,,,,ATCTTTATTTCTAAGCCTTTTGTTTAACTCTCTGTCAGTATCTTCATTATCTATGTATAGTGTCTTACTACGCTTTGTGTCATAACCAAAAAAAGGTAACCCTTGCGACACCATTAAAGCCATGTGCATTGCTAGAGAG,P008FL3BP20_S40_L001_R1_001,urn:local:.:1kick-ezqo2pn
99	M00212:125:000000000-JJPTF:1:2106:16503:5237 2:N:0:AGGCAGAA+GCGTAAGA (reversed): TTAGCAGGGGCTTTAGTGGCGCTTTTTTTT-ATGCCAACGGC-GG-TTTTT---GCAG-CG-AA-GGG-C	1	0	0	0	0	0	0	M00212:125:000000000-JJPTF:1:1103:10801:21765 1:N:0:AGGCAGAA+CTCTCTAT (reversed): TT-AG-------------TGGCGATTTTTTTT---ATGCCAACGGCG-G-T-TT-TT-GCAG-C-G--G-AGGGC	0	0	0	1	0	0	0										M00212:125:000000000-JJPTF:1:1102:21420:2833 1:N:0:AGGCAGAA+GCGTAAGA,Mon Jun 27 16:07:31 EDT 2022,,,,CCCATGCACTCTTCAAGAAGTCTACAAAACTAGCCCATGCTTTTTTACCTGTTTCTGTTTGAGTAAAGAAGTAAACTAGACCAGCAACGACAGCGGCGATTGCTATTCCAAGAAGTACAAATGGGTTGACAGCCATTATAGCATTGAAAGCTCCTTGTATAATTGTACCAGCTTCAACAATCTTATTGTATGTCTCATAAGCCTTAATGATTCCGTTGATAACTTTCATAGCAACGAAAGCACCAGCTAAA,P008FL3BP10_S33_L001_R1_001,urn:local:.:1cvy2-…	M00212:125:000000000-JJPTF:1:1102:14340:2341 1:N:0:AGGCAGAA+CTCTCTAT,Mon Jun 27 16:10:21 EDT 2022,,,,GGCGAAGTAACGGTTGCAGACTATCCGAAGTATGTAGGTTTTAGT,P008FL3BP20_S40_L001_R1_001,urn:local:.:1kicl-ezqo2pn
100	M00212:125:000000000-JJPTF:1:2103:4803:18856 2:N:0:AGGCAGAA+GCGTAAGA (reversed): TTAG------------TGGCGATTTTTTTT-ATGCCAACGGC-GG-TTTTT---GCAG-CG-GA-GGG-C	0	0	0	1	0	0	0	M00212:125:000000000-JJPTF:1:1104:14470:23579 2:N:0:AGGCAGAA+CTCTCTAT: TT-AGCAGGGG-CTTTAGTGGCGCTTTTTTTT---ATGCCAACGGCG-G-T-TT-TT-GGGG-C-G--G-AGGGG	0	0	0	0	0	1	0										M00212:125:000000000-JJPTF:1:1102:21577:2840 1:N:0:AGGCAGAA+GCGTAAGA,Mon Jun 27 16:07:31 EDT 2022,,,,GGCTTACCAGTCCTTTTTATATCAATGAAGATACAAGTATTTTAGATAATGCTCTAGCTAGTATTCAAACTAAGCTGGAACAAGGTAAATTGCGTGGCTTATTGAAAATTAATGCCTTTCTTG,P008FL3BP10_S33_L001_R1_001,urn:local:.:1cvy3-ezqnplm	M00212:125:000000000-JJPTF:1:1102:13461:2343 1:N:0:AGGCAGAA+CTCTCTAT,Mon Jun 27 16:10:21 EDT 2022,,,,GACCAGCCAACTTTTTGACCTTTTCGCTTACCGCTTTGATAAACTCGCCTGTTATCTTCTGGAAAGCCATTTCTCTCGAAGTACATTCTAGCATATTCAAAGTAATTTAAACTGTTGATATAC,P008FL3BP20_S40_L001_R1_001,urn:local:.:1kicm-ezqo2pn
101	M00212:125:000000000-JJPTF:1:1105:15245:4631 2:N:0:AGGCAGAA+GCGTAAGA (reversed): TTAGCAGGGGCTTTAGTGGCGCTTTTTTTT-ATGCCAACGGC-GG-TTTTT---GCAG-CG-AA-GGG-C	1	0	0	0	0	0	0	M00212:125:000000000-JJPTF:1:2104:13008:1869 1:N:0:AGGCAGAA+CTCTCTAT (reversed): TT-AG-------------TGGCGATTTTTTTT---ATGCCAACGGCG-G-T-TT-TT-GCAG-C-G--A-CGGGC	0	1	0	0	0	0	0										M00212:125:000000000-JJPTF:1:1102:14145:2843 1:N:0:AGGCAGAA+GCGTAAGA,Mon Jun 27 16:07:31 EDT 2022,,,,GGACGCACATGGAAAAGTAGCAACAAATGGACACCTTGCGCCCGGTGTCTATATCGTAACGTTCTCCGCTGATAGTTATGAAGATGTTACCGCAGGAGTTTCAGTAACTGACCATTCATAAGACTACAAGCGCAACAAC,P008FL3BP10_S33_L001_R1_001,urn:local:.:1cvy4-ezqnplm	M00212:125:000000000-JJPTF:1:1102:17588:2354 1:N:0:AGGCAGAA+CTCTCTAT,Mon Jun 27 16:10:21 EDT 2022,,,,GTTCAGGGTTTCCGGCCTTAGCAACCATCATCGCTACCAAGCTATCTTTATCCAGTTCTTTTTCTTTAACCTTTACTTTTTCGACGTTTCCGTCAGCGTCATAGATTGTTTCTGTTTCCTTTAGCGTTCTGACCGTCAGTTTGCTCGCTAAGGCACTTTCAGCTAGTTCTAATAGATTTCCCCTAGCAATGCTTTTAGCTTCGTCATACGCCTTTATATTGTCATCTCGCCACTTTCTAAAAGTTTTAG,P008FL3BP20_S40_L001_R1_001,urn:local:.:1kicn-ez…
102	M00212:125:000000000-JJPTF:1:1104:9831:23758 1:N:0:AGGCAGAA+GCGTAAGA (reversed): TTAGCAGGGGCTTTAGTGGCGCTTTTTTTT-ATGCCAACGGC-GG-TTTTT---GCAG-CG-AA-GGG-C	1	0	0	0	0	0	0	M00212:125:000000000-JJPTF:1:1108:22557:19620 1:N:0:AGGCAGAA+CTCTCTAT (reversed): TT-AGCAGGGG-CTTTAGTGGCGCTTTTTTTT---ATGCCAACGGCG-G-T-TT-TT-GCAG-C-G--A-AGGGC	1	0	0	0	0	0	0										M00212:125:000000000-JJPTF:1:1102:16757:2850 1:N:0:AGGCAGAA+GCGTAAGA,Mon Jun 27 16:07:31 EDT 2022,,,,ATGTAATGGCAAGAAATGCAACATTTGGGTCGAGATATACGGTAATACAACGAAATTCGAGAACTCACTTAAAGGCGTTAATACCGCAATGTCAGGGCTTAGAGGAGAAGCTAAAAACTTACGTGAAGCTCTAAAACTTGACCCCACAAATACCGGGAAAATGGCGCAATTGCAGAAGAACTTACAAACGCAGTTGGGCTTATCACGTGACAAAGCAACAAAATTAAAAGAAGAACTTTCTACGGTTGACA,P008FL3BP10_S33_L001_R1_001,urn:local:.:1cvy5-…	M00212:125:000000000-JJPTF:1:1102:14668:2356 1:N:0:AGGCAGAA+CTCTCTAT,Mon Jun 27 16:10:21 EDT 2022,,,,TACAAGGAGCTTTCAATGCTATAATGGCTGTCAACCCATTTGTACTTCTTGGAATAGCAATCGCCGCTGTCGTTGCTGGTCTAGTTTACTTCTTTACTCAAACAGAAACAGGTAAAAAAGCATGGGCTAGTTTTGTAGACTTCTTGAAGAGTGCATGGGACGGAATAGTTTCGTTCTTTAGCGGTATCGGACAATGGTTTGCTGATATATGGAATGGAGCAGTTGACGGAGCGAAAGGAATCTGGCAAGGT,P008FL3BP20_S40_L001_R1_001,urn:local:.:1kico-…
103	M00212:125:000000000-JJPTF:1:1114:21475:21421 2:N:0:AGGCAGAA+GCGTAAGA (reversed): TTAGCAGGGGCTTTAGTGGCGCTTTTTTTT-ATGCCAACGGC-GG-TTTTT---GCAG-CG-AA-GGG-C	1	0	0	0	0	0	0	M00212:125:000000000-JJPTF:1:2111:9250:22187 2:N:0:AGGCAGAA+CTCTCTAT (reversed): TT-AGCAGGGG-CTTTAGTGGCGCTTTTTTTT---ATGCCAGCGGCG-G-T-TT-TT-GCAG-C-G--A-AGGGC	1	0	0	0	0	0	0										M00212:125:000000000-JJPTF:1:1102:16977:2852 1:N:0:AGGCAGAA+GCGTAAGA,Mon Jun 27 16:07:31 EDT 2022,,,,TAACCATTGTCTGTTATTCCAGTAAGGTCCACGTTCCCGTCAAGTCCGCCGGCTATGTAAGTAGAGGTGAATTGCCATATCGCGATCCCGTCCATAGACGGGAAGTAGGCGTAAAGTGGTTCAGGGGTGACTTCATAGCTTGGA,P008FL3BP10_S33_L001_R1_001,urn:local:.:1cvy6-ezqnplm	M00212:125:000000000-JJPTF:1:1102:13557:2363 1:N:0:AGGCAGAA+CTCTCTAT,Mon Jun 27 16:10:21 EDT 2022,,,,GTTTATGGTAGAAAGGGGAAAAATTGAACTTATTCGGAAAAGTGGTATCATTTTCACGTGGAAAACTAAACAATGATACTCAAAGAGTCACAGCGTGGCAAAACGAAGCGGTAGAATATACAAG,P008FL3BP20_S40_L001_R1_001,urn:local:.:1kicp-ezqo2pn
104	M00212:125:000000000-JJPTF:1:1105:21010:19841 1:N:0:AGGCAGAA+GCGTAAGA (reversed): TTAGCAGGGGCTTTAGTGGCGCTTTTTTTT-ATGCCAACGGC-GG-TTTTT---GCAG-CG-AA-GGG-C	1	0	0	0	0	0	0	M00212:125:000000000-JJPTF:1:2103:12676:25939 1:N:0:AGGCAGAA+CTCTCTAT (reversed): TT-AGCAGGGG-CTTTAGTGGCGCTTTTTTTT---ATGCCAACGGCG-G-T-TT-TT-GCAG-C-G--A-AGGGC	1	0	0	0	0	0	0										M00212:125:000000000-JJPTF:1:1102:11430:2856 1:N:0:AGGCAGAA+GCGTAAGA,Mon Jun 27 16:07:31 EDT 2022,,,,TATTATCGCCATGACTATCTAGCTATTATGCTAAGTGTATTTACATCTATCTTATTGGTAGTAGCTGGAGTATTAAACGTTTTGAATTGAAACAATAGGTGTGCTGATTGACGGTGCTTAAATGTCATAGAGTTGACAGCCAAGCATAGGGTGCAAGGTGACGGGAATGCCTTAGTTAAATGAGTGTCGCCAACTAACAGCCCTTTTATTT,P008FL3BP10_S33_L001_R1_001,urn:local:.:1cvy7-ezqnplm	M00212:125:000000000-JJPTF:1:1102:15868:2366 1:N:0:AGGCAGAA+CTCTCTAT,Mon Jun 27 16:10:21 EDT 2022,,,,TCAAATAAGTTATAATGCTCAATGACTTCTGTTATACCGTCAGCAATTATCTTTGCACGTTCCAAAGGGTCTTTACTTTTACCACCAGCTATTGAACCGACTACATACTCATTTGTTAAAGGATTGCGAAACGCATAACCAGTATTAGAAGTGCTAAAGTCAATCGCTAAGGCTTTGCTCATAAATCAGAACTCAATTCAATATAAAGCTCTTTGCTTAGTTCTCCAATATCAAACAAGTGCTTAACATAG,P008FL3BP20_S40_L001_R1_001,urn:local:.:1kicq-…
105	M00212:125:000000000-JJPTF:1:1110:18700:10919 1:N:0:AGGCAGAA+GCGTAAGA (reversed): TTAGCAGGGGCTTTAGTGGCGCTTTTTTTT-ATGCCAACGGC-GG-TTTTT---GCAG-CG-AA-GGG-C	1	0	0	0	0	0	0	M00212:125:000000000-JJPTF:1:2113:8588:6970 1:N:0:AGGCAGAA+CTCTCTAT (reversed): TT-AG-------------TGGCGATTTTTTTT---ATGCCAACGGCG-G-T-TT-TT-GCAG-C-G--G-AGGGC	0	0	0	1	0	0	0										M00212:125:000000000-JJPTF:1:1102:13295:2876 1:N:0:AGGCAGAA+GCGTAAGA,Mon Jun 27 16:07:31 EDT 2022,,,,CATTTTCAACATAAGGGTTTCCACTCGACTCCTTATAAATAACATCAAGCCATTTACCAGCACTTACTCCTGTCTTGCTTGCCATATAATTCGCAGCTATTTCTGGACTTACGCTAGACCAATCCGCCCCAACATTGCCATTAATTG,P008FL3BP10_S33_L001_R1_001,urn:local:.:1cvy8-ezqnplm	M00212:125:000000000-JJPTF:1:1102:14561:2375 1:N:0:AGGCAGAA+CTCTCTAT,Mon Jun 27 16:10:21 EDT 2022,,,,GCTGATATGGCTAAGGGAAGTAGCGGAAAACCAGAGTTCACCAACCACAAAATCGTAACTGGTTTAGTATCAGTTGGTTCAATGGAAGACCAAGCGGAAACGAACAGTTATCCTGCTGATGATGTAC,P008FL3BP20_S40_L001_R1_001,urn:local:.:1kicr-ezqo2pn
106	M00212:125:000000000-JJPTF:1:1103:10646:7217 1:N:0:AGGCAGAA+GCGTAAGA (reversed): TTAGCAGGGGCTTTAGTGGCGCTTTTTTTT-ATGCCAACGGC-GG-TTTTT---GCAG-CG-AA-GGG-C	1	0	0	0	0	0	0	M00212:125:000000000-JJPTF:1:2103:16443:9024 2:N:0:AGGCAGAA+CTCTCTAT: TT-AGCAGGGG-CTTTAGTGGCGCTTTTTTTT---ATGCCAACGGCG-G-T-TT-TT-TCTG-C-G--A-AAGGG	1	0	0	0	0	0	0										M00212:125:000000000-JJPTF:1:1102:14577:2878 1:N:0:AGGCAGAA+GCGTAAGA,Mon Jun 27 16:07:31 EDT 2022,,,,GTGTAATTAGCCCTAGTACCTGCATTAACGACTATTTTATCGCCTTTTTTAACTTGTTTTAAGTTTCCTGATAATTGCCCAGTATTTTGATATCTAGCATAAGTATAGGTATGACCGTGGCTTCTGATTAATCTAGTCCTTCGGCTTGCGCTATTAGCCTTCGCTTTAAACTCTGCTTCAAACCAATCTCCCATGCGTTCTGTTACTTTAGTTTGCATTTCTTTAGCTATGCTTGATGTATTAAGTAAATT,P008FL3BP10_S33_L001_R1_001,urn:local:.:1cvy9-…	M00212:125:000000000-JJPTF:1:1102:18960:2383 1:N:0:AGGCAGAA+CTCTCTAT,Mon Jun 27 16:10:21 EDT 2022,,,,CACTACATGTTCCCAAAACACGCATGCTACCATTAACACTATATCCTGTTATTATATGCTTTCGACTTCTATGACGTACTAACATATAATAAAATAAAGGAGAACTAGGACAACTGGAATCGAACCAGTACCAGATTGCGACTCTGCCTACCACATACCAATTTGGCTATATCC,P008FL3BP20_S40_L001_R1_001,urn:local:.:1kics-ezqo2pn
107	M00212:125:000000000-JJPTF:1:1110:3711:16152 1:N:0:AGGCAGAA+GCGTAAGA (reversed): TTAGCAGGGGCTTTAGTGGCGCTTTTTTTT-ATGCCAACGGC-GG-TTTTT---GCAG-CG-AA-GGG-C	1	0	0	0	0	0	0	M00212:125:000000000-JJPTF:1:2111:14183:26541 1:N:0:AGGCAGAA+CTCTCTAT (reversed): TT-AGCAGGGG-CTTTAGTGGCGCTTTTTTTT---ATGCCAACGGCG-G-T-TT-TT-GCAG-C-G--A-AGGGC	1	0	0	0	0	0	0										M00212:125:000000000-JJPTF:1:1102:16634:2879 1:N:0:AGGCAGAA+GCGTAAGA,Mon Jun 27 16:07:31 EDT 2022,,,,TACATGTAGAGGTTTATGGCTGGTTGTATCGTGCATTAGAAG,P008FL3BP10_S33_L001_R1_001,urn:local:.:1cvya-ezqnplm	M00212:125:000000000-JJPTF:1:1102:11818:2390 1:N:0:AGGCAGAA+CTCTCTAT,Mon Jun 27 16:10:21 EDT 2022,,,,CTGCTGGACGTCGTTATTTGATTGTTAAAACAGAAGACCGTAAAGCCTTGTTAGATGAGTTACGTCAAGCAACTGCAAATGCTAACGTTCGCATTAAAAATGATGATACTGAAATTGCTTCTGAAGTTGGAG,P008FL3BP20_S40_L001_R1_001,urn:local:.:1kict-ezqo2pn
108	M00212:125:000000000-JJPTF:1:2104:19811:20576 1:N:0:AGGCAGAA+GCGTAAGA (reversed): TTAGG------------GGCGATTTTTTTT-ATGCCAACGGC-GG-TTTTT---GCAG-CG-AA-GGG-C	0	1	0	0	0	0	0	M00212:125:000000000-JJPTF:1:2114:9082:24583 1:N:0:AGGCAGAA+CTCTCTAT (reversed): TT-AG-------------TGGCGATTTTTTTT---ATGCCAACGGCG-G-T-TT-TT-GCAG-C-G--G-AGGGC	0	0	0	1	0	0	0										M00212:125:000000000-JJPTF:1:1102:13921:2885 1:N:0:AGGCAGAA+GCGTAAGA,Mon Jun 27 16:07:31 EDT 2022,,,,GAAGAAGATGACAATGGCAAAGAAATTAAGCGAAAACTTACAACTTTTGCTAATGACGACTTAACACAGCTTTCAGATGATGAACTAGAAACATTATAT,P008FL3BP10_S33_L001_R1_001,urn:local:.:1cvyb-ezqnplm	M00212:125:000000000-JJPTF:1:1102:14924:2391 1:N:0:AGGCAGAA+CTCTCTAT,Mon Jun 27 16:10:21 EDT 2022,,,,AAACCATGACGTGCAATTGCTTTAACTAGTCCACGCTGAATGGCTTTATTTACGTCCATAGAAGTCAGTTTTTCAACTGGGATAGATT,P008FL3BP20_S40_L001_R1_001,urn:local:.:1kicu-ezqo2pn
109	M00212:125:000000000-JJPTF:1:1109:21334:15629 2:N:0:AGGCAGAA+GCGTAAGA (reversed): TTAG------------TGGCGCTTTTTTTT-ATGCCAACGGC-GG-TTTTT---GCAG-CG-AA-GGG-C	0	0	0	0	0	0	0	M00212:125:000000000-JJPTF:1:2103:21326:12678 1:N:0:AGGCAGAA+CTCTCTAT (reversed): TT-AGCAGGGG-CTTTAGTGGCGCTTTTTTTT---ATGCCAACGGCG-G-T-TT-TT-GCAG-C-G--A-AGGGC	1	0	0	0	0	0	0										M00212:125:000000000-JJPTF:1:1102:16376:2929 1:N:0:AGGCAGAA+GCGTAAGA,Mon Jun 27 16:07:31 EDT 2022,,,,CGTGTAAACATTTGAAACCGCAGATCCGTTGACCTTTAACACCTGGCCAGGGTAAATCAAATTTGGGTTTGTAAGACCGTTCAAAGCTGCTAAGGCTTGATAGTCCGTACCGTACTGATATGCGATACTTGAAAGAGTCTCTCCATATTGAACAACATGAGTCGCCTCCGGCTGTTTGTCTGGAACAACCGTCGCGTCCGGAAGAAGTTCAATGTCGCCTTTGCTAATCCAAGAAAGTATTCCCTCAAGTA,P008FL3BP10_S33_L001_R1_001,urn:local:.:1cvyc-…	M00212:125:000000000-JJPTF:1:1102:10848:2391 1:N:0:AGGCAGAA+CTCTCTAT,Mon Jun 27 16:10:21 EDT 2022,,,,CTACAAGGCAATAGAAAGGACGTAACAAGCACAGATGAAACTAATAACCAATAGTGCTGAAATTAAAGTAACTGAAAATGAGGACGGCTCGAAATCATTTCAAGGCATTGGGTCAGAAGTTGGTGTAGAGAACCTT,P008FL3BP20_S40_L001_R1_001,urn:local:.:1kicv-ezqo2pn
110	M00212:125:000000000-JJPTF:1:1110:12617:8263 1:N:0:AGGCAGAA+GCGTAAGA (reversed): TTAGCAGGGGCTTTAGTGGCGCTTTTTTTT-ATGCCAACGGC-GG-TTTTT---GCAG-CG-AA-GGG-C	1	0	0	0	0	0	0	M00212:125:000000000-JJPTF:1:1106:10307:24449 2:N:0:AGGCAGAA+CTCTCTAT (reversed): TT-AG-------------TGGCGATTTTTTTT---ATGCCAACGGCG-G-T-TT-TT-GCAG-C-G--G-AGGGC	0	0	0	1	0	0	0										M00212:125:000000000-JJPTF:1:1102:16206:2933 1:N:0:AGGCAAAA+GCGTAAGA,Mon Jun 27 16:07:31 EDT 2022,,,,GGTATACAATGCAGGTATTAAAGTATCTAGTAAGAGCTGGCAAGAAAGAGGGCGAGAGCTACGACAAAGACCATAACAAGGCTCTAGACTATGCCAAAGAACTGGCTAAGTTAAGTAACGAGAATGAGCTTACAGAGTACACTACTGAAG,P008FL3BP10_S33_L001_R1_001,urn:local:.:1cvyd-ezqnplm	M00212:125:000000000-JJPTF:1:1102:14185:2391 1:N:0:AGGCAGAA+CTCTCTAT,Mon Jun 27 16:10:21 EDT 2022,,,,GTAGGAGACCAACCCAAGCCATTTGCTGTTCTTTGTTGACCAAGAATGTCTTCTTTAAGTGCTTGGTCTGTTTGAATAAATACCATTTCTCCTTGAAGTAAGGTAGCACCTTTTTTAACTCCATGGTCTGGTAC,P008FL3BP20_S40_L001_R1_001,urn:local:.:1kicw-ezqo2pn
111	M00212:125:000000000-JJPTF:1:2110:13925:3282 1:N:0:AGGCAGAA+GCGTAAGA (reversed): TTAGCAGGGGCTTTAGTGGCGCTTTTTTTT-ATGCCAACGGC-GG-TTTTT---GCAG-CG-AA-GGG-C	1	0	0	0	0	0	0	M00212:125:000000000-JJPTF:1:2104:7468:23396 1:N:0:AGGCAGAA+CTCTCTAT: TT-AGCAGGGG-CTTTAGTGGCGCTTTTTTTT---ATGCCAACGGCG-G-T-TT-TT-GCAG-C-G--A-AGGGC	1	0	0	0	0	0	0										M00212:125:000000000-JJPTF:1:1102:18300:2933 1:N:0:AGGCAGAA+GCGTAAGA,Mon Jun 27 16:07:31 EDT 2022,,,,CTTTCTTGCCAGCTCTTACTAGATACTTTAATACCTGCATTGTATACCAACCTGCAAGCTCTTCGTAGTTAAAATTATGTTTAAAGTATTCGTTAAGTTCCACACCGTATTCATTGGCATAGTGCCGATTCTTTTTAAAATTCATTAGATGATTCCTCCAAGCCATGCAATACTCAATATTGCAATCATAGCCAGCCATGCAATAGCTATAAC,P008FL3BP10_S33_L001_R1_001,urn:local:.:1cvye-ezqnplm	M00212:125:000000000-JJPTF:1:1102:14544:2393 1:N:0:AGGCAGAA+CTCTCTAT,Mon Jun 27 16:10:21 EDT 2022,,,,AGTGAAGATATTGTGTTTGCTACATTTTCAACAGAAGTCGAATTTTTTGAAGTAGATTCATCAACTCCAGCAAAAGATTTTATAAGGTTACCAATAATTCCAATTACCGAACCGAACGCACTTTTTAGGTTATCCCATATAGCAGAGAATTGAGATATTGCACCGTCTTGTTGTAACTGTTTGAACAAGTCTTGGAAATACTTAACTACATTTTCTATAGCTTTGCCAGCACCTTTGCCCCAATCGCCCAT,P008FL3BP20_S40_L001_R1_001,urn:local:.:1kicx-…
112	M00212:125:000000000-JJPTF:1:2104:14108:12931 1:N:0:AGGCAGAA+GCGTAAGA: TTAGCAGGGGCTTTAGTGGCGCTTTTTTTT-ATGCCAACGGC-GG-TTTTT---TCCG-CG-GA-GGG-C	0	0	0	0	0	1	0	M00212:125:000000000-JJPTF:1:1110:14600:20338 2:N:0:AGGCAGAA+CTCTCTAT (reversed): TT-AGCAGGGG-CTTTAGTGGCGCTTTTTTTT---ATGCCAACGGCG-G-T-TT-TT-GCAG-C-G--G-AGGGC	0	0	1	0	0	1	0										M00212:125:000000000-JJPTF:1:1102:12840:2953 1:N:0:AGGCAGAA+GCGTAAGA,Mon Jun 27 16:07:31 EDT 2022,,,,ACAGAGGATAAACCAAACCTGAAAAGTGCATTTGATATAATAAGTACATAAGTTAAGAGAGGAAAGCAAATGACAGAAGAACAG,P008FL3BP10_S33_L001_R1_001,urn:local:.:1cvyf-ezqnplm	M00212:125:000000000-JJPTF:1:1102:19172:2393 1:N:0:AGGCAGAA+CTCTCTAT,Mon Jun 27 16:10:21 EDT 2022,,,,GTCTCCTACTGGTAATTGGAAAACGAAATGTGTTCAATACCTTATTAAAGGGCGTAAGCGTGATAAAGTTACAGGGGAATTTGTTGACGGTTATCGCGTAGTTGTTTATCCTCATTTGACACCAACAGCAGAAGCAACAAAAGAATCAGAAACAGATTCAGTTGACGGTGTAGACCCTATCCAATGGACTTTGGCAGTACAAGCGACTGATTCAGATATTTATTTGAATGGAGGTAAAAAAGTCCCTGCTA,P008FL3BP20_S40_L001_R1_001,urn:local:.:1kicy-…
113	M00212:125:000000000-JJPTF:1:2109:11063:10028 1:N:0:AGGCAGAA+GCGTAAGA: TTAG------------TGGCGCTTTTTTTT-ATGCCAACGGC-GG-TTTTT---TCCG-CG-GA-GGG-G	0	0	1	0	0	0	0	M00212:125:000000000-JJPTF:1:2101:22565:8873 2:N:0:AGGCAGAA+CTCTCTAT (reversed): TT-AG-------------TGGCGCTTTTTTTT---ATGCCAACGGCG-G-T-TT-TT-GCAG-C-G--G-AGGGC	0	0	0	0	0	0	0										M00212:125:000000000-JJPTF:1:1102:19443:2956 1:N:0:AGGCAGAA+GCGTAAGA,Mon Jun 27 16:07:31 EDT 2022,,,,ACTGATATGCGATACTTGAAAGAGTCTCTCCATATTGAACAACATGAGTC,P008FL3BP10_S33_L001_R1_001,urn:local:.:1cvyg-ezqnplm	M00212:125:000000000-JJPTF:1:1102:11669:2395 1:N:0:AGGCAGAA+CTCTCTAT,Mon Jun 27 16:10:21 EDT 2022,,,,GCTTTAGCTGGTGCTTTCGTTGCTATGAAAGTTATCAACGGAATCATTAAGGCTTATGAGACATACAATAAGATTGTTGAAGCTGGTACAATTATACAAGGAGCTTTCAATGCTATAATGGCTGTCAACCCATTTGTACTTCTTGGAATAGCAATCGCCGCTGTCGTTGCTGGTCTAGTTTACTTCTTTACTCAAACAGAAACAGGTAAAAAAGCATGGGCTAGTTTTGTAGACTTCTTGAAGAGTGCATG,P008FL3BP20_S40_L001_R1_001,urn:local:.:1kicz-…
114	M00212:125:000000000-JJPTF:1:2103:10804:25494 1:N:0:AGGCAGAA+GCGTAAGA (reversed): TTAGCAGGGGCTTTAGTGGCGCTTTTTTTT-ATGCCAACGGC-GG-TTTTT---GCAG-CG-AA-GGG-C	1	0	0	0	0	0	0	M00212:125:000000000-JJPTF:1:1110:20343:13591 2:N:0:AGGCAGAA+CTCTCTAT (reversed): TT-AGCAGGGG-CTTTAGTGGCGCTTTTTTTT---ATGCCAACGGCG-G-T-TT-TT-GCAG-C-G--A-AGGGC	1	0	0	0	0	0	0										M00212:125:000000000-JJPTF:1:1102:16190:2956 1:N:0:AGGCAGAA+GCGTAAGA,Mon Jun 27 16:07:31 EDT 2022,,,,GAACCGAACGCACTTTTTAGGTTATCCCATATAGCAGAGAATTGAGATATTGCACCGTCTTGTTGTAACTGTTTGAACAAGTCTTGGAAATACTTAACTACAT,P008FL3BP10_S33_L001_R1_001,urn:local:.:1cvyh-ezqnplm	M00212:125:000000000-JJPTF:1:1102:11502:2397 1:N:0:AGGCAGAA+CTCTCTAT,Mon Jun 27 16:10:21 EDT 2022,,,,AGTTGACGGAGCGAAAGGTATCTGGCAAGGTTTAGTTGATTGGTTCAGCGGAATTGTAC,P008FL3BP20_S40_L001_R1_001,urn:local:.:1kid0-ezqo2pn
115	M00212:125:000000000-JJPTF:1:2109:11063:10028 2:N:0:AGGCAGAA+GCGTAAGA (reversed): TTAG------------TGGCGCTTTTTTTT-ATGCCAACGGC-GG-TTTTT---GCAG-CG-GA-GGG-C	0	0	1	0	0	0	0	M00212:125:000000000-JJPTF:1:1114:3702:12679 2:N:0:AGGCAGAA+CTCTCTAT (reversed): TT-AG-------------TGGCGATTTTTTTT---ATGCCAACGGCG-G-T-TT-TT-GCAG-C-G--G-AGGGC	0	0	0	1	0	0	0										M00212:125:000000000-JJPTF:1:1102:15613:2960 1:N:0:AGGCAGAA+GCGTAAGA,Mon Jun 27 16:07:31 EDT 2022,,,,ATATGTATACCAAAAAACTTGAAAAAGATAAAATTGACCCTACTGTTGCTTTGACAATGGCTTTAGAAATGGCGGTGTCAGATGAAGCATAACGTTGACACAGTCAGAGAGAG,P008FL3BP10_S33_L001_R1_001,urn:local:.:1cvyi-ezqnpln	M00212:125:000000000-JJPTF:1:1102:20849:2398 1:N:0:AGGCAGAA+CTCTCTAT,Mon Jun 27 16:10:21 EDT 2022,,,,GATGTCAGGAGATGCACCGTGTTCGAAATCAAGGGCCACTATGCTATTC,P008FL3BP20_S40_L001_R1_001,urn:local:.:1kid1-ezqo2pn
116	M00212:125:000000000-JJPTF:1:2114:7024:9415 1:N:0:AGGCAGAA+GCGTAAGA (reversed): TTAG------------TGGCGCTTTTTTTT-ATGCCAACGGC-GG-TTTTT---GCAG-CG-GA-GGG-C	0	0	1	0	0	0	0	M00212:125:000000000-JJPTF:1:1111:18451:6363 2:N:0:AGGCAGAA+CTCTCTAT (reversed): TT-AG-------------TGGCGATTTTTTTT---ATGCCAACGGCG-G-T-TT-TT-GCAG-C-G--G-AGGGC	0	0	0	1	0	0	0										M00212:125:000000000-JJPTF:1:1102:19783:2964 1:N:0:AGGCAGAA+GCGTAAGA,Mon Jun 27 16:07:31 EDT 2022,,,,AGACTATACCGCTAACTATGACTACCTCATCTTGTTATTCCTAACTATCAGCAGCTGGTATCTCATTAGATACTATCTTAGTATAGAGCAGTAG,P008FL3BP10_S33_L001_R1_001,urn:local:.:1cvyj-ezqnpln	M00212:125:000000000-JJPTF:1:1102:11079:2401 1:N:0:CGGCAGAA+CTCTCTAT,Mon Jun 27 16:10:21 EDT 2022,,,,ATTCTTTTTTATCCTCCGTTTGTTCTTCTTCAACTTCGGGAATACTTACACCATTCTTCTTGATAAGTTTAACC,P008FL3BP20_S40_L001_R1_001,urn:local:.:1kid2-ezqo2pn
117	M00212:125:000000000-JJPTF:1:1102:8430:20728 2:N:0:AGGCAGAA+GCGTAAGA: TTAGCAGGGGCTTTAGTGGCGCTTTTTTTT-ATGCCAACGGC-GG-TTTTT---TGTG-CG-GA-GGG-G	0	0	0	0	0	1	0	M00212:125:000000000-JJPTF:1:1102:13171:26038 2:N:0:AGGCAGAA+CTCTCTAT (reversed): TT-AGCAGGGG-CTTTAGTGGCGCTTTTTTTT---ATGCCAACGGCG-G-T-TT-TT-GCAG-C-G--A-AGGGC	1	0	0	0	0	0	0										M00212:125:000000000-JJPTF:1:1102:14678:2974 1:N:0:AGGCAGAA+GCGTAAGA,Mon Jun 27 16:07:31 EDT 2022,,,,ACCTATACATTGCTAAAAATAAAAAAAGATTGCCTAAGGTATTTGTATATCCTTATTTAAAAGAGTTCTTAAATGATGATGAAATGCACGATCTTACGCTTAAAAAAATGGATAGTGC,P008FL3BP10_S33_L001_R1_001,urn:local:.:1cvyk-ezqnpln	M00212:125:000000000-JJPTF:1:1102:15516:2401 1:N:0:AGGCAGAA+CTCTCTAT,Mon Jun 27 16:10:21 EDT 2022,,,,CTTCAGGACGTAGCCATTTCCCTTGTTTCACACCGTTTTTTTCCATGAACTCAATCACTTTATCAGGAGTTTCTGGTT,P008FL3BP20_S40_L001_R1_001,urn:local:.:1kid3-ezqo2po
118	M00212:125:000000000-JJPTF:1:2113:7858:17824 1:N:0:AGGCAGAA+GCGTAAGA (reversed): TTAG------------TGGCGCTTTTTTTT-ATGCCAACGGC-GG-TTTTT---GCAG-CG-AA-GGG-C	0	0	0	0	0	0	0	M00212:125:000000000-JJPTF:1:1101:13268:6679 2:N:0:AGGCAGAA+CTCTCTAT (reversed): TT-AG-------------TGGCGATTTTTTTT---ATGCCAACGGCG-G-T-TT-TT-GCAG-C-G--G-AGGGC	0	0	0	1	0	0	0										M00212:125:000000000-JJPTF:1:1102:18228:2978 1:N:0:AGGCAGAA+GCGTAAGA,Mon Jun 27 16:07:31 EDT 2022,,,,GTGTAAGTATTCCCGAAGTTGAAGAAGAACAAACGGAGGATAAAAAAGAATGAAAAAAAAGATTTTAGCAGGGGCTTTAGCAGGGGCTTTAGTGGCGCTTTTTTTTATGCCAACGGCGGTTTTTGCAGCGAAGGGGGGCCAAGGGGGTGGCTGGGCGATCTACCAGGGGGAAAAAGGCAGATTTGGGGTTGCCCATGATAAATTCCCTCTCGCCCAAAATGGGGGGGAAAATGCAAGCGGGATTTATGAC,P008FL3BP10_S33_L001_R1_001,urn:local:.:1cvyl-e…	M00212:125:000000000-JJPTF:1:1102:15494:2415 1:N:0:AGGCAGAA+CTCTCTAT,Mon Jun 27 16:10:21 EDT 2022,,,,GAGTTATGGTTATTTCTTTAATTCAAGTATCTTTGCAGGAAAGGCGACAATCAACCGTAAAGCAGAAACTTCATCGGCTCATGACGTAGCAAAAAGG,P008FL3BP20_S40_L001_R1_001,urn:local:.:1kid4-ezqo2po
119	M00212:125:000000000-JJPTF:1:1107:21564:14547 2:N:0:AGGCAGAA+GCGTAAGA (reversed): TTAG------------TGGCGATTTTTTTT-ATGCCAACGGC-GG-TTTTT---GCAG-CG-AA-GGG-C	0	1	0	0	0	0	0	M00212:125:000000000-JJPTF:1:1110:22507:4820 1:N:0:AGGCAGAA+CTCTCTAT (reversed): TT-AGCAGGGG-CTTTAGTGGCGCTTTTTTTT---ATGCCAACGGCG-G-T-TT-TT-GCAG-C-G--A-AGGGC	1	0	0	0	0	0	0										M00212:125:000000000-JJPTF:1:1102:14131:2982 1:N:0:AGGCAGAA+GCGTAAGA,Mon Jun 27 16:07:31 EDT 2022,,,,ACTTGATTGTAGCAGAACTTACACAAGCTATCGTTAATAAAATTGTTGACCTTGCACTTGTTGAGGGAGACGGAACAAACGGCTTTAAATC,P008FL3BP10_S33_L001_R1_001,urn:local:.:1cvym-ezqnpln	M00212:125:000000000-JJPTF:1:1102:15802:2429 1:N:0:AGGCAGAA+CTCTCTAT,Mon Jun 27 16:10:21 EDT 2022,,,,CAATTATTGTAGGTGTTGGCTTCGCAGTTATAGCTATTGCATGGCTGGCTATGATTGCAATATTGAGTATTGCATGGCTTGGAGGAATCATCTAATGAATTTTAAAAAGAATCGGCACTATGCCAATG,P008FL3BP20_S40_L001_R1_001,urn:local:.:1kid5-ezqo2po
120	M00212:125:000000000-JJPTF:1:1109:27590:16700 1:N:0:AGGCAGAA+GCGTAAGA (reversed): TTAGCAGGGGCTTTAGTGGCGCTTTTTTTT-ATGCCAACGGC-GG-TTTTT---GCAG-CG-AA-GGG-C	1	0	0	0	0	0	0	M00212:125:000000000-JJPTF:1:2103:12676:25939 2:N:0:AGGCAGAA+CTCTCTAT: TT-AGCAGGGG-CTTTAGTGGCGCTTTTTTTT---ATGCCAACGGCG-G-G-TT-TT-GCAG-C-G--G-AGGGC	0	0	0	0	0	1	0										M00212:125:000000000-JJPTF:1:1102:11250:2991 1:N:0:AGGCAGAA+GCGTAAGA,Mon Jun 27 16:07:31 EDT 2022,,,,ATCTTCTTCTATTTTTTCATAACCAAAAGCTATTATATAATCTAGCCCTCCAAAATCAATTTTTACTTCTTTGCTAAGTTTAACTACGTAATATTTTTCACTCATTTTCTGTTACCTTTCCTTGCTCTTTAGCTAAGTCTAAGAAAGCCTGTGCCGATTCTTTCGTTACTTCTTTAGGAGTTTCCCTTTTTACTTTTTCAACTAGTTC,P008FL3BP10_S33_L001_R1_001,urn:local:.:1cvyn-ezqnpln	M00212:125:000000000-JJPTF:1:1102:19206:2432 1:N:0:AGGCAGAA+CTCTCTAT,Mon Jun 27 16:10:21 EDT 2022,,,,GTCCATTACAGGCAAATACTCAATATGCTCTAAGCCCTCAATAGTCATACCAACTTTAACCCACGCTGTGCGACCGTCTGTGTGATAATTTAACCCTTGTTCATTTTCATAAACTTTGCTGTTAGCTTCAGGATATACTTTTTTAACTTCAGACCATGCAAATGCCCAGCTAAGATAATCAAGATTATTCTTTTTGCTTTTCTTGTCATTTACATTGATAACACTTAGGG,P008FL3BP20_S40_L001_R1_001,urn:local:.:1kid6-ezqo2po
121	M00212:125:000000000-JJPTF:1:2101:4087:15424 1:N:0:AGGCAGAA+GCGTAAGA: TTAGCAGGGGCTTTAGTGGCGCTTTTTTTT-ATGCCAACGGC-GG-TTTTT---GCAG-CG-AA-GGG-C	1	0	0	0	0	0	0	M00212:125:000000000-JJPTF:1:2109:24808:9357 2:N:0:AGGCAGAA+CTCTCTAT (reversed): TT-AG-------------TGGCGATTTTTTTT---ATGCCAACGGCG-G-T-TT-TT-GCAG-C-G--G-AGGGC	0	0	0	1	0	0	0										M00212:125:000000000-JJPTF:1:1102:12016:2992 1:N:0:AGGCAGAA+GCGTAAGA,Mon Jun 27 16:07:31 EDT 2022,,,,CCAACGCAAATAGTGAAGATACTTTAAAACTTTCAACAACGTTCATTGGTTTAGGAGATAGTGCTAAAACAGCGGTCGGCAAAACAGAAGCATTAGTAAAAGCTAACCAAGCGTTTGGCGGTACTGGAGAAAACCTTAAAGGTGTCGCACAGGCTTATGGTCAGATGTCAGCTTCTGGAAAAGTTACTGCTGAAAATATTAATCAGTTGACAGATAACAACACGGCTCTTAGCGCTTCTTTGAAAGATA,P008FL3BP10_S33_L001_R1_001,urn:local:.:1cvyo-ez…	M00212:125:000000000-JJPTF:1:1102:16213:2435 1:N:0:AGGCAGAA+CTCTCTAT,Mon Jun 27 16:10:21 EDT 2022,,,,TGGTATTGGAGTAATGGGGACACGCTCAATTAAACAGCCTCAAATAGAGTTTAAATTAGAAACGTTTGGTGAAAGTTTAGAAGAAAATTATCGGTTAATGAAAGACTTCGTGAATGATATTCTTAGCAAAAAATTCGTTACACTTGAATATCAAACAGAGATTTTTCAGGTATATGCCGATTTAGCTTTAGCAGATGTTACAAAAACAGAGGGTTATGGTAAGAACGGAACTTTCAGCGAAAAGATAACGT,P008FL3BP20_S40_L001_R1_001,urn:local:.:1kid7-…
122	M00212:125:000000000-JJPTF:1:1104:4558:8548 1:N:0:AGGCAGAA+GCGTAAGA: TTAGCAGGGGCTTTAGTGGCGCTTTTTTTT-ATGCCAACGGC-GG-TTTTT---TCAG-CG-AA-GGG-C	1	0	0	0	0	0	0	M00212:125:000000000-JJPTF:1:1111:8895:13244 1:N:0:AGGCAGAA+CTCTCTAT: TT-AGCAGGGG-CTTTAGTGGCGCTTTTTTTT---ATGCCAACGGCG-G-T-TT-TT-GCAG-C-G--A-AGGGC	1	0	0	0	0	0	0										M00212:125:000000000-JJPTF:1:1102:21102:2997 1:N:0:AGGCAGAA+GCGTAAGA,Mon Jun 27 16:07:31 EDT 2022,,,,ACATGGTGCTGGATCTAGTGAAGTCATTGGGGACGCAAAAGTTTACTATGATTTGGCTTCTAATAAATACCTGACTGACTTTACGCTTTATGACAATGCACCAAACATTAACAAAGCTGTGGAAAATGGAGCGTTTGATTCACTATCAATTGCCTATTACATTACAGATTATGAGTTTAATGAAAATGATGCTCTAGTTGTAAATAAAGCACAGTTTAAAG,P008FL3BP10_S33_L001_R1_001,urn:local:.:1cvyp-ezqnpln	M00212:125:000000000-JJPTF:1:1102:20884:2435 1:N:0:AGGCAGAA+CTCTCTAT,Mon Jun 27 16:10:21 EDT 2022,,,,AAATTATTTCAGTTCCATTGTTTGAAAAAGAAAAGGGATCTAACGTAAAAGTCGCGTACGGTTCAGCATTCTTGCCTGACTTCATTCAATTAGGCGACACCATAACGGTAAGCGGTCGTGTACAAGCTAAGGAATCAGGCGAATACGTAAACTATAACTTTGTTTTTCCTACTGTTGAAAAAGTATTTATCCCTAATGATAATAGTAGTCAATCACAAACTAAACAAGACTTATTTGGTGGTTCTGAAC,P008FL3BP20_S40_L001_R1_001,urn:local:.:1kid8-ez…
123	M00212:125:000000000-JJPTF:1:1112:2285:19073 1:N:0:AGGCAGAA+GCGTAAGA: TTAGCAGGGGCTTTAGTGGCGCTTTTTTTT-ATGCCAACGGC-GG-TTTTT---GTGG-CG-AA-GGG-C	1	0	0	0	0	0	0	M00212:125:000000000-JJPTF:1:1112:27626:8699 2:N:0:AGGCAGAA+ATCTCTAT (reversed): TT-AGCAGGGG-CTTTAGTGGCGCTTTTTTTT---ATGCCAACGGCG-T-T-TT-TT-GCAG-C-G--A-AGGGC	1	0	0	0	0	0	0										M00212:125:000000000-JJPTF:1:1102:21237:3027 1:N:0:AGGCAGAA+GCGTAAGA,Mon Jun 27 16:07:31 EDT 2022,,,,TCTTTAGCTATGCTTGATGTATTAAGTAAATTTATTGCCATGCTTGACCACCTGCACCACAAGGCAAATAAACAGTACCAGTATAATTGTACAAGTGGCTATTCTCTGACCAGTTTGTCATATTCCAACCGTTTTGTAAAATATTTCCGACAAGTCCGACAAGTTCATCGTCAACATCTTTAACAGATAAAACAACTTGATAATAGTAACCCATGACAAAGCTCGTATTATCCATTTTAAGCACCTTTGAG,P008FL3BP10_S33_L001_R1_001,urn:local:.:1cvyq-…	M00212:125:000000000-JJPTF:1:1102:11785:2439 1:N:0:AGGCAGAA+CTCTCTAT,Mon Jun 27 16:10:21 EDT 2022,,,,CCTTTAAATACTCCTGTTATTGCGTTATAAGCATTAGAAGCAAAGCCACCAAAAGCGCTGAATACTCCACTAACTGCATTTTTAGCACCGTTGAATACTCCACTAAAGAAGCCACCAACTCCGCTAAATACACCTGAAATTCTTGACCAAGCACTTGAAGCAAAGCCACCAATTGCACTAAACACTCCACTAACGACACTACGAACCGAATTGAATATGCC,P008FL3BP20_S40_L001_R1_001,urn:local:.:1kid9-ezqo2po
124	M00212:125:000000000-JJPTF:1:1106:16275:12822 1:N:0:AGGCAGAA+GCGTAAGA (reversed): TTAG------------TGGCGCTTTTTTTT-ATGCCAACGGC-GG-TTTTT---GCAG-CG-GA-GGG-C	0	0	1	0	0	0	0	M00212:125:000000000-JJPTF:1:1104:15146:6161 2:N:0:AGGCAGAA+CTCTCTAT: TT-AGCAGGGG-CTTTAGTGGCGCTTTTTTTT---ATGCCAACGGCG-G-T-TT-TT-GGAG-C-C--G-GAGGG	0	0	0	0	0	1	0										M00212:125:000000000-JJPTF:1:1102:10450:3030 1:N:0:AGGCAGAA+GCGTAAGA,Mon Jun 27 16:07:31 EDT 2022,,,,GGCGTATGACGAAGCTAAAAGCATTGCTAGGGGAAATCTATTAGAACTAGCTGAAAGTGCCTTAGCGAGCAAACTGACGGTCAGAACGCTAAAGGAAACAGAAACAATCTATGACGCTGACGGAAACGTCGAAAAAGTAAAGGTTAAAGAAAAAGAACTGGATAAAGATAGCTTGGTAGCGATGATGGTTGCTAAGGCCGGAAACCCTGAACTTTAT,P008FL3BP10_S33_L001_R1_001,urn:local:.:1cvyr-ezqnpln	M00212:125:000000000-JJPTF:1:1102:12341:2447 1:N:0:AGGCAGAA+CTCTCTAT,Mon Jun 27 16:10:21 EDT 2022,,,,CAGGAAGAAAAACCAAAAGGAAAAGATAAAATGACAAACTTTATTGAATCACAAAACGCTGTAACAGAATTTTTTGATGTATTAAAAAAGAACTCTGGAAAATCAGAAATTAAAAACGCTTGGAACGCAAAACTTGCTGAAAATGGTGTAACTATCACAGAT,P008FL3BP20_S40_L001_R1_001,urn:local:.:1kida-ezqo2po
125	M00212:125:000000000-JJPTF:1:2104:14108:12931 2:N:0:AGGCAGAA+GCGTAAGA (reversed): TTAGCAGGGGCTTTAGTGGCGCTTTTTTTT-ATGCCAACGGC-GG-TTTTT---GCAG-CG-AA-GGG-C	1	0	0	0	0	0	0	M00212:125:000000000-JJPTF:1:2103:21326:12678 2:N:0:AGGCAGAA+CTCTCTAT: TT-AGCAGGGG-CTTTAGTGGCGCTTTTTTTT---ATGCCAACGGCG-G-T-TT-TT-GGAG-C-G--A-AGGGG	1	0	0	0	0	0	0										M00212:125:000000000-JJPTF:1:1102:9021:3038 1:N:0:AGGCAGAA+GCGTAAGA,Mon Jun 27 16:07:31 EDT 2022,,,,GCTTTAAAGAACACGATGAAGTTCAAAGGCAATGGAAAAGATTTTGACTATGTAAGCAATTCTATGCAGAAGCTCGCCAGAGATACCAACGCAAATAGTGAAGATACTTTAAAACTTTCAACAACGTTCATTGGTTTAGGAG,P008FL3BP10_S33_L001_R1_001,urn:local:.:1cvys-ezqnpln	M00212:125:000000000-JJPTF:1:1102:15725:2451 1:N:0:AGGCAGAA+CTCTCTAT,Mon Jun 27 16:10:21 EDT 2022,,,,AAAGTTAGCAAGGCTTTATATTCTTCACTATCTTTTTTGACTTCAAGTGCAAATTTTTTATTTCCGTTTAATTCATTTGCTTTACCTGCATAATATAATGGAGTGCTGTCGGTTCTATCAGAAAAGTTATAAAACTTAAATTTAGGAACAATAACTTCATAACCATTAATAACAGCGTCTAACATTTTTCCTTTTTCATCAAGAGTGAATGGTTCTTTTTCGCCTTTTTCATAACATTTTCCATTACCGT,P008FL3BP20_S40_L001_R1_001,urn:local:.:1kidb-e…
126	M00212:125:000000000-JJPTF:1:1103:9028:10525 2:N:0:AGGCAGAA+GCGTAAGA (reversed): --AGCAGGGGCTTTAGTGGCGCTTTTTTTT-ATGCCAACGGC-GG-TTTTT---GCAG-CG-AA-GGG-C	1	0	0	0	0	0	0	M00212:125:000000000-JJPTF:1:2102:19295:6268 2:N:0:AGGCAGAA+CTCTCTAT (reversed): TT-AG-------------TGGCGATTTTTTTT---ATGCCAACGGCG-G-T-TT-TT-GCAG-C-G--G-AGGGC	0	0	0	1	0	0	0										M00212:125:000000000-JJPTF:1:1102:12014:3059 1:N:0:AGGCAGAA+GCGTAAGA,Mon Jun 27 16:07:31 EDT 2022,,,,CGGCTTAATATTGTTGATGAACCAGCAGAACAATGGCGAAATGCTGAAATGAAACGTTTGGCTTCTTTGCAAGAGTTAATGTATTATGGAGGTATTTAATGATATTCTCACAAGTTACATTACAGGTAGAAACGACTGTTAAGAAGAAGAACGGTGCAG,P008FL3BP10_S33_L001_R1_001,urn:local:.:1cvyt-ezqnpln	M00212:125:000000000-JJPTF:1:1102:11487:2451 1:N:0:AGGCAGAA+CTCTCTAT,Mon Jun 27 16:10:21 EDT 2022,,,,CGTTTTATCAGCGCCTTTGTTGTAAACAAATAGAAAGCAAAATATAATGGTAACTAGAATGATTTTAATAACTATCTTGATTTTGGCGATTCTTTTCGCTACGTGGGTCAAAGATAGAGAAGCGATGAACCCACCTTTCAAACGTAGACTTGTGATTGATTTGACGG,P008FL3BP20_S40_L001_R1_001,urn:local:.:1kidc-ezqo2po
127	M00212:125:000000000-JJPTF:1:1101:27823:18432 1:N:0:AGGCAGAA+GCGTAAGA (reversed): --AGCAGGGGCTTTAGTGGCGCTTTTTTTT-ATGCCAACGGC-GG-TTTTT---GCAG-CG-AA-GGG-C	1	0	0	0	0	0	0	M00212:125:000000000-JJPTF:1:2103:21155:16665 2:N:0:AGGCAGAA+CTCTCTAT (reversed): TT-AG-------------TGGCGATTTTTTTT---ATGCCAACGGCG-G-T-TT-TT-GCAG-C-G--G-AGGGC	0	0	0	1	0	0	0										M00212:125:000000000-JJPTF:1:1102:18762:3065 1:N:0:AGGCAGAA+GCGTAAGA,Mon Jun 27 16:07:31 EDT 2022,,,,ACCAAGAACTCTGTCTATCGTGTCTTTGATTCCTCCGAATATCCCACTAAAGAAGTCTCCGAGCCCTTTAAATAATCCTGTTATTGCGTTATAAGCACT,P008FL3BP10_S33_L001_R1_001,urn:local:.:1cvyu-ezqnpln	M00212:125:000000000-JJPTF:1:1102:11354:2452 1:N:0:AGGCAGAA+CTCTCTAT,Mon Jun 27 16:10:21 EDT 2022,,,,TTTGAAAGACTTTGCAGACCTACAAAATTCTTTTGTCGCTGGATATATTCCTGATGACTTTACAGAGCAAATGGAGAGCTTTACAGACAAGTTATTGATACTTTGGGTAG,P008FL3BP20_S40_L001_R1_001,urn:local:.:1kidd-ezqo2po
128	M00212:125:000000000-JJPTF:1:1114:8963:19829 1:N:0:AGGCAGAA+GCGTAAGA (reversed): TTAG------------TGGCGATTTTTTTT-ATGCCAACGGC-GG-TTTTT---GCAG-CG-AA-GGG-C	0	1	0	0	0	0	0	M00212:125:000000000-JJPTF:1:1103:8546:23962 2:N:0:AGGCAGAA+CTCTCTAT (reversed): TT-AG-------------TGGCGATTTTTTTT---ATGCCAACGACG-G-T-TT-TT-GCAG-C-G--A-AGGGC	0	1	0	0	0	0	0										M00212:125:000000000-JJPTF:1:1102:19878:3077 1:N:0:AGGCAGAA+GCGTAAGA,Mon Jun 27 16:07:31 EDT 2022,,,,ATATAATGTTTCTAGTTCATCATCTGAAAGCTGTGTTAAGTCGTCATTAGCAAAAGTTGTAAGTTTTCGCTTAATTTCTTTGCCATTGTCATCTTCTTCTACGTAGTAACGCTTCATCTATTCATTCCTCTAATTTCAAATTTTTCAATAATATACCGTTTAGAACCAAGTTCAAAGCTGACTAGATAATTATTAAAAGGGTCTTTTTTGTTCAAGTCGTTAGCAATCTTTCTAGC,P008FL3BP10_S33_L001_R1_001,urn:local:.:1cvyv-ezqnpln	M00212:125:000000000-JJPTF:1:1102:20164:2453 1:N:0:AGGCAGAA+CTCTCTAT,Mon Jun 27 16:10:21 EDT 2022,,,,AAATTTAATGTTAATTGTTTCCATTTTCTCCTCTTTCTATAATAAATACGTCGCCTTGTCT,P008FL3BP20_S40_L001_R1_001,urn:local:.:1kide-ezqo2po
129	M00212:125:000000000-JJPTF:1:2113:7858:17824 2:N:0:AGGCAGAA+GCGTAAGA: TTAG------------TGGCGCTTTTTTTT-ATGCCAACGGC-GG-TTTTT---GTAG-CG-AA-GGG-G	0	0	0	0	0	0	0	M00212:125:000000000-JJPTF:1:1110:10182:13794 1:N:0:AGGCAGAA+CTCTCTAT: TT-AG-------------TGGCGATTTTTTTT---ATGCCAACGGCG-G-G-TT-TT-GCAG-C-G--G-AGGGG	0	0	0	1	0	0	0										M00212:125:000000000-JJPTF:1:1102:10203:3080 1:N:0:AGGCAGAA+GCGTAAGA,Mon Jun 27 16:07:31 EDT 2022,,,,GTATATATCAAGGTTCAGGCGGTACAGCTTGGGTGACTTGGTAAAAAATAAAAACAAAATAAATTAATTAAAAATAGAAAGTAGGTATATCCTCTTTAAAATATGCTCAATTACAAAAGAAAACCACCAATTAAGGTGGTCTTTTTTTATTCTAGTAATTCAAAGTTTGACCCGGATAGATAAGATTTGGG,P008FL3BP10_S33_L001_R1_001,urn:local:.:1cvyw-ezqnpln	M00212:125:000000000-JJPTF:1:1102:18290:2454 1:N:0:AGGCAGAA+CTCTCTAT,Mon Jun 27 16:10:21 EDT 2022,,,,GTACAGAGAAAGTTAGCGTATAACTGTAAGTTTTACCCTCTAACTCACAAACGAACGACACAGCGGTTAAATCGCCAATTAAGGATAGGTCAATTCCTACATAAGTTCTATTTTTGTTAAATACAGATAAATTAAAGTC,P008FL3BP20_S40_L001_R1_001,urn:local:.:1kidf-ezqo2po
130	M00212:125:000000000-JJPTF:1:1112:14933:27175 2:N:0:AGGCAGAA+GCGTAAGA (reversed): TTAGCAGGGGCTTTAGTGGCGCTTTTTTTT-ATGCCAACGGC-GG-TTTTT---GCAG-CG-AA-GGG-C	1	0	0	0	0	0	0	M00212:125:000000000-JJPTF:1:2106:14682:16913 1:N:0:AGGCAGAA+CTCTCTAT (reversed): TT-AGCAGGGG-CTTTAGTGGCGCTTTTTTTT---ATGCCAACGGCG-G-T-TT-TT-GCAG-C-G--A-AGGGC	1	0	0	0	0	0	0										M00212:125:000000000-JJPTF:1:1102:11647:3092 1:N:0:AGGCAGAA+GCGTAAGA,Mon Jun 27 16:07:31 EDT 2022,,,,GTATAGGTATGACCGTGGCTTCTGATTAATCTAGTCCTTCGGCTTGCGCTATTAGCCTTCGCTTTAAACTCTGCTTCAAACCAATCTCCCATGCGTTCTGTTACTTTAGTTTGCATTTCTTTAGCTATGCTT,P008FL3BP10_S33_L001_R1_001,urn:local:.:1cvyx-ezqnpln	M00212:125:000000000-JJPTF:1:1102:18441:2455 1:N:0:AGGCAGAA+CTCTCTAT,Mon Jun 27 16:10:21 EDT 2022,,,,GGTAAAAAAGTCCCTGCTATTGAGTACGAAATTTGGGGAGAACAAGCAAAAGATTTCGTCAAGAAAATGGAAAGCGGACTGTTCATTATGCAACCTGATACAGTTCTAGCTGGTGCAATTACACTTGTAGCTCCTGTTATTCCTAATGTAACTACTGCTACAAAG,P008FL3BP20_S40_L001_R1_001,urn:local:.:1kidg-ezqo2po
131	M00212:125:000000000-JJPTF:1:2106:17907:22133 1:N:0:AGGCAGAA+GCGTAAGA (reversed): TTAG------------TGGCGATTTTTTTT-ATGCCAACGGC-GG-TTTTT---GCAG-CG-AA-GGG-C	0	1	0	0	0	0	0	M00212:125:000000000-JJPTF:1:2107:10862:6264 1:N:0:AGGCAGAA+CTCTCTAT: TT-AGCAGGGG-CTTTAGTGGCGCTTTTTTTT---ATGCCAACGGCG-G-T-TT-TT-GCAG-C-G--A-AGGGC	1	0	0	0	0	0	0										M00212:125:000000000-JJPTF:1:1102:22064:3107 1:N:0:AGGCAGAA+GCGTAAGA,Mon Jun 27 16:07:31 EDT 2022,,,,AAATAATCTTGTGGACTTAAGTTAGATACCTGCCCATGCACGCTTTGCATTATCTGTAATAGTCCCCGGCATGATAACTCATTTTCAACATAAGGGTTTCCACTCGACTCCTTATAAATAACATCAAGCCATTTACCAGCACTTACTCCTGTCTTGCTTGCCATATAATTCGCAGCTATTTCTGGACTTACGCTAGACCAATCCGCCCCAACATTGCCATTAATTGCTTCGTTTGGTACAGCTCCCTCATT,P008FL3BP10_S33_L001_R1_001,urn:local:.:1cvyy-…	M00212:125:000000000-JJPTF:1:1102:19622:2461 1:N:0:AGGCAGAA+CTCTCTAT,Mon Jun 27 16:10:21 EDT 2022,,,,CTGTATTGTCAACTTCAAGCCAAACTTCTTCAAATAATTCATCAAAAATTTCTTTGCTGAAGCGTATATCATAT,P008FL3BP20_S40_L001_R1_001,urn:local:.:1kidh-ezqo2po
132	M00212:125:000000000-JJPTF:1:2110:12376:13373 1:N:0:AGGCAGAA+GCGTAAGA: TTAGCAGGGGCTTTAGTGGCGCTTTTTTTT-ATGCCAACGGC-GG-TTTTT---GCAG-CG-AA-GGG-C	1	0	0	0	0	0	0	M00212:125:000000000-JJPTF:1:1107:16688:24349 1:N:0:AGGCAGAA+CTCTCTAT: TT-AGCAGGGG-CTTTAGTGGCGATTTTTTTT---ATGCCAACGGCG-G-T-TT-TT-GCAG-C-G--A-AGGGC	0	0	0	0	1	0	0										M00212:125:000000000-JJPTF:1:1102:15940:3110 1:N:0:AGGCAGAA+GCGTAAGA,Mon Jun 27 16:07:31 EDT 2022,,,,CTGTTTATTTGCCTTGTGGTGCAGGTGGTCAAGCATGGCAATAAATTTACTTAATACATCAAGCATAGCTAAAGAAATGCAAACTAAAGTAACAGAACGCATGGGAGATTGGTTTGAAGCAGAGTTTAAAGCGAAGGCTAATAGCGCAAGCCGAAGGACTAGATTAATCAGAAGCCACGGTCATACCTATACTTATGCTAGATATCAAAATACTGGGCAATTATCAGGAAACTTAAAACAAGTTAAAAAAG,P008FL3BP10_S33_L001_R1_001,urn:local:.:1cvyz-…	M00212:125:000000000-JJPTF:1:1102:20090:2469 1:N:0:AGGCAGAA+CTCTCTAT,Mon Jun 27 16:10:21 EDT 2022,,,,GAGCTGGCAAGAAAGAGGGCGAGAGCTACGACAAAGACCATAACAAGGCTCTAGAC,P008FL3BP20_S40_L001_R1_001,urn:local:.:1kidi-ezqo2po
133	M00212:125:000000000-JJPTF:1:1112:15747:11955 1:N:0:AGGCAGAA+GCGTAAGA: TTAGCAGGGGCTTTAGTGGCGCTTTTTTTT-ATGCCAACGGC-GG-TTTTT---TCAG-CG-AA-GGG-G	1	0	0	0	0	0	0	M00212:125:000000000-JJPTF:1:2107:10862:6264 2:N:0:AGGCAGAA+CTCTCTAT (reversed): TT-AGCAGGGG-CTTTAGTGGCGCTTTTTTTT---ATGCCAACGGCG-G-T-TT-TT-GCAG-C-G--A-AGGGC	1	0	0	0	0	0	0										M00212:125:000000000-JJPTF:1:1102:9702:3114 1:N:0:AGGCAGAA+GCGTAAGA,Mon Jun 27 16:07:31 EDT 2022,,,,GAGGTAAAAAAGTCCCTGCTATTGAGTACGAAATTTGGGGAGAACAAGCAAAAGATTTCGTCAAGAAAATGGAAAGCGGACTGTTCATTATGCAACCTGATACAGTTCTAGCT,P008FL3BP10_S33_L001_R1_001,urn:local:.:1cvz0-ezqnplo	M00212:125:000000000-JJPTF:1:1102:11801:2473 1:N:0:AGGCAGAA+CTCTCTAT,Mon Jun 27 16:10:21 EDT 2022,,,,ATATCAAGCTATTAAAATCTAAGTTAGTGGAAAATAAAC,P008FL3BP20_S40_L001_R1_001,urn:local:.:1kidj-ezqo2po
134	M00212:125:000000000-JJPTF:1:1110:8010:6247 1:N:0:AGGCAGAA+GCGTAAGA (reversed): TTAG------------TGGCGCTTTTTTTT-ATGCCAACGGC-GG-TTTTT---GCAG-CG-GA-GGG-C	0	0	1	0	0	0	0	M00212:125:000000000-JJPTF:1:2114:9217:9981 2:N:0:AGGCAGAA+CTCTCTAT (reversed): TT-AG-------------TGGCGATTTTTTTT---ATGCCAACGGCG-G-T-TT-TT-GCAG-C-G--G-AGGGC	0	0	0	1	0	0	0										M00212:125:000000000-JJPTF:1:1102:17715:3123 1:N:0:AGGCAGAA+GCGTAAGA,Mon Jun 27 16:07:31 EDT 2022,,,,TTATAATGCTCAATGACTTCTGTTATACCGTCAGCAATTATCTTTGCACGTTCCAAAGGGTCTTTACTTTTACCACCAGCTATTGAACCGACTACATAC,P008FL3BP10_S33_L001_R1_001,urn:local:.:1cvz1-ezqnplo	M00212:125:000000000-JJPTF:1:1102:11357:2479 1:N:0:AGGCAGAA+CTCTCTAT,Mon Jun 27 16:10:21 EDT 2022,,,,CCGTATAACCATTGTCTGTTATTCCAGTAAGGTCCACGTTCCCGTCAAGTCCGCCGGCTATGTAAGTAGAGGTGAATTGCCATATCGCGATCCCGTCCATAGACGGGAAGTAGGCGTAAAGTGGTTCAGGGGTGACTTCATAGCTTGGATACGCAGCAATCCAAAGGCTATTTGGGAACTCTTTGATAATCTTTTGGTAGTCCACATAC,P008FL3BP20_S40_L001_R1_001,urn:local:.:1kidk-ezqo2po
135	M00212:125:000000000-JJPTF:1:1102:23265:8862 2:N:0:AGGCAGAA+GCGTAAGA: TTAGCAGGGGCTTTAGTGGCGCTTTTTTTT-ATGCCAACGGC-GG-GTTTT---GTAG-CG-CA-GAG-C	1	0	0	0	0	0	0	M00212:125:000000000-JJPTF:1:1109:12624:10169 1:N:0:AGGCAGAA+CTCTCTAT (reversed): TT-AGCAGGGG-CTTTAGTGGCGCTTTTTTTT---ATGCCAACGGCG-G-T-TT-TT-GCAG-C-G--A-AGGGC	1	0	0	0	0	0	0										M00212:125:000000000-JJPTF:1:1102:17296:3125 1:N:0:AGGCAGAA+GCGTAAGA,Mon Jun 27 16:07:31 EDT 2022,,,,TTACAGTATGTGGACTACCAAAAGATTATCAAAGAGTTCCCAAATAGCCTTTGGATTGCTGCGTATCCAAGC,P008FL3BP10_S33_L001_R1_001,urn:local:.:1cvz2-ezqnplo	M00212:125:000000000-JJPTF:1:1102:20846:2481 1:N:0:AGGCAGAA+CTCTCTAT,Mon Jun 27 16:10:21 EDT 2022,,,,GGTTTTTGTAGCACCGCTTGAACCGTCTGCTGCTTTTTGCATAGCCTTATCG,P008FL3BP20_S40_L001_R1_001,urn:local:.:1kidl-ezqo2po
136	M00212:125:000000000-JJPTF:1:2110:10945:5367 1:N:0:AGGCAGAA+GCGTAAGA (reversed): TTAGCAGGGGCTTTAGTGGCGCTTTTTTTT-ATGCCAACGGC-GG-TTTTT---GCAG-CG-AA-GGG-C	1	0	0	0	0	0	0	M00212:125:000000000-JJPTF:1:1102:20060:10367 1:N:0:AGGCAGAA+CTCTCTAT (reversed): TT-AGCAGGGG-CTTTAGTGGCGATTTTTTTT---ATGCCAACGGCG-G-T-TT-TT-GCAG-C-G--A-AGGGC	0	0	0	0	1	0	0										M00212:125:000000000-JJPTF:1:1102:10821:3127 1:N:0:AGGCAGAA+GCGTAAGA,Mon Jun 27 16:07:31 EDT 2022,,,,TCTTGAAGCAAAGTTAATGAATAACAAGTTTCTAGGGTCTGTTTCAGATGAAGCATGTTGAATTGTCGTAGTT,P008FL3BP10_S33_L001_R1_001,urn:local:.:1cvz3-ezqnplo	M00212:125:000000000-JJPTF:1:1102:21049:2497 1:N:0:AGGCAGAA+CTCTCTAT,Mon Jun 27 16:10:21 EDT 2022,,,,GTATTTTTATAGCTCTCTGTATTGTCAACTTCAAGCCAAACTTCTTCAAATAATTCATCAAAAATTTCTTTGCTGAAGCGTATATC,P008FL3BP20_S40_L001_R1_001,urn:local:.:1kidm-ezqo2po
137	M00212:125:000000000-JJPTF:1:1101:14812:15570 2:N:0:AGGCAGAA+GCGTAAGA: TTAGCAGGGGCTTTAGTGGCGCTTTTTTTT-ATGCCAACGGC-GG-TTTTT---GCAG-CG-AA-GGG-C	1	0	0	0	0	0	0	M00212:125:000000000-JJPTF:1:1113:16598:10200 2:N:0:AGGCAGAA+CTCTCTAT (reversed): TT-AGCAGGGG-CTTTAGTGGCGCTTTTTTTT---ATGCCAACGGCG-G-T-TT-TT-GAAG-C-G--A-AGGGC	1	0	0	0	0	0	0										M00212:125:000000000-JJPTF:1:1102:18672:3133 1:N:0:AGGCAGAA+GCGTAAGA,Mon Jun 27 16:07:31 EDT 2022,,,,GGCACTTGTATATTCTACCGCTTCGTTTTGCCACGCTGTGACTCTTTGAGTATCATTG,P008FL3BP10_S33_L001_R1_001,urn:local:.:1cvz4-ezqnplo	M00212:125:000000000-JJPTF:1:1102:18910:2500 1:N:0:AGGCAGAA+CTCTCTAT,Mon Jun 27 16:10:21 EDT 2022,,,,GTTATTGTTGCTGTTAGTTATTAACCCAGTGTTCGCATTGCTGTGGCTATTGG,P008FL3BP20_S40_L001_R1_001,urn:local:.:1kidn-ezqo2po
138	M00212:125:000000000-JJPTF:1:1110:8010:6247 2:N:0:AGGCAGAA+GCGTAAGA: TTAG------------TGGCGCTTTTATTT-ATGCCAACGGC-GG-GTTTT---GCAG-CG-GG-GGG-G	0	0	1	0	0	0	0	M00212:125:000000000-JJPTF:1:1104:22957:23136 1:N:0:AGGCAGAA+CTCTCTAT (reversed): TT-AG-------------TGGCGATTTTTTTT---ATGCCAACGGCG-G-T-TT-TT-GCAG-C-G--G-AGGGC	0	0	0	1	0	0	0										M00212:125:000000000-JJPTF:1:1102:15596:3133 1:N:0:AGGCAGAA+GCGTAAGA,Mon Jun 27 16:07:31 EDT 2022,,,,AAATAACTTCATTTAAAGGCATTGTAAGTAAATTGTTGTACCAATCTATATAAG,P008FL3BP10_S33_L001_R1_001,urn:local:.:1cvz5-ezqnplo	M00212:125:000000000-JJPTF:1:1102:10734:2501 1:N:0:AGGCAGAA+CTCTCTAT,Mon Jun 27 16:10:21 EDT 2022,,,,AAGTAGTTCCATGTTAGGATATCCAAGTTCTTCAGCTCTATTTAGTGC,P008FL3BP20_S40_L001_R1_001,urn:local:.:1kido-ezqo2po
139	M00212:125:000000000-JJPTF:1:1101:6458:14981 2:N:0:AGGCAGAA+GCGTAAGA (reversed): TTAG------------TGGCGATTTTTTTT-ATGCCAACGGC-GG-TTTTT---GCAG-CG-AA-GGG-C	0	1	0	0	0	0	0	M00212:125:000000000-JJPTF:1:1111:13986:9620 2:N:0:AGGCAGAA+CTCTCTAT (reversed): TT-AG-------------TGGCGCTTTTTTTT---ATGCCAACGGCG-G-T-TT-TT-GCAG-C-G--G-AGGGC	0	0	1	0	0	0	0										M00212:125:000000000-JJPTF:1:1102:18159:3169 1:N:0:AGGCAGAA+GCGTAAGA,Mon Jun 27 16:07:31 EDT 2022,,,,CCTAATGAAAATTGAGCTATTGCCTACACAGCGATGGTGGTATGAGTTAATGTTAGGCTATGAT,P008FL3BP10_S33_L001_R1_001,urn:local:.:1cvz6-ezqnplo	M00212:125:000000000-JJPTF:1:1102:21289:2503 1:N:0:AGGCAGAA+CTCTCTAT,Mon Jun 27 16:10:21 EDT 2022,,,,GATCCAGCACCATGTTCATATAGCAATGGATATCGTTCTCTAGCAAACTCAATACAGTTAGGAGTCAAGACAATACCGTTAAGGTTCTCTACACCAACTTCTGACCCAATGCCTTGAAATGATTTCGAGCCGTCCTCATTTTCAGTTACTTTAATTTCAGCACTATTGGTTATTAGTTTCATCTGTGCTTGTTACGTCCTTTCTATTGCCTTGTAGGTCACTTAGATTTTTAACAGCAACTGCATTAAGGT,P008FL3BP20_S40_L001_R1_001,urn:local:.:1kidp-…
140	M00212:125:000000000-JJPTF:1:2106:17907:22133 2:N:0:AGGCAGAA+GCGTAAGA: TTAG------------TGGCGATTTTTTTT-ATGCCAACGGC-GG-GTTTT---GCAG-CG-GA-GGG-G	0	0	0	1	0	0	0	M00212:125:000000000-JJPTF:1:2106:17825:9671 1:N:0:AGGCAGAA+CTCTCTAT: TT-AGCAGGGG-CTTTAGTGGCGATTTTTTTT---ATGCCAACGGCG-G-G-TT-TT-TCAG-C-G--G-AGGGC	0	0	0	0	0	0	1										M00212:125:000000000-JJPTF:1:1102:14596:3170 1:N:0:AGGCAGAA+GCGTAAGA,Mon Jun 27 16:07:31 EDT 2022,,,,GCTTACTACTTCACTCCGCAAGATACCAAACTAACAGACTTTAATTTATCTGTATTTAACAAAAATAGAACTTATGTAGGAATTGACCTATCCTTAATTGGCGATTTAACCGCTGTGTCGTTCGTTTGTGAGTTAGAGGGTAAAACTTACAGTTATACGCTAACTTTCTCTGTACGGTCTCAATATGAGCAACTAGACACAGAACAACAAGAGTTATGGACTGAATTCGTTGACAGAGGCGAAC,P008FL3BP10_S33_L001_R1_001,urn:local:.:1cvz7-ezqnplo	M00212:125:000000000-JJPTF:1:1102:16878:2506 1:N:0:AGGCAGAA+CTCTCTAT,Mon Jun 27 16:10:21 EDT 2022,,,,ACCTAAGATGTATGAAGAACCGCTATTTAGTCAAATCATTGATAAAATTGAATCAGGCTGTAATGACAAAGAAATCTACACCAGCTTGCATTGTTCAGCTAAAACTTTTAGAAAGTGGCGAGATGACAATATAAAGGCGTATGACGAAGCTAAAAGCATTGCTAGGGGAAATCTATTAGAACTAGCTGAAAGTGCCTTAGCGAGCAAACTGACGGTCAGAACGCTAAAGGAAACAGAAACAATCTATGACG,P008FL3BP20_S40_L001_R1_001,urn:local:.:1kidq-…
141	M00212:125:000000000-JJPTF:1:1103:6125:11156 1:N:0:AGGCAGAA+GCGTAAGA (reversed): TTAGCAGGGGCTTTAGTGGCGCTTTTTTTT-ATGCCAACGGC-GG-TTTTT---GCAG-CG-AA-GGG-C	1	0	0	0	0	0	0	M00212:125:000000000-JJPTF:1:2107:2420:16965 2:N:0:AGGCAGAA+CTCTCTAT (reversed): TT-AGCAGGGG-CTTTAGTGGCGCTTTTTTTT---ATGCCAACGGCG-G-T-TT-TT-GCAG-C-G--A-AGGGC	1	0	0	0	0	0	0										M00212:125:000000000-JJPTF:1:1102:19256:3175 1:N:0:AGGCAGAA+GCGTAAGA,Mon Jun 27 16:07:31 EDT 2022,,,,GCCATGCTCTTTTCTATGTTTTAATTGCTTACCTGCTTAATGGCTTCAATAATATTATTGCCAGCATTTATTAGAATTTCATCACTTACAGTTACATTC,P008FL3BP10_S33_L001_R1_001,urn:local:.:1cvz8-ezqnplo	M00212:125:000000000-JJPTF:1:1102:12801:2508 1:N:0:AGGCAGAA+CTCTCTAT,Mon Jun 27 16:10:21 EDT 2022,,,,ATTATAAGCCGAACGTTCTGTTATTGTTTCCGTGTCCATTATCACGCTTTGCTTAATATCTACCCTTGTCGTGATTCTATTTCTATTCCAGCTTCTTGAAGCAAAGTTAATGAATAACAAG,P008FL3BP20_S40_L001_R1_001,urn:local:.:1kidr-ezqo2po
142	M00212:125:000000000-JJPTF:1:2101:4087:15424 2:N:0:AGGCAGAA+GCGTAAGA (reversed): TTAGCAGGGGCTTTAGTGGCGCTTTTTTTT-ATGCCAACGGC-GG-TTTTT---GCAG-CG-AA-GGG-C	1	0	0	0	0	0	0	M00212:125:000000000-JJPTF:1:2105:15788:20458 1:N:0:AGGCAGAA+CTCTCTAT (reversed): TT-AGCAGGGG-CTTTAGTGGCGCTTTTTTTT---ATGCCAACGGCG-G-T-TT-TT-GCAG-C-G--A-AGGGC	1	0	0	0	0	0	0										M00212:125:000000000-JJPTF:1:1102:17027:3184 1:N:0:AGGCAGAA+GCGTAAGA,Mon Jun 27 16:07:31 EDT 2022,,,,GAACCATACTGCTGTAATGAGGGGTTCATTTGCATAACAGTATCTTTCAAAGAAGCGCTAAGAGCCGTGTTGTTATCTGTCAACTGATTAATATTTTCAGCAGTAACTTTTCCAGAAGCTGACATCTGACCATAAGCCTGTGCGACACCTTTAAGGTTTTCTCCAGTACCGCCAAACGCTTGGTTAGCTTTTACTAATGCTTCTGTTTTGCCGACCGCTGTTTTAGCACTATCTCCTAAACCAATGAACGT,P008FL3BP10_S33_L001_R1_001,urn:local:.:1cvz9-…	M00212:125:000000000-JJPTF:1:1102:15673:2511 1:N:0:AGGCAGAA+CTCTCTAT,Mon Jun 27 16:10:21 EDT 2022,,,,GCTCTATTTAGTGCTGGCTGGATCTCTCTAAGTCGTTGCTTTTCAGCTTCAAGTTCTTTTTGTTCTTCTGTCAAGTCAGGTAAATCTTCATTGGAGTAGATGTATAGCCCTAAACCATGACGTGCAATTGCTTTAACTAGTCCACGCTGAATGGCTTTATTTACGTCCATAGAAGTCAGTTTTTCAACTGGGATAGATTGATTGCGATAGTCCATTACAGGCAAATACTCAATATGCTCTAAGCCCTCAAT,P008FL3BP20_S40_L001_R1_001,urn:local:.:1kids-…
143	M00212:125:000000000-JJPTF:1:2112:7411:12026 1:N:0:AGGCAGAA+GCGTAAGA (reversed): TTAGCAGGGGCTTTAGTGGCGCTTTTTTTT-ATGCCAACGGC-GG-TTTTT---GCAG-CG-AA-GGG-C	1	0	0	0	0	0	0	M00212:125:000000000-JJPTF:1:1112:9068:3221 1:N:0:AGGCAGAA+CTCTCTAT (reversed): TT-AGCAGGGG-CTTTAGTGGCGCTTTTTTTT---ATGCCAACGGCG-G-T-TT-TT-GCAG-C-G--A-AGGGC	1	0	0	0	0	0	0										M00212:125:000000000-JJPTF:1:1102:13710:3185 1:N:0:AGGCAGAA+GCGTAAGA,Mon Jun 27 16:07:31 EDT 2022,,,,TATGTATACCAAAAAACTTGAAAAAGATAAAATTGACCCTACTGTTGCTTTGACAATGGCTTTAGAAATGGCGGTGTCAGAT,P008FL3BP10_S33_L001_R1_001,urn:local:.:1cvza-ezqnplo	M00212:125:000000000-JJPTF:1:1102:15563:2511 1:N:0:AGGCAGAA+CTCTCTAT,Mon Jun 27 16:10:21 EDT 2022,,,,TCCTAAGACACCCACTGGAGTTAGATTTTTAGACGATATTGGAAATGAATATACTGCAATTGCATTTAAGACGGAAGAATTACAAGAC,P008FL3BP20_S40_L001_R1_001,urn:local:.:1kidt-ezqo2pp
144	M00212:125:000000000-JJPTF:1:1106:13495:14309 1:N:0:AGGCAGAA+GCGTAAGA (reversed): TTAGCAGGGGCTTTAGTGGCGCTTTTTTTT-ATGCCAACGGC-GG-TTTTT---GCAG-CG-AA-GGG-C	1	0	0	0	0	0	0	M00212:125:000000000-JJPTF:1:2113:5465:18681 1:N:0:AGGCAGAA+CTCTCTAT (reversed): TT-AGCAGGGG-CTTTAGTGGCGCTTTTTTTT---ATGCCAACGGCG-G-T-TT-TT-GCAG-C-G--A-AGGGC	1	0	0	0	0	0	0										M00212:125:000000000-JJPTF:1:1102:13649:3186 1:N:0:AGGCAGAA+GCGTAAGA,Mon Jun 27 16:07:31 EDT 2022,,,,AATATACCGTTTAGAACCAAGTTCAAAGCTGACTAGATAATTATTAAAAGGGTCTTTTTTGTTCAAGTCGTTAGCAATCTTTCTAGCTGTTGACCGTGGATATTTTGAACTATTAATCTTACTTGTATACTTATGTAATATTATCTTACTACCTCCCTTTGCATTTTACGTTTCAACCGTTGCTTGTACAGGTATTCTTCACTTGGCTCTAAGCTATATAATATCTCATC,P008FL3BP10_S33_L001_R1_001,urn:local:.:1cvzb-ezqnplo	M00212:125:000000000-JJPTF:1:1102:12267:2514 1:N:0:AGGCAGAA+CTCTCTAT,Mon Jun 27 16:10:21 EDT 2022,,,,CTCTTATAAAGTGCAGGAAGTGACTGGAAGTCGAGTTTTACTTGAGGGAATACTTTCTTGGATTAGCAAAGGCGACATTGAACTTCTTCCGGACGCGACGGT,P008FL3BP20_S40_L001_R1_001,urn:local:.:1kidu-ezqo2pp
145	M00212:125:000000000-JJPTF:1:1108:13336:24097 2:N:0:AGGCAGAA+GCGTAAGA (reversed): TTAG------------TGGCGCTTTTTTTT-ATGCCAACGGC-GG-TTTTT---GCAG-CG-GA-GGG-C	0	0	1	0	0	0	0	M00212:125:000000000-JJPTF:1:1105:4372:20200 1:N:0:AGGCAGAA+CTCTCTAT (reversed): TT-AG-------------TGGCGCTTTTTTTT---ATGCCAACGGCG-G-T-TT-TT-GCAG-C-G--G-AGGGC	0	0	1	0	0	0	0										M00212:125:000000000-JJPTF:1:1102:10816:3195 1:N:0:AGGCAGAA+GCGTAAGA,Mon Jun 27 16:07:31 EDT 2022,,,,GATTATAACTCACGTGAGATTTTCTTTGGTAATGAAGCTCTAATCGTAGCTGATATGGCTAAGGGAAGTAGCGGAAAACCAGAGTTCACCAACCACAAAATCGTAACTGGTTTAGTATCAGTTGGTTCAATGGAAGACCAAGCGGAAACGAACAGTTATCCTGCTGATGATGTACCAGACCATGGAGTTAAAAAAGGTGCTACCTTACTTCAAGGAGAAATGGTATTTATTCAAACAGACCAAGCACTTAA,P008FL3BP10_S33_L001_R1_001,urn:local:.:1cvzc-…	M00212:125:000000000-JJPTF:1:1102:10110:2514 1:N:0:AGGCAGAA+CTCTCTAT,Mon Jun 27 16:10:21 EDT 2022,,,,GCTATCTTTCAGAAGCTCCGTGTCAAGCAATTTTTGGGCCTTCTCTGCACGTTTAGCAAGTCGTTCGTTAGCTTGTTCCAGTTGCTCTTTTTGACGCTGTAAGCTCAAGTTATGGTTGATGTAAGCAATTTGCTGTGCGTGTCGTCCAAGTTTGCCTTGCGTATTAAGCTCGATTAGTTTAGCCAGTCCGTCGCCAAGAATTTCATCAGCTACAAGATTATACTTGTATTTTTTATTTGTGTTTCGTACGT,P008FL3BP20_S40_L001_R1_001,urn:local:.:1kidv-…
146	M00212:125:000000000-JJPTF:1:1101:20158:21091 2:N:0:AGGCAGAA+GCGTAAGA: TTAGCAGGGGCTTTAGTGGCGCTTTTTTTT-ATGCCAACGGC-GG-TTTTT---TCAG-CG-AA-GGG-C	1	0	0	0	0	0	0	M00212:125:000000000-JJPTF:1:2107:19874:27967 1:N:0:AGGCAGAA+CTCTCTAT (reversed): TT-AG-------------TGGCGATTTTTTTT---ATGCCAACGGCG-G-T-TT-TT-GCAG-C-G--G-AGGGC	0	0	0	1	0	0	0										M00212:125:000000000-JJPTF:1:1102:21999:3202 1:N:0:AGGCAGAA+GCGTAAGA,Mon Jun 27 16:07:31 EDT 2022,,,,GCTTAATGGCTTCAATAATATTATTGCCAGCATTTATTAGAATTTCATCACTTACAGTTACATTCTTTCTTGAAAATAGTTCGTTCTCGATCTTTATAAAGTGCATTGCTTTAGCTAAAAATTGAGCTGATGACTCATAATATAATGTTTCTAGTTCATCATCTGAAAGCTGTGTTAAGTCGTCATTAGCAAAAGTTGTAAGTTTTCGCTTAATTTCTTTGCCATTGTCATCTTCTTCTACGTAGTAACG,P008FL3BP10_S33_L001_R1_001,urn:local:.:1cvzd-e…	M00212:125:000000000-JJPTF:1:1102:14697:2520 1:N:0:AGGCAGAA+CTCTCTAT,Mon Jun 27 16:10:21 EDT 2022,,,,GCTCATGATTTTCTAGCATGTAAAGCAAGCCGAACGACCTATCGTTGTAAAATTCTTCTTCTGATTTGAAACGTTCAACAAGTTTATCATAAAGTCCATCTCGTTTAAGTCCGCCAGAAGTGATATAAATACTTTGCCAGTTATCTTGTTTTTGACGTGAACCTTTATTAAC,P008FL3BP20_S40_L001_R1_001,urn:local:.:1kidw-ezqo2pp
147	M00212:125:000000000-JJPTF:1:1111:8370:14247 1:N:0:AGGCAGAA+GCGTAAGA (reversed): TTAGCAGGGGCTTTAGTGGCGCTTTTTTTT-ATGCCAACGGC-GG-TTTTT---GCAG-CG-AA-GGG-C	1	0	0	0	0	0	0	M00212:125:000000000-JJPTF:1:2101:22001:11524 1:N:0:AGGCAGAA+CTCTCTAT (reversed): TT-AGCAGGGG-CTTTAGTGGCGCTTTTTTTT---ATGCCAACGGCG-G-T-TT-TT-GCAG-C-G--A-AGGGC	1	0	0	0	0	0	0										M00212:125:000000000-JJPTF:1:1102:16024:3210 1:N:0:AGGCAGAA+GCGTAAGA,Mon Jun 27 16:07:31 EDT 2022,,,,GTATTTGTGGGGTCAAGTTTTAGAGCTTCACGTAAGTTTTTAGCTTCTCCTCTAAGCCCTGACATTGCGGTATTAACGC,P008FL3BP10_S33_L001_R1_001,urn:local:.:1cvze-ezqnplo	M00212:125:000000000-JJPTF:1:1102:11083:2520 1:N:0:AGGCAGAA+CTCTCTAT,Mon Jun 27 16:10:21 EDT 2022,,,,TTATAAAGTGCATTGCTTTAGCTAAAAATTGAGCTGATGACTCATAATATAATGTTTCTAGTTCATCATCTGAAAGCTGTGTTAAGTCGTCATTAGCAAAAGTTGTAAGTTTTCGCTTAATTTCTTTGCCATTGTCATCTTCTTCTACGTAGTAACGCTTCATCTATTCATTCCTCTAATTTCAAATTTTTCAATAATATACCGTTTAGAACCAAGTTCAAAGCTGACTAGATAATTATTAAAAGGGTCTT,P008FL3BP20_S40_L001_R1_001,urn:local:.:1kidx-…
148	M00212:125:000000000-JJPTF:1:2106:14103:20220 2:N:0:AGGCAGAA+GCGTAAGA (reversed): TTAG------------TGGCGATTTTTTTT-ATGCCAACGGC-GG-TTTTT---GCAG-CG-GA-GGG-C	0	0	0	1	0	0	0	M00212:125:000000000-JJPTF:1:2108:7763:25354 1:N:0:AGGCAGAA+CTCTCTAT (reversed): TT-AGCAGGGG-CTTTAGTGGCGCTTTTTTTT---ATGCCAACGGCG-G-T-TT-TT-GCAG-C-G--A-AGGGC	1	0	0	0	0	0	0										M00212:125:000000000-JJPTF:1:1102:13226:3211 1:N:0:AGGCAGAA+GCGTAAGA,Mon Jun 27 16:07:31 EDT 2022,,,,TTACAGCAGTATGGTTCATTCAATGAAGCTGTTTCAGCTGGTGCTGTCTCAATGGATATGCTCGATAAGGCTATGCAAAAAGCAGCAGACGGTTCAAGCGGTGCTACAAAAACCATAAGGGATACTTGGTCTGGTTTTAATGAAGACTTATCGCAAGCCTTACTTCCTACAC,P008FL3BP10_S33_L001_R1_001,urn:local:.:1cvzf-ezqnplo	M00212:125:000000000-JJPTF:1:1102:10972:2522 1:N:0:AGGCAGAA+CTCTCTAT,Mon Jun 27 16:10:21 EDT 2022,,,,ATATAATAGCTTTTGGTTATGAAAAAATAGAAGAAGATATGTACAGACACGGACACACACCTATATTG,P008FL3BP20_S40_L001_R1_001,urn:local:.:1kidy-ezqo2pp
149	M00212:125:000000000-JJPTF:1:2108:24159:10102 1:N:0:AGGCAGAA+GCGTAAGA (reversed): TTAG------------TGGCGCTTTTTTTT-ATGCCAACGGC-GG-TTTTT---GCAG-CG-AA-GGG-C	0	0	0	0	0	0	0	M00212:125:000000000-JJPTF:1:2107:27478:16197 1:N:0:AGGCAGAA+CTCTCTAT (reversed): TT-AGCAGGGG-CTTTAGTGGCGCTTTTTTTT---ATGCCAACGGCG-G-T-TT-TT-GCAG-C-G--A-AGGGC	1	0	0	0	0	0	0										M00212:125:000000000-JJPTF:1:1102:13005:3212 1:N:0:AGGCAGAA+GCGTAAGA,Mon Jun 27 16:07:31 EDT 2022,,,,AGATACTTTAATACCTGCATTGTATACCAACCTGCAAGCTCTTCGTAGTTAAAATTATGTTTAAAGTATTCGTTAAGTTCCACACCGTATTCATT,P008FL3BP10_S33_L001_R1_001,urn:local:.:1cvzg-ezqnplo	M00212:125:000000000-JJPTF:1:1102:19049:2533 1:N:0:AGGCAGAA+CTCTCTAT,Mon Jun 27 16:10:21 EDT 2022,,,,GTTGATATCATTATCAGGTACTATATTATAGCTCTTGAGTATCTCAATGCTTTGTTCTTTTCTTGCTTTGCTTTTACCTTTGATTAAGTGATAACCACACCACATTGAATTACTTATATCAACATAGCCAATATTATGA,P008FL3BP20_S40_L001_R1_001,urn:local:.:1kidz-ezqo2pp
150	M00212:125:000000000-JJPTF:1:1103:21103:7784 2:N:0:AGGCAGAA+GCGTAAGA: TTAGCAGGGGCTTTAGTGGCGCTTTTTTTT-ATGCCAACGGC-GG-TTTTT---TGAG-CG-GA-GGG-G	1	0	0	0	0	1	0	M00212:125:000000000-JJPTF:1:2106:17825:9671 2:N:0:AGGCAGAA+CTCTCTAT (reversed): TT-AGCAGGGG-CTTTAGTGGCGATTTTTTTT---ATGCCAACGGCG-G-T-TT-TT-GCAG-C-G--G-AGGGC	0	0	0	0	0	0	1										M00212:125:000000000-JJPTF:1:1102:20336:3214 1:N:0:AGGCAGAA+GCGTAAGA,Mon Jun 27 16:07:31 EDT 2022,,,,TTGTTTTTCCTACTGTTGAAAAAGTATTTATCCCTAATGATAATAGTAGTCAATCACAAACTAAACAAGACTTATTTGGTGGTTCTGAACCAATTGAAGTTAACACGGAAGATCTACCTTTCTAGAAAGTCGGTTAAATGTACACAGCAGAAGAGAGAGAGCAAATCATCGACATCGTGGATAAAATGAGCTTACTAAGACAAGACTTTGACGGAGCTTTCACTTGGATAAAGGAAAACGTGGCAATGCC,P008FL3BP10_S33_L001_R1_001,urn:local:.:1cvzh-e…	M00212:125:000000000-JJPTF:1:1102:17184:2540 1:N:0:AGGCAGAA+CTCTCTAT,Mon Jun 27 16:10:21 EDT 2022,,,,ATCCTTAATTGGCGATTTAACCGCTGTGTCGTTCGTTTGTGAGTTAGAGGGTAAAACTTACAGTTATACGCTAACTTTCTCTGTACGGTCTCAATA,P008FL3BP20_S40_L001_R1_001,urn:local:.:1kie0-ezqo2pp
151	M00212:125:000000000-JJPTF:1:1107:19564:26154 2:N:0:AGGCAGAA+GCGTAAGA: TTAGCAGGGGCTTTAGTGGCGCTTTTTTTT-ATGCCAACGGC-GG-GTTTT---GCCG-CG-AA-GAG-G	1	0	0	0	0	0	0	M00212:125:000000000-JJPTF:1:1106:19745:5144 1:N:0:AGGCAGAA+CTCTCTAT: TT-AGCAGGGG-CTTTAGTGGCGCTTTTTTTT---ATGCCAACGGCG-G-T-TT-TT-GCAG-C-G--A-AGGGC	1	0	0	0	0	0	0										M00212:125:000000000-JJPTF:1:1102:20134:3215 1:N:0:AGGCAGAA+GCGTAAGA,Mon Jun 27 16:07:31 EDT 2022,,,,TAGTTGACAGAATTAGCCTTTAAAGCTACCGTTTCATTTGATAGTTCAAAATATCTACCGCCAGCAATAATTGAAGTATTAGTATATTGTACATTAAGAGCTGTAT,P008FL3BP10_S33_L001_R1_001,urn:local:.:1cvzi-ezqnplp	M00212:125:000000000-JJPTF:1:1102:12799:2541 1:N:0:AGGCAGAA+CTCTCTAT,Mon Jun 27 16:10:21 EDT 2022,,,,TTATAAATTTTTCCGTTTTCAAAGACTATTAAATCATCTATTTTTTTGTATCTCATTTTTATCTCTCTTTCATTC,P008FL3BP20_S40_L001_R1_001,urn:local:.:1kie1-ezqo2pp
152	M00212:125:000000000-JJPTF:1:1114:20527:4438 2:N:0:AGGCAGAA+GCGTAAGA (reversed): TTAGCAGGGGCTTTAGTGGCGCTTTTTTTT-ATGCCGACGGC-GG-TTTTT---GCAG-CG-AA-GGG-C	1	0	0	0	0	0	0	M00212:125:000000000-JJPTF:1:2114:3106:9851 1:N:0:AGGCAGAA+CTCTCTAT (reversed): TT-AG-------------TGGCGATTTTTTTT---ATGCCAACGGCG-G-T-TT-TT-GCAG-C-G--G-AGGGC	0	0	0	1	0	0	0										M00212:125:000000000-JJPTF:1:1102:17499:3217 1:N:0:AGGCAGAA+GCGTAAGA,Mon Jun 27 16:07:31 EDT 2022,,,,GGGCATTAGCTATTGAGTATAAAGCACCCATTTTTGTGTATTTGCGTTTCTTACACATAATCTAACCA,P008FL3BP10_S33_L001_R1_001,urn:local:.:1cvzj-ezqnplp	M00212:125:000000000-JJPTF:1:1102:18118:2545 1:N:0:AGGCAGAA+CTCTCTAT,Mon Jun 27 16:10:21 EDT 2022,,,,GCATTAGCTATTGAGTATAAAGCACCCATTTTTGTGTATTTGCGTTTCTTACACATAATCTAACCA,P008FL3BP20_S40_L001_R1_001,urn:local:.:1kie2-ezqo2pp
153	M00212:125:000000000-JJPTF:1:2102:24981:10761 2:N:0:AGGCAGAA+GCGTAAGA: TTAGCAGGGGCTTTAGTGGCGCTTTTTTTT-ATGCCAACGGC-GG-TTTTT---TCAG-CG-AA-AGG-G	1	0	0	0	0	0	0	M00212:125:000000000-JJPTF:1:1101:19313:23373 1:N:0:AGGCAGAA+CTCTCTAT: TT-AG-------------TGGCGATTTTTTTT---ATGCCAACGGCG-G-T-TT-TT-TCAG-C-G--G-GGGGC	0	0	0	1	0	0	0										M00212:125:000000000-JJPTF:1:1102:15912:3219 1:N:0:AGGCAGAA+GCGTAAGA,Mon Jun 27 16:07:31 EDT 2022,,,,ATTGAACACATTTCGTTTTCCAATTACCAGTAGGAGACCAACCCAAGCCATTTGCTGTTCTTTGTTGACCAAGAATGTCTTCTTTAAGTGCTTGGTCTGTTTGAATAAATACCATTTCTCCTTGAAGTAAGGTAGCACCTTTTTTAACTCCATGGTCTGGTACATCATCAGCAGGATAACTGTTCGTTTCCGCTTGGTCTTCCATTGAACCAACTGATACTAAACCAGTTACGATTTTGTGGTTGGTGAA,P008FL3BP10_S33_L001_R1_001,urn:local:.:1cvzk-e…	M00212:125:000000000-JJPTF:1:1102:18632:2545 1:N:0:AGGCAGAA+CTCTCTAT,Mon Jun 27 16:10:21 EDT 2022,,,,CATTGTAAGTAAATTGTTGTACCAATCTATATAAGAATCAAATTCGTTCATAGTCCGTTACTTACGACCCCCTCTAAAATCATCTTGTTATTCTTAGGGTTTCTTTCCCATGT,P008FL3BP20_S40_L001_R1_001,urn:local:.:1kie3-ezqo2pp
154	M00212:125:000000000-JJPTF:1:2110:16235:18811 1:N:0:AGGCAGAA+GCGTAAGA (reversed): TTAGCAGGGGCTTTAGTGGCGCTTTTTTTT-ATGCCAACGGC-GG-TTTTT---GCAG-CG-AA-GGG-C	1	0	0	0	0	0	0	M00212:125:000000000-JJPTF:1:2102:19118:23058 2:N:0:AGGCAGAA+CTCTCTAT (reversed): TT-AGCAGGGG-CTTTAGTGGCGCTTTTTTTT---ATGCCAACGGCG-G-T-TT-TT-GCAG-C-G--A-AGGGC	1	0	0	0	0	0	0										M00212:125:000000000-JJPTF:1:1102:12906:3220 1:N:0:AGGCAGAA+GCGTAAGA,Mon Jun 27 16:07:31 EDT 2022,,,,ATACAGAGAGCTATAAAAATACTTTGGCAGCATTTGGTTTAAGTGGTAATACTAAAC,P008FL3BP10_S33_L001_R1_001,urn:local:.:1cvzl-ezqnplp	M00212:125:000000000-JJPTF:1:1102:14233:2545 1:N:0:AGGCAGAA+CTCTCTAT,Mon Jun 27 16:10:21 EDT 2022,,,,CAACAGATGCTGGTAAAGAAACCGAGGATACTCCGAACACGGCGGTGAAGGTTGGGGATACTGTTAAAGTAAAGTTTAACGTAGATGCTTGGGCCACCGGAGAAGCCCTTCCGGATTGGGTGAAGGGGAACTCTTATAA,P008FL3BP20_S40_L001_R1_001,urn:local:.:1kie4-ezqo2pp
155	M00212:125:000000000-JJPTF:1:1107:18114:27911 2:N:0:AGGCAGAA+GCGTAAGA (reversed): TTAG------------TGGCGATTTTTTTT-ATGCCAACGGC-GG-TTTTT---GCAG-CG-AA-GGG-C	0	1	0	0	0	0	0	M00212:125:000000000-JJPTF:1:2112:11625:20792 1:N:0:AGGCAGAA+CTCTCTAT: TT-AG-------------TGGCGATTTTTTTT---ATGCCAACGGCG-G-T-TT-TT-TGAG-C-G--G-AGGGG	0	0	0	1	0	0	0										M00212:125:000000000-JJPTF:1:1102:11963:3232 1:N:0:AGGCAGAA+GCGTAAGA,Mon Jun 27 16:07:31 EDT 2022,,,,ATATTAAGCCGACAATAACAAGAGATAAAGTCTTTAACTAATACGCTTGTTTCGTCAGCTTTAATACCATTTTTTTCTAGCAATTTAATAGCTATTGAACGGAATAAGATAAGTTTACTATCATAAGCTGTTACTAAAATCGGAATACCACAATAGACC,P008FL3BP10_S33_L001_R1_001,urn:local:.:1cvzm-ezqnplp	M00212:125:000000000-JJPTF:1:1102:15230:2547 1:N:0:AGGCAGAA+CTCTCTAT,Mon Jun 27 16:10:21 EDT 2022,,,,TTTTTATCCTCCGTTTGTTCTTCTTCAACTTCGGGAATACTTACACCATTCTTCTTGATAAGTTTAACCAAACCGGCAAACATAGGGCTGATACTTGCAATTAAATAAATAAATTGACCTACAAAGTATAGCAAACCTACGTTAATTAC,P008FL3BP20_S40_L001_R1_001,urn:local:.:1kie5-ezqo2pp
156	M00212:125:000000000-JJPTF:1:2110:13806:19076 2:N:0:AGGCAGAA+GCGTAAGA (reversed): TTAGCAGGGGCTTTAGTGGCGCTTTTTTTT-ATGCCAACGGC-GG-TTTTT---GCAG-CG-AA-GGG-C	1	0	0	0	0	0	0	M00212:125:000000000-JJPTF:1:2111:20451:4202 1:N:0:AGGCAGAA+CTCTCTAT: TT-AGCAGGGG-CTTTAGTGGCGCTTTTTTTT---ATGCCAACGGCG-G-T-TT-TT-GCAG-C-G--A-AGGGG	1	0	0	0	0	0	0										M00212:125:000000000-JJPTF:1:1102:15319:3236 1:N:0:AGGCAGAA+GCGTAAGA,Mon Jun 27 16:07:31 EDT 2022,,,,TCCTTAATCACTGATGTTACTTTTATAGTTCCACCCTTAGAATCTTTCAAAGTGTCAGGCACTACGATTGTTCCGTCATTATTACCCTTTGTAGCAGTAGTTACATTAGGAATAAC,P008FL3BP10_S33_L001_R1_001,urn:local:.:1cvzn-ezqnplp	M00212:125:000000000-JJPTF:1:1102:14803:2549 1:N:0:AGGCAGAA+CTCTCTAT,Mon Jun 27 16:10:21 EDT 2022,,,,AACCAGATGATTCGTTCTTTGAACCAAGCGTCAACTCCTTCAGGACGTAGCCATTTCCCTTGTTTCACACCGTTTTTTTCCATGAACTCAATCACTTTATC,P008FL3BP20_S40_L001_R1_001,urn:local:.:1kie6-ezqo2pp
157	M00212:125:000000000-JJPTF:1:2108:13488:7504 2:N:0:AGGCAGAA+GCGTAAGA: TTAG------------TGGCGATTTTTTTT-ATGCCAACGGC-GG-TTTTT---TTAG-CG-AA-GGG-G	0	1	0	0	0	0	0	M00212:125:000000000-JJPTF:1:1101:19313:23373 2:N:0:AGGCAGAA+CTCTCTAT (reversed): TT-AG-------------TGGCGATTTTTTTT---ATGCCAACGGCG-G-T-TT-TT-GCAG-C-G--G-AGGGC	0	0	0	1	0	0	0										M00212:125:000000000-JJPTF:1:1102:8827:3255 1:N:0:AGGCAGAA+GCGTAAGA,Mon Jun 27 16:07:31 EDT 2022,,,,GAACTGGAGTTATAAACGCTAAGAGCCCAACTGAGCATACTTTACTTGATGATGTTATTATTAAT,P008FL3BP10_S33_L001_R1_001,urn:local:.:1cvzo-ezqnplp	M00212:125:000000000-JJPTF:1:1102:13809:2551 1:N:0:AGGCAGAA+CTCTCTAT,Mon Jun 27 16:10:21 EDT 2022,,,,AACCCACGCTGTGCGACCGTCTGTGTGATAATTTAACCCTTGTTCATTTTCATAAACTTTGCTGTTAGCTTCAGGATATAC,P008FL3BP20_S40_L001_R1_001,urn:local:.:1kie7-ezqo2pp
158	M00212:125:000000000-JJPTF:1:2114:4251:20955 2:N:0:AGGCAGAA+GCGTAAGA (reversed): TTAGCAGGGGCTTTAGTGGCGCTTTTTTTT-ATGCCAACGGC-GG-TTTTT---GCAG-CG-AA-GGG-C	1	0	0	0	0	0	0	M00212:125:000000000-JJPTF:1:1103:8546:23962 1:N:0:AGGCAGAA+CTCTCTAT: TT-AG-------------TGGCGATTTTTTTT---ATGCCAACGACG-G-T-TT-TT-GCAG-C-G--A-AGGGC	0	1	0	0	0	0	0										M00212:125:000000000-JJPTF:1:1102:18015:3267 1:N:0:AGGCAGAA+GCGTAAGA,Mon Jun 27 16:07:31 EDT 2022,,,,CTTCATAACCATTAATAACAGCGTCCAACATTTTTCCTTTTTCATCAAGAGTGAATGGTTCTTTTTCGCCTTTTTCATAACATTTTCCATTACCGTCTTTAAGATAATGGTTCCAACCATACCGACTGATATAATGGAAAGCTCTATCA,P008FL3BP10_S33_L001_R1_001,urn:local:.:1cvzp-ezqnplp	M00212:125:000000000-JJPTF:1:1102:21030:2555 1:N:0:AGGCAGAA+CTCTCTAT,Mon Jun 27 16:10:21 EDT 2022,,,,ACAGTAGGGTCAATTTTATCTTTTTCAAGTTTTTTGGTATACATA,P008FL3BP20_S40_L001_R1_001,urn:local:.:1kie8-ezqo2pp
159	M00212:125:000000000-JJPTF:1:1114:8457:5104 2:N:0:AGGCAGAA+GCGTAAGA (reversed): TTAGCAGGGGCTTTAGTGGCGCTTTTTTTT-ATGCCAACGGC-GG-TTTTT---GCAG-CG-AA-GGG-C	1	0	0	0	0	0	0	M00212:125:000000000-JJPTF:1:2111:20451:4202 2:N:0:AGGCAGAA+CTCTCTAT (reversed): TT-AGCAGGGG-CTTTAGTGGCGCTTTTTTTT---ATGCCAACGGCG-G-T-TT-TT-GCAG-C-G--A-AGGGC	1	0	0	0	0	0	0										M00212:125:000000000-JJPTF:1:1102:16011:3282 1:N:0:AGGCAGAA+GCGTAAGA,Mon Jun 27 16:07:31 EDT 2022,,,,GTCCCACATATTATATTTTGCTGAATTGAATTTACTAAACATTTCAAGTGTTTCGATGTAGCTATCTTTCAGAAGCTCCGTGTCAAGCAATTTTTGGGCCTTCTCTGCACGTTTAGCAAGTCGTTCGTTAGCTTGTTCCAGTTGCTCTTTTTGACGCTGTAAGCTCAAGTT,P008FL3BP10_S33_L001_R1_001,urn:local:.:1cvzq-ezqnplp	M00212:125:000000000-JJPTF:1:1102:16463:2561 1:N:0:AGGCAGAA+CTCTCTAT,Mon Jun 27 16:10:21 EDT 2022,,,,TGTTTAGTAAATTCAATTCAGCAAAATATAATATGTGGGACGAACCAGAAACTCCTGATAAAGTGATTGAGTTCATGGAAAAAAACGGTGTGAAACAAGGGAAATGGCTACGTCCTGAAGGAGTTGACGCTTGGTTCAAAGAACGAATCATCTGGTTCAAAAATAAATTGAAAGAAAAATAATTAACAATAAAAACTTTTTGCTTGACGGCTTAGAGTTTTTTTGCTATAATTGCTCTAACGAATGAAAGA,P008FL3BP20_S40_L001_R1_001,urn:local:.:1kie9-…
160	M00212:125:000000000-JJPTF:1:1106:16275:12822 2:N:0:AGGCAGAA+GCGTAAGA: TTAG------------TGGCGCTTTTTTTT-ATGCCAACGGC-GG-TTTTT---TGAG-CG-GG-GGG-G	0	0	1	0	0	0	0	M00212:125:000000000-JJPTF:1:1110:12497:7274 1:N:0:AGGCAGAA+CTCTCTAT: TT-AG-------------TGGCGATTTTTTTT---ATGCCAACGGCG-G-T-TT-TT-TCAG-C-G--G-AGGGG	0	0	0	1	0	0	0										M00212:125:000000000-JJPTF:1:1102:15552:3289 1:N:0:AGGCAGAA+GCGTAAGA,Mon Jun 27 16:07:31 EDT 2022,,,,CCTAAAAAGTGCGTTCGGTTCGGTAATTGGAATTATTGGTAACCTTATAAAATCTTTTGCTGGAGTTGATGAATCTACTTCAAAAAATTCGACTTCTGTTGAAAATGTAGCAAACACAATATCTTCACTTGCTAATAAGTTCGCTGATATCACGAAAAAAATTGCTGACTTCATTGGTAAAATTAGTAAAAGCAAGGAAGCAATGGATGCTATAAAAGTAGCTTTAGTTGCTTTAGCTGGTGCTTTCGTTG,P008FL3BP10_S33_L001_R1_001,urn:local:.:1cvzr-…	M00212:125:000000000-JJPTF:1:1102:17212:2563 1:N:0:AGGCAGAA+CTCTCTAT,Mon Jun 27 16:10:21 EDT 2022,,,,CCTTAAAGGTGTCGCACAGGCTTATGGTCAGATGTCAGCTTCTGGAAAAGTTACTGCTGAAAATATTAATCAGTTGACAGATAAC,P008FL3BP20_S40_L001_R1_001,urn:local:.:1kiea-ezqo2pp
161	M00212:125:000000000-JJPTF:1:1109:21334:15629 1:N:0:AGGCAGAA+GCGTAAGA: TTAG------------TGGCGCTTTTTTTT-ATGCCAACGGC-GG-TTTTT---GCAG-CG-AA-GGG-C	0	0	0	0	0	0	0	M00212:125:000000000-JJPTF:1:1101:25056:11615 1:N:0:AGGCAGAA+CTCTCTAT: TT-AGCAGGGG-CTTTAGTGGCGCTTTTTTTT---ATGCCAACGGCG-G-T-TT-TT-TCAG-C-G--A-AGGGC	1	0	0	0	0	0	0										M00212:125:000000000-JJPTF:1:1102:10450:3294 1:N:0:AGGCAGAA+GCGTAAGA,Mon Jun 27 16:07:31 EDT 2022,,,,GTACAATGCAAGCGGGATCTATGACCAATATACCTATAAAACTCAAGTGGCTTCAGCGATAGCCCAGGGCAAACGTGCGCATACTTATATATGGTACGACACGTTCGGCAGCATGGATATTGCAAAAATTACAATGGATTATTTCCTTCCACGTATAC,P008FL3BP10_S33_L001_R1_001,urn:local:.:1cvzs-ezqnplp	M00212:125:000000000-JJPTF:1:1102:16020:2568 1:N:0:AGGCAGAA+CTCTCTAT,Mon Jun 27 16:10:21 EDT 2022,,,,GGTCATAGATCCCGCTTGCATTGTACCCTCCAATTTGGGCGCTAGCGAACTTATCATGAGCATACCCAAATCTGCCTTGTTCTCCCTGGTAGATCGCCCAGTCAACACCTTGGTCGCCCTTCGCTGCAAAAACCGCCGTTGGCATAAAAAAAAGCGCCACTAAAGCCCCTGCTAAAGCCCCTGCTAAAATCTTTTTTTTCATTCTTTTTTACCCTCCGTTTGTTCTTCTTCAACTTCGGGAATACTTACA,P008FL3BP20_S40_L001_R1_001,urn:local:.:1kieb-e…
162	M00212:125:000000000-JJPTF:1:1109:26828:21079 1:N:0:AGGCAGAA+GCGTAAGA (reversed): TTAG------------TGGCGCTTTTTTTT-ATGCCAACGGC-GG-TTTTT---GCAG-CG-GA-GGG-C	0	0	1	0	0	0	0	M00212:125:000000000-JJPTF:1:1101:22962:22039 2:N:0:AGGCAGAA+CTCTCTAT (reversed): TT-AGCAGGGG-CTTTAGTGGCGCTTTTTTTT---ATGCCAACGGCG-G-T-TT-TT-GCAG-C-G--A-AGGGC	1	0	0	0	0	0	0										M00212:125:000000000-JJPTF:1:1102:13689:3299 1:N:0:AGGCAGAA+GCGTAAGA,Mon Jun 27 16:07:31 EDT 2022,,,,GTGCTGGTCAAGATGTTTCTAATTTAGCACGAGCAATCAGACGAGAATTTGACCTAGGGAGGGCTTAATGGTAAGACAGTATAAAATACATACCAACTTAGACGGAACAGACGATAAAGTTTGGGACGTAACAAATGGAAAAGTTAGATTTTACCAGCCCTCTAATTTAGGG,P008FL3BP10_S33_L001_R1_001,urn:local:.:1cvzt-ezqnplp	M00212:125:000000000-JJPTF:1:1102:11285:2569 1:N:0:AGGCAGAA+CTCTCTAT,Mon Jun 27 16:10:21 EDT 2022,,,,GTGGCTAAAACTAATGAGGAACTAAGAAAAATATCTAAACGATTAAATCAAGATAGTATAAATAAATTCAAAAAAGAAAGAAATGGAATTAAGTCTTGACAAATGTAAAATAATTTGATATCATGATATAAGAAAAGGAGAATAG,P008FL3BP20_S40_L001_R1_001,urn:local:.:1kiec-ezqo2pp
163	M00212:125:000000000-JJPTF:1:1114:8457:5104 1:N:0:AGGCAGAA+GCGTAAGA: TTAGCAGGGGCTTTAGTGGCGCTTTTTTTT-ATGCCAACGGC-GG-TTTTT---GCAG-GG-AA-GGG-C	1	0	0	0	0	0	0	M00212:125:000000000-JJPTF:1:2107:18376:15500 2:N:0:AGGCAGAA+CTCTCTAT (reversed): TT-AG-------------TGGCGATTTTTTTT---ATGCCAACGGCG-G-T-TT-TT-GCAG-C-G--G-AGGGC	0	0	0	1	0	0	0										M00212:125:000000000-JJPTF:1:1102:11616:3302 1:N:0:AGGCAGAA+GCGTAAGA,Mon Jun 27 16:07:31 EDT 2022,,,,TAATGAAGCAAGTGGTAAAACTAAAAAAAATAAAGTTTATTTTGGTTATGTTTTTAACACTTTAGCAA,P008FL3BP10_S33_L001_R1_001,urn:local:.:1cvzu-ezqnplp	M00212:125:000000000-JJPTF:1:1102:17864:2570 1:N:0:AGGCAGAA+CTCTCTAT,Mon Jun 27 16:10:21 EDT 2022,,,,CCGCTAAATACACCTGAAATTCTTGACCAAGCACTTGAAGCAAAGCCACCAATTGCACTAAACACTCCACTAACGACACTACGAACCGAATTGAATATGCCACTAAAGAAACCAGCTACTGCACTCCATATTGACTGAACTACTCCCCAAGCACTAGAAGCAAAACTACCGATTGCGCTGAAAACGCTAGATACAACTCCACTTACAGCATTAAATATTCCACCAAAGAAGCCAGCTACTGCACTCCATA,P008FL3BP20_S40_L001_R1_001,urn:local:.:1kied-e…
164	M00212:125:000000000-JJPTF:1:2109:22056:5698 1:N:0:AGGCAGAA+GCGTAAGA (reversed): TTAG------------TGGCGCTTTTTTTT-ATGCCAACGGC-GG-TTTTT---GCAG-CG-GA-GGG-C	0	0	1	0	0	0	0	M00212:125:000000000-JJPTF:1:2107:23269:25269 1:N:0:AGGCAGAA+CTCTCTAT: TT-AGCAGGGG-CTTTAGTGGCGCTTTTTTTT---ATGCCAACGGCG-G-T-TT-TT-ACAG-C-G--A-AGGGC	1	0	0	0	0	0	0										M00212:125:000000000-JJPTF:1:1102:20742:3311 1:N:0:AGGCAGAA+GCGTAAGA,Mon Jun 27 16:07:31 EDT 2022,,,,GTAGTGTTGGTTCGAGTCCAGCTATCCTGATGAGTGGTGTATAGTCCATAGACGAAGTGCTAAGCTATTGCGCAGTACCTTGGTGAAACTATACTTAATCATATTGTGGGCAACTGTGCATGGTTGCTAAGGTATGAGGTAAGAG,P008FL3BP10_S33_L001_R1_001,urn:local:.:1cvzv-ezqnplp	M00212:125:000000000-JJPTF:1:1102:19880:2570 1:N:0:AGGCAGAA+CTCTCTAT,Mon Jun 27 16:10:21 EDT 2022,,,,GTTTTATAACTTTTCTGATAGAACCGACAGCACTCCATTATATTATGCAGGTAAAGCAAATGAATTAAACGGAAATAAAAAATTTGCACTTGAAGTCAAAAAAGATAGTGAAGAATATAAAGCCTTGCTAACT,P008FL3BP20_S40_L001_R1_001,urn:local:.:1kiee-ezqo2pp
165	M00212:125:000000000-JJPTF:1:2112:12754:24073 1:N:0:AGGCAGAA+GCGTAAGA: TTAG------------TGGCGCTTTTTTTT-ATGCCAACGGC-GG-TTTTT---GCAG-CG-GA-GGG-C	0	0	1	0	0	0	0	M00212:125:000000000-JJPTF:1:1103:17286:16053 1:N:0:AGGCAGAA+CTCTCTAT: TT-AGCAGGGG-CTTTAGTGGCGCTTTTTTTT---ATGCCAACGGCG-G-T-TT-TT-GCAG-C-G--A-AGGGC	1	0	0	0	0	0	0										M00212:125:000000000-JJPTF:1:1102:19841:3318 1:N:0:AGGCAGAA+GCGTAAGA,Mon Jun 27 16:07:31 EDT 2022,,,,GTAATAGTCCCCGGCATGATAACTCATTTTCAACATAAGGGTTTCCACTCGACTCCTTATAAATAACATCAAGCCATTTACCAGCACTTACTCCTGTCTTGCTTGCCATATAATTCGCAGCTATTTCTGGACTTACGCTAGACCAATCCGCCCCAACATTGCCATTAATTGCTTCGTTTGGTACAGCTCCCTCATTTTCATCTTTTCCACTAACTTCTTGCGTCCTTTCGGTGTCAAGTTGTTCAGTTGC,P008FL3BP10_S33_L001_R1_001,urn:local:.:1cvzw-e…	M00212:125:000000000-JJPTF:1:1102:18761:2575 1:N:0:AGGCAGAA+CTCTCTAT,Mon Jun 27 16:10:21 EDT 2022,,,,AGATACTGTTATGCAAATGAACCCCTCATTACAGCAGTATGGTTCATTCAATGAAGCTGTTTCAGCTGGTGCTGTCTCAATGGATATGCTCGATAAGGCTATGCAAAAAGCAGCAGACGGTTCAAGCG,P008FL3BP20_S40_L001_R1_001,urn:local:.:1kief-ezqo2pp
166	M00212:125:000000000-JJPTF:1:2102:14626:10063 2:N:0:AGGCAGAA+GCGTAAGA (reversed): TTAGCAGGGGCTTTAGTGGCGCTTTTTTTT-ATGCCAACGGC-GG-TTTTT---GCAG-CG-AA-GGG-C	1	0	0	0	0	0	0	M00212:125:000000000-JJPTF:1:1103:17286:16053 2:N:0:AGGCAGAA+CTCTCTAT (reversed): TT-AGCAGGGG-CTTTAGTGGCGCTTTTTTTT---ATGCCAACGGCG-G-T-TT-TT-GCAG-C-G--A-AGGGC	1	0	0	0	0	0	0										M00212:125:000000000-JJPTF:1:1102:10269:3320 1:N:0:AGGCAGAA+GCGTAAGA,Mon Jun 27 16:07:31 EDT 2022,,,,GTTATGAAGTTATTGTTCCTAAATTTAAGTTTTATAACTTTTCTGATAGAACC,P008FL3BP10_S33_L001_R1_001,urn:local:.:1cvzx-ezqnplp	M00212:125:000000000-JJPTF:1:1102:17073:2579 1:N:0:AGGCAGAA+CTCTCTAT,Mon Jun 27 16:10:21 EDT 2022,,,,AACTTAGCCAGTTCTTTGGCATAGTCTAGAGCCTTGTTATGGTCTTTGTCGTAGTTCTCGCCCTCTTTCTTGCCAGCTCTTACTAGATACTTTAATACCTGCATTGTATACCAACCTGCAAGC,P008FL3BP20_S40_L001_R1_001,urn:local:.:1kieg-ezqo2pp
167	M00212:125:000000000-JJPTF:1:1109:18107:3602 2:N:0:AGGCAGAA+GCGTAAGA (reversed): TTAG------------TGGCGCTTTTTTTT-ATGCCAACGGC-GG-TTTGT---GCAG-CG-GA-AGG-C	0	0	1	0	0	0	0	M00212:125:000000000-JJPTF:1:1103:21256:20509 1:N:0:AGGCAGAA+CTCTCTAT: TT-AGCAGGGG-CTTTAGTGGCGCTTTTTTTT---ATGCCAACGGCG-G-T-TT-TT-GCAG-C-G--A-AGGGC	1	0	0	0	0	0	0										M00212:125:000000000-JJPTF:1:1102:19988:3328 1:N:0:AGGCAGAA+GCGTAAGA,Mon Jun 27 16:07:31 EDT 2022,,,,AGCCTATACATTGTTAATACAAACGCAAAATCATTATTTGCTTCTTCTAGCGTGTCGCTTGTTTTATAATAATCTCCGTCTATTGCGCTATACCAAATCTCATATTTCATGCCATGCTCTTTTCTATGTTTTAATTGCTTACCTGCTTAATGGCTTCAATAATATTATTGCCAGCATTTATTAGAATTTCAT,P008FL3BP10_S33_L001_R1_001,urn:local:.:1cvzy-ezqnplp	M00212:125:000000000-JJPTF:1:1102:13969:2581 1:N:0:AGGCAGAA+CTCTCTAT,Mon Jun 27 16:10:21 EDT 2022,,,,GGTTAAAGTTGGTATGACTATTGAGGGCTTAGAGCATATTGAGTATTTGCCTGTAATGGAC,P008FL3BP20_S40_L001_R1_001,urn:local:.:1kieh-ezqo2pp
168	M00212:125:000000000-JJPTF:1:1109:4732:18765 2:N:0:AGGCAGAA+GCGTAAGA (reversed): TTAG------------TGGCGATTTTTTTT-ATGCCAACGGC-GG-TTTTT---GCAG-CG-AA-GGG-C	0	1	0	0	0	0	0	M00212:125:000000000-JJPTF:1:1102:10272:26520 1:N:0:AGGCAGAA+CTCTCTAT (reversed): TT-AG-------------TGGCGATTTTTTTT---ATGCCAACGGCG-G-T-TT-TT-GCAG-C-G--G-AGGGC	0	0	0	1	0	0	0										M00212:125:000000000-JJPTF:1:1102:22346:3336 1:N:0:AGGCAGAA+GCGTAAGA,Mon Jun 27 16:07:31 EDT 2022,,,,TTTTCATCTTTTCCACTAACTTCTTGCGTCCTTTCGGTGTCAAGTTGTTCAGTTGCCTTATCATGTTCTCTTGCGATTCTGTCAGCTTCGGCTCGTTTTTCAGCTTCAACTCTTCGTTTATTTTCTTCACTAATTCGTTGTTCTTCAAGTGCTTTCTCCTTAGCTTGCCTTATATGCTCATATTTTGCTTTCTCTTGCGTTTTAAACTCTTGTTGATATAATTGTGCCACAATATCATTAAAGTTGTTATT,P008FL3BP10_S33_L001_R1_001,urn:local:.:1cvzz-…	M00212:125:000000000-JJPTF:1:1102:10278:2587 1:N:0:AGGCAGAA+CTCTCTAT,Mon Jun 27 16:10:21 EDT 2022,,,,GCTTTAGCTGGTGCTTTCGTTGCTATGAAAGTTATCAACGGAATCATTAAGGCTTATGAGACATACAATAAGATTGTTGAAGCTGGTACAATTATACAA,P008FL3BP20_S40_L001_R1_001,urn:local:.:1kiei-ezqo2pp
169	M00212:125:000000000-JJPTF:1:2107:17510:10095 1:N:0:AGGCAGAA+GCGTAAGA: TTAGCAGGGGCTTTAGTGGCGCTTTTTTTT-ATGCCAACGGC-GG-TTTTT---GCAG-CG-AA-GGG-C	1	0	0	0	0	0	0	M00212:125:000000000-JJPTF:1:1107:19095:9241 2:N:0:AGGCAGAA+CTCTCTAT (reversed): TT-AGCAGGGG-CTTTAGTGGCGCTTTTTTTT---ATGCCAACGGCG-G-T-TT-TT-GCAG-C-G--A-AGGGC	1	0	0	0	0	0	0										M00212:125:000000000-JJPTF:1:1102:19256:3340 1:N:0:AGGCAGAA+GCGTAAGA,Mon Jun 27 16:07:31 EDT 2022,,,,GCTCAAGCTCACCCAGTTGGCTCGGTAGTCTCAAATAACTCAAATTTATCATCAGGATATTCTACCGGAACATGGGAAAATATCGGTTCAGCAGTAATT,P008FL3BP10_S33_L001_R1_001,urn:local:.:1cw00-ezqnplq	M00212:125:000000000-JJPTF:1:1102:17058:2587 1:N:0:AGGCAGAA+CTCTCTAT,Mon Jun 27 16:10:21 EDT 2022,,,,ATTTAATGCTGTAAGTGGAGTTGTATCTAGCGTTTTCAGCGCAATCGGTAGTTTTGCTTCTAGTGCTTGGGGAGTAGTTCAGTCAATATGG,P008FL3BP20_S40_L001_R1_001,urn:local:.:1kiej-ezqo2pp
170	M00212:125:000000000-JJPTF:1:2104:11314:2046 2:N:0:AGGCAGAA+GCGTAAGA (reversed): TTAG------------TGGCGCTTTTTTTT-ATGCCAACGGC-GG-TTTTT---GCAG-CG-AA-GGG-C	0	0	0	0	0	0	0	M00212:125:000000000-JJPTF:1:1107:16688:24349 2:N:0:AGGCAGAA+CTCTCTAT (reversed): TT-AGCAGGGG-CTTTAGTGGCGATTTTTTTT---ATGCCAACGGCG-G-T-TT-TT-GCAG-C-G--A-AGGGC	0	0	0	0	1	0	0										M00212:125:000000000-JJPTF:1:1102:20189:3344 1:N:0:AGGCAGAA+GCGTAAGA,Mon Jun 27 16:07:31 EDT 2022,,,,CCACTAACGACACTACGAACCGAATTGAATATGCCACTAAAGAAACCAGCTACTGCACTCCATATTGACTGAACTACTCCCCAAGCACTAGAAGCAAAACTACCGATTGCGCTGAAAACGCTAGATACAACTCCACTTACAGCATTAAATATTCCACCAAAGAAGCCAGCTACTGCACTCCATACGCTAACCAGTACATCCCAAGCTGAACTAGCAAAGCCACCAATAGCGCTAAATACTGTAGAAACTA,P008FL3BP10_S33_L001_R1_001,urn:local:.:1cw01-e…	M00212:125:000000000-JJPTF:1:1102:17863:2590 1:N:0:AGGCAGAA+CTCTCTAT,Mon Jun 27 16:10:21 EDT 2022,,,,CAATTGGTGGTTATCCGTATGGCGGTAGAAAATTTAGATTATTAGAGCTTTCAATTACTGATAACCCAGTTTTAGATAAAGCGAAGATAATTTCAAGAAAGGCTAAAAATGACAATTAAAAACTTTAAATTCTTTAGTCCAAATGGGACAGAGTTTCCAGTCGGTTCTAATAATGACGGAAAGCTATAAAAGATGTTGACAGGAATGGAC,P008FL3BP20_S40_L001_R1_001,urn:local:.:1kiek-ezqo2pp
171	M00212:125:000000000-JJPTF:1:2107:17510:10095 2:N:0:AGGCAGAA+GCGTAAGA (reversed): TTAGCAGGGGCTTTAGTGGCGCTTTTTTTT-ATGCCAACGGC-GG-TTTTT---GCAG-CG-AA-GGG-C	1	0	0	0	0	0	0	M00212:125:000000000-JJPTF:1:1107:14308:13510 1:N:0:AGGCAGAA+CTCTCTAT (reversed): TT-AG-------------TGGCGATTTTTTTT---ATGCCAACGACG-G-T-TT-TT-GCAG-C-G--A-AGGGC	0	1	0	0	0	0	0										M00212:125:000000000-JJPTF:1:1102:21947:3345 1:N:0:AGGCAGAA+GCGTAAGA,Mon Jun 27 16:07:31 EDT 2022,,,,CTTTCAAAGTGTCAGGCACTACGATTGTTCCGTCATTATTACCCTTTGTAGCAGTAGTTACATTAGGAATAACAGGAGCTACAAGTGTAATTGCACCAGCTAGAACTGTATCAGGTTGCAT,P008FL3BP10_S33_L001_R1_001,urn:local:.:1cw02-ezqnplq	M00212:125:000000000-JJPTF:1:1102:21255:2591 1:N:0:AGGCAGAA+CTCTCTAT,Mon Jun 27 16:10:21 EDT 2022,,,,TATTAATAATAATGCCGTTTTCTTTGTTGTATTCCAACATTTTATTTAAATAATACATTTATTCAAACCCTTTCGGCACTTCAATTTTTGGTGTTTCGTACTTACTTAGTTTATAGTCATCAAGTTCTTCGATTTTAGCTTTAAGGTCATGAGCGCTTGATTCTTCCTGTTGCAATCTCCGCCATTCAGTAGGGTTATAAAGTTCAGGGTTTCCGGCCTTAGCAACCATCATCGCTACCAAGCTATCTTTA,P008FL3BP20_S40_L001_R1_001,urn:local:.:1kiel-…
172	M00212:125:000000000-JJPTF:1:2108:4621:18388 2:N:0:AGGCAGAA+GCGTAAGA (reversed): TTAG------------TGGCGATTTTTTTT-ATGCCAACGGC-GG-TTTTT---GCAG-CG-AA-GGG-C	0	1	0	0	0	0	0	M00212:125:000000000-JJPTF:1:1113:14928:23627 2:N:0:AGGCAGAA+CTCTCTAT (reversed): TT-AGCAGGGG-CTTTAGTGGCGCTTTTTTTT---ATGCCAACGGCG-G-T-TT-TT-GCAG-C-G--A-AGGGC	1	0	0	0	0	0	0										M00212:125:000000000-JJPTF:1:1102:10060:3349 1:N:0:AGGCAGAA+GCGTAAGA,Mon Jun 27 16:07:31 EDT 2022,,,,GTATATCCTGAAGCTAACAGCAAAGTTTATGAAAATGAACAAGGGTTAAATTATCACACAGACGGTCGCACAGCGTGGGTTAAAGTTGGTATGACTATTGAGGGCTTAGAGCATATTGAGTATTTGCCTGTAATGGACTATCGCAATCAATCTATCCCAGTTGAAAAACTGACTTCTATGGACGTAAATAAAGCCATTCAGCGTGGACTAGTTAAAGCAATTGCACGTCATGGTTTAGGGCTATACATCTA,P008FL3BP10_S33_L001_R1_001,urn:local:.:1cw03-…	M00212:125:000000000-JJPTF:1:1102:13177:2591 1:N:0:AGGCAGAA+CTCTCTAT,Mon Jun 27 16:10:21 EDT 2022,,,,AACCCATAGCGCGAAGACTACCGTCAAATCAATCACAAGTCTACGTTTGAAAGGTGGGTTCATCGCTTCTCTATCTTTGACCCACGTAGCGAAAAGAATCGCCAAAATCAAGATAGTTATTAAAATCATTCTAG,P008FL3BP20_S40_L001_R1_001,urn:local:.:1kiem-ezqo2pp
173	M00212:125:000000000-JJPTF:1:1108:5006:7164 2:N:0:AGGCAGAA+GCGTAAGA: TTAGCAGGGGCTTTAGTGGCGCTTTTTTTT-ATGCCAACGGC-GG-GTTTT---GCGG-CGGAA-GGG-G	1	0	0	0	0	0	0	M00212:125:000000000-JJPTF:1:2104:20870:3125 1:N:0:AGGCAGAC+CTCTCTAT (reversed): TT-AGCAGGGG-CTTTAGTGGCGCTTTTTTTT---ATGCCAACGTCG-G-T-TG-TT-GCAG-C-G--A-AGGGC	1	0	0	0	0	0	0										M00212:125:000000000-JJPTF:1:1102:12652:3363 1:N:0:AGGCAGAA+GCGTAAGA,Mon Jun 27 16:07:31 EDT 2022,,,,ATATAGGTGTGTGTCCGTGTCTGTACATATCTTCTTCTATTTTTTCATAACCAAAAGCTATTATAT,P008FL3BP10_S33_L001_R1_001,urn:local:.:1cw04-ezqnplq	M00212:125:000000000-JJPTF:1:1102:21439:2598 1:N:0:AGGCAGAA+CTCTCTAT,Mon Jun 27 16:10:21 EDT 2022,,,,ATGGAAACCTGTCGTTATCTTTAATCAACATGTCTCCAAGTGGTATTGCAGTAGGTAATCCAAACAACACTTCAATGAACGGAAAAACAATATCTTTCGTTTTATCAGCGCCTTTGTTGTAAACAAATAGAAAGCAAAATATAATGG,P008FL3BP20_S40_L001_R1_001,urn:local:.:1kien-ezqo2pp
174	M00212:125:000000000-JJPTF:1:2111:24002:21241 1:N:0:AGGCAGAA+GCGTAAGA (reversed): TTAG------------TGGCGATTTTTTTT-ATGCCAACGGC-GG-TTTTT---GCAG-CG-GA-GGG-C	0	0	0	1	0	0	0	M00212:125:000000000-JJPTF:1:2108:17455:27344 2:N:0:AGGCAGAA+CTCTCTAT (reversed): TT-AG-------------TGGCGATTTTTTTT---ATGCCAACGGCG-G-T-TT-TT-GCAG-C-G--A-AGGGC	0	1	0	0	0	0	0										M00212:125:000000000-JJPTF:1:1102:16398:3374 1:N:0:AGGCAGAA+GCGTAAGA,Mon Jun 27 16:07:31 EDT 2022,,,,CATTTATGAAAAGCAACTTCAAAAGTTTAAGGGCAGAAGAAAAAGCAAGTAAACATTATGCTAGAGGCGTTAGAAAGCTATCTAAAGAGCTCGAAGAGATGAACGAAACAAAGTATAGGGTTGGGCCTAACGAGTGCTTATATGGCTTGATAAGCGAATTATGGAGCTATTGGGGTAAAGGTTATATCC,P008FL3BP10_S33_L001_R1_001,urn:local:.:1cw05-ezqnplq	M00212:125:000000000-JJPTF:1:1102:13893:2601 1:N:0:AGGCAGAA+CTCTCTAT,Mon Jun 27 16:10:21 EDT 2022,,,,CTTTGGTAATGAAGCTCTAATCGTAGCTGATATGGCTAAGGGAAGTAGCGGAAAACCAGAGTTCACCAACCACAAAATCGTAACTGGTTTAGTATCAGTTGGTTCAATGGAAGACCAAGCGGAAACGAACAGTTATCCTGCTGATGATGTACCAGACCATGGAGTTAAAAAAGGTGCTACCTTACTT,P008FL3BP20_S40_L001_R1_001,urn:local:.:1kieo-ezqo2pp
175	M00212:125:000000000-JJPTF:1:1103:13881:5877 1:N:0:AGGCAGAA+GCGTAAGA: TTAGCAGGGGCTTTAGTGGCGCTTTTTTTT-ATGCCAACGGC-GG-TTTTT---TCAG-CG-AA-GGG-C	1	0	0	0	0	0	0	M00212:125:000000000-JJPTF:1:2104:4658:8969 1:N:0:AGGCAGAA+CTCTCTAT: TT-AGCAGGGG-CTTTAGTGGCGCTTTTTTTT---ATGCCAACGGCG-G-T-TT-TT-GCAG-C-G--A-AAGGC	1	0	0	0	0	0	0										M00212:125:000000000-JJPTF:1:1102:14815:3386 1:N:0:AGGCAGAA+GCGTAAGA,Mon Jun 27 16:07:31 EDT 2022,,,,CAAAGATGAAATTGACCTCATTAAATCGGAACTTTTGACAGGTTACTTTATGAATGAAAATATTTTGCTTGGTACTGCAACACAAGAACAG,P008FL3BP10_S33_L001_R1_001,urn:local:.:1cw06-ezqnplq	M00212:125:000000000-JJPTF:1:1102:15298:2603 1:N:0:AGGCAGAA+CTCTCTAT,Mon Jun 27 16:10:21 EDT 2022,,,,CTTAGAGAGATTGCGGTAGGTGCATTCAGGCAAATTGGTTCAAGTGCCATTAGTGCTGTTGGTAATGGCTTAAGGGGCTGGATATCTGACGCAATGGATACCCAGACAGC,P008FL3BP20_S40_L001_R1_001,urn:local:.:1kiep-ezqo2pp
176	M00212:125:000000000-JJPTF:1:1105:23453:18854 2:N:0:AGGCAGAA+GCGTAAGA: TTAGCAGGGGCTTTAGTGGCGCTTTTTTTT-ATGCCAACGGC-GG-TTTTT---TCAG-CG-AA-GGG-G	1	0	0	0	0	0	0	M00212:125:000000000-JJPTF:1:2114:12912:16489 2:N:0:AGGCAGAA+CTCTCTAT: TT-AGCAGGGG-CTTTAGTGGCGCTTTTTTTT---ATGCCAACGGCG-G-T-TT-TT-GCAG-G-G--G-AAGGG	0	0	0	0	0	1	0										M00212:125:000000000-JJPTF:1:1102:17473:3389 1:N:0:AGGCAGAA+GCGTAAGA,Mon Jun 27 16:07:31 EDT 2022,,,,CAACAAAGGCGCTGATAAAACGAAAGATATTGTTTTTCCGTTCATTGAAGTGTTGTTTGGATTACCTACTGCAATACCACTTGGAGACATGTTGATTAAAGATAACGACAGGTTTCCATGAGAATAAAATGTACCAGC,P008FL3BP10_S33_L001_R1_001,urn:local:.:1cw07-ezqnplq	M00212:125:000000000-JJPTF:1:1102:14614:2604 1:N:0:AGGCAGAA+CTCTCTAT,Mon Jun 27 16:10:21 EDT 2022,,,,CCTTTACTGATTCAACTTGAAAAGGAACTGACTTATAAACTGATTTCAACAAACCGCAGACGAGTAGTTAAGGGTAATTTATATTATGAACGCATAATCGTAGACAACCAGCTATTCAAGTTTGCAACTTTGAAAGAATTAATTGACTTGTATCATGAAAATATTAATGGTCCTATTTTTACACAGAATCAGCTTCTTGTTAAAATGGGCGAGCAACCAATTGAGGGTGGAGATGTTTACATAGCTAAC,P008FL3BP20_S40_L001_R1_001,urn:local:.:1kieq-ez…
177	M00212:125:000000000-JJPTF:1:1101:24274:9141 2:N:0:AGGCAGAA+GCGTAAGA: TTAG------------TGGCGATTTTTTTT-ATGCCAACGGC-GG-TTTTT---TGAG-CG-GA-GGG-G	0	0	0	1	0	0	0	M00212:125:000000000-JJPTF:1:2113:7690:19989 1:N:0:AGGCAGAA+CTCTCTAT: TT-AGCAGGGG-CTTTAGTGGCGCTTTTTTTT---ATGCCAACGGCG-G-T-TT-TT-GCAG-C-G--G-AGGGC	0	0	0	0	0	1	0										M00212:125:000000000-JJPTF:1:1102:12202:3392 1:N:0:AGGCAGAA+GCGTAAGA,Mon Jun 27 16:07:31 EDT 2022,,,,ACGTTACAGTATGTGGACTACCAAAAGATTATCAAAGAGTTCCCAAATAGCCTTTGGATTGCTGCGTATCCAAGCTATGAAGTCACCCCTGAACCACTTTACGC,P008FL3BP10_S33_L001_R1_001,urn:local:.:1cw08-ezqnplq	M00212:125:000000000-JJPTF:1:1102:20287:2609 1:N:0:AGGCAGAA+CTCTCTAT,Mon Jun 27 16:10:21 EDT 2022,,,,AGGTATGACCGTGGCTTCTGATTAATCTAGTCCTTCGGCTTGCGCTATTAGCCTTCGCTTTAAACTCTGCTTCAAACCAATCTCCCATGCGTTCTGTTACTTTAGTTTGCATTTCTTTAGCTATGCTTGATGT,P008FL3BP20_S40_L001_R1_001,urn:local:.:1kier-ezqo2pq
178	M00212:125:000000000-JJPTF:1:1106:11639:26892 1:N:0:AGGCAGAA+GCGTAAGA: TTAGCAGGGGCTTTAGTGGCGCTTTTTTTT-ATGCCAACGGC-GG-TTTTT---GCAG-CG-AA-GGG-C	1	0	0	0	0	0	0	M00212:125:000000000-JJPTF:1:1114:14509:2076 1:N:0:AGGCAGAA+CTCTCTAT (reversed): TT-AG-------------TGGCGATTTTTTTT---ATGCCAACGGCG-G-T-TT-TT-GCAG-C-G--G-AGGGC	0	0	0	1	0	0	0										M00212:125:000000000-JJPTF:1:1102:15545:3395 1:N:0:AGGCAGAA+GCGTAAGA,Mon Jun 27 16:07:31 EDT 2022,,,,GGGGACAACTGCTCTAAATTTATTCCCTGTAATGGACTTTGAGCGATACAGAACTCGTATAATTGAAAAAGGTCAAATGGAGCTAATCAATTTAAGTAAGGCAGAGTTTAAAGTTAAGAGAAAGGCGGACTTCGTTTAATGTTAGAAGCCAATGTATATGAT,P008FL3BP10_S33_L001_R1_001,urn:local:.:1cw09-ezqnplq	M00212:125:000000000-JJPTF:1:1102:12573:2619 1:N:0:AGGCAGAA+CTCTCTAT,Mon Jun 27 16:10:21 EDT 2022,,,,TGTTACGTCCTTTCTATTGCCTTGTAGGTCACTTAGATTTTTAACAGCAACTGCATTAAGGTTAGCTATGTAAACATCTCCACCCTCAATTGGTTGCTCGCCCATTTTAACAAGAAGCTGATTCTGTGT,P008FL3BP20_S40_L001_R1_001,urn:local:.:1kies-ezqo2pq
179	M00212:125:000000000-JJPTF:1:1111:13571:13774 1:N:0:AGGCAGAA+GCGTAAGA (reversed): TTAGCAGGGGCTTTAGTGGCGCTTTTTTTT-ATGCCAACGGC-GG-TTTTT---GCAG-CG-AA-GGG-C	1	0	0	0	0	0	0	M00212:125:000000000-JJPTF:1:1103:10152:19099 2:N:0:AGGCAGAA+CTCTCTAT (reversed): TT-AGCAGGGG-CTTTAGTGGCGCTTTTTTTT---ATGCCAACGGCG-G-T-TT-TT-GCAG-C-G--A-AGGGC	1	0	0	0	0	0	0										M00212:125:000000000-JJPTF:1:1102:21154:3406 1:N:0:AGGCAGAA+GCGTAAGA,Mon Jun 27 16:07:31 EDT 2022,,,,GGTTTAGGAGATAGTGCTAAAACAGCGGTCGGCAAAACAGAAGCATTAGTAAAAGCTAACCAAGCGTTTGGCGGTACTGGAGAAAACCTTAAAGGTGTCGCACAGGCTTATGGTCAGATGTCAGCTTCTGGAAAAGTTACTGCTGAAAATATTAATCAGTTGACAGATAACAACACGGCTCTTAGCGCTTCTTTGAAAGATACTGTTATGCAAATGAACCCCTCATTACAGCAGTATGGTTCATTCAATGA,P008FL3BP10_S33_L001_R1_001,urn:local:.:1cw0a-…	M00212:125:000000000-JJPTF:1:1102:20742:2621 1:N:0:AGGCAGAA+CTCTCTAT,Mon Jun 27 16:10:21 EDT 2022,,,,GAACTACTTAAAGCAAAGACAAAAAAAGAAATCTTTGATATCATGACAATTTGGAAAGCAACAGAGGGAAAATAAAAAATGGCAATCATTACAGTTACAGCACAAGCGAACGAAAAAAATACACGAACAGCAAGCACAGCAAAAGGCGACAAGAAAATTATTTCAGTTCCATTGTTTGAAAAAGAAAAGGGATCTAACGTAAAAGTCGCGTACGGTTCAGCAT,P008FL3BP20_S40_L001_R1_001,urn:local:.:1kiet-ezqo2pq
180	M00212:125:000000000-JJPTF:1:1103:21736:16162 2:N:0:AGGCAGAA+GCGTAAGA: TTAGCAGGGGCTTTAGTGGCGCTTTTTTTT-ATGCCAACGGC-GG-TTTTT---GCAG-CG-AA-GGG-G	1	0	0	0	0	0	0	M00212:125:000000000-JJPTF:1:2110:14797:23636 1:N:0:AGGCAGAA+CTCTCTAT (reversed): TT-AGCAGGGG-CTTTAGTGGCGCTTTTTTTT---ATGCCAACGGCG-G-T-TT-TT-GCAG-C-G--A-AGGGC	1	0	0	0	0	0	0										M00212:125:000000000-JJPTF:1:1102:20161:3408 1:N:0:AGGCAGAA+GCGTAAGA,Mon Jun 27 16:07:31 EDT 2022,,,,GAATAATCATTTTCACAAGCGTTATGCAATTTCTTTGAC,P008FL3BP10_S33_L001_R1_001,urn:local:.:1cw0b-ezqnplq	M00212:125:000000000-JJPTF:1:1102:11067:2621 1:N:0:AGGCAGAA+CTCTCTAT,Mon Jun 27 16:10:21 EDT 2022,,,,GCCTTAGGCGGTTCTACTCTTACAGCTTGGGCGGAGTTTATGCTGATGTTAAGCCCTAAAC,P008FL3BP20_S40_L001_R1_001,urn:local:.:1kieu-ezqo2pq
181	M00212:125:000000000-JJPTF:1:1111:17422:27941 1:N:0:AGGCAGAA+GCGTAAGA (reversed): TTAGCAGGGGCTTTAGTGGCGCTTTTTTTT-ATGCCAACGGC-GG-TTTTT---GCAG-CG-AA-GGG-C	1	0	0	0	0	0	0	M00212:125:000000000-JJPTF:1:2112:11625:20792 2:N:0:AGGCAGAA+CTCTCTAT (reversed): TT-AG-------------TGGCGATTTTTTTT---ATGCCAACGGCG-G-T-TT-TT-GCAG-C-G--G-AGGGC	0	0	0	1	0	0	0										M00212:125:000000000-JJPTF:1:1102:13355:3421 1:N:0:AGGCAGAA+GCGTAAGA,Mon Jun 27 16:07:31 EDT 2022,,,,CACGTATACAAACCCCAAAGAATAGCATAGTGGCCCTTGATTTCGAACACGGTGCATCTCCTGACATCAACGCCAATACTGAGA,P008FL3BP10_S33_L001_R1_001,urn:local:.:1cw0c-ezqnplq	M00212:125:000000000-JJPTF:1:1102:14447:2622 1:N:0:AGGCAGAA+CTCTCTAT,Mon Jun 27 16:10:21 EDT 2022,,,,GCTAAGAGAGCAAGATAATAAGCAGGTAGCAATTGAAAAACAAGACAAGCTAAAAGGCTTTGAATTATTTACTATAAAGGAGTGGTTAGATTATGTG,P008FL3BP20_S40_L001_R1_001,urn:local:.:1kiev-ezqo2pq
182	M00212:125:000000000-JJPTF:1:1110:3458:13412 2:N:0:AGGCAGAA+GCGTAAGA: TTAG------------TGGCGCTTTTTTTT-ATGCCAACGGC-GG-TTTTT---TCAG-CG-GA-GGG-G	0	0	1	0	0	0	0	M00212:125:000000000-JJPTF:1:2104:16856:18620 2:N:0:AGGCAGAA+CTCTCTAT (reversed): TT-AGCAGGGG-CTTTAGTGGCGCTTTTTTTT---ATGCCAACGGCG-G-T-TT-TT-GCAG-C-G--A-AGGGC	1	0	0	0	0	0	0										M00212:125:000000000-JJPTF:1:1102:13331:3428 1:N:0:AGGCAGAA+GCGTAAGA,Mon Jun 27 16:07:31 EDT 2022,,,,GATCGAGAACGAACTATTTTCAAGAAAGAATGTAACTGTAAGTGATGAAATTCTAATAAATGCTGGCAATAATATTATTGAAGCCATTAAGCAGGTAAGCAATTAAAACATAGAAAAGAGCATGGCATGAAATATGAGATTTGGTATAGCGCAATAG,P008FL3BP10_S33_L001_R1_001,urn:local:.:1cw0d-ezqnplq	M00212:125:000000000-JJPTF:1:1102:16674:2627 1:N:0:AGGCAGAA+CTCTCTAT,Mon Jun 27 16:10:21 EDT 2022,,,,TAATTAACTTAACGCTCACAGGAACGAAAATATAGGCTTTAAACGATATAACCACATTTAAAAGAAAGGACAATATGCAAACACAAAACGGTGGCAGACCCACAATTTTACCTAAGATGTATGAAGAACCGCTATTTAGTCA,P008FL3BP20_S40_L001_R1_001,urn:local:.:1kiew-ezqo2pq
183	M00212:125:000000000-JJPTF:1:2101:13116:13176 2:N:0:AGGCAGAA+GCGTAAGA: TTAG------------TGGCGCTTTTTTTT-ATGCCAACGGC-GG-CTTTT---GGCG-CG-GA-GGG-G	0	0	1	0	0	0	0	M00212:125:000000000-JJPTF:1:2103:16800:15506 2:N:0:AGGCAGAA+CTCTCTAT (reversed): TT-AGCAGGGG-CTTTAGTGGCGCTTTTTTTT---ATGCCAACGGCG-G-T-TT-TT-GCAG-C-G--G-AGGGC	0	0	0	0	0	1	0										M00212:125:000000000-JJPTF:1:1102:19740:3433 1:N:0:AGGCAGAA+GCGTAAGA,Mon Jun 27 16:07:31 EDT 2022,,,,CACTTGCTGAACGTGTTAAACGTCTTCAAATGTCATACTCTGAACTTTACAACTTGATTGTAGCAGAACTTACACAAGCTATCGTTAATAAAATTGTTGACCTTGCACTTGTTGAGGGAGACGGAACAAACGGCTTTAAATCAATTGACAAAGAAGCAGATGTCAAAAAAATCAAAAAAATTACTACAAAAGCCAAATCAGCTGGCAAAACTCCATTTGCTGACGCTATTGAAGAAGCGGTTGACTTTGTT,P008FL3BP10_S33_L001_R1_001,urn:local:.:1cw0e-…	M00212:125:000000000-JJPTF:1:1102:17633:2642 1:N:0:AGGCAGAA+CTCTCTAT,Mon Jun 27 16:10:21 EDT 2022,,,,CACGTGAAGAACCAAAGAAAGAACAGACGTTGATGTATTTAGAATTTAATGAAGCAAGTGGTAAAACTAAAAAAAATAAAGTTTATTTTGGTTATGTTTTTAACACTTTAGCAAAGAGCTTTGCGTCTACTTTTGATTTAAATATTCGCGGCGATTTAAATAAAGTCAATGAGCTTAAAAGCCAAGGTTGGAAAGAAGAGGTTGTCAAATGAGCGTATTTGAA,P008FL3BP20_S40_L001_R1_001,urn:local:.:1kiex-ezqo2pq
184	M00212:125:000000000-JJPTF:1:2112:26793:9695 2:N:0:AGGCAGAA+GCGTAAGA (reversed): TTAGCAGGGGCTTTAGTGGCGCTTTTTTTT-ATGCCAACGGC-GG-TTTTT---GCAG-CG-AA-GGG-C	1	0	0	0	0	0	0	M00212:125:000000000-JJPTF:1:2113:7690:19989 2:N:0:AGGCAGAA+CTCTCTAT (reversed): TT-AGCAGGGG-CTTTAGTGGCGCTTTTTTTT---ATGCCAACGGCG-G-T-TT-TT-GCAG-C-G--G-AGGGC	0	0	0	0	0	1	0										M00212:125:000000000-JJPTF:1:1102:16664:3446 1:N:0:AGGCAGAA+GCGTAAGA,Mon Jun 27 16:07:31 EDT 2022,,,,GTTTTATACTATTTGAAAGCCGTTGTTTAACTTACTTACTGAAATTGTAGCATTTGCTGACAGGTTGTGCTGATTAGTTTATGCCAATTCACAGCACGTAAAACTAAATGAGCGGAGTAATTACACTAAATT,P008FL3BP10_S33_L001_R1_001,urn:local:.:1cw0f-ezqnplq	M00212:125:000000000-JJPTF:1:1102:11916:2646 1:N:0:AGGCAGAA+CTCTCTAT,Mon Jun 27 16:10:21 EDT 2022,,,,CCCTCAACAAGTGCAAGGTCAACAATTTTATTAACGATAGCTTGTGTAAGTT,P008FL3BP20_S40_L001_R1_001,urn:local:.:1kiey-ezqo2pq
185	M00212:125:000000000-JJPTF:1:1113:12300:25225 1:N:0:AGGCAGAA+GCGTAAGA (reversed): TTAG------------TGGCGCTTTTTTTT-ATGCCAACGGC-GG-TTTTT---GCAG-CG-GA-GGG-C	0	0	1	0	0	0	0	M00212:125:000000000-JJPTF:1:1114:16778:28327 2:N:0:AGGCAGAA+CTCTCTAT (reversed): TT-AGCAGGGG-CTTTAGTGGCGCTTTTTTTT---ATGCCAACGGCG-G-T-TT-TT-GCAG-C-G--A-AGGGC	1	0	0	0	0	0	0										M00212:125:000000000-JJPTF:1:1102:16712:3447 1:N:0:AGGCAGAA+GCGTAAGA,Mon Jun 27 16:07:31 EDT 2022,,,,GCTAAAAGCATTGCTAGGGGAAATCTATTAGAACTAGCTGAAAGTGCCTTAGCGAGCAAACTGACGGTCAGAACGCTAAAGGAAACAGAAACAATCTATGACGCTGACGGAAACGTCGAAAAAGTAAAGGTTAAAGAAAAAGAACTGGATAAAGATAGCTTGGTAGCGATGATGGTTGCTAAGGCCGGAAACCCTGAACTTTATAACCCTACTGAATGGCGGAGATTGCAACAGGAAGAATCAAGCGCTCA,P008FL3BP10_S33_L001_R1_001,urn:local:.:1cw0g-…	M00212:125:000000000-JJPTF:1:1102:12698:2653 1:N:0:AGGCAGAA+CTCTCTAT,Mon Jun 27 16:10:21 EDT 2022,,,,GTTCTAGCTGGTGCAATTACACTTGTAGCTCCTGTTATTCCTAATGTAACTACTGCTACAAAGGGTAATAATGACGGAACAATCGTAGTGCCTGAC,P008FL3BP20_S40_L001_R1_001,urn:local:.:1kiez-ezqo2pq
186	M00212:125:000000000-JJPTF:1:1101:14812:15570 1:N:0:AGGCAGAA+GCGTAAGA (reversed): TTAGCAGGGGCTTTAGTGGCGCTTTTTTTT-ATGCCAACGGC-GG-TTTTT---GCAG-CG-AA-GGG-C	1	0	0	0	0	0	0	M00212:125:000000000-JJPTF:1:1110:22114:7969 1:N:0:AGGCAGAA+CTCTCTAT: TT-AGCAGGGG-CTTTAGTGGCGCTTTTTTTT---ATGCCAACGGCG-G-T-TT-TT-TCAG-C-G--A-AGGGC	1	0	0	0	0	0	0										M00212:125:000000000-JJPTF:1:1102:13436:3457 1:N:0:AGGCAGAA+GCGTAAGA,Mon Jun 27 16:07:31 EDT 2022,,,,CATTGATTAGGGCTAACGGTTCGTTCTTAGGAGTTATGCGTAACCGTCATAATATTGGCTATGTTGATA,P008FL3BP10_S33_L001_R1_001,urn:local:.:1cw0h-ezqnplq	M00212:125:000000000-JJPTF:1:1102:14843:2660 1:N:0:AGGCAGAA+CTCTCTAT,Mon Jun 27 16:10:21 EDT 2022,,,,CCTCTACTGAAACGGTCAAAGTAGCTGATGAAGTGTAAAGGCAACCTGTTTCCCATAATTC,P008FL3BP20_S40_L001_R1_001,urn:local:.:1kif0-ezqo2pq
187	M00212:125:000000000-JJPTF:1:2112:20895:22842 2:N:0:AGGCAGAA+GCGTAAGA (reversed): TTAGCAGGGGCTTTAGTGGCGCTTTTTTTT-ATGCCAACGGC-GG-TTTTT---GCAG-CG-AA-GGG-C	1	0	0	0	0	0	0	M00212:125:000000000-JJPTF:1:1114:28178:17215 2:N:0:AGGCAGAA+CTCTCTAT (reversed): TT-AGCAGGGG-CTTTCGGGGCGCTTTTTTTT---ATGCCATCGGCG-G-T-TT-TT-ACAG-C-G--A-CGGGA	1	0	0	0	0	0	0										M00212:125:000000000-JJPTF:1:1102:15921:3460 1:N:0:AGGCAGAA+GCGTAAGA,Mon Jun 27 16:07:31 EDT 2022,,,,TAATTGAGCGTGTCCCCATTACTCCAATACCATTACTTTGCCAGATATTATTAGTTGATTGTAACCCTAAATTAGAGGGCTGGTAAAATCTAACTTTTCCATTTGTTACGTCCCAAACTTTATCGTCTGTTCCGTCTAAGTTGGTATGTATTTTATACTGTCTTACCATTAAGCCCTCCCTAGGTCAAATTCTCGTCTGATTGCTCGTGCTAAATTAGAAACATCTTGACC,P008FL3BP10_S33_L001_R1_001,urn:local:.:1cw0i-ezqnplr	M00212:125:000000000-JJPTF:1:1102:20205:2661 1:N:0:AGGCAGAA+CTCTCTAT,Mon Jun 27 16:10:21 EDT 2022,,,,GATGTTACCGCAGGAGCTTCAGTAACTGACCATTCATAAGACTACAAGCGCAACAACCTAAAAAAATAACTAAGTAAAGGGATATAAAACAAAATGGCAAAACAATTAAGCACAGCACGTGAGTTTAAAATGATTACAGGTAAAGACCTTTTCCAGCAACAAAAAGCAATGGATACAGAGCTTAAAAAAGAAGACGGAGAAATTACTGATGTAATGGAGTTCGTTCAATATGGTTTATACTTGGCTCTTTT,P008FL3BP20_S40_L001_R1_001,urn:local:.:1kif1-…
188	M00212:125:000000000-JJPTF:1:1102:15990:15724 2:N:0:AGGCAGAA+GCGTAAGA (reversed): TTAG------------TGGCGCTTTTTTTT-ATGCCAACGGC-GG-TTTTT---GCAG-CG-AA-GGG-C	0	0	0	0	0	0	0	M00212:125:000000000-JJPTF:1:1107:13649:13703 2:N:0:AGGCAGAA+CTCTCTAT: TT-AGCAGGGG-CTTTAGTGGCGATTTTTTTT---ATGCCAACGGCG-G-G-TT-TT-GCAG-C-G--C-AAGGG	0	0	0	0	1	0	0										M00212:125:000000000-JJPTF:1:1102:17835:3462 1:N:0:AGGCAGAA+GCGTAAGA,Mon Jun 27 16:07:31 EDT 2022,,,,GTTACCTCCTATAAATAGTATAACACAAAATGCCTACAAAGTCAATCATAGCT,P008FL3BP10_S33_L001_R1_001,urn:local:.:1cw0j-ezqnplr	M00212:125:000000000-JJPTF:1:1102:13719:2664 1:N:0:AGGCAGAA+CTCTCTAT,Mon Jun 27 16:10:21 EDT 2022,,,,AATAATAATGCCGTTTTCTTTGTTGTATTCCAACATTTTATTTAAATAATACATTTATTCAAACCCTTTCGGCACTTCAATTTTTGGTGTTTCGTACTTACTTAGTTTATAGTCATCAAGTTCTTCGATTTTAGCTTTAAGGTCATGAGCGCTTGATTCTTCCTGTTGCAATC,P008FL3BP20_S40_L001_R1_001,urn:local:.:1kif2-ezqo2pq
189	M00212:125:000000000-JJPTF:1:1104:21704:21001 1:N:0:AGGCAGAA+GCGTAAGA (reversed): TTAGCAGGGGCTTTAGTGGCGCTTTTTTTT-ATGCCAACGGC-GG-TTTTT---GCAG-CG-AA-GGG-C	1	0	0	0	0	0	0	M00212:125:000000000-JJPTF:1:2106:26066:6519 1:N:0:AGGCAGAA+CTCTCTAT (reversed): TT-AGCAGAGG-CTTTAGTGGCGCTTTTTTTT---ATGCCAACGGCG-G-T-TT-TT-GCAG-C-G--A-AGGGC	1	0	0	0	0	0	0										M00212:125:000000000-JJPTF:1:1102:14451:3466 1:N:0:AGGCAGAA+GCGTAAGA,Mon Jun 27 16:07:31 EDT 2022,,,,TAATGTAATAGGCAATTGATAGTGAATCAAACGCTCCATTTTCCACAGCTTTGTTAATGTTTGGTGCATTGTCATAAAGCGTAAAGTCAGTCAGGTATTTATTAGAAGCCAAATCATAGTAAACTTTTGCGTCCCCAATGACTTCACTAGATCCAGCACCATGTTCATATAGCAA,P008FL3BP10_S33_L001_R1_001,urn:local:.:1cw0k-ezqnplr	M00212:125:000000000-JJPTF:1:1102:13934:2665 1:N:0:AGGCAGAA+CTCTCTAT,Mon Jun 27 16:10:21 EDT 2022,,,,GAATGAGCTTACAGAGTACACTACTGAAGATATTATGGGCTTTACACAAGATATGGCCGATGATTTCAAAAACTGGAAAGGCGAATAAAATGACAGAAAAAATTATTATCTCTAAAGAGTTGAACGAATGGCTAGAAGAACATCAAACGTTAGATACTGATAATACACTATAT,P008FL3BP20_S40_L001_R1_001,urn:local:.:1kif3-ezqo2pq
190	M00212:125:000000000-JJPTF:1:1107:18652:18023 2:N:0:AGGCAGAA+GCGTAAGA (reversed): TTAG------------TGGCGCTTTTTTTT-ATGCCAACGGC-GG-TTTTT---GCAG-CG-AA-GGG-C	0	0	0	0	0	0	0	M00212:125:000000000-JJPTF:1:2101:21684:3902 2:N:0:AGGCAGAA+CTCTCTAT (reversed): TT-AG-------------TGGCGCTTTTTTTT---ATGCCAACGGCG-G-T-TT-TT-GCAG-C-G--G-AGGGC	0	0	1	0	0	0	0										M00212:125:000000000-JJPTF:1:1102:16321:3472 1:N:0:AGGCAGAA+GCGTAAGA,Mon Jun 27 16:07:31 EDT 2022,,,,GACTTACAAAGGAGTTGTAGGTTATCAGGGTTCAGCGCAATACTCCAATCATCAAGGTTTTCCCAAGTTAGTTCTACAATATGGTCAACTTCGTACTTTTTAGCACCGAATGCACCACATCTTACGCAAGTCATCTTATCACGTTGCCTTACATAATCACGGACTGACAACCATTCTTTTTTATTGTACCAGCCACTCTC,P008FL3BP10_S33_L001_R1_001,urn:local:.:1cw0l-ezqnplr	M00212:125:000000000-JJPTF:1:1102:17593:2666 1:N:0:AGGCAGAA+CTCTCTAT,Mon Jun 27 16:10:21 EDT 2022,,,,GGGCTTAACATCAGCATAAACTCCGCCCAAGCTGTAAGAGTAGAACCGCCTAAGGCATCGCTAGGCTTTACCATATAGGCTTTATCGACCATTGAGTTTGCATAAGCTGATTTATTTGCATGAGCCACCAGTAAAAATGTTACATCTTGAAAGAGTAACTT,P008FL3BP20_S40_L001_R1_001,urn:local:.:1kif4-ezqo2pq
191	M00212:125:000000000-JJPTF:1:1102:28231:20484 2:N:0:AGGCAGAA+GCGTAAGA (reversed): TTAG------------TGGCGCTTTTTTTT-ATGCCAACGGC-GG-TTTTT---GCAG-CG-AA-GGG-C	0	0	0	0	0	0	0	M00212:125:000000000-JJPTF:1:1101:26412:11173 1:N:0:AGGCAGAA+CTCTCTAT (reversed): TT-AGCAGGGG-CTTTAGTGGCGCTTTTTTTT---ATGCCAACGGCG-G-T-TT-TT-GCAG-C-G--A-AGGGC	1	0	0	0	0	0	0										M00212:125:000000000-JJPTF:1:1102:9585:3472 1:N:0:AGGCAGAA+GCGTAAGA,Mon Jun 27 16:07:31 EDT 2022,,,,GTACAGAGAAAGTTAGCGTATAACTGTAAGTTTTACCCTCTAACTCACAAACGAACGACACAGCGGTTAAATCGCCAATTAAGGATAGGTCAATTCCTACATAAGTTCTATTTTTGTTAAATACAGATAAATTAAAGTCTGTTAGTTTGGTATCTTGCGGAGTGAAGTAGTAAGCTGTATCCTGCATAGGCAAGCCCATATTAAACGCTAAGAACTTATTCTGTAACGCTGGGTCGCCTTGTGCAAGTTCG,P008FL3BP10_S33_L001_R1_001,urn:local:.:1cw0m-e…	M00212:125:000000000-JJPTF:1:1102:10057:2671 1:N:0:AGGCAGAA+CTCTCTAT,Mon Jun 27 16:10:21 EDT 2022,,,,AATTAACGCAAGAACAAGCTGATTATCTTAAAACCTTTGTCTGTAATGATAGAGCTTTCCATTATATCAGTCGGTATGGTTGGAACCATTATCTTAAAGACGGTAATGG,P008FL3BP20_S40_L001_R1_001,urn:local:.:1kif5-ezqo2pq
192	M00212:125:000000000-JJPTF:1:1101:11365:27375 1:N:0:AGGCAGAA+GCGTAAGA: TTAG------------TGGCGATTTTTTTT-ATGCCAACGGC-GG-TTTTT---GCAG-CG-GA-GGG-G	0	0	0	1	0	0	0	M00212:125:000000000-JJPTF:1:2106:4486:20838 1:N:0:AGGCAGAA+CTCTCTAT (reversed): TT-AG-------------TGGCGCTTTTTTTT---ATGCCAACGGCG-G-T-TT-TT-GCAG-C-G--G-AGGGC	0	0	1	0	0	0	0										M00212:125:000000000-JJPTF:1:1102:12535:3479 1:N:0:AGGCAGAA+GCGTAAGA,Mon Jun 27 16:07:31 EDT 2022,,,,CTTCTAGCTGTTCTTCATCAAATTTAATGTTAATTGTTTCCATTTTCTCCTCTTTCTATAATAAATACGTCGCCTTGTCTTGTAATTTCAATATTATATTTAAGCATAGGCAGGATATAACCTTTACCCCAATAGCTCCATAATTCGCTTATCAAGCCATATA,P008FL3BP10_S33_L001_R1_001,urn:local:.:1cw0n-ezqnplr	M00212:125:000000000-JJPTF:1:1102:20589:2673 1:N:0:AGGCAGAA+CTCTCTAT,Mon Jun 27 16:10:21 EDT 2022,,,,GTCCAAGTTTGCCTTGCGTATTAAGCTCGATTAGTTTAGCCAGTCCGTCGCCAAGAATTTCATCAGCTACAAGA,P008FL3BP20_S40_L001_R1_001,urn:local:.:1kif6-ezqo2pq
193	M00212:125:000000000-JJPTF:1:2108:12170:12474 1:N:0:AGGCAGAA+GCGTAAGA (reversed): TTAG------------TGGCGATTTTTTTT-ATGCCAACGGC-GG-TTTTT---GCAG-CG-AA-GGG-C	0	0	0	0	0	0	0	M00212:125:000000000-JJPTF:1:1112:4935:19274 1:N:0:AGGCAGAA+CTCTCTAT: TT-AGCAGGGG-CTTTAGTGGCGCTTTTTTTT---ATGCCAACGGCG-G-T-TT-TT-TCAG-C-G--G-AGGGC	0	0	0	0	0	1	0										M00212:125:000000000-JJPTF:1:1102:16870:3482 1:N:0:AGGCAGAA+GCGTAAGA,Mon Jun 27 16:07:31 EDT 2022,,,,ACGCTAGAAGAAGCAAATAATGATTTTGCGTTTGTATTAACAATGTATAGGCTTGTTCCTTTATTTGAAATGCGTTTAATTGAAATTGATTCACAGGGCGAATATAAAGTTATTAAG,P008FL3BP10_S33_L001_R1_001,urn:local:.:1cw0o-ezqnplr	M00212:125:000000000-JJPTF:1:1102:15985:2681 1:N:0:AGGCAGAA+CTCTCTAT,Mon Jun 27 16:10:21 EDT 2022,,,,ATTGTGTTTGCTACATTTTCAACAGAAGTCGAATTTTTTGAAGTAGATTCATCAACTCCAGCAACAGATTTTATAAGGTTACCAATAATTCCAATTACCGAACCGAACGCACTTTTTAGGTTATCCCATATAGCAGAGAATTGAGATATTGCACCGTCTTGTTGTAACTGTTTGAACAAGTCTTGGAAATACTTAACTACATTTTCTATAGCTTTGCCAGCACCTTTGCCCCAATCGCCCATTTTATCAAT,P008FL3BP20_S40_L001_R1_001,urn:local:.:1kif7-…
194	M00212:125:000000000-JJPTF:1:2104:15148:6575 2:N:0:AGGCAGAA+GCGTAAGA: TTAGC-GGGGCTTTAGTGGCGCTTTTTTTT-ATGCCAACGGC-GG-CTTTT---GGCG-CG-CA-GGG-G	1	0	0	0	0	0	0	M00212:125:000000000-JJPTF:1:1107:23873:9343 2:N:0:AGGCAGAA+CTCTCTAT: TT-AGCAGGGG-CTTTAGTGGCGCTTTTTTTT---ATGCCAACGGCG-G-G-TT-TT-GGAG-C-G--A-AGGGG	1	0	0	0	0	0	0										M00212:125:000000000-JJPTF:1:1102:14187:3483 1:N:0:AGGCAGAA+GCGTAAGA,Mon Jun 27 16:07:31 EDT 2022,,,,GACCTACAAAGTATAGCAAACCTACGTTAATTACAGTTTTCGCAATGTCAGAGGTTGAAGGAGTTTGAGTAAAGTAAAAG,P008FL3BP10_S33_L001_R1_001,urn:local:.:1cw0p-ezqnplr	M00212:125:000000000-JJPTF:1:1102:13299:2682 1:N:0:AGGCAGAA+CTCTCTAT,Mon Jun 27 16:10:21 EDT 2022,,,,ATACTGACGGTAAAGGGCTTAAAGAACTTGTCGAATTGTGGCAGAAAGAAATTTAATGAGCTGAAAGGACTGTAAATGATTTTAAAACATGCAATTAGATACTTAGAACTTACTGGTTCAGACTTTATTACAGATTTGAAAGAC,P008FL3BP20_S40_L001_R1_001,urn:local:.:1kif8-ezqo2pq
195	M00212:125:000000000-JJPTF:1:1103:21736:16162 1:N:0:AGGCAGAA+GCGTAAGA (reversed): TTAGCAGGGGCTTTAGTGGCGCTTTTTTTT-ATGCCAACGGC-GG-TTTTT---GCAG-CG-AA-GGG-C	1	0	0	0	0	0	0	M00212:125:000000000-JJPTF:1:1114:8492:22427 2:N:0:AGGCAGAA+CTCTCTAT (reversed): TT-AG-------------TGGCGATTTTTTTT---ATGCCAACGGCG-G-T-TT-TT-GCAG-C-G--A-AGGGC	0	1	0	0	0	0	0										M00212:125:000000000-JJPTF:1:1102:15017:3492 1:N:0:AGGCAGAA+GCGTAAGA,Mon Jun 27 16:07:31 EDT 2022,,,,TTCCAGTAAGGTCCACGTTCCCGTCAAGTCCGCCGGTTATGTAAGTAGAGGTGAATTGCCATATCGCGATCCCGTCCATAGACGGGAAGTAGGCGTAAAGTGGTTCAGGGG,P008FL3BP10_S33_L001_R1_001,urn:local:.:1cw0q-ezqnplr	M00212:125:000000000-JJPTF:1:1102:16415:2690 1:N:0:AGGCAGAA+CTCTCTAT,Mon Jun 27 16:10:21 EDT 2022,,,,GTTTAGTATTACCACTTAAACCAAATGCTGCCAAAGTATTTTTATAGCTCTCTGTATTGTCAACTTCAAGCCAAACTTCTTCAAATAATTCATCAAAAATTTCTTTGCTGAAGCGTATATCATATAGTGTATTATCAGTATC,P008FL3BP20_S40_L001_R1_001,urn:local:.:1kif9-ezqo2pq
196	M00212:125:000000000-JJPTF:1:1107:24359:14752 2:N:0:AGGCAGAA+GCGTAAGA (reversed): TTAGCAGGGGCTTTAGTGGCGCTTTTTTTT-ATGCCAACGGC-GG-TTTTT---GCAG-CG-AA-GGG-C	1	0	0	0	0	0	0	M00212:125:000000000-JJPTF:1:2102:24855:16917 1:N:0:AGGCAGAA+CTCTCTAT (reversed): TT-AG-------------TGGCGATTTTTTTT---ATGCCAACGGCG-G-T-TT-TT-GCAG-C-G--G-AGGGC	0	0	0	1	0	0	0										M00212:125:000000000-JJPTF:1:1102:20374:3493 1:N:0:AGGCAGAA+GCGTAAGA,Mon Jun 27 16:07:31 EDT 2022,,,,CTGGGTTAGTATTTAACAAGGCTGTGTTGATTGACTCAACCAATTTGCGTGGAAGTTGGAAAGTTGTATCTGTGATAGTTACACCA,P008FL3BP10_S33_L001_R1_001,urn:local:.:1cw0r-ezqnplr	M00212:125:000000000-JJPTF:1:1102:15246:2691 1:N:0:AGGCAGAA+CTCTCTAT,Mon Jun 27 16:10:21 EDT 2022,,,,AGACAAGACTTTGACGGAGCTTTCACTTGGATAAAGGAAAACGTGGCAATGCCCTTTGACTTCGACGGAGAACAGCAATTTATATCAGACTTGAAGCAGTTAGTTAAAATTAACGCTTTGAAGTTTGGTAAAATATATGAAGGAGTATTAAATTGACAACATTAAGAGAACTACACAAAAAACTTAAAATTAAACAAACACTTGACAACTACGTACGAAACACAAATAAAAAATACAAGTATAATCTTGTA,P008FL3BP20_S40_L001_R1_001,urn:local:.:1kifa-…
197	M00212:125:000000000-JJPTF:1:1104:27142:21089 2:N:0:AGGCAGAA+GCGTAAGA (reversed): TTAGCAGGGGCTTTAGTGGCGCTTTTTTTT-ATGCCAACGGC-GG-TTTTT---GCAG-CG-AA-GGG-C	1	0	0	0	0	0	0	M00212:125:000000000-JJPTF:1:2108:20073:17791 1:N:0:AGGCAGAA+CTCTCTAT: TT-AGCAGGGG-CTTTAGTGGCGCTTTTTTTT---ATGCCAACGGCG-G-T-TT-TT-GCAG-C-G--A-AGGGC	1	0	0	0	0	0	0										M00212:125:000000000-JJPTF:1:1102:19631:3497 1:N:0:AGGCAGAA+GCGTAAGA,Mon Jun 27 16:07:31 EDT 2022,,,,GTTCAGGGGTGACTTCATAGCTTGGATACGCAGCAATCCAAAGGCTATTTGGGAACTCTTTGATAATCTTTTGGTAGTCCACATACTGTAACGTAAACGGCTTGTATGAGTAGTACATCGG,P008FL3BP10_S33_L001_R1_001,urn:local:.:1cw0s-ezqnplr	M00212:125:000000000-JJPTF:1:1102:21363:2694 1:N:0:AGGCAGAA+CTCTCTAT,Mon Jun 27 16:10:21 EDT 2022,,,,ATCCCAAGCTGAACTAGCAAAGCCACCAATAGCGCTAAATACTGTAG,P008FL3BP20_S40_L001_R1_001,urn:local:.:1kifb-ezqo2pq
198	M00212:125:000000000-JJPTF:1:1104:27142:21089 1:N:0:AGGCAGAA+GCGTAAGA: TTAGCAGGGGCTTTAGTGGCGCTTTTTTTT-ATGCCAACGGC-GG-GTTTT---GCAG-CG-AA-AGG-C	1	0	0	0	0	0	0	M00212:125:000000000-JJPTF:1:2104:4658:8969 2:N:0:AGGCAGAA+CTCTCTAT (reversed): TT-AGCAGGGG-CTTTAGTGGCGCTTTTTTTT---ATGCCAACGGCG-G-T-TT-TT-GCAG-C-G--A-AGGGC	1	0	0	0	0	0	0										M00212:125:000000000-JJPTF:1:1102:9565:3505 1:N:0:AGGCAGAA+GCGTAAGA,Mon Jun 27 16:07:31 EDT 2022,,,,GCTCTAGACTATGCCAAAGAACTGGCTAAGTTAAGTAACGAGAATGAGCTTACAGAGTACACTACTGAAGATATTATGGGCTTTACACAAGATATGGCCGATGATTTCAAAAACTGGAAAGGCGAATAAAATGACAGAAAAAATTATTATCTCTAAAGAGTTGAACGAATGGCTAGAAGAACATCAAACGTTAGATACTGATAATACACTATATGAT,P008FL3BP10_S33_L001_R1_001,urn:local:.:1cw0t-ezqnplr	M00212:125:000000000-JJPTF:1:1102:13157:2696 1:N:0:AGGCAGAA+CTCTCTAT,Mon Jun 27 16:10:21 EDT 2022,,,,GATTGCGGTAGGTGCATTCAGGCAAATTGGTTCAAGTGCCATTAGTGCTGTTGGTAATGGCTTAAGGGGCTGGATATCTGACGCAATGGATACCCAGACAGCCATGATTGCTTTAAAGAACACGATGAAGTTCAAAGGCAATGGAAAAGATTTTGACTATGTAAGCAATTCTATGCAGAAGCTCGCCAGAGATACCAACGCAAATAGTGAAGATACTTTAAAACTTTCAACAACGTTCATTGGTTTAGGAG,P008FL3BP20_S40_L001_R1_001,urn:local:.:1kifc-…
199	M00212:125:000000000-JJPTF:1:1113:12716:21721 2:N:0:AGGCAGAA+GCGTAAGA (reversed): TTAGCAGGGGCTTTAGTGGCGCTTTTTTTT-ATGCCAACGGC-GG-TTTTT---GCAG-CG-AA-GGG-C	1	0	0	0	0	0	0	M00212:125:000000000-JJPTF:1:2105:5452:7627 2:N:0:AGGCAGAA+CTCTCTAT (reversed): TT-AGCAGGGG-CTTTAGTGGCGCTTTTTTTT---ATGCCAACGGCG-G-T-TT-TT-GCAG-C-G--A-AGGGC	1	0	0	0	0	0	0										M00212:125:000000000-JJPTF:1:1102:11005:3507 1:N:0:AGGCAGAA+GCGTAAGA,Mon Jun 27 16:07:31 EDT 2022,,,,GGACAATATGCAAACACAAAACGGTGGCAGACCCACAATTTTACCTAAGATGTATGAAGAACCGCTATTTAGTCAAATCATTGATAAAATTGAATCAGGCTGTAATGACAAAGAAATCTACACCAGCTTGCATTGTTCAGCTAAAACTTTTAGAAAGTGGCGAGATGACAATATAAAGG,P008FL3BP10_S33_L001_R1_001,urn:local:.:1cw0u-ezqnplr	M00212:125:000000000-JJPTF:1:1102:20310:2698 1:N:0:AGGCAGAA+CTCTCTAT,Mon Jun 27 16:10:21 EDT 2022,,,,TTGGTGCATTGTCATAAAGCGTAAAGTCAGTCAGGTATTTATTAGAAGCCAAATCATAGTAAACTTTTGCGTCCCCAATGACTTCACTAGATCCAGCACCATGTTCATAT,P008FL3BP20_S40_L001_R1_001,urn:local:.:1kifd-ezqo2pq
200	M00212:125:000000000-JJPTF:1:2103:7739:8318 1:N:0:AGGCAGAA+GCGTAAGA (reversed): TTAGCAGGGGCTTTAGTGGCGCTTTTTTTT-ATGCCAACGGC-GG-TTTTT---GCAG-CG-AA-GGG-C	1	0	0	0	0	0	0	M00212:125:000000000-JJPTF:1:1103:16916:13909 2:N:0:AGGCAGAA+CTCTCTAT: TT-AGCAGGGG-CTTTAGTGGCGCTTTTTTTT---ATGCCAACGGCG-G-T-TT-TT-GCAG-C-G--T-AGGGG	1	0	0	0	0	0	0										M00212:125:000000000-JJPTF:1:1102:11031:3520 1:N:0:AGGCAGAA+GCGTAAGA,Mon Jun 27 16:07:31 EDT 2022,,,,GAATAATCTTGATTATCTTAGCTGGGCATTTGCATGGTCTGAAGTTAAAAAAGTATATCCTGAAGCTAACAGCAAAGTTTATGAAAATGAACAAGGGTTAAATTATCACACAGACGGTCGCACAGCGTGGGTTAAAGTTGGTATGACTATTGAGGGCTTAGAGCATATTGAGT,P008FL3BP10_S33_L001_R1_001,urn:local:.:1cw0v-ezqnplr	M00212:125:000000000-JJPTF:1:1102:16710:2703 1:N:0:AGGCAGAA+CTCTCTAT,Mon Jun 27 16:10:21 EDT 2022,,,,ACGCATGGGAGATTGGTTTGAAGCAGAGTTTAAAGCGAAGGCTAATAGCGCAAGCCGAAGGACTAGATTAATCAGAAGCCACGGTCATACCTATACTTATGCTAGATATCAAAATAC,P008FL3BP20_S40_L001_R1_001,urn:local:.:1kife-ezqo2pq
201	M00212:125:000000000-JJPTF:1:2112:13434:7642 1:N:0:AGGCAGAA+GCGTAAGA (reversed): TTAGCAGGGGCTTTAGTGGCGCTTTTTTTT-ATGCCAACGGC-GG-TTTTT---GCAG-CG-AA-GGG-C	1	0	0	0	0	0	0	M00212:125:000000000-JJPTF:1:2112:8167:26747 1:N:0:AGGCAGAA+CTCTCTAT (reversed): TT-AACAGGGG-CTTTAGTGGCGCATTTTTTT---ATGCCAACGGCG-G-T-TT-TT-GCAG-A-G--A-AGGGC	1	0	0	0	0	0	0										M00212:125:000000000-JJPTF:1:1102:17808:3520 1:N:0:AGGCAGAA+GCGTAAGA,Mon Jun 27 16:07:31 EDT 2022,,,,GTGCAAGAGCCTGGTATGTCGTGCCTAACTTGGTGGCTATAGAACTAAGATTGTCTCCATATTGTACCGTGTAAACATTTGAAACCGCAGATCCGTTGACCTTTAACACCTGGCCAGGGTAAATCAAATTTGGGTTTGTAAGACCGTTCAAAGCTGCTAAGGCTTGATAGTCCGTACCGTACTGATATGCGATACTTGAAAGAGTCTCTCCATATTGAACAACATGAGTCGCCTCCGGCTGTTTGTCTGGA,P008FL3BP10_S33_L001_R1_001,urn:local:.:1cw0w-…	M00212:125:000000000-JJPTF:1:1102:17158:2706 1:N:0:AGGCAGAA+CTCTCTAT,Mon Jun 27 16:10:21 EDT 2022,,,,CAGTTGGTTCAATGGAAGACCAAGCGGAAACGAACAGTTATCCTGCTGATGATGTACCAGACCATGGAGCTAAAAAAGGTGCTACCTTACTTCAAGGAGAAATGGTATTTATTCAAAC,P008FL3BP20_S40_L001_R1_001,urn:local:.:1kiff-ezqo2pq
202	M00212:125:000000000-JJPTF:1:2110:16235:18811 2:N:0:AGGCAGAA+GCGTAAGA: TTAGCAGGGGCTTTAGTGGCGCTTTTTTTT-ATGCCAACGGC-GG-CTTTT---GCCG-CG-AA-GGG-C	1	0	0	0	0	0	0	M00212:125:000000000-JJPTF:1:1103:17960:16218 2:N:0:AGGCAGAA+CTCTCTAT: TT-AGCAGGGG-CTTTAGTGGCGCTTTTTTTT---ATGCCAACGGCG-G-T-TT-TT-TCGG-C-G--G-AGGGG	0	0	0	0	0	1	0										M00212:125:000000000-JJPTF:1:1102:18521:3546 1:N:0:AGGCAGAA+GCGTAAGA,Mon Jun 27 16:07:31 EDT 2022,,,,TCGCATATCAGTACGGTACGGACTATCAAGCCTTAGCAGCTTTGAACGGTCTTACAA,P008FL3BP10_S33_L001_R1_001,urn:local:.:1cw0x-ezqnplr	M00212:125:000000000-JJPTF:1:1102:16478:2709 1:N:0:AGGCAGAA+CTCTCTAT,Mon Jun 27 16:10:21 EDT 2022,,,,CTTAATTTCTGCCACTTCTAGTTAAATCGCGGTCAAGCGTGAAACAAAAGCCCTAAGGGGC,P008FL3BP20_S40_L001_R1_001,urn:local:.:1kifg-ezqo2pq
203	M00212:125:000000000-JJPTF:1:2103:3927:9428 2:N:0:AGGCAGAA+GCGTAAGA (reversed): TTAGCAGGGGCTTTAGTGGCGCTTTTTTTT-ATGCCAACGGC-GG-TTTTT---GCAG-CG-AA-GGG-C	1	0	0	0	0	0	0	M00212:125:000000000-JJPTF:1:1106:14831:26743 2:N:0:AGGCAAAA+CTCTCTAT (reversed): TT-AGCAGGGG-CTTTAGTGGCGCTTTTTTTT---ATGCCAACGGCG-G-T-TT-TT-GCAG-C-G--A-AGGGC	1	0	0	0	0	0	0										M00212:125:000000000-JJPTF:1:1102:9789:3554 1:N:0:AGGCAGAA+GCGTAAGA,Mon Jun 27 16:07:31 EDT 2022,,,,ATCTATCCGGGTCAAACTTTGAATTACTAGAATAAAAAAAGACCACCTTAATTG,P008FL3BP10_S33_L001_R1_001,urn:local:.:1cw0y-ezqnplr	M00212:125:000000000-JJPTF:1:1102:10704:2712 1:N:0:AGGCAGAA+CTCTCTAT,Mon Jun 27 16:10:21 EDT 2022,,,,TTCAAACGTAGACTTGTGATTGATTTGACGGTAGTCTTCGCGCTATGGGTTTTATATGCAGTCTTTTACTTTACTCAAACTCCTTCAACCTCTGACATTGCGAAAACTGTAATTAACGTAGGTTTGCTATACTTTGTAGGTCAATTTATTTATTTAATTGCAAGTATCAGCCCTATGT,P008FL3BP20_S40_L001_R1_001,urn:local:.:1kifh-ezqo2pq
204	M00212:125:000000000-JJPTF:1:1112:15979:23078 2:N:0:AGGCAGAA+GCGTAAGA (reversed): TTAGG------------GGCGCTTTTTTTT-ATGCCAACGGC-GG-TTTTT---GCAG-CG-GA-GGG-C	0	0	1	0	0	0	0	M00212:125:000000000-JJPTF:1:2111:5102:9924 1:N:0:AGGCAGAA+CTCTCTAT: TT-AGCAGGGG-CTTTAGTGGCGCTTTTTTTT---ATGCCAACGGCG-G-T-TT-TT-GCAG-C-G--A-AGGGC	1	0	0	0	0	0	0										M00212:125:000000000-JJPTF:1:1102:12069:3560 1:N:0:AGGCAGAA+GCGTAAGA,Mon Jun 27 16:07:31 EDT 2022,,,,CTCCTTTATAGTAAATAATTCAAAGCCTTTTAGCTTGTCTTGTTTTTCAATTGCTACCTGCTTATTATCTTGCTCTCTTAGCAGTTCAATTATAGGTCTACCAATATCGAACCACTTGACGACTGTATTAGCTTTAAGTCCGAAATACTTAGCACATTGAGCCTTACAACTAAAGTGTAGTTCTTCTTCTGTAATAGGGTTATAAGCTACTATTTCCCTATCTTTTCGCA,P008FL3BP10_S33_L001_R1_001,urn:local:.:1cw0z-ezqnplr	M00212:125:000000000-JJPTF:1:1102:14859:2712 1:N:0:AGGCAGAA+CTCTCTAT,Mon Jun 27 16:10:21 EDT 2022,,,,AAACCATGACGTGCAATTGCTTTAACTAGTCCACGCTGAATGGCTTTATTTACGTCCATAGAAGTCAGTTTTTCAAC,P008FL3BP20_S40_L001_R1_001,urn:local:.:1kifi-ezqo2pq
205	M00212:125:000000000-JJPTF:1:1101:20757:24186 1:N:0:AGGCAGAA+GCGTAAGA: TTAGCAGGGGCTTTAGTGGCGCTTTTTTTT-ATGCCAACAGC-GG-TTTTT---GCAG-CG-AA-GGG-C	1	0	0	0	0	0	0	M00212:125:000000000-JJPTF:1:2111:5102:9924 2:N:0:AGGCAGAA+CTCTCTAT (reversed): TT-AGCAGGGG-CTTTAGTGGCGCTTTTTTTT---ATGCCAACGGCG-G-T-TT-TT-GCAG-C-G--A-AGGGC	1	0	0	0	0	0	0										M00212:125:000000000-JJPTF:1:1102:9235:3561 1:N:0:AGGCAGAA+GCGTAAGA,Mon Jun 27 16:07:31 EDT 2022,,,,AAGTACAAGAATTGGAAAAAACACTTTCAGAAAATTCAATTGAAATTATCAAAATTGAGAATGAACTTAACGCACAGGAAGAAAAACCAAAAGGAAAAGATAAAATGACAAACTTTATTGAATCACAAAACGCTGTAACAGAATTTTTTGATGTATTAAAAAAGAACTCTGGAAAATCAGAAATTAAAAACGCTTGGAACGCAAAACTTGCTGAAAATGGTGTAACTATCACAGATACAACTTTCCAACTT,P008FL3BP10_S33_L001_R1_001,urn:local:.:1cw10-e…	M00212:125:000000000-JJPTF:1:1102:21281:2717 1:N:0:AGGCAGAA+CTCTCTAT,Mon Jun 27 16:10:21 EDT 2022,,,,AGTAAGAGCTGGCAAGAAAGAGGGCGAGAGCTACGACAAAGACCATAACAAGGCTCTAGACTATGCCAAAGAACTGGCTAAGT,P008FL3BP20_S40_L001_R1_001,urn:local:.:1kifj-ezqo2pq
206	M00212:125:000000000-JJPTF:1:2109:10743:8877 1:N:0:AGGCAGAA+GCGTAAGA (reversed): TTAGCAGGGGCTTTAGTGGCGCTTTTTTTT-ATGCCAACGGC-GG-TTTTT---GCAG-CG-AA-GGG-C	1	0	0	0	0	0	0	M00212:125:000000000-JJPTF:1:1110:12342:4897 2:N:0:AGGCAGAA+CTCTCTAT (reversed): TT-AGCAGGGG-CTTTAGTGGCGATTTTTTTT---ATGCCAACGGCG-G-T-TT-TT-GCAG-C-G--G-AGGGC	0	0	0	0	0	0	1										M00212:125:000000000-JJPTF:1:1102:21924:3569 1:N:0:AGGCAGAA+GCGTAAGA,Mon Jun 27 16:07:31 EDT 2022,,,,GTTGAATACTCCACTAAAGAAGCCACCAACTCCGCTAAATACACCTGAAATTCTTGACCAAGCACTTGAAGCAAAGCCACCAATTGCACTAAACACTCCACTAACGACACTACGAACCGAATTGAATATGCCACTAAAGAAACCAGCTACTGCACTCCATATTGACTGAACTACTCCCCAAGCACTAGAAGCAAAACTACCGATTGCGCTGAAAACGCTAGATACAACTCCACTTACAGCATTAAATAT,P008FL3BP10_S33_L001_R1_001,urn:local:.:1cw11-ez…	M00212:125:000000000-JJPTF:1:1102:14533:2720 1:N:0:AGGCAGAA+CTCTCTAT,Mon Jun 27 16:10:21 EDT 2022,,,,ATGAGTATGTAGTCGGTTCAATAGCTGGTGGTAAAAGTAAAGACCCTTTGGAACGTGCAAAGATAATTGCTGACGGTATAACAGAAGTCATTGAGC,P008FL3BP20_S40_L001_R1_001,urn:local:.:1kifk-ezqo2pq
207	M00212:125:000000000-JJPTF:1:1108:18911:8452 1:N:0:AGGCAGAA+GCGTAAGA: TTAGCAGGGGCTTTAGTGGCGCTTTTTTTT-ATGCCAACGGC-GG-TTTTT---TCAG-CG-AA-GGG-C	1	0	0	0	0	0	0	M00212:125:000000000-JJPTF:1:2105:17597:19515 2:N:0:AGGCAGAA+CTCTCTAT (reversed): TT-AGCAGGGG-CTTTAGTGGCGCTTTTTTTT---ATGCCAACGGCG-G-T-TT-TT-GCAG-C-G--A-AGGGC	1	0	0	0	0	0	0										M00212:125:000000000-JJPTF:1:1102:15831:3572 1:N:0:AGGCAGAA+GCGTAAGA,Mon Jun 27 16:07:31 EDT 2022,,,,GTTTCAGCTGGTGCTGTCTCAATGGATATGCTCGATAAGGCTATGCAAAAAGCAGCAGACGGTTCAAGCGG,P008FL3BP10_S33_L001_R1_001,urn:local:.:1cw12-ezqnpls	M00212:125:000000000-JJPTF:1:1102:21417:2720 1:N:0:AGGCAGAA+CTCTCTAT,Mon Jun 27 16:10:21 EDT 2022,,,,AATGGACACAAGAAGAAATTGATAAACATGAAGTAGCTAAACATTTACAACACTTTAAAAAG,P008FL3BP20_S40_L001_R1_001,urn:local:.:1kifl-ezqo2pq
208	M00212:125:000000000-JJPTF:1:1111:23608:6545 1:N:0:AGGCAGAA+GCGTAAGA (reversed): TTAGCAGGGGCTTTAGTGGCGCTTTTTTTT-ATGCCAACGGC-GG-TTTTT---GCAG-CG-AA-GGG-C	1	0	0	0	0	0	0	M00212:125:000000000-JJPTF:1:1110:12773:23871 1:N:0:AGGCAGAA+CTCTCTAT: TT-AGCAGGGG-CTTTAGTGGCGCTTTTTTTT---ATGCCAACGGCG-G-G-TT-TT-GCAG-C-G--G-AGGGC	0	0	0	0	0	1	0										M00212:125:000000000-JJPTF:1:1102:13868:3577 1:N:0:AGGCAGAA+GCGTAAGA,Mon Jun 27 16:07:31 EDT 2022,,,,GTATATCTCGACCTCAAATTTTGCATTACTTGCCATTACATACCCTTTCTTTTACGCCTTTTCTCTTTTTCTTTTTCCTCTTTCTTTTTCTCTGCAATAAGTTCGATTATTTTATAAACAAGTTCTAGTTCCATTTCCATGAAC,P008FL3BP10_S33_L001_R1_001,urn:local:.:1cw13-ezqnpls	M00212:125:000000000-JJPTF:1:1102:19042:2723 1:N:0:AGGCAGAA+CTCTCTAT,Mon Jun 27 16:10:21 EDT 2022,,,,CTATACAGGTTCAAAGGCTGTTAAACCTACTGTATTAGTAGACCAAAAATATCACATTGACATGCAAGACCTTACAAAAGTTGATGCCTTTGAATGGAAAACTAACAGCAACATGATTTTGGTTGAGACACTAACAAGCGGACACGTTGAAACTTATAACGCTGGTGCAGTAATTACAGTTTCATAAGAACAAAAC,P008FL3BP20_S40_L001_R1_001,urn:local:.:1kifm-ezqo2pq
209	M00212:125:000000000-JJPTF:1:1101:22620:23086 1:N:0:AGGCAGAA+GCGTAAGA: TTAG------------TGGCGCTTTTTTTT-ATGCCAACGGC-GG-TTTTT---GCCA-AG-GG-GGG-G	0	0	1	0	0	0	0	M00212:125:000000000-JJPTF:1:1110:7741:7455 2:N:0:AGGCAGAA+CTCTCTAT: TT-AGCAGGGG-CTTTAGTGGCGCTTTTTTTT---ATGCCAACGGCG-G-C-TT-CT-GCAG-C-G--G-AAGGC	0	0	0	0	0	1	0										M00212:125:000000000-JJPTF:1:1102:11672:3584 1:N:0:AGGCAGAA+GCGTAAGA,Mon Jun 27 16:07:31 EDT 2022,,,,TAGCTAACCTTAATGCAGTTGCTGTTAAAAATCTAAGTGACCTACAAGGCAATAGAAAGGACGTAACAAGCACAGATGAAACTAATAACCAATAGTGCTGAAATTAAAGTAACTGAAAATGAGGACGGCTCGAAATCATTTCAAGGCATTGGGTCAGAAGTTGGTGTAGAGAACCTTAACGGTATTGTCTTGACTCCTAACT,P008FL3BP10_S33_L001_R1_001,urn:local:.:1cw14-ezqnpls	M00212:125:000000000-JJPTF:1:1102:12126:2723 1:N:0:AGGCAGAA+CTCTCTAT,Mon Jun 27 16:10:21 EDT 2022,,,,GCCTGACACTTTGAAAGATTCTAAGGGTGGAACTATAAAAGTAACATCAGTGATTAAGGACGCACATGGAAAAGTAGCAACAAATGGACACCTTGCGCCCGGTGTCTATATCGTAACGTTCTCCGC,P008FL3BP20_S40_L001_R1_001,urn:local:.:1kifn-ezqo2pq
210	M00212:125:000000000-JJPTF:1:1105:25268:13728 2:N:0:AGGCAGAA+GCGTAAGA (reversed): TTAGCAGGGGCTTTAGTGGCGATTTTTTTT-ATGCCAACGGC-GG-TTTTT---GCAG-CG-AA-GGG-C	0	0	0	0	1	0	0	M00212:125:000000000-JJPTF:1:2111:15398:14612 1:N:0:AGGCAGAA+CTCTCTAT: TT-AG-------------TGGCGATTTTTTTT---ATGCCAACGGCG-G-G-TT-TT-TCAG-C-G--G-AGGGC	0	0	0	1	0	0	0										M00212:125:000000000-JJPTF:1:1102:8282:3586 1:N:0:AGGCAGAA+GCGTAAGA,Mon Jun 27 16:07:31 EDT 2022,,,,GCTTATTATCTTGCTCTCTTAGCAGTTCAATTATAGGTCTACCAATATCGAACCACTTGACGACTGTATTAGCTTTAAGTCCGAAATACTTAGCACATTGAGCCTTACAACTAAAGTGTAGTTCTTCTTCTGTAATAGGGTTATAAGCTACTATTTCCCTATCTTTTCGCATTGCCATTATTTAACCACCTTTCTAT,P008FL3BP10_S33_L001_R1_001,urn:local:.:1cw15-ezqnpls	M00212:125:000000000-JJPTF:1:1102:9818:2723 1:N:0:AGGCAGAA+CTCTCTAT,Mon Jun 27 16:10:21 EDT 2022,,,,GCTATAATGGCTGTCAACCCATTTGTACTTCTTGGAATAGCAATCGCCGCTGTCGTTGCTGGTCTAGTTTACTTCTTTACTCAAACAGAAACAGGTAAAAAAGCATGGGCTAGTTTTGTAGACTTCTTGAAGAGTGCATGGGACGGAATAGTTTCGTTCTTTAGCGGTATCGGACAATGGTTTGCTGATATATGGAATGGAGCAGTTGACGGAGCGAAAGGTATCTGGCAAGGTTTAGTTGATTGGTTCAG,P008FL3BP20_S40_L001_R1_001,urn:local:.:1kifo-e…
211	M00212:125:000000000-JJPTF:1:1111:20075:23705 1:N:0:AGGCAGAA+GCGTAAGA (reversed): TTAGCAGGGGCTTTAGTGGCGCTTTTTTTT-ATGCCAACGGC-GG-TTTTT---GCAG-CG-AA-GGG-C	1	0	0	0	0	0	0	M00212:125:000000000-JJPTF:1:2105:18630:10672 1:N:0:AGGCAGAA+CTCTCTAT: TT-AGCAGGGG-CTTTAGTGGCGCTTTTTTTT---ATGCCAACGGCG-G-T-TT-TT-GCAG-C-G--G-AGGGG	0	0	0	0	0	1	0										M00212:125:000000000-JJPTF:1:1102:19155:3636 1:N:0:AGGCAGAA+GCGTAAGA,Mon Jun 27 16:07:31 EDT 2022,,,,GCCTATAACCGCAGGCTTGAGTGAGCCAGTAGCACTATCAATTGATACTAACCCCATTGGTAACCATTTGTAATCAGAACTTTTCTTATTAGGTTTAATGATATTACTAAAACCTACATACTTCGGATAGTCTGCAACCGTTACTTCGCCAGCTGAAGGCATCCAAGGAGTAGCGACTGAGCCTGGTTCTTGTTTTGGCTGAGGGAAGTCTTTATTGACCGTATCCCATATAAT,P008FL3BP10_S33_L001_R1_001,urn:local:.:1cw16-ezqnpls	M00212:125:000000000-JJPTF:1:1102:17540:2730 1:N:0:AGGCAGAA+CTCTCTAT,Mon Jun 27 16:10:21 EDT 2022,,,,GGTAGTAGGCTTGCCAGAATTTAACTTATCTTCTAGCGGTTACGGTTTAAGCACAAATAGCGTTTCAAGCGACAATAGAACATATAATAC,P008FL3BP20_S40_L001_R1_001,urn:local:.:1kifp-ezqo2pr
212	M00212:125:000000000-JJPTF:1:1114:3782:22448 1:N:0:AGGCAGAA+GCGTAAGA (reversed): TTAGCAGGGGTTTTAGTGGCGCTTTTTTTT-ATGCCAACGGC-GG-TTTTT---GCAG-CG-AA-GGG-C	1	0	0	0	0	0	0	M00212:125:000000000-JJPTF:1:2105:18630:10672 2:N:0:AGGCAGAA+CTCTCTAT (reversed): TT-AGCAGGGG-CTTTAGTGGCGCTTTTTTTT---ATGCCAACGGCG-G-T-TT-TT-GCAG-C-G--G-AGGGC	0	0	0	0	0	1	0										M00212:125:000000000-JJPTF:1:1102:22688:3638 1:N:0:AGGCAGAA+GCGTAAGA,Mon Jun 27 16:07:31 EDT 2022,,,,GCTAAGGGAAGTAGCGGAAAACCAGAGTTCACCAACCACAAAATCGTAACTGGTTTAGTATCAGTTGGTTCAATGGAAGACCAAGCGGAAACGAACAGTTATCCTGCTGATGATGTACCAGACCATGGAGTTAAAAAAGGTGCTACCTTACTTCAAGGAGAAATGGTATTTATTCAAACAGACCAAGCACTTAAAGAAGACATTCTTGG,P008FL3BP10_S33_L001_R1_001,urn:local:.:1cw17-ezqnpls	M00212:125:000000000-JJPTF:1:1102:9767:2734 1:N:0:AGGCAGAA+CTCTCTAT,Mon Jun 27 16:10:21 EDT 2022,,,,TGTTAGCTTTTTACGGTAAAAGTGATTTAACCGTTGACCATATAGATG,P008FL3BP20_S40_L001_R1_001,urn:local:.:1kifq-ezqo2pr
213	M00212:125:000000000-JJPTF:1:1110:11053:11924 2:N:0:AGGCAGAA+GCGTAAGA: TTAGCAGGGGCTTTAGTGGCGCTTTTTTTT-ATGCCAACGGC-GG-TGTTT---GCAG-CG-AC-GGG-G	1	0	0	0	0	0	0	M00212:125:000000000-JJPTF:1:2113:15797:12184 1:N:0:AGGCAGAA+CTCTCTAT (reversed): TT-AGCAGGGG-CTTTAGTGGCGCTTTTTTTT---ATGCCAACGGCG-G-T-TT-TT-GCAG-C-G--A-AGGGC	1	0	0	0	0	0	0										M00212:125:000000000-JJPTF:1:1102:9165:3649 1:N:0:AGGCAGAA+GCGTAAGA,Mon Jun 27 16:07:31 EDT 2022,,,,CAGTAAAAGCGCGTGGTTACCAGTTTGATGATGATTTAAACTTTTCTTATGTTGATTCAGTATTTTCTTGCGTTAATAAATCAAAAAAAGAACCTGATAGTGAACTAGTTGAAAAAGTAAAAAGGGAAACTCCTAAAGAAGTAACGAAAGAATCGGCACAGGCTTTCTTAGACTTAGCTAAAGAGCAAGGAAAGGTAACAGAAAATGAGTGAAAAATATTACGTAGTTAAACTT,P008FL3BP10_S33_L001_R1_001,urn:local:.:1cw18-ezqnpls	M00212:125:000000000-JJPTF:1:1102:12001:2737 1:N:0:AGGCAGAA+CTCTCTAT,Mon Jun 27 16:10:21 EDT 2022,,,,TCTTCTTTAAGTGCTTGGTCTGTTTGAATAAATACCATTTCTCCTTGAAGT,P008FL3BP20_S40_L001_R1_001,urn:local:.:1kifr-ezqo2pr
214	M00212:125:000000000-JJPTF:1:2105:9301:7881 1:N:0:AGGCAGAA+GCGTAAGA (reversed): TTAG------------TGGCGCTTTTTTTT-ATGCCAACGGC-GG-TTTTT---GCAG-CG-AA-GGG-C	0	0	0	0	0	0	0	M00212:125:000000000-JJPTF:1:2110:22238:5400 1:N:0:AGGCAGAA+CTCTCTAT (reversed): TT-AGCAGGGG-CTTTAGTGGCGCTTTTTTTT---ATGCCAACGGCG-G-T-TT-TT-GCAG-C-G--A-AGGGC	1	0	0	0	0	0	0										M00212:125:000000000-JJPTF:1:1102:18784:3650 1:N:0:AGGCAGAA+GCGTAAGA,Mon Jun 27 16:07:31 EDT 2022,,,,CTTCTTTAGTGGGATATTCGGAGGAATCAAAGACACGATAGACAGAGTTCTTGGTGGCGTAACAGGTACGATTGAAAAAGTATCAGGAGCTATTAATGGTATCGCTGGGAAACTTGGCAAAATGTTTAAAGG,P008FL3BP10_S33_L001_R1_001,urn:local:.:1cw19-ezqnpls	M00212:125:000000000-JJPTF:1:1102:12308:2749 1:N:0:AGGCAGAA+CTCTCTAT,Mon Jun 27 16:10:21 EDT 2022,,,,CTGTTATTGGTGGCATTCAATCTATATGGGGCGGAGTAACTGGCTTTTTTAGTGGAATATTCGACGCAGTTAGTTCAGTAGTTTCTACAGTATTTAGCGCTATTGGTGGCTTTGCTAGTTCAGCTTGGGATGTACTGGTTAGCGTATGGAGTGCAGTAG,P008FL3BP20_S40_L001_R1_001,urn:local:.:1kifs-ezqo2pr
215	M00212:125:000000000-JJPTF:1:2102:24981:10761 1:N:0:AGGCAGAA+GCGTAAGA (reversed): TTAGCAGGGGCTTTAGTGGCGCTTTTTTTT-ATGCCAACGGC-GG-TTTTT---GCAG-CG-AA-GGG-C	1	0	0	0	0	0	0	M00212:125:000000000-JJPTF:1:2110:22076:9571 1:N:0:AGGCAGAA+CTCTCTAT: TT-AGCAGGGG-CTTTAGTGGCGCTTTTTTTT---ATGCCAACGGCG-G-T-TT-TT-GCAG-C-G--G-GGGGC	0	0	0	0	0	1	0										M00212:125:000000000-JJPTF:1:1102:14673:3652 1:N:0:AGGCAGAA+GCGTAAGA,Mon Jun 27 16:07:31 EDT 2022,,,,ATGCCAATGAATACGGTGTGGAACTTAACGAATACTTTAAACATAATTTTAACTACGAAGAGCTTGCAGGTTGGTATACAATGCAGGTATTAAAG,P008FL3BP10_S33_L001_R1_001,urn:local:.:1cw1a-ezqnpls	M00212:125:000000000-JJPTF:1:1102:13996:2751 1:N:0:AGGCAGAA+CTCTCTAT,Mon Jun 27 16:10:21 EDT 2022,,,,AGCCTGCGGTTATAGGCATTGACTATGCTCAAGCTCACCCAGTTGGCTCGGTA,P008FL3BP20_S40_L001_R1_001,urn:local:.:1kift-ezqo2pr
216	M00212:125:000000000-JJPTF:1:2108:9150:18612 2:N:0:AGGCAGAA+GCGTAAGA (reversed): TTAG------------TGGCGCTTTTTTTT-ATGCCAACGGC-GG-TTTTT---GCAG-CG-AA-GGG-C	0	0	0	0	0	0	0	M00212:125:000000000-JJPTF:1:2104:6994:20692 1:N:0:AGGCAGAA+CTCTCTAT (reversed): TT-AGCAGGGG-CTTTAGTGGCGCTTTTTTTT---ATGCCAACGGCG-G-T-TT-TT-GCAG-C-G--A-AGGGC	1	0	0	0	0	0	0										M00212:125:000000000-JJPTF:1:1102:10424:3658 1:N:0:AGGCAGAA+GCGTAAGA,Mon Jun 27 16:07:31 EDT 2022,,,,TTCAGCAAGTGATTGCAATTTATAAACCATTACAGGCTCAAGGGTATCAATAGTGAGTGTTGCTGCCTGTTCTGTTTTTGTTTGTCCGTCTTTGTGGACTTGTGCTTCATTCGATGAATCAAATGAGCGTGATACGAGCAAAGCACCGACATTTGTAA,P008FL3BP10_S33_L001_R1_001,urn:local:.:1cw1b-ezqnpls	M00212:125:000000000-JJPTF:1:1102:16692:2752 1:N:0:AGGCAGAA+CTCTCTAT,Mon Jun 27 16:10:21 EDT 2022,,,,TACTACCATAGAACCTTTAAACATTTTGCCAAGTTTCCCAGCGATACCATTAATAGCTCCTGATACTTTTTCAATCGTACCT,P008FL3BP20_S40_L001_R1_001,urn:local:.:1kifu-ezqo2pr
217	M00212:125:000000000-JJPTF:1:2108:22716:24038 1:N:0:AGGCAGAA+GCGTAAGA: TTAG------------TGGCGCTTTTTTTT-ATGCCAACGGC-GG-TTTTT---TCAG-CG-GA-GGG-G	0	0	1	0	0	0	0	M00212:125:000000000-JJPTF:1:2110:22076:9571 2:N:0:AGGCAGAA+CTCTCTAT (reversed): TT-AGCAGGGG-CTTTAGTGGCGCTTTTTTTT---ATGCCAACGGCG-G-T-TT-TT-GCAG-C-G--G-AGGGC	0	0	0	0	0	1	0										M00212:125:000000000-JJPTF:1:1102:9339:3662 1:N:0:AGGCAGAA+GCGTAAGA,Mon Jun 27 16:07:31 EDT 2022,,,,TACTTTGGCAGCATTTGGTTTAAGTGGTAATACTAAACAGGCCCATCTATGGTTATTATTGAACCGTGATAAATGGGAAGCAGCAAAAGATGAATTATTCTATATCTGTATTC,P008FL3BP10_S33_L001_R1_001,urn:local:.:1cw1c-ezqnpls	M00212:125:000000000-JJPTF:1:1102:10648:2752 1:N:0:AGGCAGAA+CTCTCTAT,Mon Jun 27 16:10:21 EDT 2022,,,,AGACAAGGCGACGTATTTATTATAGAAAGAGGAGAAAATGGAAACAATTAACATTAAATTTGATGAAGAACAGCTAGAAGATATCGTAAAAAAAGTTACTGAAAAACTTAAAGAAGATAAGAAAAATAACTTTTATGAGCTTTCAGATACAGCACGTGAAGAACCAAAGAAAGAACAGTCGTTGAT,P008FL3BP20_S40_L001_R1_001,urn:local:.:1kifv-ezqo2pr
218	M00212:125:000000000-JJPTF:1:1110:12617:8263 2:N:0:AGGCAGAA+GCGTAAGA: TTAGCAGGGGCTTTAGTGGCGCTTTTTTTT-ATGCCAACGGC-GG-TTTTT---GCAG-CG-AA-GGG-C	1	0	0	0	0	0	0	M00212:125:000000000-JJPTF:1:2106:18753:27532 1:N:0:AGGCAGAA+CTCTCTAT: TT-AGCAGGGG-CTTTAGTGGCGCTTTTTTTT---ATGCCAACGGCG-G-T-TT-TT-GCAG-C-G--A-AGGGC	1	0	0	0	0	0	0										M00212:125:000000000-JJPTF:1:1102:21382:3668 1:N:0:ATGCAGAA+GCGTAAGA,Mon Jun 27 16:07:31 EDT 2022,,,,ATATATACCGGCCCATTGATCAGTTTTTTTCTTAACAGTTAAGCCTTTATATGTTCCGTCATTTTGCCAAGCCCAAGAATTTATCCAATCTCCACTAAAGTCTTTACTTCCTGTCAACAAATTCAAATTCGGATAAACAGTTGTGAAACCGTCCGTGCCGTCTGCGCTGTTGGCATAAGC,P008FL3BP10_S33_L001_R1_001,urn:local:.:1cw1d-ezqnplt	M00212:125:000000000-JJPTF:1:1102:14045:2752 1:N:0:AGGCAGAA+CTCTCTAT,Mon Jun 27 16:10:21 EDT 2022,,,,GAGTTTAAAACGCAAGAGAAAGCAAAATATGAGCATATAAGGCAAGCTAAGGAGAAAGCACTTGAAGAACAACGAATTAGTGAAGAAAATAAACGAAGAGTTGAAGCTGAAAAACGAGCCGAAGCTGACAGAATCGCAAGAGAACATGATAAGGCAACTGAACAACTTGACACCGAAAGGACGCAAGAAGTTAGTGGAAAAGATGAAAATGAGGGAGCTGTACCAAAC,P008FL3BP20_S40_L001_R1_001,urn:local:.:1kifw-ezqo2pr
219	M00212:125:000000000-JJPTF:1:1112:15747:11955 2:N:0:AGGCAGAA+GCGTAAGA (reversed): TTAGCAGGGGCTTTAGTGGCGCTTTTTTTT-ATGCCAACGGC-GG-TTTTT---GCAG-CG-AA-GGG-C	1	0	0	0	0	0	0	M00212:125:000000000-JJPTF:1:1107:24442:13400 1:N:0:AGGCAGAA+CTCTCTAT: TT-AGCAGGGG-CTTTAGTGGCGCTTTTTTTT---ATGCCAACGGCG-G-T-TT-TT-GCAG-C-G--A-AGGGC	1	0	0	0	0	0	0										M00212:125:000000000-JJPTF:1:1102:8554:3671 1:N:0:AGGCAGAA+GCGTAAGA,Mon Jun 27 16:07:31 EDT 2022,,,,GGCGACATTGAACTTCTTCCGGACGCGACGGTTGTTCCAGACAAACAGCCGGCGACAAAAGAATTTTGTAGGTCTGCAAAGTCTTTCAAATCTGTAATAAAGTCTGAACCAGTAAGTTCTAAGTATCTAATTG,P008FL3BP10_S33_L001_R1_001,urn:local:.:1cw1e-ezqnplt	M00212:125:000000000-JJPTF:1:1102:13568:2756 1:N:0:AGGCAGAA+CTCTCTAT,Mon Jun 27 16:10:21 EDT 2022,,,,CTATCAGCGGAGAACGTTACGATATAGACACCGGGCGCAAGGTGTCCATTTGTTGCTACTTTTCCATGTGCGTCCTTAATCACTGATGTTACTTTTATAGTTCCACCCTTAGAATC,P008FL3BP20_S40_L001_R1_001,urn:local:.:1kifx-ezqo2pr
220	M00212:125:000000000-JJPTF:1:2105:18593:16023 1:N:0:AGGCAGAA+GCGTAAGA (reversed): TTAGCAGGGGCTTTAGTGGCGCTTTTTTTT-ATGCCAACGGC-GG-TTTTT---GCAG-CG-AA-GGG-C	1	0	0	0	0	0	0	M00212:125:000000000-JJPTF:1:2109:4874:16268 1:N:0:AGGCAGAA+CTCTCTAT: TT-AGCAGGGG-CTTTAGTGGCGCTTTTTTTT---ATGCCAACGGCG-G-T-TT-TT-GCAG-C-G--G-GGGGC	0	0	0	0	0	1	0										M00212:125:000000000-JJPTF:1:1102:10993:3672 1:N:0:AGGCAGAA+GCGTAAGA,Mon Jun 27 16:07:31 EDT 2022,,,,GGTGTTGACTGGGCGATCTACCAGGGAGAACAAGGCAGATTTGGGTATGCTCATGATAAGTTCGCTATCGCCCAAATTGGAGGGTACAATGCAAGCGGGATCTATGACCAATATACCTATAAAACTCAAGTGGCTTCAGCGATAGCCCAGGGCAAACGTGCGCATACTTATATATGGTACGACACGTTCGGCAGCATGGATATTGCAAAAATTACAATGGATTATTTCCTTCCACGTATACAAACCCCAAA,P008FL3BP10_S33_L001_R1_001,urn:local:.:1cw1f-…	M00212:125:000000000-JJPTF:1:1102:12584:2756 1:N:0:AGGCAGAA+CTCTCTAT,Mon Jun 27 16:10:21 EDT 2022,,,,CTGATATATGGAATGGAGCAGTTGACGGAGCGAAAGGTATCTGGCAAGGTTTAGTTGATTGGTTCAGCGGAATTGTAC,P008FL3BP20_S40_L001_R1_001,urn:local:.:1kify-ezqo2pr
221	M00212:125:000000000-JJPTF:1:1109:15075:21752 1:N:0:AGGCAGAA+GCGTAAGA: TTAGCAGGGGCTTTAGTGGCGCTTTTTTTT-ATGCCAACGGC-GG-TTTTT---GCAG-CG-AA-GGG-G	1	0	0	0	0	0	0	M00212:125:000000000-JJPTF:1:1113:29353:12429 2:N:0:AGGCAGAA+CTCTCTAT: TT-AGCAGGGG-CTTTCGTTGCGCTTTTTTTT---ATGCCAAAGGCG-G-C-AT-TT-TCCG-C-G--T-ATGGG	1	0	0	0	0	0	0										M00212:125:000000000-JJPTF:1:1102:17613:3674 1:N:0:AGGCAGAA+GCGTAAGA,Mon Jun 27 16:07:31 EDT 2022,,,,CTTTATAAGAGTTACCCTTCACCCAATCCGGAATGGCTTCTCCGGTGGCCCAAGCATCTACGTTAAACTTTACTTTAACAGTATCCCCAACCTTCACCGCCGTGTTCGGAGTATCCTCGGTTTCTTTACCAGCATCTGTTGCAGGCGTGTCAGTTTCCGGCTTGTCAGTATCCGTATAACCATTGTCTGTTATTCCAGTAAGGTCCACGTTCCCGTCAAGTCCGCCGGCTATGTAAGTAGAGGTGAATTG,P008FL3BP10_S33_L001_R1_001,urn:local:.:1cw1g-e…	M00212:125:000000000-JJPTF:1:1102:19136:2760 1:N:0:AGGCAGAA+CTCTCTAT,Mon Jun 27 16:10:21 EDT 2022,,,,CTAATGCTTATAACGCAATAACAGGAGTATTTAAAGGGCTCGGAGACTTCTTTAGTGGGATATTCGGAGGAATCAAAGACACGATAGACAGAGTTCTTGGTGGCGTAACAGGTACGATTGAAAAAGTATCAGGAGCTATTAATGGTATCGCTGGGAAACTTGGCAAAATGTTTAAAGGTTCTATGGTAGTAGGCTTGCCAGAATTTAACTTATCTTCTAG,P008FL3BP20_S40_L001_R1_001,urn:local:.:1kifz-ezqo2pr
222	M00212:125:000000000-JJPTF:1:1104:17248:25971 1:N:0:AGGCAGAA+GCGTAAGA: TTAGCAGGGGCTTTAGTGGCGCTTTTTTTT-ATGCCAACGGC-GG-GTTTT---GCAG-CG-AA-GGG-C	1	0	0	0	0	0	0	M00212:125:000000000-JJPTF:1:1103:8032:15150 1:N:0:AGGCAGAA+CTCTCTAT: TT-AGCAGGGG-CTTTAGTGGCGCTTTTTTTT---ATGCCAACGGCG-G-T-TT-TT-TCAG-C-G--A-AGGGC	1	0	0	0	0	0	0										M00212:125:000000000-JJPTF:1:1102:9428:3684 1:N:0:AGGCAGAA+GCGTAAGA,Mon Jun 27 16:07:31 EDT 2022,,,,GGTTGGCGATATTGTTCAAATTCTTTTTCCTGAAGTTGTTCCAATTGAGGAGGCTCTAGGTCAAAAGAAAAAGCTGAACTTAGATATGGTTTACCTTGTTACAGATGTAGATGAAAGCAATAAAGCCACATTAAAGAACTATTTTTGGGCAATGATTGAAAGCCTTGATGTTCCAAACGCAATAACTA,P008FL3BP10_S33_L001_R1_001,urn:local:.:1cw1h-ezqnplt	M00212:125:000000000-JJPTF:1:1102:11718:2761 1:N:0:AGGCAGAA+CTCTCTAT,Mon Jun 27 16:10:21 EDT 2022,,,,ATATGGAGAGACTCTTTCAAGTATCGCATATCAGTACGGTACGGACTATCAAGCCTTAGCAGCTTTGAACGGTCTTACAAACCCAAATTTGATTTACCCTGGCCAGGTGTTAAAGGTCAACGGATCTGCGGTTTCAAATGTTTACACGGTACAATATGGAGACAATCTTAGTTCTATAGCCACCAAGTTAGGCACGACATACCAGGCTCTTGCAC,P008FL3BP20_S40_L001_R1_001,urn:local:.:1kig0-ezqo2pr
223	M00212:125:000000000-JJPTF:1:2101:3908:21249 2:N:0:AGGCAGAA+GCGTAAGA (reversed): TTAGCAGGGGCTTTAGTGGCGCATTTTTTT-ATGCCAACGGC-GG-TTTTT---GCAG-CG-AA-GGG-C	1	0	0	0	0	0	0	M00212:125:000000000-JJPTF:1:1103:8032:15150 2:N:0:AGGCAGAA+CTCTCTAT (reversed): TT-AGCAGGGG-CTTTAGTGGCGCTTTTTTTT---ATGCCAACGGCG-G-T-TT-TT-GCAG-C-G--A-AGGGC	1	0	0	0	0	0	0										M00212:125:000000000-JJPTF:1:1102:20133:3687 1:N:0:AGGCAGAA+GCGTAAGA,Mon Jun 27 16:07:31 EDT 2022,,,,GTCAAAGGGCATTGCCACGTTTTCCTTTATCCAAGTGAAAGCTCCGTCAAAGTCTTGTCTTAGTAAGCTCATTTTATCCACGATGTCGATGATTTGCTCTCTCTCTTCTGCTGTGTAC,P008FL3BP10_S33_L001_R1_001,urn:local:.:1cw1i-ezqnplt	M00212:125:000000000-JJPTF:1:1102:16828:2766 1:N:0:AGGCAGAA+CTCTCTAT,Mon Jun 27 16:10:21 EDT 2022,,,,GTAAAAGACTGCATATAAAACCCATAGCGCGAAGACTACCGT,P008FL3BP20_S40_L001_R1_001,urn:local:.:1kig1-ezqo2pr
224	M00212:125:000000000-JJPTF:1:2111:27856:20373 1:N:0:AGGCAGAA+GCGTAAGA: TTAGCAGGGGCTTTAGTGGCGCTTTTTTTT-ATGCCAACGGC-GG-TTTTT---GCAG-CG-GA-GGG-C	0	0	0	0	0	1	0	M00212:125:000000000-JJPTF:1:2112:17479:21817 1:N:0:AGGCAGAA+CTCTCTAT: TT-AGCAGGGG-CTTTAGTGGCGCTTTTTTTT---ATGCCAACGGCG-G-G-TT-TT-GTAA-C-G--A-AAGGC	1	0	0	0	0	0	0										M00212:125:000000000-JJPTF:1:1102:16327:3693 1:N:0:AGGCAGAA+GCGTAAGA,Mon Jun 27 16:07:31 EDT 2022,,,,GTGTGGGGTTCGATTCCCTACTGCTCTATACTAAGATAGTATCTAATGAGATACCAGCTGCTGATAGTTAGGAATAACAAGATGAGGTAGTCATAGTTAGCGGTATAGTCTAATGGTAAACGTGGGTTCGATTCCTACT,P008FL3BP10_S33_L001_R1_001,urn:local:.:1cw1j-ezqnplt	M00212:125:000000000-JJPTF:1:1102:17213:2767 1:N:0:AGGCAGAA+CTCTCTAT,Mon Jun 27 16:10:21 EDT 2022,,,,AAATAAAGGAGAACTAGGACAACTGGAATCGAACCAGTACCAGATTGCGACTCTGCCTACCAC,P008FL3BP20_S40_L001_R1_001,urn:local:.:1kig2-ezqo2pr
225	M00212:125:000000000-JJPTF:1:2103:7391:19653 1:N:0:AGGCAGAA+GCGTAAGA (reversed): TTAGCAGGGGCTTTAGTGGCGCTTTTTTTT-ATGCCAACGGC-GG-TTTTT---GCAG-CG-AA-GGG-C	1	0	0	0	0	0	0	M00212:125:000000000-JJPTF:1:1114:14122:11192 1:N:0:AGGCAGAA+CTCTCTAT (reversed): TT-AG-------------TGGCGATTTTTTTT---ATGCCAACGGCG-G-T-TT-TT-GCAG-C-G--G-AGGGC	0	0	0	1	0	0	0										M00212:125:000000000-JJPTF:1:1102:12418:3693 1:N:0:AGGCAGAA+GCGTAAGA,Mon Jun 27 16:07:31 EDT 2022,,,,GGTAGATATATGGTATGACGGTAAACTGTATTCAGGGTATATAGCAGATAGAGTTAAAACAGAGTTCAATGATAGACTTATTTTTGTAGAAAGTGGAGACAAACCAAATGTTATATGAGTATGTAGCTACTTACGGAGAC,P008FL3BP10_S33_L001_R1_001,urn:local:.:1cw1k-ezqnplt	M00212:125:000000000-JJPTF:1:1102:16791:2768 1:N:0:AGGCAGAA+CTCTCTAT,Mon Jun 27 16:10:21 EDT 2022,,,,CAGCACGTGAAGAACCAAAGAAAGAACAGTCGTTGATGTATTTAGAATTTAATGAAGCAAGTGGTAAAACTAAAAAAAATAAAGTTTATTTTGGTTATGTTTTTAACACTTTAGCAA,P008FL3BP20_S40_L001_R1_001,urn:local:.:1kig3-ezqo2pr
226	M00212:125:000000000-JJPTF:1:2103:9060:17337 2:N:0:AGGCAGAA+GCGTAAGA (reversed): TTAG------------TGGCGCTTTTTTTT-ATGCCAACGGC-GG-TTTTT---GCAG-CG-GA-GGG-C	0	0	1	0	0	0	0	M00212:125:000000000-JJPTF:1:1101:25056:11615 2:N:0:AGGCAGAA+CTCTCTAT (reversed): TT-AGCAGGGG-CTTTAGTGGCGCTTTTTTTT---ATGCCAACGGCG-G-T-TT-TT-GCAG-C-G--A-AGGGC	1	0	0	0	0	0	0										M00212:125:000000000-JJPTF:1:1102:16964:3706 1:N:0:AGGCAGAA+GCGTAAGA,Mon Jun 27 16:07:31 EDT 2022,,,,CCTTTAGCGTTCTGACCGTCAGTTTGCTCGCTAAGGCACTTTCAGCTAGTTCTAATAGATTTCCCCTAGCAATGCTTTTAGCTTCGTCATACGCCTTTATATTGTCATCTCGCCACTTTCTAAAAGTTTTAGCTGAACAATGCAAGCTGGTGTAGATTTCTTTGTCATTACAGCCTGATTCAATTTTATCAATGATTTGACTAAATAGCGGTTCTTCATACATCTTAGGTAAAATTGTGGGTCTGCCACCG,P008FL3BP10_S33_L001_R1_001,urn:local:.:1cw1l-…	M00212:125:000000000-JJPTF:1:1102:14588:2771 1:N:0:AGGCAGAA+CTCTCTAT,Mon Jun 27 16:10:21 EDT 2022,,,,ATGGTAGCATGCGTGTTTTGGGAACATGTAGTGTTGGTTCGAGTCCAGCTATCCTGATGAGTGGTGTATAGTCCATAGACGAAGTGCTAAGCTATTGCGCAGTACCTTGGTGAAACTATACTTAATCATATTGTGGGCAACTGTGCATGGTTGCTAAGGTATGAGGTAAGAGTAATTGGAGGAAGTACAGGTCGCAAC,P008FL3BP20_S40_L001_R1_001,urn:local:.:1kig4-ezqo2pr
227	M00212:125:000000000-JJPTF:1:1102:19376:10704 1:N:0:AGGCAGAA+GCGTAAGA: TTAG------------TGGCGCTTTTTTTT-ATGCCAACGGC-GG-TTTTT---GCAG-CG-GG-GGG-G	0	0	1	0	0	0	0	M00212:125:000000000-JJPTF:1:1112:12373:22333 2:N:0:AGGCAGAA+CTCTCTAT (reversed): TT-AG-------------TGGCGATTTTTTTT---ATGCCAACGGCG-G-T-TT-TT-GCAG-C-G--G-AGGGC	0	0	0	1	0	0	0										M00212:125:000000000-JJPTF:1:1102:12837:3707 1:N:0:AGGCAGAA+GCGTAAGA,Mon Jun 27 16:07:31 EDT 2022,,,,CAATAATTTTGTTACGTTCTTTTGTGAGTTCTTCGCCCAATGCATTTTGAATAAACTTTGCGTTAGGGTCAGCTGGTACTGAAACAAGAGAAATCTCTTTAAACTGTGCTTTATTTACAACTAGAGCATCATTTTCATTAAACTCATAATCTGTAATGTAATAGGCAATTGATAGTGAATCAAACGCTCCATTTTCCACAGCTTTGTTAATGTTTGGTGCATTGTCATAAAGCGTAAAGTCAGTCAGGTAT,P008FL3BP10_S33_L001_R1_001,urn:local:.:1cw1m-…	M00212:125:000000000-JJPTF:1:1102:9946:2772 1:N:0:AGGCAGAA+CTCTCTAT,Mon Jun 27 16:10:21 EDT 2022,,,,CTAATTAACTTAACGCTCACAGGAACGAAAATATAGGCTTTAAACGATATAACCACATTTAAAAGAAAGGACAATATGCAAACACAAAACGGTGGCAGACCCACAATTTTACCTAAGATGTATGAAGAACCGCTATTTAGTCAAATCATTGATAAAATTGAATCAGGCTGTAATGACAAAGAAATCTACACCAGCTTGCATTGTTCAGCTAAAACTTTTAGAAAGTGGCGAGATGACAATATAAAGGCGTA,P008FL3BP20_S40_L001_R1_001,urn:local:.:1kig5-e…
228	M00212:125:000000000-JJPTF:1:1106:26851:11278 1:N:0:AGGCAGAA+GCGTAAGA (reversed): TTAG------------TGGCGCTTTTTTTT-ATGCCAACGGC-GG-TTTTT---GCAG-CG-GA-GGG-C	0	0	1	0	0	0	0	M00212:125:000000000-JJPTF:1:1113:8111:24587 2:N:0:AGGCAGAA+CTCTCTAT (reversed): TT-AGCAGGGG-CTTTAGTGGCGCTTTTTTTT---ATGCCAACGGCG-G-T-TT-TT-GCAG-C-G--A-AGGGC	1	0	0	0	0	0	0										M00212:125:000000000-JJPTF:1:1102:18010:3707 1:N:0:AGGCAGAA+GCGTAAGA,Mon Jun 27 16:07:31 EDT 2022,,,,GCTATACTTTGTAGGTCAATTTATTTATTTAATTGCAAGTATCAGCCCTATGTTTGCCGGTTTGGTTAAACTTATCAAGAAGAATGGTGTAAGTATTCCCGAAGTTGAAGAAGAACAAACGGAGGATAAAAAAGAATGAAAAAAAAGATTTTAGCAGGGGCTTTAGCAGGGGCTTTAGTGGCGCTTTTTTTTATGCCAACGGCGGTTTTTTCAGCGAAGGGCGACCAAGGGGTTTACTGTGCGATCTACC,P008FL3BP10_S33_L001_R1_001,urn:local:.:1cw1n-e…	M00212:125:000000000-JJPTF:1:1102:12206:2776 1:N:0:AGGCAGAA+CTCTCTAT,Mon Jun 27 16:10:21 EDT 2022,,,,CTACTGCTATAAGATAAGGGAGAAACAAATGATTATATTATTATTTATTATTATGCTGTTCATCAGTCCGAGCATAGCATTGTTA,P008FL3BP20_S40_L001_R1_001,urn:local:.:1kig6-ezqo2pr
229	M00212:125:000000000-JJPTF:1:1101:20757:24186 2:N:0:AGGCAGAA+GCGTAAGA (reversed): TTAGCAGGGGCTTTAGTGGCGCTTTTTTTT-ATGCCAACAGC-GG-TTTTT---GCAG-CG-AA-GGG-C	1	0	0	0	0	0	0	M00212:125:000000000-JJPTF:1:1101:22214:15618 1:N:0:AGGCAGAA+CTCTCTAT (reversed): TT-AGCAGGGG-CTTTAGTGGCGCTTTTTTTT---ATGCCAACGGCG-G-T-TT-TT-GCAG-C-G--A-AGGGC	1	0	0	0	0	0	0										M00212:125:000000000-JJPTF:1:1102:17224:3714 1:N:0:AGGCAGAA+GCGTAAGA,Mon Jun 27 16:07:31 EDT 2022,,,,GTTAGTTTTCCATTCAAAGGCATCAACTTTTGTAAGGTCTTGCATGTCAATGTGATATTTTTGGTCTACTAATACAGTAG,P008FL3BP10_S33_L001_R1_001,urn:local:.:1cw1o-ezqnplt	M00212:125:000000000-JJPTF:1:1102:21279:2782 1:N:0:AGGCAGAA+CTCTCTAT,Mon Jun 27 16:10:21 EDT 2022,,,,GCCTACTACCATAGAACCTTTAAACATTTTGCCAAGTTTCCCAGCGATACCATTAATAGCTCCTGATACTTTTTCAATCGTACCTGTTACGCCACCAAGAACTCTGT,P008FL3BP20_S40_L001_R1_001,urn:local:.:1kig7-ezqo2pr
230	M00212:125:000000000-JJPTF:1:2104:16877:25077 1:N:0:AGGCAGAA+GCGTAAGA: TTAGCAGGGGCTTTAGTGGCGCTTTTTTTT-ATGCCAACGGC-GG-TTTT----GCAG-CG-AA-GGG-C	1	0	0	0	0	0	0	M00212:125:000000000-JJPTF:1:2104:7468:23396 2:N:0:AGGCAGAA+CTCTCTAT (reversed): TT-AGCAGGGG-CTTTAGTGGCGCTTTTTTTT---ATGCCAACGGCG-G-T-TT-TT-GCAG-C-G--A-AGGGC	1	0	0	0	0	0	0										M00212:125:000000000-JJPTF:1:1102:8750:3718 1:N:0:AGGCAGAA+GCGTAAGA,Mon Jun 27 16:07:31 EDT 2022,,,,GTGTAGGTTCAACTGGAATATTACAGGCAAGAATTATTAATAGTGTAATTTACGTTAGAGGAAATAGCATTCCTGTGCCAAATGTCGCAC,P008FL3BP10_S33_L001_R1_001,urn:local:.:1cw1p-ezqnplu	M00212:125:000000000-JJPTF:1:1102:16784:2784 1:N:0:AGGCAGAA+CTCTCTAT,Mon Jun 27 16:10:21 EDT 2022,,,,TCAGTAGGGTTATAAAGTTCAGGGTTTCCGGCCTTAGCAACCATCATCGCTACCAAGCTATCTTTATCCAGTTCTTTTTCTTTAACCTTTACTTTTTCGACGTTTCCGTCAGCGTCATAGATTGTTTCTGTTTCCTTTAGCGTTCTGACCGTCAGTTTGCTCGCTAAGGCACTTTCAGCTAGTTCTAATA,P008FL3BP20_S40_L001_R1_001,urn:local:.:1kig8-ezqo2pr
231	M00212:125:000000000-JJPTF:1:2112:24338:16737 2:N:0:AGGCAGAA+GCGTAAGA (reversed): TTAG------------TGGCGCTTTTTTTT-ATGTCAACGGC-GG-TTTTA---GCAG-AG-GA-GGG-C	0	0	1	0	0	0	0	M00212:125:000000000-JJPTF:1:1104:13860:9265 1:N:0:AGGCAGAA+CTCTCTAT: TT-AG-------------TGGCGATTTTTTTT---ATGCCAACGGCG-G-T-TT-TT-TCAG-C-G--G-GGGGG	0	0	0	1	0	0	0										M00212:125:000000000-JJPTF:1:1102:8433:3720 1:N:0:AGGCAGAA+GCGTAAGA,Mon Jun 27 16:07:31 EDT 2022,,,,AGATGAAAATGAGGGAGCTGTACCAAACGAAGCAATTAATGGCAATGTTGGGGCGGATTGGTCTAGCGTAAGTCCAGAAATAGCTGCGAATTATATGGCAAGCAAGACAGG,P008FL3BP10_S33_L001_R1_001,urn:local:.:1cw1q-ezqnplu	M00212:125:000000000-JJPTF:1:1102:13909:2785 1:N:0:AGGCAGAA+CTCTCTAT,Mon Jun 27 16:10:21 EDT 2022,,,,CTGAACTACTCCCCAAGCACTAGAAGCAAAACTACCGATTGCGCTGAAAACGCTAGATCCAACTCCACTTACAGCATTAAATATTCAACCAAAGAAGCCAGCTACTGCACTCCAAACGC,P008FL3BP20_S40_L001_R1_001,urn:local:.:1kig9-ezqo2pr
232	M00212:125:000000000-JJPTF:1:1109:5466:20923 2:N:0:AGGCAGAA+GCGTAAGA (reversed): TTAGCAGGGGCTTTAGTGGCGCTTTTTTTT-ATGCCAACGGC-GG-TTTTT---GCAG-CG-AA-GGG-C	1	0	0	0	0	0	0	M00212:125:000000000-JJPTF:1:1104:13860:9265 2:N:0:AGGCAGAA+CTCTCTAT (reversed): TT-AG-------------TGGCGATTTTTTTT---ATGCCAACGGCG-G-T-TT-TT-GCAG-C-G--G-AGGGC	0	0	0	1	0	0	0										M00212:125:000000000-JJPTF:1:1102:20655:3735 1:N:0:AGGCAGAA+GCGTAAGA,Mon Jun 27 16:07:31 EDT 2022,,,,GACTATTCCAAGTATCTAATGTTTTCTTGTCTACTTCTGGCTGATTCATATAC,P008FL3BP10_S33_L001_R1_001,urn:local:.:1cw1r-ezqnplu	M00212:125:000000000-JJPTF:1:1102:15371:2785 1:N:0:AGGCAGAA+CTCTCTAT,Mon Jun 27 16:10:21 EDT 2022,,,,GTATCAGGTTGCATAATGAACAGTCCGCTTTCCATTTTCTTGACGAAATCTTTTGCTTGTTCTCCCCAAATTTCGTACTCAATAGCAGGGACTTTTTTACCTCCATTCAAATAAATATCT,P008FL3BP20_S40_L001_R1_001,urn:local:.:1kiga-ezqo2pr
233	M00212:125:000000000-JJPTF:1:2112:14240:7239 2:N:0:AGGCAGAA+GCGTAAGA (reversed): TTAG------------TGGCGATTTTTTTT-ATGCCAACGGC-GG-TTTTT---GCAG-CG-AA-GGG-C	0	1	0	0	0	0	0	M00212:125:000000000-JJPTF:1:1112:18583:8948 1:N:0:AGGCAGAA+CTCTCTAT: TT-AGCAGGGG-CTTTAGTGGCGCTTTTTTTT---ATGCCAACGGCG-G-T-TT-TT-TCAG-C-G--G-AGGGC	0	0	0	0	0	1	0										M00212:125:000000000-JJPTF:1:1102:16827:3760 1:N:0:AGGCAGAA+GCGTAAGA,Mon Jun 27 16:07:31 EDT 2022,,,,CAGTTACAGCAAACCAAATAATAGATACTAAAGTATAAATCATGATTTTAAGTATTAATTTACCAGCATGAGTTTCTTGAAAAGTTATTTCCTCATCTGATGATGAATCATCTTCTGTTGAATTACCATAAAATATTTTATCTTCATCTACTTCGTACTGATTGCTACAATAA,P008FL3BP10_S33_L001_R1_001,urn:local:.:1cw1s-ezqnplu	M00212:125:000000000-JJPTF:1:1102:17371:2788 1:N:0:AGGCAGAA+CTCTCTAT,Mon Jun 27 16:10:21 EDT 2022,,,,GTATAGACAATAATTTCATCTACTCCAACTTCAGAAGCAATTTCAGTATCATCATTTTTAATGCGAACGTTAGCATTTGCAGTTGCTTGACGTAACTCATCTAACAAGGCTTTACGGTCTTCTGTTTTAACAATCAAATAACGACGTCCAGCAGTAGGGC,P008FL3BP20_S40_L001_R1_001,urn:local:.:1kigb-ezqo2pr
234	M00212:125:000000000-JJPTF:1:1112:7230:5324 1:N:0:AGGCAGAA+GCGTAAGA (reversed): TTAG------------TGGCGATTTTTTTT-ATGCCAACGGC-GG-TTTTT---GCAG-CG-AA-GGG-C	0	1	0	0	0	0	0	M00212:125:000000000-JJPTF:1:1113:8062:12853 2:N:0:AGGCAGAA+CTCTCTAT (reversed): TT-AG-------------TGGCGATTTTTTTT---ATGCCAACGGCG-G-T-TT-TT-GCAG-C-G--G-AGGGC	0	0	0	1	0	0	0										M00212:125:000000000-JJPTF:1:1102:9956:3762 1:N:0:AGGCAGAA+GCGTAAGA,Mon Jun 27 16:07:31 EDT 2022,,,,ATATATAACCCATAGGCGGTTGAGGTACGAAAGGATAGCGATGTGATAAACATCAAAACGAGCTGAGTAAGCTATGAAGTCGAGAATACC,P008FL3BP10_S33_L001_R1_001,urn:local:.:1cw1t-ezqnplu	M00212:125:000000000-JJPTF:1:1102:20787:2791 1:N:0:AGGCAGAA+CTCTCTAT,Mon Jun 27 16:10:21 EDT 2022,,,,ACAGATAACAACACGGCTCTTAGCGCTTCTTTGAAAGATACTGTTATGCAAATGAACCCCTCATTACAGCAGTATGGTTCATTCAATGAAGCTGTTTCAGCTGGTGCTGTCTCAATGGATATGCTCGATAAGGCTATGCAAAAAGCAGCAGACGGTTCAAGCG,P008FL3BP20_S40_L001_R1_001,urn:local:.:1kigc-ezqo2pr
235	M00212:125:000000000-JJPTF:1:2112:20030:10933 2:N:0:AGGCAGAA+GCGTAAGA (reversed): TTAG------------TGGCGATTTTTTTT-ATGCCAACGGA-GG-TTTTT---GGAG-CG-AA-GGG-C	0	1	0	0	0	0	0	M00212:125:000000000-JJPTF:1:2105:16251:23891 1:N:0:AGGCAGAA+CTCTCTAT: TT-AG-------------TGGCGATTTTTTTT---ATGCCAACGACG-G-T-TT-TT-GCAG-C-G--A-AGGGC	0	1	0	0	0	0	0										M00212:125:000000000-JJPTF:1:1102:21036:3763 1:N:0:AGGCAGAA+GCGTAAGA,Mon Jun 27 16:07:31 EDT 2022,,,,TTGCATGGCTGGCTATGATTGCAATATTGAGTATTGCATGGCTTGGAGGAATCATCTAATGAATTTTAAAAAGAATCGGCACTATGCCAATGAATACGGTGTGGAACTTAACGAATACTTTAAACATAATTTTAACTACGAAGAGCTTGCAGGTTGGTATAC,P008FL3BP10_S33_L001_R1_001,urn:local:.:1cw1u-ezqnplu	M00212:125:000000000-JJPTF:1:1102:18896:2797 1:N:0:AGGCAGAA+CTCTCTAA,Mon Jun 27 16:10:21 EDT 2022,,,,CTGCCTACCACATACCAATTTGGCTATATCCTATAAATAAAAGGGCTGTTAGTTGGCGACACTCATTTAACTAAGGCATTCCCGTCACCTTGCACCCTATGCTTGGCTGTCAACTCTATGACATTTAAGCACCGTCAATCAGCACACCTATTGTTTCAATTCAAAACGTTTAATACTCCAGCTACTACCAATAAGATAGATGTAAATACACTTAGCATAATAGCTAGATAGTCATGGCGATAATACCACT,P008FL3BP20_S40_L001_R1_001,urn:local:.:1kigd-e…
236	M00212:125:000000000-JJPTF:1:2112:10492:18473 1:N:0:AGGCAGAA+GCGTAAGA (reversed): TTAGCAGGGGCTTTAGTGGCGCTTTTTTTT-ATGCCAACGGC-GG-TTTTT---GCAG-CG-AA-GGG-C	1	0	0	0	0	0	0	M00212:125:000000000-JJPTF:1:1107:24442:13400 2:N:0:AGGCAGAA+CTCTCTAT (reversed): TT-AGCAGGGG-CTTTAGTGGCGCTTTTTTTT---ATGCCAACGGCG-G-T-TT-TT-GCAG-C-G--A-AGGGC	1	0	0	0	0	0	0										M00212:125:000000000-JJPTF:1:1102:16924:3767 1:N:0:AGGCAGAA+GCGTAAGA,Mon Jun 27 16:07:31 EDT 2022,,,,TTCATTATCCAATTACTCCTGTCTTGATGTTTAGCCTTTGCTGGCTTGATAAGTGATAACATGAGCACCGTTTGCAATAATAAGTTC,P008FL3BP10_S33_L001_R1_001,urn:local:.:1cw1v-ezqnplu	M00212:125:000000000-JJPTF:1:1102:19302:2805 1:N:0:AGGCAGAA+CTCTCTAT,Mon Jun 27 16:10:21 EDT 2022,,,,ATACTCCACTAACTGCATTTTTAGCACCGTTGAATACTCCACTAAAGAAGCCACCAACTCCGCTAAATACACCTGAAATTCTTGACCAAGCACTTGAAGCAAAGCCACCAATTG,P008FL3BP20_S40_L001_R1_001,urn:local:.:1kige-ezqo2pr
237	M00212:125:000000000-JJPTF:1:2112:10492:18473 2:N:0:AGGCAGAA+GCGTAAGA: TTAGCAGGGGCTTTAGTGGCGCTTTTTTTT-ATGCCAACGGC-GG-TTTTT---GCAG-CG-GA-GGG-G	0	0	0	0	0	1	0	M00212:125:000000000-JJPTF:1:2108:10991:18292 1:N:0:AGGCAGAA+CTCTCTAT: TT-AGCAGGGG-CTTTAGTGGCGCTTTTTTTT---ATGCCAACGGCG-G-T-TT-TT-GCAG-C-G--A-AGGGC	1	0	0	0	0	0	0										M00212:125:000000000-JJPTF:1:1102:11848:3768 1:N:0:AGGCAGAA+GCGTAAGA,Mon Jun 27 16:07:31 EDT 2022,,,,TAATAAAGGTTCACGTCAAAAACAAGATAACTGGCAAAGTATTTATATCACTTCTGGCGGACTTAAACGAGATGGACTTTATGAT,P008FL3BP10_S33_L001_R1_001,urn:local:.:1cw1w-ezqnplu	M00212:125:000000000-JJPTF:1:1102:15345:2808 1:N:0:AGGCAGAA+CTCTCTAT,Mon Jun 27 16:10:21 EDT 2022,,,,CTTCCTGCACTTTATAAGAGTTACCCTTCACCCAATCCGGAATGGCTTCTCCGGTGGCCCAAGCATCTACGTTAAAC,P008FL3BP20_S40_L001_R1_001,urn:local:.:1kigf-ezqo2pr
238	M00212:125:000000000-JJPTF:1:2104:16877:25077 2:N:0:AGGCAGAA+GCGTAAGA (reversed): TTAGCAGGGGCTTTAGTGGCGCTTTTTTTT-ATGCCAACGGC-GG-TTTT----GCAG-CG-AA-GGG-C	1	0	0	0	0	0	0	M00212:125:000000000-JJPTF:1:2108:10991:18292 2:N:0:AGGCAGAA+CTCTCTAT (reversed): TT-AGCAGGGG-CTTTAGTGGCGCTTTTTTTT---ATGCCAACGGCG-G-T-TT-TT-GCAG-C-G--A-AGGGC	1	0	0	0	0	0	0										M00212:125:000000000-JJPTF:1:1102:15693:3770 1:N:0:AGGCAGAA+GCGTAAGA,Mon Jun 27 16:07:31 EDT 2022,,,,ATTTAAAAGAGTTCTTAAATGATGATGAAATGCACGATCTTACGCTTAAAAAAATGGATAGTGCAGGCGTTGGAGGAGAAGCGTTTGACTTACTAGATGAGATATTATAT,P008FL3BP10_S33_L001_R1_001,urn:local:.:1cw1x-ezqnplu	M00212:125:000000000-JJPTF:1:1102:20354:2808 1:N:0:AGGCAGAA+CTCTCTAT,Mon Jun 27 16:10:21 EDT 2022,,,,TTACTAGAGACTTAGGCACAGCAGAAACACAAGCCAATAGGCTGGAAAGCGAAATAAAGCAAGTCGAGGGTGCTATTAAATCAGGTTCTTGGCATATTGACGCTAAAATGGATACTAAAGGCGTTAATAGCGGAATTGACGGTATGAAGTCACGATTTAGCGGTCTTAGAGAGATTGCGGTAGGTGCATTCAGGCAAATTGGTTCAAGTGCCATTAGTGCTGTTGGTAATGGCTTAAGGGGCTGGATAT,P008FL3BP20_S40_L001_R1_001,urn:local:.:1kigg-ez…
239	M00212:125:000000000-JJPTF:1:2113:24491:19264 1:N:0:AGGCAGAA+GCGTAAGA (reversed): TTAGCAGGGGCTTTAGTGGCGCTTTTTTTT-ATGCCAACGGC-GG-TTTTT---GCAG-CG-CA-GGG-C	1	0	0	0	0	0	0	M00212:125:000000000-JJPTF:1:2107:20968:27318 1:N:0:AGGCAGAA+CTCTCTAT (reversed): TT-AG-------------TGGCGATTTTTTTT---ATGCCAACGGCG-G-T-TT-TT-GCAG-C-G--G-AGGGC	0	0	0	1	0	0	0										M00212:125:000000000-JJPTF:1:1102:19953:3794 1:N:0:AGGCAGAA+GCGTAAGA,Mon Jun 27 16:07:31 EDT 2022,,,,TTTTTAGGTTGTTGCGCTTGTAGTCTTATGAATGGTCAGTTACTGAAACTCCTGCGGTAACATCTTCATAACTATCAGCGGAGAACGTTACGATATAGACACCGGGCGCAAGGTGTCCATTTGTTGCTACTTTTCCATGTGCGTCCTTAATCACTGATGTTACTTTTATAGTTCCACCCTTAGAATCTTTCAAAGTGTCAGGCACTACGATTGTTCCGTCATTATTACCC,P008FL3BP10_S33_L001_R1_001,urn:local:.:1cw1y-ezqnplu	M00212:125:000000000-JJPTF:1:1102:12154:2809 1:N:0:AGGCAGAA+CTCTCTAT,Mon Jun 27 16:10:21 EDT 2022,,,,ATTATGGTGTATTTGCTTATGGCTACATATTTATCAGCTTAATAG,P008FL3BP20_S40_L001_R1_001,urn:local:.:1kigh-ezqo2pr
240	M00212:125:000000000-JJPTF:1:1102:19492:12001 1:N:0:AGGCAGAA+GCGTAAGA: TTAGCAGGGGCTTTAGTGGCGCTTTTTTTT-ATGCCAACGGC-GG-TTTTT---GCAG-CG-AA-GGG-G	1	0	0	0	0	0	0	M00212:125:000000000-JJPTF:1:2102:26338:21810 1:N:0:AGGCAGAA+CTCTCTAT (reversed): TT-AGCAGGGG-CTTTAGTGGCGCTTTTTTTT---ATGCCAACGGCG-G-T-TT-TT-GCAG-C-G--A-AGGGC	1	0	0	0	0	0	0										M00212:125:000000000-JJPTF:1:1102:8523:3794 1:N:0:AGGCAGAA+GCGTAAGA,Mon Jun 27 16:07:31 EDT 2022,,,,GCCTTAATGATTCCGTTGATAACTTTCATAGCAACGAAAGCACCAGCTAAAGCAACTAAAGCTACTTTTATAGCATCCATTGCTTCCTTGCTTTTACTAATTTTACCAATGAAGTCAGCAATTTTTTTCGTGATATCAGCGAACTTATTAGCAAGTGAAGATA,P008FL3BP10_S33_L001_R1_001,urn:local:.:1cw1z-ezqnplu	M00212:125:000000000-JJPTF:1:1102:11744:2810 1:N:0:AGGCAGAA+CTCTCTAT,Mon Jun 27 16:10:21 EDT 2022,,,,GTCCAGAAATAGCTGCGAATTATATGGCAAGCAAGACAGGAGTAAGTGCTGGTAAATGGCTTGATGTTATTTATAAGGAGTCGAGTGGAAACCCTTATGTTGAAAATGAGTTATCATGCCGGGGACTATTACAGATAATGCAAAGCGTGCATGGGCAGGTATCTAACTTAAGTCCACAAGATTATTTAGACAAAGCAGTAAGTATATATCAAGGTTCAGGCGGTACAGCTTGGGTG,P008FL3BP20_S40_L001_R1_001,urn:local:.:1kigi-ezqo2pr
241	M00212:125:000000000-JJPTF:1:1114:13629:2637 1:N:0:AGGCAGAA+GCGTAAGA: TTAG------------TGGCGCTTTTTTTT-ATGCCAACGGC-GG-TTTTT---GCAG-CG-AA-GGG-C	0	0	0	0	0	0	0	M00212:125:000000000-JJPTF:1:2105:21012:15010 1:N:0:AGGCAGAA+CTCTCTAT (reversed): TT-AG-------------TGGCGATTTTTTTT---ATGCCAACGGCG-G-T-TT-TT-GCAG-C-G--G-AGGGC	0	0	0	1	0	0	0										M00212:125:000000000-JJPTF:1:1102:7947:3795 1:N:0:AGGCAGAA+GCGTAAGA,Mon Jun 27 16:07:31 EDT 2022,,,,AAATAAAGCACAGTTTAAAGAGATTTCTCTTGTTTCAGTACCAGCTGACCCTAACGCAAAGTTTATTCAAAATGCATTGGGCGAAGAACTCACAAAAGAACGTAACAA,P008FL3BP10_S33_L001_R1_001,urn:local:.:1cw20-ezqnplu	M00212:125:000000000-JJPTF:1:1102:14676:2810 1:N:0:AGGCAGAA+CTCTCTAT,Mon Jun 27 16:10:21 EDT 2022,,,,GATAAGATGACTTGCGTAAGATGTGGTGCATTCGGTGCTAAAAAGTACGAAGTTGACCATACTGTAGAACTAACTTGGGAAAACCTTGATGATTGGAGTATTGCGCTGAACCCTGATAACCTACAACTCCTTTGTAAGTCTTGCCATAACAAGAAGACAAGCGAGTATAAACGTGGGAAAGGTGTAAGTTTATGGTAGAAAGGGGAAAAATTGAACTTATTCGGAAAAGTGGTATCATTTTCACGTGGAAA,P008FL3BP20_S40_L001_R1_001,urn:local:.:1kigj-…
242	M00212:125:000000000-JJPTF:1:2106:2063:12880 2:N:0:AGGCAGAA+GCGTAAGA (reversed): TTAGCAGGGGCTTTAGTGGCGCTTTTTTTT-ATGCCAACGGC-GG-TTTTT---GCAG-CG-AA-GGG-C	1	0	0	0	0	0	0	M00212:125:000000000-JJPTF:1:1110:11613:25698 1:N:0:AGGCAGAA+CTCTCTAT (reversed): TT-AGCAGGGG-CTTTAGTGGCGCTTTTTTTT---ATGCCAACGGCG-G-T-TT-TT-GCAG-C-G--A-AGGGC	1	0	0	0	0	0	0										M00212:125:000000000-JJPTF:1:1102:20633:3813 1:N:0:AGGCAGAA+GCGTAAGA,Mon Jun 27 16:07:31 EDT 2022,,,,AGCTAGAACTGTATCAGGTTGCATAATGAACAGTCCGCTTTCCATTTTCTTGACGAAATCTTTTGCTTGTTCTCCCCAAATTTCGTACTCAATAGCAGGGACTTTTTTACCTCCATTCAAATAAATATCTGAATCAGTCGCTTGTACTGCCAAAGTCCATTGGAT,P008FL3BP10_S33_L001_R1_001,urn:local:.:1cw21-ezqnplu	M00212:125:000000000-JJPTF:1:1102:16726:2820 1:N:0:AGGCAGAA+CTCTCTAT,Mon Jun 27 16:10:21 EDT 2022,,,,ATTTTATTATATGTTAGCACGTCATAGAAGTCGAAAGCATATAAT,P008FL3BP20_S40_L001_R1_001,urn:local:.:1kigk-ezqo2ps
243	M00212:125:000000000-JJPTF:1:2108:16295:7077 2:N:0:AGGCAGAA+GCGTAAGA (reversed): TTAG------------TGGCGATTTTTTTT-ATGCCAACGGC-GG-TTTT----GCAG-CG-AA-GGG-C	0	1	0	0	0	0	0	M00212:125:000000000-JJPTF:1:2105:25278:17820 2:N:0:AGGCAGAA+CTCTCTAT: TT-AGCAGGGG-CTTTAGTGGCGCTTTTTTTT---ATGCCAACGGCG-G-T-TT-TT-GTAG-C-G--A-AGGGG	1	0	0	0	0	0	0										M00212:125:000000000-JJPTF:1:1102:13163:3824 1:N:0:AGGCAGAA+GCGTAAGA,Mon Jun 27 16:07:31 EDT 2022,,,,GTGATTAAGGACGCACATGGAAAAGTAGCAACAAATGGACACCTTGCGCCCGGTGTCTATATCGTAACGTTCTCCGCTGATAGTTATGAAGATGTTACCGCAGGAGTTTCAGTAACTGACCATTCATAAGACTACAAGCGCAACAACCTAAAAAAATAAC,P008FL3BP10_S33_L001_R1_001,urn:local:.:1cw22-ezqnplu	M00212:125:000000000-JJPTF:1:1102:16367:2823 1:N:0:AGGCAGAA+CTCTCTAT,Mon Jun 27 16:10:21 EDT 2022,,,,GTCTGGTACATCATCAGCAGGATAACTGTTCGTTTCCGCTTGGCCTTCCATTGAAC,P008FL3BP20_S40_L001_R1_001,urn:local:.:1kigl-ezqo2ps
244	M00212:125:000000000-JJPTF:1:1114:9555:12898 1:N:0:AGGCAGAA+GCGTAAGA: TTAGCAGGGGCTTTAGTGGCGCTTTTTTTT-ATGCCAACGGC-GG-TTTTT---GCAG-CG-AA-GGG-G	1	0	0	0	0	0	0	M00212:125:000000000-JJPTF:1:2109:24808:9357 1:N:0:AGGCAGAA+CTCTCTAT: TT-AG-------------TGGCGATTTTTTTT---ATGCCAACGGCG-G-T-TT-TT-GCCG-C-G--G-AGGGC	0	0	0	1	0	0	0										M00212:125:000000000-JJPTF:1:1102:12039:3827 1:N:0:AGGCAGAA+GCGTAAGA,Mon Jun 27 16:07:31 EDT 2022,,,,ACTGCACTCCATACGCTAACCAGTACATCCCAAGCTGAACTAGCAAAGCCACCAATAGCGCTAAATACTGTAGAAACTACTGAACTAACTGCGTCGAATATTCCACTAAAAAAGCCAGTTACTCCGCCCCATATAGATTGAATGCCACCAATAACAGTTGTCCATAAATTGCTAAAGAATGTTGTTATTCCGTTCCAAATATTTTGAATGCCTTGTACAATTCCGCTGAACCAATCAACTAAACCTTGCCA,P008FL3BP10_S33_L001_R1_001,urn:local:.:1cw23-…	M00212:125:000000000-JJPTF:1:1102:17927:2823 1:N:0:AGGCAGAA+CTCTCTAT,Mon Jun 27 16:10:21 EDT 2022,,,,GCTAAATACGTCGGAGTTACCCAGCCAGCCGTTTGGGGAATTTATAACAAAGGTTACAACTTGAAAGGTCATAGAATAAAACTAAAAAACGATTAACT,P008FL3BP20_S40_L001_R1_001,urn:local:.:1kigm-ezqo2ps
245	M00212:125:000000000-JJPTF:1:1114:9555:12898 2:N:0:AGGCAGAA+GCGTAAGA (reversed): TTAGCAGGGGCTTTAGTGGCGCTTTTTTTT-ATGCCAACGGC-GG-TTTTT---GCAG-CG-AA-GGG-C	1	0	0	0	0	0	0	M00212:125:000000000-JJPTF:1:2104:6994:20692 2:N:0:AGGCAGAA+CTCTCTAT: TT-AGCAGGGG-CTTTAGTGGCGCTTTTTTTT---ATGCCAACGGCG-G-T-TT-TT-GCCG-C-G--A-AAGGG	1	0	0	0	0	0	0										M00212:125:000000000-JJPTF:1:1102:16131:3828 1:N:0:AGGCAGAA+GCGTAAGA,Mon Jun 27 16:07:31 EDT 2022,,,,ACTTCCCGTCTATGGACGGGATCGCGATATGGCAATTCACCTCTACTTACATAGCCGGCGGACTTGACGGGAACGTGGACCTTACTGGAATAACAGACAATGGTTATACGGATACTGACAAGCCGGAAACTGACACGCCTGCAACAGATGCTGGTAAAGAAACCGAGGATACTCCGAACACGGCGGTGA,P008FL3BP10_S33_L001_R1_001,urn:local:.:1cw24-ezqnplu	M00212:125:000000000-JJPTF:1:1102:12998:2826 1:N:0:AGGCAGAA+CTCTCTAT,Mon Jun 27 16:10:21 EDT 2022,,,,GATAAAAGCAGAATGGCATAATGATGAACTTTTCAAAGTATGGCTTGGTCGTGCTGAATTTCTAGTCAGACAGTCAAAGAAATTGCATAACGCTTGTGAAAATGATTATTCTAAACGTGCATTAGTTAGAGC,P008FL3BP20_S40_L001_R1_001,urn:local:.:1kign-ezqo2ps
246	M00212:125:000000000-JJPTF:1:1103:7262:6283 2:N:0:AGGCAGAA+GCGTAAGA: TTAG------------TGGCGCTTTTTTTT-ATGCCAACGGC-GG-TTTTT---TCAG-CG-GG-GGG-G	0	0	1	0	0	0	0	M00212:125:000000000-JJPTF:1:2102:15223:24456 2:N:0:AGGCAGAA+CTCTCTAT: TT-AGCAGGGG-CTTTAGTGGCGCTTTTTTTT---ATGCCAACGGCG-G-T-TT-TT-GGCG-C-G--A-AGGGG	1	0	0	0	0	0	0										M00212:125:000000000-JJPTF:1:1102:14720:3833 1:N:0:AGGCAGAA+GCGTAAGA,Mon Jun 27 16:07:31 EDT 2022,,,,GTGGAGTAGGTTCAACTGGAATATTACAGGCAAGAATTATTAATAGTGTAATTTACGTTAGAGGAAATAGCATTCCTGTGCCAAATGTCGCACCGAATTTCATTGTTCCGGTTGGCACTTTCCCACCTGCTTTTGGAACAAATCTACCTCAATTTGATACTGCTGGTACATTTTATTCTCATGGAAACC,P008FL3BP10_S33_L001_R1_001,urn:local:.:1cw25-ezqnplu	M00212:125:000000000-JJPTF:1:1102:13575:2831 1:N:0:AGGCAGAA+CTCTCTAT,Mon Jun 27 16:10:21 EDT 2022,,,,GGTGTAAGTATTCCCGAAGTTGAAGAAGAACAAACGGAGGATAAAAAAGAATGAAAAAAAAGATTTTAGCAGGGGCTTTAGCAGGGGCTTTAGTGGCGCTTTTTTTTATGCCAACGGCGGTTTTTGCAGCGAAGGGCGACCAAGGGGTTGACTGGGCGATCTACCAGGGAGAAAAAGGCAGATTTGGGGATGCTCATGATAAGTTCGCTATCGCCCAAATTGGGGGGGACAATGCAAGCGGGGTCTTTGA,P008FL3BP20_S40_L001_R1_001,urn:local:.:1kigo-e…
247	M00212:125:000000000-JJPTF:1:2113:24491:19264 2:N:0:AGGCAGAA+GCGTAAGA: TGAGCAGGGGCTTTAGTGGCGCTTTTTTTT-CTGCCAACGGC-GG-TCGTT---ACAC-AC-CG-AGA-G	1	0	0	0	0	0	0	M00212:125:000000000-JJPTF:1:1102:19823:23331 2:N:0:AGGCAGAA+CTCTCTAT (reversed): TT-AG-------------TGGCGATTTTTTTT---ATGCCAACGGCG-G-T-TT-TT-GCAG-C-G--G------	0	0	0	1	0	0	0										M00212:125:000000000-JJPTF:1:1102:15680:3851 1:N:0:AGGCAGAA+GCGTAAGA,Mon Jun 27 16:07:31 EDT 2022,,,,CTATAAACTAAGTAAGTACGAAACACCAAAAATTGAAGTGCCGAAAGGGTTTGAAT,P008FL3BP10_S33_L001_R1_001,urn:local:.:1cw26-ezqnplu	M00212:125:000000000-JJPTF:1:1102:11170:2832 1:N:0:AGGCAGAA+CTCTCTAT,Mon Jun 27 16:10:21 EDT 2022,,,,ATATACGGTAATACAACGAAATTCGAGAACTCACTTAAAGGCGTTAATACCGCAATGTCAGGGCTTAGAGGAGAAGCTAAAAACTTACGTGAAGCTCTAAAACTTGACCCCACAAATACCGGGAAAATGGCGCAATTGCAGAAGAACTTACAAACGCAGTTGGGCTTATCACGTGACAAAGCAACAAAATTAAAAGAAGAACTTTCTACGGGTGACAAAGG,P008FL3BP20_S40_L001_R1_001,urn:local:.:1kigp-ezqo2ps
248	M00212:125:000000000-JJPTF:1:1106:26851:11278 2:N:0:AGGCAGAA+GCGTAAGA: TTAG------------TGGCGCTTTTTTTT-ATGCCAACGGC-GG-TTTTT---GGAG-GG-GG-GGG-G	0	0	1	0	0	0	0	M00212:125:000000000-JJPTF:1:2114:7049:24705 1:N:0:AGGCAGAA+CTCTCTAT (reversed): TT-AGCAGGGG-CTTTAGTGGCGCTTTTTTTT---ATGCCAACGGCG-G-T-TT-TT-GCAG-C-G--A-AGGGC	1	0	0	0	0	0	0										M00212:125:000000000-JJPTF:1:1102:18713:3855 1:N:0:AGGCAGAA+GCGTAAGA,Mon Jun 27 16:07:31 EDT 2022,,,,ATAAATAGTGGTTAAATTAACGCAAGAACAAGCTGATTATCTTAAAACCTTTGTCTGTAATGATAGAGCTTTCCATTATATCAGTCGGTATGGTTGGAACCATTATCTTAAAGACGGTAATGGAAAATGTTATGAAAAAGGCGAAAAAGAACCATTCACTCTTGATGAAAAAGGAAAAATGTTAGACGCTGTTATTAATGGTTATGAAG,P008FL3BP10_S33_L001_R1_001,urn:local:.:1cw27-ezqnplu	M00212:125:000000000-JJPTF:1:1102:14344:2834 1:N:0:AGGCAGAA+CTCTCTAT,Mon Jun 27 16:10:21 EDT 2022,,,,GGCTTGTTCCTTTATTTGAAATGCGTTTAATTGAAATTGATTCACAGGGCGAATATAAAGTTATTAAGTCATTTAAAAATATGAAAGCAAATAATAAAGACATAGTTATGGCGAAAGCATATTATAATTCACGTACACGTAAAGGAGAATAATTATCTTTATTTTAACAGACGATACAATTAGAAGTATTGTACTAATT,P008FL3BP20_S40_L001_R1_001,urn:local:.:1kigq-ezqo2ps
249	M00212:125:000000000-JJPTF:1:2109:6893:16627 1:N:0:AGGCAGAA+GCGTAAGA (reversed): TTAG------------TGGCGATTTTTTTT-ATGCCAACGGC-GG-TTTTT---GCAG-CG-GA-GGG-C	0	0	0	1	0	0	0	M00212:125:000000000-JJPTF:1:1105:20289:8175 1:N:0:AGGCAGAA+CTCTCTAT (reversed): TT-AGCAGGGG-CTTTAGTGGCGCTTTTTTTT---ATGCCAACGGCG-G-T-TT-TT-GCAG-C-G--A-AGGGC	1	0	0	0	0	0	0										M00212:125:000000000-JJPTF:1:1102:10145:3855 1:N:0:AGGCAGAA+GCGTAAGA,Mon Jun 27 16:07:31 EDT 2022,,,,GAAATGGAAGTTAAACTAGTAAAAAGAGATAACATGGGAGATTTTTTAGCAAAATTACGATCAATTAAAGAAAACAAAGGTTTAATT,P008FL3BP10_S33_L001_R1_001,urn:local:.:1cw28-ezqnplu	M00212:125:000000000-JJPTF:1:1102:12015:2842 1:N:0:AGGCAGAA+CTCTCTAT,Mon Jun 27 16:10:21 EDT 2022,,,,AGCTGAAACAGCTTCATTGAATGAACCATACTGCTGTAATGAGGGGTTCATTTGCATAACAGTATCTTTCAAAGAAGCGCTAAGAGCCGTGTTGTTATC,P008FL3BP20_S40_L001_R1_001,urn:local:.:1kigr-ezqo2ps
250	M00212:125:000000000-JJPTF:1:1112:14507:2429 2:N:0:AGGCAGAA+GCGTAAGA (reversed): TTAGCAGGGGCTTTAGTGGCGCTTTTTTTT-ATGCCAACGGC-GG-TTTTT---GCAG-CG-AA-GGG-C	1	0	0	0	0	0	0	M00212:125:000000000-JJPTF:1:2114:7049:24705 2:N:0:AGGCAGAA+CTCTCTAT: TT-AGCAGGGG-CTTTAGTGGCGCTTTTTTTT---ATGCCAACGGCG-G-T-TT-TT-GGAG-C-G--A-AGGGG	1	0	0	0	0	0	0										M00212:125:000000000-JJPTF:1:1102:21363:3860 1:N:0:AGGCAGAA+GCGTAAGA,Mon Jun 27 16:07:31 EDT 2022,,,,TTGCAGCGAAGGGCGACCAAGGTGTTGACTGGGCGATCTACCAGGGAGAACAAGGCAGATTTGGGTATGCTCATGATAAGTTCGCTATCGCCCAAATTGGAGGGTACAATGCAAGCGGGATCTATGACCAATATACCTAT,P008FL3BP10_S33_L001_R1_001,urn:local:.:1cw29-ezqnplv	M00212:125:000000000-JJPTF:1:1102:13839:2842 1:N:0:AGGCAGAA+CTCTCTAT,Mon Jun 27 16:10:21 EDT 2022,,,,GGGTATGTAATGGCAAGAAATGCAACATTTGAGGTCGAGATATACGGTAATACAACGAAATTCGAGAACTCACTTAAAGGCGTTAATACCGCAATGTCAGGGCTTAGAGGAGAAGCTAAAAACTTACGTGAAGCTCTAAAACTTGACCCCACAAATACCGGGAAAATGGCGCAATTGCAGAAGAACTTACAAACGCAGTTGGGCTTATCACGTGACAAAGCAACAAAATTAAAAGAAGAACTTTCTACGGT,P008FL3BP20_S40_L001_R1_001,urn:local:.:1kigs-…
251	M00212:125:000000000-JJPTF:1:1111:7389:24902 2:N:0:AGGCAGAA+GCGTAAGA (reversed): TTAGCAGGGGCTTTAGTGGCGCTTTTTTTT-ATGCCAACGGC-GG-TTTTT---GCAG-CG-AA-GGG-C	1	0	0	0	0	0	0	M00212:125:000000000-JJPTF:1:1102:20756:25239 2:N:0:AGGCAGAA+CTCTCTAT: TT-AGCAGGGG-CTTTAGTGGCGCTATTTTTT---ATGCCAACGGCG-G-T-TT-TT-TGAG-C-G--A-AAGGG	1	0	0	0	0	0	0										M00212:125:000000000-JJPTF:1:1102:11357:3861 1:N:0:AGGCAGAA+GCGTAAGA,Mon Jun 27 16:07:31 EDT 2022,,,,ATCATATTGTGGGCAACTGTGCATGGTTGCTAAGGTATGAGGTAAGAGTAATTGGAGGAAGTACAGGTCGCAACTGTGTGGGGTTCGATTCCCTACTGCTCTATAC,P008FL3BP10_S33_L001_R1_001,urn:local:.:1cw2a-ezqnplv	M00212:125:000000000-JJPTF:1:1102:10732:2844 1:N:0:AGGCAGAA+CTCTCTAT,Mon Jun 27 16:10:21 EDT 2022,,,,GTATTATCGCCATGACTATCTAGCTATTATGCTAAGTGTATTTACATCTATCTTATTGGTAGTAGCTGGAGTATTAAACGTTTTGAATTGAAACAATAGGTGTGCTGATTGACGGTGCTTAAATGTCATAGAGTTGACAGCCAAGCATAGGGTGCAAGGTGACGGGAATGCCTTAGTTAAATGAGTGTCGCCAACTAACAGCCCTTTTATTTATAGG,P008FL3BP20_S40_L001_R1_001,urn:local:.:1kigt-ezqo2ps
252	M00212:125:000000000-JJPTF:1:2104:11690:3628 1:N:0:AGGCAGAA+GCGTAAGA (reversed): TTAG------------TGGCGATTTTTTTT-ATGCCAACGGC-GG-TTTTT---GCAG-CG-GA-GGG-C	0	0	0	1	0	0	0	M00212:125:000000000-JJPTF:1:1102:19635:15779 2:N:0:AGGCAGAA+CTCTCTAT (reversed): TT-AG-------------TGGCGCTTTTTTTT---ATGCCAACGGCG-G-T-TT-TT-GCAG-C-G--A-AGGGC	0	0	0	0	0	0	0										M00212:125:000000000-JJPTF:1:1102:13490:3862 1:N:0:AGGCAGAA+GCGTAAGA,Mon Jun 27 16:07:31 EDT 2022,,,,CTGTTACCACCTTGCGCTCGCAAAGTATCATTTGTTTGCTTTTTGAAAGTCGTTTTAAAAGAAGTAAACTCTAGCCCTTGTTTTGTACTCTTGAAAATCTTGTTTTCATTGTACACTCTTAATGTATCACTTGCTTCCGTTTGATTCCTAACTTGGTCAAATAC,P008FL3BP10_S33_L001_R1_001,urn:local:.:1cw2b-ezqnplv	M00212:125:000000000-JJPTF:1:1102:19717:2845 1:N:0:AGGCAGAA+CTCTCTAT,Mon Jun 27 16:10:21 EDT 2022,,,,CCATTACATCAGTAATTTCTCCGTCTTCTTTTTTAAGCTCTGTATCCATTGCTTTTTGTTGCTGGAAAAGGTCTTTACCTGTAATCATTTTAAACTTACGTGCTGTGCTTAATTGTTTTGCCATTTTGTTTTATATCCCTTTACTTAGTTATTTTT,P008FL3BP20_S40_L001_R1_001,urn:local:.:1kigu-ezqo2ps
253	M00212:125:000000000-JJPTF:1:2102:3613:15160 1:N:0:AGGCAGAA+GCGTAAGA: TTAGCAGGGGCTTTAGTGGCGCTTTTTTTT-ATGCCAACGGC-GG-TTTTT---GCAG-CG-AA-GGG-C	1	0	0	0	0	0	0	M00212:125:000000000-JJPTF:1:1103:13302:22019 1:N:0:AGGCAGAA+CTCTCTAT (reversed): TT-AGCAGGGG-CTTTAGTGGCGCTTTTTTTT---ATGCCAACGGCG-G-T-TT-TT-GCAG-C-G--A-AGGGC	1	0	0	0	0	0	0										M00212:125:000000000-JJPTF:1:1102:12392:3867 1:N:0:AGGCAGAA+GCGTAAGA,Mon Jun 27 16:07:31 EDT 2022,,,,CCATATATCAGCAAACCATTGTCCGATACCGCTAAAGAACGAAACTATTCCGTCCCATGCACTCTTCAAGAAGTCTACAAAACTAGCCCATGCTTTTTTACCTGTTTCTGTTTGAGTAAAGAAGTAAACTAGACCAGCAACGACAGCGGCGATTGCTATTCCAAGAAGTACAAATGGGTTGACAGCCATTATAGCATTGAAAGCTCCTTGTATAATTG,P008FL3BP10_S33_L001_R1_001,urn:local:.:1cw2c-ezqnplv	M00212:125:000000000-JJPTF:1:1102:10861:2847 1:N:0:AGGCAGAA+CTCTCTAT,Mon Jun 27 16:10:21 EDT 2022,,,,GACCCAATGCCTTGAAATGATTTCGAGCCGTCCTCATTTTCAGTTACTTTAATTTCAGCACTATTGGTTATTAGTTTCATCTGTGCTTGTTACGTCCTTTCTATTGCCTTGTAGGTCACTTAGATTTTTAACAGCAACTGCATTAAGGTTAGCTATGTAAACATCTCCACCCTCAATTGGTTGCTCGCCCATTTTAACAAGAAGCTGATTCTGTGTAAAAATAGGACCATTAATATTTTCATGATACAAGT,P008FL3BP20_S40_L001_R1_001,urn:local:.:1kigv-…
254	M00212:125:000000000-JJPTF:1:1114:21475:21421 1:N:0:AGGCAGAA+GCGTAAGA: TTAGCAGGGGCTTTAGTGGCGCTTTTTTTT-ATGCCAACGGC-GG-GTTTT---GCAG-GG-GA-GGG-G	0	0	0	0	0	1	0	M00212:125:000000000-JJPTF:1:1108:23713:17860 1:N:0:AGGCAGAA+CTCTCTAT (reversed): TT-AGCAGGGG-CTTTAGTGGCGCTTTTTTTT---ATGCCAACGGCG-G-T-TT-TT-GCAG-C-G--A-AGGGC	1	0	0	0	0	0	0										M00212:125:000000000-JJPTF:1:1102:11346:3874 1:N:0:AGGCAGAA+GCGTAAGA,Mon Jun 27 16:07:31 EDT 2022,,,,CTTTCTAGCTGTTGACCGTGGATATTTTGAACTATTAATCTTACTTGTATACTTATGTAATATTATCTTACTACCTCCCTTTGCATTTTACGTTTCAACCGTTGCTTGTACAGGTATTCTTCACTTGGCTCTAAGCTATATAATAT,P008FL3BP10_S33_L001_R1_001,urn:local:.:1cw2d-ezqnplv	M00212:125:000000000-JJPTF:1:1102:13396:2852 1:N:0:AGGCAGAA+CTCTCTAT,Mon Jun 27 16:10:21 EDT 2022,,,,ACAAAAAGAAGTATTGACTCCGATTGAATATGAACACTATGTTAAGCACTTGTTTGATATTGGAGAACTAAGCAAAGAGCTTTATATTGAATTGAGTTCTGATTTATGAGCAAAGCCTTAGCGATTGACTTTAGCAC,P008FL3BP20_S40_L001_R1_001,urn:local:.:1kigw-ezqo2ps
255	M00212:125:000000000-JJPTF:1:2105:6686:17385 2:N:0:AGGCAGAA+GCGTAAGA: TTAGCAGGGGCTTTAGTGGCGCTTTTTTTT-ATGCCAACGGC-GG-TTTTT---GCAG-CG-A-------	1	0	0	0	0	0	0	M00212:125:000000000-JJPTF:1:2112:13900:22712 1:N:0:AGGCAGAA+CTCTCTAT (reversed): TT-AGCAGGGG-CTTTAGTGGCGCTTTTTTTT---ATGCCAACGGCG-G-T-TT-TT-GCAG-C-G--A-AGGGC	1	0	0	0	0	0	0										M00212:125:000000000-JJPTF:1:1102:18720:3874 1:N:0:AGGCAGAA+GCGTAAGA,Mon Jun 27 16:07:31 EDT 2022,,,,ATGCCAATGAATACGGTGTGGAACTTAACGAATACTTTAAACATAATTTTAACTACGAAGAGCTTGCAGGTTGGTATACAATGCAGGTATTAAAGTATCTAGTAAGAGCTGGCAAGAAAGAGGGCGAGAGCTACGACAAAGACCATAACAAGGCTCTAGACTATGCCAAAGAACTGGCTAAGTTAAGTAACGAGAATGAGCTTACAGAGTACAC,P008FL3BP10_S33_L001_R1_001,urn:local:.:1cw2e-ezqnplv	M00212:125:000000000-JJPTF:1:1102:13587:2862 1:N:0:AGGCAGAA+CTCTCTAT,Mon Jun 27 16:10:21 EDT 2022,,,,CTAACTCTTGTGTTATCTACTTTAATTTTAATACGCTTCTTGTATTCCTGCTGTCGTAAGTACATTAAATATTTATCTCTAGCCACAGTTACCTCCTATAAATAGTATAACACAAAATGCCTACA,P008FL3BP20_S40_L001_R1_001,urn:local:.:1kigx-ezqo2ps
256	M00212:125:000000000-JJPTF:1:2102:3613:15160 2:N:0:AGGCAGAA+GCGTAAGA (reversed): TTAGCAGGGGCTTTAGTGGCGCTTTTTTTT-ATGCCAACGGC-GG-TTTTT---GCAG-CG-AA-GGG-C	1	0	0	0	0	0	0	M00212:125:000000000-JJPTF:1:1111:18546:7639 1:N:0:AGGCAGAA+CTCTCTAT: TT-AGCAGGGG-CTTTAGTGGCGCTTTTTTTT---ATGCCAACGGCG-G-T-TT-TT-GCAG-C-G--A-AGGGG	1	0	0	0	0	0	0										M00212:125:000000000-JJPTF:1:1102:18363:3886 1:N:0:AGGCAGAA+GCGTAAGA,Mon Jun 27 16:07:31 EDT 2022,,,,CTTTAATATCCCACCGGCTTAAACGGTCTATATTACTTTCTCCATAATAAGTGTAAGAAG,P008FL3BP10_S33_L001_R1_001,urn:local:.:1cw2f-ezqnplv	M00212:125:000000000-JJPTF:1:1102:16125:2862 1:N:0:AGGCAGAA+CTCTCTAT,Mon Jun 27 16:10:21 EDT 2022,,,,GTCATGGGTTACTATTATCAAGTTGTTTTATCTGTTAAAGATGTTGACGATGAACTTGTCGGACTTGTCGGAAATATTTTACAAAACGGTTGGAATATGACAAACTGGTCAGAGAATAGCCACTTGTACAATTATACTGGTACTGTTTATTTGCCTTGTGGTGCAGGTGGTCAAGCATGGCAATAAATTTACTTAATACATCAAGCATAGCTAAAGAAATGCAAACTAAAGTAACAGAACGCATGGGAGAT,P008FL3BP20_S40_L001_R1_001,urn:local:.:1kigy-…
257	M00212:125:000000000-JJPTF:1:1112:17886:3288 2:N:0:AGGCAGAA+GCGTAAGA (reversed): TTAG------------TGGCGCTTTTTTTT-ATGCCAACGGC-GG-TTTTT---GCAG-CG-GA-GGG-C	0	0	1	0	0	0	0	M00212:125:000000000-JJPTF:1:1102:13238:9801 2:N:0:AGGCAGAA+CTCTCTAT (reversed): TT-AGCAGGGG-CTTTAGTGGCGCTTTTTTTT---ATGCCAACGGCG-G-T-TT-TT-GCAG-C-G--A-AGGGC	1	0	0	0	0	0	0										M00212:125:000000000-JJPTF:1:1102:22682:3888 1:N:0:AGGCAGAA+GCGTAAGA,Mon Jun 27 16:07:31 EDT 2022,,,,GTTAAACAAAAGGCTTAGAAATAAAGATAATGCACCAGAAGACTTACATTTTTTGACAGGTGGAGAGTTTATGATTGATGATTCCAACCACATGAATTTGTTATATGAATACATTAAAGAAAATGATATAAAATTCGTGATCTTGGATAACCTAATGACCATGTTGAGAAATGGAGATATACTTTATAG,P008FL3BP10_S33_L001_R1_001,urn:local:.:1cw2g-ezqnplv	M00212:125:000000000-JJPTF:1:1102:18317:2862 1:N:0:AGGCAGAA+CTCTCTAT,Mon Jun 27 16:10:21 EDT 2022,,,,ATTCCAACCGTTTTGTAAAATATTTCCGACAAGTCCGACAAGTTCATCGTCAACATCTTTAACAGATAAAACAACTTGATAATAGTAACCCATGACAAAGCTCGTATTATCCATTTTAAGCACCTTTGAGTCACTAAGTGACAAATATACCGTCTTGTCTTCTATCGTGTCCTTAACGCCTAAAATAACTTCATTTAAAGGCATTGTAAGTAAATTGTTGTACCAATCTATATAAGAATCAAATTCGTTCA,P008FL3BP20_S40_L001_R1_001,urn:local:.:1kigz-…
258	M00212:125:000000000-JJPTF:1:2101:5349:16137 2:N:0:AGGCAGAA+GCGTAAGA: TTAG------------TGGCGATTTTTTTT-ATGCCAAAGGC-GG-TTTTT---GGAG-GG-AA-GGG-G	0	1	0	0	0	0	0	M00212:125:000000000-JJPTF:1:1105:7855:24285 1:N:0:AGGCAGAA+CTCTCTAT (reversed): TT-AGCAGGGG-CTTTAGTGGCGCTTTTTTTT---ATGCCAACGGCG-G-T-TT-TT-GCAG-C-G--A-AGGGC	1	0	0	0	0	0	0										M00212:125:000000000-JJPTF:1:1102:14167:3895 1:N:0:AGGCAGAA+GCGTAAGA,Mon Jun 27 16:07:31 EDT 2022,,,,AGGCCCAACCCTATACTTTGTTTCGTTCATCTCTTCGAGCTCTTTAGATAGCTTTCTAACGCCTCTAGCATAATGTTTACTTGCTTTTTCTTCTGCCCTTAAACTTTTGAAGTTGCTTTTCATAAATGAACTCTCTAATATCTTCTTTCTGTTGCTTTTCCTCTTTATCAGACCAGCCAACTTTTTGACCTTTTCGCTTACCGCTTTGATAAACTCGCCTGTTATCTTCTGGAAAGCCATTTCTCTCGAAG,P008FL3BP10_S33_L001_R1_001,urn:local:.:1cw2h-…	M00212:125:000000000-JJPTF:1:1102:17516:2865 1:N:0:AGGCAGAA+CTCTCTAT,Mon Jun 27 16:10:21 EDT 2022,,,,GCTACAAAGGGTAATAATGACGGAACAATCGTAGTGCCTGACACTTTGAAAGATTCTAAGGGTGGAACTATAAAAGTAACATCAGTGATTAAGGACGCACATGGAAAAGTAGCAACAAATGGACAC,P008FL3BP20_S40_L001_R1_001,urn:local:.:1kih0-ezqo2pt
259	M00212:125:000000000-JJPTF:1:1102:6680:5151 1:N:0:AGGCAGAA+GCGTAAGA (reversed): TTAGCAGGGGCTTTAGTGGCGCTTTTTTTT-ATGCCAACGGC-GG-TTTTT---GCAG-CG-AA-GGG-C	1	0	0	0	0	0	0	M00212:125:000000000-JJPTF:1:1111:18546:7639 2:N:0:AGGCAGAA+CTCTCTAT (reversed): TT-AGCAGGGG-CTTTAGTGGCGCTTTTTTTT---ATGCCAACGGCG-G-T-TT-TT-GCAG-C-G--A-AGGGC	1	0	0	0	0	0	0										M00212:125:000000000-JJPTF:1:1102:10212:3914 1:N:0:AGGCAGAA+GCGTAAGA,Mon Jun 27 16:07:31 EDT 2022,,,,TTCTGTTATTGTTTCCGTGTCCATTATCACGCTTTGCTTAATATCTACCCTTGTCGTGATTCTATTTCTATTCCAGCTTCTTGAAGCAAAGTTAATGAATAACAAGTTTCTAGGGTCTGTTTCAGAT,P008FL3BP10_S33_L001_R1_001,urn:local:.:1cw2i-ezqnplv	M00212:125:000000000-JJPTF:1:1102:16202:2875 1:N:0:AGGCAGAA+CTCTCTAT,Mon Jun 27 16:10:21 EDT 2022,,,,ATTCTATATTTGTCTCCGTAAGTAGCTACATACTCATATAACATTTGGTT,P008FL3BP20_S40_L001_R1_001,urn:local:.:1kih1-ezqo2pt
260	M00212:125:000000000-JJPTF:1:1109:12771:5835 1:N:0:AGGCAGAA+GCGTAAGA: TTAGCAGGGGCTTTAGTGGCGCTTTTTTTT-ATGCCAACGGC-GG-TTTTT---GCAG-CG-AA-GGG-C	1	0	0	0	0	0	0	M00212:125:000000000-JJPTF:1:1108:2640:16931 2:N:0:AGGCAGAA+CTCTCTAT (reversed): TT-AG-------------TGGCGCTTTTTTTT---ATGCCAACGGCG-G-T-TT-TT-GCAG-C-G--G-AGGGC	0	0	0	0	0	1	0										M00212:125:000000000-JJPTF:1:1102:22150:3921 1:N:0:AGGCAGAA+GCGTAAGA,Mon Jun 27 16:07:31 EDT 2022,,,,AGTCGAAAGCATATAATAACAGGATATAGTGTTAATGGTAGCATGCGTGTTTTGGGAACATGTAGTGTTGGTTCGAGTCCAGCTATCCTGATGAGTGGTGTATAGTCCATAGA,P008FL3BP10_S33_L001_R1_001,urn:local:.:1cw2j-ezqnplv	M00212:125:000000000-JJPTF:1:1102:13695:2878 1:N:0:AGGCAGAA+CTCTCTAT,Mon Jun 27 16:10:21 EDT 2022,,,,GCTCTTAGCGCTTCTTTGAAAGATACTGTTATGCAAATGAACCCCTCATTACAGCAGTATGGTTCATTCAATGAAGCTGTTTCAGCTGGTGCTGTCTCAATGGA,P008FL3BP20_S40_L001_R1_001,urn:local:.:1kih2-ezqo2pt
261	M00212:125:000000000-JJPTF:1:1109:12771:5835 2:N:0:AGGCAGAA+GCGTAAGA (reversed): TTAGCAGGGGCTTTAGTGGCGCTTTTTTTT-ATGCCAACGGC-GG-TTTTT---GCAG-CG-AA-GGG-C	1	0	0	0	0	0	0	M00212:125:000000000-JJPTF:1:2101:5427:17832 2:N:0:AGGCAGAA+CTCTCTAT (reversed): TT-AGCAGGGG-CTTTAGTGGCGCTTTTTTTT---ATGCCAACGGCG-G-T-TT-TT-GCAG-C-G--A-AGGGC	1	0	0	0	0	0	0										M00212:125:000000000-JJPTF:1:1102:13843:3924 1:N:0:AGGCAGAA+GCGTAAGA,Mon Jun 27 16:07:31 EDT 2022,,,,GATTATATGTATACCAAAAAACTTGAAAAAGATAAAATTGACCCTACTGTTGCTTTGACAATGGCTTTAGAAATGGCGGTGTCAGATGAAGTATAACGTTGACACAGTCAGAGAGAGTGGCTGGGACAATAAAAAAAAATTGGTTTCAGTCCGTGGTTTTGTAAAGGCCGTTTCTTATACACATCTCCGCAGCCACGAGACAGGCAGCAAAATCCTATTCCGCCTTTTGCTTTTAAAAAAAAAAACGTACA,P008FL3BP10_S33_L001_R1_001,urn:local:.:1cw2k-…	M00212:125:000000000-JJPTF:1:1102:17696:2878 1:N:0:AGGCAGAA+CTCTCTAT,Mon Jun 27 16:10:21 EDT 2022,,,,GTAATAGGGTTATAAGCTACTATTTCCCTATCTTTTCGCATTGCCATTATTTAACCACCTTTCTATAAGACAATAGTATCAAATTATCTTATGTCTGTCAAGAATAAACTTTAAACCTCTTCAATAAAATGCAAATATCTTTCATCAATCGCTTTTATTTCTTCTTTTGTGAACTCTGATTTGAAGTTATTTC,P008FL3BP20_S40_L001_R1_001,urn:local:.:1kih3-ezqo2pt
262	M00212:125:000000000-JJPTF:1:1108:9289:7683 1:N:0:AGGCAGAA+GCGTAAGA (reversed): TTAGCAGGGGCTTTAGTGGCGCTTTTTTTT-ATGCCAACGGC-GG-TTTTT---GCAG-CG-AA-GGG-C	1	0	0	0	0	0	0	M00212:125:000000000-JJPTF:1:1110:28660:14249 1:N:0:AGGCAGAA+CTCTCTAT: TT-AG-------------TGGCGATTTTTTTT---ATGCCAACGGCG-G-A-TT-TT-GCAA-C-G--G-GGGGG	0	0	0	1	0	0	0										M00212:125:000000000-JJPTF:1:1102:8042:3929 1:N:0:AGGCAGAA+GCGTAAGA,Mon Jun 27 16:07:31 EDT 2022,,,,ATATTGACCTGTACCCTATATTTGATAGTGAAACGGGCGAACTATTAGACTTACTGTTTGCTAATGATAAAAA,P008FL3BP10_S33_L001_R1_001,urn:local:.:1cw2l-ezqnplv	M00212:125:000000000-JJPTF:1:1102:15812:2881 1:N:0:AGGCAGAA+CTCTCTAT,Mon Jun 27 16:10:21 EDT 2022,,,,GGTCAAAGATAGAGAAGCGATGAACCCACCTTTCAAACGTAGACTTGTGATTGATTTGACGGTAGTCTTCGCGCTATGGGTTTTATATGCAGTCTTTTACTTTACTCAAACTCCTTCAACCTCTGACATTGCGAAAACTGTAATTAACGTAGGTTTGCTATACTTTGTAGGTCAATTTATTTATTTAAT,P008FL3BP20_S40_L001_R1_001,urn:local:.:1kih4-ezqo2pt
263	M00212:125:000000000-JJPTF:1:1105:6018:6337 1:N:0:AGGCAGAA+GCGTAAGA (reversed): TTAGCAGGGGCTTTAGTGGCGCTTTTTTTT-ATGCCAACGGC-GG-TTTTT---GCAG-CG-AA-GGG-C	1	0	0	0	0	0	0	M00212:125:000000000-JJPTF:1:1101:26412:11173 2:N:0:AGGCAGAA+CTCTCTAT: TT-AGCAGGGG-ATTTAGTGGCGCTTTTTTTT---ATGCCAACGGCG-G-T-TT-TT-GGGG-C-G--A-AGGGG	1	0	0	0	0	0	0										M00212:125:000000000-JJPTF:1:1102:14373:3960 1:N:0:AGGCAGAA+GCGTAAGA,Mon Jun 27 16:07:31 EDT 2022,,,,CCGTAAAGCCTTGTTAGATGAGTTACGTCAAGCAACTGCAAATGCTAACGTTCGCATTAAAAATGATGATACTGAAATTGCTTCTGAAGTTGGAGTAGATGAAATTATTGTCTATAC,P008FL3BP10_S33_L001_R1_001,urn:local:.:1cw2m-ezqnplv	M00212:125:000000000-JJPTF:1:1102:15845:2882 1:N:0:AGGCAGAA+CTCTCTAT,Mon Jun 27 16:10:21 EDT 2022,,,,GTCTAAGAAAGCCTGTGCCGATTCTTTCGTTACTTCTTTAGGAGTTTCCCTTTTTACTTTTTCAACTAGTTCACTATCAGGTTCTTTTTTTGATTTATTAACGCAAGAAAATACTGAATCAACATAAGAAAAGTTTAAATCATCATCAAACTGGTAACCACGCGCTTTTACTGATAGCTTAGAGAAGTCGTTATGTTTTCCACGTTTAGGGCTTAACATCAGCATAAACTCCGCCCAAGCTGTAAGAGTAG,P008FL3BP20_S40_L001_R1_001,urn:local:.:1kih5-…
264	M00212:125:000000000-JJPTF:1:1103:20258:2175 1:N:0:AGGCAGAA+GCGTAAGA (reversed): TTAGCAGGGGCTTTAGTGGCGCTTTTTTTT-ATGCCAACGGC-GG-TTTTT---GCAG-CG-AA-GGG-C	1	0	0	0	0	0	0	M00212:125:000000000-JJPTF:1:2110:5220:21016 2:N:0:AGGCAGAA+CTCTCTAT (reversed): TT-AGCAGGGG-CTTTAGTGGCGCTTTTTTTT---ATGCCAACGGCG-G-T-TT-TT-GCAG-C-G--A-AGGGC	1	0	0	0	0	0	0										M00212:125:000000000-JJPTF:1:1102:21097:3966 1:N:0:AGGCAGAA+GCGTAAGA,Mon Jun 27 16:07:31 EDT 2022,,,,TTCCTTAGCTTGTACACGACCGCTTACCGTTATGGTGTCGCCTAATTGAATGAAGTCAGGCAAGAATGCTGAACCGTACGCGACTTTTACGTTAGATCCCTTTTCTTTTTCAAACAATGGAAC,P008FL3BP10_S33_L001_R1_001,urn:local:.:1cw2n-ezqnplv	M00212:125:000000000-JJPTF:1:1102:12771:2885 1:N:0:AGGCAGAA+CTCTCTAT,Mon Jun 27 16:10:21 EDT 2022,,,,CCGTTATGGTGTCGCCTAATTGAATGAAGTCAGGCAAGAATGCTGAACCGTACGCGACTTTTACGTTAGATCCCTTTTCTTTTTCAAACAATGGAACTGAAATAATTTTCTTGTCGCCTTTTGCTGTGCTTGCTGTTCGTGTATTTTTTTCGTTCGCTTGTGCTGTAACTGTAATGATTGCCATTTTTTATTTTCCCTCTGTTGCTTTCCAAATTGTCATGATATCAAAGATTTCTTTTTTTGTCTTTG,P008FL3BP20_S40_L001_R1_001,urn:local:.:1kih6-ez…
265	M00212:125:000000000-JJPTF:1:2108:8958:21353 1:N:0:AGGCAGAA+GCGTAAGA (reversed): TTAG------------TGGCGCTTTTTTTT-ATGCCAACGGC-GG-TTTTT---GCAG-CG-AA-GGG-C	0	0	0	0	0	0	0	M00212:125:000000000-JJPTF:1:2108:19719:6708 2:N:0:AGGCAGAA+CTCTCTAT: TT-AGCAGGGG-CTTTAGTGGCGCTTTTTTTT---ATGCCAACGGCG-G-G-TT-TT-TGGG-C-C--G-AGGGG	0	0	0	0	0	1	0										M00212:125:000000000-JJPTF:1:1102:21070:3973 1:N:0:AGGCAGAA+GCGTAAGA,Mon Jun 27 16:07:31 EDT 2022,,,,AAATAGAGCTGAAGAACTTGGATATCCTAACATGGAACTACTTAAAGCAAAGACAAAAAAAGAAATCTTTGATATCATGACAATTTGGAAAGCAACAGAGGGAAAATAAAAAATGGCAATCATTACAGTTACAGCACAAG,P008FL3BP10_S33_L001_R1_001,urn:local:.:1cw2o-ezqnplv	M00212:125:000000000-JJPTF:1:1102:11529:2888 1:N:0:AGGCAGAA+CTCTCTAT,Mon Jun 27 16:10:21 EDT 2022,,,,GTCCCTAAGTGGTCAGGAGTTATTGAGGAGTACGAACTTGCACAAGGCGACCCAGCGTTACAGAATAAGTTCTTAGCGTTTAATATGGGCTTGCCTATGCAGGATACAGCTTACTACTTCAC,P008FL3BP20_S40_L001_R1_001,urn:local:.:1kih7-ezqo2pt
266	M00212:125:000000000-JJPTF:1:1105:5720:21250 1:N:0:AGGCAGAA+GCGTAAGA: TTAG------------TGGCGCTTTTTTTT-ATGCCAACGGC-GG-TTTTT---GCAG-CG-GA-GGG-C	0	0	1	0	0	0	0	M00212:125:000000000-JJPTF:1:1105:4372:20200 2:N:0:AGGCAGAA+CTCTCTAT: TT-AGC-------------GGCGCTTTTTTTT---ATGCCAACGGCG-G-T-AT-TT-GCAG-C-GGTA-GGGGC	0	0	0	0	0	0	0										M00212:125:000000000-JJPTF:1:1102:23071:3997 1:N:0:AGGCAGAA+GCGTAAGA,Mon Jun 27 16:07:31 EDT 2022,,,,ATTAAAATCATTCTAGTTACCATTATATTTTGCTTTCTATTTGTTTACAACAAAGGCGCTGATAAAACGAAAGATATTGTTTTTCCGTTCATTGAAGTGTTGTTTGGATTACCTACTGCAATAC,P008FL3BP10_S33_L001_R1_001,urn:local:.:1cw2p-ezqnplv	M00212:125:000000000-JJPTF:1:1102:19787:2891 1:N:0:AGGCAGAA+CTCTCTAT,Mon Jun 27 16:10:21 EDT 2022,,,,CTTTATAACCCTACTGAATGGCGGAGATTGCAACAGGAAGAATCAAGCGCTCATGACCTTAAAGCTAAAATCGAAGAACTTGATGACTATAAACTAAGTAAGTACG,P008FL3BP20_S40_L001_R1_001,urn:local:.:1kih8-ezqo2pt
267	M00212:125:000000000-JJPTF:1:1105:5720:21250 2:N:0:AGGCAGAA+GCGTAAGA (reversed): TTAG------------TGGCGCTTTTTTTT-ATGCCAACGGC-GG-TTTTT---GCAG-CG-GA-GGG-C	0	0	1	0	0	0	0	M00212:125:000000000-JJPTF:1:1111:6869:17909 1:N:0:AGGCAGAA+CTCTCTAT (reversed): TT-AG-------------TGGCGCTTTTTTTT---ATGCCAACGGCG-G-T-TT-TT-GCAG-C-G--G-AGGGC	0	0	1	0	0	0	0										M00212:125:000000000-JJPTF:1:1102:22030:4014 1:N:0:AGGCAGAA+GCGTAAGA,Mon Jun 27 16:07:31 EDT 2022,,,,ATTATAGCATTGATAACAGGAGTTAAAGCCTCAAGTGTAGGAAGTAAGGCTTGCGATAAGTCTTCATTAAAACCAGACCAAGTATCCCTTATGGTTTTTGTAGCACCGCTTGAACCGTCTGCTGCTTTTTGCATAGCCTTATCGAGCATATCCATTGAGACAGCACCAGCTGAAACAGCTTCATTGAATGAACCATACTGCTGTAATG,P008FL3BP10_S33_L001_R1_001,urn:local:.:1cw2q-ezqnplv	M00212:125:000000000-JJPTF:1:1102:13266:2894 1:N:0:AGGCAGAA+CTCTCTAT,Mon Jun 27 16:10:21 EDT 2022,,,,AATTCAAAGTTTGACCCGGATAGATAAGATTTGGGTTGGCCAAACCGTTTCGCTGTGCAAGAGCCTGGTATGTCG,P008FL3BP20_S40_L001_R1_001,urn:local:.:1kih9-ezqo2pt
268	M00212:125:000000000-JJPTF:1:1109:17649:16546 1:N:0:AGGCAGAA+GCGTAAGA: TTAG------------TGGCGATTTTTTTT-ATGCCAACGGC-GG-TTTTT---GCAG-CG-GG-GGG-C	0	0	0	1	0	0	0	M00212:125:000000000-JJPTF:1:1101:18481:5224 1:N:0:AGGCAGAA+CTCTCTAT (reversed): TT-AGCAGGGG-CTTTAGTGGCGCTTTTTTTT---ATGCCAACGGCG-G-T-TT-TT-GCAG-C-G--A-AGGGC	1	0	0	0	0	0	0										M00212:125:000000000-JJPTF:1:1102:15324:4023 1:N:0:AGGCAGAA+GCGTAAGA,Mon Jun 27 16:07:31 EDT 2022,,,,GATATATCAACTATTAAAGCAGAAGTTTCGCCCTCTACAATCGTCACAAGATTAATTTTCAACCAAAATGAGCTTTTGCCTTTATATGTTAATGACTTGGTAGAT,P008FL3BP10_S33_L001_R1_001,urn:local:.:1cw2r-ezqnplv	M00212:125:000000000-JJPTF:1:1102:20769:2896 1:N:0:AGGCAGAA+CTCTCTAT,Mon Jun 27 16:10:21 EDT 2022,,,,TAACCCTACTGAATGGCGGAGATTGCAACAGGAAGAATCAAGCGCTCATGACCTTAAAGCTAAAATCGAAGAACTTGATGACTATAAACT,P008FL3BP20_S40_L001_R1_001,urn:local:.:1kiha-ezqo2pt
269	M00212:125:000000000-JJPTF:1:2104:21282:11991 1:N:0:AGGCAGAA+GCGTAAGA (reversed): TTAG------------TGGCGCTTTTTTTT-ATGCCAACGGC-GG-TTTTT---GCAG-CG-GA-GGG-C	0	0	1	0	0	0	0	M00212:125:000000000-JJPTF:1:2106:11989:24604 1:N:0:AGGCAGAA+CTCTCTAT (reversed): TT-AGCAGGGG-CTTTAGTGGCGCTTTTTTTT---ATGCCAACGGCG-G-T-TT-TT-GCAG-C-G--A-AGGGC	1	0	0	0	0	0	0										M00212:125:000000000-JJPTF:1:1102:19322:4023 1:N:0:AGGCAGAA+GCGTAAGA,Mon Jun 27 16:07:31 EDT 2022,,,,GGATATAACCTTTACCCCAATAGCTCCATAATTCGCTTATCAAGCCATATAAGCACTCGTTAGGCCCAACCCTATACTTTGTTTCGTTCATCTCTTCGAGCTCTTTAGATAGCTTTCTAACGCCTCTAGCATAATGTTTACTTGCTTTTTCTTCTGCCCTTAAACTTTTGAAGTTGCTTTTCATAAATGAACTCTCTAATATCTTCTTTCTGTTGCTTTTCCTCTTTATCAGACCAGCCAACTT,P008FL3BP10_S33_L001_R1_001,urn:local:.:1cw2s-ezqnplv	M00212:125:000000000-JJPTF:1:1102:9870:2897 1:N:0:AGGCAGAA+CTCTCTAT,Mon Jun 27 16:10:21 EDT 2022,,,,ATATTGTCCGCCTAAAATCATCCAGTTAAGCACGCGCGTAGCCATTAAACTTGACTTACCAGAACCACGTCCTAGGTTAAGGAAAATTTCATTAACTAGGTTGACCTGAATTCCTTTTTCATCTAC,P008FL3BP20_S40_L001_R1_001,urn:local:.:1kihb-ezqo2pt
270	M00212:125:000000000-JJPTF:1:1109:17649:16546 2:N:0:AGGCAGAA+GCGTAAGA (reversed): TTAG------------TGGCGATTTTTTTT-ATGCCAACGGC-GG-TTTTT---GCAG-CG-GA-GGG-C	0	0	0	1	0	0	0	M00212:125:000000000-JJPTF:1:2109:21263:10610 1:N:0:AGGCAGAA+CTCTCTAT (reversed): TT-AG-------------TGGCGATTTTTTTT---ATGCCAACGGCG-G-T-TT-TT-GCAG-C-G--G-AGGGC	0	0	0	1	0	0	0										M00212:125:000000000-JJPTF:1:1102:9089:4038 1:N:0:AGGCAGAA+GCGTAAGA,Mon Jun 27 16:07:31 EDT 2022,,,,GCATTATTATTAATAAGTACATTCGCAAGACTATTCAGAAGCAAATACGTATTCACAACAAGTATATTTATCGCTATGACCGTGTTACACAAGCTATTGAATGGATACAAGACAACTTCTACCTGACTACTGGAAACCTAATGAAAATTGAGCTATTGCCTACAC,P008FL3BP10_S33_L001_R1_001,urn:local:.:1cw2t-ezqnplv	M00212:125:000000000-JJPTF:1:1102:11825:2899 1:N:0:AGGCAGAA+CTCTCTAT,Mon Jun 27 16:10:21 EDT 2022,,,,ATCGTAGACAACCAGCTATTCAAGTTTGCAACTTTGAAAGAATTAATTGACTTGTAT,P008FL3BP20_S40_L001_R1_001,urn:local:.:1kihc-ezqo2pt
271	M00212:125:000000000-JJPTF:1:2113:17423:10912 1:N:0:TGGCAGAA+GCGTAAGA: GGGCATAATCCTACTGGGGTTGTAATTCAT-AATGACGCAGG-CT-CAAAT---GGTG-CT-AA-CAC-T	1	0	0	0	0	0	0	M00212:125:000000000-JJPTF:1:2112:15005:23973 1:N:0:AGGCAGAA+CTCTCTAT (reversed): TT-AG-------------TGGCGCTTTTTTTT---ATGCCAACGGCG-G-T-TT-TT-GCAG-C-G--G-AGGGC	0	0	1	0	0	0	0										M00212:125:000000000-JJPTF:1:1102:16046:4045 1:N:0:AGGCAGAA+GCGTAAGA,Mon Jun 27 16:07:31 EDT 2022,,,,GCCCATATTAAACGCTAAGAACTTATTCTGTAACGCTGGGTCGCCTTGTGCAAGTTCGTACTCCTCAATAACTCCTGACCACTTAGGGAC,P008FL3BP10_S33_L001_R1_001,urn:local:.:1cw2u-ezqnplv	M00212:125:000000000-JJPTF:1:1102:12292:2914 1:N:0:AGGCAGAA+CTCTCTAT,Mon Jun 27 16:10:21 EDT 2022,,,,TGATGTACCAGACCATGGAGTTAAAAAAGGTGCTACCTTACTTCAAGGAGAAATGGTATTTATTCAAACAGACCAAGCACTTAAAGAA,P008FL3BP20_S40_L001_R1_001,urn:local:.:1kihd-ezqo2pt
272	M00212:125:000000000-JJPTF:1:1101:20158:21091 1:N:0:AGGCAGAA+GCGTAAGA (reversed): TTAGCAGGGGCTTTAGTGGCGCTTTTTTTT-ATGCCAACGGC-GG-TTTTT---GCAG-CG-AA-GGG-C	1	0	0	0	0	0	0	M00212:125:000000000-JJPTF:1:2111:10297:27570 2:N:0:AGGCAGAA+CTCTCTAT (reversed): TT-AGCAGGGG-CTTTAGTGGCGCTTTTTTTT---ATGCCAACGGCG-G-T-TT-TT-GCAG-C-G--A-AGGGC	1	0	0	0	0	0	0										M00212:125:000000000-JJPTF:1:1102:20827:4070 1:N:0:AGGCAGAA+GCGTAAGA,Mon Jun 27 16:07:31 EDT 2022,,,,CTTTCGGTGTCAAGTTGTTCAGTTGCCTTATCATGTTCTCTTGCGATTCTGTCAGCTTCGGCTCGTTTTTCAGCTTCAACTCTTCGTTTATTTTCTTCACTAATTCGTTGTTCTTCAAGTGCTTTCTCCTTAGCTTGCCTTATATGCTCATATTTTGCTTTCTCTTGCGTTTTAAACTCTTGTTGATATAAT,P008FL3BP10_S33_L001_R1_001,urn:local:.:1cw2v-ezqnplv	M00212:125:000000000-JJPTF:1:1102:15107:2916 1:N:0:AGGCAGAA+CTCTCTAT,Mon Jun 27 16:10:21 EDT 2022,,,,ATCTATCCCAGTTGAAAAACTGACTTCTATGGACGTAAATAAAGCCATTCAGCGTGGACTAGTTAAAGCAATTGCACGTCATGGATTAGGGCTATACATCTACTCCAATGAAGATTTACCTGACTTGACAGAAGAACAAAAAGAACTTGAAGCTGAAAAGCAACGACTTAGAGAGATCCAGCCAGCACTAAATAGAGCTGAAGAACTTGGATATCCTAACATGGAACTACTTAAAGCAAAGACAAAAAAAG,P008FL3BP20_S40_L001_R1_001,urn:local:.:1kihe-…
273	M00212:125:000000000-JJPTF:1:2113:9926:12646 2:N:0:AGGCAGAA+GCGTAAGA (reversed): TTAG------------TGGCGCTTTTTTTT-ATGCCAACGGC-GG-TTTTT---GCAG-CG-GA-GGG-C	0	0	1	0	0	0	0	M00212:125:000000000-JJPTF:1:1106:13667:2865 2:N:0:AGGCAGAA+CTCTCTAT (reversed): TT-AG-------------TGGCGCTTTTTTTT---ATGCCAACGGCG-G-T-TT-TT-GCAG-C-G--G-AGGGC	0	0	1	0	0	0	0										M00212:125:000000000-JJPTF:1:1102:8612:4074 1:N:0:AGGCAGAA+GCGTAAGA,Mon Jun 27 16:07:31 EDT 2022,,,,TTATTAAAAGGGTCTTTTTTGTTCAAGTCGTTAGCAATCTTTCTAGCTGTTGACCGTGGATATTTTGAACTATTAATCTTACTTGTATACTTATGTAATATTATCTTACTACCTCCCTTTGCATTTTACGTTTCAACCGTTGCTTGTAC,P008FL3BP10_S33_L001_R1_001,urn:local:.:1cw2w-ezqnplv	M00212:125:000000000-JJPTF:1:1102:22181:2919 1:N:0:AGGCAGAA+CTCTCTAT,Mon Jun 27 16:10:21 EDT 2022,,,,TACCAATAGCCACAGCAATGCGAACACTGGGTTAATAACTAACAGCAACAATAACAATGCTATGCTCGGACTGATGAACAG,P008FL3BP20_S40_L001_R1_001,urn:local:.:1kihf-ezqo2pt
274	M00212:125:000000000-JJPTF:1:2104:16024:5494 1:N:0:AGGCAGAA+GCGTAAGA: TTAG------------TGGCGCTTTTTTTT-ATGCCAACGGC-GG-TTTTT---GCAG-CG-GG-GGG-C	0	0	1	0	0	0	0	M00212:125:000000000-JJPTF:1:2105:12072:7716 1:N:0:AGGCAGAA+CTCTCTAT: TT-AGCAGGGG-CTTTAGTGGCGCTTTTTTTT---ATGCCAACGGCG-G-T-TT-TT-GCAG-C-G--A-AGGGC	1	0	0	0	0	0	0										M00212:125:000000000-JJPTF:1:1102:21218:4084 1:N:0:AGGCAGAA+GCGTAAGA,Mon Jun 27 16:07:31 EDT 2022,,,,CCGTTATGGTGTCGCCTAATTGAATGAAGTCAGGCAAGAATGCTGAACCGTACGCGACTTTTACGTTAGATCCCTTTTCTTTTTCAAACAATGGAACTGAAATAATTTTCTTGTCGCCTTTTGCTGTGCTTGCTGTTCGTGTATTTTTTTCGTTCGCTTGTGCTGTAACTGTAATGATTGCCATTTTTTATTTTCCCTCTGTTGCTTTCCAAATTGTCATGATATCAAAGATTTCTTTTTTTGTCTTTG,P008FL3BP10_S33_L001_R1_001,urn:local:.:1cw2x-ez…	M00212:125:000000000-JJPTF:1:1102:9821:2921 1:N:0:AGGCAGAA+CTCTCTAT,Mon Jun 27 16:10:21 EDT 2022,,,,CCGGGGACTATTACAGATAATGCAAAGCGTGCATGGGCAGGTATCTAACTTAAGTCCACAAGATTATTTAGACAAAGCAGTAAGT,P008FL3BP20_S40_L001_R1_001,urn:local:.:1kihg-ezqo2pt
275	M00212:125:000000000-JJPTF:1:1112:6122:11743 1:N:0:AGGCAGAA+GCGTAAGA (reversed): TTAGCAGGGGCTTTAGTGGCGCTTTTTTTT-ATGCCAACGGC-GG-TTTTT---GCAG-CG-AA-GGG-C	1	0	0	0	0	0	0	M00212:125:000000000-JJPTF:1:1108:7975:11408 2:N:0:AGGCAGAA+CTCTCTAT (reversed): TT-AG-------------TGGCGCTTTTTTTT---ATGCCAACGGCG-G-T-TT-TT-GCAG-C-G--G-AGGGC	0	0	1	0	0	0	0										M00212:125:000000000-JJPTF:1:1102:9057:4085 1:N:0:AGGCAGAA+GCGTAAGA,Mon Jun 27 16:07:31 EDT 2022,,,,AGTATGTAGCTACTTACGGAGACAAATATAGNNNN,P008FL3BP10_S33_L001_R1_001,urn:local:.:1cw2y-ezqnplw	M00212:125:000000000-JJPTF:1:1102:21308:2926 1:N:0:AGGCAGAA+CTCTCTAT,Mon Jun 27 16:10:21 EDT 2022,,,,ATCTACCAGGGAGAACAAGGCAGATTTGGGTATGCTCATGATAAGTTCGCTATCGCCCAAATTGGAGGGTACAATGCAAGCGGGATCTATGACCAATATACCTATAAAACTCAAGTGGCTTCAGCGATAGCCCAGGGCAAACG,P008FL3BP20_S40_L001_R1_001,urn:local:.:1kihh-ezqo2pt
276	M00212:125:000000000-JJPTF:1:1108:18911:8452 2:N:0:AGGCAGAA+GCGTAAGA (reversed): TTAGCAGGGGCTTTAGTGGCGCTTTTTTTT-ATGCCAACGGC-GG-TTTTT---GCAG-CG-AA-GGG-C	1	0	0	0	0	0	0	M00212:125:000000000-JJPTF:1:2106:28993:13531 1:N:0:AGGCAGAA+CTCTCTAT (reversed): TT-AGCAGGGG-CTTTAGTGGCGCTTTTTTTT---ATGCCAACGGCG-G-T-TT-TT-GCAG-C-G--A-AGGG-	1	0	0	0	0	0	0										M00212:125:000000000-JJPTF:1:1102:9530:4088 1:N:0:AGGCAGAA+GCGTAAGA,Mon Jun 27 16:07:31 EDT 2022,,,,ATCTTATTCCGTTCAATAGCTATTAAATTGCTAGAAAAAAATGGTATTAAAGC,P008FL3BP10_S33_L001_R1_001,urn:local:.:1cw2z-ezqnplw	M00212:125:000000000-JJPTF:1:1102:17593:2926 1:N:0:AGGCAGAA+CTCTCTAT,Mon Jun 27 16:10:21 EDT 2022,,,,GGGTAACTCCGACGTATTTAGCTAAATCACTAAAATTTCTAAACTCTCTATTATTCCATAATACTTTTTTATCATGAAATCTTTTTACATTTTCTGTTTGTGTTACATACTCTAAATTATTCAAGTTGTTGTTTTCTTTATTTCCATCTATATGGTCAACGGTTAAATCACTTTTACCGTAAAAAGCTAACATAACAAGTCTATGAACATACATAACTTTACCTTTTACTCCTACTCTTAAATAACC,P008FL3BP20_S40_L001_R1_001,urn:local:.:1kihi-ezqo…
277	M00212:125:000000000-JJPTF:1:2104:16024:5494 2:N:0:AGGCAGAA+GCGTAAGA (reversed): TTAG------------TGGCGCTTTTTTTT-ATGCCAACGGC-GG-TTTTT---GCAG-CG-GA-GGG-C	0	0	1	0	0	0	0	M00212:125:000000000-JJPTF:1:2103:27433:16708 1:N:0:ACGCAGAA+CTCTCTAT (reversed): TT-AGCAGGGG-CTTTAGTGGCGATTTTTTTT---ATGCCAACGGCG-G-T-TT-T--GCAG-C-G--A-AGGGC	0	1	0	0	0	0	0										M00212:125:000000000-JJPTF:1:1102:13358:4091 1:N:0:AGGCAGAA+GCGTAAGA,Mon Jun 27 16:07:31 EDT 2022,,,,GTCTCAATGGATATGCTCGATAAGGCTATGCAAAAAGCAGCAGACGGTTCAAGCGGTGCTACAAAAACCATAAGGGATACTTGGTCTGGTTTTAATGAAGACTTATCGCAAGCCTTACTTCCTACACTTGAGGCTTTAACTCCTGTTATCAATGCTATAATTGATAAAATGGGCGATTGGGGCAAAGGTGCTGGCAAAGCTATAGAAAATGTAGTTAAGTATTTCCAAGACTTGTTCAAACAGTTACAACA,P008FL3BP10_S33_L001_R1_001,urn:local:.:1cw30-…	M00212:125:000000000-JJPTF:1:1102:17981:2928 1:N:0:AGGCAGAA+CTCTCTAT,Mon Jun 27 16:10:21 EDT 2022,,,,CAGTTAAACAGAGAATTAATCAGTCAAGACTAGATGAGTTTTCTATGATTGGTTTAGGTAAAAACGTAAGATATGAGCTTAACGGAATCGGAGAAATGGAAGACTTAATTTTCAACTATTTCTTAGACGAAAAAGGCGAAACTTTCAAGC,P008FL3BP20_S40_L001_R1_001,urn:local:.:1kihj-ezqo2pt
278	M00212:125:000000000-JJPTF:1:1103:20258:2175 2:N:0:AGGCAGAA+GCGTAAGA: TTAGCAGGGGCTTTAGTGGCGCTTTTTTTT-ATGCCAACGGC-GG-TCTTT---GCAG-GG-AA-GGG-C	1	0	0	0	0	0	0	M00212:125:000000000-JJPTF:1:2103:18353:21355 2:N:0:AGGCAGAA+CTCTCTAT (reversed): TT-AG-------------TGGCGATTTTTTTT---ATGCCAACGGCG-G-T-TT-TT-GCAG-C-G--G-AGGGC	0	0	0	1	0	0	0										M00212:125:000000000-JJPTF:1:1102:12376:4095 1:N:0:AGGCAGAA+GCGTAAGA,Mon Jun 27 16:07:31 EDT 2022,,,,GGATTTATTTGCATGAGCCACCAGTAAAAATGTTACATCTTGAAAGAGTAACTTCAAACGTGTAATTCTTCTAAGCATTGGTTCAAAGTCTTTACTATAAAGTATATCTC,P008FL3BP10_S33_L001_R1_001,urn:local:.:1cw31-ezqnplw	M00212:125:000000000-JJPTF:1:1102:17942:2931 1:N:0:AGGCAGAA+CTCTCTAT,Mon Jun 27 16:10:21 EDT 2022,,,,CACTTACTCCTGTCTTGCTTGCCATATAATTCGCAGCTATTTCTGGACTTACGCTAGACCAATCCGCCCCAACATTGCCATTAATTGCTTCGTTTGGTACAGCTCCCTCATTTTCATCTTTTCCACTAACTTCTTGCGTCCTTTCGGTGTCAAGTTGTTCAGTTGCCTTATCATGTTCTCTTGCGATTCTGTCAGCTTCGGCTCGTTTTTCAGCTTCAACTCTTCGTTTATTTTCTTCACTAATTCGTTGT,P008FL3BP20_S40_L001_R1_001,urn:local:.:1kihk-…
279	M00212:125:000000000-JJPTF:1:1111:10637:18833 1:N:0:AGGCAGAA+GCGTAAGA: TTAGCAGGGGCTTTAGTGGCGCTTTTTTTT-ATGCCAACGGC-GG-TTTTT---TCAG-CG-AA-GGG-C	1	0	0	0	0	0	0	M00212:125:000000000-JJPTF:1:1105:25749:10795 1:N:0:AGGCAGAA+CTCTCTAT: TT-AG-------------TGGCGATTTTTTTT---ATGCCAACGGCG-G-T-TT-TT-TCAG-C-G--G-AGGGG	0	0	0	1	0	0	0										M00212:125:000000000-JJPTF:1:1102:22733:4097 1:N:0:AGGCAGAA+GCGTAAGA,Mon Jun 27 16:07:31 EDT 2022,,,,GAACAGCAAATGGCTTGGGTTGGTCTCCTACTGGTAATTGGAAAACGAAATGTGTTCAATACCTTATTAAAGGGCGTAAGCGTGATAAAGTTACAGGGGAATTTGTTGACGGTTATCGCGTAGTTGTTTATCCTCATTTGACACCAACAGCAG,P008FL3BP10_S33_L001_R1_001,urn:local:.:1cw32-ezqnplw	M00212:125:000000000-JJPTF:1:1102:19715:2935 1:N:0:AGGCAGAA+CTCTCTAT,Mon Jun 27 16:10:21 EDT 2022,,,,CTTCATATCTTTGTTCTTCTGGAAGTAATTCGTTCCATTTTAAAGCCTCTTTTTTATCATAAAACTTACGTGATTTAATTTCTTTTTCCAATATCCAAGATACTGTGTAGTATGTAAATTCATCTTTCATTATCCAATTACTCCTGTCTTGATGTTTAGCCTTTGCTGGCTTGATAAGTGATAACA,P008FL3BP20_S40_L001_R1_001,urn:local:.:1kihl-ezqo2pt
280	M00212:125:000000000-JJPTF:1:2108:27689:21133 1:N:0:AGGCAGAA+GCGTAAGA: TTAG------------TGGCGATTTTTTTT-ATGCCAACGGC-GG-TTTTT---TCAG-CG-AA-GGG-G	0	1	0	0	0	0	0	M00212:125:000000000-JJPTF:1:2107:23269:25269 2:N:0:AGGCAGAA+CTCTCTAT (reversed): TT-AGCAGGGG-CTTTAGTGGCGCTTTTTTTT---ATGCCAACGGCG-G-T-TT-TT-GCAG-C-G--A-AGGGC	1	0	0	0	0	0	0										M00212:125:000000000-JJPTF:1:1102:12683:4098 1:N:0:AGGCAGAA+GCGTAAGA,Mon Jun 27 16:07:31 EDT 2022,,,,TTACTACGCTTTGTGTCATAACCAAAAAAAGGTAACCCTTGCGACAC,P008FL3BP10_S33_L001_R1_001,urn:local:.:1cw33-ezqnplw	M00212:125:000000000-JJPTF:1:1102:12264:2936 1:N:0:AGGCAGAA+CTCTCTAT,Mon Jun 27 16:10:21 EDT 2022,,,,GTATCAAATTGAGGTAGATTTGTTCCAAAAGCAGGTGGGAAAGTGCCAACCGGAACAATGAAATTCGGTGCGACATTTGGCACAGGAATGCTATTTCCTCTAACGTAAATTACACTATTAATAATTC,P008FL3BP20_S40_L001_R1_001,urn:local:.:1kihm-ezqo2pt
281	M00212:125:000000000-JJPTF:1:2108:27689:21133 2:N:0:AGGCAGAA+GCGTAAGA (reversed): TTAG------------TGGCGATTTTTTTT-ATGCCAACGGC-GG-TTTTT---GCAG-CG-AA-GGG-C	0	1	0	0	0	0	0	M00212:125:000000000-JJPTF:1:2112:19059:16079 1:N:0:AGGCAGAA+CTCTCTAT (reversed): TT-AGCAGGGG-CTTTAGTGGCGCTTTTTTTT---ATGCCAACGGCG-G-T-TT-TT-GCAG-C-G--A-AGGGC	1	0	0	0	0	0	0										M00212:125:000000000-JJPTF:1:1102:13258:4102 1:N:0:AGGCAGAA+GCGTAAGA,Mon Jun 27 16:07:31 EDT 2022,,,,CATTCTTTCTTGAAAATAGTTCGTTCTCGATCTTTATAAAGTGCATTGCTTTAGCTAAAAATTGAGCTGATGACTCATAATATAATGTTTCTAGTTCATCATCTGAAAGCTGTGTTAAGTCGTCATTAGC,P008FL3BP10_S33_L001_R1_001,urn:local:.:1cw34-ezqnplw	M00212:125:000000000-JJPTF:1:1102:9403:2938 1:N:0:AGGCAGAA+CTCTCTAT,Mon Jun 27 16:10:21 EDT 2022,,,,ACTGATATGCGATACTTGAAAGAGTCTCTCCATATTGAACAACATGAGTCGCCTCCGGCTGTTTGTCTGGAACAACCGTCGCGTCCGGAAGAAGTTCAATGT,P008FL3BP20_S40_L001_R1_001,urn:local:.:1kihn-ezqo2pt
282	M00212:125:000000000-JJPTF:1:2112:25862:7418 1:N:0:AGGCAGAA+GCGTAAGA (reversed): TTAGCAGGGGCTTTAGTGGCGCTTTTTTTT-ATGCCAACGGC-GG-TTTTT---GCAG-CG-A-------	1	0	0	0	0	0	0	M00212:125:000000000-JJPTF:1:2103:8931:22877 1:N:0:AGGCAGAA+CTCTCTAT (reversed): TT-AGCAGGGG-CTTTAGTGGCGCTTTTTTTT---ATGCCAACGGCG-G-T-TT-TT-GCAG-C-G--A-AGGGC	1	0	0	0	0	0	0										M00212:125:000000000-JJPTF:1:1102:11575:4113 1:N:0:AGGCAGAA+GCGTAAGA,Mon Jun 27 16:07:31 EDT 2022,,,,AGATTAATCAAACCACATTCAACAGCATTAAGTAAGAACTCGTTAAAGTCAACCATTGACAATGTTTCTTGCTTAAATAGTAGCTGTTCTTCTGTCATTTGCTTTCCTCTCTTAAC,P008FL3BP10_S33_L001_R1_001,urn:local:.:1cw35-ezqnplw	M00212:125:000000000-JJPTF:1:1102:19614:2944 1:N:0:AGGCAGAA+CTCTCTAT,Mon Jun 27 16:10:21 EDT 2022,,,,TTTATGCAGTGCGTTGCCAATGATATACTGTTACTGAACCAATTACTGCTGAACCGATATTTTCCCATGTTCCGGTAGAATATCCTGATGATAAATTTGAGTTATTTGAGACTACCGAGCCAACTGGGTGAGCTTGAGCATAGTCAATGCCTATAACCG,P008FL3BP20_S40_L001_R1_001,urn:local:.:1kiho-ezqo2pt
283	M00212:125:000000000-JJPTF:1:2101:15478:12269 1:N:0:AGGCAGAA+GCGTAAGA (reversed): TTAGCAGGGGCTTTAGTGGCGCTTTTTTTT-ATGCCAACGGC-GG-TTTTT---GCAG-CG-A-------	1	0	0	0	0	0	0	M00212:125:000000000-JJPTF:1:1107:2942:20875 1:N:0:AGGCAGAA+CTCTCTAT (reversed): TT-AGCAGGGG-CTTTAGTGGCGCTTTTTTTT---ATGCCAACGGCG-G-T-TT-TT-GCAG-C-G--A-AGGGC	1	0	0	0	0	0	0										M00212:125:000000000-JJPTF:1:1102:12217:4113 1:N:0:AGGCAGAA+GCGTAAGA,Mon Jun 27 16:07:31 EDT 2022,,,,CTAAACTAATCGAGCTTAATACGCAAGGCAAACTTGGACGACACGCACAGCAAATTGCTTACATCAACCATAACTTGAGCTTACAGCGTCAAAAAGAGCAACTGGAACAAGCTAACGAACGACTTGCTAAACGTGCAGAGAAGGCCCAAAAATTGCTTGACACGGAGCTTCTGAAAGATAGCTACATCGAAACACTTGAAATGTTTAGTAAATTCAATTCAGCAAAATATAATATGTGGGACGAACCAGAA,P008FL3BP10_S33_L001_R1_001,urn:local:.:1cw36-…	M00212:125:000000000-JJPTF:1:1102:12860:2949 1:N:0:AGGCAGAA+CTCTCTAT,Mon Jun 27 16:10:21 EDT 2022,,,,TGCCATTAGTGCTGTTGGTAATGGCTTAAGGGGCTGGATATCTGACGCAATGGATACCCAGACAGCCATGATTGCTTTAAAGAACACGATGAAGTTCAAAGGCAATGGAAAAGATTTTGACTATGTAAGCAATTCTATGCAGAAGCTCGCCAGAGATACCAACGCAAATAGTGAAGATACTTTAAAACTTTCAACAACGTTCATTGGTTTAGGAGATAGTGC,P008FL3BP20_S40_L001_R1_001,urn:local:.:1kihp-ezqo2pt
284	M00212:125:000000000-JJPTF:1:1110:25546:11061 1:N:0:AGGCAGAA+GCGTAAGA (reversed): TTAG------------TGGCGCTTTTTTTT-ATGCCAACGGC-GG-TTTTT---GCAG-CG-AA-GG---	0	0	0	0	0	0	0	M00212:125:000000000-JJPTF:1:2102:15069:7459 1:N:0:AGGCAGAA+CTCTCTAT (reversed): TT-AGCAGGGG-CTTTAGTGGCGCTTTTTTTT---ATGCCAACGGCG-G-T-TT-TT-GCAG-C-G--A-AGGGC	1	0	0	0	0	0	0										M00212:125:000000000-JJPTF:1:1102:9721:4115 1:N:0:AGGCAGAA+GCGTAAGA,Mon Jun 27 16:07:31 EDT 2022,,,,GTGTCTATATCGTAACGTTCTCCGCTGATAGTTATGAAGATGTTACCGCAGGAGTTTCAGTAACTGACCATTCATAAGACTACAAGCGCAACAACCTAAAAAAATAACTAAGTAAAGGGATATAAAACAAAATGGCAAAACAATTAAGCACAGCACGTAAGTTTAAAATGATTACAGGTAAAGACCTTTTCCAGCAACAAAAAGCAATGGATACAGAGC,P008FL3BP10_S33_L001_R1_001,urn:local:.:1cw37-ezqnplw	M00212:125:000000000-JJPTF:1:1102:16107:2950 1:N:0:AGGCAGAA+CTCTCTAT,Mon Jun 27 16:10:21 EDT 2022,,,,CACGTATACAAACCCCAAAGAATAGCATAGTGGCCCTTGATTTCGAACACGGTGCATCTCCTGACATC,P008FL3BP20_S40_L001_R1_001,urn:local:.:1kihq-ezqo2pt
285	M00212:125:000000000-JJPTF:1:1102:15990:15724 1:N:0:AGGCAGAA+GCGTAAGA: TTAG------------TGGCGCTTTTTTTT-ATGCCAACGGC-GG-TTTTT---GCAG-CG-AA-GGG-C	0	0	0	0	0	0	0	M00212:125:000000000-JJPTF:1:2103:9201:6082 1:N:0:AGGCAGAA+CTCTCTAT: TT-AGCAGGGG-CTTTAGTGGCGCTTTTTTTT---ATGCCAACGGCG-G-T-TT-TT-GCAG-C-G--A-AGGGC	1	0	0	0	0	0	0										M00212:125:000000000-JJPTF:1:1102:11793:4116 1:N:0:AGGCAGAA+GCGTAAGA,Mon Jun 27 16:07:31 EDT 2022,,,,ACCTTACTTCAAGGAGAAATGGTATTTATTCAAACAGACCAAGCACTTAAAGAAGACATTCTTGGTCAACAAAGAACAGCAAATGGCTTGGGTTGGTCTCCTACTGGTAATTGGAAAACGAAATGTGTTCAATACCTTATTAAAGGGCGTAAGCGTGATAAAGTTACAGGGGAATTTGTTGACGGTTATCGCGTAGTTGTTTATCCTCATTTGACACCAACAGCAGAAGCAACAAAAGAATCAGAAACAGA,P008FL3BP10_S33_L001_R1_001,urn:local:.:1cw38-…	M00212:125:000000000-JJPTF:1:1102:19127:2950 1:N:0:AGGCAGAA+CTCTCTAT,Mon Jun 27 16:10:21 EDT 2022,,,,ACCCTATCCAATGGACTTTGGCAGTACAAGCGACTGCTTCAGATATTTATTTGAAT,P008FL3BP20_S40_L001_R1_001,urn:local:.:1kihr-ezqo2pt
286	M00212:125:000000000-JJPTF:1:2113:22068:21759 2:N:0:AGGCAGAA+GCGTAAGA (reversed): TTAGCAGGGGCTTTAGTGGCGCTTTTTTTT-ATGCCAACGGC-GG-TTTTT---GCAG-CG-AA-GGG-C	1	0	0	0	0	0	0	M00212:125:000000000-JJPTF:1:2106:5326:14527 1:N:0:AGGCAGAA+CTCTCTAT (reversed): TT-AGCAGGGG-CTTTAGTGGCGCTTTTTTTT---ATGCCAACGGCG-G-T-TT-TT-GCAG-C-G--A-AGGGC	1	0	0	0	0	0	0										M00212:125:000000000-JJPTF:1:1102:22984:4118 1:N:0:AGGCAGAA+GCGTAAGA,Mon Jun 27 16:07:31 EDT 2022,,,,GTATAATTGTACCAGCTTCAACAATCTTATTGTATGTCTCATAAGCCTTAATGATTCCGTTGATAACTTTCATAGCAACGAAAGCACCAGCTAAAGCAACTAAAGCTACTTTTATAGCATCCATTGCTTCCTTGCTTTTACTAATTTTACCAATGAAGTCAGCAATTTTTTTCGTGATATCAGCGAACTTATTAGCAAGTGA,P008FL3BP10_S33_L001_R1_001,urn:local:.:1cw39-ezqnplw	M00212:125:000000000-JJPTF:1:1102:15438:2955 1:N:0:AGGCAGAA+CTCTCTAT,Mon Jun 27 16:10:21 EDT 2022,,,,GAGTACACTACTGAAGATATTATGGGCTTTACACAAGAT,P008FL3BP20_S40_L001_R1_001,urn:local:.:1kihs-ezqo2pu
287	M00212:125:000000000-JJPTF:1:1105:23021:11680 1:N:0:AGGCAGAA+GCGTAAGA: TTAGCAGGGGCTTTAGTGGCGCTTTTTTTT-ATGCCAACGGC-GG-TTTTT---TCAG-CG-GA-GGG-G	1	0	0	0	0	1	0	M00212:125:000000000-JJPTF:1:2108:7938:19950 1:N:0:AGGCAGAA+CTCTCTAT (reversed): TT-AGCAGGGG-CTTTAGTGGCGCTTTTTTTT---ATGCCAACGGCG-G-T-TT-TT-GCAG-C-G--A-AGGGC	1	0	0	0	0	0	0										M00212:125:000000000-JJPTF:1:1102:23236:4120 1:N:0:AGGCAGAA+GCGTAAGA,Mon Jun 27 16:07:31 EDT 2022,,,,AGCAAACTGACGGTCAGAACGCTAAAGGAAACAGAAACAATCTATGACGCTGACGGAAACGTCGAAAAAGTAAAGGTTAAAGAAAAAGAACTGGATAAAGATAGCTTGGTAGCGATGATGGTTGCTAAGGCCGGAAACCCTGAACTTTATAACCCTACTGAATGGCGGCTGTCTCTCATCCACATCTCCGAGCCCACGAGACAGGCAGAAATATCGTATGCCGTCTTCTGCTTGCTAACAAAAAAACCATT,P008FL3BP10_S33_L001_R1_001,urn:local:.:1cw3a-…	M00212:125:000000000-JJPTF:1:1102:19102:2955 1:N:0:AGGCAGAA+CTCTCTAT,Mon Jun 27 16:10:21 EDT 2022,,,,TTTTAGAGCTTCACGTAAGTTTTTAGCTTCTCCTCTAAGCCCTGACATTGCGGTATTAACG,P008FL3BP20_S40_L001_R1_001,urn:local:.:1kiht-ezqo2pu
288	M00212:125:000000000-JJPTF:1:2112:12676:25604 2:N:0:AGGCAGAA+GCGTAAGA: TTAGCAGGGGCTTTAGTGGCGCTTTTTTTT-ATGCCAACGGC-GG-TTTTT---GGAG-GG-AA-AGG-G	1	0	0	0	0	0	0	M00212:125:000000000-JJPTF:1:2103:9201:6082 2:N:0:AGGCAGAA+CTCTCTAT (reversed): TT-AGCAGGGG-CTTTAGTGGCGCTTTTTTTT---ATGCCAACGGCG-G-T-TT-TT-GCAG-C-G--A-AGGGC	1	0	0	0	0	0	0										M00212:125:000000000-JJPTF:1:1102:22318:4123 1:N:0:AGGCAGAA+GCGTAAGA,Mon Jun 27 16:07:31 EDT 2022,,,,GACACACACCTATATTGATTACACCAAGCAAAGAATTGGCAAAAAATACACTGAGAGCGTTAAATGAACAATTACGAAAACAAGGCAATTAACTTACATGTAGAGGTTTATGGCTGGTTGTATCGTGCATTAGAAGAAATGATAAAAGCAGAATGGCATAATGATGAACTTTTCAAAGTATGGCTTTGTCGTGCTGAATTTCTAGTCAGACAGTCAAAGAAATTGCATAACGCTTGTTAAAATGATTATT,P008FL3BP10_S33_L001_R1_001,urn:local:.:1cw3b-e…	M00212:125:000000000-JJPTF:1:1102:18762:2958 1:N:0:AGGCAGAA+CTCTCTAT,Mon Jun 27 16:10:21 EDT 2022,,,,GAATACAGTTTACCGTCATACCATATATCTACCAAGTCATTAACATATAAAGGCAAAAGCTCATTTTGGTTGAAAATTAATCTTGTGACGATTGTAGAG,P008FL3BP20_S40_L001_R1_001,urn:local:.:1kihu-ezqo2pu
289	M00212:125:000000000-JJPTF:1:1107:23830:15363 1:N:0:AGGCAGAA+GCGTAAGA: TTAG------------TGGCGATTTTTTTT-ATGCCAACGGC-GG-TTTTT---TCAG-CG-AA-AGG-G	0	1	0	0	0	0	0	M00212:125:000000000-JJPTF:1:2111:20621:17949 1:N:0:AGGCAGAA+CTCTCTAT (reversed): TT-AGCAGGGG-CTTTAGTGGCGCTTTTTTTT---ATGCCAACGGCG-G-T-TT-TT-GCAG-C-G--A-AGGGC	1	0	0	0	0	0	0										M00212:125:000000000-JJPTF:1:1102:12285:4124 1:N:0:AGGCAGAA+GCGTAAGA,Mon Jun 27 16:07:31 EDT 2022,,,,CTCTATGACATTTAAGCACCGTCAATCAGCACACCTATTGTTTCAATTCAAAACGTTTAATACTCC,P008FL3BP10_S33_L001_R1_001,urn:local:.:1cw3c-ezqnplw	M00212:125:000000000-JJPTF:1:1102:16341:2960 1:N:0:AGGCAGAA+CTCTCTAT,Mon Jun 27 16:10:21 EDT 2022,,,,GTATAGGTATGACCGTGGCTTCTGATTAATCTAGTCC,P008FL3BP20_S40_L001_R1_001,urn:local:.:1kihv-ezqo2pu
290	M00212:125:000000000-JJPTF:1:2114:10280:13648 2:N:0:AGGCAGAA+GCGTAAGA: TTAG------------TGGCGCTTTTTTTT-ATGCCAACGGC-GG-TTTTT---GCAG-CG-GA-GGG-C	0	0	1	0	0	0	0	M00212:125:000000000-JJPTF:1:2111:5723:22694 1:N:0:AGGCAGAA+CTCTCTAT (reversed): TT-AGCAGGGG-CTTTAGTGGCGCTTTTTTTT---ATGCCAACGGCG-G-T-TT-TT-GCAG-C-G--A-AGGGC	1	0	0	0	0	0	0										M00212:125:000000000-JJPTF:1:1102:13666:4131 1:N:0:AGGCAGAA+GCGTAAGA,Mon Jun 27 16:07:31 EDT 2022,,,,ATCCTTAATTGGCGATTTAACCGCTGTGTCGTTCGTTTGTGAGTTAGAGGGTAAAACTTACAGTTATACGCTAACTTTCTCTGTACGGTCTCAATATGAGCAACTAGACACAGAACAACAAGAGTTATGGACTGAATTCGTTGACAGAGGCGAACTAATCTTACTTGATACGGAATACATTAATGTTAATGACTTAATAC,P008FL3BP10_S33_L001_R1_001,urn:local:.:1cw3d-ezqnplw	M00212:125:000000000-JJPTF:1:1102:12102:2973 1:N:0:AGGCAGAA+CTCTCTAT,Mon Jun 27 16:10:21 EDT 2022,,,,ATAGCATTCCTGTGCCAAATGTCGCACCGAATTTCATTGTTCCGGTTGGCACTTTCCCACCTGCTTTTGGAACAAATCTACCTCAATTT,P008FL3BP20_S40_L001_R1_001,urn:local:.:1kihw-ezqo2pu
291	M00212:125:000000000-JJPTF:1:1103:24466:25396 1:N:0:AGGCAGAA+GCGTAAGA (reversed): TTAGCAGGGGCTTTAGTGGCGCTTTTTTTT-ATGCCAACGGC-GG-TTTTT---GCAG-CG-AA-GGG-C	1	0	0	0	0	0	0	M00212:125:000000000-JJPTF:1:2104:12624:13189 2:N:0:AGGCAGAA+CTCTCTAT (reversed): TT-AG-------------TGGCGATTTTTTTT---ATGCCAACGGCG-G-T-TT-TT-GCAG-C-G--A-AGGGC	0	1	0	0	0	0	0										M00212:125:000000000-JJPTF:1:1102:23186:4133 1:N:0:AGGCAGAA+GCGTAAGA,Mon Jun 27 16:07:31 EDT 2022,,,,GTAATTGGATAATGAAAGATGAATTTACATACTACACAGTATCTTGGATATTGGAAAAAGAAATTAAATCACGTAAGTTTTATGATAAAAAAGAGGCTTTAAAATGGAACGAATTACTTCCAGAAGAACAAAGATATGAAGTTAAAAAACATACTGAAATCACGGAGGTTATAGCATAATGACAAACGAAGAATTATATGAAAGAA,P008FL3BP10_S33_L001_R1_001,urn:local:.:1cw3e-ezqnplw	M00212:125:000000000-JJPTF:1:1102:13352:2975 1:N:0:AGGCAGAA+CTCTCTAT,Mon Jun 27 16:10:21 EDT 2022,,,,CCGCTGAACCAATCAACTAAACCTTGCCAGATACCTTTCGCTCCGTCAACTGCTCCATTCCATATATC,P008FL3BP20_S40_L001_R1_001,urn:local:.:1kihx-ezqo2pu
292	M00212:125:000000000-JJPTF:1:1113:6003:17453 1:N:0:AGGCAGAA+GCGTAAGA (reversed): TTAGCAGGGGCTTTAGTGGCGCTTTTTTTT-ATGCCAACGGC-GG-TTTTT---GCAG-CG-AA-GGG-T	1	0	0	0	0	0	0	M00212:125:000000000-JJPTF:1:1103:17183:24436 2:N:0:AGGCAGAA+CTCTCTAT (reversed): TT-AGCAGGGG-CTTTAGTGGCGCTTTTTTTT---ATGCCAACGGCG-G-T-TT-TT-GCAG-C-G--A-AGGGC	1	0	0	0	0	0	0										M00212:125:000000000-JJPTF:1:1102:20212:4149 1:N:0:AGGCAGAA+GCGTAAGA,Mon Jun 27 16:07:31 EDT 2022,,,,ACACCATTTTCAGCAAGTTTTGCGTTCCAAGCGTTTTTAATTTCTGATTTTCCAGAGTTCTTTTTTAATACATCAAAAAATTCTGTTACAGCGTTTTGTGATTCAATAAAGTTTGTCATTTTATCTTTTCCTTTTGGTTTTTCTTCCTGTGCGTTAAGTTCATTCTCAATTTTGATAATTTCAATTGAATTTTCTGAAAGTGTTTTTTCCAATTCTTGTACTTTTGGCAAGTCTTCAATTGCAT,P008FL3BP10_S33_L001_R1_001,urn:local:.:1cw3f-ezqnplw	M00212:125:000000000-JJPTF:1:1102:17665:2979 1:N:0:AGGCAGAA+CTCTCTAT,Mon Jun 27 16:10:21 EDT 2022,,,,TTACGTAGCTCTCTGTACCCTGTGAAGCTATCTATTCTATATTTGTCTCCGTAAGTAGCTACATACTCATATAACATTTGGTTTGTCTCCACTTTCTACAAAAATAAGTCTATCATTGAACTCTGTTTTAACTCTATCTGCTATATACCCTGAATACAGTTTACCGTCATACCATATAT,P008FL3BP20_S40_L001_R1_001,urn:local:.:1kihy-ezqo2pu
293	M00212:125:000000000-JJPTF:1:2103:27824:8326 2:N:0:AGGCAGAA+GCGCAAGA (reversed): TTAGCAGGGGCTTTGGTGGCGCTTTTTTTT-ATGCCATCGGC-GG-TTTTT---GCAG-CG-AG-GGG-C	1	0	0	0	0	0	0	M00212:125:000000000-JJPTF:1:1111:8895:13244 2:N:0:AGGCAGAA+CTCTCTAT (reversed): TT-AGCAGGGG-CTTTAGTGGCGCTTTTTTTT---ATGCCAACGGCG-G-T-TT-TT-GCAG-C-G--A-AGGGC	1	0	0	0	0	0	0										M00212:125:000000000-JJPTF:1:1102:18087:4150 1:N:0:AGGCAGAA+GCGTAAGA,Mon Jun 27 16:07:31 EDT 2022,,,,GTATCGGACAATGGTTTGCTGATATATGGAATGGAGCAGTTGACGGAGCGAAAGGTATCTGGCAAGGTTTAGTTGATTGGTTCAGCGGAATTGTACAAGGC,P008FL3BP10_S33_L001_R1_001,urn:local:.:1cw3g-ezqnplw	M00212:125:000000000-JJPTF:1:1102:9667:2981 1:N:0:AGGCAGAA+CTCTCTAT,Mon Jun 27 16:10:21 EDT 2022,,,,GCACAGTTTAAAGAGATTTCTCTTGTTTCAGTACCAGCTGACCCTAACGCAAAGTTTATTCAAAATGCATTGGGCGAAGAACTCACAAAAGAACGTAACAAAATTATTGAAAGCCGTAACGCTTTGAAAGAAATTGAGGATATCAAAAAGAAATATGAATAAACCTGATTTAATCGAAAAACAGAACCGCTTGGCAGAACTTAAAGAAAATAACGCATCTTTAAAATCTCAAATTAGT,P008FL3BP20_S40_L001_R1_001,urn:local:.:1kihz-ezqo2pu
294	M00212:125:000000000-JJPTF:1:1101:6526:12152 1:N:0:AGGCAGAA+GCGTAAGA (reversed): TTAGCAGGGGCTTTAGTGGCGCTTTTTTTT-ATGCCAACGGC-GG-TTTTT---GCAG-CG-AA-GGG-C	1	0	0	0	0	0	0	M00212:125:000000000-JJPTF:1:2107:22524:23180 2:N:0:AGGCAGAA+CTCTCTAT (reversed): TT-AGCAGGGG-CTTTAGTGGCGATTTTTTTT---ATGCCAACGGCG-G-T-TT-TT-GCAG-C-G--A-AGGGC	0	0	0	0	1	0	0										M00212:125:000000000-JJPTF:1:1102:14961:4156 1:N:0:AGGCAGAA+GCGTAAGA,Mon Jun 27 16:07:31 EDT 2022,,,,ATAATTCGCTTATCAAGCCATATAAGCACTCGTTAGGCCCAACCCTATAC,P008FL3BP10_S33_L001_R1_001,urn:local:.:1cw3h-ezqnplw	M00212:125:000000000-JJPTF:1:1102:19354:2982 1:N:0:AGGCAGAA+CTCTCTAT,Mon Jun 27 16:10:21 EDT 2022,,,,ATATGGAGAGACTCTTTCAAGTATCGCATATCAGTACGG,P008FL3BP20_S40_L001_R1_001,urn:local:.:1kii0-ezqo2pu
295	M00212:125:000000000-JJPTF:1:2102:23990:21754 1:N:0:AGGCAGAA+GCGTAAGA (reversed): TTAGCAGGGGCTTTAGTGGCGCTTTTTTTT-ATGCCAACGGC-GG-TTTTT---GCAG-CG-AA-GGG-C	1	0	0	0	0	0	0	M00212:125:000000000-JJPTF:1:2107:24156:18959 1:N:0:AGGCAGAA+CTCTCTAT: TT-AG-------------TGGCGCTTTTTTTT---ATGCCAACGGCG-G-T-TT-TT-TCAG-C-G--G-AGGGC	0	0	1	0	0	0	0										M00212:125:000000000-JJPTF:1:1102:11933:4159 1:N:0:AGGCAGAA+GCGTAAGA,Mon Jun 27 16:07:31 EDT 2022,,,,GTTGGTATACAATGCAGGTATTAAAGTATCTAGTAAGAGCTGGCAAGAAAGAGGGCGAGAGCTACGACAAAGACCATAACAAGGCTCTAGACTATGCCAAAGAACTGGCTAAGTTAAGTAA,P008FL3BP10_S33_L001_R1_001,urn:local:.:1cw3i-ezqnplx	M00212:125:000000000-JJPTF:1:1102:15996:2983 1:N:0:AGGCAGAA+CTCTCCAT,Mon Jun 27 16:10:21 EDT 2022,,,,GTGGTATTGCAGCAGGTAATCCAAACAACACTTCAATGAACGGAAAAACAATATCTTTCGTTTTATCAGCGCCTTTGTTGTAAACAAATAGAAAGCAAAATCTAATGGTAACTAGAATGATCTTAATAACTATCTTGATTTTGGTGATTCTTTTCGCTACGTGGGTCTAAGATAGAGAACCGATGAACCCACCTTTCAAACGTAGACTTGTGATTGATTTGACGGTAGTC,P008FL3BP20_S40_L001_R1_001,urn:local:.:1kii1-ezqo2pu
296	M00212:125:000000000-JJPTF:1:2107:15200:2374 1:N:0:AGGCAGAA+GCGTAAGA (reversed): TTAGCAGGGGCTTTAGTGGCGCTTTTTTTT-ATGCCAACGGC-GG-TTTTT---GCAG-CG-AA-GGG-C	1	0	0	0	0	0	0	M00212:125:000000000-JJPTF:1:2110:9887:16490 2:N:0:AGGCAGAA+CTCTCTAT (reversed): TT-AGCAGGGG-CTTTAGTGGCGCTTTTTTTT---ATGCCAACGGCG-G-T-TT-TT-GCAG-C-G--A-AGGGC	1	0	0	0	0	0	0										M00212:125:000000000-JJPTF:1:1102:13436:4162 1:N:0:AGGCAGAA+GCGTAAGA,Mon Jun 27 16:07:31 EDT 2022,,,,GTCTAAAATTTATGATGGAACAGCACCAGGAGACTATAAGTATATCAAAGGAACTTCTTACACTTATTATGGAGAAAGTAATATAGACCGTTTAAGCCGGTGGGATATTAAAGATGAAATATTTAGTTTTATGGGGATATTATATCCTCAACTTCCTAAGACACCCACTGGAGTTAGATTTTTAGACGATATTGGAAATGAATATACTGCAATTGCATTTAAGACGGAAGAATTACAAGACTACATTTTAA,P008FL3BP10_S33_L001_R1_001,urn:local:.:1cw3j-…	M00212:125:000000000-JJPTF:1:1102:12648:2985 1:N:0:AGGCAGAA+CTCTCTAT,Mon Jun 27 16:10:21 EDT 2022,,,,CTATATGGTAAAGCCTAGCGATGCCTTAGGCGGTTCTACTCTTACAGCTTGGGCGGAGTTTATGCTGATGTTAAGCCCTAAAC,P008FL3BP20_S40_L001_R1_001,urn:local:.:1kii2-ezqo2pu
297	M00212:125:000000000-JJPTF:1:2103:12394:21886 1:N:0:AGGCAGAA+GCGTAAGA (reversed): TTAGCAGGGGCTTTAGTGGCGCTTTTTTTT-ATGCCAACGGC-GG-TTTTT---GCAG-CG-AA-GGG-C	1	0	0	0	0	0	0	M00212:125:000000000-JJPTF:1:2113:14765:11335 1:N:0:AGGCAGAA+CTCTCTAT: TT-AGCAGGGG-CTTTAGTGGCGCTTTTTTTT---ATGCCAACGGCG-G-T-TT-TT-GCCG-C-G--A-AG---	1	0	0	0	0	0	0										M00212:125:000000000-JJPTF:1:1102:20706:4163 1:N:0:AGGCAGAA+GCGTAAGA,Mon Jun 27 16:07:31 EDT 2022,,,,GCCAATGATATACTGTTACTGAACCAATTACTGCTGAACCGATATTTTCCCATGTTCCGGTAGAATATCCTGATGATAAATTTGAGTTATTTGAGACTACCGAGCCAACTGGGTG,P008FL3BP10_S33_L001_R1_001,urn:local:.:1cw3k-ezqnplx	M00212:125:000000000-JJPTF:1:1102:20428:2988 1:N:0:AGGCAGAA+CTCTCTAT,Mon Jun 27 16:10:21 EDT 2022,,,,ATCTTATTCCGTTCAATAGCTATTAAATTGCTAGAAAAAAATGGTATTAAAGCTGACGAAACAAGCGTATTAGTTAAAGACTTTATCTCTTGTTATTGTCGGCTTAAT,P008FL3BP20_S40_L001_R1_001,urn:local:.:1kii3-ezqo2pu
298	M00212:125:000000000-JJPTF:1:2110:3923:17173 2:N:0:AGGCAGAA+GCGTAAGA (reversed): TTAGCAGGGCCTTTAGTGGCGCTTTTTTTT-ATGCCAACGGA-GG-TTTTT---GCAG-CG-AA-GAG-C	1	0	0	0	0	0	0	M00212:125:000000000-JJPTF:1:2109:14556:10786 2:N:0:AGGCAGAA+CTCTCTAT (reversed): TT-AGCAGGGG-CTTTAGTGGCGCTTTTTTTT---ATGCCAACGGCG-G-T-TT-TT-GCAG-C-G--A-AGGGC	1	0	0	0	0	0	0										M00212:125:000000000-JJPTF:1:1102:7986:4164 1:N:0:AGGCAGAA+GCGTAAGA,Mon Jun 27 16:07:31 EDT 2022,,,,TATTATGAGTCATCAGCTCAATTTTTAGCTAAAGCAATGCACTTTATAAAGATCGAGAACGAACTATTTTCAAGAAAGAATGTAACTGTAAGTGATGAAATTCTAATAAATGCTGGCAATAATATTATTGAAG,P008FL3BP10_S33_L001_R1_001,urn:local:.:1cw3l-ezqnplx	M00212:125:000000000-JJPTF:1:1102:16423:2992 1:N:0:AGGCAGAA+CTCTCTAT,Mon Jun 27 16:10:21 EDT 2022,,,,GCAAAGAATTGGCAAAAAATACACTGAGAGCGTTAAATGAACAATTACGAAAACAAGGCAATTAACTTACATGTAGAGGTTTATGGCTGGTTGTATCGTGCATTAGAAGAAATGATAAAAGCAGAATGGCATAATGATGAACTTTTCAAAGTATGGCTTGGCCGTGCTGAATTTATAGTCAGACAGTCAAAGAAATTGCATAACGCTTGTGAAAATGATTATTCTAAACGTGCATTAGTTAGAGC,P008FL3BP20_S40_L001_R1_001,urn:local:.:1kii4-ezqo2pu
299	M00212:125:000000000-JJPTF:1:2106:14103:20220 1:N:0:AGGCAGAA+GCGTAAGA: TTAG------------TGGCGATTTTTTTT-ATGCCAACGGC-GG-TTTTT---GCAG-CG-GA-GGG-C	0	0	0	1	0	0	0	M00212:125:000000000-JJPTF:1:2105:16048:23784 2:N:0:AGGCAGAA+CTCTCTAT: TT-AGCAGGGG-CTTTAGTGGCGCTTTTTTTT---ATGCCAACGGCG-G-T-TT-TT-TCAG-C-G--A-AG---	1	0	0	0	0	0	0										M00212:125:000000000-JJPTF:1:1102:16979:4166 1:N:0:AGGCAGAA+GCGTAAGA,Mon Jun 27 16:07:31 EDT 2022,,,,AAACAAGATTTTCAAGAGTACAAAACAAGGGCTAGAGTTTACTTCTTTTAAAACGACTTTCAAAAAGCAAACAAAT,P008FL3BP10_S33_L001_R1_001,urn:local:.:1cw3m-ezqnplx	M00212:125:000000000-JJPTF:1:1102:19132:2994 1:N:0:AGGCAGAA+CTCTCTAT,Mon Jun 27 16:10:21 EDT 2022,,,,TGATAATAGTAACCCATGACAAAGCTCGTATTATCCATTTTAAGCACCTTTGAGTCACTAAGTGACAAA,P008FL3BP20_S40_L001_R1_001,urn:local:.:1kii5-ezqo2pu
300	M00212:125:000000000-JJPTF:1:1110:13235:15826 1:N:0:AGGCAGAA+GCGTAAGA: TTAG------------TGGCGATTTTTTTT-ATGCCAACGGC-GG-TTTTT---GCAG-CG-AA-GGG-C	0	1	0	0	0	0	0	M00212:125:000000000-JJPTF:1:1110:13160:16702 2:N:0:AGGCAGAA+CTCTCTAT (reversed): TT-AG-------------TGGCGATTTTTTTT---ATGCCAACGGCG-G-T-TT-TT-GCAG-C-G--G-AGGGC	0	0	0	1	0	0	0										M00212:125:000000000-JJPTF:1:1102:15748:4166 1:N:0:AGGCAGAA+GCGTAAGA,Mon Jun 27 16:07:31 EDT 2022,,,,CTTATAGAGTTACATGGGGTTTATGTAATCAGGTATTCTCGACTTCATAGCTTACTCAGCTCGTTTTGATGTTTATCACATCGCTATACTTTCGTACCTCAACCGCCTATGGGTTATATATTCAATTACATAGATAATAATAACATAGACATTTTCACTTGTCAACTATTATATACTTATATTTTAACATATTGCATTTTACACTTTGAGTTATCCTATGTTATGTAAATTATTCTAAGCCCTCTAATT,P008FL3BP10_S33_L001_R1_001,urn:local:.:1cw3n-ez…	M00212:125:000000000-JJPTF:1:1102:13659:2996 1:N:0:AGGCAGAA+CTCTCTAT,Mon Jun 27 16:10:21 EDT 2022,,,,GTTAAGCCCTAAACGTGGAAAACATAACGACTTCTCTAAGCTATCAGTAAAAGCGCGTGGTTACCAGTTTGATGATGATTTAAACTTTTCTTATGTTGATTCAGTATTTTCTTGCGTTAATAAATCAAAAAAAGAACCTGATAGTGAACTAGTTGAAAAAG,P008FL3BP20_S40_L001_R1_001,urn:local:.:1kii6-ezqo2pu
301	M00212:125:000000000-JJPTF:1:2103:11215:4498 1:N:0:AGGCAGAA+GCGTAAGA (reversed): TTAGCAGGGGCTTTAGTGGCGCTTTTTTTT-ATGCCAACGGC-GG-TTTTT---GCAG-CG-AA-GGG-C	1	0	0	0	0	0	0	M00212:125:000000000-JJPTF:1:1106:22449:22742 1:N:0:AGGCAGAA+CTCTCTAT (reversed): TT-AGCAGGGG-CTTTAGTGGCGCTTTTTTTT---ATGCCAACGGCG-G-T-TT-TT-GCAG-C-G--A-AGGGC	1	0	0	0	0	0	0										M00212:125:000000000-JJPTF:1:1102:23875:4166 1:N:0:AGGCAGAA+GCGTAAGA,Mon Jun 27 16:07:31 EDT 2022,,,,GTAAAGGATCGTCTCAGTATTGGCGTTGATGTCAGGAGATGCACCGTGTTCGAAATCAAGGGCCACTATGCTATTCTTTGGGGTTTGTATACGTGGAAGGAAATAATCCATTGTAATTTTTGCAATATCCATG,P008FL3BP10_S33_L001_R1_001,urn:local:.:1cw3o-ezqnplx	M00212:125:000000000-JJPTF:1:1102:14189:3001 1:N:0:AGGCAGAA+CTCTCTAT,Mon Jun 27 16:10:21 EDT 2022,,,,TGTTTTGGGAACATGTAGTGTTGGTTCGAGTCCAGCTATCCTGATGAGTGGTGTATAGTCCATAGACGAAGTGCTAAGCTATTGCGCAGTACCTTGGTGAAACTATACTTAATCATATTGTGGGCAACTGTGCATGGTTGCTAAGGTATGAGGT,P008FL3BP20_S40_L001_R1_001,urn:local:.:1kii7-ezqo2pu
302	M00212:125:000000000-JJPTF:1:1110:13235:15826 2:N:0:AGGCAGAA+GCGTAAGA (reversed): TTAG------------TGGCGATTTTTTTT-ATGCCAACGGC-GG-TTTTT---GCAG-CG-AA-GGG-C	0	1	0	0	0	0	0	M00212:125:000000000-JJPTF:1:2105:16251:23891 2:N:0:AGGCAGAA+CTCTCTAT (reversed): TT-AG-------------TGGCGATTTTTTTT---ATGCCAACGACG-G-T-TT-TT-GCAG-C-G--A-AGGGC	0	1	0	0	0	0	0										M00212:125:000000000-JJPTF:1:1102:7398:4174 1:N:0:AGGCAGAA+GCGTAAGA,Mon Jun 27 16:07:31 EDT 2022,,,,GGGATAAATACTTTTTCAACAGTAGGAAAAACAAAGTTATAGTTTACGTATTCGCCTGATTCCTTAGCTTGTACACGACCGCTTACCGTTATGGTGTCGCCTAATTGAATGAAGTCAGGCAAGAATGCTGAAC,P008FL3BP10_S33_L001_R1_001,urn:local:.:1cw3p-ezqnplx	M00212:125:000000000-JJPTF:1:1102:22235:3001 1:N:0:AGGCAGAA+CTCTCTAT,Mon Jun 27 16:10:21 EDT 2022,,,,ATACAGAACTCGTATAATTGAAAAAGGTCAAATGGAGCTAATCAATTTAAGTAAGGCAGAGTTTAAAGTTAAGAGAAAGGCGGACTTCGTTTAATGTTAGAAGCCAATGTA,P008FL3BP20_S40_L001_R1_001,urn:local:.:1kii8-ezqo2pu
303	M00212:125:000000000-JJPTF:1:1103:21103:7784 1:N:0:AGGCAGAA+GCGTAAGA (reversed): TTAGCAGGGGCTTTAGTGGCGCTTTTTTTT-ATGCCAACGGC-GG-TTTTT---GCAG-CG-AA-GGG-C	1	0	0	0	0	0	0	M00212:125:000000000-JJPTF:1:2104:5118:16952 2:N:0:AGGCAGAA+CTCTCTAT (reversed): TT-AGCAGGGG-CTTTAGTGGCGATTTTTTTT---ATGCCAACGGCG-G-T-TT-TT-GCAG-C-G--G-AGGGC	0	0	0	0	0	0	1										M00212:125:000000000-JJPTF:1:1102:8518:4181 1:N:0:AGGCAGAA+GCGTATGA,Mon Jun 27 16:07:31 EDT 2022,,,,AAGATGACTTGCGTAAGATGGGGTGCATTCGGTGCTAAAAAGTACGAAGTTGACCATATTGTAGAACTAACTTGGGAAAACCTTGATGATTGGAGTATTGCGCTGAACCCTGATAACCTACAACTCCTTTGTAAGTCTTGCCATAACAAGAAGACAAGCGAGTATAAACGTGGGAAAGGTGTAAGTTTATGGTAGCAAGGGGAAAAATTGAACTTATTCGGAAAAGTGGTATCATTTTCACGTGGAAAA,P008FL3BP10_S33_L001_R1_001,urn:local:.:1cw3q-ezq…	M00212:125:000000000-JJPTF:1:1102:21640:3002 1:N:0:AGGCAGAA+CTCTCTAT,Mon Jun 27 16:10:21 EDT 2022,,,,GTCTATCGTGTCTTTGATTCCTCCGAATATCCCACTAAAGAAGTCTCCGAGCCCTTTAAATACTCCTGTTATTGCGTTATAAGCATTAGAAGCAAAGCCACCAAAAGCGCTGAATACTCCACTAACTGCATTTTTAGCACCGTTGAATACTCCACTAAAGAAGCCACCAACTCCGCTAAATACACCTGAAATTCTTGACCAAGCACTTGAAGCAAAGCCACCAATTGCACTAAACACTCCACTAACGACA,P008FL3BP20_S40_L001_R1_001,urn:local:.:1kii9-e…
304	M00212:125:000000000-JJPTF:1:1111:23608:6545 2:N:0:AGGCAGAA+GCGTAAGA: TTAGCAGGGGCTTTAGTGGCGCTTTTTTTT-ATGCCAACGGC-GG-TTTTT---TGAG-CG-CA-GGG-G	1	0	0	0	0	0	0	M00212:125:000000000-JJPTF:1:2112:12377:8264 2:N:0:AGGCAGAA+CTCTCTAT (reversed): TT-AGCAGGGG-CTTTAGTGGCGCTTTTTTTT---ATGCCAACGGCG-G-T-TT-TT-GCAG-C-G--A-AGGGC	1	0	0	0	0	0	0										M00212:125:000000000-JJPTF:1:1102:13026:4191 1:N:0:AGGCAGAA+GCGTAAGA,Mon Jun 27 16:07:31 EDT 2022,,,,TTGTTTCTCCTTTATTATATTTATATCTTATCATTTCTTTTTGTATTTGTCAAACATTAAGTTTTTTCCCCCCGTCAAGTAATTACTAGAGATTCTTGCTTGAAAGTTAATTTGTTATTTGTCGTAAGCTCTAATTTAGTGTAATTACTCCGCTCATTTAGTTTTACGTGCTGTGAATTGGCATAAACTAATC,P008FL3BP10_S33_L001_R1_001,urn:local:.:1cw3r-ezqnplx	M00212:125:000000000-JJPTF:1:1102:15170:3004 1:N:0:AGGCAGAA+CTCTCTAT,Mon Jun 27 16:10:21 EDT 2022,,,,ACCTTGCACTTGTTGAGGGAGACGGAACAGACGGCTTTAAATCAATTGACAAAGAAGCAGATGTCAAAAAAATCAAAAAAATTACTACAAAAGCCAAATCAGCTGGCAAAACTCCATTTGCTGACGCTATTGAAGAAGCGGTTGACTTTGTTCGCCCTACTGCTGGACGTCGTTATTTGATTGTTAAAACAGAAGACCGTAAAGCC,P008FL3BP20_S40_L001_R1_001,urn:local:.:1kiia-ezqo2pu
305	M00212:125:000000000-JJPTF:1:2108:4772:11053 2:N:0:AGGCAGAA+GCGTAAGA (reversed): TTAGCAGGGGCTTTAGTGGCGCTTTTTTTT-ATGCCAACGGC-GG-TTTTT---GCAG-CG-AA-GGG-C	1	0	0	0	0	0	0	M00212:125:000000000-JJPTF:1:1109:12497:25281 1:N:0:AGGCAGAA+CTCTCTAT (reversed): TT-AGCAGGGG-CTTTAGTGGCGATTTTTTTT---ATGCCAACGGCG-G-T-TT-TT-GCAG-C-G--A-AGGGC	0	0	0	0	1	0	0										M00212:125:000000000-JJPTF:1:1102:11950:4194 1:N:0:AGGCAGAA+GCGTAAGA,Mon Jun 27 16:07:31 EDT 2022,,,,GTGCTGTGAGTGCAAACAAAAAGTTAGTGATAAAAGAAAGAAAAATAAAAATAATAAAAGCGAAGTGGCTAAAACTAATGAGGAAC,P008FL3BP10_S33_L001_R1_001,urn:local:.:1cw3s-ezqnplx	M00212:125:000000000-JJPTF:1:1102:14781:3005 1:N:0:AGGCAGAA+CTCTCTAT,Mon Jun 27 16:10:21 EDT 2022,,,,CAAGCGCAACAACCTAAAAAAATAACTAAGTAAAGGGATATAAAACAAAATGGCAAAACAATTAAGCACAGCACGTAAGTTTAAAATGATTACAGGTAAAGACCTTTTCCAGCAACAAAAAGCAATGGATACAGAGCTTAAAAAAGAAGACGGAGAAATTACTGATGTAATGGAGTTCGTTC,P008FL3BP20_S40_L001_R1_001,urn:local:.:1kiib-ezqo2pu
306	M00212:125:000000000-JJPTF:1:1103:16901:11591 1:N:0:AGGCAGAA+GCGTAAGA: TTAGCAGGGGCTTTAGTGGCGCTTTTTTTT-ATGCCAACGGC-GG-TTTTT---GCAG-CG-AA-GGG--	1	0	0	0	0	0	0	M00212:125:000000000-JJPTF:1:2114:24304:17825 1:N:0:AGGCAGAA+CTCTCTAT (reversed): TT-AGCAGGGG-CTTTAGTGGCGATTTTTTTT---ATGCCCACGGCG-G-T-TT-TT-GCAG-C-G--A-AGGGC	0	0	0	0	1	0	0										M00212:125:000000000-JJPTF:1:1102:20163:4195 1:N:0:AGGCAGAA+GCGTAAGA,Mon Jun 27 16:07:31 EDT 2022,,,,GATTCCCTACTGCTCTATACTAAGATAGTATCTAATGAGATACCAGCTGCTGATAGTTAGGAATAACAAGATGAGGTAGTCATAGTTAGCGGTATAGTCTAATGGTAAACGTGGGTTCGATTCCTACTACTGCTATAAGATAAGGG,P008FL3BP10_S33_L001_R1_001,urn:local:.:1cw3t-ezqnplx	M00212:125:000000000-JJPTF:1:1102:16359:3007 1:N:0:AGGCAGAA+CTCTCTAT,Mon Jun 27 16:10:21 EDT 2022,,,,CTCCTGACCACTTAGGGACATCGCCAATAAGTGGTAAAGCCATAGTCCAATTCTTCTTATCTTTGACCTGCTCATGATTTTCTAGCATGTAAAGCAAGCCGAACGACCTATCGTTGTAAAATTCTTCTTCTGATTTGAAACGTTCAACAAGTTTATCATAAAGTCCATCTCGTTTAAGTCCGCCAGAAGTGATATAAATACTTTGCCAGTTATCTTGTTTTTGACGTGAACCTTTATTAACTGATTCTGTT,P008FL3BP20_S40_L001_R1_001,urn:local:.:1kiic-…
307	M00212:125:000000000-JJPTF:1:2114:26209:12094 1:N:0:AGGCAGAA+GCGTAAGA (reversed): TTAG------------TGGCGATTTTTTTT-ATGCCAACGGC-GG-TGTTT---GCAG-CG-AA-GGG-C	0	1	0	0	0	0	0	M00212:125:000000000-JJPTF:1:1108:23496:17881 1:N:0:AGGCAGAA+CTCTCTAT: TT-AGCAGGGG-CTTTAGTGGCGCTTTTTTTT---ATGCCAACGGCG-G-T-TT-TT-GCAG-C-G--A-AGGGC	1	0	0	0	0	0	0										M00212:125:000000000-JJPTF:1:1102:21151:4207 1:N:0:AGGCAGAA+GCGTAAGA,Mon Jun 27 16:07:31 EDT 2022,,,,ATATCTGTATTCCAGAGCCTCATGATAGAAACGGCTATTTGGCAAAAGATATTGGACTGGAATTTTTCCTTAAAGTGCCTAACCAAAAACGTTATAAATGGACACAAGAAGAAATTGATAAACATGAAGTAGCTAAACATTTACAACACTTTAAAAAGAAAGTAGAAGAATGAAAGTAAAAGAATTAATC,P008FL3BP10_S33_L001_R1_001,urn:local:.:1cw3u-ezqnplx	M00212:125:000000000-JJPTF:1:1102:12607:3014 1:N:0:AGGCAGAA+CTCTCTAT,Mon Jun 27 16:10:21 EDT 2022,,,,ACCCATAGGCGGTTGAGGTACGAAAGTATAGCGATGTGATAAACATCAAAACGAGCTGAGTAAGCTATGAAGGCGAGAATACCTG,P008FL3BP20_S40_L001_R1_001,urn:local:.:1kiid-ezqo2pu
308	M00212:125:000000000-JJPTF:1:1111:10637:18833 2:N:0:AGGCAGAA+GCGTAAGA (reversed): TTAGCAGGGGCTTTAGTGGCGCTTTTTTTT-ATGCCAACGGC-GG-TTTTT---GCAG-CG-AA-GGG-C	1	0	0	0	0	0	0	M00212:125:000000000-JJPTF:1:1112:23125:6798 2:N:0:AGGCAGAA+CTCTCTAT: TT-AGCAGGGG-CTTTAGTGGCGCTTTTTTTT---ATGCCAACGGCG-G-G-TT-TT-GCAG-C-G--A-AGGGG	1	0	0	0	0	0	0										M00212:125:000000000-JJPTF:1:1102:12870:4210 1:N:0:AGGCAGAA+GCGTAAGA,Mon Jun 27 16:07:31 EDT 2022,,,,GGTTATTAGTTTCATCTGTGCTTGTTACGTCCTTTCTATTGCCTTGTAGGTCACTTAGATTTTTAACAGCAACTGCATTAAGG,P008FL3BP10_S33_L001_R1_001,urn:local:.:1cw3v-ezqnplx	M00212:125:000000000-JJPTF:1:1102:15020:3015 1:N:0:AGGCAGAA+CTCTCTAT,Mon Jun 27 16:10:21 EDT 2022,,,,AGTATGTAGCTACTTACGGAGACAAATATAGAATAGATAGCTTCACAGGGTACAGAGAGCTACGTAAAG,P008FL3BP20_S40_L001_R1_001,urn:local:.:1kiie-ezqo2pu
309	M00212:125:000000000-JJPTF:1:2101:23651:20933 1:N:0:AGGCAGAA+GCGTAAGA (reversed): TTAGCAGGGGCTTTAGTGGCGCTTTTTTTT-ATGCCAACGGC-GG-TTTTT---GCAG-CG-AA-GGG-C	1	0	0	0	0	0	0	M00212:125:000000000-JJPTF:1:1103:12707:11882 2:N:0:AGGCAGAA+CTCTCTAT (reversed): TT-AG-------------TGGCGCTTTTTTTT---ATGCCAACGGCG-G-T-TT-TT-GCAG-C-G--G-AGGGC	0	0	1	0	0	0	0										M00212:125:000000000-JJPTF:1:1102:17037:4225 1:N:0:AGGCAGAA+GCGTAAGA,Mon Jun 27 16:07:31 EDT 2022,,,,AGCCAATAGGCTGGAAAGCGAAATAAAGCAAGTCGAGGGTGCTATTAAATCAGGTTCTTGGCATATTGACGCTAAAATGGATACTAAAGGCGTTAATAGCGGAATTGACGGTAT,P008FL3BP10_S33_L001_R1_001,urn:local:.:1cw3w-ezqnplx	M00212:125:000000000-JJPTF:1:1102:19085:3016 1:N:0:AGGCAGAA+CTCTCTAT,Mon Jun 27 16:10:21 EDT 2022,,,,ATCCTGCATAGGCAAGCCCATATTAAACGCTAAGAACT,P008FL3BP20_S40_L001_R1_001,urn:local:.:1kiif-ezqo2pu
310	M00212:125:000000000-JJPTF:1:1105:17532:22705 1:N:0:AGGCAGAA+GCGTAAGA (reversed): TTAGCAGGGGCTTTAGTGGCGCTTTTTTTT-ATGCCAACGGC-GG-TTTTT---GCAG-CG-AA-GGG-C	1	0	0	0	0	0	0	M00212:125:000000000-JJPTF:1:1102:13171:26038 1:N:0:AGGCAGAA+CTCTCTAT: TT-AGCAGGGG-CTTTAGTGGCGCTTTTTTTT---ATGCCAACGGCG-G-T-TT-TT-GCAG-C-G--A-AGGGC	1	0	0	0	0	0	0										M00212:125:000000000-JJPTF:1:1102:18952:4228 1:N:0:AGGCAGAA+GCGTAAGA,Mon Jun 27 16:07:31 EDT 2022,,,,CTATCAATTGATACTAACCCCATTGGTAACCATTTGTAATCAGAACTTTTCTTATTAGGTTTAATGATATTACTAAAACCTACAT,P008FL3BP10_S33_L001_R1_001,urn:local:.:1cw3x-ezqnplx	M00212:125:000000000-JJPTF:1:1102:21950:3019 1:N:0:AGGCAGAA+CTCTCTAT,Mon Jun 27 16:10:21 EDT 2022,,,,CTCTAAGTCGTTGCTTTTCAGCTTCAAGTTCTTTTTGTTCTTCTGTCAAGCCAGGTAAATCTTCATTGGAGTAGATGTATAGCCCTAAACCATGACGTGCAATTGCTTTAACTAGTCCACGCTGAATGGCTTTATTTACGTCCATAGAAGTCAGTTTTTCAACTGGGATAGATTGATTGCGATAGTCCATTACAGGCAAATACTCAATATGCTCTAAGCCCTCAATAGTCATACCAACTTTAAC,P008FL3BP20_S40_L001_R1_001,urn:local:.:1kiig-ezqo2pu
311	M00212:125:000000000-JJPTF:1:1105:23021:11680 2:N:0:AGGCAGAA+GCGTAAGA (reversed): TTAGCAGGGGCTTTAGTGGCGCTTTTTTTT-ATGCCAACGGC-GG-TTTTT---GCAG-CG-AA-GGG-C	1	0	0	0	0	0	0	M00212:125:000000000-JJPTF:1:1110:22114:7969 2:N:0:AGGCAGAA+CTCTCTAT (reversed): TT-AGCAGGGG-CTTTAGTGGCGCTTTTTTTT---ATGCCAACGGCG-G-T-TT-TT-GCAG-C-G--A-AGGGC	1	0	0	0	0	0	0										M00212:125:000000000-JJPTF:1:1102:20872:4228 1:N:0:AGGCAGAA+GCGTAAGA,Mon Jun 27 16:07:31 EDT 2022,,,,AAATAGAGCTGAAGAACTTGGATATCCTAACATGGAACTACTTAAAGCAAAGACAAAAAAAGAAATCTTTGATATCATGACAATTTGGAAAGCAACAGAGGGAAAATAAAAAATGGCAATCATTACAGTTACAGC,P008FL3BP10_S33_L001_R1_001,urn:local:.:1cw3y-ezqnplx	M00212:125:000000000-JJPTF:1:1102:11490:3021 1:N:0:AGGCAGAA+CTCTCTAT,Mon Jun 27 16:10:21 EDT 2022,,,,CTCCACTAACGACACTACGAACCGAATTGAATATGCCACTAAAGAAACCAGCTACTGCACTCCATATTGACTGAACTACTCCCCAAGCACTAGAAGCAAAACTACCGATTGCGCTGAAAACGCTAGATACAACTCCACTTACAGCATTAAATATTCCACCAAAGAAGCCAGCTACTGCACTCCATA,P008FL3BP20_S40_L001_R1_001,urn:local:.:1kiih-ezqo2pu
312	M00212:125:000000000-JJPTF:1:2112:24141:11679 1:N:0:AGGCAGAA+GCGTAAGA (reversed): TTAG------------TGGCGCTTTTTTTT-ATGCCAACGGC-GG-TTTTT---GCAG-CG-AA-GGG-C	0	0	0	0	0	0	0	M00212:125:000000000-JJPTF:1:1107:15295:22065 2:N:0:AGGCAGAA+CTCTCTAT (reversed): ---AGCAGGGG-CTTTAGTGGCGCTTTTTTTT---ATGCCAACGGCG-G-T-TT-TT-GCAG-C-G--A-AGGGC	1	0	0	0	0	0	0										M00212:125:000000000-JJPTF:1:1102:14839:4231 1:N:0:AGGCAGAA+GCGTAAGA,Mon Jun 27 16:07:31 EDT 2022,,,,GTCTTAGTAAGCTCATTTTATCCACGATGTCGATGATTTGCTCTCTCTCTTCTGCTGTGTACATTTAACCGACTTTCTAGAA,P008FL3BP10_S33_L001_R1_001,urn:local:.:1cw3z-ezqnplx	M00212:125:000000000-JJPTF:1:1102:9087:3022 1:N:0:AGGCAGAA+CTCTCTAT,Mon Jun 27 16:10:21 EDT 2022,,,,GTATTCAACGGTGCTAAAAATGCAGTTAGTGGAGTATTCAGCGCTTTTGGTGGCTTTGCTTCTAATGCTTATAACGCAATAACAGGAGTATTTAAAGGGCTCGGAGACTTCTTTAGTGGGATATTCGGAGGAATCAAAG,P008FL3BP20_S40_L001_R1_001,urn:local:.:1kiii-ezqo2pu
313	M00212:125:000000000-JJPTF:1:2112:6179:12278 1:N:0:AGGCAGAA+GCGTAAGA (reversed): TTAGCAGGGGCTTTAGTGGCGCTTTTTTTT-ATGCCAACGGC-GG-TTTTT---GCAG-CG-AA-GGG-C	1	0	0	0	0	0	0	M00212:125:000000000-JJPTF:1:1113:13653:26015 2:N:0:AGGCAGAA+CTCTCTAT: ---AGCAGGGG-CTTTAGTGGCGCTTTTTTTT---ATGCCAACGGCG-G-T-TT-TT-TCAG-C-G--A-AAGGG	1	0	0	0	0	0	0										M00212:125:000000000-JJPTF:1:1102:13026:4234 1:N:0:AGGCAGAA+GCGTAAGA,Mon Jun 27 16:07:31 EDT 2022,,,,GTGTGGAACTTAACGAATACTTTAAACATAATTTTAACTACGAAGAGCTTGCAGGTTGGTATACAATGCAGGTATTAAAGTATCTAGTAAGAGCTGGCAAGAAAGAGGGCGAGAGCTACGACAAAGACCATAACAAGGCTCTAGACTATGCCAAAGAACTGGCTAAGTTAAGTAACGAGAATGAGCTTACAGAGTACACTACTGAAGATATTATGGGCTTTACACAAGATATGGCCGATGATTTCAAAAA,P008FL3BP10_S33_L001_R1_001,urn:local:.:1cw40-e…	M00212:125:000000000-JJPTF:1:1102:9146:3027 1:N:0:AGGCAGAA+CTCTCTAT,Mon Jun 27 16:10:21 EDT 2022,,,,GGCTTAGAGCATATTGAGTATTTGCCTGTAATGGACTATCGCAATCAATCTATCCCAGTTGAAAAACTGACTTCTATGGACGTAAATAAAGCCATTCAGCGTGGACTAGTTAAAGCAATTGCACGTCATGGTTTAGGGC,P008FL3BP20_S40_L001_R1_001,urn:local:.:1kiij-ezqo2pu
314	M00212:125:000000000-JJPTF:1:1105:4646:13767 2:N:0:AGGCAGAA+GCGTAAGA (reversed): TTAG------------TGGCGATTTTTTTT-ATGCCAACGGC-GG-TTTTT---GCAG-CG-AA-GGG-C	0	1	0	0	0	0	0	M00212:125:000000000-JJPTF:1:2110:15492:10609 2:N:0:AGGCAGAA+CTCTCTAT (reversed): TT-AG-------------TGGCGATTTTTTTT---ATGCCAACGGCG-G-T-TT-TT-GCAG-C-G--G-AGGGC	0	0	0	1	0	0	0										M00212:125:000000000-JJPTF:1:1102:9836:4252 1:N:0:AGGCAGAA+GCGTAAGA,Mon Jun 27 16:07:31 EDT 2022,,,,GTCCTTAACGCCTAAAATAACTTCATTTAAAGGCATTGTAAGTAAATTGTTGTACCAATCTATATAAGAATCAAATTCGTTCATAGTCCGTTACTTACGACCCCCTCTAAAATCATCTTGTTATTCTTAGGGTTTCTTTCCCATGTTGTCCGCTTGAAAGTTTCGCCTTTTTCGTCTAAGAAATAGTTGAAAATTAAGTCTTCCATTTCTCCGATTCCGTTAAGCTCATATCTTACGTTTTTACCTAAAC,P008FL3BP10_S33_L001_R1_001,urn:local:.:1cw41-ez…	M00212:125:000000000-JJPTF:1:1102:15659:3036 1:N:0:AGGCAGAA+CTCTCTAT,Mon Jun 27 16:10:21 EDT 2022,,,,CAACAAGACGGTGCAATATCTCAATTCTCTGCTATATGGGATAACCTAAAAAGTGCGTTCGGTTCGGTAATTGGAATTATTGGTAACCTTATAAAATCTTTTGCTGGAGTTGATGAATCTACTTCAAAAAATTCGACTTCTGTTGAAAATGTAGCAAACACAATATCTTCACTTGCTAATAAGTTCGCTGATATCACGAAAAAAATTGCTGACTTCATT,P008FL3BP20_S40_L001_R1_001,urn:local:.:1kiik-ezqo2pu
315	M00212:125:000000000-JJPTF:1:2113:8876:3216 1:N:0:AGGCAGAA+GCGTAAGA (reversed): TTAGCAGGGGCTTTAGTGGCGCTTTTTTTT-ATGCCAACGGC-GG-TTTTT---GCAG-CG-AA-GGG-C	1	0	0	0	0	0	0	M00212:125:000000000-JJPTF:1:1108:21213:18788 1:N:0:AGGCAGAA+CTCTCTAT: TT-AGCAGGGG-CTTTAGTGGCGCTTTTTTTT---ATGCCAACGGCG-G-T-TT-TT-GCAG-C-G--A-AGGGG	1	0	0	0	0	0	0										M00212:125:000000000-JJPTF:1:1102:20270:4259 1:N:0:AGGCAGAA+GCGTAAGA,Mon Jun 27 16:07:31 EDT 2022,,,,GTGCAGGAAGTGACTGGAAGTCGAGTTTTACTTGAGGGAATACTTTCTTGGATTAGCAAAGGCGACATTGAACTTCTTCCGGACGCGACGGTTGTTCCAGACAAACAGCCGGAGGCGACTCATGTTGTTCAATATGGAGAGACTCTTTCAAGTATCGCATATC,P008FL3BP10_S33_L001_R1_001,urn:local:.:1cw42-ezqnplx	M00212:125:000000000-JJPTF:1:1102:17769:3046 1:N:0:AGGCAGAA+CTCTCTAT,Mon Jun 27 16:10:21 EDT 2022,,,,CGTTAGTGGAGTGTTTAGTGCAATTGGTGGCTTTGCTTCAAGTGCTTGGTCAAGAATTTCAGGTGTATTTAGCGGAGTTGGTGGCTTCTTTAGTGGAGTATTCAACGGTGCTAAAAATGCAGTTAGTGGAGTATTCAGCGCTTTTGGTGGCTTTGCTTCTAATGCTTATAACGCAATAACAGGAGTATTTAAAGGGCTCGGAGACTTCTTTAGTGGGGTATTCGGAGGAATCAAAGACACGAT,P008FL3BP20_S40_L001_R1_001,urn:local:.:1kiil-ezqo2pu
316	M00212:125:000000000-JJPTF:1:1114:5524:7019 1:N:0:AGGCAGAA+GCGTAAGA: TTAGCAGGGGCTTTAGTGGCGCTTTTTTTT-ATGCCAACGGC-GG-TTTTT---GCAG-CG-AA-GGG-C	1	0	0	0	0	0	0	M00212:125:000000000-JJPTF:1:1108:21213:18788 2:N:0:AGGCAGAA+CTCTCTAT (reversed): TT-AGCAGGGG-CTTTAGTGGCGCTTTTTTTT---ATGCCAACGGCG-G-T-TT-TT-GCAG-C-G--A-AGGGC	1	0	0	0	0	0	0										M00212:125:000000000-JJPTF:1:1102:9150:4278 1:N:0:AGGCAGAA+GCGTAAGA,Mon Jun 27 16:07:31 EDT 2022,,,,CTTTTCAGGTTTGGTTTATCCTCTGTTATGTAAGCTATGATTGACTTTGTAGGCATTTTGTGTTATACTATTTATAGGAGGTAACTGTGGCTAGAGATAAATATTTAATGTACTTACGACAGCAGGAATACAAGAAGCGTATTAAAATTAAAGTAGATAACACAAGAGTTAGAATGAATAGAGAGTATATGAA,P008FL3BP10_S33_L001_R1_001,urn:local:.:1cw43-ezqnplx	M00212:125:000000000-JJPTF:1:1102:10206:3049 1:N:0:AGGCAGAA+CTCTCTAT,Mon Jun 27 16:10:21 EDT 2022,,,,TAACAAAGCTGTGGAAAATGGAGCGTTTGATTCACTATCAATTGCCTATTACATTACAGATTATGAGTTTAATGAAAATGATGCTCTAGTTG,P008FL3BP20_S40_L001_R1_001,urn:local:.:1kiim-ezqo2pu
317	M00212:125:000000000-JJPTF:1:1114:5524:7019 2:N:0:AGGCAGAA+GCGTAAGA (reversed): TTAGCAGGGGCTTTAGTGGCGCTTTTTTTT-ATGCCAACGGC-GG-TTTTT---GCAG-CG-AA-GGG-C	1	0	0	0	0	0	0	M00212:125:000000000-JJPTF:1:2114:11788:12835 2:N:0:AGGCAGAA+CTCTCTAT (reversed): TT-AG-------------TGGCGCTTTTTTTT---ATGCCAACGGCG-G-T-TT-TT-GCAG-C-G--G-AGGGC	0	0	0	0	0	0	0										M00212:125:000000000-JJPTF:1:1102:8913:4279 1:N:0:AGGCAGAA+GCGTAAGA,Mon Jun 27 16:07:31 EDT 2022,,,,GTTCTACAATATGGTCAACTTCGTACTTTTTAGCACCGAATGCACCACATCTTACGCAAGTCATCTTATCACGTTGCCTTACATAATCACGGACTGACAACCATTCTTTTTTATTGTACCAGCCACTCTCTCTGACTGTGTCAACGTTATACTTCATCTGACACCGCCATTTCTAAAGCCATTGTCAAAGCAACAGTAGGGTCAATTTTATCTTTTTCAAGTTTTTTGGTATACATATAATCCCCGCTTTG,P008FL3BP10_S33_L001_R1_001,urn:local:.:1cw44-e…	M00212:125:000000000-JJPTF:1:1102:22022:3056 1:N:0:AGGCAGAA+CTCTCTAT,Mon Jun 27 16:10:21 EDT 2022,,,,TTTCTATATATATTATTATACCAAAATTATTTATTATTGTAAAGCATTAGATGTTATTTTTTTATTTATTTCTGATTTTAATTGCAAGGCTCTAACTAATGCACGTTTAGAATAATCATTTTCACAAGCGTTATGCAATTTCTTTGACTGTCTGACTAGAAATTCAGCACGACCAAGCCATACTTTGAAAAGTTCATCATTATGCCATTCTGCTT,P008FL3BP20_S40_L001_R1_001,urn:local:.:1kiin-ezqo2pu
318	M00212:125:000000000-JJPTF:1:1111:6347:11014 2:N:0:AGGCAGAA+GCGTAAGA: TTAG------------TGGCGCTTTTTTTT-ATGCCAACGGC-GG-TTTTT---GCAG-CG-GA-GGG-G	0	0	1	0	0	0	0	M00212:125:000000000-JJPTF:1:2102:4610:8788 1:N:0:AGGCAGAA+CTCTCTAT: TT-AGCAGGGG-CTTTAGTGGCGCTTTTTTTT---ATGCCAACGGCG-G-T-TT-TT-GCAG-C-G--A-ATGG-	1	0	0	0	0	0	0										M00212:125:000000000-JJPTF:1:1102:17916:4281 1:N:0:AGGCAGAA+GCGTAAGA,Mon Jun 27 16:07:31 EDT 2022,,,,AGCCACAGCAATGCGAACACTGGGTTAATAACTAACAGCAACAATAACAATGCTATGCTCGGACTGATGAACAGCATAATAA,P008FL3BP10_S33_L001_R1_001,urn:local:.:1cw45-ezqnplx	M00212:125:000000000-JJPTF:1:1102:13390:3061 1:N:0:AGGCAGAA+CTCTCTAT,Mon Jun 27 16:10:21 EDT 2022,,,,AGGCAACGTGATAAGATGACTTGCGTAAGATGTGGTGCATTCGGTGCTAAAAAGTACGAAGTTGACCATATTGTAGAACTAACT,P008FL3BP20_S40_L001_R1_001,urn:local:.:1kiio-ezqo2pu
319	M00212:125:000000000-JJPTF:1:2111:7482:16464 1:N:0:AGGCAGAA+GCGTAAGA (reversed): TTAGCAGGGGCTTTAGTGGCGCTTTTTTTT-ATGCCAACGGC-GG-TTTTT---GCAG-CG-AA-GGG-C	1	0	0	0	0	0	0	M00212:125:000000000-JJPTF:1:2103:25699:19917 1:N:0:AGGCAGAA+CTCTCTAT (reversed): TT-AGCAGGGG-CTTTAGTGGCGCTTTTTTTT---ATGCCAACGGCG-G-T-TT-TT-GCAG-C-G--A-AGGGC	1	0	0	0	0	0	0										M00212:125:000000000-JJPTF:1:1102:13182:4295 1:N:0:AGGCAGAA+GCGTAAGA,Mon Jun 27 16:07:31 EDT 2022,,,,CCTTAAAGGTGTCGCACAGGCTTATGGTCAGATGTCAGCTTCTGGAAAAGTTACTGCTGAAAATATTAATCAGTTGACAGATAACAACACGGCTCTTAGCGCTTCTTTGAAAGATACTGTTATGCAAATGAACCC,P008FL3BP10_S33_L001_R1_001,urn:local:.:1cw46-ezqnplx	M00212:125:000000000-JJPTF:1:1102:16595:3061 1:N:0:AGGCAGAA+CTCTCTAT,Mon Jun 27 16:10:21 EDT 2022,,,,TTTTTGAATTTATTTATACTATCTTGCTTTAATCGTTTAGATCTTTTTCTTAGTTCCTCATTAGTTTTAGCCACTTCGCTTTTATTTTTTTTATTTTTCTTTTCTTTATCTTTAACTTTTTGTTTGCACTCACAGCACTTTAAATAACTTACACCACTTGCTTTTCTAATTTGCTGTCACTTAGCTCATTTATTTTTCATTTTTTGTTTCTCCTTTATTATATTTATATCTTACCATTTCTTTTTCTATTT,P008FL3BP20_S40_L001_R1_001,urn:local:.:1kiip-…
320	M00212:125:000000000-JJPTF:1:1110:12395:5651 2:N:0:AGGCAGAA+GCGTAAGA (reversed): TTAGCAGGGGCTTTAGTGGCGCTTTTTTTT-ATGCCAACGGC-GG-TTTTT---GCAG-CG-AA-GGG-C	1	0	0	0	0	0	0	M00212:125:000000000-JJPTF:1:2110:13899:9403 1:N:0:AGGCAGAA+CTCTCTAT: TT-AGCAGGGG-CTTTAGTGGCGCTTTTTTTT---ATGCCAACGGCG-G-T-TT-TT-GCAG-C-G--A-AGGGC	1	0	0	0	0	0	0										M00212:125:000000000-JJPTF:1:1102:8853:4299 1:N:0:AGGCAGAA+GCGTAAGA,Mon Jun 27 16:07:31 EDT 2022,,,,GGCGCAAAGACTGGACAAGTCCGTTAAATACAGCTCTTAATGTACAATATACTAATACTTCAATTATTGCTGGCGGTAGATA,P008FL3BP10_S33_L001_R1_001,urn:local:.:1cw47-ezqnplx	M00212:125:000000000-JJPTF:1:1102:20001:3061 1:N:0:AGGCAGAA+CTCTCTAT,Mon Jun 27 16:10:21 EDT 2022,,,,GATAACAACACGGCTCTTAGCGCTTCTTTGAAAGATACTGTTATGCAAATGAACCCCTCATTACAGC,P008FL3BP20_S40_L001_R1_001,urn:local:.:1kiiq-ezqo2pu
321	M00212:125:000000000-JJPTF:1:2113:9926:12646 1:N:0:AGGCAGAA+GCGTAAGA: TTAG------------TGGCGCTTTTTTTT-ATGCCAACGGC-GG-TTTTT---GCAG-CG-GG-GGG-C	0	0	1	0	0	0	0	M00212:125:000000000-JJPTF:1:2105:12072:7716 2:N:0:AGGCAGAA+CTCTCTAT (reversed): TT-AGCAGGGG-CTTTAGTGGCGCTTTTTTTT---ATGCCAACGGCG-G-T-TT-TT-GCAG-C-G--A-AGGGC	1	0	0	0	0	0	0										M00212:125:000000000-JJPTF:1:1102:9245:4317 1:N:0:AGGCAGAA+GCGTAAGA,Mon Jun 27 16:07:31 EDT 2022,,,,TGTTGGGGCGGATTGGTCTAGCGTAAGCCCAGAAATAGCTGCGAATTATATGGCAAGCAAGACAGGAGTAAGTGCTGGTAAATGGCTTGATGTTATTTATAAGGAGTCGAGTGGAAACCCTTATGTTGAAAATGAGTTATCATGCCGGGGACTATTACAGATAATGCAAAGCGTGCATGGGCAGGTATCTAACTTAAGTCCACAAGATTATTTAGACAAAGCAGTAAGTATATATCAAGGTTCAGGCGGTA,P008FL3BP10_S33_L001_R1_001,urn:local:.:1cw48-e…	M00212:125:000000000-JJPTF:1:1102:16889:3066 1:N:0:AGGCAGAA+CTCTCTAT,Mon Jun 27 16:10:21 EDT 2022,,,,GGGAAACTCCTAAAGAAGTAACGAAAGAATCGGCACAGGCTTTCTTAGACTTAGCTAAAGAGCAAGGAAAGGTAACAGAAAATGAGTGAAAAATATTACGTAGTTAAACTTAGCAAAGAAGTAAAAATTGATTTTGGAGGGCTAGATTATATAATAGCTTTTGGTTATGAAAAAATAGAAGAAGATATGTACAGACACGGACACACACCTATATTGATTACACC,P008FL3BP20_S40_L001_R1_001,urn:local:.:1kiir-ezqo2pu
322	M00212:125:000000000-JJPTF:1:1107:15413:5033 2:N:0:AGGCAGAA+GCGTAAGA: TTAGCAGGGGCTTTAGTGGCGCTTTTTTTT-ATGCCAACGGC-GG-TTTTT---GCAG-CG-AA-GGG-G	1	0	0	0	0	0	0	M00212:125:000000000-JJPTF:1:2106:28946:15492 2:N:0:AGGCAGAA+CTCTCTAT (reversed): TT-AG-------------TGGCGATTTTTTTT---ATGCCAACGGCG-G-T-TT-TT-GCAG-C-G--G-AGGGC	0	0	0	1	0	0	0										M00212:125:000000000-JJPTF:1:1102:11344:4320 1:N:0:AGGCAGAA+GCGTAAGA,Mon Jun 27 16:07:31 EDT 2022,,,,GAATAAAATGTACCAGCAGTATCAAATTGAGGTAGATTTGTTCCAAAAGCAGGTGGGAAAGTGCCAACCGGAACAATGAAATTCGGTGCGACATTTGGCACAGGAATGCTATTTCCTCTAACGTAAATTACACTATTAATAATTCTTGCCTGTAATATTCCAGTTGAACCTACTCCACTAGCCCTATTTAAATC,P008FL3BP10_S33_L001_R1_001,urn:local:.:1cw49-ezqnplx	M00212:125:000000000-JJPTF:1:1102:14002:3071 1:N:0:AGGCAGAA+CTCTCTAT,Mon Jun 27 16:10:21 EDT 2022,,,,CAACAAGTGCAAGGTCAACAATTTTATTAACGATAGCTTGTGTAAGTTCTGCTACAATCAAGTTGTAAAGTTCAGAGTATGACATTTGAAGACGTTTAACACGTTCAGCAAGTGATTGCAATTTATAAAC,P008FL3BP20_S40_L001_R1_001,urn:local:.:1kiis-ezqo2pu
323	M00212:125:000000000-JJPTF:1:1103:16901:11591 2:N:0:AGGCAGAA+GCGTAAGA (reversed): TTAGCAGGGGCTTTAGTGGCGCTTTTTTTT-ATGCCAACGGC-GG-TTTTT---GCAG-CG-AA-GGG--	1	0	0	0	0	0	0	M00212:125:000000000-JJPTF:1:1113:20506:14719 2:N:0:AGGCAGAA+CTCTCTAT (reversed): TT-AGCCGGGG-CTTTAGTGGCGCTTTTTTTT---ATGCCAACGGCG-G-T-TT-TT-GCAG-C-G--A-AGGGC	1	0	0	0	0	0	0										M00212:125:000000000-JJPTF:1:1102:19660:4322 1:N:0:AGGCAGAA+GCGTAAGA,Mon Jun 27 16:07:31 EDT 2022,,,,TTTCAACAGAAGTCGAATTTTTTGAAGTAGATTCATCAACTCCAGCAAAAGATTTTATAAGGTTACCAATAATTCCAATTACCGAACCGAACGCACTTTTTAGGTTATCCCATATAGCAGAGAATTGAGATATTGCACCGTCTTGTTGTAACTGTTTGAACAAGTCTTGGAAATACTTAACTACATTTTCTATAGCTTTGCCAGCACCTTTGCCCCAATCGCCCATTTTATCAATTATAGCATTGATAAC,P008FL3BP10_S33_L001_R1_001,urn:local:.:1cw4a-e…	M00212:125:000000000-JJPTF:1:1102:21231:3073 1:N:0:AGGCAGAA+CTCTCTAT,Mon Jun 27 16:10:21 EDT 2022,,,,GTATATAGCAGATAGAGTTAAAACAGAGTTCAATGATAGACTTATTTTTGTAGAAAGTGGAGACAAACCAAATGTTATATGAGTATGTAGCTACTTACGGAGACAAATATAGAATAGATAGCTTCACAGGGTACAGAGAGCTACGTAA,P008FL3BP20_S40_L001_R1_001,urn:local:.:1kiit-ezqo2pu
324	M00212:125:000000000-JJPTF:1:2109:18750:4284 2:N:0:AGGCAGAA+GCGTAAGA (reversed): TTAGCAGGGGCTTTAGTGGCGCTTTTTTTT-ATGCCAACGGC-GG-TTTTT---GCAG-CG-AA-GGG-C	1	0	0	0	0	0	0	M00212:125:000000000-JJPTF:1:2114:12482:23333 2:N:0:AGGCAGAA+CTCTCTAT (reversed): TT-AG-------------TGGCGCTTTTTTTT---ATGCCAACGGCG-G-T-TT-TT-GCAG-C-G--A-AGGGC	0	0	0	0	0	0	0										M00212:125:000000000-JJPTF:1:1102:7716:4324 1:N:0:AAGCAGAA+GCGTAAGA,Mon Jun 27 16:07:31 EDT 2022,,,,GGGTGAGCTTGAGCATAGTCAATGCCTATAACCGCAGGCTTGAGTGAGCCAGTAGCACTATCAATTGATACTAACCCCATTGGTAACCATTTGTAATCAGAACTTTTCTTATTAGGTTTAATGATATTACTAAAACCTACATACTTCGGATAGTCTGCAAC,P008FL3BP10_S33_L001_R1_001,urn:local:.:1cw4b-ezqnply	M00212:125:000000000-JJPTF:1:1102:22160:3076 1:N:0:AGGCAGAA+CTCTCTAT,Mon Jun 27 16:10:21 EDT 2022,,,,TAGTAAGGCTTACCAGTCCTTTTTATATCAATGAAGATACAAGTATTTTAGATAATGCTCTAGCTAGTATTCAAACTAAGCTGGAACAAGGTAAATTGCGTGGCTTATTGAAAATTAATGCCTTTCTTGATATTGACAATACACAGGAGTATCG,P008FL3BP20_S40_L001_R1_001,urn:local:.:1kiiu-ezqo2pv
325	M00212:125:000000000-JJPTF:1:1104:21953:23198 1:N:0:AGGCAGAA+GCGTAAGA (reversed): TTAGCAGGGGCTTTAGTGGCGCTTTTTTTT-ATGCCAACGGC-GG-TTTTT---GCAG-CG-AA-GGG-C	1	0	0	0	0	0	0	M00212:125:000000000-JJPTF:1:1108:4537:9470 2:N:0:AGGCAGAA+CTCTCTAT: TT-AGCAGGGG-CTTTAGTGGCGATTTTTTTT---ATGCCAACGGCG-G-G-TT-TT-GCAG-C-G--G-AAGGG	0	0	0	0	0	0	1										M00212:125:000000000-JJPTF:1:1102:10131:4331 1:N:0:AGGCAGAA+GCGTAAGA,Mon Jun 27 16:07:31 EDT 2022,,,,CCCAAGCATCTACGTTAAACTTTACTTAAACAGTATCCCCAACCTTCACCGCCGTGTTCGGAGTATCCTCGGTTTCTTTACCAGCATCTGTTGCAGGC,P008FL3BP10_S33_L001_R1_001,urn:local:.:1cw4c-ezqnply	M00212:125:000000000-JJPTF:1:1102:18121:3077 1:N:0:AGGCAGAA+CTCTCTAT,Mon Jun 27 16:10:21 EDT 2022,,,,GTTTGATATTCAAGTGTAACGAATTTTTTGCTAAGAATATCATTCACGAAGTCTTTCATTAACCGATAATTTTCTTCTAAACTTTCACCAAACGTTTCTAATTTAAACTCTATTTGAGGC,P008FL3BP20_S40_L001_R1_001,urn:local:.:1kiiv-ezqo2pv
326	M00212:125:000000000-JJPTF:1:2111:13644:13164 1:N:0:AGGCAGAA+GCGTAAGA: TTAG------------TGGCGCTTTTTTTT-ATGCCAACGGC-GG-TTTTT---GCAG-CG-GA-GGG-C	0	0	1	0	0	0	0	M00212:125:000000000-JJPTF:1:1110:25902:15171 2:N:0:AGGCAGAA+CTCTCTAT: TT-AGCAGGGG-CTTTAGTGGCGCTTTTTTTT---ATGCCAACGGCG-G-T-TT-TT-GCCG-C-G--G-AGAGC	0	0	0	0	0	1	0										M00212:125:000000000-JJPTF:1:1102:14745:4332 1:N:0:AGGCAGAA+GCGTAAGA,Mon Jun 27 16:07:31 EDT 2022,,,,GTCTTTGATTCCTCCGAATATCCCACTAAAGAAGTCTCCGAGCCCTTTAAATACTCCTGTTATTGCGTTATAAGCATTAGAAGCAAAGCCACCAAAAGCGCTGAATACTCCACTAACTGCATTTTTAGCACCGTTGAATACTCCACTAAAGAAGCCACCAACTCCGCTAAATACACCTGAAATTCTTGACCAAGCACTTGAAGCAAAGCCACCAATTGCACTAAACACTCCACTAACGACACTACGAACCG,P008FL3BP10_S33_L001_R1_001,urn:local:.:1cw4d-…	M00212:125:000000000-JJPTF:1:1102:21575:3079 1:N:0:AGGCAGAA+CTCTCTAT,Mon Jun 27 16:10:21 EDT 2022,,,,TTGTAAGTAAATTGTTGTACCAATCTATATAAGAATCAAATTCGTTCATAGTCCGTTACTTACGAC,P008FL3BP20_S40_L001_R1_001,urn:local:.:1kiiw-ezqo2pv
327	M00212:125:000000000-JJPTF:1:2106:12961:6899 1:N:0:AGGCAGAA+GCGTAAGA (reversed): TTAGCAGGGGCTTTAGTGGCGCTTTTTTTT-ATGCCAACGGC-GG-TTTTT---GCAG-CG-AA-GGG-C	1	0	0	0	0	0	0	M00212:125:000000000-JJPTF:1:1102:4417:16450 1:N:0:AGGCAGAA+CTCTCTAT: TT-AGCAGGGG-CTTTAGTGGCGCTTTTTTTT---ATGCCAACGGCG-G-T-TT-TT-TCAG-C-G--A-AGGGC	1	0	0	0	0	0	0										M00212:125:000000000-JJPTF:1:1102:21161:4334 1:N:0:AGGCAGAA+GCGTAAGA,Mon Jun 27 16:07:31 EDT 2022,,,,CGTTTAGCAAGTCGTTCGTTAGCTTGTTCCAGTTGCTCTTTTTGACGCTGTAAGCTCAAGTTATGGTTGATGTAAGCAATTTGCTGTGCGTGTCGTCCAAGTTTGCCTTGCGTATTAAGCTCGATTAGTTTAGCCAGTCCGTCGCCAAGAATTTCATCAGCTACAAGATTATAC,P008FL3BP10_S33_L001_R1_001,urn:local:.:1cw4e-ezqnply	M00212:125:000000000-JJPTF:1:1102:14616:3084 1:N:0:AGGCAGAA+CTCTCTAT,Mon Jun 27 16:10:21 EDT 2022,,,,GTTCAAGTGCCATTAGTGCTGTTGGTAATGGCTTAAGGGGCTGGATATCTGACGCAATGGAT,P008FL3BP20_S40_L001_R1_001,urn:local:.:1kiix-ezqo2pv
328	M00212:125:000000000-JJPTF:1:1104:21953:23198 2:N:0:AGGCAGAA+GCGTAAGA: TTAGCAGGGGCTTTAGTGGCGCTTTTTTTT-ATGCCAACGGC-GG-TTTTT---TCAG-CG-AA-GGG-G	1	0	0	0	0	0	0	M00212:125:000000000-JJPTF:1:1113:8013:12033 2:N:0:AGGCAGAA+CTCTCTAT: TT-AGCAGGGG-CTTTAGTGGCGCTTTTTTTT---ATGCCAACGGCG-G-G-TT-TT-TCTG-C-G--G-ATGGG	0	0	0	0	0	1	0										M00212:125:000000000-JJPTF:1:1102:12495:4340 1:N:0:AGGCAGAA+GCGTAAGA,Mon Jun 27 16:07:31 EDT 2022,,,,GCTATAGAAAATGTAGTTAAGTATTTCCAAGACTTGTTCAAACAGTTACAACAAGACGGTGCAATATCTCAATTCTCTGCTATATGGGATAACCTAAAA,P008FL3BP10_S33_L001_R1_001,urn:local:.:1cw4f-ezqnply	M00212:125:000000000-JJPTF:1:1102:13963:3085 1:N:0:AGGCAGAA+CTCTCTAT,Mon Jun 27 16:10:21 EDT 2022,,,,ATCTACCAGGGAGAACAAGGCAGATTTGGGTATGCTCATGATAAGTTCGCTATCGCCCAAATTGGAGGGTACAATGCAAGCGGGATCTATGACC,P008FL3BP20_S40_L001_R1_001,urn:local:.:1kiiy-ezqo2pv
329	M00212:125:000000000-JJPTF:1:1111:20288:14094 1:N:0:AGGCAGAA+GCGTAAGA (reversed): TTAGCAGGGGCTTTAGTGGCGCTTTTTTTT-ATGCCAACGGC-GG-TTTTT---GCAG-CG-AA-GGG-C	1	0	0	0	0	0	0	M00212:125:000000000-JJPTF:1:1113:7332:23844 1:N:0:AGGCAGAA+CTCTCTAT: TT-AG-------------TGGCGATTTTTTTT---ATGCCAACGGCG-G-T-TT-TT-GCAA-C-G--A-AAGGG	0	1	0	0	0	0	0										M00212:125:000000000-JJPTF:1:1102:22923:4351 1:N:0:AGGCAGAA+GCGTAAGA,Mon Jun 27 16:07:31 EDT 2022,,,,TATCCAAGCTATGAAGTCACCCCTGAACCACTTTACGCCTACTTCCCGTCTATGGACGGGATCGCGATATGGCAATTCACCTCTACTTACATAGCCGGCGGACTTGACGGGAACGTGGACCTTACTGGAATAACAGACAATGGTTATACGGATACTGACAAGCCGGAAACTGACACGCCTGCAACAGATGCTGGTAAAGAAACCGAGGATACTCCGAACACGGCGGTGAAGGGTGGGGATACTGTTAAAGT,P008FL3BP10_S33_L001_R1_001,urn:local:.:1cw4g-…	M00212:125:000000000-JJPTF:1:1102:11696:3087 1:N:0:AGGCAGAA+CTCTCTAT,Mon Jun 27 16:10:21 EDT 2022,,,,CCATATAATCGTTCTATTTCTAAAATTATCTAAACTCATTAAAAATACCATTATTGTTAATTTCAATCAAATGTAATTAAGCCACTTTCTACTTTTATAATTTCATTGAATTAGCATAATTAGCGCCTTTTTTCAATGTTGTTTTAACGTCTTGCATACCCTTTTTTTCAACTAAGAAGTACATGCCATGATAACCGCTAGTGTAATTAGCCCTAGTACCTGCATTAACGACTATTTTATCGCCTTTTTTA,P008FL3BP20_S40_L001_R1_001,urn:local:.:1kiiz-…
330	M00212:125:000000000-JJPTF:1:1103:20833:24829 1:N:0:AGGCAGAA+GCGTAAGA (reversed): TTAG------------TGGCGCTTTTTTTT-ATGCCAACGGC-GG-TTTTT---GCAG-CG-AA-GGG-C	0	0	0	0	0	0	0	M00212:125:000000000-JJPTF:1:1102:28276:21022 2:N:0:AGGCAGAA+CTCTCTAT (reversed): TT-AG-------------TGGCGATTTTTTTT---ATGCCAACGGCG-G-T-TT-TT-GCAG-C-G--G-AGGGC	0	0	0	1	0	0	0										M00212:125:000000000-JJPTF:1:1102:19246:4362 1:N:0:AGGCAGAA+GCGTAAGA,Mon Jun 27 16:07:31 EDT 2022,,,,AGCTAATGCCCAGCATAATAAAAAGAGTAAGAAAAATAAAGATGATAAAATACCAGTTAGAACTTATTATTGCAAACGGTGCTCATGTTATCACTTATCAAGCCAGCAAAGGCTAAACATCAAGACAGGAGTAATTGGATAATGAAAGATGAATTTACATACTACACAGTATCTTGGATATTGGAAAAAGAAATTAAATCACGTAAGTTTTATGATAAAAAAGAGGCTTTAAAATGGAACGAATTACTTC,P008FL3BP10_S33_L001_R1_001,urn:local:.:1cw4h-e…	M00212:125:000000000-JJPTF:1:1102:17429:3087 1:N:0:AGGCAGAA+CTCTCTAT,Mon Jun 27 16:10:21 EDT 2022,,,,GAACTTTACAACTTGATTGTAGCAGAACTTACACAAGCTATCGTTAATAAAATTG,P008FL3BP20_S40_L001_R1_001,urn:local:.:1kij0-ezqo2pv
331	M00212:125:000000000-JJPTF:1:1102:21118:20684 1:N:0:AGGCAGAA+GCGTAAGA (reversed): TTAGCAGGGGCTTTAGTGGCGCTTTTTTTT-ATGCCAACGGC-GG-TTTTT---GCAG-CG-AA-GGG-C	1	0	0	0	0	0	0	M00212:125:000000000-JJPTF:1:1114:23331:13538 2:N:0:AGGCAGAA+CTCTCTAT (reversed): TT-AG-------------TGGCGATTTTTTTT---ATGCCAACGGCG-G-T-TT-TT-GCAG-C-G--G-AGGGC	0	0	0	1	0	0	0										M00212:125:000000000-JJPTF:1:1102:7807:4362 1:N:0:AGGCAGAA+GCGTAAGA,Mon Jun 27 16:07:31 EDT 2022,,,,ATACTAAGATAGTATCTAATGAGATACCAGCTGCTGATAGTTAGGAATAACAAGATGAGGTAGTCATAGTTAGCGGTATAGTCTAATGGTAAACGTGGGTTCGATTCCTACTACTGCTATAAGAT,P008FL3BP10_S33_L001_R1_001,urn:local:.:1cw4i-ezqnply	M00212:125:000000000-JJPTF:1:1102:15861:3092 1:N:0:AGGCAGAA+CTCTCTAT,Mon Jun 27 16:10:21 EDT 2022,,,,CAATTTCATTATTGCCTAAAATAGTCAAAAGTTCTAAAGTTTTATTTTCCTTTACAGTATCTTTCTTTTTCTTAATCAATGAACTAGAAGAAAAGAAGACCATATCGTCTTG,P008FL3BP20_S40_L001_R1_001,urn:local:.:1kij1-ezqo2pv
332	M00212:125:000000000-JJPTF:1:1107:13445:19963 1:N:0:AGGCAGAA+GCGTAAGA (reversed): TTAG------------TGGCGCTTTTTTTT-ATGCCAACGGC-GG-TTTTT---GCAG-CG-GA-GGG-C	0	0	1	0	0	0	0	M00212:125:000000000-JJPTF:1:2102:12275:14926 1:N:0:AGGCAGAA+CTCTCTAT (reversed): TT-AGCAGGGG-CTTTAGTGGCGCTTTTTTTT---ATGCCAACGGCG-G-T-TT-TT-GCAG-C-G--A-AGGGC	1	0	0	0	0	0	0										M00212:125:000000000-JJPTF:1:1102:9736:4363 1:N:0:AGGCAGAA+GCGTAAGA,Mon Jun 27 16:07:31 EDT 2022,,,,ACCATATTGTCCGCCTAAAATCATCCAGTTAAGCACGCGCGTAGCCATTAAACTTGACTTACCAGAACCACGTCCTAGGT,P008FL3BP10_S33_L001_R1_001,urn:local:.:1cw4j-ezqnply	M00212:125:000000000-JJPTF:1:1102:11397:3095 1:N:0:AGGCAGAA+CTCTCTAT,Mon Jun 27 16:10:21 EDT 2022,,,,ACCTAGGACGTGGTTCTGGTAAGTCAAGTTTAATGGCTACGCGCGTGCTTAACTGGATGATTTTAGGCGGACAATATGGTGGAGAGAGCTTAGTTATTGCATATGATAATACACAGGCTAGACACGTATTTGACCAAGTTAGGAATCAAACGGAAGCAAGTGATACATTAAGAG,P008FL3BP20_S40_L001_R1_001,urn:local:.:1kij2-ezqo2pv
333	M00212:125:000000000-JJPTF:1:1107:13445:19963 2:N:0:AGGCAGAA+GCGTAAGA: TTAG------------TGGCGCTTTTTTTT-ATGCCAACGGC-GG-TTTTT---GCAG-CG-GG-GGG-G	0	0	1	0	0	0	0	M00212:125:000000000-JJPTF:1:2101:12000:6158 1:N:0:AGGCAGAA+CTCTCTAT (reversed): TT-AGCAGGGG-CTTTAGTGGCGCTTTTTTTT---ATGCCAACGGCG-G-T-TT-TT-GCAG-C-G--A-AGGGC	1	0	0	0	0	0	0										M00212:125:000000000-JJPTF:1:1102:13149:4364 1:N:0:AGGCAGAA+GCGTAAGA,Mon Jun 27 16:07:31 EDT 2022,,,,CTATTAATGGTATCGCTGGGAAACTTGGCAAAATGTTTAAAGGTTCTATGGTAGTAGGCTTGCCAGAATTTAACTTATCTTCTAGCGGTTACGGTTTAAGCACAAATAGCGTTTCAAGCGACAATAGAACATATAATACATT,P008FL3BP10_S33_L001_R1_001,urn:local:.:1cw4k-ezqnply	M00212:125:000000000-JJPTF:1:1102:13330:3097 1:N:0:AGGCAGAA+CTCTCTAT,Mon Jun 27 16:10:21 EDT 2022,,,,GTACTAGGGCTAATTACACTAGCGGTTATCATGGCATGTACTTCTTAGTTGAAAAAAAGGGTATGCAAGACGTTAAAACAACATTGAAAAAAGGCGCTAATTATGCTAATTCAATGAAATTATAAAAGTAGAAAGTGGCTTAATTACATTTGATTGAAATTAACAATAATGG,P008FL3BP20_S40_L001_R1_001,urn:local:.:1kij3-ezqo2pv
334	M00212:125:000000000-JJPTF:1:1109:16247:6312 1:N:0:AGGCAGAA+GCGTAAGA: TTAG------------TGGCGCTTTTTTTT-ATGCCAACGGC-GG-TTTTT---GCAG-CG-GA-GGG-G	0	0	1	0	0	0	0	M00212:125:000000000-JJPTF:1:1103:5797:11406 1:N:0:AGGCAGAA+CTCTCTAT (reversed): TT-AGCAGGGG-CTTTAGTGGCGCTTTTTTTT---ATGCCAACGGCG-G-T-TT-TT-GCAG-C-G--A-AGGGC	1	0	0	0	0	0	0										M00212:125:000000000-JJPTF:1:1102:21481:4368 1:N:0:AGGCAGAA+GCGTAAGA,Mon Jun 27 16:07:31 EDT 2022,,,,AGTCCGTACCGTACTGATATGCGATACTTGAAAGAGTCTCTCCATATTGAACAACATGAGTCGCCTCCGGCTGTTTGTCTGGAACAACCGTCGCGTCCGGAAGAAGTTCAATGTCGCCTTTGCTAATCCAAGAAAGTATTCCCTCAAGTAAAACTCGACTTCCAGTCACTTCCTGCACTTTATAAGAGTTACCCTTCACCCAATC,P008FL3BP10_S33_L001_R1_001,urn:local:.:1cw4l-ezqnply	M00212:125:000000000-JJPTF:1:1102:16295:3098 1:N:0:AGGCAGAA+CTCTCTAT,Mon Jun 27 16:10:21 EDT 2022,,,,ATAGGCTGGAAAGCGAAATAAAGCAAGTCGAGGGTGCTATTAAATCAGGTTCTTGGCATATTGACGCTAAAATGGATACTAAAGGCGTTAATAGCGGAATTGACGGTATGAAGTCACGATTTAGCGGTCTTAGAGAGATTGCGGTAGGTGCATTCAGGCAAATTGGTTCAAGTGCCATTAGTGCTGTTGGTAATGGCTTAAGGGGCTGGATATCTGACGC,P008FL3BP20_S40_L001_R1_001,urn:local:.:1kij4-ezqo2pv
335	M00212:125:000000000-JJPTF:1:1106:8668:14961 2:N:0:AGGCAGAA+GCGTAAGA (reversed): TTAGCAGGGGCTTTAGTGGCGCTTTTTTTT-ATGCCAACGGC-GG-TTTTT---GCAG-CG-AA-GGG-C	1	0	0	0	0	0	0	M00212:125:000000000-JJPTF:1:2114:4878:21597 2:N:0:AGGCAGAA+CTCTCTAT (reversed): TT-AG-------------TGGCGATTTTTTTT---ATGCCAACGGCG-G-T-TT-TT-GCAG-C-G--G-AGGGC	0	0	0	1	0	0	0										M00212:125:000000000-JJPTF:1:1102:17676:4369 1:N:0:AGGCAGAA+GCGTAAGA,Mon Jun 27 16:07:31 EDT 2022,,,,GTATTAAAGTATCTAGTAAGAGCTGGCAAGAAAGAGGGCGAGAGCTACGACAAAGACCATAACAAGGCTCTAGACTATGCCAAAGAACTGGCTAAGTTAAGTAACGAGAATGAGCTTACAGAGTACACTACTGAAGATATTATGGGCTTTACACAAGATATGGCCGATGATTTCAAAAACTGGAAAGGCGAATAAAATG,P008FL3BP10_S33_L001_R1_001,urn:local:.:1cw4m-ezqnply	M00212:125:000000000-JJPTF:1:1102:20757:3100 1:N:0:AGGCAGAA+CTCTCTAT,Mon Jun 27 16:10:21 EDT 2022,,,,GAATACTCCACTAACTGCATTTTTAGCACCGTTGAATACTCCACTAAAGAAGCCACCAACTCCGCTAAATACACCTGAAATTCTTGACCAAGCACTTGAAG,P008FL3BP20_S40_L001_R1_001,urn:local:.:1kij5-ezqo2pv
336	M00212:125:000000000-JJPTF:1:2111:5163:16160 1:N:0:AGGCAGAA+GCGTAAGA: TTAGCAGGGGCTTTAGTGGCGCTTTTTTTT-ATGCCAACGGC-GG-TTTTT---GCAG-CG-AA-GGG-C	1	0	0	0	0	0	0	M00212:125:000000000-JJPTF:1:1107:27791:12090 1:N:0:AGGCAGAA+CTCTCTAT: TT-AGCAGGGG-CTTTAGTGGCGCTTTTTTTT---ATGCCAACGGCG-G-T-TT-TT-GCAG-C-G--A-AGGGC	1	0	0	0	0	0	0										M00212:125:000000000-JJPTF:1:1102:24397:4377 1:N:0:AGGCAGAA+GCGTAAGA,Mon Jun 27 16:07:31 EDT 2022,,,,GGTAACCTGTTTCCCATAATTCATAGTTAATGACTTGACACCTAGCTTTTGGTATCGGCAACCCTCTTTTTTCTTTTTTACCATTAGGAAGTCTAAAATCAGATATATTATAATAGTTAGGATTAAAGTTATCATATACATTGGCTTCTAACATTAAACGAAGTCCGCCTTTCTCTTAACTTTAAACTCTGCCTTACTTAAATTGATTAGCTCCATTTGACCTTTTTCAATTATACGAGTTCTGTATCG,P008FL3BP10_S33_L001_R1_001,urn:local:.:1cw4n-ez…	M00212:125:000000000-JJPTF:1:1102:10320:3100 1:N:0:AGGCAGAA+CTCTCTAT,Mon Jun 27 16:10:21 EDT 2022,,,,TATTGGACTGGAATTTTTCCTTAAAGTGCCTAACCAAAAACGTTATAAATGGACACAAGAAGAAATTGATAAACATGAAGTAGCTAAACA,P008FL3BP20_S40_L001_R1_001,urn:local:.:1kij6-ezqo2pv
337	M00212:125:000000000-JJPTF:1:1112:16230:6173 1:N:0:AGGCAGAA+GCGTAAGA: TTAGCAGGGGCTTTAGTGGCGCTTTTTTTT-ATGCCAACGGC-GG-TTTTT---TCAG-CG-AA-GGG-C	1	0	0	0	0	0	0	M00212:125:000000000-JJPTF:1:2110:12009:18436 1:N:0:AGGCAGAA+CTCTCTAT: TT-AG-------------TGGCGATTTTTTTT---ATGCCAACGGCG-G-T-TT-TT-GCAG-C-G--G-GGGGC	0	0	0	1	0	0	0										M00212:125:000000000-JJPTF:1:1102:11602:4382 1:N:0:AGGCAGAA+GCGTAAGA,Mon Jun 27 16:07:31 EDT 2022,,,,CAATATGGTGGAGAGAGCTTAGTTATTGCATATGATAATACACAGGCTAGACACGTATTTGACCAAGTTAGGAATCAAACGGAAGCAAGTGATACATTAAGAG,P008FL3BP10_S33_L001_R1_001,urn:local:.:1cw4o-ezqnply	M00212:125:000000000-JJPTF:1:1102:16804:3105 1:N:0:AGGCAGAA+CTCTCTAT,Mon Jun 27 16:10:21 EDT 2022,,,,CATTGGTTTAGGAGATAGTGCTAAAACAGCGGTCGGCAAAACAGAAGCATTAGTAAAAGCTAACCAAGCGTTTGGCGGTACTGGAGAAAACCTTAAAGGTGTCGCACAGGCTTATGGTCAGATGTCAGCTTCTGGAAAAGTTACTGCTGAAAATATTAATCAGTTGACAGATAACAACACGGCTCTTAGCGCTTCTTTGAAAGATACTGTTATGCAAATGAACCCCTCATTACAGCAGTATGGTTCATTCA,P008FL3BP20_S40_L001_R1_001,urn:local:.:1kij7-…
338	M00212:125:000000000-JJPTF:1:1113:16564:4378 2:N:0:AGGCAGAA+GCGTAAGA: TTAG------------TGGCGCTTTTTTTT-ATGCCAACGGC-GG-TTTTT---TCAA-CG-TA-AGG-G	0	0	0	0	0	0	0	M00212:125:000000000-JJPTF:1:2106:11461:23356 2:N:0:AGGCAGAA+CTCTCTAT (reversed): TT-AG-------------TGGCGATTTTTTTT---ATGCCAACGGCG-G-T-TT-TT-GCAG-C-G--G-AGGGC	0	0	0	1	0	0	0										M00212:125:000000000-JJPTF:1:1102:10638:4389 1:N:0:AGGCAGAA+GCGTAAGA,Mon Jun 27 16:07:31 EDT 2022,,,,CTCCATAATACATTAACTCTTGCAAAGAAGCCAAACGTTTCATTTCAGCATTTCGCCATTGTTCTGCTGGTT,P008FL3BP10_S33_L001_R1_001,urn:local:.:1cw4p-ezqnply	M00212:125:000000000-JJPTF:1:1102:12772:3106 1:N:0:AGGCAGAA+CTCTCTAT,Mon Jun 27 16:10:21 EDT 2022,,,,AAATAATACTGCTGTTAAAATCGGACAAAGCGGGGATTATATGTATACCAAAAAACTTGAAAAAGATAAAATTGACCCTACTGTTGCTTTGACAATGGCTTTAGAAATGGCGGTGTCAGATGAAGTATAACGTTGACACAGTCAGAGAGAGTGGCTGGGAAAAAAAAAAAAAAAGGGTGTCAGTCCGTGATTATGTAAAGCAAAGGGATAAGATGAATTTCGTAAGATGTGGGGCCTTCGGTGCTAAAAAA,P008FL3BP20_S40_L001_R1_001,urn:local:.:1kij8-…
339	M00212:125:000000000-JJPTF:1:2113:9937:21209 1:N:0:AGGCAGAA+GCGTAAGA: TTAGCAGGGGCTTTAGTGGCGCTTTTTTTT-ATGCCAACGGC-GG-TTTTT---GCAG-CG-AA-AGG-C	1	0	0	0	0	0	0	M00212:125:000000000-JJPTF:1:1107:27791:12090 2:N:0:AGGCAGAA+CTCTCTAT (reversed): TT-AGCAGGGG-CTTTAGTGGCGCTTTTTTTT---ATGCCAACGGCG-G-T-TT-TT-GCAG-C-G--A-AGGGC	1	0	0	0	0	0	0										M00212:125:000000000-JJPTF:1:1102:13339:4398 1:N:0:AGGCAGAA+GCGTAAGA,Mon Jun 27 16:07:31 EDT 2022,,,,GAAGATATTAGAGAGTTCATTTATGAAAAGCAACTTCAAAAGTTTAAGGGCAGAAGAAAAAGCAAGTAAACATTATGCTAGAGGCGTTAGAAAGCTATCTAAAGAGCTCGAAGAGATGAACGAAACAAAGTATAGGGTTGGGCCTAACGAGTGCTTATATGGCTTGATAAGCGAAT,P008FL3BP10_S33_L001_R1_001,urn:local:.:1cw4q-ezqnply	M00212:125:000000000-JJPTF:1:1102:18588:3108 1:N:0:AGGCAGAA+CTCTCTAT,Mon Jun 27 16:10:21 EDT 2022,,,,GTGTCTAGTTGCTCATATTGAGACCGTACAGAGAAAGTTAGCGTATAACTGTAAGTTTTACCCTCTAACTCACAAACGAACGACACAGCGGTTAAATCGCCAATTAAGGATAGGTCAATTCCTACATAAGTTCTATTTTTGTTAAATACAGATAAATTAAAGTCTGTTAGTTTGGTATCTTGCGGAGTGAAGTAGTAAGCTGTATCCTGCAT,P008FL3BP20_S40_L001_R1_001,urn:local:.:1kij9-ezqo2pv
340	M00212:125:000000000-JJPTF:1:2105:8094:23770 1:N:0:AGGCAGAA+GCGTAAGA (reversed): TTAGGAGGGGGTTTAGTGGCGGTTTTTTTT-ATGCCAACCGG-GG-TTTTT---GGAG-CG-AA-GGG-C	1	0	0	0	0	0	0	M00212:125:000000000-JJPTF:1:2112:11140:25878 2:N:0:AGGCAGAA+CTCTCTAT (reversed): ---AGCAGGGG-CTTTAGTGGCGCTTTTTTTT---ATGCCAACGGCG-G-T-TT-TT-GCAG-C-G--A-AGGGC	1	0	0	0	0	0	0										M00212:125:000000000-JJPTF:1:1102:7712:4402 1:N:0:AGGCAGAA+GCGTAAGA,Mon Jun 27 16:07:31 EDT 2022,,,,ATATGAAAGAATTACTAACGTACTAAAAGAAAAAGGCAGTACACTCAGCCAACTTGAGTTAAAAATTAAAACTGAAACAGGTAGATCGCCTAACCTATACATTGCTAAAAATAAAAAAAGATTGCCTAAGGT,P008FL3BP10_S33_L001_R1_001,urn:local:.:1cw4r-ezqnply	M00212:125:000000000-JJPTF:1:1102:11366:3110 1:N:0:AGGCAGAA+CTCTCTAT,Mon Jun 27 16:10:21 EDT 2022,,,,GGACAATGGTTTGCTGATATATGGAATGGAGCAGTTGACGGAGCGAAAGGTATCTGGCAAGGTTTAGTTGATTGGTTC,P008FL3BP20_S40_L001_R1_001,urn:local:.:1kija-ezqo2pv
341	M00212:125:000000000-JJPTF:1:1103:7675:18470 1:N:0:AGGCAGAA+GCGTAAGA (reversed): TTAG------------TGGCGATTTTTTTT-ATGCCAACGGC-GG-TTTTT---GCAG-CG-AA-GGG-C	0	1	0	0	0	0	0	M00212:125:000000000-JJPTF:1:1103:5797:11406 2:N:0:AGGCAGAA+CTCTCTAT: TT-AGCAGGGG-CTTTAGTGGCGCTTTTTTTT---ATGCCAACGGCG-G-T-TT-TT-GGAG-C-G--A-AGGGG	1	0	0	0	0	0	0										M00212:125:000000000-JJPTF:1:1102:11017:4412 1:N:0:AGGCAGAA+GCGTAAGA,Mon Jun 27 16:07:31 EDT 2022,,,,AAACTAAATGAGCGGAGTAATTACACTAAATTAGAGCTTACGACAAATAACAAATTAACTTTCAAGCAAGAATCTCTAGTAATTACTTGACGGGGGGAAAAAACTTAATGTTTGACAAATACAAAAAGAAATGATAAGATATAAATATAATAAAGGAGAAACAAAAAATGAAAAATAAATGTGCTAAGTGTCAGCAAATTAGAAAAGCAAGTGGTGTAAGT,P008FL3BP10_S33_L001_R1_001,urn:local:.:1cw4s-ezqnply	M00212:125:000000000-JJPTF:1:1102:11945:3110 1:N:0:AGGCAGAA+CTCTCTAT,Mon Jun 27 16:10:21 EDT 2022,,,,ATTCCATATATCAGCAAACCATTGTCCGATACCGCTAAAGAACGAAACTATTCCGTCCCATGCACTCTTCAAGAAGTCTACAAAACTAGCCCATGCTTTTTTACCTGTTTCTGTTTGAGTAAAGAAGTAAACTAGACCAGCAACGACAGCGGCGATTGCTATTCCAAGAAGTACAAATGGGTTGACAGCCATTAT,P008FL3BP20_S40_L001_R1_001,urn:local:.:1kijb-ezqo2pv
342	M00212:125:000000000-JJPTF:1:1105:7641:22990 2:N:0:AGGCAGAA+GCGTAAGA (reversed): TTAG------------TGGCGATTTTTTTT-ATGCCAACGGC-GG-TTTTT---GCAG-CG-AA-GGG-C	0	1	0	0	0	0	0	M00212:125:000000000-JJPTF:1:1106:13014:18480 1:N:0:AGGCAGAA+CTCTCTAT: TT-AGCAGGGG-CTTTAGTGGCGCTTTTTTTT---ATGCCAACGGCG-G-T-TT-TT-GCAG-C-G--A-AGGGC	1	0	0	0	0	0	0										M00212:125:000000000-JJPTF:1:1102:8485:4413 1:N:0:AGGCAGAA+GCGTAAGA,Mon Jun 27 16:07:31 EDT 2022,,,,CCTTTTTCATCTACCATATCATAGCCTAACATTAACTCATACCACCATCGCTGTGTAGGCAATAGCTCAATTTTCATTAGGTTTCCAGTAGTCAGGTAGAAGTTGTCTTGTAT,P008FL3BP10_S33_L001_R1_001,urn:local:.:1cw4t-ezqnply	M00212:125:000000000-JJPTF:1:1102:12691:3112 1:N:0:AGGCAGAA+CTCTCTAT,Mon Jun 27 16:10:21 EDT 2022,,,,CTTATGCTAGATATCAAAATACTGGGCAATTATCAGGAAACTTAAAACAAGTTAAAAAAGGCGATAAAATAGTCGTTAATGCAGGTACTAGGGCTAATTACACTAGCGGTTATCATGGCATGTACTTCTTAGTTGAAAAAAAGGGTATGCAAGACGTTAAAAC,P008FL3BP20_S40_L001_R1_001,urn:local:.:1kijc-ezqo2pv
343	M00212:125:000000000-JJPTF:1:1109:16247:6312 2:N:0:AGGCAGAA+GCGTAAGA (reversed): TTAG------------TGGCGCTTTTTTTT-ATGCCAACGGC-GG-TTTTT---GCAG-CG-GA-GGG-C	0	0	1	0	0	0	0	M00212:125:000000000-JJPTF:1:1108:8510:24534 2:N:0:AGGCAGAA+CTCTCTAT (reversed): TT-AG-------------TGGCGATTTTTTTT---ATGCCAACGGCG-G-T-TT-TT-GCAG-C-G--G-AGGGC	0	0	0	1	0	0	0										M00212:125:000000000-JJPTF:1:1102:8380:4415 1:N:0:AGGCAGAA+GCGTAAGA,Mon Jun 27 16:07:31 EDT 2022,,,,GATTAACTTCAAACGTGTAATTCTTCTAAGCATTGGTTCAAAGTCTTTACTATAAAGTATATCTC,P008FL3BP10_S33_L001_R1_001,urn:local:.:1cw4u-ezqnply	M00212:125:000000000-JJPTF:1:1102:14092:3118 1:N:0:AGGCAGAA+CTCTCTAT,Mon Jun 27 16:10:21 EDT 2022,,,,AGTTAAAAAAGGTGCTACCTTACTTCAAGGAGAAATGGTATTTATTCAAACAGACCAAGCACTTAAAGAAGACATTCTTGGTCAACAAAGAACAGCAAATGGC,P008FL3BP20_S40_L001_R1_001,urn:local:.:1kijd-ezqo2pv
344	M00212:125:000000000-JJPTF:1:1101:15718:9959 2:N:0:AGGCAGAA+GCGTAAGA: TTAGCAGGGGCTTTAGTGGCGCTTTTTTTT-ATGCCAACGGC-GG-TTTTT---TCGG-CG-AA-GGG-G	1	0	0	0	0	0	0	M00212:125:000000000-JJPTF:1:1113:21664:22014 2:N:0:AGGCAGAA+CTCTCTAT (reversed): TT-AG-------------TGGAGATTTTTTTT---ATGCCAACGGCG-G-T-TT-TT-GCAG-C-G--G-AGGGC	0	0	0	1	0	0	0										M00212:125:000000000-JJPTF:1:1102:7964:4417 1:N:0:AGGCAGAA+GCGTAAGA,Mon Jun 27 16:07:31 EDT 2022,,,,ATATTATGACGGTTACGCATAACTCCTAAGAACGAACCGTTAGCCCTAATCAATGAGATATTACCTTTAGACTTGAACGTGATAATAGGTTCTTCAATATAAATAAAATAATCAAATAAGTTATAA,P008FL3BP10_S33_L001_R1_001,urn:local:.:1cw4v-ezqnply	M00212:125:000000000-JJPTF:1:1102:21072:3121 1:N:0:AGGCAGAA+CTCTCTAT,Mon Jun 27 16:10:21 EDT 2022,,,,GGCTTTAGCAGGGGTTTTAGTGGCGCTTTTTTTTATGCCAACGGCGGTTTTTGCAGCGGGGGGCGACCAAGGGGTTGACTGGGGGAGCTACCAGGGCTGTTTCTTATAAACATCTCCGAGCCCACGAGACAGGCAGAAAAATCGGATGGCGGCTTCTGCTTGGAAAAAAAAAAAAAAATAACATCGTATAACGCTTTCCGGCTGAGGCTAACAGTGATGACAGTCCCAGCTACTGTGACTTGAACAATGAT,P008FL3BP20_S40_L001_R1_001,urn:local:.:1kije-…
345	M00212:125:000000000-JJPTF:1:1112:16230:6173 2:N:0:AGGCAGAA+GCGTAAGA (reversed): TTAGCAGGGGCTTTAGTGGCGCTTTTTTTT-ATGCCAACGGC-GG-TTTTT---GCAG-CG-AA-GGG-C	1	0	0	0	0	0	0	M00212:125:000000000-JJPTF:1:1111:19870:26938 2:N:0:AGGCAGAA+CTCTCTAT (reversed): TT-AG-------------TGGCGATTTTTTTT---ATGCCAACGGCG-G-T-TT-TT-GCAG-C-G--A-AGGGC	0	1	0	0	0	0	0										M00212:125:000000000-JJPTF:1:1102:24196:4418 1:N:0:AGGCAGAA+GCGTAAGA,Mon Jun 27 16:07:31 EDT 2022,,,,TACAGTAGGTTTAACAGCCTTTGAACCTGTATAGACAATAATTTCATCTACTCCAACTTCAGAAGCAATTTCAGTATCATCATTTTTAATGCGAACGTTAGCATTTGCAGTTGCTTGACGTAACTCATCTAACAAGGCTTTACGGTCTTCTGTTTTAACAATCAAATAACGACGTCCAGCAGTAGGGCGAACAAAGTCAACCGCTTCTTCAATAGCGTCAGCAAATGGAGTTTTGCCAGCTGATTTGGCTT,P008FL3BP10_S33_L001_R1_001,urn:local:.:1cw4w-…	M00212:125:000000000-JJPTF:1:1102:20863:3124 1:N:0:AGGCAGAA+CTCTCTAT,Mon Jun 27 16:10:21 EDT 2022,,,,GCTAGAATGTACTTCGAGAGAAATGGCTTTCCAGAAGATAACAGGCGAGTTTATCAAAGCGGTAAGCGAAAAGGTCAAAAAGTTGGCTGGTCTGATAAAGAGGAAAAGCAACAGAAAGAAGATATTAGAGAGTTCATTTATGAAAAGCAACTTCAAAAGTTTAAGGGCAGAAGAAAAAGCAAGTAAACATTATGCTAGAGGCGTTAGAAAGCTATCTAAAGAGCTCGAAGAGATGAACGAAACAAAGAATA,P008FL3BP20_S40_L001_R1_001,urn:local:.:1kijf-…
346	M00212:125:000000000-JJPTF:1:1104:19192:13510 2:N:0:AGGCAGAA+GCGTAAGA (reversed): TTAGCAGGGGCTTTAGTGGCGCTTTTTTTT-ATGCCAACGGC-GG-TTTTT---GCAG-CG-AA-GGG-C	1	0	0	0	0	0	0	M00212:125:000000000-JJPTF:1:1102:12076:3754 1:N:0:AGGCAGAA+CTCTCTAT: TT-AGCAGGGG-CTTTAGTGGCGCTTTTTTTT---ATGCCAACGGCG-G-T-TT-TT-GCAG-C-G--A-AGGGC	1	0	0	0	0	0	0										M00212:125:000000000-JJPTF:1:1102:11741:4433 1:N:0:AGGCAGAA+GCGTAAGA,Mon Jun 27 16:07:31 EDT 2022,,,,GCTTGTAAACAGCGTGGTTGTCAATGAAATAAGACTAAAAAACTTTGTGAACCTTGTGAAATTTAAAAAAGGGCATGCTATAATAT,P008FL3BP10_S33_L001_R1_001,urn:local:.:1cw4x-ezqnply	M00212:125:000000000-JJPTF:1:1102:14178:3126 1:N:0:AGGCAGAA+CTCTCTAT,Mon Jun 27 16:10:21 EDT 2022,,,,ACTAAATAGAGCTGAAGAACTTGGATATCCTAACATGGAACTACTTAAAGCAAAGACAAAAAAAGAAATCTTTGATATCATGACAATTTGGAAAGCAACAGAGGGAAAATAAAAAATGGCAATCATTACAGTTACAGCACAAGCGAACGAAAAAAATACACGAACAGCAAGCACAGCAAAAGG,P008FL3BP20_S40_L001_R1_001,urn:local:.:1kijg-ezqo2pw
347	M00212:125:000000000-JJPTF:1:1102:8430:20728 1:N:0:AGGCAGAA+GCGTAAGA (reversed): TTAGCAGGGGCTTTAGTGGCGCTTTTTTTT-ATGCCAACGGC-GG-TTTTT---GCAG-CG-AA-GGG-C	1	0	0	0	0	0	0	M00212:125:000000000-JJPTF:1:1114:14049:19491 1:N:0:AGGCAGAA+CTCTCTAT: TT-AGCAGGGG-CTTTAGTGGCGCTTTTTTTT---ATGCCAACGGCG-G-T-TT-TT-GTAG-C-G--A-AGGGC	1	0	0	0	0	0	0										M00212:125:000000000-JJPTF:1:1102:19034:4434 1:N:0:AGGCAGAA+GCGTAAGA,Mon Jun 27 16:07:31 EDT 2022,,,,GGCTCTTAGCGTTTATAACTCCAGTTCCGTTAGTTGTTCTAATATCTATCACAACTTTAAGTACACCTGAATTA,P008FL3BP10_S33_L001_R1_001,urn:local:.:1cw4y-ezqnply	M00212:125:000000000-JJPTF:1:1102:13760:3127 1:N:0:AGGCAGAA+CTCTCTAT,Mon Jun 27 16:10:21 EDT 2022,,,,GGTTAAATTAACGCAAGAACAAGCTGATTATCTTAAAACCTTTGTCTGTAATGATAG,P008FL3BP20_S40_L001_R1_001,urn:local:.:1kijh-ezqo2pw
348	M00212:125:000000000-JJPTF:1:2106:26295:16797 1:N:0:AGGCAGAA+GCGTAAGA (reversed): TTAGCAGGGGCTTTAGTGGCGCTTTTTTTT-ATGCCAACGGC-GG-TTTTT---GCAG-CG-AA-GGG-C	1	0	0	0	0	0	0	M00212:125:000000000-JJPTF:1:2107:22816:13308 1:N:0:AGGCAGAA+CTCTCTAT: TT-AGCAGGGG-CTTTAGTGGCGCTTTTTTTT---ATGCCAACGGCG-G-T-TT-TT-GTAG-C-G--G-AAGGG	0	0	0	0	0	1	0										M00212:125:000000000-JJPTF:1:1102:12961:4438 1:N:0:AGGCAGAA+GCGTAAGA,Mon Jun 27 16:07:31 EDT 2022,,,,GGTTACTATTATCAAGTTGTTTTATCTGTTAAAGATGTTGACGATGAACTTGTCGGACTTGTCGGAAATATTTTACAAAACGGTTGGAATATGACAAACTGGTCAGAGAATAGCCACTTGTACAATTATACTGGTACTGTTTATTTGCCTTGTGGTGCAGGTGGTCAAGCATGGCAATAAAT,P008FL3BP10_S33_L001_R1_001,urn:local:.:1cw4z-ezqnply	M00212:125:000000000-JJPTF:1:1102:14691:3130 1:N:0:AGGCAGAA+CTCTCTAT,Mon Jun 27 16:10:21 EDT 2022,,,,GGCTAGACACGTATTTGACCAAGTTAGGAATCAAACGGAAGCAAGTGATACATTAAGAGTGTACAATGAAAACAAGATTTTCAAGAGTACAAAACAAGGGCTAGAGTTTACTTCTTTTAAAACGACTTTCAAAAAGCAAACAAATGATACTTTGCGAGCGCAAGGTGGTAACAGTTCACTCAATATATTTGATGAAGTTCATACATATGGAGAAGATATAACAGAATCAGTTAATAAAGGTTCACGTCAAA,P008FL3BP20_S40_L001_R1_001,urn:local:.:1kiji-…
349	M00212:125:000000000-JJPTF:1:1107:18944:12349 1:N:0:AGGCAGAA+GCGTAAGA (reversed): TTAGCAGGGGCTTTAGTGGCGCTTTTTTTT-ATGCCAACGGC-GG-TTTTT---GCAG-CG-AA-GGG--	1	0	0	0	0	0	0	M00212:125:000000000-JJPTF:1:2104:16362:25346 2:N:0:AGGCAGAA+CTCTCTAT (reversed): TT-AGCAGGGG-CTTTAGTGGCGCTTTTTTTT---ATGCCAACGGCG-G-T-TT-TT-GCAG-C-G--A-AGGGC	1	0	0	0	0	0	0										M00212:125:000000000-JJPTF:1:1102:13249:4460 1:N:0:AGGCAGAA+GCGTAAGA,Mon Jun 27 16:07:31 EDT 2022,,,,TTTTTATCCAGTTCATATTGGATCACTGCTATTTGTTTTATTGCTGATTCTAATACTTCTACTTTTTTAATCAAAAATTCTTTATCTTCCATTTATTCTCCTATCTAT,P008FL3BP10_S33_L001_R1_001,urn:local:.:1cw50-ezqnply	M00212:125:000000000-JJPTF:1:1102:14819:3132 1:N:0:AGGCAGAA+CTCTCTAT,Mon Jun 27 16:10:21 EDT 2022,,,,AAAGTAGGTATATCCTCTTTAAAATATGCTCAATTACAAAAGAAAACCACCAATTAAGGTGGTCTTTTTTTATTCTAGTAATTCAAAGTTTGACCCGGATAGATAAGATTTGGGTTGGCCAAACCGTTTCGCTGTGCAAGAGCCTGGTATGTCGTGCCTAACTTGGTGGCTATAGAAC,P008FL3BP20_S40_L001_R1_001,urn:local:.:1kijj-ezqo2pw
350	M00212:125:000000000-JJPTF:1:2104:5798:5557 1:N:0:AGGCAGAA+GCGTAAGA (reversed): TTAGCAGGGGCTTTAGTGGCGCTTTTTTTT-ATGCCAACGGC-GG-TTTTT---GCAG-CG-AA-GGG-C	1	0	0	0	0	0	0	M00212:125:000000000-JJPTF:1:2105:14765:19306 1:N:0:AGGCAGAA+CTCTCTAT: TT-AGCAGGGG-CTTTAGTGGCGCTTTTTTTT---ATGCCAACGGCG-G-T-TT-TT-GCAG-C-G--A-AGGGC	1	0	0	0	0	0	0										M00212:125:000000000-JJPTF:1:1102:20161:4461 1:N:0:AGGCAGAA+GCGTAAGA,Mon Jun 27 16:07:31 EDT 2022,,,,ATTACAGATAATGCAAAGCGTGCATGGGCAGGTATCTAA,P008FL3BP10_S33_L001_R1_001,urn:local:.:1cw51-ezqnply	M00212:125:000000000-JJPTF:1:1102:11061:3136 1:N:0:AGGCAGAA+CTCTCTAT,Mon Jun 27 16:10:21 EDT 2022,,,,TTCTTAGACTTAGCTAAAGAGCAAGGAAAGGTAACAGAAAATGAGTGAAAAATATTACGTAGTTAAACTTAGCAAAGAAGTAAAAATTGATTTTGGAGGGCTAGATTATATAATAGCTTTTGGTTATGAAAAAATAGAAGAAGATATGTACAGACACGGACACACAC,P008FL3BP20_S40_L001_R1_001,urn:local:.:1kijk-ezqo2pw
351	M00212:125:000000000-JJPTF:1:1102:26827:19985 2:N:0:AGGCAGAA+GCGTAAGA (reversed): TTAGCAGGGGCTTTAGTGGCGCTTTTTTTT-ATGCCAACGGC-GG-TTTTT---GCAG-CG-AA-GGG-C	1	0	0	0	0	0	0	M00212:125:000000000-JJPTF:1:2111:27003:22002 1:N:0:AGGCAGGA+CTCTCTAT: TT-AG-------------TTGCGCTTTTTTTT---ATGCCAACGACG-G-T-TT-TT-GCAT-C-G--A-AGTGC	0	0	0	0	0	0	0										M00212:125:000000000-JJPTF:1:1102:17424:4464 1:N:0:AGGCAGAA+GCGTAAGA,Mon Jun 27 16:07:31 EDT 2022,,,,CAGCGATAGCCCAGGGCAAACGTGCGCATACTTATATATGGTACGACACGTTCGGCAGCATGGATATTGCAAAAATTACAATGGATTATTTCCTTCCACGTATACAAACCCCAAAGAATAGCATAGTGGCCCTTGATTTCGAACACGGTGCATCTCCTGACATCAACGCCAATACTGAGACGATCCTTTACGGGATGAGAAG,P008FL3BP10_S33_L001_R1_001,urn:local:.:1cw52-ezqnply	M00212:125:000000000-JJPTF:1:1102:11098:3136 1:N:0:AGGCAGAA+CTCTCTAT,Mon Jun 27 16:10:21 EDT 2022,,,,CAATTATATCAACAAGAGTTTAAAACGCAAGAGAAAGCAAAATATGAGCATATAAGGCAAGCTAAGGAGAAAGCACTTGAAGAACAACGAATTAGTGAAGAAAATAAACGAAGAGTTGAAGCTGAAAAACGAGCCGAAGCTGACAGAATCGCAAGAGAACATGATAAGGC,P008FL3BP20_S40_L001_R1_001,urn:local:.:1kijl-ezqo2pw
352	M00212:125:000000000-JJPTF:1:2111:5163:16160 2:N:0:AGGCAGAA+GCGTAAGA (reversed): TTAGCAGGGGCTTTAGTGGCGCTTTTTTTT-ATGCCAACGGC-GG-TTTTT---GCAG-CG-AA-GGG-C	1	0	0	0	0	0	0	M00212:125:000000000-JJPTF:1:2106:14761:28299 1:N:0:AGGCAGAA+CTCTCTAT: TT-AG-------------TGGCGATTTTTTTT---ATGCCAACGGCG-G-T-TT-TT-GCAG-A-G--G-GGGGG	0	0	0	1	0	0	0										M00212:125:000000000-JJPTF:1:1102:22960:4468 1:N:0:AGGCAGAA+GCGTAAGA,Mon Jun 27 16:07:31 EDT 2022,,,,CATTGTACACTCTTAATGTATCACTTGCTTCCGTTTGATTCCTAACTTGGTCAAATACGTGTCTAGCCTGTGTATTATCATATGCAATAACTAAGCTCTCTCCACCATATTGTCCGCCTAAAATCATCCAGTTAAGCACGCGCGTAGCCATTAAACTTGACTTACCAGAACCACGTCCTAGGTT,P008FL3BP10_S33_L001_R1_001,urn:local:.:1cw53-ezqnply	M00212:125:000000000-JJPTF:1:1102:13418:3137 1:N:0:AGGCAGAA+CTCTCTAT,Mon Jun 27 16:10:21 EDT 2022,,,,GCCTTGTACAATTCCGCTGAACCAATCAACTAAACCTTGCCAGATACCTTTCGCTCCGTCAACTGCTCCATTCCATATATC,P008FL3BP20_S40_L001_R1_001,urn:local:.:1kijm-ezqo2pw
353	M00212:125:000000000-JJPTF:1:1110:20773:3978 2:N:0:AGGCAGAA+GCGTAAGA (reversed): TTAG------------TGGCGATTTTTTTT-ATGCCAACGGC-GG-TTTTT---GCAG-CG-AA-GGG-C	0	1	0	0	0	0	0	M00212:125:000000000-JJPTF:1:2108:13890:14013 2:N:0:AGGCAGAA+CTCTCTAT (reversed): TT-AG-------------TGGCGCTTTTTTTT---ATGCCAACGGCG-G-T-TT-TT-GCAG-C-G--G-AGGGC	0	0	1	0	0	0	0										M00212:125:000000000-JJPTF:1:1102:19711:4471 1:N:0:AGGCAGAA+GCGTAAGA,Mon Jun 27 16:07:31 EDT 2022,,,,GTATCCGTATAACCATTGTCTGTTATTCCAGTAAGGTCCACGTTCCCGTCAAGTCCGCCGGCTATGTAAGTAGAGGTGAATTGCCATATCGCGATCCCGTCCATAGACGGGAAGTAGGCGTAAAGTGGTTCAGGGGTGACTTCATAGCTTGGATACGCAGCAATCCAAAGGCTATTTGGGAACTCTTTGATAATCTTTTGGTAGTCCACATAC,P008FL3BP10_S33_L001_R1_001,urn:local:.:1cw54-ezqnply	M00212:125:000000000-JJPTF:1:1102:18156:3143 1:N:0:AGGCAGAA+CTCTCTAT,Mon Jun 27 16:10:21 EDT 2022,,,,ATTTTTTATATTTTACATGATTAAATTCGACTTTTGTTATTTCATTAGCGATTTTATTATGAATGTTAGTCACAAAGGCACTTGTATATTCTACCGCTTCGTTTTGCCACGCTGTGACTCTTTGAGTATCATTGTTTAGTTTTCCACGTGAAAATGATACCACTTTTCCGAATAAGTTCAATTTTTCCCCTTTCTACCATAAACTTACACC,P008FL3BP20_S40_L001_R1_001,urn:local:.:1kijn-ezqo2pw
354	M00212:125:000000000-JJPTF:1:1101:24604:13333 1:N:0:AGGCAGAA+GCGTAAGA: TTAGCAGGGGCTTTAGTGGCGCTTTTTTTT-ATGCCAACGGC-GG-TTTTT---GCAC-CG-GA-AGG-C	1	0	0	0	0	1	0	M00212:125:000000000-JJPTF:1:2105:14765:19306 2:N:0:AGGCAGAA+CTCTCTAT (reversed): TT-AGCAGGGG-CTTTAGTGGCGCTTTTTTTT---ATGCCAACGGCG-G-T-TT-TT-GCAG-C-G--A-AGGGC	1	0	0	0	0	0	0										M00212:125:000000000-JJPTF:1:1102:8305:4485 1:N:0:AGGCAGAA+GCGTAAGA,Mon Jun 27 16:07:31 EDT 2022,,,,AACGAAATGTGTTCAATACCTTATTAAAGGGCGTAAGCGTGATAAAGTTACAGGGGAATTTGTTGACGGTTATCGCGTAGTTGTTTATCCTCATTTGACACCAACAGCAGAAGCAACAAAAGAATCAGAAACAGATTCAGTTGACGGTGTAGACC,P008FL3BP10_S33_L001_R1_001,urn:local:.:1cw55-ezqnply	M00212:125:000000000-JJPTF:1:1102:11636:3144 1:N:0:AGGCAGAA+CTCTCTAT,Mon Jun 27 16:10:21 EDT 2022,,,,CATCAGCAGGATAACTGTTCGTTTCCGCTTGGTCTTCCATTGAACCA,P008FL3BP20_S40_L001_R1_001,urn:local:.:1kijo-ezqo2pw
355	M00212:125:000000000-JJPTF:1:2108:20272:2987 2:N:0:AGGCAGAA+GCGTAAGA: TTAG------------TGGCGATTTTTTTT-ATGCCAACGGC-GG-GTTTT---GGAG-CG-GG-GGG-G	0	0	0	1	0	0	0	M00212:125:000000000-JJPTF:1:1107:6699:17328 1:N:0:AGGCAGAA+CTCTCTAT (reversed): TT-AGCAGGGG-CTTTAGTGGCGCTTTTTTTT---ATGCCAACGGCG-G-T-TT-TT-GCAG-C-G--A-AGGGC	1	0	0	0	0	0	0										M00212:125:000000000-JJPTF:1:1102:22719:4487 1:N:0:AGGCAGAA+GCGTAAGA,Mon Jun 27 16:07:31 EDT 2022,,,,TCTTTCAGAAGCTCCGTGTCAAGCAATTTTTGGGCCTTCTCTGCACGTTTAGCAAGTCGTTCGTTAG,P008FL3BP10_S33_L001_R1_001,urn:local:.:1cw56-ezqnply	M00212:125:000000000-JJPTF:1:1102:17795:3149 1:N:0:AGGCAGAA+CTCTCTAT,Mon Jun 27 16:10:21 EDT 2022,,,,GATAATGAAGATACTGACAGAGAGTTAAACAAAAGGCTTAGAAATAAAGATAATGCACCAGAAGACTTACATTTTTTGACAGGTGGAGAGTTTATGATTGATGATTCCAACCACATGAATTTGTTATATGAATACATTAAAGAAAATGATATAAAAT,P008FL3BP20_S40_L001_R1_001,urn:local:.:1kijp-ezqo2pw
356	M00212:125:000000000-JJPTF:1:2106:9718:15548 2:N:0:AGGCAGAA+GCGTAAGA (reversed): TTAGCAGGGGCTTTAGTGGCGCTTTTTTTT-ATGCCAACGGC-GG-TTTTT---GCAG-CG-AA-GGG-C	1	0	0	0	0	0	0	M00212:125:000000000-JJPTF:1:1103:17960:16218 1:N:0:AGGCAGAA+CTCTCTAT (reversed): TT-AGCAGGGG-CTTTAGTGGCGCTTTTTTTT---ATGCCAACGGCG-G-T-TT-TT-GCAG-C-G--A-AGGGC	1	0	0	0	0	0	0										M00212:125:000000000-JJPTF:1:1102:10151:4489 1:N:0:AGGCAGAA+GCGTAAGA,Mon Jun 27 16:07:31 EDT 2022,,,,GATTCATACTTTAGTATCTATTATTTGGTTTGCTGTAACTGTATTTATTCCACCATTATTTATAATAACAATTATTTTATTAGTGGTTTATGTGAGTTTTCGCTTGACAATTAAAAAGAAATAG,P008FL3BP10_S33_L001_R1_001,urn:local:.:1cw57-ezqnplz	M00212:125:000000000-JJPTF:1:1102:12542:3149 1:N:0:AGGCAGAA+CTCTCTAT,Mon Jun 27 16:10:21 EDT 2022,,,,TTATAAATGGACACAAGAAGAAATTGATAAACATGAAGTAGCTAAACATTTACAACACTTTAAAAAGAAAGTAGAAGAATGAAAGTAAAAGAATTAATCAAAGAGCTAGAAAAGTTTGACGAAGAAATGGAAGTTAAACTAGTAAAAAGAGATAACATGGGAGATTTTTTAGCAAAATTACGATCAATTAAAGAAAACAAAGGTTTAATTGAATTAAATTAAACAGAACGAAAGTTTATGCTTGACAGTGT,P008FL3BP20_S40_L001_R1_001,urn:local:.:1kijq-…
357	M00212:125:000000000-JJPTF:1:2105:9764:27342 2:N:0:AGGCAGAA+GCGTAAGA (reversed): TTAG------------TGGCGCTTTTTTTT-ATGCCAACGGC-GG-TTTTT---GCAG-CG-GA-GGG-C	0	0	0	0	0	0	0	M00212:125:000000000-JJPTF:1:1101:8120:22990 2:N:0:AGGCAGAA+CTCTCTAT: TT-AGCAGGGG-CTTTAGTGGCGCTTTTTTTT---ATGCCAACGGCG-G-T-TT-TT-TCTG-C-G--A-AGGGG	1	0	0	0	0	0	0										M00212:125:000000000-JJPTF:1:1102:20953:4497 1:N:0:AGGCAGAA+GCGTAAGA,Mon Jun 27 16:07:31 EDT 2022,,,,AAATGGAGATATACTTTATAGTAAAGACTTTGAACCAATGCTTAGAAGAATTACACGTTTGAAGTTACTCTTTCAAGATGTAAC,P008FL3BP10_S33_L001_R1_001,urn:local:.:1cw58-ezqnplz	M00212:125:000000000-JJPTF:1:1102:21482:3151 1:N:0:AGGCAGAA+CTCTCTAT,Mon Jun 27 16:10:21 EDT 2022,,,,GTATTTGACCAAGTTAGGAATCAAACGGAAGCAAGTGATACATTAAGAGTGTAC,P008FL3BP20_S40_L001_R1_001,urn:local:.:1kijr-ezqo2pw
358	M00212:125:000000000-JJPTF:1:1110:27067:8013 1:N:0:AGGCAGAA+GCGTAAGA (reversed): TTAG------------TGGCGCTTTTTTTT-ATGCCAACGGC-GG-TTTTT---GCAG-CG-AA-GGG-C	0	0	0	0	0	0	0	M00212:125:000000000-JJPTF:1:1108:24328:4688 2:N:0:AGGCAGAA+CTCTCTAT: TT-AGCAGGGG-CTTTAGTGGCGCTTTTTTTT---ATGCCAACGGCG-G-G-CT-CT-GGTG-C-G--T-AAGGC	1	0	0	0	0	0	0										M00212:125:000000000-JJPTF:1:1102:15585:4497 1:N:0:AGGCAGAA+GCGTAAGA,Mon Jun 27 16:07:31 EDT 2022,,,,GCTATGCTCGGACTGATGAACAGCATAATAATAAATAATAATATAATCATTTGTTTCTCCCTTATCTTATAGCAGTAGTAGGAATCGAACCCACGTTTACCATTAGACTATACCGCTAACTATGACTACCTCATCTTGTTATTCCTAACTATCAGCAGCTGGTATCTCATTAGATACTATCTTAGTAT,P008FL3BP10_S33_L001_R1_001,urn:local:.:1cw59-ezqnplz	M00212:125:000000000-JJPTF:1:1102:13055:3156 1:N:0:AGGCAGAA+CTCTCTAT,Mon Jun 27 16:10:21 EDT 2022,,,,GCGTCAGATATCCAGCCCCTTAAGCCATTACCAACAGCACTAATG,P008FL3BP20_S40_L001_R1_001,urn:local:.:1kijs-ezqo2pw
359	M00212:125:000000000-JJPTF:1:1108:8787:18475 1:N:0:AGGCAGAA+GCGTAAGA: TTAGCAGGGGCTTTAGTGGCGCTTTTTTTT-ATGCCAACGGC-GG-TTTTT---GCAG-CG-AA-GGG-C	1	0	0	0	0	0	0	M00212:125:000000000-JJPTF:1:1114:15500:19635 2:N:0:AGGCAGAA+CTCTCTAT: TT-AGCAGGGG-CTTTAGTGGCGCTTTTTTTT---ATGCCAACGGCG-G-T-TT-TT-GCAG-C-G--G-AGGGG	0	0	0	0	0	1	0										M00212:125:000000000-JJPTF:1:1102:16347:4508 1:N:0:AGGCAGAA+GCGTAAGA,Mon Jun 27 16:07:31 EDT 2022,,,,TCATTGTTTAGTTTTCCACGTGAAAATGATACCACTTTTCCGAATAAGTTCAATTTTTCCCCTTTCTACCATAAACTTACACCTTTCCCACGTTTATACTCGCTTGTCTTC,P008FL3BP10_S33_L001_R1_001,urn:local:.:1cw5a-ezqnplz	M00212:125:000000000-JJPTF:1:1102:11565:3157 1:N:0:AGGCAGAA+CTCTCTAT,Mon Jun 27 16:10:21 EDT 2022,,,,ACTGCACTCCATATTGACTGAACTACTCCCCAAGCACTAGAAGCAAAACTACCGATTGCGCTGAAAACGCTAGATACAACTCCACTTACAGCATTAAAT,P008FL3BP20_S40_L001_R1_001,urn:local:.:1kijt-ezqo2pw
360	M00212:125:000000000-JJPTF:1:1109:11372:26284 1:N:0:AGGCAGAA+GCGTAAGA (reversed): TTAGCAGGGGCTTTAGTGGCGCTTTTTTTT-ATGCCAACGGC-GG-TTTTT---GCAG-CG-AA-GGG-C	1	0	0	0	0	0	0	M00212:125:000000000-JJPTF:1:2102:12275:14926 2:N:0:AGGCAGAA+CTCTCTAT: TT-AGCAGGGG-CTTTAGTGGCGCTTTTTTTT---ATGCCAACGGCG-G-T-TT-TT-GCAG-C-G--G-AGGGG	0	0	0	0	0	1	0										M00212:125:000000000-JJPTF:1:1102:7295:4511 1:N:0:AGGCAGAA+GCGTAAGA,Mon Jun 27 16:07:31 EDT 2022,,,,TAATGATTCCGTTGATAACTTTCATAGCAACGAAAGCACCAGCTAAAGCAACTAAAGCTACTTTTATAGCATCCATTGCTTCCTTGCTTTTACTAATTTTACCAATGAAGTCAGCAATTTTTTTCGTGATATCAGCGAACTTATTAGCAAGTGAAGATATTGTGT,P008FL3BP10_S33_L001_R1_001,urn:local:.:1cw5b-ezqnplz	M00212:125:000000000-JJPTF:1:1102:12709:3158 1:N:0:AGGCAGAA+CTCTCTAT,Mon Jun 27 16:10:21 EDT 2022,,,,CAGCAAACCATTGTCCGATACCGCTAAAGAACGAAACTATTCCGTCCCATGCACTCTTCAAGAAGTCTACAAAACTAGCCCATGCTTTTTTACCTGTTTCTGTTTGAGTAAAGAAGTAAACTAGACCAGCAACGACAGCGGTGATTGCTATTCCAAGAAGTACAAATGGGTTGACAGCCATTATAG,P008FL3BP20_S40_L001_R1_001,urn:local:.:1kiju-ezqo2pw
361	M00212:125:000000000-JJPTF:1:1108:22869:24367 1:N:0:AGGCAGAA+GCGTAAGA (reversed): TTAG------------TGGCGCTTTTTTTT-ATGCCAACGGC-GG-TTTTT---GCAG-CG-AA-GGG-C	0	0	0	0	0	0	0	M00212:125:000000000-JJPTF:1:2101:12000:6158 2:N:0:AGGCAGAA+CTCTCTAT: TT-AGCAGGGG-CTTTAGTGGCGCTTTTTTTT---ATGCCAACGGCG-G-T-TT-TT-GGGG-C-G--G-AGGGG	0	0	0	0	0	1	0										M00212:125:000000000-JJPTF:1:1102:13723:4517 1:N:0:AGGCAGAA+GCGTAAGA,Mon Jun 27 16:07:31 EDT 2022,,,,ACAGAAGTCATTGAGCATTATAACTTATTTGATTATTTTATTTATATTGAAGAACCTATTATCACGTTCAAGTCTAAAGGTAATATCTCATTGATTAGGGCTAACGGTTCGTTCTTAGGAGTTATGCGTAACCGTCATAATAT,P008FL3BP10_S33_L001_R1_001,urn:local:.:1cw5c-ezqnplz	M00212:125:000000000-JJPTF:1:1102:12601:3159 1:N:0:AGGCAGAA+CTCTCTAT,Mon Jun 27 16:10:21 EDT 2022,,,,CTTCTAGTTAAATCGCGGTCAAGCGTGAAACAAAAGCCCTAAGGGGCTAATTTCTTTTTTAATATAATTTATTTATTTTCTCCTAAGTCAAAGTGTATAGTCGGTTGACTATTCCAAGT,P008FL3BP20_S40_L001_R1_001,urn:local:.:1kijv-ezqo2pw
362	M00212:125:000000000-JJPTF:1:1112:22746:19910 2:N:0:AGGCAGAA+GCGTAAGA (reversed): TTAGCAGGGGCTTTAGTGGCGCTTTTTTTT-ATGACAACGGC-GG-TTTTT---GCAG-CG-AT-GGG-C	1	0	0	0	0	0	0	M00212:125:000000000-JJPTF:1:2104:16275:5230 2:N:0:AGGCAGAA+CTCTCTAT: TT-AGCAGGGG-CTTTAGTGGCGCTTTTTTTT---ATGCCAACGGCG-G-T-TT-TT-TCAG-C-G--G-AGGGC	0	0	0	0	0	1	0										M00212:125:000000000-JJPTF:1:1102:12388:4522 1:N:0:AGGCAGAA+GCGTAAGA,Mon Jun 27 16:07:31 EDT 2022,,,,ATTTAGAGTTATTAATCTCCTTTCAGCTAGTGATTCAAAAGATGTTATCATATTTCTTCTTCAATGAAACCTAAAGTTAGCAAGGCTTTATAT,P008FL3BP10_S33_L001_R1_001,urn:local:.:1cw5d-ezqnplz	M00212:125:000000000-JJPTF:1:1102:22017:3159 1:N:0:AGGCAGAA+CTCTCTAT,Mon Jun 27 16:10:21 EDT 2022,,,,AATGTAATTAAGCCACTTTCTACTTTTATAATTTCATTGAATTAGCATAATTAGCGCCTTTTTTCAATGTTGTTTTAACGTCTTGCATACCCTTTTTTT,P008FL3BP20_S40_L001_R1_001,urn:local:.:1kijw-ezqo2pw
363	M00212:125:000000000-JJPTF:1:2112:10335:18129 1:N:0:AGGCAGAA+GCGTAAGA (reversed): TTAGCAGGGGCTTTAGTGGCGCTTTTTTTT-ATGCCAACGGC-GG-TTTTT---GCAG-CG-AA-GGG-C	1	0	0	0	0	0	0	M00212:125:000000000-JJPTF:1:1107:6699:17328 2:N:0:AGGCAGAA+CTCTCTAT: TT-AGCAGGGG-CTTTAGTGGCGCTTTTTTTT---ATGCCAACGGCG-G-T-TT-TT-GCAG-C-G--G-AGGGC	0	0	0	0	0	1	0										M00212:125:000000000-JJPTF:1:1102:7094:4525 1:N:0:AGGCAGAA+GCGTAAGA,Mon Jun 27 16:07:31 EDT 2022,,,,ATATTGATTAACTCGTTAGTTGTAGGAAGCTCTGTTTTGTCGTCTAAGGCGTTTTGCAGTCCTCCGTTACAATCTACCCAAAGTATCAATAACTTGTCTGTAAAGCTCTCCATTTGCTCTGTAAAGTCATCAGGAATATATCCAGCGACAAAAGAATTTTGTAGGTCTGCAAAGTCTTTCAAATCTGTAATAAAGTCTGAACCAGTAAGTTCTAAGTATCTAATTGCATGTTTTAAAATCATTTAC,P008FL3BP10_S33_L001_R1_001,urn:local:.:1cw5e-ezqnplz	M00212:125:000000000-JJPTF:1:1102:9022:3162 1:N:0:AGGCAGAA+CTCTCTAT,Mon Jun 27 16:10:21 EDT 2022,,,,GATGTGGTGCATTCGGTGCTAAAAAGTACGAAGTTGACCATATTGTAGAAC,P008FL3BP20_S40_L001_R1_001,urn:local:.:1kijx-ezqo2pw
364	M00212:125:000000000-JJPTF:1:1103:19026:12250 1:N:0:AGGCAGAA+GCGTAAGA (reversed): TTAGCAGGGGCTTTAGTGGCGCTTTTTTTT-ATGCCAACGGC-GG-TTTTT---GCAG-CG-AA-GGG-C	1	0	0	0	0	0	0	M00212:125:000000000-JJPTF:1:2101:21387:12740 1:N:0:AGGCAGAA+CTCTCTAT (reversed): TT-AG-------------TGGCGCTTTTTTTT---ATGCCAACGGCG-G-T-TT-TT-GCAG-C-G--G-AGGGC	0	0	1	0	0	0	0										M00212:125:000000000-JJPTF:1:1102:13832:4531 1:N:0:AGGCAGAA+GCGTAAGA,Mon Jun 27 16:07:31 EDT 2022,,,,GACATGCAAGACCTTACAAAAGTTGATGCCTTTGAATGGAAAACTAACAGCAACATGATTTTGGTTGAGACACTAACAAGCGGACACGTTGAAACTTATAACGCTGGTGCAGTAATTACAGTTTCATAAGAACAAAACGGAGGAAGTAGATGATAGATTATATTAAGG,P008FL3BP10_S33_L001_R1_001,urn:local:.:1cw5f-ezqnplz	M00212:125:000000000-JJPTF:1:1102:13711:3163 1:N:0:AGGCAGAA+CTCTCTAT,Mon Jun 27 16:10:21 EDT 2022,,,,CTTAATTTCTTTGCCATTGTCATCTTCTTCTACGTAGTAACGCTTCATCTATTCATTCCTCTAATTTCAAATTTTTCAATAATATACCGTTTAGAACCAAGTTCAAAGCTGACTAGATAATTATTAAAAGGGTCTTTTTTGTTCAAGTCGTTAGCAATCTTTCTAGCTGTTGACCGTGGATATTTTGAACTATTAATCTTACTTGTATACTTATGTAATATTATCTTACTACCTCCCTTTGCATTTTACGT,P008FL3BP20_S40_L001_R1_001,urn:local:.:1kijy-…
365	M00212:125:000000000-JJPTF:1:1107:16136:11907 1:N:0:AGGCAGAA+GCGTAAGA: TTAG------------TGGCGATTTTTTTT-ATGCCAACGGC-GG-TTTTT---GCAG-CG-AA-GGG-C	0	1	0	0	0	0	0	M00212:125:000000000-JJPTF:1:1108:20804:9977 1:N:0:AGGCAGAA+CTCTCTAT (reversed): TT-AGCAGGGG-CTTTAGTGGCGCTTTTTTTT---ATGCCAACGGCG-G-T-TT-TT-GCAG-C-G--A-AGGGC	1	0	0	0	0	0	0										M00212:125:000000000-JJPTF:1:1102:11237:4537 1:N:0:GGGCAGAA+GCGTAAGA,Mon Jun 27 16:07:31 EDT 2022,,,,GCTTTGTCACGTGATAAGCCCAACTGCGTTTGTAAGTTCTTCTGCAATTGCGCCATTTTCCCGGTATTTGTGGGGTCAAGTTTTAGAGCTTCACGTAAGTTTTTAGCTTCTCCTCTAAGCCCTGACATTGCGGTATTAACGCCTTTAAGTGAGTTCTCGAATTTCGTTGTATTACCG,P008FL3BP10_S33_L001_R1_001,urn:local:.:1cw5g-ezqnplz	M00212:125:000000000-JJPTF:1:1102:8794:3164 1:N:0:AGGCAGAA+CTCTCTAT,Mon Jun 27 16:10:21 EDT 2022,,,,ATATATAAGTATGCGCACGTTTGCCCTGGGCTATCGCTGAAGCCACTTGAGTTTTATAGGTATATTGGTCATAGATCCCGCTTGCATTGTACCCTCCAATTTGGGCGATAGCGAACTTATCATGAGC,P008FL3BP20_S40_L001_R1_001,urn:local:.:1kijz-ezqo2pw
366	M00212:125:000000000-JJPTF:1:2107:14586:3703 1:N:0:AGGCAGAA+GCGTAAGA: TTAGCAGGGGCTTTAGTGGCGCTTTTTTTT-ATGCCAACGGC-GG-TTTTT---GCAG-CG-AA-GGG-C	1	0	0	0	0	0	0	M00212:125:000000000-JJPTF:1:2104:9308:21090 2:N:0:AGGCAGAA+CTCTCTAT: TT-AGCAGGGG-CTTTAGTGGCGCTTTTTTTT---ATGCCAACGGCG-G-T-TT-TT-GGGG-C-G--A-AAGGG	1	0	0	0	0	0	0										M00212:125:000000000-JJPTF:1:1102:8169:4539 1:N:0:AGGCAGAA+GCGTAAGA,Mon Jun 27 16:07:31 EDT 2022,,,,ATCTGAAACAGACCCTAGAAACTTGTTATTCATTAACTTTGCTTCAAGAAGCTGGAATAGAAATAGAATCACGACAAGGGTAGATATTAAGCAAAGCGTGATAATGGACACGGAAACAATAACAGAAC,P008FL3BP10_S33_L001_R1_001,urn:local:.:1cw5h-ezqnplz	M00212:125:000000000-JJPTF:1:1102:10338:3165 1:N:0:AGGCAGAA+CTCTCTAT,Mon Jun 27 16:10:21 EDT 2022,,,,GTATAGCAAACCTACGTTAATTACAGTTTTCGCAATGTCAGAGGTTGAAGGAGTTTGAGTAAAGTAAAAGACTGCATATAAAACCCATAGCGCGAAGACTACCGTCAAATCAATCACAAGTCTACGTTTGAAAGGTGGGTTCATCGCTTCTCTATCTTTGACCCACGTAGCGAAAAGAATCGCCAAAATCAAGATAGTTATTAAAATCATTCTAGTTACCATTATATTTTGCTTTCTATTTGTTTACAACA,P008FL3BP20_S40_L001_R1_001,urn:local:.:1kik0-…
367	M00212:125:000000000-JJPTF:1:2101:9217:17921 1:N:0:AGGCAGAA+GCGTAAGA (reversed): TTAG------------TGGCGCTTTTTTCT-ATGCCAACGGC-GG-TTTTT---GCAG-CG-GA-GGG-C	0	0	1	0	0	0	0	M00212:125:000000000-JJPTF:1:2111:12015:11013 2:N:0:AGGCAGAA+CTCTCTAT: TT-AGCAGGGG-CTTTAGTGGCGCTTTTTTTT---ATGCCAACGGCG-G-T-TT-TT-GCAG-C-G--A-AGGGG	1	0	0	0	0	0	0										M00212:125:000000000-JJPTF:1:1102:19545:4540 1:N:0:AGGCAGAA+GCGTAAGA,Mon Jun 27 16:07:31 EDT 2022,,,,ATACCATTAATAGCTCCTGATACTTTTTCAATCGTACCTGTTACGCCACCAAGAACTCTGTCTATCGTGTCTTTGATTCCTCCGAATATCCCACTAAAGAAGTCTCCGAGCCCTTTAAATACTCCTGTTATTGCGTTATAAGCATTAGAAGCAAAGCCACCAAAAGCGCTGAATACTCCACTAACTGCATTTTTAGCACCGTTGAATACTCCACTAAAGAAGCCACCAACTCCGCTAAATACACCTGAAAT,P008FL3BP10_S33_L001_R1_001,urn:local:.:1cw5i-…	M00212:125:000000000-JJPTF:1:1102:19762:3166 1:N:0:AGGCAGAA+CTCTCTAT,Mon Jun 27 16:10:21 EDT 2022,,,,CGCCAGAGATACCAACGCAAATAGTGAAGATACTTTAAAACTTTCAACAACGTTCATTGGTTTAGGAGATAGTGCTAAAACAGCGGCCGGCAAAACAGAAGCATTAGTAAAAGCTAACCAAGCGTTTGGCGGTACTGGAGAAAACCTTAAAGGTGTCGCACAGGCTTATGGTCAGATGTCAGCTTCTGGAAAAGTTACTGCTGAAAATATTAATCAGTTGACAGATAACAACACGGCTCTTAGCGCTTCTT,P008FL3BP20_S40_L001_R1_001,urn:local:.:1kik1-…
368	M00212:125:000000000-JJPTF:1:1111:12267:22138 1:N:0:AGGCAGAA+GCGTAAGA: TTAGCAGGGGCTTTAGTGGCGCTTTTTTTT-ATGCCAACGGC-GG-TTTTT---GCAG-CG-AA-GGG-G	1	0	0	0	0	0	0	M00212:125:000000000-JJPTF:1:1103:18160:6336 2:N:0:AGGCAGAA+CTCTCTAT: TT-AG-------------TGGCGATTTTTTTT---ATGCCAACGGCG-G-T-TT-TT-TTGG-C-G--G-GGGGG	0	0	0	1	0	0	0										M00212:125:000000000-JJPTF:1:1102:18103:4545 1:N:0:AGGCAGAA+GCGTAAGA,Mon Jun 27 16:07:31 EDT 2022,,,,GGCTTGATAGTCCGTACCGTACTGATATGCGATACTTGAAAGAGTCTCTCCATATTGAACAACATGAGTCGCCTCCGGCTGTTTGTCTGGAACAACCGTCGCGTCCGGAAGAAGTTCAATGTCGCCTTTGCTAATCCAAGAAAGTATTCCCTCAAGTAAAACTCGACTTCCAGTCACTTCCTGCACTTTATAAGAGTTACCCTTCACCCAATCCGGAATGGCTTCTCCGGTGGCC,P008FL3BP10_S33_L001_R1_001,urn:local:.:1cw5j-ezqnplz	M00212:125:000000000-JJPTF:1:1102:17969:3170 1:N:0:AGGCAGAA+CTCTCTAT,Mon Jun 27 16:10:21 EDT 2022,,,,ACCTACTGCAATACCACTTGGAGACATGTTGATTAAAGATAACGACAGGTTTCCATGAGAATAAAATGTACCAGCAGTATCAAATTG,P008FL3BP20_S40_L001_R1_001,urn:local:.:1kik2-ezqo2pw
369	M00212:125:000000000-JJPTF:1:1107:16136:11907 2:N:0:AGGCAGAA+GCGTAAGA (reversed): TTAG------------TGGCGATTTTTTTT-ATGCCAACGGC-GG-TTTTT---GCAG-CG-AA-GGG-C	0	1	0	0	0	0	0	M00212:125:000000000-JJPTF:1:1108:14179:20647 2:N:0:AGGCAGAA+CTCTCTAT: TT-AG-------------TGGCGCTTTTTTTT---ATGCCAACGGCG-G-T-TT-TT-GGAG-C-G--G-AGGGG	0	0	1	0	0	0	0										M00212:125:000000000-JJPTF:1:1102:15864:4554 1:N:0:AGGCAGAA+GCGTAAGA,Mon Jun 27 16:07:31 EDT 2022,,,,ACCATTGTCCGATACCGCTAAAGAACGAAACTATTCCGTCCCATGCACTCTTCAAGAAGTCTACAAAACTAGCCCATGCTTTTTTACCTGTTTCTGTTTGAGTAAAGAAGTAAACTAGACCAGCAACGACAGCGGCGATTGCTATTCCAAGAAGTACAAATGGGTTGACAGCCATTATAGCATTGAAAGCTCCTTGTATAATTGTACCAGCTTCAACAATCTTATTGTATGTCTCATAAGCCTTAATGATT,P008FL3BP10_S33_L001_R1_001,urn:local:.:1cw5k-…	M00212:125:000000000-JJPTF:1:1102:17926:3173 1:N:0:AGGCAGAA+CTCTCTAT,Mon Jun 27 16:10:21 EDT 2022,,,,CGATGAAGTTCAAAGGCAATGGAAAAGATTTTGACTATGTAAGCAATTCTATGCAGAAGCTCGCCAGAGATACCAACGCAAATAGTGAAGATACTTTAAAACTTTCAACAACGTTCATTGGTTTAGGAGATAGTGCTAAAACAGCGGTCGGCAAAACAGAAGCATTAGTAAAAGCTAACCAAGCGTTTGGCGGTACTGGAG,P008FL3BP20_S40_L001_R1_001,urn:local:.:1kik3-ezqo2pw
370	M00212:125:000000000-JJPTF:1:1101:15313:3448 1:N:0:AGGCAGAA+GCGTAAGA: TTAG------------TGGCGCTTTTTTTT-ATGCCAACGGC-GG-TTTTT---GCAG-CG-AA-GGG-G	0	0	0	0	0	0	0	M00212:125:000000000-JJPTF:1:1103:19390:23418 1:N:0:AGGCAGAA+CTCTCTAT: TT-AGCAGGGG-CTTTAGTGGCGCTTTTTTTT---ATGCCAACGGCG-G-T-TT-TT-GCAG-C-G--A-AGGGC	1	0	0	0	0	0	0										M00212:125:000000000-JJPTF:1:1102:9715:4555 1:N:0:AGGCAGAA+GCGTAAGA,Mon Jun 27 16:07:31 EDT 2022,,,,CTTGTATCTTCATTGATATAAAAAGGACTGGTAAGCCTTACTAATTCTTCGGGCTTATATTCTTTTTTATCATTAGCAAACAGTAAGTCTAATAGTTCGCCCGTTTCACTATCAAAT,P008FL3BP10_S33_L001_R1_001,urn:local:.:1cw5l-ezqnplz	M00212:125:000000000-JJPTF:1:1102:19906:3176 1:N:0:AGGCAGAA+CTCTCTAT,Mon Jun 27 16:10:21 EDT 2022,,,,TCTTGATACAGCTTTAATTTTTAAGGGAGAATAAAGAAATGAATAAAGAACATATTTTAGCACAAAAAGAAGTATTGACTCCGATTGAATATGAACACTATGTTAAGCACTTGTTTGATAT,P008FL3BP20_S40_L001_R1_001,urn:local:.:1kik4-ezqo2pw
371	M00212:125:000000000-JJPTF:1:1111:20375:21460 1:N:0:AGGCAGAA+GCGTAAGA (reversed): TTAGCAGGGGCTTTAGTGGCGCTTTTTTTT-ATGCCAACGGC-GG-TTTTT---GCAG-CG-AA-GGG-C	1	0	0	0	0	0	0	M00212:125:000000000-JJPTF:1:1114:23331:13538 1:N:0:AGGCAGAA+CTCTCTAT: TT-AG-------------TGGCGATTTTTTTT---ATGCCAACGGCG-G-T-TT-TT-GGCG-C-G--T-GGGGC	0	1	0	0	0	0	0										M00212:125:000000000-JJPTF:1:1102:14842:4555 1:N:0:AGGCAGAA+GCGTAAGA,Mon Jun 27 16:07:31 EDT 2022,,,,ACGCTAGACCAATCCGCCCCAACATTGCCATTAATTGCTTCGTTTGGTACAGCTCCCTCATTTTCATCTTTTCCACTAACTTCTTGCGTCCTTTCGGTGTCAAGTTGTTCAGTTGCCTTATCATGTTCTCTTGCGATTCTGTCAGCTTCGGCTCGTTTTTCAGCTTCAACTCTTCGTTTATTTTCTTCACTAATTCGTTGTTCTTCAAGTGCTTTCTCCTTAGC,P008FL3BP10_S33_L001_R1_001,urn:local:.:1cw5m-ezqnplz	M00212:125:000000000-JJPTF:1:1102:15028:3179 1:N:0:AGGCAGAA+CTCTCTAT,Mon Jun 27 16:10:21 EDT 2022,,,,CGCTTGCATTGTACCCTCCAATTTGGGCGATAGCGAACTTATCATGAGCATACCCAAATCTGCCTTGTTCTCCCTGGTAGATCGCCCAGTCAACACCTTGGTCGCCCTTCGCTGCAAAAACCGCCGTTGGCATAAAAAAAAGCGCCACTAAAGCCCCTGCTAAAGCCCCTGCTAAAATCTTTTTTTTCATTCTTTTTTATCCTCCGTTTGTTCTTCTTCAACTTCGGGAATACTTACACCATTCTTCTTGA,P008FL3BP20_S40_L001_R1_001,urn:local:.:1kik5-…
372	M00212:125:000000000-JJPTF:1:2107:19363:13856 1:N:0:AGGCAGAA+GCGTAAGA: TTAGCAGGGGCTTTAGTGGCGCTTTTTTTT-ATGCCAACGGC-GG-TTTTT---GCAG-CG-AA-GGG-C	1	0	0	0	0	0	0	M00212:125:000000000-JJPTF:1:2103:6680:7236 1:N:0:AGGCAGAA+CTCTCTAT (reversed): TT-AGCAGGGG-CTTTAGTGGCGCTTTTTTTT---ATGCCAACGGCG-G-T-TT-TT-GCAG-C-G--A-AGGGC	1	0	0	0	0	0	0										M00212:125:000000000-JJPTF:1:1102:23820:4557 1:N:0:AGGCAGAA+GCGTAAGA,Mon Jun 27 16:07:31 EDT 2022,,,,ATAATTGATAAAATGGGCGATTGGGGCAAAGGTGCTGGCAAAGCTATAGAA,P008FL3BP10_S33_L001_R1_001,urn:local:.:1cw5n-ezqnplz	M00212:125:000000000-JJPTF:1:1102:10523:3181 1:N:0:AGGCAGAA+CTCTCTAT,Mon Jun 27 16:10:21 EDT 2022,,,,GATAAGATTTGGGTTGGCCAAACCGTTTCGCTGTGCAAGAGCCTGGTATGTCGTGCCTAACTTGGTGGCTATAGAACTAAGATTGTCTCCATATTGTACCGTGTAAACATTTGAAACCGCAGATCCGTTGACCTTTAACAC,P008FL3BP20_S40_L001_R1_001,urn:local:.:1kik6-ezqo2pw
373	M00212:125:000000000-JJPTF:1:1103:19026:12250 2:N:0:AGGCAGAA+GCGTAAGA: TTAGCAGGGGCTTTAGTGGCGCTTTTTTTT-ATGCCAACGGC-GG-TTTTT---GCAG-CG-AA-GGG-G	1	0	0	0	0	0	0	M00212:125:000000000-JJPTF:1:2106:11461:23356 1:N:0:AGGCAGAA+CTCTCTAT: TT-AG-------------TGGCGATTTTTTTT---ATGCCAACGGCG-G-A-TT-TT-GCAG-C-G--G-AGGGG	0	0	0	1	0	0	0										M00212:125:000000000-JJPTF:1:1102:21178:4560 1:N:0:AGGCAGAA+GCGTAAGA,Mon Jun 27 16:07:31 EDT 2022,,,,GTTACAACAAGACGGTGCAATATCTCAATTCTCTGCTATATGGGATAACCTAAAAAGTGCGTTCGGTTCGGTAATTGGAATTATTGGTAACCTTATAAAATCTTTTGCTGGAGTTGATGAATCTACTTCAAAAAATTCGACTTCTGTTGAAAATGTAGCAAACACAATATC,P008FL3BP10_S33_L001_R1_001,urn:local:.:1cw5o-ezqnplz	M00212:125:000000000-JJPTF:1:1102:15114:3181 1:N:0:AGGCAGAA+CTCTCTAT,Mon Jun 27 16:10:21 EDT 2022,,,,GGTAGATCTTCCGTGTTAACTTCAATTGGTTCAGAACCACCAAATAAGTCTTGTTTAGTTTGTGATTGACTACTATTATCA,P008FL3BP20_S40_L001_R1_001,urn:local:.:1kik7-ezqo2pw
374	M00212:125:000000000-JJPTF:1:2112:21512:14084 1:N:0:AGGCAGAA+GCGTAAGA (reversed): TTAGCAGGGGCTTTAGTGGCGCTTTTTTTT-ATGCCAACGGC-GG-TTTTT---GCAG-CG-AA-GGG-C	1	0	0	0	0	0	0	M00212:125:000000000-JJPTF:1:2103:18140:23016 2:N:0:AGGCAGAA+CTCTCTAT (reversed): TT-AGCAGGGG-CTTTAGTGGCGCTTTTTTTT---ATGCCAACGGCG-G-T-TT-TT-GCAG-C-G--A-AGGGC	1	0	0	0	0	0	0										M00212:125:000000000-JJPTF:1:1102:13184:4562 1:N:0:AGGCAGAA+GCGTAAGA,Mon Jun 27 16:07:31 EDT 2022,,,,GTCAAAGTCTTGTCTTAGTAAGCTCATTTTATCCACGATGTCGATGATTTGCTCTCTCTCTTCTGCTGTGTACATTTAACCGACTTTCTAGAAAGGTAGATCTTCCGTGTTAACTTCAATTGGTTCAGAACCACCAAATAAGTCTTGTTTAGTTTGTGATTGACTACTATTATCATTAGGGATAAATACTTTTTCAACAGTAGGAAAAACAAAGTTATAGTTTACGTATTCGCCTGATTCCTTAGCTTGTA,P008FL3BP10_S33_L001_R1_001,urn:local:.:1cw5p-…	M00212:125:000000000-JJPTF:1:1102:22028:3184 1:N:0:AGGCAGAA+CTCTCTAT,Mon Jun 27 16:10:21 EDT 2022,,,,GTAACAGGGTGTGCTGTTTGAGTTAAGTCAATATTTGCATGGATATAGTTGACAGAATTAGCCTTTAAAGCTACCGTTTCATTTGATAGTTCAAAATATCTACCGCCAGCAATAATTGAAGTATTAGTATAT,P008FL3BP20_S40_L001_R1_001,urn:local:.:1kik8-ezqo2pw
375	M00212:125:000000000-JJPTF:1:1101:15313:3448 2:N:0:AGGCAGAA+GCGTAAGA (reversed): TTAG------------TGGCGCTTTTTTTT-ATGCCAACGGC-GG-TTTTT---GCAG-CG-AA-GGG-C	0	0	0	0	0	0	0	M00212:125:000000000-JJPTF:1:1103:19390:23418 2:N:0:AGGCAGAA+CTCTCTAT (reversed): TT-AGCAGGGG-CTTTAGTGGCGCTTTTTTTT---ATGCCAACGGCG-G-T-TT-TT-GCAG-C-G--A-AGGGC	1	0	0	0	0	0	0										M00212:125:000000000-JJPTF:1:1102:24048:4562 1:N:0:AGGCAGAA+GCGTAAGA,Mon Jun 27 16:07:31 EDT 2022,,,,CTAAAGAAGTCTCCGAGCCCTTTAAATACTCCCGTTAATGCGTTATAAGCATTAGAAGCAAAGCCACCAAAAGCGCTGAATACTCCACTAACTGCATTTTTAGCACCGTTGAATACTCCACTAAAGAAGCCACCAACACCGCTAAATACACCTGAAATTCTTGACCAAGCACTTGAAGCAAAGCCACCAATTGCACTAAACACTCCACTAACGACACTACGAACCGAATTGAATATGCCACTAAAGAAAC,P008FL3BP10_S33_L001_R1_001,urn:local:.:1cw5q-e…	M00212:125:000000000-JJPTF:1:1102:21278:3185 1:N:0:AGGCAGAA+CTCTCTAT,Mon Jun 27 16:10:21 EDT 2022,,,,GTGCTTTCGTTGCTATGAAAGTTATCAACGGAATCATTAAGGCTTATGAGACATACAATAAGATTGTTGAAGCT,P008FL3BP20_S40_L001_R1_001,urn:local:.:1kik9-ezqo2pw
376	M00212:125:000000000-JJPTF:1:1111:12267:22138 2:N:0:AGGCAGAA+GCGTAAGA (reversed): TTAGCAGGGGCTTTAGTGGCGCTTTTTTTT-ATGCCAACGGC-GG-TTTTT---GCAG-CG-AA-GGG-C	1	0	0	0	0	0	0	M00212:125:000000000-JJPTF:1:2106:11989:24604 2:N:0:AGGCAGAA+CTCTCTAT: TT-AGCAGGGG-CTTTAGTGGCGCTTTTTTTT---ATGCCAACGGCG-G-T-TT-TT-GCAG-C-G--G-AGGGC	0	0	0	0	0	1	0										M00212:125:000000000-JJPTF:1:1102:20491:4566 1:N:0:AGGCAGAA+GCGTAAGA,Mon Jun 27 16:07:31 EDT 2022,,,,GTATTATATGTTCTATTGTCGCTTGAAACGCTATTTGTGCTTAAACCGTAACCGCTAGAAGATAAGTTAAATTCTGGC,P008FL3BP10_S33_L001_R1_001,urn:local:.:1cw5r-ezqnplz	M00212:125:000000000-JJPTF:1:1102:12649:3194 1:N:0:AGGCAGAA+CTCTCTAT,Mon Jun 27 16:10:21 EDT 2022,,,,GCTATATGGGATAACCTAAAAAGTGCGTTCGGTTCGGTAATTGGAATTATTGGTAACCTTATAAAATCTTTTGCTGGAGTTGATGAATCTACTTCAAAAAATTCGACTTCTGTTGAAAATGTAGCAAACACAATATCTTCACTTGCTAATAAGTTCGCTGATATCACGAAAAAAATTGCTGACTTCATTGGTAAAATTAGTAAAAGCAAGGAAGCAATGGATGCTATAAAAGTAGCTTTAGTTGCTTTAG,P008FL3BP20_S40_L001_R1_001,urn:local:.:1kika-e…
377	M00212:125:000000000-JJPTF:1:1111:20375:21460 2:N:0:AGGCAGAA+GCGTAAGA: TTAGCAGGGGCTTTAGTGGCGCTTTTTTTT-ATGCCAACGGC-GG-TTTTT---GCGG-GG-AA-GGG-G	1	0	0	0	0	0	0	M00212:125:000000000-JJPTF:1:2109:16071:21388 1:N:0:AGGCAGAA+CTCTCTAT: TT-AGCAGGGG-CTTTAGTGGCGCTTTTTTTT---ATGCCAACGGCG-G-T-TT-TT-GCAG-C-G--A-AGGGC	1	0	0	0	0	0	0										M00212:125:000000000-JJPTF:1:1102:12302:4569 1:N:0:AGGCAGAG+GCGTAAGA,Mon Jun 27 16:07:31 EDT 2022,,,,ATATAAGCCCGAAGAATTAGTAAGGCTTACCAGTCCTTTTTATATCAATGAAGATACAAGTATTTTAGATAATGCTCTAGCTAGTATTCAAAC,P008FL3BP10_S33_L001_R1_001,urn:local:.:1cw5s-ezqnplz	M00212:125:000000000-JJPTF:1:1102:16282:3200 1:N:0:AGGCAGAA+CTCTCTAT,Mon Jun 27 16:10:21 EDT 2022,,,,CAATAGACCTTAATATAATCTATCATCTACTTCCTCCGTTTTGTTCTTATGAAACTGTAATTACTGCACCAGCGTTATAAGTTTCAACGTGTCCGCTTGTTAGTGTCTCAACCAAAATCATGTTGCTGTTAGTTTTCCATTCAAAGGCATCAACTTTTGTAAGGTCTTGCATGTCAATGTGATATTTTTGGTCTACTAATACAGTAGGTTTAACAGCCTTTGAAC,P008FL3BP20_S40_L001_R1_001,urn:local:.:1kikb-ezqo2pw
378	M00212:125:000000000-JJPTF:1:1109:11394:13757 1:N:0:AGGCAGAA+GCGTAAGA: TTAGCAGGGGCTTTAGTGGCGCTTTTTTTT-ATGCCAACGGC-GG-TTTTT---GCAG-CG-AA-GGG-G	1	0	0	0	0	0	0	M00212:125:000000000-JJPTF:1:2103:17199:17907 1:N:0:AGGCAGAA+CTCTCTAT: TT-AGCAGGGG-CTTTAGTGGCGCTTTTTTTT---ATGCCAACGGCG-G-T-TT-TT-GCCG-C-G--A-AGGGG	1	0	0	0	0	0	0										M00212:125:000000000-JJPTF:1:1102:11966:4571 1:N:0:AGGCAGAA+GCGTAAGA,Mon Jun 27 16:07:31 EDT 2022,,,,ACACTTTAGTTGTAAGGCTCAATGTGCTAAGTATTTCGGACTTAAAGCTAATACAGTCGTCAAGTGGTTCGATATTGGTAGACCTATAATTGAACTGCTAAGAGAGCAAGATAATAAGCAGGTAGCAATTGAAAAACAAGACAAGCTAAAAGGCTTTGAATTATTTACTATAAAGGAGTGGTTAGATTATGTG,P008FL3BP10_S33_L001_R1_001,urn:local:.:1cw5t-ezqnplz	M00212:125:000000000-JJPTF:1:1102:14110:3202 1:N:0:AGGCAGAA+CTCTCTAT,Mon Jun 27 16:10:21 EDT 2022,,,,CATTTGTTTCTCCCTTATCTTATAGCAGTAGTANN,P008FL3BP20_S40_L001_R1_001,urn:local:.:1kikc-ezqo2pw
379	M00212:125:000000000-JJPTF:1:2114:19440:22452 1:N:0:AGGCAGAA+GCGTAAGA (reversed): TTAG------------TGGCGATTTTTTTT-ATGCCAACGGC-GG-TTTTT---GCAG-CG-AA-GGG-C	0	1	0	0	0	0	0	M00212:125:000000000-JJPTF:1:1102:13575:2831 2:N:0:AGGCAGAA+CTCTCTAT (reversed): TT-AGCAGGGG-CTTTAGTGGCGCTTTTTTTT---ATGCCAACGGCG-G-T-TT-TT-GCAG-C-G--A-AGGGC	1	0	0	0	0	0	0										M00212:125:000000000-JJPTF:1:1102:19587:4571 1:N:0:AGGCAGAA+GCGTAAGA,Mon Jun 27 16:07:31 EDT 2022,,,,TTTAATGTACAAGGTGGTGCTGGTCAAGATGTTTCTAATTTAGCACGAGCAATCAGACGAGAATTTGACCTAGGGAGGGCTTAATGGTAAGAC,P008FL3BP10_S33_L001_R1_001,urn:local:.:1cw5u-ezqnplz	M00212:125:000000000-JJPTF:1:1102:21941:3204 1:N:0:AGGCAGAA+CTCTCTAT,Mon Jun 27 16:10:21 EDT 2022,,,,AGGTTGGAAGGGGACAACTGCTCTAAATTTATTCCCTGTAATGGAC,P008FL3BP20_S40_L001_R1_001,urn:local:.:1kikd-ezqo2pw
380	M00212:125:000000000-JJPTF:1:1101:17499:20522 1:N:0:AGGCAGAA+GCGTAAGA: TTAG------------TGGCGCTTTTTTTT-ATGCCAACGGC-GG-TTTTT---GCAG-CG-AA-G----	0	0	0	0	0	0	0	M00212:125:000000000-JJPTF:1:2103:17199:17907 2:N:0:AGGCAGAA+CTCTCTAT (reversed): TT-AGCAGGGG-CTTTAGTGGCGCTTTTTTTT---ATGCCAACGGCG-G-T-TT-TT-GCAG-C-G--A-AGGGC	1	0	0	0	0	0	0										M00212:125:000000000-JJPTF:1:1102:21256:4579 1:N:0:AGGCAGAA+GCGTAAGA,Mon Jun 27 16:07:31 EDT 2022,,,,CAGTTCAATTATAGGTCTACCAATATCGAACCACTTGACGACTGTATTAGCTTTAAGTCCGAAATACTTAGCACATTGAGCCTTACAACTAAAGTGTAGTTCTTCTTCTGTAATAGGG,P008FL3BP10_S33_L001_R1_001,urn:local:.:1cw5v-ezqnplz	M00212:125:000000000-JJPTF:1:1102:9929:3204 1:N:0:AGGCAGAA+CTCTCTAT,Mon Jun 27 16:10:21 EDT 2022,,,,GTTGCGACCTGTACTTCCTCCAATTACTCTTACCTCATACCTTAGCAACCATGCACAGTTGCCCACAATATGATTAAGTATAGTTTCACCAAGGTACTGCGCAATAGCTTAGCACTTCGTCTATGGACTATACACCACTCATCAGGATAGCTGGACTCGAACCAACACTACATGTTCCCAAAACACGCATGCTACCATTAACACTATATCC,P008FL3BP20_S40_L001_R1_001,urn:local:.:1kike-ezqo2pw
381	M00212:125:000000000-JJPTF:1:2112:21512:14084 2:N:0:AGGCAGAA+GCGTAAGA: TTAGCAGGGGCTTTAGTGGCGCTTTTTTTT-ATGCCAAAGGC-GG-TTTTT---TGTG-CG-CA-GGG-C	1	0	0	0	0	0	0	M00212:125:000000000-JJPTF:1:1107:13172:20043 1:N:0:AGGCAGAA+CTCTCTAT: TT-AGCAGGGG-CTTTAGTGGCGCTTTTTTTT---ATGCCAACGGCG-G-A-CT-TT-TCCG-C-G--C-AGTGG	1	0	0	0	0	0	0										M00212:125:000000000-JJPTF:1:1102:11860:4584 1:N:0:AGGCAGAA+GCGTAAGA,Mon Jun 27 16:07:31 EDT 2022,,,,GACAAGTTATTGATACTTTGGGTAGATTGTAACGGAGGACTGCAAAACGCCTTAGACGACAAAACAGAGCTTCCTACAACTAACGAGTTAATCAATATCTTCTGTAAAACTGTTTTTATTAAAGAAAAAGAGGAAACGGAAGACGATATGGTCT,P008FL3BP10_S33_L001_R1_001,urn:local:.:1cw5w-ezqnplz	M00212:125:000000000-JJPTF:1:1102:18175:3204 1:N:0:AGGCAGAA+CTCTCTAT,Mon Jun 27 16:10:21 EDT 2022,,,,CAATTCAGCAAAATATAATATGTGGGACGAACCAGAAACTCCTGATAAAGTGATTGAGTTCATGGAAAAAAACGGTGTGAAACAAGGGAAATGGCTACGTCCTGAAGGAGTTGACGCTTGGTTCAAAGAACGAATCATCTGGTTCAAAAATAAAT,P008FL3BP20_S40_L001_R1_001,urn:local:.:1kikf-ezqo2pw
382	M00212:125:000000000-JJPTF:1:1110:2417:16658 1:N:0:AGGCAGAA+GCGTAAGA: TTAG------------TGGCGATTTTTTTT-ATGCCAACGGC-GG-GTTTT---TCAG-CG-AA-A----	0	1	0	0	0	0	0	M00212:125:000000000-JJPTF:1:1101:3831:12682 2:N:0:AGGCAGAA+CTCTCTAT: TT-AGCAGGGG-CTTTAGTGGCGCTTTTTTTT---ATGCCAACGGCG-G-T-TT-TT-GCAG-C-G--A-AGGGC	1	0	0	0	0	0	0										M00212:125:000000000-JJPTF:1:1102:9377:4587 1:N:0:AGGCAGAA+GCGTAAGA,Mon Jun 27 16:07:31 EDT 2022,,,,CCCTGTTACTTTATCGGCTGAAACTTCAAACAATAGCAATAATGTTGATTTAAATAATAATTCAGGTGTACTTAAAGTTGTGATAGATATTAGAACAACTAACGGAACTGGAGTTATAAACGCTAAGAGCCCAACTGAGCATACTTTACTTG,P008FL3BP10_S33_L001_R1_001,urn:local:.:1cw5x-ezqnplz	M00212:125:000000000-JJPTF:1:1102:13761:3211 1:N:0:AGGCAGAA+CTCTCTAT,Mon Jun 27 16:10:21 EDT 2022,,,,TGTTTCACACCGTTTTTTTCCATGAACTCAATCACTTTATCAGGAGTTTCTGGTTCGTCCCACATATTATATTTTGCTGAATTGAATTTACTAAACATTTCAAGTGTTTCGATGTAGCTATCTTTCAGAAGCTCCGTGTCAAGCAATTTTTGGGCCTTCTCTGCACGTTTAGCAAGTCGTTCGTTAGCTTGTTCCAGTTGCTCTTTTTGACGCTGTAAGCTCAAGTTATGGTTGATG,P008FL3BP20_S40_L001_R1_001,urn:local:.:1kikg-ezqo2pw
383	M00212:125:000000000-JJPTF:1:2106:26694:18249 1:N:0:AGGCAGAA+GCGTAAGA: TTAG------------TGGCGCTTTTTTTT-ATGCCAACGGC-GG-TTTTT---TCAG-CG-AA-G----	0	0	0	0	0	0	0	M00212:125:000000000-JJPTF:1:2104:6118:14438 2:N:0:AGGCAGAA+CTCTCTAT: TT-AGCAGGGG-CTTTAGTGGCGCTTTTTTTT---ATGCCAACGGCG-G-T-TT-TT-GCAG-C-G--A-AGGGC	1	0	0	0	0	0	0										M00212:125:000000000-JJPTF:1:1102:8480:4589 1:N:0:AGGCAGAA+GCGTAAGA,Mon Jun 27 16:07:31 EDT 2022,,,,GGTTTATGGCTGGTTGTATCGTGCATTAGAAGAAATGATAAAAGCAGAATGGCATAATGATGAACTTTTCAAAGTATGGCTTGGTCGTGCTGAATTTCTAGTCAGACAGTCAAAGAAATTGCATAACGCTTGTGAAAATGATTATTCTAAACGTGCATTAGTTAGAGC,P008FL3BP10_S33_L001_R1_001,urn:local:.:1cw5y-ezqnplz	M00212:125:000000000-JJPTF:1:1102:17587:3219 1:N:0:AGGCAGAA+CTCTCTAT,Mon Jun 27 16:10:21 EDT 2022,,,,TTTCAATAATTTTGTTACGTTCTTTTGTGAGTTCTTCGCCCAATGCATTTTGAATAAACTTTGCGTTAGGGTCAGCTGGTACTGAAACAAGAGAAATCTCTTTAAACTGTGCTTTATTTACAACTAGAGCATCATTTTCATTAAACTCATAATC,P008FL3BP20_S40_L001_R1_001,urn:local:.:1kikh-ezqo2px
384	M00212:125:000000000-JJPTF:1:1114:22241:7486 1:N:0:AGGCAGAA+GCGTAAGA (reversed): TTAGCAGGGGCTTTAGTGGCGCTTTTTTTT-ATGCCAACGGC-GG-TTTTT---GCAG-CG-AA-GGG-C	1	0	0	0	0	0	0	M00212:125:000000000-JJPTF:1:1103:16712:21354 1:N:0:AGGCAGAA+CTCTCTAT (reversed): TT-AGCAGGGG-CTTTAGTGGCGCTTTTTTTT---ATGCCAACGGCG-G-T-TT-TT-GCAG-C-G--A-AGGGC	1	0	0	0	0	0	0										M00212:125:000000000-JJPTF:1:1102:15177:4598 1:N:0:AGGCAGAA+GCGTAAGA,Mon Jun 27 16:07:31 EDT 2022,,,,CTTTCAAGTATCGCATATCAGTACGGTACGGACTATCAAGCCTTAGCAGCTTTGAACGGTCTTACAAACCCAAATTTGATTTACCC,P008FL3BP10_S33_L001_R1_001,urn:local:.:1cw5z-ezqnplz	M00212:125:000000000-JJPTF:1:1102:21687:3223 1:N:0:AGGCAGAA+CTCTCTAT,Mon Jun 27 16:10:21 EDT 2022,,,,GCTATACATCTACTCCAATGAAGATTTACCTGACTTGACAGAAGAACAAAAAGAACTTGAAGCTGAAAAGCAA,P008FL3BP20_S40_L001_R1_001,urn:local:.:1kiki-ezqo2px
385	M00212:125:000000000-JJPTF:1:2112:9663:25511 1:N:0:AGGCAGAA+GCGTAAGA: TTAGCAGGGGCTTTAGTGGCGCTTTTTTTT-ATGCCAACGGC-GG-TTTTT---GCAG-CG-AA-GGG-C	1	0	0	0	0	0	0	M00212:125:000000000-JJPTF:1:1102:10369:27506 2:N:0:AGGCAGAA+CTCTCTAT (reversed): TT-AGCAGGGG-CTTTAGTGGCGCTTTTTTTT---ATGCCAACGGCG-G-T-TT-TT-GCAG-C-G--A-AGGGC	1	0	0	0	0	0	0										M00212:125:000000000-JJPTF:1:1102:16356:4601 1:N:0:AGGCAGAA+GCGTAAGA,Mon Jun 27 16:07:31 EDT 2022,,,,GTTTAAATTAGAAACGTTTGGTGAAAGTTTAGAAGAAAATTATCGGTTAATGAAAGACTTCGTGAATGATATTCTTAGCAAAAAATTCGTTACACTTGAATATCAAACAGAGATTTTTCA,P008FL3BP10_S33_L001_R1_001,urn:local:.:1cw60-ezqnplz	M00212:125:000000000-JJPTF:1:1102:13196:3223 1:N:0:AGGCAGAA+CTCTCTAT,Mon Jun 27 16:10:21 EDT 2022,,,,CTTACTAGATACTTTAATACCTGCATTGTATACCAACCTGCAAGCTCTTCGTAGTTAAAATTATGTTTAAAGTATTCGTTAAGTTCCACAC,P008FL3BP20_S40_L001_R1_001,urn:local:.:1kikj-ezqo2px
386	M00212:125:000000000-JJPTF:1:2109:13623:26440 1:N:0:AGGCAGAA+GCGTAAGA: TTAG------------TGGCGATTTTTTTT-ATGCCAACGGC-GG-TTTTT---TCAG-CG-AA-GGG-C	0	1	0	0	0	0	0	M00212:125:000000000-JJPTF:1:1103:16712:21354 2:N:0:AGGCAGAA+CTCTCTAT: TT-AGCAGGGG-CTTTAGTGGCGCTTTTTTTT---ATGCCAACGGCG-G-T-TT-TT-GCAG-C-G--A-AGGGG	1	0	0	0	0	0	0										M00212:125:000000000-JJPTF:1:1102:7212:4607 1:N:0:AGGCAGAA+GCGTAAGA,Mon Jun 27 16:07:31 EDT 2022,,,,GTTATAAAGCCTATCGTTTTACCAGCAGTTAAACAGAGAATTAATCAGTCAAGACTAGATGAGTTTTCTATGATTGGTTTAGGTAAAAACGTAAGATATGAGCTTAACGGAATCGGAGAAATGGAAGACTTAATTTTCAACTATTTCTTAGACGAAAAAGGCGAAACTTTCAAGCGGACAACATGGGAAAGAAACCCTAAGAATAACAAGATGATTTTAGAGGGGGTCGTAAGTAACGGACTATGAACG,P008FL3BP10_S33_L001_R1_001,urn:local:.:1cw61-ezq…	M00212:125:000000000-JJPTF:1:1102:9684:3232 1:N:0:AGGCAGAA+CTCTCTAT,Mon Jun 27 16:10:21 EDT 2022,,,,ACTTACTGCTTTGTCTAAATAATCTTGTGGACTTAAGTTAGATACCTGCCCATGCACGCTTTGCATTATCTGTAATAGTCCCCGGCATGATAACTCATTTTCAACATAAGGGTTTCCAC,P008FL3BP20_S40_L001_R1_001,urn:local:.:1kikk-ezqo2px
387	M00212:125:000000000-JJPTF:1:2112:9663:25511 2:N:0:AGGCAGAA+GCGTAAGA (reversed): TTAGCAGGGGCTTTAGTGGCGCTTTTTTTT-ATGCCAACGGC-GG-TTTTT---GCAG-CG-AA-GGG-C	1	0	0	0	0	0	0	M00212:125:000000000-JJPTF:1:2110:13899:9403 2:N:0:AGGCAGAA+CTCTCTAT (reversed): TT-AGCAGGGG-CTTTAGTGGCGCTTTTTTTT---ATGCCAACGGCG-G-T-TT-TT-GCAG-C-G--A-AGGGC	1	0	0	0	0	0	0										M00212:125:000000000-JJPTF:1:1102:13990:4608 1:N:0:AGGCAGAA+GCGTAAGA,Mon Jun 27 16:07:31 EDT 2022,,,,GGAATACAGATATAGAATAATTCATCTTTTGCTGCTTCCCATTTATCACGGTTCAATAATAACCATAGATGGGCCTGTTTAGTATTACCACTTAAACCAAATGCTGCCAAAGTATTTTTATAGCTCTCTGTAT,P008FL3BP10_S33_L001_R1_001,urn:local:.:1cw62-ezqnpm0	M00212:125:000000000-JJPTF:1:1102:11781:3235 1:N:0:AGGCAGAA+CTCTCTAT,Mon Jun 27 16:10:21 EDT 2022,,,,GCATTAGATGTTATTTTTTTATTTATTTCTGATTTTAATTGCAAGGCTCTAACTAATGCACGTTTAGAATAATCATTTTCACAAGCGTTATGCAATTTCTTTGACTGTCTGACTAGAAATTCAGCACGACCAAGCCA,P008FL3BP20_S40_L001_R1_001,urn:local:.:1kikl-ezqo2px
388	M00212:125:000000000-JJPTF:1:1103:2283:13565 1:N:0:AGGCAGAA+GCGTAAGA (reversed): TTAGCAGGGGCTTTAGTGGCGCTTTTTTTT-ATGCCAACGGC-GG-TTTTT---GCAG-CG-AA-GGG-C	1	0	0	0	0	0	0	M00212:125:000000000-JJPTF:1:1109:19127:4958 1:N:0:AGGCAGAA+CTCTCTAT (reversed): TT-AGCAGGGG-CTTTAGTGGCGCTTTTTTTT---ATGCCAACGGCG-G-T-TT-TT-GCAG-C-G--A-AGGGC	1	0	0	0	0	0	0										M00212:125:000000000-JJPTF:1:1102:19394:4613 1:N:0:AGGCAGAA+GCGTAAGA,Mon Jun 27 16:07:31 EDT 2022,,,,TATTGAGTGAACTGTTACCACCTTGCGCTCGCAAAGTATCATTTGTTTGCTTTTTGAAAGTCGTTTTAAAAGAAGTAAACTCTAGCCCTTGTTTTGTACTCTTGAAAATCTTGTTTTCATTGTACACTCTTAATGTATCACTTGCTTCCGTTTGATTCCTAAC,P008FL3BP10_S33_L001_R1_001,urn:local:.:1cw63-ezqnpm0	M00212:125:000000000-JJPTF:1:1102:12428:3243 1:N:0:AGGCAGAA+CTCTCTAT,Mon Jun 27 16:10:21 EDT 2022,,,,GTTGGTGTAGAGAACCTTAACGGTATTGTCTTGACTCCTAAC,P008FL3BP20_S40_L001_R1_001,urn:local:.:1kikm-ezqo2px
389	M00212:125:000000000-JJPTF:1:1106:24311:25216 1:N:0:AGGCAGAA+GCGTAAGA (reversed): TTAGCAGGGGCTTTAGTGGCGCTTTTTTTT-ATGCCAACGGC-GG-TTTTT---GCAG-CG-AA-GGG-C	1	0	0	0	0	0	0	M00212:125:000000000-JJPTF:1:1102:23115:17757 1:N:0:AGGCAGAA+CTCTCTAT (reversed): TT-AG-------------TGGCGATTTTTTTT---ATGCCAACGGCG-G-T-TT-TT-GCAG-C-G--G-AGGGC	0	0	0	1	0	0	0										M00212:125:000000000-JJPTF:1:1102:23829:4625 1:N:0:AGGCAGAA+GCGTAAGA,Mon Jun 27 16:07:31 EDT 2022,,,,GATTTGAAGTTATTTCTTTCTTCTTTGAACCCTAGAAAAAGAAACTTTTCCCCTAGCTCATTTTTAAAAGAATTCAAATATCCTTTTTTGTTGTTCATCAGCTTAACAT,P008FL3BP10_S33_L001_R1_001,urn:local:.:1cw64-ezqnpm0	M00212:125:000000000-JJPTF:1:1102:11001:3244 1:N:0:AGGCAGAA+CTCTCTAT,Mon Jun 27 16:10:21 EDT 2022,,,,GTCAGTTACTGAAACTCCTGCGGTAACATCTTCATAACTATCAGCGGAGAACGTTACGATATAGACACCGGGCGCAAGGTGTCCATTTGTTGCTACTTTTCCATGTGCGTCCTTAATCACTGATGTTACTTTTATAGTTCCACCCTTAGAATCTTTCAAAGTGTCAGGCACTACGATTGTTCCGTCATTATTACCCTTTGTAGCAGTAGTTACATTAGGAATAACAGGAGCTACAAGTGTAATTGCACCAG,P008FL3BP20_S40_L001_R1_001,urn:local:.:1kikn-…
390	M00212:125:000000000-JJPTF:1:1109:23480:21270 2:N:0:AGGCAGAA+GCGTAAGA (reversed): TTAGCAGGGGCTTTAGTGGCGCTTTTTTTT-ATGCCAACGGC-GG-TTTTT---GCAG-CG-AA-GGG-C	1	0	0	0	0	0	0	M00212:125:000000000-JJPTF:1:2106:15919:18379 1:N:0:AGGCAGAA+CTCTCTAT: TT-AGCAGGGG-CTTTAGTGGCGCTTTTTTTT---ATGCCAACGGCG-G-T-TT-TT-GCAG-C-G--A-AGGGC	1	0	0	0	0	0	0										M00212:125:000000000-JJPTF:1:1102:10630:4634 1:N:0:AGGCAGAA+GCGTAAGA,Mon Jun 27 16:07:31 EDT 2022,,,,GCACAAGGCGACCCAGCGTTACAGAATAAGTTCTTAGCGTTTAATATGGGCTTGCCTATGCAGGATACAGCTTACTACTTCAC,P008FL3BP10_S33_L001_R1_001,urn:local:.:1cw65-ezqnpm0	M00212:125:000000000-JJPTF:1:1102:21876:3249 1:N:0:AGGCAGAA+CTCTCTAT,Mon Jun 27 16:10:21 EDT 2022,,,,GGTAGAAGTTGTCTTGTATCCATTCAATAGCTTGTGTAACACGGTCATAGCGATAAATATACTTGTTGTGAAT,P008FL3BP20_S40_L001_R1_001,urn:local:.:1kiko-ezqo2px
391	M00212:125:000000000-JJPTF:1:1102:24520:18700 1:N:0:AGGCAGAA+GCGTAAGA: TTAGCAGGGGCTTTAGTGGCGCTTTTTTTT-ATGCCAACGGC-GG-TTTTT---GCAG-CG-AA-GGG-C	1	0	0	0	0	0	0	M00212:125:000000000-JJPTF:1:2109:16071:21388 2:N:0:AGGCAGAA+CTCTCTAT (reversed): TT-AGCAGGGG-CTTTAGTGGCGCTTTTTTTT---ATGCCAACGGCG-G-T-TT-TT-GCAG-C-G--A-AGGGC	1	0	0	0	0	0	0										M00212:125:000000000-JJPTF:1:1102:17798:4658 1:N:0:AGGCAGAA+GCGTAAGA,Mon Jun 27 16:07:31 EDT 2022,,,,GGCTGATACTTGCAATTAAATAAATAAATTGACCTACAAAGTATAGCAAACCTACGTTAATTACAGTTTTCGCAATGTCAGAGGTTGAAGGAGTTTGAGTAAAGTAAAAGACTGCATATAAAACCCATAGCGCGAAGACTACCGTCAAATCAATCACAAGTCTACGTTTGAAAGGTGGGTTCATCGCTTCTCTATCTTTGACCCACGTAGCGAAAAGAATCGCCAAAATCAAGATAGTTATTAAAATCATT,P008FL3BP10_S33_L001_R1_001,urn:local:.:1cw66-…	M00212:125:000000000-JJPTF:1:1102:17026:3249 1:N:0:AGGCAGAA+CTCTCTAT,Mon Jun 27 16:10:21 EDT 2022,,,,CGTTCTTACCATAACCCTCTGTTTTTGTAACATCTGCTAAAGCTAAATCGGCATATACCTGAAAAATCTCTGTTTGATATTCAAGTGTAACGAATTTTTTGCTAAGAAT,P008FL3BP20_S40_L001_R1_001,urn:local:.:1kikp-ezqo2px
392	M00212:125:000000000-JJPTF:1:1105:18770:16471 1:N:0:AGGCAGAA+GCGTAAGA (reversed): TTAGCAGGGGCTTTAGTGGCGCTTTTTTTT-ATGCCAACGGC-GG-TTTTT---GCAG-CG-AA-GGG-C	1	0	0	0	0	0	0	M00212:125:000000000-JJPTF:1:2105:25474:22782 2:N:0:AGGCAGAA+CTCTCTAT (reversed): TT-AGCAGGGG-CTTTAGTGGCGCTTTTTTTT---ATGCCAACGGCG-G-T-TT-TT-GCAG-C-G--A-AGGGC	1	0	0	0	0	0	0										M00212:125:000000000-JJPTF:1:1102:18608:4667 1:N:0:AGGCAGAA+GCGTAAGA,Mon Jun 27 16:07:31 EDT 2022,,,,ACTTTATATTCGCCCTGTGAATCAATTTCAATTAAACGCATTTCAAATAAAGGAACAAGCCTATACATTGTTAATACAAACGCAAAATCATTATTTGCTTCTTCTAGCGTGTCGCTTGTTTTATAATAATCTCCGTCTATTGCGCTATACCAAATCTCATATTTCATGCC,P008FL3BP10_S33_L001_R1_001,urn:local:.:1cw67-ezqnpm0	M00212:125:000000000-JJPTF:1:1102:11662:3258 1:N:0:AGGCAGAA+CTCTCTAT,Mon Jun 27 16:10:21 EDT 2022,,,,TTGTAAGACCGTTCAAAGCTGCTAAGGCTTGATAGTCCGTACCGTACTGATATGCGATACTTGAAAGAGTCTCTCCATATTGAACAACATGAGTCGCCTCCGGCTGTTTGTCTGGAACAACCGTCGCG,P008FL3BP20_S40_L001_R1_001,urn:local:.:1kikq-ezqo2px
393	M00212:125:000000000-JJPTF:1:2102:20309:12444 1:N:0:AGGCAGAA+GCGTAAGT (reversed): TTAGCAGGGGCTTTAGTGGCGCTTTTTTTT-ATGCCAACGGC-GG-TTTTT---GCAG-CG-AA-GGG-C	1	0	0	0	0	0	0	M00212:125:000000000-JJPTF:1:1102:23358:12569 1:N:0:AGGCAGAA+CTCTCTAT: TT-AG-------------TGGCGATTTTTTTT---ATGCCAACGGCG-G-T-TT-TT-TCAG-C-G--G-GGGGG	0	0	0	1	0	0	0										M00212:125:000000000-JJPTF:1:1102:16887:4682 1:N:0:AGGCAGAA+GCGTAAGA,Mon Jun 27 16:07:31 EDT 2022,,,,CTAAAGAGTTGAACGAATGGCTAGAAGAACATCAAACGTTAGATACTGATAATACACTATATGATATACGCTTCAGCAAAGAAATTTTTGATGAATTATTTGAAGAAGTTTGGCTTGAAGTTGACAATAC,P008FL3BP10_S33_L001_R1_001,urn:local:.:1cw68-ezqnpm0	M00212:125:000000000-JJPTF:1:1102:13842:3261 1:N:0:AGGCAGAA+CTCTCTAT,Mon Jun 27 16:10:21 EDT 2022,,,,GAATATCCCACTAAAGAAGTCTCCGAGCCCTTTAAATACTCCTGTTATTGCGTTATAAGCATTAGAAGCAAAGCCACCAAAAGCGCTGAATACTCCAC,P008FL3BP20_S40_L001_R1_001,urn:local:.:1kikr-ezqo2px
394	M00212:125:000000000-JJPTF:1:1108:22560:27358 1:N:0:AGGCAGAA+GCGTAAGA: TTAG------------TGGCGATTTTTTTT-ATGCCAACGGC-GG-TTTTT---GCAG-CG-AA-GGG-C	0	1	0	0	0	0	0	M00212:125:000000000-JJPTF:1:2111:16634:16025 2:N:0:AGGCAGAA+CTCTCTAT: TT-AG-------------TGGCGATTTTTTTT---ATGCCAACGGCG-G-G-TT-TT-GGAG-C-G--G-GGGGG	0	0	0	1	0	0	0										M00212:125:000000000-JJPTF:1:1102:17889:4684 1:N:0:AGGCAGAA+GCGTAAGA,Mon Jun 27 16:07:31 EDT 2022,,,,ATTGTAGAGGGCGAAACTTCTGCTTTAATAGTTGATATATCTGGAGGGTTTCCGTGTTCATCTCTATCATAAAATAATGTTTTTGCTGTCCTTACTTCTGGCAAGTCTGTTCCGTCTCCGCCATAAGTGCTATAATCAATGACATCTCCATTATTTTTTGCTGTGTACATTTT,P008FL3BP10_S33_L001_R1_001,urn:local:.:1cw69-ezqnpm0	M00212:125:000000000-JJPTF:1:1102:10610:3265 1:N:0:AGGCAGAA+CTCTCTAT,Mon Jun 27 16:10:21 EDT 2022,,,,GGTTCAACTGGAATATTACAGGCAAGAATTATTAATAGTGTAATTTACGTTAGAGGAAATAGCATTCCTGTGCCAAATGTCGCACCGAATTTCATTGTTCCGGTTGGCACTTTCCCACCTGCTTTTGGAACAAATCTACCTCAATTTGATACTGCTGGTACATTTTATTCTCATGGAAACCTGTCGTTATCTTTAATCAACATGTCTCCAAGTGGTATTGCAGTAGGTAATCCAAACAACACTTCAATGAA,P008FL3BP20_S40_L001_R1_001,urn:local:.:1kiks-…
395	M00212:125:000000000-JJPTF:1:1108:22560:27358 2:N:0:AGGCAGAA+GCGTAAGA (reversed): TTAG------------TGGCGATTTTTTTT-ATGCCAACGGC-GG-TTTTT---GCAG-CG-AA-GGG-C	0	1	0	0	0	0	0	M00212:125:000000000-JJPTF:1:2112:19134:20390 1:N:0:AGGCAGAA+CTCTCTAT (reversed): TT-AGCAGGGG-CTTTAGTGGCGCTTTTTTTT---ATGCCAACGGCG-G-T-TT-TT-GCAG-C-G--A-AGGGC	1	0	0	0	0	0	0										M00212:125:000000000-JJPTF:1:1102:14887:4684 1:N:0:AGGCAGAA+GCGTAAGA,Mon Jun 27 16:07:31 EDT 2022,,,,GTTTTCCTTTATCCAAGTGAAAGCTCCGTCAAAGTCTTGTCTTAGTAAGCTCATTTTATCCACGATGTCGATGATTTGCTCTCTCTCTTCTGCTGTGTACATTTAACCGACTTTCTAGAAAGGTAGATCTTCCGTGTTAACTTCAATTGGTTCAGAACCACCAAATAAGTCTTGTTTAGTTTGTGATTGACTACTATTATCATTAGGGATAAATACTT,P008FL3BP10_S33_L001_R1_001,urn:local:.:1cw6a-ezqnpm0	M00212:125:000000000-JJPTF:1:1102:17948:3266 1:N:0:AGGCAGAA+CTCTCTAT,Mon Jun 27 16:10:21 EDT 2022,,,,AATTACTCCTGTCTTGATGTTTAGCCTTTGCTGGCTTGATAAGTGATAACATGAGCACCGTTTGCAATAATAAGTTCTAACTGGTATTTTATCATCTTTATTTTTCTTACTCTTTTTATTATGCTGGGCATTAGCTATTGAGTATAAAGCACCCATTTTTGTGTATTTGCGTTTCTTACAC,P008FL3BP20_S40_L001_R1_001,urn:local:.:1kikt-ezqo2px
396	M00212:125:000000000-JJPTF:1:2114:14331:28873 1:N:0:AGGCAGAA+GCGTAAGA: TTAG------------TGGCGATTTTTTTT-ATGCCAACGGC-GG-TTTTT---GTTT-CG-GG-G----	0	0	0	1	0	0	0	M00212:125:000000000-JJPTF:1:1109:20054:4057 1:N:0:AGGCAGAA+CTCTCTAT (reversed): TT-AGCAGGGG-CTTTAGTGGCGCTTTTTTTT---ATGCCAACGGCG-G-T-TT-TT-GCAG-C-G--A-AGGGC	1	0	0	0	0	0	0										M00212:125:000000000-JJPTF:1:1102:18666:4695 1:N:0:AGGCAGAA+GCGTAAGA,Mon Jun 27 16:07:31 EDT 2022,,,,ACGTCATAGAAGTCGAAAGCATATAATAACAGGATATAGTGTTAATGGTAGCATGCGTGTTTTGGGAACATGTAGTGTTGGTTCGAGTCCAGCTATCCTGATGAGTGGTGTATAGTCCATAGACGAAGTGCTAAGCTATTGCGCAGTACCTTGGTGAAACTATACTTAATCATATTGTGGGCAACTGTGCATGGTTGCTAAGGTATGAGGTAAGAGTAATTGGAGGAAGTACAGGTCGCAACTGTGTGGGG,P008FL3BP10_S33_L001_R1_001,urn:local:.:1cw6b-…	M00212:125:000000000-JJPTF:1:1102:14800:3268 1:N:0:AGGCAGAA+CTCTCTAT,Mon Jun 27 16:10:21 EDT 2022,,,,ATCATCGACATCGTGGATAAAATGAGCTTACTAAGAC,P008FL3BP20_S40_L001_R1_001,urn:local:.:1kiku-ezqo2px
397	M00212:125:000000000-JJPTF:1:1104:14665:16212 1:N:0:AGGCAGAA+GCGTAAGA (reversed): TTAGCAGGGGCTTTAGTGGCGCTTTTTTTT-ATGCCAACGGC-GG-TTTTT---GCAG-CG-AA-GGG-C	1	0	0	0	0	0	0	M00212:125:000000000-JJPTF:1:1110:8149:23643 1:N:0:AGGCAGAA+CTCTCTAT (reversed): TT-AGCAGGGG-CTTTAGTGGCGCTTTTTTTT---ATGCCAACGGCG-G-T-TT-TT-GCAG-C-G--A-AGGGC	1	0	0	0	0	0	0										M00212:125:000000000-JJPTF:1:1102:14715:4698 1:N:0:AGGCAGAA+GCGTAAGA,Mon Jun 27 16:07:31 EDT 2022,,,,ATATATGGTATGACGGTAAACTGTATTCAGGGTATATAGCAGATAGAGTTAAAACAGAGTTCAATGATAGACTTATTTTTGTAGAAAGTGGAGACAAACCAAATG,P008FL3BP10_S33_L001_R1_001,urn:local:.:1cw6c-ezqnpm0	M00212:125:000000000-JJPTF:1:1102:17369:3269 1:N:0:AGGCAGAA+CTCTCTAT,Mon Jun 27 16:10:21 EDT 2022,,,,GGATATAGTTGACAGAATTAGCCTTTAAAGCTACCGTTTCATTTGATAGTTCAAAATATCTACCGCCAGCAATAATTGAAGTATTAGTATATTGTACATTAAGAGCTGTATTTAACGGACTTGTCCAGTCTTTGCGCCTGATTGTTCCATAGTCCATTCCTGTCAACAT,P008FL3BP20_S40_L001_R1_001,urn:local:.:1kikv-ezqo2px
398	M00212:125:000000000-JJPTF:1:1109:15581:20125 1:N:0:AGGCAGAA+GCGTAAGA (reversed): TTAGCAGGGGCTTTAGTGGCGCTTTTTTTT-ATGCCAACGGC-GG-TTTTT---GCAG-CG-AA-GGG-C	1	0	0	0	0	0	0	M00212:125:000000000-JJPTF:1:1104:15358:25252 1:N:0:AGGCAGAA+CTCTCTAT: TT-AGCAGGGG-CTTTAGTGGCGCTTTTTTTT---ATGCCAACGGCG-G-T-TT-TT-GCAG-C-G--A-AGGGC	1	0	0	0	0	0	0										M00212:125:000000000-JJPTF:1:1102:13221:4698 1:N:0:AGGCAGAA+GCGTAAGA,Mon Jun 27 16:07:31 EDT 2022,,,,CACTAGCGGTTATCATGGCATGTACTTCTTAGTTGAAAAAAAGGGTATGCAAGACGTTAAAACAACATTGAAAAAAGGCGCTAATT,P008FL3BP10_S33_L001_R1_001,urn:local:.:1cw6d-ezqnpm0	M00212:125:000000000-JJPTF:1:1102:13808:3272 1:N:0:AGGCAGAA+CTCTCTAT,Mon Jun 27 16:10:21 EDT 2022,,,,ACTTCTGACCCAATGCCTTGAAATGATTTCGAGCCGTCCTCATTTTCAGTTACTTTAATTTCAGCACTATTGGTTATTAGTTTCATCTGTGCTTGTTACGTCCTTTCTATTGCCTTGTAGGT,P008FL3BP20_S40_L001_R1_001,urn:local:.:1kikw-ezqo2px
399	M00212:125:000000000-JJPTF:1:1104:14665:16212 2:N:0:AGGCAGAA+GCGTAAGA: TTAGCAGGGGCTTTAGTGGCGCTTTTTTTT-ATGCCAACGGC-GG-TTTTT---TGAG-CG-AA-GGG-G	1	0	0	0	0	0	0	M00212:125:000000000-JJPTF:1:1109:19269:13617 1:N:0:AGGCAGAA+CTCTCTAT (reversed): TT-AGCAGGGG-CTTTAGTGGCGCTTTTTTTT---ATGCCAACGGCG-G-T-TT-TT-GCAG-C-G--A-AGGGC	1	0	0	0	0	0	0										M00212:125:000000000-JJPTF:1:1102:10832:4699 1:N:0:AGGCAGAA+GCGTAAGA,Mon Jun 27 16:07:31 EDT 2022,,,,GAAATGAAAAACAAATGTAAATTAACCGGGTTAACAAAAACAAAATCTGGTTATTTAAGAGTAGGAGTAAAAGGTAAAGTTATGTATGTTCATAGAC,P008FL3BP10_S33_L001_R1_001,urn:local:.:1cw6e-ezqnpm0	M00212:125:000000000-JJPTF:1:1102:9977:3273 1:N:0:AGGCAGAA+CTCTCTAT,Mon Jun 27 16:10:21 EDT 2022,,,,ATATGAAAGAATTACTAACGTACTAAAAGAAAAAGGCAGTACACTCAGCCAACT,P008FL3BP20_S40_L001_R1_001,urn:local:.:1kikx-ezqo2px
400	M00212:125:000000000-JJPTF:1:1103:19771:20432 2:N:0:AGGCAGAA+GCGTAAGA (reversed): TTAG------------TGGCGCTTTTTTTT-ATGCCAACGGC-GG-TTTTT---GCAG-CG-AA-GGG-C	0	0	0	0	0	0	0	M00212:125:000000000-JJPTF:1:1102:12310:8819 1:N:0:AGGCAGAA+CTCTCTAT: TT-AGCAGGGG-CTTTAGTGGCGCTTTTTTTT---ATGCCAACGGCG-G-T-TT-TT-GCAG-C-G--A-AGGGC	1	0	0	0	0	0	0										M00212:125:000000000-JJPTF:1:1102:15065:4701 1:N:0:AGGCAGAA+GCGTAAGA,Mon Jun 27 16:07:31 EDT 2022,,,,AGTTAAGAGAGGAAAGCAAATGACAGAAGAACAGCTACTATTTAAGCAAGAAACATTGTCAATGGTTGACTTTAACGAGTTCTTACTTAATGCTGTTGAATGTGGTTTGATTAATCTTGATACAGCTTTAATTTTTAAGGG,P008FL3BP10_S33_L001_R1_001,urn:local:.:1cw6f-ezqnpm0	M00212:125:000000000-JJPTF:1:1102:15865:3274 1:N:0:AGGCAGAA+CTCTCTAT,Mon Jun 27 16:10:21 EDT 2022,,,,AGCGTAGTAAGACACTATACATAGATAATGAAGATACTGACAGAGAGTTAAACAAAAGGCTTAGAAATAAAGATAATGCACCAGAAGACTTACATTTTTTGACAGGTGGAGAGTTTATGATTGATGATTCCAACCACATGAATTTGTTATATGA,P008FL3BP20_S40_L001_R1_001,urn:local:.:1kiky-ezqo2px
401	M00212:125:000000000-JJPTF:1:1111:12016:18594 1:N:0:AGGCAGAA+GCGTAAGA: TTAGCAGGGGCTTTAGTGGCGCTTTTTTTT-ATGCCAACGGC-GG-TTTTT---GCAG-CG-AA-GGG-C	1	0	0	0	0	0	0	M00212:125:000000000-JJPTF:1:1104:19818:11742 1:N:0:AGGCAGAA+CTCTCTAT (reversed): TT-AG-------------TGGCGCTTTTTTTT---ATGCCAACGGCG-G-T-TT-TT-GCAG-C-G--A-AGGGC	0	0	0	0	0	0	0										M00212:125:000000000-JJPTF:1:1102:16882:4701 1:N:0:AGGCAGAA+GCGTAAGA,Mon Jun 27 16:07:31 EDT 2022,,,,GTCCAATATCTTTTGCCAAATAGCCGTTTCTATCATGAGGCTCTGGAATAC,P008FL3BP10_S33_L001_R1_001,urn:local:.:1cw6g-ezqnpm0	M00212:125:000000000-JJPTF:1:1102:9857:3274 1:N:0:AGGCAGAA+CTCTCTAT,Mon Jun 27 16:10:21 EDT 2022,,,,TTACAGAAGATATTGATTAACTCGTTAGTTGTAGGAAGCTCTGTTTTGTCGTCTAAGGCGTTTTGCAGTCCTCCGTTACAATCTACCCAAAGTATCAATA,P008FL3BP20_S40_L001_R1_001,urn:local:.:1kikz-ezqo2px
402	M00212:125:000000000-JJPTF:1:2102:27371:13888 1:N:0:AGGCAGAA+GCGTAAGA (reversed): TTAGCAGGGGCTTTAGTGGCGCTTTTTTTT-ATGCCAACGGC-GG-TTTTT---GCAG-CG-AA-GGG-C	1	0	0	0	0	0	0	M00212:125:000000000-JJPTF:1:1106:14970:9308 1:N:0:AGGCAGAA+CTCTCTAT: TT-AG-------------TGGCGATTTTTTTT---ATGCCAACGGCG-G-C-TT-TT-GCCG-C-G--G-GGGGC	0	0	0	1	0	0	0										M00212:125:000000000-JJPTF:1:1102:22625:4706 1:N:0:AGGCAGAA+GCGTAAGA,Mon Jun 27 16:07:31 EDT 2022,,,,GATTGGTACAACAATTTACTTACAATGCCTTTAAATGAAGTTATTTTAGGCGTTAAGGACACGATAGAAGACAAGACGGTATATTTGTCACTTAGT,P008FL3BP10_S33_L001_R1_001,urn:local:.:1cw6h-ezqnpm0	M00212:125:000000000-JJPTF:1:1102:10326:3277 1:N:0:AGGCAGAA+CTCTCTAT,Mon Jun 27 16:10:21 EDT 2022,,,,GAGTTCTGATTTATGAGCAAAGCCTTAGCGATTGACTTTAGCACTTCTAATACTGGTTATGCGTTTCGCAATCC,P008FL3BP20_S40_L001_R1_001,urn:local:.:1kil0-ezqo2px
403	M00212:125:000000000-JJPTF:1:2105:9301:7881 2:N:0:AGGCAGAA+GCGTAAGA: TTAG------------TGGCGCTTTTTTTT-ATGCCAACGGC-GG-TTTTT---GGCG-CG-GA-G----	0	0	1	0	0	0	0	M00212:125:000000000-JJPTF:1:1106:15841:6649 2:N:0:AGGCAGAA+CTCTCTAT (reversed): TT-AG-------------TGGCGATTTTTTTT---ATGCCAACGGCG-G-T-TT-TT-GCAG-C-G--A-AGGGC	0	1	0	0	0	0	0										M00212:125:000000000-JJPTF:1:1102:17921:4712 1:N:0:AGGCAGAA+GCGTAAGA,Mon Jun 27 16:07:31 EDT 2022,,,,ATTATTAATAAGTACATTCGCAAGACTATTCAGAAGCAAATACGTATTCACAACAAGTATATTTATCGCTATGACCGTGTTACACAAGCTATTGAATG,P008FL3BP10_S33_L001_R1_001,urn:local:.:1cw6i-ezqnpm0	M00212:125:000000000-JJPTF:1:1102:20266:3280 1:N:0:AGGCAGAA+CTCTCTAT,Mon Jun 27 16:10:21 EDT 2022,,,,CCACTAAAGAAGCCACCAACTCCGCTAAATACACCTGAAATTCTTGACCAAGCACTTGAAGCAAAGCCACCAATTGCACTAAACACTCCACTAACGACACTACGAACCGAATTGAATATGCCACTAAAGAAACCAGCTACTGCACTCCATATTGACTGAACTACTCCCCAAGCACTAGAAGCAAAACTACCGATTGCGCTGAAAACGCTAGATACAACTCCACTTACAGCATTAAATAT,P008FL3BP20_S40_L001_R1_001,urn:local:.:1kil1-ezqo2px
404	M00212:125:000000000-JJPTF:1:2107:25026:18818 1:N:0:AGGCAGAA+GCGTAAGA (reversed): TTAGCAGGGGCTTTAGTGGCGCTTTTTTTT-ATGCCAACGGC-GG-TTTTT---GCAG-CG-AA-G----	1	0	0	0	0	0	0	M00212:125:000000000-JJPTF:1:1106:14970:9308 2:N:0:AGGCAGAA+CTCTCTAT (reversed): TT-AG-------------TGGCGATTTTTTTT---ATGCCAACGGCG-G-T-TT-TT-GCAG-C-G--G-AGGGC	0	0	0	1	0	0	0										M00212:125:000000000-JJPTF:1:1102:9355:4714 1:N:0:AGGCAGAA+GCGTAAGA,Mon Jun 27 16:07:31 EDT 2022,,,,GTATAATTGTACCAGCTTCAACAATCTTATTGTATGTCTCATAAGCCTTAATGATTCCGTTGATAACTTTCATAGCAACGAAAGCACCAGCTAAAGCAACTAAAGCTACTTTTATAGCATCCATTGCTTCCTTGCTTTTACTAATTTTACCAATGAAGTCAGCAATTTTTTTCGTGATATCAGCGAACTTATTAGCAAGTGAAGATAT,P008FL3BP10_S33_L001_R1_001,urn:local:.:1cw6j-ezqnpm0	M00212:125:000000000-JJPTF:1:1102:20358:3280 1:N:0:AGGCAGAA+CTCTCTAT,Mon Jun 27 16:10:21 EDT 2022,,,,GTACAAAACAAGGGCTAGAGTTTACTTCTTTTAAAACGACTTTCAAAAAGCAAACAAATGATACTTTGCGAGCGCAAGGTGGTAACAGTTCACTCAATATA,P008FL3BP20_S40_L001_R1_001,urn:local:.:1kil2-ezqo2px
405	M00212:125:000000000-JJPTF:1:2112:15364:2022 1:N:0:AGGCAGAA+GCGTAAGA (reversed): TTAGCAGGGGCTTTAGTGGCGCTTTTTTTT-ATGCCAACGGC-GG-TTTTT---GCAG-CG-AA-GGG-C	1	0	0	0	0	0	0	M00212:125:000000000-JJPTF:1:2102:16989:19920 2:N:0:AGGCAGAA+CTCTCTAT: TT-AG-------------TGGCGCTTTTTTTT---ATGCCAACGGCG-G-T-TT-TT-GCTG-C-G--G-AGGGC	0	0	1	0	0	0	0										M00212:125:000000000-JJPTF:1:1102:23537:4717 1:N:0:AGGCAGAA+GCGTAAGA,Mon Jun 27 16:07:31 EDT 2022,,,,ATACTATTTATAGGAGGTAACTGTGGCTAGAGATAAATATTTAATGTACTTACGACAGCAGGAATACAAGAAGCGTATTA,P008FL3BP10_S33_L001_R1_001,urn:local:.:1cw6k-ezqnpm0	M00212:125:000000000-JJPTF:1:1102:17312:3288 1:N:0:AGGCAGAA+CTCTCTAT,Mon Jun 27 16:10:21 EDT 2022,,,,CTGTTACCTTTCCTTGCTCTTTAGCTAAGTCTAAGAA,P008FL3BP20_S40_L001_R1_001,urn:local:.:1kil3-ezqo2px
406	M00212:125:000000000-JJPTF:1:2112:24224:13359 1:N:0:AGGCAGAA+GCGTAAGA (reversed): TTAGCAGGGGCTTTAGTGGCGCTTTTTTTT-ATGCCAACGGC-GG-TTTTT---GCAG-CG-AA-GGG-C	1	0	0	0	0	0	0	M00212:125:000000000-JJPTF:1:1102:12310:8819 2:N:0:AGGCAGAA+CTCTCTAT (reversed): TT-AGCAGGGG-CTTTAGTGGCGCTTTTTTTT---ATGCCAACGGCG-G-T-TT-TT-GCAG-C-G--A-AGGGC	1	0	0	0	0	0	0										M00212:125:000000000-JJPTF:1:1102:9545:4720 1:N:0:AGGCAGAA+GCGTAAGA,Mon Jun 27 16:07:31 EDT 2022,,,,ATTGATTACACCAAGCAAAGAATTGGCAAAAAATACACTGAGAGCGTTAAATGAACAATTACGAAAACAAGGCAATTAACTTACATGTAGAGGTTTATGGCTGGTTGTATCGTGCATTAGAAGAAATGATAAAAGCAGAATGGCATAATGATGAACTTTTCAAAGTATGGCTTGGTCGTGCTGAATTTCTAGTCAGACAGTCAAAGAAATTGCATAACGCTTGTGAAA,P008FL3BP10_S33_L001_R1_001,urn:local:.:1cw6l-ezqnpm0	M00212:125:000000000-JJPTF:1:1102:20465:3291 1:N:0:ACGCAGAA+CTCTCTAT,Mon Jun 27 16:10:21 EDT 2022,,,,GTCAAATATTCCTTTAACAGTATCAATGCCATTTTTTATCAAGTATTTAGC,P008FL3BP20_S40_L001_R1_001,urn:local:.:1kil4-ezqo2px
407	M00212:125:000000000-JJPTF:1:2114:17834:10694 1:N:0:AGGCAGAA+GCGTAAGA (reversed): TTAGCAGGGGCTTTAGTGGCGCTTTTTTTT-ATGCCAACGGC-GG-TTTTT---GCAG-CG-AA-GGG-C	1	0	0	0	0	0	0	M00212:125:000000000-JJPTF:1:2110:19090:19189 1:N:0:AGGCAGAA+CTCTCTAT: TT-AG-------------TGGCGATTTTTTTT---ATGCCAACGGCG-G-T-TT-TT-GCAG-G-G--G-GGGGC	0	0	0	1	0	0	0										M00212:125:000000000-JJPTF:1:1102:20845:4723 1:N:0:AGGCAGAA+GCGTAAGA,Mon Jun 27 16:07:31 EDT 2022,,,,TCTTTAAACTGTGCTTTATTTACAACTAGAGCATCATTTTCATTAAACTCATAATCTGTAATGTAATAGGCAATTGATAGTGAATCAAACGCTCCATTTTCCACAGCTTTGTTAATGTTTGGTGCATTGTCATAAAGCGTAAAGTCAGTCAGGTATTTATTAGAAGCCAAATCATAGTAAACTTTTGCGTCCCCAATGACTTCACTAG,P008FL3BP10_S33_L001_R1_001,urn:local:.:1cw6m-ezqnpm0	M00212:125:000000000-JJPTF:1:1102:21873:3293 1:N:0:AGGCAGAA+CTCTCTAT,Mon Jun 27 16:10:21 EDT 2022,,,,ATCGTGTTCTTTAAAGCAATCATGGCTGTCTGGGTATCCATTGCGTCAGATATCCAGCCCCTTAAGCCATTACC,P008FL3BP20_S40_L001_R1_001,urn:local:.:1kil5-ezqo2px
408	M00212:125:000000000-JJPTF:1:2110:11843:10083 2:N:0:AGGCAGAA+GCGTAAGA: TTAG------------TGGCGATTTTTTTT-ATGCCAACGGC-GG-TTTTT---GCGG-TG-CT-A----	0	1	0	0	0	0	0	M00212:125:000000000-JJPTF:1:1109:2201:18338 2:N:0:AGGCAGAA+CTCTCTAT: TT-AG-------------TGGCGATTTTTTTT---ATGCCAACGGCG-G-T-TT-TT-GGTG-C-G--G-GGGGC	0	0	0	1	0	0	0										M00212:125:000000000-JJPTF:1:1102:8627:4733 1:N:0:AGGCAGAA+GCGTAAGA,Mon Jun 27 16:07:31 EDT 2022,,,,GTTATACTTCATCTGACACCGCCATTTCTAAAGCCATTGTCAAAGCAACAGTAGGGTCAATTTTATCTTTTTCAAGTTTTTTGGTATACATATAATCCCCGCTTTGTCCGATTTTAAC,P008FL3BP10_S33_L001_R1_001,urn:local:.:1cw6n-ezqnpm0	M00212:125:000000000-JJPTF:1:1102:16809:3297 1:N:0:AGGCAGAA+CTCTCTAT,Mon Jun 27 16:10:21 EDT 2022,,,,CTTTTTTAAATTTCACAAGGTTCACAAAGTTTTTTAGTCTTATTTCATTGACAACCACGCTGTTTACAAGCGTTTTATACATTGTTTTACTGAAATAATAAAAGTATGTTACAAATCATAAATAGCTATACAATGGGCTTTGCTCTTGTTTTCTTAAAATATTTAGTTAAACATTTCACAATTCCAGTACAAGATAAAAAGATTATCAAACACTCCGGAATTCCTTTAGAAATCTTACAAACAATAAGCTA,P008FL3BP20_S40_L001_R1_001,urn:local:.:1kil6-…
409	M00212:125:000000000-JJPTF:1:1113:12420:14788 1:N:0:AGGCAGAA+GCGTAAGA (reversed): TTAGCAGGGGCTTTAGTGGCGCTTTTTTTT-ATGCCAACGGC-GG-TTTTT---GCAG-CG-AA-GGG-C	1	0	0	0	0	0	0	M00212:125:000000000-JJPTF:1:1111:4953:22216 1:N:0:AGGCAGAA+CTCTCTAT (reversed): TT-AGCAGGGG-CTTTAGTGGCGCTTTTTTTT---ATGCCAACGGCG-G-T-TT-TT-GCAG-C-G--A-AGGGC	1	0	0	0	0	0	0										M00212:125:000000000-JJPTF:1:1102:6679:4736 1:N:0:AGGCAGAA+GCGTAAGA,Mon Jun 27 16:07:31 EDT 2022,,,,GGTCATGAGCGCTTGATTCTTCCTGTTGCAATCTCCGCCATTCAGTAGGGTTATAAAGTTCAGGGTTTCCGGCCTTAGCAACCATCATCGCTACCAAGCTATCTTTATCCAGTTCTTTTTCTTTAACCTTTACTTTTTCGACGTTTCCGTCAGCGTCATAGATTGTTTCTGTTTCCTTTAGCGTTCTGACCGTCAGTTTGCTCGCTAAGG,P008FL3BP10_S33_L001_R1_001,urn:local:.:1cw6o-ezqnpm0	M00212:125:000000000-JJPTF:1:1102:22348:3307 1:N:0:AGGCAGAA+CTATCTAT,Mon Jun 27 16:10:21 EDT 2022,,,,GGAATAACAACATTCTTTAGCAATTTATGGACAACTGTTATTGGAGGCATTCAATCTATATGGGGCGGCGTCACTGGCTTTTTTAGTGGAATATTCGACGCAGTTAACTCAGTAGTTTCTACAGTATTTAGCGCTATTGGTGGCTTTGCTAGTTCAGCTTGGGATATAC,P008FL3BP20_S40_L001_R1_001,urn:local:.:1kil7-ezqo2px
410	M00212:125:000000000-JJPTF:1:1103:13881:5877 2:N:0:AGGCAGAA+GCGTAAGA (reversed): TTAGCAGGGGCTTTAGTGGCGCTTTTTTTT-ATGCCAACGGC-GG-TTTTT---GCAG-CG-AA-GGG-C	1	0	0	0	0	0	0	M00212:125:000000000-JJPTF:1:2111:11985:20746 1:N:0:AGGCAGAA+CTCTCTAT (reversed): TT-AGCAGGGG-CTTTAGTGGCGCTTTTTTTT---ATGCCAACGGCG-G-T-TT-TT-GCAG-C-G--A-AGGGC	1	0	0	0	0	0	0										M00212:125:000000000-JJPTF:1:1102:14352:4737 1:N:0:AGGCAGAA+GCGTAAGA,Mon Jun 27 16:07:31 EDT 2022,,,,GTTCATACATATGGCGAAGATATAACAGAATCAGTTAATAAAGGTTCACGTCAAAAACAAGATAACTGGCAAAGTATTTATATCACTTCTGGCGGACTTAAACGAGATGGACTTTATGATAAAC,P008FL3BP10_S33_L001_R1_001,urn:local:.:1cw6p-ezqnpm1	M00212:125:000000000-JJPTF:1:1102:14853:3307 1:N:0:AGGCAGAA+CTCTCTAT,Mon Jun 27 16:10:21 EDT 2022,,,,GATCGTAATTTTGCTAAAAAATCTCCCATGTTATCTCT,P008FL3BP20_S40_L001_R1_001,urn:local:.:1kil8-ezqo2px
411	M00212:125:000000000-JJPTF:1:1108:6201:18219 2:N:0:AGGCAGAA+GCGTAAGA: TTAGCAGGGGCTTTAGTGGCGCTTTTTTTT-ATGCCAACGGC-GG-TTTTT---TCAG-CG-CA-GGG-G	1	0	0	0	0	0	0	M00212:125:000000000-JJPTF:1:2103:17907:3283 1:N:0:AGGCAGAA+CTCTCTAT (reversed): TT-AGCAGGGG-CTTTAGTGGCGCTTTTTTTT---ATGCCAACGGCG-G-T-TT-TT-GCAG-C-G--A-AGGGC	1	0	0	0	0	0	0										M00212:125:000000000-JJPTF:1:1102:10526:4738 1:N:0:AGGCAGAA+GCGTAAGA,Mon Jun 27 16:07:31 EDT 2022,,,,GTTCTAGCTGGTGCAATTACACTTGTAGCTCCTGTTATTCCTAATGTAACTACTGCTACAAAGGGTAATAATGACGGAACAATCGTAGTGCCTGACACTTTGAAAGATTCTAAGGGTGGAACTATAAAAGTAACATCAGTGATTAAGGACGCACATGGAAAAGTAGCAACAAATGGACACCTTGCGCCCGGTGTCTATAT,P008FL3BP10_S33_L001_R1_001,urn:local:.:1cw6q-ezqnpm1	M00212:125:000000000-JJPTF:1:1102:19471:3307 1:N:0:AGGCAGAA+CTCTCTAT,Mon Jun 27 16:10:21 EDT 2022,,,,ATAAATAAAAGGGCTGTTAGTTGGCGACACTCATTTAACTAAGGCATTCCCGTCACCTTGCACCCTATGCTTGGCTGTCAACTCTATGACATTTAAGCACCGTCAATCAGCACACCTATTGTTTCAATTCAAAACGTTTAATACTCCAGCTACTACCAATAAGATAGATGTAAATACACTTAGCATAATAGCTAGATAGTCATGGCGATAATACCACTCTTTAAAGTTGGTAACCGAACCTACACCATATA,P008FL3BP20_S40_L001_R1_001,urn:local:.:1kil9-…
412	M00212:125:000000000-JJPTF:1:1101:24274:9141 1:N:0:AGGCAGAA+GCGTAAGA (reversed): TTAG------------TGGCGATTTTTTTT-ATGCCAACGGC-GG-TTTTT---GCAG-CG-AA-GGG-C	0	1	0	0	0	0	0	M00212:125:000000000-JJPTF:1:1109:19127:4958 2:N:0:AGGCAGAA+CTCTCTAT: TT-AGCAGGGG-CTTTAGTGGCGCTTTTTTTT---ATGCCAACGGCG-G-T-TT-TT-TTAG-C-G--A-AGGGG	1	0	0	0	0	0	0										M00212:125:000000000-JJPTF:1:1102:19938:4742 1:N:0:AGGCAGAA+GCGTAAGA,Mon Jun 27 16:07:31 EDT 2022,,,,GGATTATTTCCTTCCACGTATACAAACCCCAAAGAATAGCATAGTGGCCCTTGATTTCGAACACGGTGCATCTCCTGACATCAACGCCAATACTGAGACGATCCTTTACGGGATGAGAAGAATTAAGGAAGCCGGATATACGCCGATGTACTACTC,P008FL3BP10_S33_L001_R1_001,urn:local:.:1cw6r-ezqnpm1	M00212:125:000000000-JJPTF:1:1102:12902:3309 1:N:0:AGGCAGAA+CTCTCTAT,Mon Jun 27 16:10:21 EDT 2022,,,,GGTTGGCACTTTCCCACCTGCTTTTGGAACAAATCTACCTCAATTTGATACTGCTGGTACATTTTATTCTCATGGAAACCTGTCGTTATC,P008FL3BP20_S40_L001_R1_001,urn:local:.:1kila-ezqo2px
[truncated: 762,517+ more rows]
