# Supplementary material for: Phage endolysins are adapted to specific hosts and are evolutionarily dynamic
Source: PLoS Biol. 2022 Aug 1;20(8):e3001740. doi: 10.1371/journal.pbio.3001740 (PMC9371310; doi:10.1371/journal.pbio.3001740)
Supplement: S6 Data — (XLSX) [file pbio.3001740.s021.xlsx]

## Sheet: Fig 8E
	sample of 500 reads covering 15290 C at T10	15290 C->A	15290 C->T	15302C->A	sample of 500 reads covering 15290 C at T20	15290 C->A	15290 C->T	15302C->A											all reads for phage P008<LysLfeau serial transfert 10 (T10) sequencing	all reads for phage P008<LysLfeau serial transfert 20 (T20) sequencing
	P008<LysLfeau: AGAATGG-CCTTATATG-TGGTCG-ATGT---------A	0	0	0	P008<LysLfeau: AGAATGACCTTA-TATGTGGTCGATGTA	0	0	0			% 15290 C->A	% 15290 C->T	% 15302C->A						M00212:125:000000000-JJPTF:1:1102:15461:1799 1:N:0:TGGCAGAA+AGAGTAGA,Mon Jun 27 16:18:52 EDT 2022,,,,CCCATGTTGTCCGCTTTTAAGTTTCGCCTTTTTCGTCTAAGAATTAGTTGAAAATTATGTCTTCCATTTCTCCGATTCCGTTAAGCTCATATCTTACGTTTTTACCTAAACCAATCATAGAAAACTCATCTAGTCTTGACTGATTAATTCTCTGTTTAACTGCTGGTAAAACGATAGGCTTTATAACATTAGCTTCTGCACCGTTCTTCTTCTTAACAGTCGTTTCTACCTGTAATGTAACTTGTGAGAAT,P008LFEAUP10_S3_L001_R_001,urn:local:.:20uyd-e…	M00212:125:000000000-JJPTF:1:1102:18623:1909 1:N:0:AGGCAGAA+GTAAGGAG,Mon Jun 27 16:24:35 EDT 2022,,,,TCTCTGCACGTTTAGCAAGTCGTTCGTTAGCTTGTTCCAGTTGCTCTTTTTGACGCTGTAAGCT,P008LFEAUP20_S9_L001_R_001,urn:local:.:2r2x8-ezqpwl4
1	M00212:125:000000000-JJPTF:1:1102:26596:21033 1:N:0:AGGCAGAA+AGAGTAGA (reversed): AGAATGA-CTTTATATG-TGGTCG-ATGT---------A	0	1	0	M00212:125:000000000-JJPTF:1:1114:16634:12238 1:N:0:AGGCAGAA+GTAAGGAG (reversed): AGAATGACCTTA-TATGTGGTAGATGTA	0	0	1		T10	1.4	5.2	13.2						M00212:125:000000000-JJPTF:1:1102:15461:1799 2:N:0:TGGCAGAA+AGAGTAGA,Mon Jun 27 16:18:52 EDT 2022,,,,TTTTTATGTTTTTATTTTTTGATTTTCTCACAAGTTACTTTACATGTAGAAACGACTGTTTTGAAGATTTACGGTGCAGAAGCTAATGTTATAATTCCTATCGTTTTACCAGCAGTTATACAGATCATTATTCAGTCATTACTAGATTAGTTTTCTCTGTTTGTTTTAGGTAATTTCGTAATATATGAGCTTAACGGATTCGTAGCAATGTTTGACTTAATTTTCATCTATTTCTTAGACTTTAAAGGCGT,P008LFEAUP10_S3_L001_R_001,urn:local:.:20uye-e…	M00212:125:000000000-JJPTF:1:1102:18623:1909 2:N:0:AGGCAGAA+GTAAGGAG,Mon Jun 27 16:24:35 EDT 2022,,,,TGCTTACAGCGTCAAAAAGAGCAACTGGAACAAGCTAACGAACGACTTGCTAAACGTGCAGAGA,P008LFEAUP20_S9_L001_R_001,urn:local:.:2r2x9-ezqpwl4
2	M00212:125:000000000-JJPTF:1:2114:25808:23490 1:N:0:AGGCAGAA+AGAGTAGA (reversed): AGAATGA-CCTTATATG-TGGTAG-ATGT---------A	0	0	1	M00212:125:000000000-JJPTF:1:2104:8981:25886 2:N:0:AGGCAGAA+GTAAGGAG (reversed): AGAATGACTTTA-TATGTGGTCGATGTA	0	1	0		T20	6.2	37.2	56.2						M00212:125:000000000-JJPTF:1:1102:18381:1863 1:N:0:AGGCAGAA+AGAGTAGA,Mon Jun 27 16:18:52 EDT 2022,,,,ACCTACTACAATACCACTTGGAGACATGTTGATTAAAGATAACGACAGGTTTCCATGAGAATAAAATGTACCAGCAGTATCAAATTG,P008LFEAUP10_S3_L001_R_001,urn:local:.:20uyf-ezqp64l	M00212:125:000000000-JJPTF:1:1102:14505:1910 1:N:0:AGGCAGAA+GTAAGGAG,Mon Jun 27 16:24:35 EDT 2022,,,,CCTATATTGATTACACCAAGCAAAGAATTGGCAAAAAATACACTGAG,P008LFEAUP20_S9_L001_R_001,urn:local:.:2r2xa-ezqpwl5
3	M00212:125:000000000-JJPTF:1:1103:25149:14548 2:N:0:AGGCAGAA+AGAGTAGA (reversed): AGAATGA-CCTTATATG-TGGTCG-ATGT---------A	0	0	0	M00212:125:000000000-JJPTF:1:1107:21302:7719 1:N:0:AGGCAGAA+GTAAGGAG (reversed): AGAATGACATTA-TATGTGGTCGATGTA	1	0	0											M00212:125:000000000-JJPTF:1:1102:18381:1863 2:N:0:AGGCAGAA+AGAGTAGA,Mon Jun 27 16:18:52 EDT 2022,,,,CAATTTGATTCTGCTGGTACATTTTATTCTCATGGAAACCTGTCGTTATCTTTAATCAACATGTCTCCAAGTGGTATTGTAGTAGGT,P008LFEAUP10_S3_L001_R_001,urn:local:.:20uyg-ezqp64l	M00212:125:000000000-JJPTF:1:1102:14505:1910 2:N:0:AGGCAGAA+GTAAGGAG,Mon Jun 27 16:24:35 EDT 2022,,,,CTCAGTGTATTTTTTGCCAATTCTTTGCTTGGTGTAATCAATATAGG,P008LFEAUP20_S9_L001_R_001,urn:local:.:2r2xb-ezqpwl5
4	M00212:125:000000000-JJPTF:1:2114:25808:23490 2:N:0:AGGCAGAA+AGAGTAGA: AGAATGA-CCTTATATG-TGGTAG-ATGT---------A	0	0	1	M00212:125:000000000-JJPTF:1:2108:18978:24435 1:N:0:AGGCAGAA+GTAAGGAG (reversed): AGAATGACCTTA-TATGTGGTAGATGTA	0	0	1											M00212:125:000000000-JJPTF:1:1102:14333:1910 1:N:0:AGGCAGAA+AGAGTAGA,Mon Jun 27 16:18:52 EDT 2022,,,,AAGTCTTTCAAATCTGTAATAACGTCTGAACCAGTAAGTTCTAAGTATCTAATTGCATGTTTTAAAATCATTTACAGTCCTTTCAGCTCATTAAATTTCTTTCTGCCACAATTCGACAAGTTCTTTAAGCCCTTTACCGTCAGTATCGAACTCAAAGCTAGAACGGAAGTCTGAGAAGTCGCTTTTAGCTTTTACAATGTTATCTTGAAAAAGAGCCAAGTATAAACC,P008LFEAUP10_S3_L001_R_001,urn:local:.:20uyh-ezqp64l	M00212:125:000000000-JJPTF:1:1102:16869:1923 1:N:0:AGGCAGAA+GTAAGGAG,Mon Jun 27 16:24:35 EDT 2022,,,,GCCCTAAACCATGACGTGCAATTGCTTTAACTAGTCCACGCTGAATGGCTTTATTTACGTCCATAGAAGTCAGTTTTTCAACTGGGATAGATTGATTGCGATAGTCCATTAC,P008LFEAUP20_S9_L001_R_001,urn:local:.:2r2xc-ezqpwl5
5	M00212:125:000000000-JJPTF:1:1106:22007:26397 1:N:0:AGGCAGAA+AGAGTAGA (reversed): AGAATGA-CCTTATATG-TGGTCG-ATGT---------A	0	0	0	M00212:125:000000000-JJPTF:1:1114:16634:12238 2:N:0:AGGCAGAA+GTAAGGAG: AGAATGACCTTA-TATGTGGTAGATGTA	0	0	1											M00212:125:000000000-JJPTF:1:1102:14333:1910 2:N:0:AGGCAGAA+AGAGTAGA,Mon Jun 27 16:18:52 EDT 2022,,,,TTTTTATACTTGGCTCTTTTTCAAGATAACATTGTAAAAGCTAAAAGCGACTTCTCAGACTTCCGTTCTAGCTTTGAGTTCGATACTGACGGTAAAGGGCTTAAAGAACTTGTCGAATTGTGGCAGAAAGAAATTTAATGAGCTGATTGGACTGTAAATGATTTTAAAACATGCAATTAGATACTTAGAACTTACTGGTTCAGACTTTATTACAGTTTTGAAAGACTT,P008LFEAUP10_S3_L001_R_001,urn:local:.:20uyi-ezqp64l	M00212:125:000000000-JJPTF:1:1102:16869:1923 2:N:0:AGGCAGAA+GTAAGGAG,Mon Jun 27 16:24:35 EDT 2022,,,,TTAATGGACTATCGCAATCAATCTATCCCAGTTGAAAAACTGACTTCTATGGACGTAAATAAAGCCATTCAGCGTGGACTAGTTAAAGCAATTGCACGTCATGGTTTAGGGC,P008LFEAUP20_S9_L001_R_001,urn:local:.:2r2xd-ezqpwl5
6	M00212:125:000000000-JJPTF:1:1113:12449:22722 1:N:0:AGGCAGAA+AGAGTAGA: AGAATGA-CCTTATATG-TGGTAG-ATGT---------A	0	0	1	M00212:125:000000000-JJPTF:1:2104:11796:18879 1:N:0:AGGCAGAA+GTAAGGAG: AGAATGACTTTA-TATGTGGTCGATGTA	0	1	0											M00212:125:000000000-JJPTF:1:1102:17913:1926 1:N:0:TGGCAGAA+AGAGTAGA,Mon Jun 27 16:18:52 EDT 2022,,,,AAGCAAGCCGAACGACCTATCGTTGTAAAATTCTTCTTCTGATTTGAAACGTTCAACAAGTTTATCATAAAGTCCATCTCGTTTAAGTCCGCCAGAAGTGATATAAATACTTTGCCAGTTATCTTGTTTTTGACGTGAACCTTTAT,P008LFEAUP10_S3_L001_R_001,urn:local:.:20uyj-ezqp64l	M00212:125:000000000-JJPTF:1:1102:18365:1938 1:N:0:AGGCAGAA+GTAAGGAG,Mon Jun 27 16:24:35 EDT 2022,,,,TGGTAAGACAGTATAAAATACATACCAACTTAGACGGAACAGACGATAAAGTTTGGGACGTAACAAATGGAAAAGTTAGATTTTACCAGCCCTCTAA,P008LFEAUP20_S9_L001_R_001,urn:local:.:2r2xe-ezqpwl6
7	M00212:125:000000000-JJPTF:1:1113:16584:8407 2:N:0:AGGCAGAA+AGAGTAGA (reversed): AGAATAC-CCTTAAATG-TGGTCG-AAGT---------A	0	0	0	M00212:125:000000000-JJPTF:1:1112:3089:18607 2:N:0:AGGCAGAA+GTAAGGAG (reversed): AGAATGACCTTA-TATGTGGTAGATGTA	0	0	1											M00212:125:000000000-JJPTF:1:1102:17913:1926 2:N:0:TGGCAGAA+AGAGTAGA,Mon Jun 27 16:18:52 EDT 2022,,,,TTATAGGTTCACGTCAAAAACAAGATAACTGGCAAAGTATTTATATCACTTCTGGCGGACTTAAACGAGATGGACTTTATGATAAACTTGTTGAACGTTTCAAATCAGAAGAAGAATTTTACAACGATAGGTCGTTCGGCTTGCTT,P008LFEAUP10_S3_L001_R_001,urn:local:.:20uyk-ezqp64l	M00212:125:000000000-JJPTF:1:1102:18365:1938 2:N:0:AGGCAGAA+GTAAGGAG,Mon Jun 27 16:24:35 EDT 2022,,,,TTAGAGGGCTGGTAAAATCTAACTTTTCCATTTGTTACGTCCCAAACTTTATCGTCTGTTCCGTCTAAGTTGGTATGTATTTTATACTGTCTTACCA,P008LFEAUP20_S9_L001_R_001,urn:local:.:2r2xf-ezqpwl6
8	M00212:125:000000000-JJPTF:1:1101:10829:17473 1:N:0:AGGCAGAA+AGAGTAGA (reversed): AGAATGA-CCTTATATG-TGGTCG-ATGT---------A	0	0	0	M00212:125:000000000-JJPTF:1:1112:2856:17799 1:N:0:AGGCAGAA+GTAAGGAG (reversed): AGAATGACCTTA-TATGTGGTAGATG--	0	0	1											M00212:125:000000000-JJPTF:1:1102:16918:1926 1:N:0:AGGCAGAA+AGAGTAGA,Mon Jun 27 16:18:52 EDT 2022,,,,ATATGAAGGAGTATTAAATTGACAACATTAAGAGAACTACACAAAAAACTTAAAATTAAACAAACACTTG,P008LFEAUP10_S3_L001_R_001,urn:local:.:20uyl-ezqp64l	M00212:125:000000000-JJPTF:1:1102:18553:1945 1:N:0:AGGCAGAA+GTAAGGAG,Mon Jun 27 16:24:35 EDT 2022,,,,GTTAGCTTCAGGATATACTTTTTTAACTTCAGACCATGCAAATGCCCAGCTAAGATAATCAAGATTATTCTTTTTGCTTTTCTTGTCATTTACATTGATAACACTTAGGGTTTCAAATACGCTCATTTGACAACCTCTTCTTTCCAACCTTGGCTTTTAAGCTCATTGACTTTATTTAAATCGCCGCGAATATTTAAATCAAAAGTAGACGCAAAGCTCTTTGCTAAAGTGTTAAAAACATAACCAAAATA,P008LFEAUP20_S9_L001_R_001,urn:local:.:2r2xg-e…
9	M00212:125:000000000-JJPTF:1:1106:9420:3100 1:N:0:AGGCAGAA+AGAGTAGA (reversed): AGAATGA-CCTTATATG-TGGTCG-ATGT---------A	0	0	0	M00212:125:000000000-JJPTF:1:1112:24059:10094 1:N:0:AGGCAGAA+GTAAGGAG (reversed): AGAATGACTTTA-TATGTGGTCGATGTA	0	1	0											M00212:125:000000000-JJPTF:1:1102:16918:1926 2:N:0:AGGCAGAA+AGAGTAGA,Mon Jun 27 16:18:52 EDT 2022,,,,CTAGTGTTTGTTTAATTTTAAGTTTTTTGTGTAGTTCTCTTAATGTTGTCAATTTAATACTCCTTCATAT,P008LFEAUP10_S3_L001_R_001,urn:local:.:20uym-ezqp64l	M00212:125:000000000-JJPTF:1:1102:18553:1945 2:N:0:AGGCAGAA+GTAAGGAG,Mon Jun 27 16:24:35 EDT 2022,,,,TAAATAAAGTTTATTTTGGTTATGTTTTTAACACTTTAGCAAAGAGCTTTGCGTCTACTTTTGATTTAAATATTCGCGGCGATTTAAATAAAGTCAATGAGCTTAAAAGCCAAGGTTGGAAAGAAGAGGTTGTCAAATGAGCGTATTTGAAACCCTAAGTGTTATCAATGTAAATGACAAGAAAAGCAAAAAGAATAATCTTGATTATCTTAGCTGGGCATTTGCATGGTCTGAAGTTAAAAAAGTATAT,P008LFEAUP20_S9_L001_R_001,urn:local:.:2r2xh-ez…
10	M00212:125:000000000-JJPTF:1:2105:4064:9515 1:N:0:AGGCAGAA+AGAGTAGA: --------CCTTATATG-TGGTCG-ATGT---------A	0	0	0	M00212:125:000000000-JJPTF:1:1104:4827:19308 2:N:0:AGGCAGAA+GTAAGGAG (reversed): AGAATGACCTTA-TATGTGGTAGATGTA	0	0	1											M00212:125:000000000-JJPTF:1:1102:11959:1928 1:N:0:TGGCAGAA+AGAGTAGA,Mon Jun 27 16:18:52 EDT 2022,,,,ATGCCAAAGAACTGGCTAAGTTAAGTAACGAGTATGAGCTTACAGAGTACACTACTGAAG,P008LFEAUP10_S3_L001_R_001,urn:local:.:20uyn-ezqp64l	M00212:125:000000000-JJPTF:1:1102:15646:1948 1:N:0:TGGCAGAA+GTAAGGAG,Mon Jun 27 16:24:35 EDT 2022,,,,TTCTTCTTCTTAACAGTCGTTTCTACCTGTAATGTAACTTGTGAGAATATCATTAAATACCTCCATAATACATTAAC,P008LFEAUP20_S9_L001_R_001,urn:local:.:2r2xi-ezqpwl7
11	M00212:125:000000000-JJPTF:1:1103:5400:13083 1:N:0:AGGCAGAA+AGAGTAGA (reversed): AGAATGA-CCTTATATG-TGGTCG-ATGT---------A	0	0	0	M00212:125:000000000-JJPTF:1:2112:13808:7438 1:N:0:AGGCAGAA+GTAAGGAG (reversed): AGAATGACTTTA-TATGTGGTCGATGTA	0	1	0											M00212:125:000000000-JJPTF:1:1102:11959:1928 2:N:0:TGGCAGAA+AGAGTAGA,Mon Jun 27 16:18:52 EDT 2022,,,,CTTCAGTAGTGTACTCTGTAAGCTCATTCTCGTTACTTAACTTAGCCAGTTCTTTGGCAT,P008LFEAUP10_S3_L001_R_001,urn:local:.:20uyo-ezqp64l	M00212:125:000000000-JJPTF:1:1102:15646:1948 2:N:0:TGGCAGAA+GTAAGGAG,Mon Jun 27 16:24:35 EDT 2022,,,,TTTAATGTATTATGGAGGTATTTAATGATATTCTCACAAGTTACATTACAGGTAGAAACGACTGTTAAGAAGAAGAA,P008LFEAUP20_S9_L001_R_001,urn:local:.:2r2xj-ezqpwl7
12	M00212:125:000000000-JJPTF:1:1102:20458:4874 1:N:0:AGGCAGAA+AGAGTAGA: --------CCTTATATG-TGGTCG-ATGT---------A	0	0	0	M00212:125:000000000-JJPTF:1:1101:19655:12262 2:N:0:AGGCAGAA+GTAAGGAG (reversed): AGAATGACCTTA-TATGTGGTAGATGTA	0	0	1											M00212:125:000000000-JJPTF:1:1102:19380:1947 1:N:0:AGGCAGAA+AGAGTAGA,Mon Jun 27 16:18:52 EDT 2022,,,,AAAATCATCTTGTTATTCTTAGGGTTTCTTTCCCATGTTGTCCGCTTGAAAGTTTCGCCTTTTTCGTCTAAGAAATAGTTGAAAATTAAGTCTTCCATTTCTCCGATTCCGTTAAGCTCATATC,P008LFEAUP10_S3_L001_R_001,urn:local:.:20uyp-ezqp64l	M00212:125:000000000-JJPTF:1:1102:12665:1949 1:N:0:AGGCAGAA+GTAAGGAG,Mon Jun 27 16:24:35 EDT 2022,,,,GTTAGCAATCTTTCTAGCTGTTGACCGTGGATTTTTTGAACTATTAATCTTACTTGTATACTTATGTAATATTATCTTACTA,P008LFEAUP20_S9_L001_R_001,urn:local:.:2r2xk-ezqpwl8
13	M00212:125:000000000-JJPTF:1:1102:4303:8727 1:N:0:AGGCAGAA+AGAGTAGA (reversed): AGAATGA-CCTTATATG-TGGTCG-ATGT---------A	0	0	0	M00212:125:000000000-JJPTF:1:2108:18978:24435 2:N:0:AGGCAGAA+GTAAGGAG: AGAATGACCTTA-TATGTGGTAGATGTA	0	0	1											M00212:125:000000000-JJPTF:1:1102:19380:1947 2:N:0:AGGCAGAA+AGAGTAGA,Mon Jun 27 16:18:52 EDT 2022,,,,TTTATGAGCTTTACGGAATCGGAGAAATGGAAGACTTAATTTTCAACTATTTCTTAGACGAAAAAGGCGAAACTTTCAAGCGGACAACATGGGAAAGAAACCCTAAGAATAACAAGATGATTTT,P008LFEAUP10_S3_L001_R_001,urn:local:.:20uyq-ezqp64l	M00212:125:000000000-JJPTF:1:1102:12665:1949 2:N:0:AGGCAGAA+GTAAGGAG,Mon Jun 27 16:24:35 EDT 2022,,,,TAGTAAGATAATATTACATAAGTATACAAGTAAGATTAATAGTTCAAAATATCCACGGTCAACAGCTAGAAAGATTGCTAAC,P008LFEAUP20_S9_L001_R_001,urn:local:.:2r2xl-ezqpwl8
14	M00212:125:000000000-JJPTF:1:1108:12514:11531 2:N:0:AGGCAGAA+AGAGTAGA (reversed): AGAATGA-CCTTATATG-TGGTCG-ATGT---------A	0	0	0	M00212:125:000000000-JJPTF:1:2114:9405:24211 1:N:0:AGGCAGAA+GTAAGGAG: AGAATGACTTTA-TATGTGGTCGATGTA	0	1	0											M00212:125:000000000-JJPTF:1:1102:11970:1947 1:N:0:AGGCAGAA+AGAGTAGA,Mon Jun 27 16:18:52 EDT 2022,,,,ATTCTATGCAGAAGCTCGCCAGAGATACCAACGCAAATAGTGAAGATAC,P008LFEAUP10_S3_L001_R_001,urn:local:.:20uyr-ezqp64m	M00212:125:000000000-JJPTF:1:1102:13092:1961 1:N:0:TGGCAGAA+GTAAGGAG,Mon Jun 27 16:24:35 EDT 2022,,,,TACCTATACTTATGCTAGATATCAAAATACTGGGCAATTATCAGGAAACTTAAAACAAGTTAAAAAAGGCGATAAAATAGTCGTTAATGCAGGTACTAGGG,P008LFEAUP20_S9_L001_R_001,urn:local:.:2r2xm-ezqpwl8
15	M00212:125:000000000-JJPTF:1:2112:16011:11086 1:N:0:AGGCAGAA+AGAGTAGA: AGAATGA-CCTTATATG-TGGTCG-ATGT---------A	0	0	0	M00212:125:000000000-JJPTF:1:2108:19354:3770 2:N:0:AGGCAGAA+GTAAGGAG: AGAATGACCTTA-TATGTGGTAGATGTA	0	0	1											M00212:125:000000000-JJPTF:1:1102:11970:1947 2:N:0:AGGCAGAA+AGAGTAGA,Mon Jun 27 16:18:52 EDT 2022,,,,TTATCTTCACTTTTTGCGTTGGTATCTCTGGCGAGCTTCTGCATAGAAT,P008LFEAUP10_S3_L001_R_001,urn:local:.:20uys-ezqp64m	M00212:125:000000000-JJPTF:1:1102:13092:1961 2:N:0:TGGCAGAA+GTAAGGAG,Mon Jun 27 16:24:35 EDT 2022,,,,CCCTAGTACCTGCATTAACGACTATTTTATCGCCTTTTTTAACTTGTTTTAAGTTTCCTGATAATTGCCCAGTATTTTGATATCTAGCATAAGTATAGGTA,P008LFEAUP20_S9_L001_R_001,urn:local:.:2r2xn-ezqpwl8
16	M00212:125:000000000-JJPTF:1:1101:15327:11393 1:N:0:AGGCAGAA+AGAGTAGA (reversed): AGAATGA-CCTTATATG-TGGTCG-ATGT---------A	0	0	0	M00212:125:000000000-JJPTF:1:2114:9405:24211 2:N:0:AGGCAGAA+GTAAGGAG (reversed): AGAATGACTTTA-TATGTGGTCGATGTA	0	1	0											M00212:125:000000000-JJPTF:1:1102:12646:1953 1:N:0:AGGCAGAA+AGAGTAGA,Mon Jun 27 16:18:52 EDT 2022,,,,GTGTAGACCCTATCCAATGGACTTTGGCAGTACAAGCGACTGATTCAGATATTTATTTGAATGGAGGTAAAAAAGTCCCTGCTATTGAGTACGAAATTTGGGG,P008LFEAUP10_S3_L001_R_001,urn:local:.:20uyt-ezqp64m	M00212:125:000000000-JJPTF:1:1102:19051:1964 1:N:0:TGGCAGAA+GTAAGGAG,Mon Jun 27 16:24:35 EDT 2022,,,,GTATCAGTAAGCACAATTAGCTTATTGTTTGTAAGATTTCTAAAGGAATTCCGGAGTGTTTGATAATCTTTTTATC,P008LFEAUP20_S9_L001_R_001,urn:local:.:2r2xo-ezqpwl8
17	M00212:125:000000000-JJPTF:1:1101:10829:17473 2:N:0:AGGCAGAA+AGAGTAGA: AGAATGA-CCTTATATG-TGGTCG-ATGT---------A	0	0	0	M00212:125:000000000-JJPTF:1:2109:8298:25004 1:N:0:AGGCAGAA+GTAAGGAG (reversed): AGAATGACCTTA-TATGTGGTAGATGTA	0	0	1											M00212:125:000000000-JJPTF:1:1102:12646:1953 2:N:0:AGGCAGAA+AGAGTAGA,Mon Jun 27 16:18:52 EDT 2022,,,,CCCCAAATTTCGTACTCAATAGCAGGGACTTTTTTACCTCCATTCAAATAAATATCTGAATCAGTCGCTTGTACTGCCAAAGTCCATTGGATAGGGTCTACAC,P008LFEAUP10_S3_L001_R_001,urn:local:.:20uyu-ezqp64m	M00212:125:000000000-JJPTF:1:1102:19051:1964 2:N:0:TGGCAGAA+GTAAGGAG,Mon Jun 27 16:24:35 EDT 2022,,,,TATAAAAAGATTATCAAACACTCCGGAATTCCTTTAGAAATCTTACAAACAATAAGCTAATTGTGCTTACTGATAC,P008LFEAUP20_S9_L001_R_001,urn:local:.:2r2xp-ezqpwl8
18	M00212:125:000000000-JJPTF:1:2109:20303:26108 1:N:0:AGGCAGAA+AGAGTAGA (reversed): AGAATGA-CCTTATATG-TGGTCG-ATGT---------A	0	0	0	M00212:125:000000000-JJPTF:1:2109:8298:25004 2:N:0:AGGCAGAA+GTAAGGAG: AGAATGACCTTA-TATGTGGTAGATGTA	0	0	1											M00212:125:000000000-JJPTF:1:1102:15519:1955 1:N:0:AGGCAGAA+AGAGTAGA,Mon Jun 27 16:18:52 EDT 2022,,,,CATTATCAGGTACTATATTATAGCTCTTGAGTATCTCAATGCTTTGTTCTTTTCTTGCTTTGCTTTTACCTTTGATT,P008LFEAUP10_S3_L001_R_001,urn:local:.:20uyv-ezqp64m	M00212:125:000000000-JJPTF:1:1102:14366:1970 1:N:0:TGGCAGAA+GTAAGGAG,Mon Jun 27 16:24:35 EDT 2022,,,,CTTCAGACCATGCAAATGCCCAGCTAAGATAATCAAGATTATTCTTTTTGCTTTTCTTGTCATTTACATTGATAACACTTAGGGTTTCAAATACGCTCATTTGACAACCTCTTCTTTCCAACCTTGGCTTTTAAGCTCATTGACTTTATTTAAATCGCCGCGAATATTTAAATCAAAAGTAGACGCAAAGCTCTTTGC,P008LFEAUP20_S9_L001_R_001,urn:local:.:2r2xq-ezqpwl8
19	M00212:125:000000000-JJPTF:1:2112:16011:11086 2:N:0:AGGCAGAA+AGAGTAGA (reversed): AGAATGA-CCTTATATG-TGGTCG-ATGT---------A	0	0	0	M00212:125:000000000-JJPTF:1:1113:3641:13563 2:N:0:AGGCAGAA+GTAAGGAG: AGAATGACTTTA-TATGTGGTCGATGTA	0	1	0											M00212:125:000000000-JJPTF:1:1102:15519:1955 2:N:0:AGGCAGAA+AGAGTAGA,Mon Jun 27 16:18:52 EDT 2022,,,,TATCAAAGGTAAAAGCAAAGCAAGAAAAGAACAAAGCATTGAGATACTCAAGAGCTATAATATAGTACCTGATAATG,P008LFEAUP10_S3_L001_R_001,urn:local:.:20uyw-ezqp64m	M00212:125:000000000-JJPTF:1:1102:14366:1970 2:N:0:TGGCAGAA+GTAAGGAG,Mon Jun 27 16:24:35 EDT 2022,,,,TCAAAGAGCTTTGCGTCTACTTTTGATTTAAATATTCGCGGCGATTTAAATAAAGTCAATGAGCTTAACAGCCAAGGTTGGAAAGAAGAGGTTGTCAAATGAGCGTATTTGAAACCCTAAGTGTTATCAATGTAAATGACAAGAAAAGCAAAAAGAATAATCTTGATTATCTTAGCTGGGCATTTGCATGGTCTGAAG,P008LFEAUP20_S9_L001_R_001,urn:local:.:2r2xr-ezqpwl8
20	M00212:125:000000000-JJPTF:1:2109:2629:12765 1:N:0:AGGCAGAA+AGAGTAGA: AGAATGA-CATTATATG-TGGTCG-ATGT---------A	1	0	0	M00212:125:000000000-JJPTF:1:1101:20135:21445 1:N:0:AGGCAGAA+GTAAGGAG: AGAATGACCTTA-TATGTGGTAGATGTA	0	0	1											M00212:125:000000000-JJPTF:1:1102:14257:1956 1:N:0:AGGCAGAA+AGAGTAGA,Mon Jun 27 16:18:52 EDT 2022,,,,CCACTAAAGAAGCCACCAACTCCGCTAAATACACCTGAAATTCTTGACCAAGCACTTGAAGCAAAGCCACCAATTGCACTAAACACTCCACTAACGACACTACGAACCGAATTGAATATGCCACTAAAGAAACCAGCTACTGCACTCCATATTGACTGAACTACTCCCCAAGCACTAGAAGCAAAACTACC,P008LFEAUP10_S3_L001_R_001,urn:local:.:20uyx-ezqp64m	M00212:125:000000000-JJPTF:1:1102:19716:1970 1:N:0:TGGCAGAA+GTAAGGAG,Mon Jun 27 16:24:35 EDT 2022,,,,AGACGGAACAAACGGCTTTAAATCAATTGACAAAGAAGCAGATGTCAAAAAAATCAAAAAAATTACTACAAAAGCCAAATCAGCTGGCAAAACTCCATTTGCTGACGCTATTGAAGAAGCGGTTGACTTTGTTCGCCCTACTGCTG,P008LFEAUP20_S9_L001_R_001,urn:local:.:2r2xs-ezqpwl8
21	M00212:125:000000000-JJPTF:1:2101:9652:15951 1:N:0:AGGCAGAA+AGAGTAGA (reversed): ----TGA-CCTTATATG-TGGTCG-ATGT---------A	0	0	0	M00212:125:000000000-JJPTF:1:1104:24418:5008 2:N:0:AGGCAGAA+GTAAGGAG (reversed): AGAATGACTTTA-TATGTGGTCGATGTA	0	1	0											M00212:125:000000000-JJPTF:1:1102:14257:1956 2:N:0:AGGCAGAA+AGAGTAGA,Mon Jun 27 16:18:52 EDT 2022,,,,TGTAGTTTTGCTTCTAGTGCTTGGGGAGTAGTTCAGTCAATATGGAGTGCAGTAGCTGGTTTCTTTAGTGGCATATTCAATTCGGTTCGTAGTGTCGTTAGTGGAGTGTTTAGTGCAATTGGTGGCTTTGCTTCAAGTGCTTGGTCAAGAATTTCAGGTGTATTTAGCGGAGTTGGTGGCTTCTTTAGTGG,P008LFEAUP10_S3_L001_R_001,urn:local:.:20uyy-ezqp64m	M00212:125:000000000-JJPTF:1:1102:19716:1970 2:N:0:TGGCAGAA+GTAAGGAG,Mon Jun 27 16:24:35 EDT 2022,,,,CAGCAGTAGTTCGAACAAAGTCAACCGCTTCTTCAATAGCGTCAGCAAATGGAGTTTTGCCAGCTGATTTGGCTTTTGTAGTAATTTTTTTGATTTTTTTGACATCTGCTTCTTTGTCAATTGATTTAAATCCGTTTGTTCCGTCT,P008LFEAUP20_S9_L001_R_001,urn:local:.:2r2xt-ezqpwl8
22	M00212:125:000000000-JJPTF:1:1103:27390:12682 1:N:0:AGGCAGAA+AGAGTAGA (reversed): AGAATGA-CCTTATATG-TGGTCG-ATGT---------A	0	0	0	M00212:125:000000000-JJPTF:1:1110:17622:7105 1:N:0:AGGCAGAA+GTAAGGAG: -----GACCTTA-TATGTGGTAGATGTA	0	0	1											M00212:125:000000000-JJPTF:1:1102:12809:1959 1:N:0:TGGCAGAA+AGAGTAGA,Mon Jun 27 16:18:52 EDT 2022,,,,CGGTAAAGGGCTTAAAGAACTTGTCGAATTGTGGCAGAAAGAAATTTAATGAGCTGAAAGGACTGTAAATGATTTTAAAACATGCAATTAGATACTTAGAACTTACTGGTTCAGACTTTATTACAGATTTGAAAGACTTTGCAGACCTACAAAATTCTTTTGTCGCTGGATATATT,P008LFEAUP10_S3_L001_R_001,urn:local:.:20uyz-ezqp64m	M00212:125:000000000-JJPTF:1:1102:15615:1974 1:N:0:AGGCAGAA+GTAAGGAG,Mon Jun 27 16:24:35 EDT 2022,,,,CATTGAGACAGCACCAGCTGAAACAGCTTCATTGAATGAACCATACTGCTGTAA,P008LFEAUP20_S9_L001_R_001,urn:local:.:2r2xu-ezqpwl8
23	M00212:125:000000000-JJPTF:1:1106:14630:13104 1:N:0:AGGCAGAA+AGAGTAGA (reversed): AGAATGA-CCTTATATG-TGGTAG-ATGT---------A	0	0	1	M00212:125:000000000-JJPTF:1:1109:19121:12717 1:N:0:AGGCAGAA+GTAAGGAG (reversed): AGAATGACCTTA-TATGTGGTAGATGTA	0	0	1											M00212:125:000000000-JJPTF:1:1102:12809:1959 2:N:0:TGGCAGAA+AGAGTAGA,Mon Jun 27 16:18:52 EDT 2022,,,,TATATATCCAGCGACAAAAGAATTTTGTAGGTCTGCAAAGTCTTTCAAATCTGTAATAAAGTCTGAACCAGTAAGTTCTAAGTATCTAATTGCATGTTTTAAAATCATTTACAGTCCTTTCAGCTCATTAAATTTCTTTCTGCCACAATTCGACAAGTTCTTTAAGCCCTTTACCG,P008LFEAUP10_S3_L001_R_001,urn:local:.:20uz0-ezqp64m	M00212:125:000000000-JJPTF:1:1102:15615:1974 2:N:0:AGGCAGAA+GTAAGGAG,Mon Jun 27 16:24:35 EDT 2022,,,,TTACAGCAGTATGGTTCATTCAATGAAGCTGTTTCAGCTGGTGCTGTCTCAATG,P008LFEAUP20_S9_L001_R_001,urn:local:.:2r2xv-ezqpwl8
24	M00212:125:000000000-JJPTF:1:1104:8287:6705 2:N:0:AGGCAGAA+AGAGTAGA (reversed): AGAATGA-CCTTATATG-TGGTCG-ATGT---------A	0	0	0	M00212:125:000000000-JJPTF:1:1101:20135:21445 2:N:0:AGGCAGAA+GTAAGGAG (reversed): AGAATGACCTTA-TATGTGGTAGATGTA	0	0	1											M00212:125:000000000-JJPTF:1:1102:17713:1962 1:N:0:AGGCAGAA+AGAGTAGA,Mon Jun 27 16:18:52 EDT 2022,,,,GTGCTACAAGTATTCCAGCTTGTGAACTTGGCATTAAAGTATCAATAAGCCAGTCATCTTTTAAATTTATTA,P008LFEAUP10_S3_L001_R_001,urn:local:.:20uz1-ezqp64m	M00212:125:000000000-JJPTF:1:1102:12032:1977 1:N:0:AGGCAGAA+GTAAGGAG,Mon Jun 27 16:24:35 EDT 2022,,,,TAATGAACAGTCCGCTTTCCATTTTCTTGACGAAATCTTTTGCTTGTTCTCCCCAAATTTCGTACTCAATAGCAGGGACTTTTTTACCTCCATTCAAATAAATATCTGAATCAGTCGCTTGTAC,P008LFEAUP20_S9_L001_R_001,urn:local:.:2r2xw-ezqpwl8
25	M00212:125:000000000-JJPTF:1:1107:23530:14761 1:N:0:CGGCAGAA+AGAGTAGA: AGAATGA-CCTTATATG-TGGTCG-ATGT---------A	0	0	0	M00212:125:000000000-JJPTF:1:1108:24384:13147 1:N:0:AGGCAGAA+GTAAGGAG: AGAATGACCTTA-TATGTGGTAGATGTA	0	0	1											M00212:125:000000000-JJPTF:1:1102:17713:1962 2:N:0:AGGCAGAA+AGAGTAGA,Mon Jun 27 16:18:52 EDT 2022,,,,TAATAAATTTAAAAGATGACTGGCTTATTGATACTTTAATGCCAAGTTCACAAGCTGGAATACTTGTAGCAC,P008LFEAUP10_S3_L001_R_001,urn:local:.:20uz2-ezqp64m	M00212:125:000000000-JJPTF:1:1102:12032:1977 2:N:0:AGGCAGAA+GTAAGGAG,Mon Jun 27 16:24:35 EDT 2022,,,,TTACAAGCGACTGATTCAGATATTTATTTGAATGGAGGTAAAAAAGTCCCTGCTATTGAGTACGAAATTTGGGGAGAACAAGCAAAAGATTTCGTCAAGAAAATGGAAAGCGGACTGTTCATTA,P008LFEAUP20_S9_L001_R_001,urn:local:.:2r2xx-ezqpwl8
26	M00212:125:000000000-JJPTF:1:1104:6936:18989 2:N:0:AGGCAGAA+AGAGTAGA (reversed): AGAATGA-CCTTATATG-TGGTCG-ATGT---------A	0	0	0	M00212:125:000000000-JJPTF:1:2109:14542:4900 1:N:0:AGGCAGAA+GTAAGGAG (reversed): AGAATGACCTTA-TATGTGGTAGATGTA	0	0	1											M00212:125:000000000-JJPTF:1:1102:17510:1964 1:N:0:AGGCAGAA+AGAGTAGA,Mon Jun 27 16:18:52 EDT 2022,,,,ATTGAAGACTTGCCAAAAGTACAAGAATTGGAAAAAACACTTTCAGAAAATTCAATTGAAATTATCAAAATTGAGAATGAACTTAACGCACAGGAAGAAAAACCAAAAGGAAAAGATAAAATGACAAACTTTATTGAATCACAAAACGCTGTAACAGAATTTTTTGATGTATTAAAAAAGAACTCTGGAAAATCAGAAATTAAAAACGCTTGGAACGCAAAACTTGCTGAAAATGGTGTAACTATCACAGA,P008LFEAUP10_S3_L001_R_001,urn:local:.:20uz3-e…	M00212:125:000000000-JJPTF:1:1102:16497:1991 1:N:0:AGGCAGAA+GTAAGGAG,Mon Jun 27 16:24:35 EDT 2022,,,,GTAGTATGTAAATTCATCTTTCATTATCCAATTACTCCTGTCTTGATGTTTAGCCCTTGCTGGCTTGATAAGTGATAACATGAGCACCGTTTGCAATAATAAGTTCTAACTGGTATTTTATCATC,P008LFEAUP20_S9_L001_R_001,urn:local:.:2r2xy-ezqpwl8
27	M00212:125:000000000-JJPTF:1:1107:23530:14761 2:N:0:CGGCAGAA+AGAGTAGA (reversed): AGAATGA-CCTTATATG-TGGTCG-ATGT---------A	0	0	0	M00212:125:000000000-JJPTF:1:1112:14591:5015 1:N:0:AGGCAGAA+GTAAGGAG (reversed): AGAATGACCTTA-TATGTGGTAGATGTA	0	0	1											M00212:125:000000000-JJPTF:1:1102:17510:1964 2:N:0:AGGCAGAA+AGAGTAGA,Mon Jun 27 16:18:52 EDT 2022,,,,TCTTTGAATACTGGGTTAGTATTTAACAAGGCTGTGTTGATTGACTCAACCAATTTGCGTGGAAGTTGGAAAGTTGTATCTGTGATAGTTACACCATTTTCAGCAAGTTTTGCGTTCCAAGCGTTTTTAATTTCTGATTTTCCAGAGTTCTTTTTTAATACATCAAAAAATTCTGTTACAGCGTTTTGTGATTCAATATAGTTTGTCATTTTATCTTTTCCTTTTGTTTTTTCTTCCTGTGCGTTAAGTT,P008LFEAUP10_S3_L001_R_001,urn:local:.:20uz4-ez…	M00212:125:000000000-JJPTF:1:1102:16497:1991 2:N:0:AGGCAGAA+GTAAGGAG,Mon Jun 27 16:24:35 EDT 2022,,,,TATGATAAAATACCAGTTAGAACTTATTATTGCAAACGGTGCTCATGATATCACTTATCAAGCCAGCAAAGGCTAAACATCAAGACAGGAGTAATTGGATAATGAAAGATGAATTTACATACTAC,P008LFEAUP20_S9_L001_R_001,urn:local:.:2r2xz-ezqpwl8
28	M00212:125:000000000-JJPTF:1:1111:11637:25673 1:N:0:AGGCAGAA+AGAGTAGA: AGAATGA-CCTTATATG-TGGTAG-ATGT---------A	0	0	1	M00212:125:000000000-JJPTF:1:1111:19198:10914 2:N:0:AGGCAGAA+GTAAGGAG (reversed): AGAATGACTTTA-TATGTGGTCGATGTA	0	1	0											M00212:125:000000000-JJPTF:1:1102:13038:1965 1:N:0:AGGCAGAA+AGAGTAGA,Mon Jun 27 16:18:52 EDT 2022,,,,TGGTCAAGCATGGCAATAAATTTACTTAATACATCAAGCATAGCTAAAGAAATGCAAACTAAAGTAACAGAACGCATGGGAGATTGGTTTGAAGCAGAGTTTAAAGCGAAGGCTAATAGCGCAAGCCGAAGGACTAGAT,P008LFEAUP10_S3_L001_R_001,urn:local:.:20uz5-ezqp64m	M00212:125:000000000-JJPTF:1:1102:19095:1996 1:N:0:AGGCAGAA+GTAAGGAG,Mon Jun 27 16:24:35 EDT 2022,,,,CAGTATAATTGTACAAGTGGCTATTCTCTGACCAGTTTGTCATATTCCAACCGTTTTGTAAAATATTTCCGACAAGTCCGACAAGTTCATCGTCAAC,P008LFEAUP20_S9_L001_R_001,urn:local:.:2r2y0-ezqpwl8
29	M00212:125:000000000-JJPTF:1:1111:11637:25673 2:N:0:AGGCAGAA+AGAGTAGA (reversed): AGAATGA-CCTTATATG-TGGTAG-ATGT---------A	0	0	1	M00212:125:000000000-JJPTF:1:1108:15871:2901 1:N:0:AGGCAGAA+GTAAGGAG: AGAATGACCTTA-TATGTGGTAGATGTA	0	0	1											M00212:125:000000000-JJPTF:1:1102:13038:1965 2:N:0:AGGCAGAA+AGAGTAGA,Mon Jun 27 16:18:52 EDT 2022,,,,TTCTAGTCCTTCGGCTTGCGCTATTAGCCTTCGCTTTAAACTCTGCTTCAAACCAATCTCCCATGCGTTCTGTTACTTTAGTTTGCATTTCTTTAGCTATGCTTGATGTATTAAGTAAATTTATTGCCATGCTTGACCA,P008LFEAUP10_S3_L001_R_001,urn:local:.:20uz6-ezqp64m	M00212:125:000000000-JJPTF:1:1102:19095:1996 2:N:0:AGGCAGAA+GTAAGGAG,Mon Jun 27 16:24:35 EDT 2022,,,,TTTGACGATGAACTTGTCGGACTTGTCGGAAATATTTTACAAAACGGTTGGAATATGACAAACTGGTCAGAGAATAGCCACTTGTACAATTATACTG,P008LFEAUP20_S9_L001_R_001,urn:local:.:2r2y1-ezqpwl8
30	M00212:125:000000000-JJPTF:1:2109:25806:21160 1:N:0:AGGCAGAA+AGAGTAGA (reversed): AGAATGA-CCTTATATG-TGGTCG-ATGT---------A	0	0	0	M00212:125:000000000-JJPTF:1:2109:14542:4900 2:N:0:AGGCAGAA+GTAAGGAG: AGAATGACCTTA-TATGTGGTAGATGTA	0	0	1											M00212:125:000000000-JJPTF:1:1102:17295:1968 1:N:0:AGGCAGAA+AGAGTAGA,Mon Jun 27 16:18:52 EDT 2022,,,,GGGCGAAACTTCTGCTTTAATAGTTGATATATCTGGAGGGTTTCCGTGTTCATCTCTATCATAAAATAATG,P008LFEAUP10_S3_L001_R_001,urn:local:.:20uz7-ezqp64m	M00212:125:000000000-JJPTF:1:1102:18556:1997 1:N:0:TGGCAGAA+GTAAGGAG,Mon Jun 27 16:24:35 EDT 2022,,,,CAGCAAATTGCTTACATCAACCATAACTTGAGCTTACAGCGTCAAAAAGAGCAACTGGAACAAGCTAACGAACGACTTGCTAAACGTGCAGAGAAGGCCCAAAAATTGCTTGACACGGAGCTTCTGAAAGATAGCTACATCGAAACACTTGAAATGTTTAGTAAATTCAATTCAGCAAAATATAATATGTGGGACGAACCAGAAACTCCTGATAAAGTG,P008LFEAUP20_S9_L001_R_001,urn:local:.:2r2y2-ezqpwl8
31	M00212:125:000000000-JJPTF:1:2109:2629:12765 2:N:0:AGGCAGAA+AGAGTAGA (reversed): AGAATGA-CATTATATG-TGGTCG-ATGT---------A	1	0	0	M00212:125:000000000-JJPTF:1:1112:20442:2706 2:N:0:AGGCAGAA+GTAAGGAG (reversed): AGAATGACTTTA-TATGTGGTCGATGTA	0	1	0											M00212:125:000000000-JJPTF:1:1102:17295:1968 2:N:0:AGGCAGAA+AGAGTAGA,Mon Jun 27 16:18:52 EDT 2022,,,,CATTATTTTATGATAGAGATGAACACGGAAACCCTCCAGATATATCAACTATTAAAGCAGAAGTTTCGCCC,P008LFEAUP10_S3_L001_R_001,urn:local:.:20uz8-ezqp64m	M00212:125:000000000-JJPTF:1:1102:18556:1997 2:N:0:TGGCAGAA+GTAAGGAG,Mon Jun 27 16:24:35 EDT 2022,,,,CACTTTATCAGGAGTTTCTGGTTCGTCCCACATATTATATTTTGCTGAATTGAATTTACTAAACATTTCAAGTGTTTCGATGTAGCTATCTTTCAGAAGCTCCGTGTCAAGCAATTTTTGGGCCTTCTCTGCACGTCTAGCAAGTCGTTCGTTAGCTTGTTCCAGTTGCTCTTTTTGACGCTGTACGCTCAAGTTATGGTTGATGTAAGCAATTTGCTG,P008LFEAUP20_S9_L001_R_001,urn:local:.:2r2y3-ezqpwl8
32	M00212:125:000000000-JJPTF:1:1103:5400:13083 2:N:0:AGGCAGAA+AGAGTAGA: AGAATGA-CCTTATATG-TGGTCG-ATGT---------A	0	0	0	M00212:125:000000000-JJPTF:1:2109:21525:2854 1:N:0:AGGCAGAA+GTAAGGAG: AGAATGACCTTA-TATGTGGTAGATGTA	0	0	1											M00212:125:000000000-JJPTF:1:1102:16114:1972 1:N:0:TGGCAGAA+AGAGTAGA,Mon Jun 27 16:18:52 EDT 2022,,,,CCCATGTTATCTCTTTTTACTAGTTTAACTTCCATTTCTTCGTCAAACTTTTCTAGCTCTTTGATTAATTCTTTTACTTTCATTCTTCTACTTTCTTTTTAAAGTGTTGTAAATGTTTAGCTACTTCATGTTTATCAATTTCTTCTTGTGTCCATTTATAACGTTTTTGGTTAGGCACTTTAAGGAAAAATTCCAGTCCAATATCTTTTGCCAAATAGCCGTTTCTATCATGAGGCTCTGGAATACAGATA,P008LFEAUP10_S3_L001_R_001,urn:local:.:20uz9-e…	M00212:125:000000000-JJPTF:1:1102:11980:1998 1:N:0:AGGCAGAA+GTAAGGAG,Mon Jun 27 16:24:35 EDT 2022,,,,CACAAATACCGGGAAAATGGCGCAATTGCAGAAGAACTTACAAACGCAGTTGGGCTTATCACGTGACAAAGCAACAAAATTAAAAGAAGAACTTTCTACGGTTGACAAAGGTACGTCAGCAGGTCAAAAGAAA,P008LFEAUP20_S9_L001_R_001,urn:local:.:2r2y4-ezqpwl8
33	M00212:125:000000000-JJPTF:1:2109:25806:21160 2:N:0:AGGCAGAA+AGAGTAGA: AGAATGA-CCTTATATG-TGGTCG-ATGT---------A	0	0	0	M00212:125:000000000-JJPTF:1:1108:24384:13147 2:N:0:AGGCAGAA+GTAAGGAG (reversed): AGAATGACCTTA-TATGTGGTAGATGTA	0	0	1											M00212:125:000000000-JJPTF:1:1102:16114:1972 2:N:0:TGGCAGAA+AGAGTAGA,Mon Jun 27 16:18:52 EDT 2022,,,,TTATTGAACCGTGATAAATGGGAAGCAGCAAAAGCTGAATTATTCTATATCTGTATTCCATAGCCTCATGATAGAAACGGCTATTTGGCAAAAGATCTTGGACTGGAATTTTTCCTTAAAGTGCCTAACCAAAAACGTTATAAATGGTCACAAGAAGAAATTGATAAACATGAAGTAGCTAAACATTTACAACACTTTAAAAAGAAAGAAGAAGAATGAAAGTAAAAGAATTAATCAAAGAGCTAGAAAAG,P008LFEAUP10_S3_L001_R_001,urn:local:.:20uza-e…	M00212:125:000000000-JJPTF:1:1102:11980:1998 2:N:0:AGGCAGAA+GTAAGGAG,Mon Jun 27 16:24:35 EDT 2022,,,,TTTCTTTTGACCTGCTGACGTACCTTTGTCAACCGTAGAAAGTTCTTCTTTTAATTTTGTTGCTTTGTCACGTGATAAGCCCAACTGCGTTTGTAAGTTCTTCTGCAATTGCGCCATTTTCCCGGTATTTGTG,P008LFEAUP20_S9_L001_R_001,urn:local:.:2r2y5-ezqpwl9
34	M00212:125:000000000-JJPTF:1:1102:20458:4874 2:N:0:AGGCAGAA+AGAGTAGA (reversed): --------CCTTATATG-TGGTCG-ATGT---------A	0	0	0	M00212:125:000000000-JJPTF:1:2112:14818:6988 1:N:0:AGGCAGAA+GTAAGGAG (reversed): AGAATGACCTTA-TATGTGGTAGATGTA	0	0	1											M00212:125:000000000-JJPTF:1:1102:14206:1972 1:N:0:AGGCAGAA+AGAGTAGA,Mon Jun 27 16:18:52 EDT 2022,,,,CGATTCCTACTACTGCTATAAGATAAGGGAGAAACAAATGATTATATTATTATTTATTATTATGCTGTTCATCAGTCCGAGCATAGCA,P008LFEAUP10_S3_L001_R_001,urn:local:.:20uzb-ezqp64n	M00212:125:000000000-JJPTF:1:1102:14571:2002 1:N:0:AGGCAGAA+GTAAGGAG,Mon Jun 27 16:24:35 EDT 2022,,,,CCGCAGGAGTTTCAGTAACTGACCATTCATAAGACTACAAGCGCAACAACCTAAAAAAATAACTAAGTAAAGGGATATAAAACAAAATGGCAAAACAATTAAGCACAGCACGTAAGTTTAAAATGATTACAGGTAAAGACCTTTTCCAGCAACAAAAAGCAATGGATACAGAGCTTAAAAAAGAAGACGGAGAAATTACT,P008LFEAUP20_S9_L001_R_001,urn:local:.:2r2y6-ezqpwl9
35	M00212:125:000000000-JJPTF:1:1103:23600:12998 2:N:0:AGGCAGAA+AGAGTAGA (reversed): AGAATGA-CCTTATATG-TGGTCG-ATGT---------A	0	0	0	M00212:125:000000000-JJPTF:1:1114:10635:24480 1:N:0:AGGCAGAA+GTAAGGAG: AGAATGACTTTA-TATGTGGTCGATGTA	0	1	0											M00212:125:000000000-JJPTF:1:1102:14206:1972 2:N:0:AGGCAGAA+AGAGTAGA,Mon Jun 27 16:18:52 EDT 2022,,,,TGCTATGCTCGGACTGATGAACAGCATAATAATAAATAATAATATAATCATTTGTTTCTCCCTTATCTTATAGCAGTAGTAGGAATCG,P008LFEAUP10_S3_L001_R_001,urn:local:.:20uzc-ezqp64n	M00212:125:000000000-JJPTF:1:1102:14571:2002 2:N:0:AGGCAGAA+GTAAGGAG,Mon Jun 27 16:24:35 EDT 2022,,,,AGTAATTTCTCCGTCTTCTTTTTTAAGCTCTGTATCCATTGCTTTTTGTTGCTGGAAAAGGTCTTTACCTGTAATCATTTTAAACTTACGTGCTGTGCTTAATTGTTTTGCCATTTTGTTTTATATCCCTTTACTTAGTTATTTTTTTAGGTTGTTGCGCTTGTAGTCTTATGAATGGTCAGTTACTGAAACTCCTGCGG,P008LFEAUP20_S9_L001_R_001,urn:local:.:2r2y7-ezqpwl9
36	M00212:125:000000000-JJPTF:1:1113:3876:12126 1:N:0:AGGCAGAA+AGAGTAGA (reversed): AGAATGA-CCTTATATG-TGGTCG-ATGT---------A	0	0	0	M00212:125:000000000-JJPTF:1:2103:5960:18593 2:N:0:AGGCAGAA+GTAAGGAG (reversed): AGAATGACCTTA-TATGTGGTAGATGTA	0	0	1											M00212:125:000000000-JJPTF:1:1102:19621:1986 1:N:0:AGGCAGAA+AGAGTAGA,Mon Jun 27 16:18:52 EDT 2022,,,,AGGTATGACCGTGGCTTCTGATTAATCTAGTCCTTCGGCTTGCGCTATTAGCCTTCGCTTTAAACTCTGCTTCAAACCAATCTCCCATGCGTTCTGTTACTTTAGTTTGCATTTCTTTAGCTATGCTTGATGTATTAAGTAAATTTATTGCCATGCTTGACCACCTGCACCACAAGGCAAATAAACAGTACCAG,P008LFEAUP10_S3_L001_R_001,urn:local:.:20uzd-ezqp64n	M00212:125:000000000-JJPTF:1:1102:12994:2010 1:N:0:AGGCAGAA+GTAAGGAG,Mon Jun 27 16:24:35 EDT 2022,,,,GAATCATCAATCATAAACTCTCCACCTGTCAAAAAATGTAAGTCTTCTGGTGCATTATCTTTATTTCTAAGCCTTTTGTTTAACTCTCTGTCAGTATCTTCATTATCTATGTATAGTGTCTTACTACGCTTTGTGTCATAACCAAAAAAAGGTAACCCTTGCGACACCATTAAAGCCATGTGCATTGCTAGAGAGCTTTTAAACGACTTAAACGGTGCTACAAGTATTCCAGCTTGTGAACTTGGCATTAA,P008LFEAUP20_S9_L001_R_001,urn:local:.:2r2y8-e…
37	M00212:125:000000000-JJPTF:1:1106:21774:12749 2:N:0:AGGCAGAA+AGAGTAGA (reversed): AGAATGA-CCTTATATG-TGGTAG-ATGT---------A	0	0	1	M00212:125:000000000-JJPTF:1:1114:10635:24480 2:N:0:AGGCAGAA+GTAAGGAG (reversed): AGAATGACTTTA-TATGTGGTCGATGTA	0	1	0											M00212:125:000000000-JJPTF:1:1102:19621:1986 2:N:0:AGGCAGAA+AGAGTAGA,Mon Jun 27 16:18:52 EDT 2022,,,,TTGTTACTGTTTATTTGCCTTGTGGTGCAGGTGGTCAAGCATGGCAATAAATTTACTTAATACATCAAGCATAGCTAAAGAAATGCAAACTAAAGTAACAGAACGCATGGGAGATTGGTTTGAAGCAGAGTTTAAAGCGAAGGCTAATAGCGCAAGCCGAAGGACTAGATTAATCAGAAGCCACGGCCATACCT,P008LFEAUP10_S3_L001_R_001,urn:local:.:20uze-ezqp64n	M00212:125:000000000-JJPTF:1:1102:12994:2010 2:N:0:AGGCAGAA+GTAAGGAG,Mon Jun 27 16:24:35 EDT 2022,,,,CTTTAATGCCAAGTTCACAAGCTGGAATACTTGTAGCACCGTTTAAGTCGTTTAAAAGCTCTCTAGCAATGCACATGGCTTTAATGGTGTCGCAAGGGTTACCTTTTTTTGGTTATGACACAAAGCGTAGTAAGACACTATACATAGATAATGAAGATACTGACAGAGAGTTAAACAAAAGGCTTAGAAATAAAGATAATGCACCAGAAGACTTACATTTTTTGACAGGTGGAGAGTTTATGATTGATGAT,P008LFEAUP20_S9_L001_R_001,urn:local:.:2r2y9-e…
38	M00212:125:000000000-JJPTF:1:2102:20977:3309 2:N:0:AGGCAGAA+AGAGTAGA (reversed): AGAATGA-CCTTATATG-TGGTAG-ATGT---------A	0	0	1	M00212:125:000000000-JJPTF:1:2109:21525:2854 2:N:0:AGGCAGAA+GTAAGGAG (reversed): AGAATGACCTTA-TATGTGGTAGATGTA	0	0	1											M00212:125:000000000-JJPTF:1:1102:15870:1994 1:N:0:TGGCAGAA+AGAGTAGA,Mon Jun 27 16:18:52 EDT 2022,,,,ACTTACGACCCCCTCTAAAATCATCTTGTTATTCTTAGGGTTTCTTTCCCATGTTGTCCGCTTGAAAGTTTCGCTTTTTTCGTCTAAGAAATAGTTGAAAATTAAGTCTTCCATTTCTCCGATTCCGTTAAGCTCATATCTTACGTTTTTACCTAAACCAATCATAGAAAACTCATCTAGTCTTGACTGATTAATTCTCTGTTTAACTGCTGGTAAAACGATAGGCTTTATAACATTAGCTTCTGCACCGT,P008LFEAUP10_S3_L001_R_001,urn:local:.:20uzf-e…	M00212:125:000000000-JJPTF:1:1102:14198:2010 1:N:0:AGGCAGAA+GTAAGGAG,Mon Jun 27 16:24:35 EDT 2022,,,,GATGGTAAAGTTATTGCCGGAAAGTCTAAAATTTATGGTGGAACAGCACCAGGAGACTATAAGTATATCAAAGGAACTTCT,P008LFEAUP20_S9_L001_R_001,urn:local:.:2r2ya-ezqpwl9
39	M00212:125:000000000-JJPTF:1:1105:20433:14184 1:N:0:AGGCAGAA+AGAGTAGA (reversed): AGAATGA-CCTTATATG-TGGTCG-ATGT---------A	0	0	0	M00212:125:000000000-JJPTF:1:2111:10160:9904 1:N:0:AGGCAGAA+GTAAGGAG: AGAATGACCTTA-TATGTGGTAGATGTA	0	0	1											M00212:125:000000000-JJPTF:1:1102:15870:1994 2:N:0:TGGCAGAA+AGAGTAGA,Mon Jun 27 16:18:52 EDT 2022,,,,CTGATATTCTCTCAAGTTACATTACAGGTAGAAACGACTGTTAAGAAGAAGAACGGTGCAGAAGCTAATGTTATAAAGCCTATCGTTTTACCAGCAGTTAAACAGAGAATTAATCAGTCAAGACTAGATGAGTTTTCTATGATTGGTTTAGGTAAAAACGTAAGATATGAGCTTAACGGAATCGGAGAAATGGAAGACTTAATTTTCAACTATTTCTTAGACGAAAAAAGCGAAACTTTCAAGCGGACAAA,P008LFEAUP10_S3_L001_R_001,urn:local:.:20uzg-e…	M00212:125:000000000-JJPTF:1:1102:14198:2010 2:N:0:AGGCAGAA+GTAAGGAG,Mon Jun 27 16:24:35 EDT 2022,,,,AGAAGTTCCTTTGATATACTTATAGTCTCCTGGTGCTGTTCCACCATAAATTTTAGACTTTCCGGCAATAACTTTACCATC,P008LFEAUP20_S9_L001_R_001,urn:local:.:2r2yb-ezqpwl9
40	M00212:125:000000000-JJPTF:1:2114:27205:13954 1:N:0:AGGCAGAA+AGAGTAGA (reversed): AGAATGA-CCTTATATG-TGGTCG-ATGT---------A	0	0	0	M00212:125:000000000-JJPTF:1:2111:9490:14731 1:N:0:AGGCAGAA+GTAAGGAG (reversed): AGAATGACATTA-TATGTGGTCGATGTA	1	0	0											M00212:125:000000000-JJPTF:1:1102:11775:1998 1:N:0:AGGCAGAA+AGAGTAGA,Mon Jun 27 16:18:52 EDT 2022,,,,AATAAATGCTGGCAATAATATTATTGAAGCCATTAAGCAGGTAAGCAATTAAAACATAGAAAAGAGCATGGCATGAAATATGAGATTTGGTATAGCGCAATAGACGGAGATTATTATAAAACAAGCGACACGCTAGAAGAAGCAAATAATGATTTTGCGTTTGTATTAACAATGTATAGGCT,P008LFEAUP10_S3_L001_R_001,urn:local:.:20uzh-ezqp64n	M00212:125:000000000-JJPTF:1:1102:18803:2016 1:N:0:AGGCAGAA+GTAAGGAG,Mon Jun 27 16:24:35 EDT 2022,,,,ATTATTATCTATGTAATTGAATATATAGCCCATAGGCGGTTGAGGTACGAAAGGATAGCGATGTGATAAACAACAAAACGAGCTGAGTAAGCTATGAAGTCGAGAATAACTGATTACATAAACCCCATGTAACTCTATAAGAGATAAGTATTTAAGTTTAAGGTGGCTTAGT,P008LFEAUP20_S9_L001_R_001,urn:local:.:2r2yc-ezqpwl9
41	M00212:125:000000000-JJPTF:1:1109:16761:21385 1:N:0:AGGCAGAA+AGAGTAGA: AGAATGA-CCTTATATG-TGGTCG-ATGT---------A	0	0	0	M00212:125:000000000-JJPTF:1:2104:19278:19664 1:N:0:AGGCAGAA+GTAAGGAG: AGAATGACCTTA-TATGTGGTAGATGTA	0	0	1											M00212:125:000000000-JJPTF:1:1102:11775:1998 2:N:0:AGGCAGAA+AGAGTAGA,Mon Jun 27 16:18:52 EDT 2022,,,,AGCCTATACATTGTTAATACAAACGCAAAATCATTATTTGCTTCTTCTAGCGTGTCGCTTGTTTTATAATAATCTCCGTCTATTGCGCTATACCAAATCTCATATTTCATGCCATGCTCTTTTCTATGTTTTAATTGCTTACCTGCTTAATGGCTTCAATAATATTATTGCCAGCATTTATT,P008LFEAUP10_S3_L001_R_001,urn:local:.:20uzi-ezqp64n	M00212:125:000000000-JJPTF:1:1102:18803:2016 2:N:0:AGGCAGAA+GTAAGGAG,Mon Jun 27 16:24:35 EDT 2022,,,,ACTAAGACACCTTAAACTTAAATACTTATCTCTTATAGAGTTACATGGGGTTTATGTAATCAGGTATTCTCGACTTCATAGCTTACTCAGCTCGTTTTGATGTTTATCACATCGCTATACTTTCGTACCTCAACCGCCTATGGGCTATATATTCAATTACATAGATAATAAT,P008LFEAUP20_S9_L001_R_001,urn:local:.:2r2yd-ezqpwl9
42	M00212:125:000000000-JJPTF:1:2114:27205:13954 2:N:0:AGGCAGAA+AGAGTAGA: AGACTGA-CCTTATTTG-TGGTCG-ATGT---------A	0	0	0	M00212:125:000000000-JJPTF:1:1104:15827:15685 1:N:0:AGGCAGAA+GTAAGGAG: AGAATGACCTTA-TATGTGGTAGATGTA	0	0	1											M00212:125:000000000-JJPTF:1:1102:18909:2005 1:N:0:AGGCAGAA+AGAGTAGA,Mon Jun 27 16:18:52 EDT 2022,,,,CCGTTATGGTGTCGCCTAATTGAATGAAGTCAGGCAAGAATGCTGAACCGTACGCGACTTTTACGTTAGATCCCTTTTCTTTTTCAAACAATGGAACTGAAATAATTTTCTTGTCGCCTTTTGCTGTGCTTGCTGTTCGTGTATTTTTTTCGTTCGCTTGTGCTGTAACTGTAATGATTGCCATTTTTTATTTTCCCTCTGTTGCTTTCCAAATTGTCATGATATCAAAGATTTCTTTTTTTGTC,P008LFEAUP10_S3_L001_R_001,urn:local:.:20uzj-ezqp64n	M00212:125:000000000-JJPTF:1:1102:19583:2019 1:N:0:AGGCAGAA+GTAAGGAG,Mon Jun 27 16:24:35 EDT 2022,,,,TCATTAGATGATTCCTCCAAGCCATGCAATACTCAATATTGCAATCATAGCCAGCCATGCAATAGCTATAACTGCGAAGCCAACACCTACAATAATTGTTAAAGTTTTTGCTGTTTCTAAATCTAATTTCATTTTGTTCTCCTTAATTTGATTGTCTGTATTTTTCCTTTACTCATATATGCTATTATAATCTATTTCTTTTTAATTGTCAAGCGAAAACTCACATAAACCACTAATAAAATAATTGTTAT,P008LFEAUP20_S9_L001_R_001,urn:local:.:2r2ye-e…
43	M00212:125:000000000-JJPTF:1:2112:6787:9544 1:N:0:AGGCAGAA+AGAGTAGA (reversed): AGAATGA-CCTTATATG-TGGTCG-ATGT---------A	0	0	0	M00212:125:000000000-JJPTF:1:2106:7547:7031 2:N:0:CGGCAGAA+GTAAGGAG (reversed): AGAATGACTTTA-TATGTGGTCGATGTA	0	1	0											M00212:125:000000000-JJPTF:1:1102:18909:2005 2:N:0:AGGCAGAA+AGAGTAGA,Mon Jun 27 16:18:52 EDT 2022,,,,GACAAAAAAAGTAATCTTTGATATCATGACAATTTGGAAAGCAACAGAGGGAAAATAAAAAATGGCAATCATTACAGTTACAGCACAAGCGAACGAAAAAAATACACGAACAGCAAGCACAGCAAAAGGCGACAAGAAAATTATTTCAGTTCCATTGTTTGAAAAAGAAAAGGGATCTAACGTAAAAGTCGCGTACGGTTCAGCATTCTTGCCTGACTTCATTCAATTAGGCGACACCATAACGG,P008LFEAUP10_S3_L001_R_001,urn:local:.:20uzk-ezqp64n	M00212:125:000000000-JJPTF:1:1102:19583:2019 2:N:0:AGGCAGAA+GTAAGGAG,Mon Jun 27 16:24:35 EDT 2022,,,,TCTTAAAATCATGATTTATACTTTAGTATCTATTATTTGGTTTGCTGTAACTGTATTTATTCCACCATTATTTATAATAACAATTATTTTATTAGTGGTTTATGTGAGTTTTCGCTTGACAATTAAAAAGAAATAGATTATAATAGCATATATGAGTAAAGGAAAAATACAGACAATCAAATTAAGGAGAACAAAATGAAATTAGATTTAGAAACAGCAAAAACTTTAACAATTATTGTAGGTGTTGGCTT,P008LFEAUP20_S9_L001_R_001,urn:local:.:2r2yf-e…
44	M00212:125:000000000-JJPTF:1:1102:7063:17002 1:N:0:AGGCAGAA+AGAGTAGA: AGAATGA-CCTTATATG-TGGTCG-ATGT---------A	0	0	0	M00212:125:000000000-JJPTF:1:2111:9490:14731 2:N:0:AGGCAGAA+GTAAGGAG: AGAATGACATTA-TATGTGGTCGATGTA	1	0	0											M00212:125:000000000-JJPTF:1:1102:16580:2012 1:N:0:AGGCAGAA+AGAGTAGA,Mon Jun 27 16:18:52 EDT 2022,,,,CTTCTGCATAGAATTGCTTACATAGTCAAAATCTTTTCCATTGCCTTTGAACTTCATCGTGTTCTTTAAAGCAATCATGGCTGTCTGGGTATCCATTGCGTCAGATATCCAGCCCCTTAAGCCATTACCAACAGCACTAATGGCACTTGAACCAATTTGCCTGAATGCACCTACCGCAATCTCTCTAAGACCGCTAAATCGTGACTTCATACCGTCAATTCCGCTATTAACGCCTTTAGTATCCATTTTAG,P008LFEAUP10_S3_L001_R_001,urn:local:.:20uzl-e…	M00212:125:000000000-JJPTF:1:1102:13051:2023 1:N:0:AGGCAGAA+GTAAGGAG,Mon Jun 27 16:24:35 EDT 2022,,,,GCTCACACTGTCAAGCATAAACTTTCGTTCTGTTTAATTTAATTC,P008LFEAUP20_S9_L001_R_001,urn:local:.:2r2yg-ezqpwl9
45	M00212:125:000000000-JJPTF:1:1103:21826:7587 2:N:0:AGGCAGAA+AGAGTAGA (reversed): AGAATGA-CCTTAGATA-TGGTTG-ATGT---------G	0	0	0	M00212:125:000000000-JJPTF:1:2107:27136:16959 1:N:0:AGGCAGAA+GTAAGGAG (reversed): AGAATGACATTA-TATGTGGTCGATGTA	1	0	0											M00212:125:000000000-JJPTF:1:1102:16580:2012 2:N:0:AGGCAGAA+AGAGTAGA,Mon Jun 27 16:18:52 EDT 2022,,,,TGGTACGTCAGCCGGTCAAAAGAAATGGCTACAACTTACTAGAGACTTAGGCACAGCAGCAACACAAGCCAATAGGCTGGAAAGCGAAATAAAGCAAGTCGAGGGTGCTATTAAATCAGGTTCTTGGCATATTGACGCTAAAATGGATACTAAAGGCGTTAATAGCGGAATTGCCGGTATGAATTCACGATTTAGCGGTCTTAGAGAGATTGCGGTATGGGCATTCAGGCAATTTGGTTCAAGTGCCATTA,P008LFEAUP10_S3_L001_R_001,urn:local:.:20uzm-e…	M00212:125:000000000-JJPTF:1:1102:13051:2023 2:N:0:AGGCAGAA+GTAAGGAG,Mon Jun 27 16:24:35 EDT 2022,,,,GAATTAAATTAAACAGAACGAAAGTTTATGCTTGACAGTGTGAGC,P008LFEAUP20_S9_L001_R_001,urn:local:.:2r2yh-ezqpwl9
46	M00212:125:000000000-JJPTF:1:2102:10346:23114 2:N:0:AGGCAGAA+AGAGTAGA (reversed): AGAATGA-CCTTATATG-TGGTCG-ATGT---------A	0	0	0	M00212:125:000000000-JJPTF:1:2104:19278:19664 2:N:0:AGGCAGAA+GTAAGGAG (reversed): AGAATGACCTTA-TATGTGGTAGATGTA	0	0	1											M00212:125:000000000-JJPTF:1:1102:13592:2012 1:N:0:AGGCAGAA+AGAGTAGA,Mon Jun 27 16:18:52 EDT 2022,,,,CTTGACAACTACGTACGAAACACAAATAAAAAATACAAGTATAATCTTGTAGCTGATGAAATTCTTGGCGACGGACTGGCTAAACTAATCGAGCTTAAT,P008LFEAUP10_S3_L001_R_001,urn:local:.:20uzn-ezqp64n	M00212:125:000000000-JJPTF:1:1102:11620:2031 1:N:0:TGGCAGAA+GTAAGGAG,Mon Jun 27 16:24:35 EDT 2022,,,,GAAAATGAGTTATCATGCCGGGGACTATTACAGATAATGCAAAGCGTGCATGGGCAGGTATCTAA,P008LFEAUP20_S9_L001_R_001,urn:local:.:2r2yi-ezqpwl9
47	M00212:125:000000000-JJPTF:1:2112:6787:9544 2:N:0:AGGCAGAA+AGAGTAGA: AGAATGA-CCTTATATG-TGGTCG-ATGT---------A	0	0	0	M00212:125:000000000-JJPTF:1:1104:15827:15685 2:N:0:AGGCAGAA+GTAAGGAG (reversed): AGAATGACCTTA-TATGTGGTAGATGTA	0	0	1											M00212:125:000000000-JJPTF:1:1102:13592:2012 2:N:0:AGGCAGAA+AGAGTAGA,Mon Jun 27 16:18:52 EDT 2022,,,,ATTAAGCTCGATTAGTTTAGCCAGTCCGTCGCCAAGAATTTCATCAGCTACAAGATTATACTTGTATTTTTTATTTGTGTTTCGTACGTAGTTGTCAAG,P008LFEAUP10_S3_L001_R_001,urn:local:.:20uzo-ezqp64n	M00212:125:000000000-JJPTF:1:1102:11620:2031 2:N:0:TGGCAGAA+GTAAGGAG,Mon Jun 27 16:24:35 EDT 2022,,,,TTAGATACCTGCCCATGCACGCTTTGCATTATCTGTAATAGTCCCCGGCATGATAACTCATTTTC,P008LFEAUP20_S9_L001_R_001,urn:local:.:2r2yj-ezqpwl9
48	M00212:125:000000000-JJPTF:1:1104:28411:9847 1:N:0:AGGCAGAA+AGAGTAGA: AGAATGA-CCTTATATG-TGGTCG-ATGT---------A	0	0	0	M00212:125:000000000-JJPTF:1:2104:20824:9749 1:N:0:AGGCAGAA+GTAAGGAG (reversed): AGAATGACCTTA-TATGTGGTAGATG--	0	0	1											M00212:125:000000000-JJPTF:1:1102:12444:2018 1:N:0:TGGCAGAA+AGAGTAGA,Mon Jun 27 16:18:52 EDT 2022,,,,AATTTAAGTAAGGCAGAGTTTAAAGTTAAGAGAAAGGCGGACTTCGTTTAATGTTAGAAGCC,P008LFEAUP10_S3_L001_R_001,urn:local:.:20uzp-ezqp64n	M00212:125:000000000-JJPTF:1:1102:11767:2039 1:N:0:AGGCAGAA+GTAAGGAG,Mon Jun 27 16:24:35 EDT 2022,,,,ATCTAAAACTGGGTTATCAGTAATTGAAAGCTCTAATAATCTAAATTTTCTACCGCCATACGGA,P008LFEAUP20_S9_L001_R_001,urn:local:.:2r2yk-ezqpwl9
49	M00212:125:000000000-JJPTF:1:1108:7626:18362 1:N:0:AGGCAGAA+AGAGTAGA: --------CCTTATATG-TGGTCG-ATGT---------A	0	0	0	M00212:125:000000000-JJPTF:1:2114:8136:27092 1:N:0:AGGCAGAA+GTAAGGAG (reversed): AGAATGACCTTA-TATGTGGTATATACA	0	0	1											M00212:125:000000000-JJPTF:1:1102:12444:2018 2:N:0:TGGCAGAA+AGAGTAGA,Mon Jun 27 16:18:52 EDT 2022,,,,GGCTTCTAACATTAAACGAAGTCCGCCTTTCTCTTAACTTTAAACTCTGCCTTACTTAAATT,P008LFEAUP10_S3_L001_R_001,urn:local:.:20uzq-ezqp64n	M00212:125:000000000-JJPTF:1:1102:11767:2039 2:N:0:AGGCAGAA+GTAAGGAG,Mon Jun 27 16:24:35 EDT 2022,,,,TCCGTATGGCGGTAGAAAATTTAGATTATTAGAGCTTTCAATTACTGATAACCCAGTTTTAGAT,P008LFEAUP20_S9_L001_R_001,urn:local:.:2r2yl-ezqpwl9
50	M00212:125:000000000-JJPTF:1:1107:22524:13525 1:N:0:AGGCAGAA+AGAGTAGA (reversed): AGAATGA-CATTATATG-TGGTCG-ATGT---------A	1	0	0	M00212:125:000000000-JJPTF:1:2114:8136:27092 2:N:0:AGGCAGAA+GTAAGGAG: AGAATGACCTTA-TATGTGGTATATACA	0	0	1											M00212:125:000000000-JJPTF:1:1102:11867:2019 1:N:0:TGGCAGAA+AGAGTAGA,Mon Jun 27 16:18:52 EDT 2022,,,,GTAATGAAGCTCTAATCGTAGCTGATATGGCTAAGGGAAGTAGCGGAAAACCAGAGTTCACCAACCACAAAATCGTAACTGGTTTAGTATCAGTTGGTTCAATGGAAGACCAAGCGGAAACGAACAGTTATCCTGCTGATGATGTACCAGACCATGGAGTTAAAAAAGGTGCTACCTTACTTCAAGGAGAAATGGTATTTATTCAAACAGACCAAGCACTTAAAGAAGACATTCTTGGTCAACAAAGAACA,P008LFEAUP10_S3_L001_R_001,urn:local:.:20uzr-e…	M00212:125:000000000-JJPTF:1:1102:13042:2040 1:N:0:AGGCAGAA+GTAAGGAG,Mon Jun 27 16:24:35 EDT 2022,,,,CCTTTCCAGTTTTTGAAATCATCGGCCATATCTTGTGTAAAGCCCATAATATCTTCAGTAGTGTACTCTGTAAGCTCATTCTCGTTACTTAACTTAGCC,P008LFEAUP20_S9_L001_R_001,urn:local:.:2r2ym-ezqpwl9
51	M00212:125:000000000-JJPTF:1:1104:28411:9847 2:N:0:AGGCAGAA+AGAGTAGA (reversed): AGAATGA-CCTTATATG-TGGTCG-ATGT---------A	0	0	0	M00212:125:000000000-JJPTF:1:1103:5989:18205 1:N:0:AGGCAGAA+GTAAGGAG: ----CAGCCTTA-TATGTGGTAGATGTA	0	0	1											M00212:125:000000000-JJPTF:1:1102:11867:2019 2:N:0:TGGCAGAA+AGAGTAGA,Mon Jun 27 16:18:52 EDT 2022,,,,TTTTTGTTGCTTCTGCTGTTGGTGTCAAATGAGGATAAACAACTACGCGATAACCGTCAACAAATTCCCCTGTAACTTTATCACGCTTACGCCCTTTACTAAGGTATTGAACACATTTCGTTTTCCAATTACCAGTAGGAGACCAACCCAAGCCATTTGCTGTTCTTTGTTGACCAAGAATGTCTTCTTTAAGTGCTTGGTCTGTTTGAATATATACCATTTCTCCTTGAAGTAAGGTAGCACCTTTTTTA,P008LFEAUP10_S3_L001_R_001,urn:local:.:20uzs-e…	M00212:125:000000000-JJPTF:1:1102:13042:2040 2:N:0:AGGCAGAA+GTAAGGAG,Mon Jun 27 16:24:35 EDT 2022,,,,GGCTAAGTTAAGTAACGAGAATGAGCTTACAGAGTACACTACTGAAGATATTATGGGCTTTACACAAGATATGGCCGATGATTTCAAAAACTGGAAAGG,P008LFEAUP20_S9_L001_R_001,urn:local:.:2r2yn-ezqpwl9
52	M00212:125:000000000-JJPTF:1:1102:7063:17002 2:N:0:AGGCAGAA+AGAGTAGA (reversed): AGAATGA-CCTTATATG-TGGTCG-ATGT---------A	0	0	0	M00212:125:000000000-JJPTF:1:1106:27886:16208 2:N:0:AGGCAGAA+GTAAGGAG: AGAATGACCTTA-TATGTGGTAGATGTA	0	0	1											M00212:125:000000000-JJPTF:1:1102:11958:2019 1:N:0:TGGCAGAA+AGAATAGA,Mon Jun 27 16:18:52 EDT 2022,,,,AAATGTACCAGCAGTATCAAATTGAGGTAGATTTGTTCCAAAAGCAGGTGGGAAAGTGCCAACCGGAACAATGAAATTCGGTGCGACATTTGGCACAGGAATGCTATTTCCTCTAACGTAAATTACACTATTAATAATTCTTGCCTGTAATATTCCAGTTGAACCTACTCCACTAGCCCTATTTAAATCAGTCCAAGGAATATCCTTTTTATTGACTAGGCTATTAATAATAACATCATCAAGTAAAGTAT,P008LFEAUP10_S3_L001_R_001,urn:local:.:20uzt-e…	M00212:125:000000000-JJPTF:1:1102:18953:2041 1:N:0:AGGCAGAA+GTAAGGAG,Mon Jun 27 16:24:35 EDT 2022,,,,AGCCCTTGTTTTGTACTCTTGAAAATCTTGTTTTCATTGTACACTCTTAATGTATCACTTGCTTCCGTTTGATTCCTAACTTGGTCAAATACGTGTCTAGCCTGTGTATTATCATATGCAATAACTAAGCTCTCTCCACCATATTGTCCGCCTAAAATCATCCAGTTAAGCACGCGCGTAGCCATTAAACTTGACTTACCAGAACCACGTCCTAGGTTAAGGAAAATTTCATTAACTAGGTTGACCTGAAT,P008LFEAUP20_S9_L001_R_001,urn:local:.:2r2yo-e…
53	M00212:125:000000000-JJPTF:1:1101:19664:9686 1:N:0:AGGCAGAA+AGAGTAGA (reversed): AGAATGA-CCTTATATG-TGGTAG-ATGT---------A	0	0	1	M00212:125:000000000-JJPTF:1:1110:8055:13346 1:N:0:AGGCAGAA+GTAAGGAG: AGAATGACCTTA-TATGTGGTAGATGTA	0	0	1											M00212:125:000000000-JJPTF:1:1102:11958:2019 2:N:0:TGGCAGAA+AGAATAGA,Mon Jun 27 16:18:52 EDT 2022,,,,CAGCACACCCTGTTACTTTATCGGCTGAAACTTCAAACAATAGCAATAATGTTGATTTAAATAATAATTCAGGTGTACTTAAAGTTGTGATAGATATTAGAACAACTAACGGAACTGGAGTTATAAACGCTAAGAGCCCAACTGAGCTTACTTTACTTGATGATGTTATTATTAATAGCCTAGTCAATAAAAAGGATATTCCTTGGACTGATTTAAATAGGGCTAGTGGAGTAGGTTCAACTGGAATATTA,P008LFEAUP10_S3_L001_R_001,urn:local:.:20uzu-e…	M00212:125:000000000-JJPTF:1:1102:18953:2041 2:N:0:AGGCAGAA+GTAAGGAG,Mon Jun 27 16:24:35 EDT 2022,,,,CGTATTCACAACAAGTATATTTATCGCTATGACCGTGTTACACAAGCTATTGAATGGATACAAGACAACTTCTACCTGACTACTGGAAACCTAATGAAAATTGAGCTATTGCCTACACAGCGATGGTGGTATGAGTTAATGTTAGGCTATGATATGGTAGATGAAAAAGGAATTCAGGTCAACCTAGTTAATGAAATTTTCCTTAACCTAGGACGTGGTTCTGGTAAGTCAAGTTTAATGGCTACGCGCGT,P008LFEAUP20_S9_L001_R_001,urn:local:.:2r2yp-e…
54	M00212:125:000000000-JJPTF:1:1111:25886:19837 1:N:0:AGGCAGAA+AGAGTAGA: AGAATGA-CCTTATATG-TGGTCG-ATGT---------A	0	0	0	M00212:125:000000000-JJPTF:1:2111:10840:20079 1:N:0:AGGCAGAA+GTAAGGAA (reversed): AGAATGACCTTA-TATGTGGTAGATGTA	0	0	1											M00212:125:000000000-JJPTF:1:1102:13506:2024 1:N:0:AGGCAGAA+AGAGTAGA,Mon Jun 27 16:18:52 EDT 2022,,,,ATCTGTAATAGTCCCCGGCATGATAACTCATTTTCAACATAAGGGTTTCCACTCGACTCCTTATAAAT,P008LFEAUP10_S3_L001_R_001,urn:local:.:20uzv-ezqp64n	M00212:125:000000000-JJPTF:1:1102:17794:2041 1:N:0:AGGCAGAA+GTAAGGAG,Mon Jun 27 16:24:35 EDT 2022,,,,ATGACATTTAAGCACCGTCAATCAGCACACCTATTGTTTCAATTCAAAACGTTTAATACTCCAGCTACTACCAATAAGATAGATGTAAATACACTTAGCATAATAGCTAGATAGTCATGGCGATAATACCACTCTTTAAAGTTGGTAACCGAACCTACAC,P008LFEAUP20_S9_L001_R_001,urn:local:.:2r2yq-ezqpwla
55	M00212:125:000000000-JJPTF:1:2108:14076:11051 1:N:0:AGGCAGAA+AGAGTAGA (reversed): AGAATGA-CCTTATATG-TGGTCG-ATGT---------A	0	0	0	M00212:125:000000000-JJPTF:1:2111:10840:20079 2:N:0:AGGCAGAA+GTAAGGAA: AGAATGACCTTA-TATGTGGTAGATGTA	0	0	1											M00212:125:000000000-JJPTF:1:1102:13506:2024 2:N:0:AGGCAGAA+AGAGTAGA,Mon Jun 27 16:18:52 EDT 2022,,,,ATTTATAAGGAGTCGAGTGGAAACCCTTATGTTGAAAATGAGTTATCATGCCGGGGACTATTACAGAT,P008LFEAUP10_S3_L001_R_001,urn:local:.:20uzw-ezqp64n	M00212:125:000000000-JJPTF:1:1102:17794:2041 2:N:0:AGGCAGAA+GTAAGGAG,Mon Jun 27 16:24:35 EDT 2022,,,,GTGTAGGTTCGGTTACCAACTTTAAAGAGTGGTATTATCGCCATGACTATCTAGCTATTATGCTAAGTGTATTTACATCTATCTTATTGGTAGTAGCTGGAGTATTAAACGTTTTGAATTGAAACAATAGGTGTGCTGCTTGACGGTGCTTAAATGTCAT,P008LFEAUP20_S9_L001_R_001,urn:local:.:2r2yr-ezqpwla
56	M00212:125:000000000-JJPTF:1:1108:7626:18362 2:N:0:AGGCAGAA+AGAGTAGA (reversed): --------CCTTATATG-TGGTCG-ATGT---------A	0	0	0	M00212:125:000000000-JJPTF:1:1104:16610:1967 1:N:0:AGGCAGAA+GTAAGGAG: AGAATGACCTTA-TATGTGGTAGATGTA	0	0	1											M00212:125:000000000-JJPTF:1:1102:15904:2032 1:N:0:AGGCAGAA+AGAGTAGA,Mon Jun 27 16:18:52 EDT 2022,,,,ACTTTTATAGCATCCATTGCTTCCTTGCTTTTACTAATTTTACCAATGAAGTCAGCAATTTTTTTCGTGATATCAGCGAACTTATTAGCAAGTGAAGATATTGTGTTTGCTACATTTTCAACAGAAGTCGAATTTTTTGAAGTAGATTCATCAACTCCAGCAAAAGATTTTATAAGGTTACCAATAATTCCAATTACCGAACCGAACGCACTTTTTAGGTTATCCCATATAGCAGAGAATTGAGATATTG,P008LFEAUP10_S3_L001_R_001,urn:local:.:20uzx-ez…	M00212:125:000000000-JJPTF:1:1102:11860:2045 1:N:0:AGGCAGAA+GTAAGGAG,Mon Jun 27 16:24:35 EDT 2022,,,,GCTTAAAAGCCAAGGTTGGAAAGAAGAGGTTGTCAAATGAGCGTATTTGAAACC,P008LFEAUP20_S9_L001_R_001,urn:local:.:2r2ys-ezqpwla
57	M00212:125:000000000-JJPTF:1:2107:21585:24505 1:N:0:AGGCAGAA+AGAGTAGA (reversed): AGAATGA-CCTTATATG-TGGTCG-ATGT----------	0	0	0	M00212:125:000000000-JJPTF:1:1106:27886:16208 1:N:0:AGGCAGAA+GTAAGGAG (reversed): AGAATGACCTTA-TATGTGGTAGATGTA	0	0	1											M00212:125:000000000-JJPTF:1:1102:15904:2032 2:N:0:AGGCAGAA+AGAGTAGA,Mon Jun 27 16:18:52 EDT 2022,,,,GTTAAGTATTTCCAAGACTTGTTCAAACAGTTACAACAAGACGGTGCAATATCTCAATTCTCTGCTATATGGGACAACCTAAAAAGTGCGTTCGGTTCGGTAATTGGAATTATTGGTAACCTTATAAAATCTTTTGCTGGAGTTGATGAATCTACTTCAAAAAATTCGACTTCTGTTGAAAATGTAGCAAACACAATATCTTCACTTGCTAATAAGTTCGCTGATATCACGAAAAAAATTGCTGACTTCAT,P008LFEAUP10_S3_L001_R_001,urn:local:.:20uzy-e…	M00212:125:000000000-JJPTF:1:1102:11860:2045 2:N:0:AGGCAGAA+GTAAGGAG,Mon Jun 27 16:24:35 EDT 2022,,,,GGTTTCAAATACGCTCATTTGACAACCTCTTCTTTCCAACCTTGGCTTTTAAGC,P008LFEAUP20_S9_L001_R_001,urn:local:.:2r2yt-ezqpwla
58	M00212:125:000000000-JJPTF:1:1107:19989:19218 1:N:0:AGGCAGAA+AGAGTAGA: --------CCTTATATG-TGGTCG-ATGT---------A	0	0	0	M00212:125:000000000-JJPTF:1:1110:17622:7105 2:N:0:AGGCAGAA+GTAAGGAG (reversed): -----GACCTTA-TATGTGGTAGATGTA	0	0	1											M00212:125:000000000-JJPTF:1:1102:18355:2042 1:N:0:TGGCAGAA+AGAGTAGA,Mon Jun 27 16:18:52 EDT 2022,,,,TACATTGGCTTCTAACATTAAACGAAGTCCGCCTTTCTCTTAACTTTAAACTCTGCCTTACTTAAATTGATTAGCTCCATTTGACCTTTTTCAATTATACGAGTTCTGTAT,P008LFEAUP10_S3_L001_R_001,urn:local:.:20uzz-ezqp64n	M00212:125:000000000-JJPTF:1:1102:14476:2052 1:N:0:AGGCAGAA+GTAAGGAG,Mon Jun 27 16:24:35 EDT 2022,,,,GAAAGCTATCTAAAGAGCTCGAAGAGATGAACGAAACAAAGTATAGGGTTGGGCCTAACGAGTGCTTATATGGCTTGATAAGCGAATTATGGAGCTATTGGGGTAAAGG,P008LFEAUP20_S9_L001_R_001,urn:local:.:2r2yu-ezqpwla
59	M00212:125:000000000-JJPTF:1:2108:14076:11051 2:N:0:AGGCAGAA+AGAGTAGA: AGAATGA-CCTTATATG-TGGTCG-ATGT---------A	0	0	0	M00212:125:000000000-JJPTF:1:1113:3641:13563 1:N:0:AGGCAGAA+GTAAGGAG (reversed): AGAATGACTTTA-TATGTGGTCGATGTA	0	1	0											M00212:125:000000000-JJPTF:1:1102:18355:2042 2:N:0:TGGCAGAA+AGAGTAGA,Mon Jun 27 16:18:52 EDT 2022,,,,TTACAGAACTCGTATAATTGAAAAAGGTCAAATGTAGCTAATCAATTTAAGTAAGGCAGAGTTTAAAGTTAAGAGAAAGGCGGACTTCGTTTAAAGATAGAAGCCAATGTACTGTCTCTTAAATACATCCGACGCTGCCGACGATCTAATCTGTGTAGCTCTCGGTTGTACCCGCCACACTCCTAAAACAAAACCCCTTATACATGATCGTCTAGTCTCCCCGTCATCGAACACGCATCACCAACGTCAC,P008LFEAUP10_S3_L001_R_001,urn:local:.:20v00-ez…	M00212:125:000000000-JJPTF:1:1102:14476:2052 2:N:0:AGGCAGAA+GTAAGGAG,Mon Jun 27 16:24:35 EDT 2022,,,,CCTTTACCCCAATAGCTCCATAATTCGCTTATCAAGCCATATAAGCACTCGTTAGGCCCAACCCTATACTTTGTTTCGTTCATCTCTTCGAGCTCTTTAGATAGCTTTC,P008LFEAUP20_S9_L001_R_001,urn:local:.:2r2yv-ezqpwla
60	M00212:125:000000000-JJPTF:1:1111:21686:15472 2:N:0:AGGCAGAA+AGAGTAGA: -GAATGA-CTTTATATG-TGGTCG-ATGT---------A	0	1	0	M00212:125:000000000-JJPTF:1:1103:5989:18205 2:N:0:AGGCAGAA+GTAAGGAG (reversed): ----CAGCCTTA-TATGTGGTAGATGTA	0	0	1											M00212:125:000000000-JJPTF:1:1102:16880:2045 1:N:0:AGGCAGAA+AGAGTAGA,Mon Jun 27 16:18:52 EDT 2022,,,,GGGTTATCAGTAATTGAAAGCTCTAATAATCTAAATTTTCTACCGCCATACGGATAACCACCAATTGATACAAATTGACCGACCTCGTATAATAG,P008LFEAUP10_S3_L001_R_001,urn:local:.:20v01-ezqp64o	M00212:125:000000000-JJPTF:1:1102:11986:2052 1:N:0:AGGCAGAA+GTAAGGAG,Mon Jun 27 16:24:35 EDT 2022,,,,ATCAGGTACTATATTATAGCTCTTGAGTATCTCAATGCTTTGTTCTTTTCTTGCTTTGCTTTTACCTTTGATTAAGTGATAACCACACCACATTGAATTACTTATATCAACATAGCCAATATTATGAC,P008LFEAUP20_S9_L001_R_001,urn:local:.:2r2yw-ezqpwla
61	M00212:125:000000000-JJPTF:1:2101:16012:24042 1:N:0:AGGCAGAA+AGAGTAGA (reversed): AGAATGA-CCTTATATG-TGGTCG-ATGT---------A	0	0	0	M00212:125:000000000-JJPTF:1:2105:15037:22811 1:N:0:AGGCAGAA+GTAAGGAG (reversed): AGAATGACCTTA-TATGTGGTAGATGTA	0	0	1											M00212:125:000000000-JJPTF:1:1102:16880:2045 2:N:0:AGGCAGAA+AGAGTAGA,Mon Jun 27 16:18:52 EDT 2022,,,,CTATTATACGAGGTCGGTCAATTTGTATCAATTGGTGGTTATCCGTATGGCGGTAGAAAATTTAGATTATTAGAGCTTTCAATTACTGATAACCC,P008LFEAUP10_S3_L001_R_001,urn:local:.:20v02-ezqp64o	M00212:125:000000000-JJPTF:1:1102:11986:2052 2:N:0:AGGCAGAA+GTAAGGAG,Mon Jun 27 16:24:35 EDT 2022,,,,GTCATAATATTGGCTATGTTGATATAAGTAATTCAATGTGGTGTGGTTATCACTTAATCAAAGGTAAAAGCAAAGCAAGAAAAGAACAAAGCATTGAGATACTCAAGAGCTATAATATAGTACCTGAT,P008LFEAUP20_S9_L001_R_001,urn:local:.:2r2yx-ezqpwla
62	M00212:125:000000000-JJPTF:1:1110:19827:10527 1:N:0:AGGCAGAA+AGAGTAGA (reversed): AGAATGA-CCTTATATG-TGGTCG-ATGT---------A	0	0	0	M00212:125:000000000-JJPTF:1:1103:26321:11276 1:N:0:AGGCAGAA+GTAAGGAG (reversed): AGAATGACCTTA-TATGTGGTAGATGTA	0	0	1											M00212:125:000000000-JJPTF:1:1102:12411:2046 1:N:0:AGGCAGAA+AGAGTAGA,Mon Jun 27 16:18:52 EDT 2022,,,,GAACAAAAAGAACTTGAAGCTGAAAAGCAACGACTTAGAGAGATCCAGCCAGCAC,P008LFEAUP10_S3_L001_R_001,urn:local:.:20v03-ezqp64o	M00212:125:000000000-JJPTF:1:1102:15586:2055 1:N:0:AGGCAGAA+GTAAGGAG,Mon Jun 27 16:24:35 EDT 2022,,,,ATCATTGATTATTTGATTGACCCTCGTAAAAATAATTTAATGAGTTATGGTTATTTCTTTAATTCAAGTATCT,P008LFEAUP20_S9_L001_R_001,urn:local:.:2r2yy-ezqpwla
63	M00212:125:000000000-JJPTF:1:1105:8203:5615 1:N:0:AGGCAGAA+AGAGTAGA (reversed): AGAATGA-CCTTATATG-TGGTCG-ATGT---------A	0	0	0	M00212:125:000000000-JJPTF:1:1110:16448:21339 1:N:0:AGGCAGAA+GTAAGGAG: -----GACCTTA-TATGTGGTAGATGTA	0	0	1											M00212:125:000000000-JJPTF:1:1102:12411:2046 2:N:0:AGGCAGAA+AGAGTAGA,Mon Jun 27 16:18:52 EDT 2022,,,,GTGCTGGCTGGATCTCTCTAAGTCGTTGCTTTTCAGCTTCAAGTTCTTTTTGTTC,P008LFEAUP10_S3_L001_R_001,urn:local:.:20v04-ezqp64o	M00212:125:000000000-JJPTF:1:1102:15586:2055 2:N:0:AGGCAGAA+GTAAGGAG,Mon Jun 27 16:24:35 EDT 2022,,,,AGATACTTGAATTAAAGAAATAACCATAACTCATTAAATTATTTTTACGAGGGTCAATCAAATAATCAATGAT,P008LFEAUP20_S9_L001_R_001,urn:local:.:2r2yz-ezqpwla
64	M00212:125:000000000-JJPTF:1:1112:11600:18698 2:N:0:AGGCAGAA+AGAGTAGA (reversed): AGAATGA-CCTTATATG-TGGTCG-ATGT---------A	0	0	0	M00212:125:000000000-JJPTF:1:1106:23931:6886 1:N:0:AGGCAGAA+GTAAGGAG (reversed): AGAATGACATTA-TATGTGGTCGATGTA	1	0	0											M00212:125:000000000-JJPTF:1:1102:11649:2048 1:N:0:AGGCAGAA+AGAGTAGA,Mon Jun 27 16:18:52 EDT 2022,,,,GTCTTACCATTAAGCCCTCCCTAGGTCAAATTCTCGTCTGATTGCTCGTGCTAAATTAGAAACATCTTGACCAGCACCACCTTGTACATTAAATGTATTATATGTTCTATTGTCGCTTGAAACGCTATTTGTGCTTAAACCGTAACCGCTAGAAGATAAGTTAAATTCTGGCAAGCCTACTACCATAGAACCTTTAAACATTTTGCCAAGTTTCCCAGCGATACCATTAATAGCTCCTGATACTTTTTCAA,P008LFEAUP10_S3_L001_R_001,urn:local:.:20v05-e…	M00212:125:000000000-JJPTF:1:1102:16087:2055 1:N:0:AGGCAGAA+GTAAGGAG,Mon Jun 27 16:24:35 EDT 2022,,,,ATCTAAGACTCCAATTCACGTCTCCCCACGCAGAGTTCTGGTACCC,P008LFEAUP20_S9_L001_R_001,urn:local:.:2r2z0-ezqpwla
65	M00212:125:000000000-JJPTF:1:2101:20659:24754 2:N:0:AGGCAGAA+AGAGTAGA (reversed): AGAATGA-CCTTATATG-TGGTCG-ATGT---------A	0	0	0	M00212:125:000000000-JJPTF:1:1110:16448:21339 2:N:0:AGGCAGAA+GTAAGGAG (reversed): -----GACCTTA-TATGTGGTAGATGTA	0	0	1											M00212:125:000000000-JJPTF:1:1102:11649:2048 2:N:0:AGGCAGAA+AGAGTAGA,Mon Jun 27 16:18:52 EDT 2022,,,,ATCAAAGACACGATAGACAGAGTTCTTGGTGGCGTAACAGGTACGATTGAAAAAGTATCAGGAGCTATTAATGGTATCGCTGGGAAACTTGGCAAAATGTTTAAAGGTTCTATGGTAGTAGGCTTGCCAGAATTTAACTTATCTTCTAGCGGTTACGGTTTAAGCACAAATAGCGTTTCAAGCGACAATAGAACATATAATACATTTAATGTACAAGGTGGTGCTGGTCAAGATGTTTCTAATTTAGCACG,P008LFEAUP10_S3_L001_R_001,urn:local:.:20v06-e…	M00212:125:000000000-JJPTF:1:1102:16087:2055 2:N:0:AGGCAGAA+GTAAGGAG,Mon Jun 27 16:24:35 EDT 2022,,,,GGGTACCAGAACTCTGCGTGGGGAGACGTGAATTGGAGTCTTAGAT,P008LFEAUP20_S9_L001_R_001,urn:local:.:2r2z1-ezqpwla
66	M00212:125:000000000-JJPTF:1:2108:8573:8415 2:N:0:AGGCAGAA+AGAGTAGA (reversed): AAAATGA-CCTTATATG-TGGTCG-ATGT---------A	0	0	0	M00212:125:000000000-JJPTF:1:1104:16610:1967 2:N:0:AGGCAGAA+GTAAGGAG (reversed): AGAATGACCTTA-TATGTGGTAGATGTA	0	0	1											M00212:125:000000000-JJPTF:1:1102:15229:2050 1:N:0:AGGCAGAA+AGAGTAGA,Mon Jun 27 16:18:52 EDT 2022,,,,GAATCAGCTTCTTGTTAAAATGGGCGAGCAACCAATTGAGGGTGGAGATGTTTACATAGCTAACCTTAATGCAGTTGCTGTTAAAAATCTAAGTGACCTACAAGGCAATAGAAAGGACGTAACAAGCACAGATGAAACTAATAACCAATAGTGCTGAAATTAAAGTAACTGAAAATGAGGACGGCTCGAAATCATTTCAAGGCATTGGGTCAGAAGTTGGTGTAGAGAAC,P008LFEAUP10_S3_L001_R_001,urn:local:.:20v07-ezqp64o	M00212:125:000000000-JJPTF:1:1102:14021:2063 1:N:0:AGGCAGAA+GTAAGGAG,Mon Jun 27 16:24:35 EDT 2022,,,,TGGTAAGACAGTATAAAATACATACCAACTTAGACGGAACAGACG,P008LFEAUP20_S9_L001_R_001,urn:local:.:2r2z2-ezqpwla
67	M00212:125:000000000-JJPTF:1:1102:20326:20444 2:N:0:AGGCAGAA+AGAGTAGA (reversed): AGAATGA-CCTTATATG-TGGTCG-ATGT---------A	0	0	0	M00212:125:000000000-JJPTF:1:1111:6912:5478 1:N:0:AGGCAGAA+GTAAGGAG (reversed): -----GACCTTA-TATGTGGTAGATGTA	0	0	1											M00212:125:000000000-JJPTF:1:1102:15229:2050 2:N:0:AGGCAGAA+AGAGTAGA,Mon Jun 27 16:18:52 EDT 2022,,,,GTTCTCTCCACCAACTTCTGACCCAATGCCTTGAAATGATTTCGAGCCGTCCTCATTTTCAGTTACTTTAATTTCAGCACTATTGGTTATTAGTTTCATCTGTGCTTGTTACGTCCTTTCTATTGCCTTGTAGGTCACTTAGATTTTTAACAGCAACTGCATTAAGGTTAGCTATGTAAACATCTCCACCCTCAATTGGTTGCTCGCCCATTTTAACAAGAAGCTGATTC,P008LFEAUP10_S3_L001_R_001,urn:local:.:20v08-ezqp64o	M00212:125:000000000-JJPTF:1:1102:14021:2063 2:N:0:AGGCAGAA+GTAAGGAG,Mon Jun 27 16:24:35 EDT 2022,,,,CGTCTGTTCCGTCTAAGTTGGTATGTATTTTATACTGTCTTACCA,P008LFEAUP20_S9_L001_R_001,urn:local:.:2r2z3-ezqpwlb
68	M00212:125:000000000-JJPTF:1:2107:21585:24505 2:N:0:AGGCAGAA+AGAGTAGA: AGAATGA-CCTTATATG-TGGTCG-ATGT----------	0	0	0	M00212:125:000000000-JJPTF:1:1102:28398:15710 1:N:0:AGGCAGAA+GTAAGGAG (reversed): AGAATGACATTA-TATGTGGTCGATGTA	1	0	0											M00212:125:000000000-JJPTF:1:1102:12602:2051 1:N:0:AGGCAGAA+AGAGTAGA,Mon Jun 27 16:18:52 EDT 2022,,,,AATCTACCTCAATTTGATACTGCTGGTACATTTTATTCTCATGGAAACCTGTCGTTATCTTTAATCAACATGTCTCCAAGTGGTATTGTAGTAGGTAATCCAAACAACACTTCAATGAACGGAAAAACAATATCTTTCGTTTTATCAGTGCCTTTGTTGTAAACAAATAGAAAGCAAAATATAATGGTAACTAGAATGATTTTAATAACTATCTTGATTTTGGCGATTCTTTTCGCTACGTGGGTCAAAGA,P008LFEAUP10_S3_L001_R_001,urn:local:.:20v09-e…	M00212:125:000000000-JJPTF:1:1102:19103:2066 1:N:0:AGGCAGAA+GTAAGGAG,Mon Jun 27 16:24:35 EDT 2022,,,,ATGCAAAAAGCAGCAGACGGTTCAAGCGGTGCTACAAAAACCATAAGGGATACTTGGTCTGGTTTTAATGAAGACTTATCGCAAGCCTTACTTCCTACACTTGAGGCTTTAACTCCTGTTATCAATGCTATAATTGATAAAATGGGCGATTGGGGCAAAGGTGCTGGCA,P008LFEAUP20_S9_L001_R_001,urn:local:.:2r2z4-ezqpwlb
69	M00212:125:000000000-JJPTF:1:1109:17585:26915 1:N:0:AGGCAGAA+AGAGTAGA: AGAATGA-CCTTATATG-TGGTCG-ATGT---------A	0	0	0	M00212:125:000000000-JJPTF:1:2105:15037:22811 2:N:0:AGGCAGAA+GTAAGGAG: AGAATGACCTTA-TATGTGGTAGATGTA	0	0	1											M00212:125:000000000-JJPTF:1:1102:12602:2051 2:N:0:AGGCAGAA+AGAGTAGA,Mon Jun 27 16:18:52 EDT 2022,,,,ACCGTCAAATCAATCACAAGTCTACGTTTGAAAGGTGGGTTCATCGCTTCTCTATCTTTGACCCACGTAGCGAAAAGAATCGCCAAAATCAAGATAGTTATTAAAATCATTCTAGTTACCATTATATTTTGCTTTCTATTTGTTTACAACAAAGGCACTGATAAAACGAAAGATATTGTTTTTCCGTTCATTGAAGTGTTGTTTGGATTACCTACTACAATACCACTTGGAGACATGTTGATTAAAGATAA,P008LFEAUP10_S3_L001_R_001,urn:local:.:20v0a-e…	M00212:125:000000000-JJPTF:1:1102:19103:2066 2:N:0:AGGCAGAA+GTAAGGAG,Mon Jun 27 16:24:35 EDT 2022,,,,TGCCAGCACCTTTGCCCCAATCGCCCATTTTATCAATTATAGCATTGATAACAGGAGTTAAAGCCTCAAGTGTAGGAAGTAAGGCTTGCGATAAGTCTTCATTAAAACCAGACCAAGTATCCCTTATGGTTTTTGTAGCACCGCTTGAACCGTCTGCTGCTTTTTGCAT,P008LFEAUP20_S9_L001_R_001,urn:local:.:2r2z5-ezqpwlb
70	M00212:125:000000000-JJPTF:1:2101:7282:8104 1:N:0:AGGCAGAA+AGAGTAGA: AGAATGA-CCTTATATG-TGGTCG-ATGT---------A	0	0	0	M00212:125:000000000-JJPTF:1:1111:6912:5478 2:N:0:AGGCAGAA+GTAAGGAG: -----GACCTTA-TATGTGGTAGATGTA	0	0	1											M00212:125:000000000-JJPTF:1:1102:19001:2053 1:N:0:AGGCAGAA+AGAGTAGA,Mon Jun 27 16:18:52 EDT 2022,,,,AACGTCGAAAAAGTAAAGGTTAAAGAAAAAGAACTGGATAAAGATAGCTTGGTAGCGATGATGGTTGCTAAGGCCGGAAACCCTGAACTTTATAACCCTACTGAATGGCGGAGATTGCAACAGGAAGAATCAAGCGCTCATGACCTTAAAGCTAAAATCGAAGAACTTGATGACTATAAACTAAGTAAGTACGAAACACCAAAAATTGAAG,P008LFEAUP10_S3_L001_R_001,urn:local:.:20v0b-ezqp64o	M00212:125:000000000-JJPTF:1:1102:13635:2066 1:N:0:AGGCAGAA+GTAAGGAG,Mon Jun 27 16:24:35 EDT 2022,,,,AAATTATCTTATGTCTGTCAAGAATAAACTTTAAACCTCTTCAATAAAATGCAAATATCTTTCATCAATCGCTTTTATTTCTTCTTTTGTGAACTCTGATTTGAAGTTATTTCTTTCTTCTTTGAACCCTAGAAAAAGAAACTTTTCCCCT,P008LFEAUP20_S9_L001_R_001,urn:local:.:2r2z6-ezqpwlb
71	M00212:125:000000000-JJPTF:1:2101:7282:8104 2:N:0:AGGCAGAA+AGAGTAGA (reversed): AGAATGA-CCTTATATG-TGGTCG-ATGT---------A	0	0	0	M00212:125:000000000-JJPTF:1:1106:8255:15901 2:N:0:AGGCAGAA+GTAAGGAG (reversed): AGAATGACTTTA-TATGTGGTCGATGTA	0	1	0											M00212:125:000000000-JJPTF:1:1102:19001:2053 2:N:0:AGGCAGAA+AGAGTAGA,Mon Jun 27 16:18:52 EDT 2022,,,,CTTCAATTTTTGGTGTTTCGTACTTACTTAGTTTATAGTCATCAAGATCTTCGATTTTAGCTTTAAGGTCATGAGCGCTTGATTCTTCCTGTTGCAATCTCCGCCATTCAGTAGGGTTATAAAGTTCAGGGTTTCCGGCCTTAGCAACCATCATCGCTACCAAGCTATCTTTATCCAGTTCTTTTTCTTTAACCTTTACTTTTTCGACGTT,P008LFEAUP10_S3_L001_R_001,urn:local:.:20v0c-ezqp64o	M00212:125:000000000-JJPTF:1:1102:13635:2066 2:N:0:AGGCAGAA+GTAAGGAG,Mon Jun 27 16:24:35 EDT 2022,,,,AGGGGAAAAGTTTCTTTTTCTAGGGTTCAAAGAAGAAAGAAATAACTTCAAATCAGAGTTCACAAAAGAAGAAATAAAAGCGATTGATGAAAGATATTTGCATTTTATTGAAGAGGTTTAAAGTTTATTCTTGACAGACATAAGATAATTT,P008LFEAUP20_S9_L001_R_001,urn:local:.:2r2z7-ezqpwlb
72	M00212:125:000000000-JJPTF:1:2101:11093:27329 1:N:0:AGGCAGAA+AGAGTAGA (reversed): AGAATGA-CCTTATATG-TGGTAG-ATGT---------A	0	0	1	M00212:125:000000000-JJPTF:1:1103:26321:11276 2:N:0:AGGCAGAA+GTAAGGAG: AGAATGACCTTA-TATGTGGTAGATGTA	0	0	1											M00212:125:000000000-JJPTF:1:1102:11931:2054 1:N:0:AGGCAGAA+AGAGTAGA,Mon Jun 27 16:18:52 EDT 2022,,,,CTTATGTACTTATTATATCAAATGCACTTTTCAGGTTTGGTTTATCCTCTGTTATGTAAGCTATGATTGACTTTGTAGGCATTTTGTGTTATACTATTTATAGG,P008LFEAUP10_S3_L001_R_001,urn:local:.:20v0d-ezqp64o	M00212:125:000000000-JJPTF:1:1102:19691:2070 1:N:0:AGGCAGAA+GTAAGGAG,Mon Jun 27 16:24:35 EDT 2022,,,,ACTTTGCTATCATTGATTATTTGATTGACCCTCGTAAAAATAATTTAATGAGTTATGGTTATTTCTTTAATTCAAGTATCTTTGCAGGAAAGGCGACAATCAACCGTAAAGCAGAAACTTCATCGGCTCATGACGTAGCAAAAAGGATATTTTCAAAGGTTCAATTTCAACCAACTACGA,P008LFEAUP20_S9_L001_R_001,urn:local:.:2r2z8-ezqpwlb
73	M00212:125:000000000-JJPTF:1:1113:8570:15686 2:N:0:AGGCAGAA+AGAGTAGA (reversed): AGAATGG-CCTTATATG-TGGTCG-ATGT---------A	0	0	0	M00212:125:000000000-JJPTF:1:2108:18665:2521 1:N:0:AGGCAGAA+GTAAGGAG (reversed): AGAATGACTTTA-TATGTGGTCGATGTA	0	1	0											M00212:125:000000000-JJPTF:1:1102:11931:2054 2:N:0:AGGCAGAA+AGAGTAGA,Mon Jun 27 16:18:52 EDT 2022,,,,CCTATAAATAGTATAACACAAAATGCCTACAAAGTCAATCATAGCTTACATAACAGAGGATAAACCAAACCTGAAAAGTGCATTTGATATAATAAGTACATAAG,P008LFEAUP10_S3_L001_R_001,urn:local:.:20v0e-ezqp64o	M00212:125:000000000-JJPTF:1:1102:19691:2070 2:N:0:AGGCAGAA+GTAAGGAG,Mon Jun 27 16:24:35 EDT 2022,,,,TCGTAGTTGGTTGAAATTGAACCTTTGAAAATATCCTTTTTGCTACGTCATGAGCCGATGAAGTTTCTGCTTTACGGTTGATTGTCGCCTTTCCTGCAAAGATACTTGAATTAAAGAAATAACCATAACTCATTAAATTATTTTTACGAGGGTCAATCAAATAATCAATGATAGCAAAGT,P008LFEAUP20_S9_L001_R_001,urn:local:.:2r2z9-ezqpwlb
74	M00212:125:000000000-JJPTF:1:1111:17097:19298 1:N:0:AGGCAGAA+AGAGTAGA (reversed): AGAATGA-CCTTATATG-TGGTCG-ATGT---------A	0	0	0	M00212:125:000000000-JJPTF:1:1103:25377:20687 1:N:0:AGGCAGAA+GTAAGGAG (reversed): -----GACCTTA-TATGTGGTAGATGTA	0	0	1											M00212:125:000000000-JJPTF:1:1102:13292:2059 1:N:0:AGGCAGAA+AGAGTAGA,Mon Jun 27 16:18:52 EDT 2022,,,,ATATTTTGCTTTCTATTTGTTTACAACAAAGGCACTGATAAAACGAAAGATATTGTTTTTCCGTTCATTGAAGTGTTGTTTGGATTACCTACTGCAATACCACTTGGAGACATGTTGATTAAAGATAACGACAGGTTTCCATGAGAATAAAATGTACCAGCAGTATCAAATTGAGGTAGATTTGTTCCAAAAGCAGGTGGGAAAGTGCCAACCGGAACAATGAAATTCGGTGCGACATTTGGCACAGGAAT,P008LFEAUP10_S3_L001_R_001,urn:local:.:20v0f-e…	M00212:125:000000000-JJPTF:1:1102:14569:2071 1:N:0:AGGCAGAA+GTAAGGAG,Mon Jun 27 16:24:35 EDT 2022,,,,GTTGTAGGAAGCTCTGTTTTGTCGTCTAAGGCGTTTTGCAGTCCTCCGTTACAATCTACCCAAAGTATCAATAACTTGTCTGTAAAGCTCTCCATTTGCTCTGTAAAGTCATCAGGAATATATCCAGCGACAAAAGAATTTTGTAGGTCTGCAA,P008LFEAUP20_S9_L001_R_001,urn:local:.:2r2za-ezqpwlb
75	M00212:125:000000000-JJPTF:1:2107:29698:14569 1:N:0:AGGCAGAA+AGAGTAGA (reversed): AGAATGA-CCTTATATG-TGGTCG-ATGT---------A	0	0	0	M00212:125:000000000-JJPTF:1:1103:25377:20687 2:N:0:AGGCAGAA+GTAAGGAG: -----GACCTTA-TATGTGGTAGATGTA	0	0	1											M00212:125:000000000-JJPTF:1:1102:13292:2059 2:N:0:AGGCAGAA+AGAGTAGA,Mon Jun 27 16:18:52 EDT 2022,,,,CCTTTGACTGATTTAAATAGGGCTAGAGGAGTAGGTTCAACTGGAATATTACAGGTAAGAATTATTAATAGTGTAATTTACGTTAGAGGAAATAGCATTCCTGTGCCAAATGTCGCACCGAATTTCATTGTTCCGGTTGGCACTTTCCCACCTGCTTTTGGAACAAATCTACCTCAATTTGATACTGCTGGTACATTTTATTCTCATGGAAACCTGTCGTTATCTTTAATCAACATGTCTCCAAGTGGTAT,P008LFEAUP10_S3_L001_R_001,urn:local:.:20v0g-e…	M00212:125:000000000-JJPTF:1:1102:14569:2071 2:N:0:AGGCAGAA+GTAAGGAG,Mon Jun 27 16:24:35 EDT 2022,,,,TTGCAGACCTACAAAATTCTTTTGTCGCTGGATATATTCCTGATGACTTTACAGAGCAAATGGAGAGCTTTACAGACAAGTTATTGATACTTTGGGTAGATTGTAACGGAGGACTGCAAAACGCCTTAGACGACAAAACAGAGCTTCCTACAAC,P008LFEAUP20_S9_L001_R_001,urn:local:.:2r2zb-ezqpwlb
76	M00212:125:000000000-JJPTF:1:1111:17097:19298 2:N:0:AGGCAGAA+AGAGTAGA: AGAATGA-CCTTATATG-TGGTCG-ATGT---------A	0	0	0	M00212:125:000000000-JJPTF:1:2108:18665:2521 2:N:0:AGGCAGAA+GTAAGGAG: AGAATGACTTTA-TATGTGGTCGATGTA	0	1	0											M00212:125:000000000-JJPTF:1:1102:14400:2060 1:N:0:TGGCAGAA+AGAGTAGA,Mon Jun 27 16:18:52 EDT 2022,,,,GGCGTAAGCGTGATAAAGTTACAGGGGAATTTGTTGACGGTTATCGCGTAGTTGTTTATCCTCATTTGACACCAACAGCAGAAGCAACAAAAGAATCAGAAACAGATTC,P008LFEAUP10_S3_L001_R_001,urn:local:.:20v0h-ezqp64o	M00212:125:000000000-JJPTF:1:1102:17117:2072 1:N:0:TGGCAGAA+GTAAGGAG,Mon Jun 27 16:24:35 EDT 2022,,,,GTGCTTGCTGTTCGTGTATTTTTTTCGTTCGCTTGTGCTGTAACTGTAATGATTGCCATTTTTTATTTTCCCTCTGTTGCTTTCCAAATTGTCATGATA,P008LFEAUP20_S9_L001_R_001,urn:local:.:2r2zc-ezqpwlb
77	M00212:125:000000000-JJPTF:1:1105:17750:8927 1:N:0:AGGCAGAA+AGAGTAGA (reversed): AGAATGA-CCTTATATG-TGGTCG-ATGT---------A	0	0	0	M00212:125:000000000-JJPTF:1:2101:12854:20585 1:N:0:AGGCAGAA+GTAAGGAG: AGAATGACCTTA-TATGTGGTAGATGTA	0	0	1											M00212:125:000000000-JJPTF:1:1102:14400:2060 2:N:0:TGGCAGAA+AGAGTAGA,Mon Jun 27 16:18:52 EDT 2022,,,,GAATCTGTTTCTGATTCTTTTGTTGCTTCTGCTGTTGGTGTCAAATGAGGATAAACAACTACGCGATAACCGTCAACAAATTCCCCTGTAACTTTATCACGCTTACGCC,P008LFEAUP10_S3_L001_R_001,urn:local:.:20v0i-ezqp64o	M00212:125:000000000-JJPTF:1:1102:17117:2072 2:N:0:TGGCAGAA+GTAAGGAG,Mon Jun 27 16:24:35 EDT 2022,,,,TATCATGACAATTTGGAAAGCAACAGAGGGAAAATAAAAAATGGCAATCATTACAGTTACAGCACAAGAGAACGAAAAAAATACACGAAGAGCAAGCAC,P008LFEAUP20_S9_L001_R_001,urn:local:.:2r2zd-ezqpwlb
78	M00212:125:000000000-JJPTF:1:1102:13395:10828 1:N:0:AGGCAGAA+AGAGTAGA (reversed): AGAATGA-CCTTATATG-TGGTCG-ATGT---------A	0	0	0	M00212:125:000000000-JJPTF:1:2107:13192:8902 1:N:0:AGGCAGAA+GTAAGGAG (reversed): AGAATGACCTTA-TATGTGGTAGATGTA	0	0	1											M00212:125:000000000-JJPTF:1:1102:12434:2061 1:N:0:AGGCAGAA+AGAGTAGA,Mon Jun 27 16:18:52 EDT 2022,,,,AAGTTACATTACAGGTAGAAACGACTGTTAAGAAGAAGAACGGTGCAGAAGCTAATGTTATAAAGCCTATCGTTTTACCAGCAGTTAAACAGAGAATTAATCAGTCAAGACTAGATGAGTTTTCTATGATTGGTTTAGGTAAAAACGTAAGATATGAGCTTAACGGAATCGGAGAAATGGAAGACTTAATTT,P008LFEAUP10_S3_L001_R_001,urn:local:.:20v0j-ezqp64o	M00212:125:000000000-JJPTF:1:1102:19157:2076 1:N:0:AGGCAGAA+GTAAGGAG,Mon Jun 27 16:24:35 EDT 2022,,,,CGCTTGTACTGCCAAAGTCCATTGGATAGGGTCTACACCGTCAACTGAATCTGTTTCTGATTCTTTTGTTGCTTCTGCTGTTGGTGTCAAATGAGGATAAACAAC,P008LFEAUP20_S9_L001_R_001,urn:local:.:2r2ze-ezqpwlb
79	M00212:125:000000000-JJPTF:1:1105:8545:21826 1:N:0:AGGCAGAA+AGAGTAGA (reversed): AGAATGA-CCTTATATG-TGGTCG-ATGT---------A	0	0	0	M00212:125:000000000-JJPTF:1:2101:12854:20585 2:N:0:AGGCAGAA+GTAAGGAG (reversed): AGAATGACCTTA-TATGTGGTAGATGTA	0	0	1											M00212:125:000000000-JJPTF:1:1102:12434:2061 2:N:0:AGGCAGAA+AGAGTAGA,Mon Jun 27 16:18:52 EDT 2022,,,,AAATTAAGTCTTCCATTTCTCCGATTCCGTTAAGCTCATATCTTACGTTTTTACCTAAACCAATCATAGAAAACTCATCTAGTCTTGACTGATTAATTCTCTGTTTAACTGCTGGTAAAACGATAGGCTTTATAACATTAGCTTCTGCACCGTTCTTCTTCTTAACAGTCGTTTCTACCTGTAATGTAACTT,P008LFEAUP10_S3_L001_R_001,urn:local:.:20v0k-ezqp64p	M00212:125:000000000-JJPTF:1:1102:19157:2076 2:N:0:AGGCAGAA+GTAAGGAG,Mon Jun 27 16:24:35 EDT 2022,,,,GTTGTTTATCCTCATTTGACACCAACAGCAGAAGCAACAAAAGAATCAGAAACAGATTCAGTTGACGGTGTAGACCCTATCCAATGGACTTTGGCAGTACAAGCG,P008LFEAUP20_S9_L001_R_001,urn:local:.:2r2zf-ezqpwlb
80	M00212:125:000000000-JJPTF:1:2107:29698:14569 2:N:0:AGGCAGAA+AGAGTAGA: AGAATGA-CCTTATATG-TGGTCG-ATGT---------A	0	0	0	M00212:125:000000000-JJPTF:1:2107:22695:15313 1:N:0:AGGCAGAA+GTAAGGAG (reversed): AGAATGACTTTA-TATGTGGTCGATGTA	0	1	0											M00212:125:000000000-JJPTF:1:1102:18893:2064 1:N:0:AGGCAGAA+AGAGTAGA,Mon Jun 27 16:18:52 EDT 2022,,,,CAGCAGAAGAGAGAGAGCAAATCATCGACATCGTGGATAAAATGAGCTTACTAAGACAAGACTTTGACGGAGCTTTCACTTGGATAAAGGAAAACGTGGCAATGCCCTTTGACTTCGACGGAGAACAGCAATTTATATCAGACTTGAAGCAGTTAGTTAAAATTAACGCTTTGAAGTTTGGTAAAATATATGAAGG,P008LFEAUP10_S3_L001_R_001,urn:local:.:20v0l-ezqp64p	M00212:125:000000000-JJPTF:1:1102:13663:2084 1:N:0:AGGCAGAA+GTAAGGAG,Mon Jun 27 16:24:35 EDT 2022,,,,ATTCAACGGTGCTAAAAATGCAGTTAGTGGAGTATTCAGCGCTTTTGGTGGCTTTGCTTCTAATG,P008LFEAUP20_S9_L001_R_001,urn:local:.:2r2zg-ezqpwlb
81	M00212:125:000000000-JJPTF:1:1102:13395:10828 2:N:0:AGGCAGAA+AGAGTAGA: AGAATGA-CCTTATATG-TGGTCG-ATGC---------A	0	0	0	M00212:125:000000000-JJPTF:1:2101:15272:4248 1:N:0:AGGCAGAA+GTAAGGAG (reversed): -----GACATTA-TATGTGGTCGATGTA	1	0	0											M00212:125:000000000-JJPTF:1:1102:18893:2064 2:N:0:AGGCAGAA+AGAGTAGA,Mon Jun 27 16:18:52 EDT 2022,,,,CCTTCATATATTTTACCAAACTTCAAAGCGTTAATTTTAACTAACTGCTTCAAGTCTGATATAAATTGCTGTTCTCCGTCGAAGTCAAAGGGCATTGCCACGTTTTCCTTTATCCAAGTGAAAGCTCCGTCAAAGTCTTGTCTTAGTAAGCTCATTTTATCCACGATGTCGATGATTTGCTCTCTCTCTTCTGCTG,P008LFEAUP10_S3_L001_R_001,urn:local:.:20v0m-ezqp64p	M00212:125:000000000-JJPTF:1:1102:13663:2084 2:N:0:AGGCAGAA+GTAAGGAG,Mon Jun 27 16:24:35 EDT 2022,,,,CATTAGAAGCAAAGCCACCAAAAGCGCTGAATACTCCACTAACTGCATTTTTAGCACCGTTGAAT,P008LFEAUP20_S9_L001_R_001,urn:local:.:2r2zh-ezqpwlb
82	M00212:125:000000000-JJPTF:1:2114:15845:11074 1:N:0:AGGCAGAA+AGAGTAGA (reversed): AGAATGA-CCTTATATG-TGGTCG-ATGT---------A	0	0	0	M00212:125:000000000-JJPTF:1:1107:12023:16060 1:N:0:AGGCAGAA+GTAAGGAG (reversed): AGAATGACCTTA-TATGTGGTAGATGTA	0	0	1											M00212:125:000000000-JJPTF:1:1102:18336:2065 1:N:0:AGGCAGAA+AGAGTAGA,Mon Jun 27 16:18:52 EDT 2022,,,,ATACTAAGATAGTATCTAATGAGATACCAGCTGCTGATAGTTAGGAATAACAAGATGAGGTAGTCATAGTT,P008LFEAUP10_S3_L001_R_001,urn:local:.:20v0n-ezqp64p	M00212:125:000000000-JJPTF:1:1102:13490:2086 1:N:0:AGGCAGAA+GTAAGGAG,Mon Jun 27 16:24:35 EDT 2022,,,,CAGTATAATTGTACAAGTGGCTATTCTCTGACCAGTTTGTCATATTCCAACCGTTTTGTAAAATATTTCCGACAAGTCCGACAAGTTCATCGTCAACATCTTTAACAGATAAAACAACTTGATAATAGTAACCCATGACAAAGCTCGTATTATCC,P008LFEAUP20_S9_L001_R_001,urn:local:.:2r2zi-ezqpwlb
83	M00212:125:000000000-JJPTF:1:1109:17585:26915 2:N:0:AGGCAGAA+AGAGTAGA (reversed): AGAATGA-CCTTATATG-TGGTCG-ATGT---------A	0	0	0	M00212:125:000000000-JJPTF:1:2107:22695:15313 2:N:0:AGGCAGAA+GTAAGGAG: AGAATGACTTTA-TATGTGGTCGATGTA	0	1	0											M00212:125:000000000-JJPTF:1:1102:18336:2065 2:N:0:AGGCAGAA+AGAGTAGA,Mon Jun 27 16:18:52 EDT 2022,,,,AACTATGACTACCTCATCTTGTTATTCCTAACTATCAGCAGCTGGTATCTCATTAGATACTATCTTAGTAT,P008LFEAUP10_S3_L001_R_001,urn:local:.:20v0o-ezqp64p	M00212:125:000000000-JJPTF:1:1102:13490:2086 2:N:0:AGGCAGAA+GTAAGGAG,Mon Jun 27 16:24:35 EDT 2022,,,,GGATAATACGAGCTTTGTCATGGGTTACTATTATCAAGTTGTTTTATCTGTTAAAGATGTTGACGATGAACTTGTCGGACTTGTCGGAAATATTTTACAAAACGGTTGGAATATGACAAACTGGTCAGAGAATAGCCACTTGTACAATTATACTG,P008LFEAUP20_S9_L001_R_001,urn:local:.:2r2zj-ezqpwlb
84	M00212:125:000000000-JJPTF:1:2105:17397:9592 2:N:0:AGGCAGAA+AGAGTAGA (reversed): AGAATGA-CCTTATATG-TGGTCG-ATGT---------A	0	0	0	M00212:125:000000000-JJPTF:1:2108:27705:12774 1:N:0:AGGCAGAA+GTAAGGAG (reversed): AGAATGACCTTA-TATGTGGTAGATGTA	0	0	1											M00212:125:000000000-JJPTF:1:1102:17273:2066 1:N:0:TGGCAGAA+AGAGTAGA,Mon Jun 27 16:18:52 EDT 2022,,,,TGCTAAATTAGAAACATCTTGACCAGCACCACCTTGTACATTAAATGTATTATAT,P008LFEAUP10_S3_L001_R_001,urn:local:.:20v0p-ezqp64p	M00212:125:000000000-JJPTF:1:1102:19563:2093 1:N:0:TGGCAGAA+GCAAGGAG,Mon Jun 27 16:24:35 EDT 2022,,,,GTCCAAGATTGCCTTGCGTATTAAGCTCGATTAGTTTAGCCAGTCCGTCGCCAAGAATTTCATCAGCTACAAG,P008LFEAUP20_S9_L001_R_001,urn:local:.:2r2zk-ezqpwlb
85	M00212:125:000000000-JJPTF:1:1104:12196:10890 1:N:0:AGGCAGAA+AGAGTAGA: AGAATGA-CCTTATATG-TGGTCG-ATGT---------A	0	0	0	M00212:125:000000000-JJPTF:1:2103:15429:21915 1:N:0:AGGCAGAA+GTAAGGAG (reversed): AGAATGACTTTA-TATGTGGTCGATGTA	0	1	0											M00212:125:000000000-JJPTF:1:1102:17273:2066 2:N:0:TGGCAGAA+AGAGTAGA,Mon Jun 27 16:18:52 EDT 2022,,,,ATATAATACATTTAATGTACAAGGAGGTGCTGGTCAAGATGTTTCTAATTTAGCA,P008LFEAUP10_S3_L001_R_001,urn:local:.:20v0q-ezqp64p	M00212:125:000000000-JJPTF:1:1102:19563:2093 2:N:0:TGGCAGAA+GCAAGGAG,Mon Jun 27 16:24:35 EDT 2022,,,,CTTGTAGCTGATGAAATTCTTGGCGACGGACTGGCTAAACTAATCGAGCTTAATACGCAAGGCAAACTTGGAC,P008LFEAUP20_S9_L001_R_001,urn:local:.:2r2zl-ezqpwlb
86	M00212:125:000000000-JJPTF:1:1108:10388:20560 2:N:0:AGGCAGAA+AGAGTAGA (reversed): AGAATGA-CCTTATATG-TGGTCG-ATGT---------A	0	0	0	M00212:125:000000000-JJPTF:1:1106:25635:23357 2:N:0:AGGCAGAA+GTAAGGAG (reversed): AGAATGACCTTA-TATGTGGTAGATGTA	0	0	1											M00212:125:000000000-JJPTF:1:1102:14045:2087 1:N:0:AGGCAGAA+AGAGTAGA,Mon Jun 27 16:18:52 EDT 2022,,,,ATCTTACGCAAGTCATCTTATCACGTTGCCTTACATAATCACGGACTGACAACCATTCTTTTTTATTGTACCAGCCACTCTCTCTGACTGTGTCAACGTTATACTTCATCTGACACCGCCATTTCTAAAGCCATTGTCAAAGCAACAGTAGGGTCAATTTTATCTTTTTCAAGTTTTTTGGTATACATATAATCCCCGCTTTGTCCGATTTTAACAGCAGTATTATTTAAAGCCCACTGCATGACTTTTTG,P008LFEAUP10_S3_L001_R_001,urn:local:.:20v0r-e…	M00212:125:000000000-JJPTF:1:1102:12079:2094 1:N:0:AGGCAGAA+GTAAGGAG,Mon Jun 27 16:24:35 EDT 2022,,,,CTAAAATATGTTCTTTATTCATTTCTTTATTCTCCCTTAAAAATTAAAGCTGTATCAAGATTAATCAAACCACATTCAACAGCATTAAGTAAGAACTCGTTAAAGTCAACCATTGACAATGTTTCTTGCTTAAATAGTAGCTGTTCTTCTGTCATTT,P008LFEAUP20_S9_L001_R_001,urn:local:.:2r2zm-ezqpwlb
87	M00212:125:000000000-JJPTF:1:1111:11874:19865 1:N:0:AGGCAGAA+AGAGTAGA (reversed): AGAATGA-CCTTATATG-TGGTCG-ATGT---------A	0	0	0	M00212:125:000000000-JJPTF:1:1102:7001:17224 1:N:0:AGGCAGAA+GTAAGGAG: AGAATGACCTTA-TATGTGGTAGATGTA	0	0	1											M00212:125:000000000-JJPTF:1:1102:14045:2087 2:N:0:AGGCAGAA+AGAGTAGA,Mon Jun 27 16:18:52 EDT 2022,,,,GTTTCTCAATGAACGACTATATCAAGCTATTAAAATCTAAGTTAGTGGAAAATAAACTTATCCATAACCAAAAAGTCATGCAGTGGGCTTTAAATAATACTGCTGTTAAAATCGGACAAAGCGGGGATTATATGTATACCAAAAAACTTGAAAAAGATAAAATTGACCCTACTGTTGCTTTGACAATGGCTTTAGAAATGGCGGTGGCAGATGAAGTATAACGTTGACACAGTTAGAGAGAGGGGCTGGGG,P008LFEAUP10_S3_L001_R_001,urn:local:.:20v0s-e…	M00212:125:000000000-JJPTF:1:1102:12079:2094 2:N:0:AGGCAGAA+GTAAGGAG,Mon Jun 27 16:24:35 EDT 2022,,,,AAATGACAGAAGAACAGCTACTATTTAAGCAAGAAACATTGTCAATGGTTGACTTTAACGAGTTCTTACTTAATGCTGTTGAATGTGGTTTGATTAATCTTGATACAGCTTTAATTTTTAAGGGAGAATAAAGAAATGAATAAAGAACATATTTTAG,P008LFEAUP20_S9_L001_R_001,urn:local:.:2r2zn-ezqpwlb
88	M00212:125:000000000-JJPTF:1:1113:16465:6455 2:N:0:AGGCAGAA+AGAGTAGA (reversed): AGAATGA-CCTTATATG-TGGTCG-ATGA---------A	0	0	0	M00212:125:000000000-JJPTF:1:2111:9673:15706 1:N:0:AGGCAGAA+GTAAGGAG (reversed): AGAATGGCCTTA-TATGTGGTAGATGTA	0	0	1											M00212:125:000000000-JJPTF:1:1102:12833:2088 1:N:0:AGGCAGAA+AGAGTAGA,Mon Jun 27 16:18:52 EDT 2022,,,,CTATTGGTTATTAGTTTCATCTGTGCTTGTTACGTCCTTTCTATTGCCTTGTAGGTCACTTAGATTTTTAACAGCAACTGCATTAAGGTTAGCTATGTAAACA,P008LFEAUP10_S3_L001_R_001,urn:local:.:20v0t-ezqp64p	M00212:125:000000000-JJPTF:1:1102:19410:2095 1:N:0:AGGCAGAA+GTAAGGAG,Mon Jun 27 16:24:35 EDT 2022,,,,ATATAATAAGTACATAAGTTAAGAGAGGAAAGCAAATGACAGAAGAACAGCTACTATTTAAGCAAGAAACATTGTCAATGGTTGACTTTAACGAGTTCTTACTTAATGCTGTTGAATGTGGTTTGATTAATCTTGATACAGCTTTAATTTTTAAGGGAGAATAAAGAAATGAATAAAGAACATATTTTAGCACAAAAAGAAGTATTGACTCCGATTGAATATGAACACTATGTTAAGCACTTGTTTGATAT,P008LFEAUP20_S9_L001_R_001,urn:local:.:2r2zo-e…
89	M00212:125:000000000-JJPTF:1:1112:4683:23887 1:N:0:AGGCAGAA+AGAGTAGA (reversed): AGAATGA-CCTTATATG-TGGTCG-ATGT---------A	0	0	0	M00212:125:000000000-JJPTF:1:2111:9673:15706 2:N:0:AGGCAGAA+GTAAGGAG: AGAATGGCCTTA-TATGTGGTAGATGTA	0	0	1											M00212:125:000000000-JJPTF:1:1102:12833:2088 2:N:0:AGGCAGAA+AGAGTAGA,Mon Jun 27 16:18:52 EDT 2022,,,,TGTTTACATAGCTAACCTTAATGCAGTTGCTGTTAAAAATCTAAGTGACCTACAAGGCAATAGAAAGGACGTAACAAGCACAGATGAAACTAATAACCAATAG,P008LFEAUP10_S3_L001_R_001,urn:local:.:20v0u-ezqp64p	M00212:125:000000000-JJPTF:1:1102:19410:2095 2:N:0:AGGCAGAA+GTAAGGAG,Mon Jun 27 16:24:35 EDT 2022,,,,GTATTAGAAGTGCTAAAGTCAATCGCTAAGGCTTTGCTCATAAATCAGAACTCAATTCAATATAAAGCTCTTTGCTTAGTTCTCCAATATCAAACAAGTGCTTAACATAGTGTTCATATTCAATCGGAGTCAATACTTCTTTTTGTGCTAAAATATGTTCTTTATTCATTTCTTTATTCTCCCTTAAAAATTAAAGCTGTATCAAGATTAATCAAACCACATTCAACAGCATTAAGTAAGAACTCGTTAAA,P008LFEAUP20_S9_L001_R_001,urn:local:.:2r2zp-e…
90	M00212:125:000000000-JJPTF:1:1107:6824:4711 2:N:0:AGGCAGAA+AGAGTAGA (reversed): AGAATGA-ACTTATATG-TGGTAG-ATGT---------A	0	0	1	M00212:125:000000000-JJPTF:1:2107:10135:23349 1:N:0:AGGCAGAA+GTAAGGAG (reversed): AGAATGACCTTA-TATGTGGTAGATGTA	0	0	1											M00212:125:000000000-JJPTF:1:1102:15805:2094 1:N:0:AGGCAGAA+AGAGTAGA,Mon Jun 27 16:18:52 EDT 2022,,,,AACATATTTAATAAAGTACAGACAGCCAAGCATTTAAAAGAGCGAGAAGACTTAATAAATTTAAAAGATGACTGGCTTATTGATACTTTAATGCCAAGTTCACAAGCTGGAATACTTGTAGCACCGTTTAAGTCGTTTAAAAGCTCTCTAGCAATGCACAT,P008LFEAUP10_S3_L001_R_001,urn:local:.:20v0v-ezqp64p	M00212:125:000000000-JJPTF:1:1102:12313:2099 1:N:0:TGGCAGAA+GTAAGGAG,Mon Jun 27 16:24:35 EDT 2022,,,,AGTTTCGCCCTCTACAATCGTCACAAGATTAATTTTCAACCAAAATGAGCTTTTGCCTTTATATGTTAATGACTTGGTAGATATATGGTATGACGGTAAAC,P008LFEAUP20_S9_L001_R_001,urn:local:.:2r2zq-ezqpwlb
91	M00212:125:000000000-JJPTF:1:2102:13278:20693 1:N:0:AGGCAGAA+AGAGTAGA (reversed): AGAATGA-CCTTATATG-TGGTCG-ATGT---------A	0	0	0	M00212:125:000000000-JJPTF:1:1102:7001:17224 2:N:0:AGGCAGAA+GTAAGGAG (reversed): AGAATGACCTTA-TATGTGGTAGATGTA	0	0	1											M00212:125:000000000-JJPTF:1:1102:15805:2094 2:N:0:AGGCAGAA+AGAGTAGA,Mon Jun 27 16:18:52 EDT 2022,,,,ATGTGCATTGCTAGAGAGCTTTTAAACGACTTAAACGGTGCTACAAGTATTCCAGCTTGTGAACTTGGCATTAAAGTATCAATAAGCCAGTCATCTTTTAAATTTATTAAGTCTTCTCGCTCTTTTAAATGCTTGGCTGTCTGTACTTTATTAAATATGTT,P008LFEAUP10_S3_L001_R_001,urn:local:.:20v0w-ezqp64p	M00212:125:000000000-JJPTF:1:1102:12313:2099 2:N:0:TGGCAGAA+GTAAGGAG,Mon Jun 27 16:24:35 EDT 2022,,,,TTTTACCGTCATACCATATATCTACCAAGTCATTAACATATAAAGGCAAAAGCTCATTTTGGTTGAAAATTAATCTTGTGACGATTGTAGAGGGCGAAACT,P008LFEAUP20_S9_L001_R_001,urn:local:.:2r2zr-ezqpwlb
92	M00212:125:000000000-JJPTF:1:1106:14151:2447 2:N:0:AGGCAGAA+AGAGTAGA (reversed): AGAATGA-CTTTATATG-TGGTCG-ATGT---------A	0	1	0	M00212:125:000000000-JJPTF:1:1109:16788:8848 1:N:0:AGGCAGAA+GTAAGGAG: AGAATGACATTA-TATGTGGTCGATGTA	1	0	0											M00212:125:000000000-JJPTF:1:1102:19214:2105 1:N:0:AGGCAGAA+AGAGTAGA,Mon Jun 27 16:18:52 EDT 2022,,,,CCCTAGGTCAAATTCTCGTCTGATTGCTCGTGCTAAATTAGAAACATCTTGACCAGCACCACCTTGTACATTAAATGTATTATATGTTCTATTGTCGCTTGAAACGCTATTTGTGCTTAAACCGTAACCGCTAGAAGATAAGTTAAATTCTGGCAAGCCTACTACCATAGAACCTTTAAACATTTTGCCAAGTTTCCCAGCGATACCATTAATAGCTCCTGATACTTTTTCAATCGTACCTGTTACGCCA,P008LFEAUP10_S3_L001_R_001,urn:local:.:20v0x-ez…	M00212:125:000000000-JJPTF:1:1102:14288:2105 1:N:0:AGGCAGAA+GTAAGGAG,Mon Jun 27 16:24:35 EDT 2022,,,,GTATATAGCAGATAGAGTTAAAACAGAGTTCAATGATAGACTTATTTTTGTAGAAAGTGGAGACAAACCAAATGTTATATGAGTATGTAGCTACTTACGG,P008LFEAUP20_S9_L001_R_001,urn:local:.:2r2zs-ezqpwlb
93	M00212:125:000000000-JJPTF:1:1107:26773:10260 1:N:0:AGGCAGAA+AGAGTAGA (reversed): ------A-CCTTATATG-TGGTCG-ATGT---------A	0	0	0	M00212:125:000000000-JJPTF:1:1107:12023:16060 2:N:0:AGGCAGAA+GTAAGGAG: AGAATGACCTTA-TATGTGGTAGATGTA	0	0	1											M00212:125:000000000-JJPTF:1:1102:19214:2105 2:N:0:AGGCAGAA+AGAGTAGA,Mon Jun 27 16:18:52 EDT 2022,,,,AATTCTTATAACGCAATAACAGGAGTATTTAAAGGGCTCGGAGACTTCTTTAGTGGGATATTCGGAGGAATCAAAGACACGATAGACAGAGTTCTTGGTGGCGTAACAGGTACGATTGAAAAAGTATCAGGAGCTATTAATGGTATCGCTGGGAAACTTGGCAAAATGTTTAAAGGTTCTATGGTAGTAGGCTTGCCAGAATTTAACTTATCTTCTAGCGGTTACGGTTTAAGCACAAATAGCGTTTCAAG,P008LFEAUP10_S3_L001_R_001,urn:local:.:20v0y-e…	M00212:125:000000000-JJPTF:1:1102:14288:2105 2:N:0:AGGCAGAA+GTAAGGAG,Mon Jun 27 16:24:35 EDT 2022,,,,CCGTAAGTAGCTACATACTCATATAACATTTGGTTTGTCTCCACTTTCTACAAAAATAAGTCTATCATTGAACTCTGTTTTAACTCTATCTGCTATATAC,P008LFEAUP20_S9_L001_R_001,urn:local:.:2r2zt-ezqpwlb
94	M00212:125:000000000-JJPTF:1:2101:12972:4392 1:N:0:AGGCAGAA+AGAGTAGA (reversed): AGAATGA-CCTTATATG-TGGTCG-ATGT---------A	0	0	0	M00212:125:000000000-JJPTF:1:1103:7065:22406 2:N:0:AGGCAGAA+GTAAGGAG (reversed): AGAATGACCTTA-TATGTGGTAGATGTA	0	0	1											M00212:125:000000000-JJPTF:1:1102:15748:2108 1:N:0:AGGCAGAA+AGAGTAGA,Mon Jun 27 16:18:52 EDT 2022,,,,GATGTATATAGTGGATCTGATGACAGCATCATAAGAGACAGCCACGCTCAAGGTGTCATCGTCAAGGCAACGCAGGGAACAGGCTACGTCAATCCTAAATGTAATCATCAGTGGGACCTTGC,P008LFEAUP10_S3_L001_R_001,urn:local:.:20v0z-ezqp64p	M00212:125:000000000-JJPTF:1:1102:14087:2105 1:N:0:AGGCAGAA+GTAAGGAG,Mon Jun 27 16:24:35 EDT 2022,,,,GGAAACATCTTGACCAGCACCACCTTGTACATTAAATGTATTATATGTTCTATTGTCGCTTGAAACGCTATTTG,P008LFEAUP20_S9_L001_R_001,urn:local:.:2r2zu-ezqpwlb
95	M00212:125:000000000-JJPTF:1:1108:19781:25353 2:N:0:AGGCAGAA+AGAGTAGA (reversed): AGAATGA-CCTTATATG-TGGTCG-ATGT---------A	0	0	0	M00212:125:000000000-JJPTF:1:2107:13746:15083 1:N:0:AGGCAGAA+GTAAGGAG: AGAATGACTTTA-TATGTGGTCGATGTA	0	1	0											M00212:125:000000000-JJPTF:1:1102:15748:2108 2:N:0:AGGCAGAA+AGAGTAGA,Mon Jun 27 16:18:52 EDT 2022,,,,TCAAGGTCCCACTGATGATTACATTTAGGATTGACGTAGCCTGTTCCCTGCGTTGCCTTGACGATGACACCTTGAGCGTGGCTGTCTCTTATGATGCTGTCATCAGATCCACTATATACATC,P008LFEAUP10_S3_L001_R_001,urn:local:.:20v10-ezqp64p	M00212:125:000000000-JJPTF:1:1102:14087:2105 2:N:0:AGGCAGAA+GTAAGGAG,Mon Jun 27 16:24:35 EDT 2022,,,,CAAATAGCGTTTCAAGCGACAATAGAACATATAATACATTTAATGTACAAGGTGGTGCTGGTCAAGATGTTTCC,P008LFEAUP20_S9_L001_R_001,urn:local:.:2r2zv-ezqpwlb
96	M00212:125:000000000-JJPTF:1:2105:2800:14403 2:N:0:AGGCAGAA+AGAGTAGA (reversed): AGAATGA-CCTTATATG-TGGTCG-ATGT---------A	0	0	0	M00212:125:000000000-JJPTF:1:2114:5543:22449 2:N:0:AGGCAGAA+GTAAGGAG (reversed): AGAATGACCTTA-TATGTGGTAGATGTA	0	0	1											M00212:125:000000000-JJPTF:1:1102:14404:2112 1:N:0:AGGCAGAA+AGAGTAGA,Mon Jun 27 16:18:52 EDT 2022,,,,GCCCATATTAAACGCTAAGAACTTATTCTGTAACGCTGGGTCGCCTTGTGCAAGTTCGTACTCCTCAATAA,P008LFEAUP10_S3_L001_R_001,urn:local:.:20v11-ezqp64p	M00212:125:000000000-JJPTF:1:1102:14392:2107 1:N:0:AGGCAGAA+GTAAGGAG,Mon Jun 27 16:24:35 EDT 2022,,,,AACTGCGTTATATCAATTTCATTATTGCCTAAAATAGTCAAAAGTTCTAAAGTTTTATTTTCCTTTACAGTATCTTTCTTTTTCTTAATCAATGAACTAGAAGAAAAGAAG,P008LFEAUP20_S9_L001_R_001,urn:local:.:2r2zw-ezqpwlb
97	M00212:125:000000000-JJPTF:1:2114:8956:19865 1:N:0:AGGCAGAA+AGAGTAGA (reversed): AGAATGA-CCTTATATG-TGGTCG-ATGT---------A	0	0	0	M00212:125:000000000-JJPTF:1:1103:19986:24282 1:N:0:AGGCAGAA+GTAAGGAG: GCGTCAGATGTG-TATAAGAGACAGGTA	0	1	1											M00212:125:000000000-JJPTF:1:1102:14404:2112 2:N:0:AGGCAGAA+AGAGTAGA,Mon Jun 27 16:18:52 EDT 2022,,,,TTACTGAGGAGTACGAACTTGCACAAGGCGACCCAGCGATACAGAATAAGTTCTTAGCGCTTAATATGGTC,P008LFEAUP10_S3_L001_R_001,urn:local:.:20v12-ezqp64p	M00212:125:000000000-JJPTF:1:1102:14392:2107 2:N:0:AGGCAGAA+GTAAGGAG,Mon Jun 27 16:24:35 EDT 2022,,,,CTTCTTTTCTTCTAGTTCATTGATTAAGAAAAAGAAAGATACTGTAAAGGAAAATAAAACTTTAGAACTTTTGACTATTTTAGGCAATAATGAAATTGATATAACGCAGTT,P008LFEAUP20_S9_L001_R_001,urn:local:.:2r2zx-ezqpwlb
98	M00212:125:000000000-JJPTF:1:1107:15406:3846 2:N:0:AGGCAGAA+AGAGTAGA (reversed): AGAATGA-CCTTATATG-TGGCGG-TTGT---------A	0	0	0	M00212:125:000000000-JJPTF:1:2101:15272:4248 2:N:0:AGGCAGAA+GTAAGGAG: -----GACATTA-TATGTGGTCGATGTA	1	0	0											M00212:125:000000000-JJPTF:1:1102:15503:2117 1:N:0:AGGCAGAA+AGAGTAGA,Mon Jun 27 16:18:52 EDT 2022,,,,TTATCTTTTCGCTGAAAGTTCCGTTCTTACCATAACCCTCTGTTTTTGTAACATCTGCTAAAGCTAAATCGGCATATACCTGAAAAATCTCTGTTTGATATTCAAGTGTAACGAATTTTTTGCTAAGAATATCATTCACGAAGTCTTTCATTAACCGATAATTTTCTTCTAAACTTTCACCAAACGTTTCTAATTTAAACTCTATTTGAGGCTGTTTAAT,P008LFEAUP10_S3_L001_R_001,urn:local:.:20v13-ezqp64p	M00212:125:000000000-JJPTF:1:1102:18010:2110 1:N:0:AGGCAGAA+GTAAGGAG,Mon Jun 27 16:24:35 EDT 2022,,,,CTTTAACCGGATGGCAGTTTACTGGGGGGGATATGGATCGAAGTATTTTCTACCTTGATGAGGCCGGTTGGAAGGCGATAGCAAAGCCTGGTGAGATCAAAACAGACACTCCTTCTGCACCAGCTCCAGCCCCTAAAAGTTGGACGGACAGTTTGGGTGATCGTTGGGTGGAGGAAGAAGGAACGTTCACAACAAATCAGGCGATAAACCTTAGAT,P008LFEAUP20_S9_L001_R_001,urn:local:.:2r2zy-ezqpwlb
99	M00212:125:000000000-JJPTF:1:2104:17756:21970 1:N:0:AGGCAGAA+AGAGTAGA (reversed): AGAATGA-CCTTATATG-TGGTCG-ATGT---------A	0	0	0	M00212:125:000000000-JJPTF:1:2101:15294:11269 2:N:0:AGGCAGAA+GTAAGGAG (reversed): AGAATGACCTTA-TATGTGGTAGATGTA	0	0	1											M00212:125:000000000-JJPTF:1:1102:15503:2117 2:N:0:AGGCAGAA+AGAGTAGA,Mon Jun 27 16:18:52 EDT 2022,,,,ATTAAACAGCCTCAAATAGAGTTTAAATTAGAAACGTTTGGTGAAAGTTTAGAAGAAAATTATCGGTTAATGAAAGACTTCGTGAATGATATTCTTAGCAAAAAATTCGTTACACTTGAATATCAAACAGAGATTTTTCAGGTATATGCCGATTTAGCTTTAGCAGATGTTACAAAAACAGAGGGTTATGGTAAGAACGGAACTTTCAGCGAAAAGATAA,P008LFEAUP10_S3_L001_R_001,urn:local:.:20v14-ezqp64p	M00212:125:000000000-JJPTF:1:1102:18010:2110 2:N:0:AGGCAGAA+GTAAGGAG,Mon Jun 27 16:24:35 EDT 2022,,,,ATCTAAGGTTTATCGCCTGATTTGTTGTGAACGTTCCTTCTTCCTCCACCCAACGATCACCCAAACTGTCCGTCCAACTTTTAGGGGCTGGAGCTGGTGCAGAAGGAGTGTCTGTTTTGATCTCACCAGGCTTTGCTATCGCCTTCCAACCGGCCTCATCAAGGTAGAAAATACTTCGATCCATATCCCCCCCAGTAAACTGCCATCCGGTTAAAG,P008LFEAUP20_S9_L001_R_001,urn:local:.:2r2zz-ezqpwlc
100	M00212:125:000000000-JJPTF:1:2109:4931:11151 1:N:0:AGGCAGAA+AGAGTAGA: AGAATGA-CCTTATATG-TGGTCG-ATGT---------A	0	0	0	M00212:125:000000000-JJPTF:1:2112:11612:18215 1:N:0:AGGCAGAA+GTAAGGAG (reversed): -----GACTTTA-TATGTGGTCGATGTA	0	1	0											M00212:125:000000000-JJPTF:1:1102:13861:2118 1:N:0:AGGCAGAA+AGAGTAGA,Mon Jun 27 16:18:52 EDT 2022,,,,ATTCTCTGCTATATGGGATAACCTAAAAAGTGCGTTCGGTTCGGTAATTGGAATTATTGGTAACCTTATAAAATCTTTTGCTGGAGTTGATGAATCTACTTCAAAAAATTCGACTTCTGTTGAAAATGTAGCAAACACAATATC,P008LFEAUP10_S3_L001_R_001,urn:local:.:20v15-ezqp64p	M00212:125:000000000-JJPTF:1:1102:13718:2110 1:N:0:AGGCAGAA+GTAAGGAG,Mon Jun 27 16:24:35 EDT 2022,,,,GCCTACTACCATAGAACCTTTAAACATTTTGCCAAGTTTCCCAGCGATACCATTAATA,P008LFEAUP20_S9_L001_R_001,urn:local:.:2r300-ezqpwlc
101	M00212:125:000000000-JJPTF:1:2111:16147:6221 1:N:0:AGGCAGAA+AGAGTAGA (reversed): AGAATGA-CCTTATATG-TGGTCG-ATGT---------A	0	0	0	M00212:125:000000000-JJPTF:1:2112:11612:18215 2:N:0:AGGCAGAA+GTAAGGAG: -----GACTTTA-TATGTGGTCGATGTA	0	1	0											M00212:125:000000000-JJPTF:1:1102:13861:2118 2:N:0:AGGCAGAA+AGAGTAGA,Mon Jun 27 16:18:52 EDT 2022,,,,GATATTGTGTTTGCTACATTTTCAACAGAAGTCGAATTTTTTGAAGTAGATTCATCAACTCCAGCAAAAGATTTTATAAGGTTACCAATAATTCCAATTACCGAACCGAACGCACTTTTTAGGTTATCCCATATAGCAGAGAAT,P008LFEAUP10_S3_L001_R_001,urn:local:.:20v16-ezqp64p	M00212:125:000000000-JJPTF:1:1102:13718:2110 2:N:0:AGGCAGAA+GTAAGGAG,Mon Jun 27 16:24:35 EDT 2022,,,,TATTAATGGTATCGCTGGGAAACTTGGCAACATGTTTAAAGGTTCTATGGTAGTAGGC,P008LFEAUP20_S9_L001_R_001,urn:local:.:2r301-ezqpwlc
102	M00212:125:000000000-JJPTF:1:2109:4931:11151 2:N:0:AGGCAGAA+AGAGTAGA (reversed): AGAATGA-CCTTATATG-TGGTCG-ATGT---------A	0	0	0	M00212:125:000000000-JJPTF:1:2109:10358:23522 1:N:0:AGGCAGAA+GTAAGGAG (reversed): -----GACCTTA-TATGTGGTAGATGTA	0	0	1											M00212:125:000000000-JJPTF:1:1102:17358:2118 1:N:0:AGGCAGAA+AGAGTAGA,Mon Jun 27 16:18:52 EDT 2022,,,,CTTAGCAGTTCAATTATAGGTCTACCAATATCGAACCACTTGACGACTGTATTAGCTTTAAGTCCGAAATACTTAGCACATTGAGCCTTACAACTAAAGTGTAGTTCTTCTTCTGTAATAGGGTTATAAGCTACTATTTCCCTATCTTTTCGCATTGCCATTATTTAACCACCTTTCTAT,P008LFEAUP10_S3_L001_R_001,urn:local:.:20v17-ezqp64p	M00212:125:000000000-JJPTF:1:1102:12617:2114 1:N:0:AGGCAGAA+GTAAGGAG,Mon Jun 27 16:24:35 EDT 2022,,,,ACAATATGGTCAACTTCGTACTTTTTAGCACCGAATGCACCACATCTTACGCAAGTCATCTTATCACGTTGCCTTACATAATCACGGACTGACAACCATTCTTTTTTATTGTACCAGCCACTCTCTCTGACTGTGTCAACGTTATACTTCATCTGACACCGCCATTTCTAAAGCCATTGTCAAAGCAACAGTAGGGTCAATTTTATCTTTTTCAAGTTTTTTGGTATACATATAATCCCCGCTTTGTCCGA,P008LFEAUP20_S9_L001_R_001,urn:local:.:2r302-e…
103	M00212:125:000000000-JJPTF:1:1110:18590:4341 2:N:0:AGGCAGAA+AGAGTAGA (reversed): AGAATGA-CCTTATATG-TGGTCG-ATGT---------A	0	0	0	M00212:125:000000000-JJPTF:1:2109:10358:23522 2:N:0:AGGCAGAA+GTAAGGAG: -----GACCTTA-TATGTGGTAGATGTA	0	0	1											M00212:125:000000000-JJPTF:1:1102:17358:2118 2:N:0:AGGCAGAA+AGAGTAGA,Mon Jun 27 16:18:52 EDT 2022,,,,ATAGAAAGGTGGTTAAATAATGGCAATGCGAAAAGATAGGGAAATAGTAGCTTATAACCCTATTACAGAAGAAGAACTACACTTTAGTTGTAAGGCTCAATGTGCTAAGTATTTCGGACTTAAAGCTAATACAGTCGTCAAGTGGTTCGATATTGGTAGACCTATAATTGAACTGCTAAG,P008LFEAUP10_S3_L001_R_001,urn:local:.:20v18-ezqp64p	M00212:125:000000000-JJPTF:1:1102:12617:2114 2:N:0:AGGCAGAA+GTAAGGAG,Mon Jun 27 16:24:35 EDT 2022,,,,GTCATGCAGTGGGCTTTAAATAATACTGCTGTTAAAATCGGACAAAGCGGGGATTATATGTATACCAAAAAACTTGAAAAAGATAAAATTGACCCTACTGTTGCTTTGACAATGGCTTTAGAAATGGCGGTGTCAGATGAAGGATAACGTTGACACCGTCAGAGAGAGTGGCTGGGAGAATAAAAAAAAAAGGGGGTCCGGGCGTGGGTATTGGATGGAACGGGGGAAAAAGAAATGGGGTAGATGTGGGG,P008LFEAUP20_S9_L001_R_001,urn:local:.:2r303-e…
104	M00212:125:000000000-JJPTF:1:1107:8164:18178 2:N:0:AGGCAGAA+AGAGTAGA (reversed): AGAATGA-CCTTATATG-TGGTCG-ATGT---------A	0	0	0	M00212:125:000000000-JJPTF:1:1110:8055:13346 2:N:0:AGGCAGAA+GTAAGGAG (reversed): AGAATGACCTTA-TATGTGGTAGATGTA	0	0	1											M00212:125:000000000-JJPTF:1:1102:12221:2119 1:N:0:AGGCAGAA+AGAGTAGA,Mon Jun 27 16:18:52 EDT 2022,,,,CAATAAGATTGTTGAAGCTGGTACAATTATACAAGGAGCTTTCAATGCTATAATGGCTGTCAACCCATTTGTACTTCTTGGAATAGCAATCGCCGCTGTCGTTGCTGGTCTAGTTTACTTCTTTACTCAAACAGAAAC,P008LFEAUP10_S3_L001_R_001,urn:local:.:20v19-ezqp64p	M00212:125:000000000-JJPTF:1:1102:16742:2121 1:N:0:AGGCAGAA+GTAAGGAG,Mon Jun 27 16:24:35 EDT 2022,,,,CAATATATTTGATGAAGTTCATACATATGGAGAAGATATAACAGAATCAGTTAATAAAGGTTCACGTCAAAAACAAGATAACTGGCAAAGTATTTATATCACTTCTGGCGGACTTAAACGAGATGGACTTTATGATAAACTTGTTGAACGTTTCAAATCAGAAGAAGAATTTTACAA,P008LFEAUP20_S9_L001_R_001,urn:local:.:2r304-ezqpwlc
105	M00212:125:000000000-JJPTF:1:2108:16179:28180 1:N:0:AGGCAGAA+AGAGTAGA: AGAATGA-CCTTATATG-TGGTCG-ATGT---------A	0	0	0	M00212:125:000000000-JJPTF:1:1114:9472:9232 1:N:0:AGGCAGAA+GTAAGGAG (reversed): AGAATGACCTTA-TATGTGGTAGATGTA	0	0	1											M00212:125:000000000-JJPTF:1:1102:12221:2119 2:N:0:AGGCAGAA+AGAGTAGA,Mon Jun 27 16:18:52 EDT 2022,,,,GTTTCTGTTTGAGTAAAGAAGTAAACTAGACCAGCAACGACAGCGGCGATTGCTATTCCAAGAAGTACAAATGGGTTGACAGCCATTATAGCATTGAAAGCTCCTTGTATAATTGTACCAGCTTCAACAATCTTATTG,P008LFEAUP10_S3_L001_R_001,urn:local:.:20v1a-ezqp64p	M00212:125:000000000-JJPTF:1:1102:16742:2121 2:N:0:AGGCAGAA+GTAAGGAG,Mon Jun 27 16:24:35 EDT 2022,,,,TTGTAAAATTCTTCTTCTGATTTGAAACGTTCAACAAGTTTATCATAAAGTCCATCTCGTTTAAGTCCGCCAGAAGTGATATAAATACTTTGCCAGTTATCTTGTTTTTGACGTGAACCTTTATTAACTGATTCTGTTATATCTTCTCCATATGTATGAACTTCATCAAATATATTG,P008LFEAUP20_S9_L001_R_001,urn:local:.:2r305-ezqpwlc
106	M00212:125:000000000-JJPTF:1:2107:19938:12765 1:N:0:AGGCAGAA+AGAGTAGA (reversed): AGAATGA-CCTTATATG-TGGTCG-ATGT---------A	0	0	0	M00212:125:000000000-JJPTF:1:1104:8682:26398 1:N:0:AGGCAGAA+GTAAGGAG: -----GACCTTA-TATGTGGTAGATGTA	0	0	1											M00212:125:000000000-JJPTF:1:1102:14357:2123 1:N:0:AGGCAGAA+AGAGTAGA,Mon Jun 27 16:18:52 EDT 2022,,,,GCACCACCTTGTACATTAAATGTATTATATGTTCTATTGTCGCTTGAAACGCTATTTGTGCTTAAACCGTAACCGCTAGAAGATAAGTTAAATTCTGGCAAGCCTACTACCATAGAAC,P008LFEAUP10_S3_L001_R_001,urn:local:.:20v1b-ezqp64p	M00212:125:000000000-JJPTF:1:1102:18331:2122 1:N:0:AGGCAGAA+GTAAGGAG,Mon Jun 27 16:24:35 EDT 2022,,,,GATACCATTAATAGCTCCTGATACTTTTTCAATCGTACCTGTTACGCCACCAAGAACTCTGTCTATCGTGTCTTTGATTCCTCCGAATATCCCACTAAAGA,P008LFEAUP20_S9_L001_R_001,urn:local:.:2r306-ezqpwlc
107	M00212:125:000000000-JJPTF:1:1111:6945:16354 2:N:0:AGGCAGAA+AGAGTAGA (reversed): AGAATGA-CCTTATATG-TGGTCG-ATGT---------A	0	0	0	M00212:125:000000000-JJPTF:1:1108:14540:4110 1:N:0:AGGCAGAA+GTAAGGAG: AGAATGACCTTA-TATGTGGTAGATGTA	0	0	1											M00212:125:000000000-JJPTF:1:1102:14357:2123 2:N:0:AGGCAGAA+AGAGTAGA,Mon Jun 27 16:18:52 EDT 2022,,,,GTTCTATGGTAGTAGGCTTGCCAGAATTTAACTTATCTTCTAGCGGTTACGGTTTAAGCACAAATAGCGTTTCAAGCGACAATAGAACATATAATACATTTAATGTACAAGGTGGTGC,P008LFEAUP10_S3_L001_R_001,urn:local:.:20v1c-ezqp64q	M00212:125:000000000-JJPTF:1:1102:18331:2122 2:N:0:AGGCAGAA+GTAAGGAG,Mon Jun 27 16:24:35 EDT 2022,,,,TCTTTAGTGGGATATTCGGAGGAATCAAAGACACGATAGACAGAGTTCTTGGTGGCGTAACAGGTACGATTGAAAAAGTATCAGGAGCTATTAATGGTATC,P008LFEAUP20_S9_L001_R_001,urn:local:.:2r307-ezqpwlc
108	M00212:125:000000000-JJPTF:1:2114:8956:19865 2:N:0:AGGCAGAA+AGAGTAGA: AGAATGA-CCTTATATG-TGGTCG-ATGT---------A	0	0	0	M00212:125:000000000-JJPTF:1:2114:21998:25973 1:N:0:AGGCAGAA+GTAAGGAG (reversed): AGAATGACCTTA-TATGTGGTAGATGTA	0	0	1											M00212:125:000000000-JJPTF:1:1102:19361:2129 1:N:0:AGGCAGAA+AGAGTAGA,Mon Jun 27 16:18:52 EDT 2022,,,,ATAGTTTACGTATTCGCCTGATTCCTTAGCTTGTAC,P008LFEAUP10_S3_L001_R_001,urn:local:.:20v1d-ezqp64q	M00212:125:000000000-JJPTF:1:1102:19886:2126 1:N:0:AGGCAGAA+GTAAGGTG,Mon Jun 27 16:24:35 EDT 2022,,,,CATTAACTTTGCTTCAAGAAGCTGGAATAGAAATAGAATCACGACAAGGGTAGATATTAAGCAAAGCGTGATAATGGACACGGAAACAATAACAGAACGTTCGGCTTATAATTTCGCTGTCGTATTCGTTAAGAATAAGGAAACAGACGACTATAC,P008LFEAUP20_S9_L001_R_001,urn:local:.:2r308-ezqpwlc
109	M00212:125:000000000-JJPTF:1:2102:21881:13542 1:N:0:AGGCAGAA+AGAGTAGA (reversed): AGAATGA-CCTTATATG-TGGTCG-ATGT---------A	0	0	0	M00212:125:000000000-JJPTF:1:2108:27705:12774 2:N:0:AGGCAGAA+GTAAGGAG: AGAATGACCTTA-TATGTGGTAGATGTA	0	0	1											M00212:125:000000000-JJPTF:1:1102:19361:2129 2:N:0:AGGCAGAA+AGAGTAGA,Mon Jun 27 16:18:52 EDT 2022,,,,GTACAAGCTAAGGAATCAGGCGAATACGTAAACTAT,P008LFEAUP10_S3_L001_R_001,urn:local:.:20v1e-ezqp64q	M00212:125:000000000-JJPTF:1:1102:19886:2126 2:N:0:AGGCAGAA+GTAAGGTG,Mon Jun 27 16:24:35 EDT 2022,,,,GTATAGTCGGCTGTTTCCTTATTCTTAACGAATACGACAGCGAAATTATAAGCCGAACGTTCTGTTATTGTTTCCGTGTCCATTATCACGCTTTGCTTAATATCTACCCTTGTCGTGATTCTATTTCTATTCCAGCTTCTTGAAGCAAAGATATTG,P008LFEAUP20_S9_L001_R_001,urn:local:.:2r309-ezqpwlc
110	M00212:125:000000000-JJPTF:1:2110:10144:7215 2:N:0:AGGCAGAA+AGAGTAGA (reversed): AGAATGA-CCTTATATG-TGGTCG-ATGT---------A	0	0	0	M00212:125:000000000-JJPTF:1:1107:24506:25418 1:N:0:AGGCAGAA+GTAAGGAG: AGAATGACATTA-TATGTGGTCGATGTA	1	0	0											M00212:125:000000000-JJPTF:1:1102:13662:2132 1:N:0:AGGCAGAA+AGAGTAGA,Mon Jun 27 16:18:52 EDT 2022,,,,ATATAATACATTTAATGTACAAGGTGGTGCTGGTCAAGATGTTTCTAATTTAGCACGAGCAATCAGACGAGAATTTGACCTAGGGAGGGCTTAATGGTAAGACAGTATAAAATACATACCAACTT,P008LFEAUP10_S3_L001_R_001,urn:local:.:20v1f-ezqp64q	M00212:125:000000000-JJPTF:1:1102:18712:2129 1:N:0:AGGCAGAA+GTAAGGAG,Mon Jun 27 16:24:35 EDT 2022,,,,AGCTGATTATCTTAAAACCTTTGTCTGTAATGATAGAGCTTTCCATTATATCAGTCGGTATGG,P008LFEAUP20_S9_L001_R_001,urn:local:.:2r30a-ezqpwlc
111	M00212:125:000000000-JJPTF:1:2102:9360:15916 1:N:0:AGGCAGAA+AGAGTAGA (reversed): AGAATGA-CCTTATATG-TGGTCG-ATGT---------A	0	0	0	M00212:125:000000000-JJPTF:1:2114:21998:25973 2:N:0:AGGCAGAA+GTAAGGAG: AGAATGACCTTA-TATGTGGTAGATGTA	0	0	1											M00212:125:000000000-JJPTF:1:1102:13662:2132 2:N:0:AGGCAGAA+AGAGTAGA,Mon Jun 27 16:18:52 EDT 2022,,,,AAGTTGGTATGTATTTTATACTGTCTTACCATTAAGCCCTCCCTAGGTCAAATTCTCGTCTGATTGCTCGTGCTAAATTAGAAACATCTTGACCAGCACCACCTTGTACATTAAATGTATTATAT,P008LFEAUP10_S3_L001_R_001,urn:local:.:20v1g-ezqp64q	M00212:125:000000000-JJPTF:1:1102:18712:2129 2:N:0:AGGCAGAA+GTAAGGAG,Mon Jun 27 16:24:35 EDT 2022,,,,CCATACCGACTGATATAATGGAAAGCTCTATCATTACAGACAAAGGTTTTAAGATAATCAGCT,P008LFEAUP20_S9_L001_R_001,urn:local:.:2r30b-ezqpwlc
112	M00212:125:000000000-JJPTF:1:1114:5573:6899 1:N:0:AGGCAGAA+AGAGTAGA: AGAATGA-CCTTATATG-TGGTCG-ATGT---------A	0	0	0	M00212:125:000000000-JJPTF:1:1109:15024:25522 1:N:0:AGGCAGAA+GTAAGGAG (reversed): AGAATGACCTTA-TATGTGGTAGATGTA	0	0	1											M00212:125:000000000-JJPTF:1:1102:18736:2135 1:N:0:AGGCAGAA+AGAGTAGA,Mon Jun 27 16:18:52 EDT 2022,,,,GTTCTAAGTGGTCTTTACGTAGCTCTCTGTACCCTGTGAAGCTATCTATTCTATATTTGTCTCCGTAAGTAGCTACATACTCATATAACATTTGGTTTGTCTCCACTTTCTACAAAAATAAGTCTATCATTGAACTCTGTTTTAACTCTATCTGCTATATACCCTGAATACAGTTTACCGTCATACCATATA,P008LFEAUP10_S3_L001_R_001,urn:local:.:20v1h-ezqp64q	M00212:125:000000000-JJPTF:1:1102:14931:2131 1:N:0:AGGCAGAA+GTAAGGAG,Mon Jun 27 16:24:35 EDT 2022,,,,AAGTTCCACACCGTATTCATTGGCATAGTGCCGATTCTTTTTAAAATTCATTAGATGATTCCTCCAAGCCATGCAATACTCAATATTGCAATCATAGCCAGCCATGCAATAGCTATAACTGCGAAGCCAACACCTACAATAATTGTTAAAGTTTTTGCTGTTTCTAAATCTAATTTCATTTTGTTCTCCTTAATTTGATTGTCTGTATTTTTCCTTTACTCATATATGCTATTATAATCTATTTCTTTTTA,P008LFEAUP20_S9_L001_R_001,urn:local:.:2r30c-e…
113	M00212:125:000000000-JJPTF:1:2110:16984:12884 2:N:0:AGGCAGAA+AGAGTAGA (reversed): AGAATGA-CCTTATATG-TGGTCG-ATGT---------A	0	0	0	M00212:125:000000000-JJPTF:1:2102:19890:18290 2:N:0:AGGCAGAA+GTAAGGAG (reversed): AGAATGACTTTA-TATGTGGTCGATGTA	0	1	0											M00212:125:000000000-JJPTF:1:1102:18736:2135 2:N:0:AGGCAGAA+AGAGTAGA,Mon Jun 27 16:18:52 EDT 2022,,,,TATATGGTATGACGGTAAACTGTATTCAGGGTATATAGCAGATAGAGTTAAAACAGAGTTCAATGATAGACTTATTTTTGTAGAAAGTGGAGACAAACCAAATGTTATATGAGTATGTAGCTACTTACGGAGACAAATATAGAATAGATAGCTTCACAGGGTACAGAGAGCTACGTAAAGACCACTTAGAAC,P008LFEAUP10_S3_L001_R_001,urn:local:.:20v1i-ezqp64q	M00212:125:000000000-JJPTF:1:1102:14931:2131 2:N:0:AGGCAGAA+GTAAGGAG,Mon Jun 27 16:24:35 EDT 2022,,,,ACTTAAAATCATGATTTATACTTTAGTATCTATTATTTGGTTTGCTGTAACTGTATTTATTCCACCATTATTTATAATAACAATTATTTTATTAGTGGTTTATGTGAGTTTTCGCTTGACAATTAAAAAGAAATAGATTATAATAGCATATCTGAGTAAAGGAAAAATACAGACAATCAAATTAAGTAGAACACAATGAAATTAGATTTAGAAACAGCAACAACTTTAACAATTATTGTAGGTGTTGGCTT,P008LFEAUP20_S9_L001_R_001,urn:local:.:2r30d-e…
114	M00212:125:000000000-JJPTF:1:2111:9904:10720 1:N:0:AGGCAGAA+AGAGTAGA (reversed): AGAATGA-CCTTATATG-TGGTCG-ATGT---------A	0	0	0	M00212:125:000000000-JJPTF:1:2104:22613:12946 1:N:0:AGGCAGAA+GTAAGGAG (reversed): AGAATGACCTTA-TATGTGGTAGATGTA	0	0	1											M00212:125:000000000-JJPTF:1:1102:18471:2138 1:N:0:AGGCAGAA+AGAGTAGA,Mon Jun 27 16:18:52 EDT 2022,,,,GATAACCACCAATTGATACAAATTGACCGACCTCGTATAATAGCGTAGTTTCAATTCTAAGCGAGTTTTCGCTATTATAATATACTTTACCAGATAAAAGTTCTAAGTGGTCTTTACGTAGCTCTCTGTACCCTGTGAAGCTATCTATTCTATATTTGTC,P008LFEAUP10_S3_L001_R_001,urn:local:.:20v1j-ezqp64q	M00212:125:000000000-JJPTF:1:1102:17758:2140 1:N:0:AGGCAGAA+GTAAGGAG,Mon Jun 27 16:24:35 EDT 2022,,,,AGGTAAAGTTATGTATGTTCATAGACTTGTTATGTTAGCTTTTTACGGTAAAAGTGATTTAACCGTTGACCATATAGATGGAAATAAAGAAAACAACAACTTGAATAATTTAGAGTATGTAACACAAACAGAAAATGTAAAAAGATTTCATGATAAAAAAGTATTATGGAATAATAG,P008LFEAUP20_S9_L001_R_001,urn:local:.:2r30e-ezqpwlc
115	M00212:125:000000000-JJPTF:1:1110:26320:17241 1:N:0:AGGCAGAA+AGAGTAGA (reversed): AGAATGA-CCTTATATG-TGGTCG-ATGT---------A	0	0	0	M00212:125:000000000-JJPTF:1:1112:6469:10919 1:N:0:AGGCAGAA+GTAAGGAG: AGAATGACTTTA-TATGTGGTCGATGTA	0	1	0											M00212:125:000000000-JJPTF:1:1102:18471:2138 2:N:0:AGGCAGAA+AGAGTAGA,Mon Jun 27 16:18:52 EDT 2022,,,,GACAAATATAGAATAGATAGCTTCACAGGGTACAGAGAGCTACGTAAAGACCACTTAGAACTTTTATCTGGTAAAGTATATTATAATAGCGAAAACTCGCTTAGAATTGAAACTACGCTATTATACGAGGTCGGTCAATTTGTATCAATTGGTGGTTATC,P008LFEAUP10_S3_L001_R_001,urn:local:.:20v1k-ezqp64q	M00212:125:000000000-JJPTF:1:1102:17758:2140 2:N:0:AGGCAGAA+GTAAGGAG,Mon Jun 27 16:24:35 EDT 2022,,,,CTATTATTCCATAATACTTTTTTATCATGAAATCTTTTTACATTTTCTGTTTGTGTTACATACTCTAAATTATTCAAGTTGTTGTTTTCTTTATTTCCATCTATATGGTCAACGGTTAAATCACTTTTACCGTAAAAAGCTAACATAACAAGTCTATGAACATACATAACTTTACCT,P008LFEAUP20_S9_L001_R_001,urn:local:.:2r30f-ezqpwlc
116	M00212:125:000000000-JJPTF:1:2110:21227:15439 1:N:0:AGGCAGAA+AGAGTAGA (reversed): AGAATGA-CCTTATATG-TGGTCG-ATGT---------A	0	0	0	M00212:125:000000000-JJPTF:1:2107:27136:16959 2:N:0:AGGCAGAA+GTAAGGAG: AGAATGACATTA-TATGTGGTCGATGTA	1	0	0											M00212:125:000000000-JJPTF:1:1102:11562:2144 1:N:0:AGGCAGAA+AGAGTAGA,Mon Jun 27 16:18:52 EDT 2022,,,,TTTCCATTATATCAGTCGGTATGGTTGGAACCATTATCTTAAAGACGGTAATGGAAAATGTTATGAAAAAGGCGAAAAAGAACCATTCACTCTTGATGAAAAAGGAAAAATGTTAGACGCTGTTATTAATGGTTATGAAGTTATTGTTCCTAAATTTAAGTTTTATAACTTTTCTGATAGAACCGACAGCACTCCATTATATTATGCAGGTAAAGCAAATGAATTAAACGGAAATAAAAAATTTGCACTTG,P008LFEAUP10_S3_L001_R_001,urn:local:.:20v1l-e…	M00212:125:000000000-JJPTF:1:1102:19547:2142 1:N:0:AGGCAGAA+GTAAGGAG,Mon Jun 27 16:24:35 EDT 2022,,,,ATTTACGTTAGAGGAAATAGCATTCCTGTGCCAAATGTCGCACCGAATTTCATTGTTCCGGTTGGCACTTTCCCACCTGCTTTTGGAACAAATCTACCTCAATT,P008LFEAUP20_S9_L001_R_001,urn:local:.:2r30g-ezqpwlc
117	M00212:125:000000000-JJPTF:1:1110:19150:2494 2:N:0:AGGCAGAA+AGAGTAGA (reversed): AGAATGA-CCTTATATG-TGGTCG-ATGT---------A	0	0	0	M00212:125:000000000-JJPTF:1:1112:6469:10919 2:N:0:AGGCAGAA+GTAAGGAG (reversed): AGAATGACTTTA-TATGTGGTCGATGTA	0	1	0											M00212:125:000000000-JJPTF:1:1102:11562:2144 2:N:0:AGGCAGAA+AGAGTAGA,Mon Jun 27 16:18:52 EDT 2022,,,,CTTTTTTGACTTCAAGTGCAAATTTTTTATTTCCGTTTAATTCATTTGCTTTACCTGCATAATATAATGGAGTGCTGTCGGTTCTATCAGAAAAGTTATAAAACTTAAATTTAGGAACAATAACTTCATAACCATTAATAACAGCGTCTAACATTTTTCCTTTTTCATCAAGAGTGAATGGTTCTTTTTCGCCTTTTTCATAACATTTTCCATTACCGTCTTTAAGATAATGGTTCCAACCATACCGA,P008LFEAUP10_S3_L001_R_001,urn:local:.:20v1m-ezqp…	M00212:125:000000000-JJPTF:1:1102:19547:2142 2:N:0:AGGCAGAA+GTAAGGAG,Mon Jun 27 16:24:35 EDT 2022,,,,AATTGAGGTAGATTTGTTCCAAAAGCAGGTGGGAAAGTGCCAACCGGAACAATGAAATTCGGTGCGACATTTGGCACAGGAATGCTATTTCCTCTAACGTAAAT,P008LFEAUP20_S9_L001_R_001,urn:local:.:2r30h-ezqpwlc
118	M00212:125:000000000-JJPTF:1:2108:16179:28180 2:N:0:AGGCAGAA+AGAGTAGA (reversed): AGAATGA-CCTTATATG-TGGTCG-ATGT---------A	0	0	0	M00212:125:000000000-JJPTF:1:1107:24506:25418 2:N:0:AGGCAGAA+GTAAGGAG (reversed): AGAATGACATTA-TATGTGGTCGATGTA	1	0	0											M00212:125:000000000-JJPTF:1:1102:17010:2152 1:N:0:AGGCAGAA+AGAGTAGA,Mon Jun 27 16:18:52 EDT 2022,,,,GTACCGCCTGAACCTTGATATATACTTACTGCTTTGTCTAAATAATCTTGTGGACTTAAGTTAGATACCTGCCCATGCACGCTTTGCATTATCTGTAATAGTCCCCGGCATGATAACTCATTTTCAACATAAGGGTTTCCACTCGACTCCTTATAAATAACATCAAGCCATTTACCAGCACTTACTCCTGTCTTGCTTGCAATATAATTCGCAGCTATTTCTGGACTTACGCTAGACCAATCCGCCCCAA,P008LFEAUP10_S3_L001_R_001,urn:local:.:20v1n-ez…	M00212:125:000000000-JJPTF:1:1102:17633:2145 1:N:0:AGGCAGAA+GTAAGGAG,Mon Jun 27 16:24:35 EDT 2022,,,,ACATAGGGCTGATACTTGCAATTAAATAAATAAATTGACCTACAAAGTATAGCAAACCTACGTTAATTACAGTTTTCGCAATGTCAGAGGTTGAAGGAGTTTGAGTAAAGTAAAAGACTGCATATAAAACCCATAGCGCGAAGACTAC,P008LFEAUP20_S9_L001_R_001,urn:local:.:2r30i-ezqpwlc
119	M00212:125:000000000-JJPTF:1:1101:23774:21934 1:N:0:AGGCAGAA+AGAGTAGA (reversed): AGAATGA-CCTTATATG-TGGTCG-ATGT---------A	0	0	0	M00212:125:000000000-JJPTF:1:1102:20657:3922 1:N:0:AGGCAGAA+GTAAGGAG: AGAATGACTTTA-TATGTGGTCGATGTA	0	1	0											M00212:125:000000000-JJPTF:1:1102:17010:2152 2:N:0:AGGCAGAA+AGAGTAGA,Mon Jun 27 16:18:52 EDT 2022,,,,GATGAAAATGAGGGAGCTGTACCAAACGCTGCAATTAATGGCAATGTTGGGGCGGCTTGGTCTAGCGTAAGTCCAGAAATAGCTGCGAATTATATGGCAAGCACGACAGGAGTAAGTGCTGGTAAATGGCTTGATGTTATTTATAAGGAGTCGAGGGGAAACCCTTATGTTGAAAATGAGTTATCATGCCGGGGACTATTACAGATAATGAAAAGCGTGCATGGGCAGCTATAAACATTAAGTCCACAAGA,P008LFEAUP10_S3_L001_R_001,urn:local:.:20v1o-e…	M00212:125:000000000-JJPTF:1:1102:17633:2145 2:N:0:AGGCAGAA+GTAAGGAG,Mon Jun 27 16:24:35 EDT 2022,,,,GTAGTCTTCGCGCTATGGGTTTTATATGCAGTCTTTTACTTTACTCAAACTCCTTCAACCTCTGACATTGCGAAAACTGTAATTAACGTAGGTTTGCTATACTTTGTAGGTCAATTTATTTATTTAATTGCAAGTATCAGCCCTATGT,P008LFEAUP20_S9_L001_R_001,urn:local:.:2r30j-ezqpwlc
120	M00212:125:000000000-JJPTF:1:1101:23774:21934 2:N:0:AGGCAGAA+AGAGTAGA: AGAATGA-CCTTATATG-TGGTCG-ATGT---------A	0	0	0	M00212:125:000000000-JJPTF:1:2110:6785:11254 1:N:0:AGGCAGAA+GTAAGGAG (reversed): AGAATGACCTTA-TATGTGGTAGATGTA	0	1	1											M00212:125:000000000-JJPTF:1:1102:18050:2152 1:N:0:AGGCAGAA+AGAGTAGA,Mon Jun 27 16:18:52 EDT 2022,,,,GGATAGGGTCTACACCGTCAACTGAATCTGTTTCTGATTCTTTTGTTGCTTCTGCTGTTGGTGTCAAATGAGGATAAACAACTACGCGATAACCGTCAACAAATTCCCCTGTAACTTTATCACGCTTACGCCCTTTAATAAGGTATTGAACACATTTCGTTTTCCAATTACCAGTAGGAGACC,P008LFEAUP10_S3_L001_R_001,urn:local:.:20v1p-ezqp64q	M00212:125:000000000-JJPTF:1:1102:13116:2159 1:N:0:AGGCAGAA+GTAAGGAG,Mon Jun 27 16:24:35 EDT 2022,,,,ATTCAAACCCTTTCGGCACTTCAATTTTTGGTGTTTCGTACTTACTTAGTTTATAGTCATCAAGTTCTTCGATTTTAGCTTTAAGGTCATGAGCGCTTGATTCTTCCTGTTGCAATCTCCGCCATTCAGTAGGGTTATAAAG,P008LFEAUP20_S9_L001_R_001,urn:local:.:2r30k-ezqpwlc
121	M00212:125:000000000-JJPTF:1:1110:9350:26582 1:N:0:AGGCAGAA+AGAGTAGA: AGAATGA-CCTTATATG-TGGTCG-ATGT---------A	0	0	0	M00212:125:000000000-JJPTF:1:2102:27508:11084 1:N:0:AGGCAGAA+GTAAGGAG (reversed): AGAATGACATTA-TATGTGGTCGATGTA	1	0	0											M00212:125:000000000-JJPTF:1:1102:18050:2152 2:N:0:AGGCAGAA+AGAGTAGA,Mon Jun 27 16:18:52 EDT 2022,,,,GGTCTCCTACTGGTAATTGGAAAACGAAATGTGTTCAATACCTTATTAAAGGGCGTAAGCGTGATAAAGTTACAGGGGAATTTGTTGACGGTTACCGCGTAGTTGTTTATCCTCATTTGACACCAACAGCAGAAGCAACAAAAGAATCAGAAACAGATTCAGTTGACGGTGTAGACCCTATCC,P008LFEAUP10_S3_L001_R_001,urn:local:.:20v1q-ezqp64q	M00212:125:000000000-JJPTF:1:1102:13116:2159 2:N:0:AGGCAGAA+GTAAGGAG,Mon Jun 27 16:24:35 EDT 2022,,,,CTTTATAACCCTACTGAATGGCGGAGATTGCAACAGGAAGAATCAAGCGCTCATGACCTTAAAGCTAAAATCGAAGAACTTGATGACTATAAACTAAGTAAGTACGAAACACCAAAAATTGAAGTGCCGAAAGGGTTTGAAT,P008LFEAUP20_S9_L001_R_001,urn:local:.:2r30l-ezqpwlc
122	M00212:125:000000000-JJPTF:1:2101:25580:18357 2:N:0:AGGCAGAA+AGAGTAGA (reversed): AGAATGG-CCTTAGATG-TGATCG-ATGT---------A	0	0	0	M00212:125:000000000-JJPTF:1:2103:18588:15440 1:N:0:AGGCAGAA+GTAAGGAG (reversed): AGAATGACCTTA-TATGTGGTAGATGTA	0	0	1											M00212:125:000000000-JJPTF:1:1102:19593:2164 1:N:0:AGGCAGAA+AGAGTAGA,Mon Jun 27 16:18:52 EDT 2022,,,,GTGTATTATCATATGCAATAACTAAGCTCTCTCCACCATATTGTCCGCCTAAAATCATCCAGTTAAGCACGCGCGTAGCCATTAAACTTGACTTACCAGAACCACGTCCTAGGTT,P008LFEAUP10_S3_L001_R_001,urn:local:.:20v1r-ezqp64q	M00212:125:000000000-JJPTF:1:1102:15894:2160 1:N:0:AGGCAGAA+GTAAGGAG,Mon Jun 27 16:24:35 EDT 2022,,,,GGTAAATGGCTTGATGTTATTTATAAGGAGTCGAGTGGAAACCCTTATGTTGAAAATGAGTTATCATGCCGGGGACTATTACAGAT,P008LFEAUP20_S9_L001_R_001,urn:local:.:2r30m-ezqpwlc
123	M00212:125:000000000-JJPTF:1:1106:5498:18584 1:N:0:AGGCAGAA+AGAGTAGA: AGAATGA-CCTTATATG-TGGTAG-ATGT---------A	0	0	1	M00212:125:000000000-JJPTF:1:2104:22613:12946 2:N:0:AGGCAGAA+GTAAGGAG: AGAATGACCTTA-TATGTGGTAGATGTA	0	0	1											M00212:125:000000000-JJPTF:1:1102:19593:2164 2:N:0:AGGCAGAA+AGAGTAGA,Mon Jun 27 16:18:52 EDT 2022,,,,AACCTAGGACGTGGTTCTGGTAAGTCAAGTTTAATGGCTACGCGCGTGCTTAACTGGATGATTTTAGGCGGACAATATGGTGGAGAGAGCTTAGTTATTGCATATGATAATACAC,P008LFEAUP10_S3_L001_R_001,urn:local:.:20v1s-ezqp64q	M00212:125:000000000-JJPTF:1:1102:15894:2160 2:N:0:AGGCAGAA+GTAAGGAG,Mon Jun 27 16:24:35 EDT 2022,,,,ATCTGTAATAGTCCCCGGCATGATAACTCATTTTCAACATAAGGGTTTCCACTCGACTCCTTATAAATAACATCAAGCCATTTACC,P008LFEAUP20_S9_L001_R_001,urn:local:.:2r30n-ezqpwld
124	M00212:125:000000000-JJPTF:1:2109:18322:16085 1:N:0:AGGCAGAA+AGAGTAGA (reversed): AGAATGA-CTTTATATG-TGGTCG-ATGT---------A	0	1	0	M00212:125:000000000-JJPTF:1:2103:10765:12579 1:N:0:AGGCAGAA+GTAAGGAG: AGAATGACTTTA-TATGTGGTCGATGTA	0	1	0											M00212:125:000000000-JJPTF:1:1102:11016:2168 1:N:0:TGGCAGAA+AGAGTAGA,Mon Jun 27 16:18:52 EDT 2022,,,,ATCTAAAGAGCTCGAAGAGATGAACGAAACAAAGTATAGGGTTGGGCCTAACGAGTGCTTATATGGCTTGATAAGCGAATTATGGAGCTATTGGGGTAAAGG,P008LFEAUP10_S3_L001_R_001,urn:local:.:20v1t-ezqp64q	M00212:125:000000000-JJPTF:1:1102:11732:2162 1:N:0:AGGCAGAA+GTAAGGAG,Mon Jun 27 16:24:35 EDT 2022,,,,GTAAGACAGTATAAAATACATACCAACTTAGACGGAACAGACGATAAAGTTTGGGACGTAACAAATGGAAAAGTTAGATTTTACCAGCCCTCTAATTTAGGGTTACAATCAACTAATAATATCTGGCAAAGTAATGGTATTGGAGTAATGGGGACACGCTCAATT,P008LFEAUP20_S9_L001_R_001,urn:local:.:2r30o-ezqpwld
125	M00212:125:000000000-JJPTF:1:2104:28117:11569 2:N:0:AGGCAGAA+AGAGTAGA (reversed): AGAATGA-CCTTATATG-TGGTCG-ATGT---------A	0	0	0	M00212:125:000000000-JJPTF:1:2103:18588:15440 2:N:0:AGGCAGAA+GTAAGGAG: AGAATGACCTTA-TATGTGGTAGATGTA	0	0	1											M00212:125:000000000-JJPTF:1:1102:11016:2168 2:N:0:TGGCAGAA+AGAGTAGA,Mon Jun 27 16:18:52 EDT 2022,,,,CCTTTACCCCACTAGCTCCATAATTCGCTTATCAAGCCATATAAGCACTCGTTAGGCCCAACCCTATCCTTTGTTTCGTTCATCTCTTCGAGCTCTTTAGAT,P008LFEAUP10_S3_L001_R_001,urn:local:.:20v1u-ezqp64q	M00212:125:000000000-JJPTF:1:1102:11732:2162 2:N:0:AGGCAGAA+GTAAGGAG,Mon Jun 27 16:24:35 EDT 2022,,,,AATTGAGCGTGTCCCCATTACTCCAATACCATTACTTTGCCAGATATTATTAGTTGATTGTAACCCTAAATTAGAGGGCTGGTAAAATCTAACTTTTCCATTTGTTACGTCCCAAACTTTATCGTCTGTTCCGTCTAAGTTGGTATGTATTTTATACTGTCTTAC,P008LFEAUP20_S9_L001_R_001,urn:local:.:2r30p-ezqpwld
126	M00212:125:000000000-JJPTF:1:1104:11604:11532 2:N:0:AGGCAGAA+AGAGTAGA (reversed): AGAATGA-CATTATATG-TGGTCG-ATGT---------A	1	0	0	M00212:125:000000000-JJPTF:1:2103:18942:8754 1:N:0:AGGCAGAA+GTAAGGAG (reversed): AGAATGACCTTA-TATGTGGTAGATGTA	0	0	1											M00212:125:000000000-JJPTF:1:1102:16854:2172 1:N:0:AGGCAGAA+AGAGTAGA,Mon Jun 27 16:18:52 EDT 2022,,,,CAAATACCTTAGGCAATCTTTTTTTATTTTTAGCAATGTATAGGTTAGGCGATCTACCTGTTTCAGTTTTAATTTTTAACTCAAGTTGGCTGAGTGTACTGCCTTTTTCTTTTAGTACGTTAGTAATTCTTTCATATAATTCTTCGTTTGTCATTATGCTATAACC,P008LFEAUP10_S3_L001_R_001,urn:local:.:20v1v-ezqp64q	M00212:125:000000000-JJPTF:1:1102:15841:2163 1:N:0:AGGCAGAA+GTAAGGAG,Mon Jun 27 16:24:35 EDT 2022,,,,TTTCTAGAAAGTCGGTTAAATGTACACAGCAGAAGAGAGAGAGCAAATCATCGACATCGTGGATAAAATGAGCTTACTAAGACAAGAC,P008LFEAUP20_S9_L001_R_001,urn:local:.:2r30q-ezqpwld
127	M00212:125:000000000-JJPTF:1:2108:10544:12664 2:N:0:AGGCAGAA+AGAGTAGA (reversed): ATAATGA-CCTTATATG-TGGTCG-ATGT---------A	0	0	0	M00212:125:000000000-JJPTF:1:1106:26042:19623 1:N:0:AGGCAGAA+GTAAGGAG: AGAATGACCTTA-TATGTGGTAGATGTA	0	0	1											M00212:125:000000000-JJPTF:1:1102:16854:2172 2:N:0:AGGCAGAA+AGAGTAGA,Mon Jun 27 16:18:52 EDT 2022,,,,GGTTATAGCATAATGACAAACGAAGAATTATATGAAAGAATTACTAACGTACTAAAAGAAAAAGGCAGTACACTCAGCCAACTTGAGTTAAAAATTAAAACTGAAACAGGTAGATCGCCTAACCTATACATTGCTAAAAATAAAAAAAGATTGCCTAAGGTATTTG,P008LFEAUP10_S3_L001_R_001,urn:local:.:20v1w-ezqp64q	M00212:125:000000000-JJPTF:1:1102:15841:2163 2:N:0:AGGCAGAA+GTAAGGAG,Mon Jun 27 16:24:35 EDT 2022,,,,GTCTTGTCTTAGTAAGCTCATTTTATCCACGATGTCGATGATTTGCTCTCTCTCTTCTGCTGTGTACATTTAACCGACTTTCTAGAAA,P008LFEAUP20_S9_L001_R_001,urn:local:.:2r30r-ezqpwld
128	M00212:125:000000000-JJPTF:1:1114:8848:8167 2:N:0:AGGCAGAA+AGAGTAGA (reversed): AGAATGA-CCTTATATG-TGGTCG-ATGT---------A	0	0	0	M00212:125:000000000-JJPTF:1:2103:18942:8754 2:N:0:AGGCAGAA+GTAAGGAG: AGAATGACCTTA-TATGTGGTAGATGTA	0	0	1											M00212:125:000000000-JJPTF:1:1102:11470:2178 1:N:0:AGGCAGAA+AGAGTAGA,Mon Jun 27 16:18:52 EDT 2022,,,,GTACCTTGGTGAAACTATACTTAATCATATTGTGGGCAACTGTGCATGGTTGCTAAGGTATGAGGTAAGAGTAATTGGAGGAAGTACAGGTCGCAACTGTGTGGGGTTCGATTCCCTACTGCTCTATACTAAGAT,P008LFEAUP10_S3_L001_R_001,urn:local:.:20v1x-ezqp64q	M00212:125:000000000-JJPTF:1:1102:15800:2173 1:N:0:AGGCAGAA+GTAAGGAG,Mon Jun 27 16:24:35 EDT 2022,,,,CATGGTGCTGGATCTAGTGAAGTCATTGGGGACGCAAAAGTTTACTATGATTTGGCTTCTAATAAATACCTGACTGACT,P008LFEAUP20_S9_L001_R_001,urn:local:.:2r30s-ezqpwld
129	M00212:125:000000000-JJPTF:1:2106:20161:24624 1:N:0:AGGCAGAA+AGAGTAGA: AGAATGA-CCTTATATG-TGGTCG-ATGT---------A	0	0	0	M00212:125:000000000-JJPTF:1:2109:16592:26213 1:N:0:AGGCAGAA+GTAAGGAG: AGAATGACCTTA-TATGTGGTAGATGTA	0	0	1											M00212:125:000000000-JJPTF:1:1102:11470:2178 2:N:0:AGGCAGAA+AGAGTAGA,Mon Jun 27 16:18:52 EDT 2022,,,,ATCTTAGTATAGAGCAGTAGGGAATCGAACCCCACACAGTTGCGACCTGTACTTCCTCCAATTACTCTTACCTCATACCTTAGCAACCATGCACAGTTGCCCACAATATGATTAAGTATAGTTTCACCAAGGTAC,P008LFEAUP10_S3_L001_R_001,urn:local:.:20v1y-ezqp64q	M00212:125:000000000-JJPTF:1:1102:15800:2173 2:N:0:AGGCAGAA+GTAAGGAG,Mon Jun 27 16:24:35 EDT 2022,,,,AGTCAGTCAGGTATTTATTAGAAGCCAAATCATAGTAAACTTTTGCGTCCCCAATGACTTCACTAGATCCAGCACCATG,P008LFEAUP20_S9_L001_R_001,urn:local:.:2r30t-ezqpwld
130	M00212:125:000000000-JJPTF:1:1106:5498:18584 2:N:0:AGGCAGAA+AGAGTAGA (reversed): AGAATGA-CCTTATATG-TGGTAG-ATGT---------A	0	0	1	M00212:125:000000000-JJPTF:1:1106:26042:19623 2:N:0:AGGCAGAA+GTAAGGAG (reversed): AGAATGACCTTA-TATGTGGTAGATGTA	0	0	1											M00212:125:000000000-JJPTF:1:1102:12142:2181 1:N:0:AGGCAGAA+AGAGTAGA,Mon Jun 27 16:18:52 EDT 2022,,,,AATTTAGTGTAATTACTCCGCTCATTTAGTTTTACGTGCTGTGAATTGGCATAAACTAATCAGCACAACCTGTCAGCAAATGCTACAATTTCAGTAAGTAAGTTAAACAACGGCTTTCAAATAGTATAAAACTAAGAC,P008LFEAUP10_S3_L001_R_001,urn:local:.:20v1z-ezqp64q	M00212:125:000000000-JJPTF:1:1102:12165:2173 1:N:0:AGGCAGAA+GTAAGGAG,Mon Jun 27 16:24:35 EDT 2022,,,,GTACAGAGAAAGTTAGCGTATAACTGTAAGTTTTACCCTCTAACTCACAAACGAACGACACAGCGGTTAAATCGCCAATTAAGGATAGGTCAATTCCTACATAAGTTCTATTTTTGTTAAATACAGATAAATTAAAGTCTGTTAGTTTGGTATCTTGCGGAGTGAAGTAGTAAGCTGTATCCTGCATAGGCAAGCCC,P008LFEAUP20_S9_L001_R_001,urn:local:.:2r30u-ezqpwld
131	M00212:125:000000000-JJPTF:1:1103:12841:22118 1:N:0:AGGCAGAA+AGAGTAGA (reversed): AGAATGA-CCTTATATG-TGGTCG-ATGT---------A	0	0	0	M00212:125:000000000-JJPTF:1:2108:19354:3770 1:N:0:AGGCAGAA+GTAAGGAG (reversed): AGAATGACCTTA-TATGTGGTAGATGTA	0	0	1											M00212:125:000000000-JJPTF:1:1102:12142:2181 2:N:0:AGGCAGAA+AGAGTAGA,Mon Jun 27 16:18:52 EDT 2022,,,,GTCTTAGTTTTATACTATTTGAAAGCCGTTGTTTAACTTACTTACTGAAATTGTAGCATTTGCTGACAGGTTGTGCTGATTAGTTTATGCCAATTCACAGCACGTAAAACTAAATGAGCGGAGTAATTACACTAAATT,P008LFEAUP10_S3_L001_R_001,urn:local:.:20v20-ezqp64q	M00212:125:000000000-JJPTF:1:1102:12165:2173 2:N:0:AGGCAGAA+GTAAGGAG,Mon Jun 27 16:24:35 EDT 2022,,,,GGGCTTGCCTATGCAGGATACAGCTTACTACTTCACTCCGCAAGATACCAAACTAACAGACTTTAATTTATCTGTATTTAACAAAAATAGAACTTATGTAGGAATTGACCTATCCTTAATTGGCGATTTAACCGCTGTGTCGTTCGTTTGTGAGTTAGAGGGTAAAACTTACAGTTATACGCTAACTTTCTCTGTAC,P008LFEAUP20_S9_L001_R_001,urn:local:.:2r30v-ezqpwld
132	M00212:125:000000000-JJPTF:1:1110:9350:26582 2:N:0:AGGCAGAA+AGAGTAGA (reversed): AGAATGA-CCTTATATG-TGGTGG-ATGT---------A	0	0	0	M00212:125:000000000-JJPTF:1:2109:28455:16414 1:N:0:AGGCAGAA+GTAAGGAG: AGAATGACCTTA-TATGTGGTAGATGTA	0	0	1											M00212:125:000000000-JJPTF:1:1102:20293:2182 1:N:0:AGGCAGAA+AGAGTAGA,Mon Jun 27 16:18:52 EDT 2022,,,,ACCTGTGGGGCTTCAAGTTTCACTAATGGTAAATGTGATTATTGTAGCAATCAGTACGAAGTAGATGAAGATAAAATATTTTATGGTAATTCAACAGAAGATGATTCATCATCAGATGAGGAAATAACTTTTCAAGAAACTCATGCTGGTAAATTAATACTTAAAATCATGATTTATAC,P008LFEAUP10_S3_L001_R_001,urn:local:.:20v21-ezqp64q	M00212:125:000000000-JJPTF:1:1102:11949:2175 1:N:0:AGGCAGAA+GTAAGGAG,Mon Jun 27 16:24:35 EDT 2022,,,,ATTTTAATCTAGCATGATCTTGCTAAATCTTAAATCATAGGGCTATATGC,P008LFEAUP20_S9_L001_R_001,urn:local:.:2r30w-ezqpwld
133	M00212:125:000000000-JJPTF:1:1109:11881:5079 2:N:0:AGGCAGAA+AGAGTAGA (reversed): AGAATGA-CCTTATATG-TGGTCG-ATGT---------A	0	0	0	M00212:125:000000000-JJPTF:1:2103:15429:21915 2:N:0:AGGCAGAA+GTAAGGAG: AGAATGACTTTA-TATGTGGTCGATGTA	0	1	0											M00212:125:000000000-JJPTF:1:1102:20293:2182 2:N:0:AGGCAGAA+AGAGTAGA,Mon Jun 27 16:18:52 EDT 2022,,,,GTATAAATCATGATTTTAAGTATTAATTTACCAGCATGAGTTTCTTGAAAAGTTATTTCCTCATCTGATGATGAATCATCTTCTGTTGAATTACCATAAAATATTTTATCTTCATCTACTTCGTACTGATTGCTACAATAATCACATTTACCATTAGTGAAACTTGAAGCCCCACAGGT,P008LFEAUP10_S3_L001_R_001,urn:local:.:20v22-ezqp64q	M00212:125:000000000-JJPTF:1:1102:11949:2175 2:N:0:AGGCAGAA+GTAAGGAG,Mon Jun 27 16:24:35 EDT 2022,,,,GCATATAGCCCTATGATTTAAGATTTAGCAAGATCATGCTAGATTAAAAT,P008LFEAUP20_S9_L001_R_001,urn:local:.:2r30x-ezqpwld
134	M00212:125:000000000-JJPTF:1:2109:10590:14192 1:N:0:AGGCAGAA+AGAGTAGA: TCGACCA-CTTTATATG-TGGTCG-ATGT---------A	0	1	0	M00212:125:000000000-JJPTF:1:1113:19577:19890 1:N:0:AGGCAGAA+GTAAGGAG: AGAATGACCTTA-TATGTGGTAGATGTA	0	0	1											M00212:125:000000000-JJPTF:1:1102:18759:2182 1:N:0:AGGCAGAA+AGAGTAGA,Mon Jun 27 16:18:52 EDT 2022,,,,GTCTAGAGCCTTGTTATGGTCTTTGTCGTAGCTCTCGCCCTCTTTCTTGCCAGCTCTTACTAGATACTTTAAT,P008LFEAUP10_S3_L001_R_001,urn:local:.:20v23-ezqp64q	M00212:125:000000000-JJPTF:1:1102:14050:2176 1:N:0:AGGCAGAA+GTAAGGAG,Mon Jun 27 16:24:35 EDT 2022,,,,CTCGAACCCTCTTGCATATTCTTTATTGTTGCTAGTGCTTTTTCTCGATACTCCTGTGTATTGTCA,P008LFEAUP20_S9_L001_R_001,urn:local:.:2r30y-ezqpwld
135	M00212:125:000000000-JJPTF:1:2112:19975:13260 1:N:0:AGGCAGAA+AGAGTAGA: AGAATGA-CCTTATATG-TGGTCG-ATGT---------A	0	0	0	M00212:125:000000000-JJPTF:1:1102:17861:3749 1:N:0:AGGCAGAA+GTAAGGAG (reversed): AGAATGACTTTA-TATGTGGTCGATGTA	0	1	0											M00212:125:000000000-JJPTF:1:1102:18759:2182 2:N:0:AGGCAGAA+AGAGTAGA,Mon Jun 27 16:18:52 EDT 2022,,,,ATTAAAGTATCTAGTAAGAGCTGGCAAGAAAGAGGGCGAGAGCTACGACAAAGACCATAACAAGGCTCTAGAC,P008LFEAUP10_S3_L001_R_001,urn:local:.:20v24-ezqp64q	M00212:125:000000000-JJPTF:1:1102:14050:2176 2:N:0:AGGCAGAA+GTAAGGAG,Mon Jun 27 16:24:35 EDT 2022,,,,TGACAATACACAGGAGTATCGAGAAAAAGCACTAGCAACAATAAAGAATATGCAAGAGGGTTCGAG,P008LFEAUP20_S9_L001_R_001,urn:local:.:2r30z-ezqpwld
136	M00212:125:000000000-JJPTF:1:2103:2246:17586 2:N:0:AGGCAGAA+AGAGTAGA (reversed): AGAATGA-CCTTATATG-TGGTCG-ATGT---------A	0	0	0	M00212:125:000000000-JJPTF:1:1112:3107:11816 2:N:0:AGGCAGAA+GTAAGGAG (reversed): AGAATGACCTTA-TATGTGGTAGATGTA	0	0	1											M00212:125:000000000-JJPTF:1:1102:20252:2183 1:N:0:AGGCAGAA+AGAGTAGA,Mon Jun 27 16:18:52 EDT 2022,,,,ACTCCTAACTGTATTGAGTTTGCTAGAGAACGATATCCATTGCTATATGAACATGGTGCTGGATCTAGTGAAGTCATTGGGGACGCAAAAGTTTACTATGATTTGGCTTCTAATAAATACCTGACTGACTTTACGCTTTATGACAATGCACCAAACATTAACAAAGCTGTGGAAAATGGAGCGTTTGATTCACTATCAATTGCCTATTAC,P008LFEAUP10_S3_L001_R_001,urn:local:.:20v25-ezqp64q	M00212:125:000000000-JJPTF:1:1102:14614:2177 1:N:0:AGGCAGAA+GTAAGGAG,Mon Jun 27 16:24:35 EDT 2022,,,,GCTTTCGCCATAACTATGTCTTTATTATTTGCTTTCATATTTTTAAATGACTTAATAACTTTATATTCGCCCTGTGAATCAATTTCAATTAAACGCATTTCAAATAAAGGAACAAGCCTATACATTGTTAATACAAACGCAAAATCATTATTTGCTTCTTCTAGCGTGTCGCTTGTTTTATAATAATCTCCGTCTATTGCGCTATACCAAATCTCATATTTCATGCCATGCTCTTTTCTATGT,P008LFEAUP20_S9_L001_R_001,urn:local:.:2r310-ezqpwld
137	M00212:125:000000000-JJPTF:1:2106:20161:24624 2:N:0:AGGCAGAA+AGAGTAGA (reversed): AGAATGA-CCTTATATG-TGGTCG-ATGT---------A	0	0	0	M00212:125:000000000-JJPTF:1:1101:23623:15709 1:N:0:AGGCAGAA+GTAAGGAG: -GAATGACATTA-TATGTGGTCGATGTA	1	0	0											M00212:125:000000000-JJPTF:1:1102:20252:2183 2:N:0:AGGCAGAA+AGAGTAGA,Mon Jun 27 16:18:52 EDT 2022,,,,GTAATAGGCAATTGATAGTGAATCAAACGCTCCATTTTCCACAGCTTTGTTAATGTTTGGTGCATTGTCATAAAGCGTAAAGTCAGTCAGGTATTTATTAGAAGCCAAATCATAGTAAACTTTTGCGTCCCCAATGACTTCACTAGATCCAGCACCATGTTCATATAGCAATGGATATCGTTCTCTAGCAAACTCAATACAGTTAGGAGT,P008LFEAUP10_S3_L001_R_001,urn:local:.:20v26-ezqp64q	M00212:125:000000000-JJPTF:1:1102:14614:2177 2:N:0:AGGCAGAA+GTAAGGAG,Mon Jun 27 16:24:35 EDT 2022,,,,ACATAGAAAAGAGCATGGCATGAAATATGAGATTTGGTATAGCGCAATAGACGGAGATTATTATAAAACAAGCGACACGCTAGAAGAAGCAAATAATGATTTTGCGTTTGTATTAACAATGTATAGGCTTGTTCCTTTATTTGAAATGCGTTTAATTGAAATTGATTCACAGGGCGAATATAAAGTTATTAAGTCATTTAAAAATATGAAAGCAAATAATAAAGACATAGTTATGGCGAAAGC,P008LFEAUP20_S9_L001_R_001,urn:local:.:2r311-ezqpwld
138	M00212:125:000000000-JJPTF:1:1107:26773:10260 2:N:0:AGGCAGAA+AGAGTAGA: ------A-CCTTATATG-TGGTCG-ATGT---------A	0	0	0	M00212:125:000000000-JJPTF:1:1101:23623:15709 2:N:0:AGGCAGAA+GTAAGGAG (reversed): -GAATGACATTA-TATGTGGTCGATGTA	1	0	0											M00212:125:000000000-JJPTF:1:1102:17866:2184 1:N:0:AGGCAGAA+AGAGTAGA,Mon Jun 27 16:18:52 EDT 2022,,,,TGTATTTAGAATTTAATGAAGCAAGTGGTAAAACTAAAAAAAATAAAGTTTATTTTGGTTATGTTTTTAACACTTTAGCAAAGAGCTTTGCGTCTACTTTTGATTTAAATATTCGCGGCGATTTAAATAAAGTCAATGAGCTTAAAAGCCAAGGTTGGAAAGAAGAGGTTGTCAAATGAGCGTATTTGAAACCCTAAGTGTTATCAATGTAAATGACAAGAAAAGCAAAAAGAATAATCTTGATTATCTTA,P008LFEAUP10_S3_L001_R_001,urn:local:.:20v27-e…	M00212:125:000000000-JJPTF:1:1102:19254:2178 1:N:0:AGGCAGAA+GTAAGGAG,Mon Jun 27 16:24:35 EDT 2022,,,,AGCTAATACAGTCGTCAAGTGGTTCGATATTGGTAGACCTATAATTGAACTGCTAAGAG,P008LFEAUP20_S9_L001_R_001,urn:local:.:2r312-ezqpwld
139	M00212:125:000000000-JJPTF:1:1109:8279:11059 2:N:0:AGGCAGAA+AGAGTAGA (reversed): AGAATGA-CTTTATATG-TGGTCG-ATGT---------A	0	1	0	M00212:125:000000000-JJPTF:1:1114:9472:9232 2:N:0:AGGCAGAA+GTAAGGAG: AGAATGACCTTA-TATGTGGTAGATGTA	0	0	1											M00212:125:000000000-JJPTF:1:1102:17866:2184 2:N:0:AGGCAGAA+AGAGTAGA,Mon Jun 27 16:18:52 EDT 2022,,,,TAGTCATACCAACTTTAACCCACGCTGTGCGACCGTCTGTGTGATAATTTAACCCTTGTTCATTTTCATAAACTTTGCTGTTAGCTTCAGGATATACTTTTTTAACTTCAGACCATGCAAATGCCCAGCTAAGATAATCAAGATTATTCTTTTTGCTTTTCTTGTCATTTACATTGATAACACTTAGGGTTTCAAATACGCTCATTTGACAACCTCTTCTTTCCAACCTTGGCTTTTAAGCTCATTGACTT,P008LFEAUP10_S3_L001_R_001,urn:local:.:20v28-e…	M00212:125:000000000-JJPTF:1:1102:19254:2178 2:N:0:AGGCAGAA+GTAAGGAG,Mon Jun 27 16:24:35 EDT 2022,,,,CTCTTAGCAGTTCAATTATAGGTCTACCAATATCGAACCACTTGACGACTGTATTAGCT,P008LFEAUP20_S9_L001_R_001,urn:local:.:2r313-ezqpwld
140	M00212:125:000000000-JJPTF:1:1106:13842:14407 1:N:0:AGGCAGAA+AGAGTAGA (reversed): AGAATGA-CCTTATATG-TGGTCG-ATGT---------A	0	0	0	M00212:125:000000000-JJPTF:1:1112:23703:10950 1:N:0:AGGCAGAA+GTAAGGAG: AGAATGACTTTA-TATGTGGTCGATGTA	0	1	0											M00212:125:000000000-JJPTF:1:1102:15088:2186 1:N:0:AGGCAGAA+AGAGTAGA,Mon Jun 27 16:18:52 EDT 2022,,,,GGCTCTTCTCTGACCAGTTTGTCATATTCCAACCGTTTTGTAAAATATTTCCGACAAGTCCGACAAGTTCATCGTCAACATCTTTAACAGATAAAACAACTTGATAATAGTAACCCATGACAAAGCTCGTATTATCCATTTTAAGCACCTTTGAGTCACTAAGTGACAAATATACCGTCTTGTCTTCTAT,P008LFEAUP10_S3_L001_R_001,urn:local:.:20v29-ezqp64q	M00212:125:000000000-JJPTF:1:1102:16583:2181 1:N:0:AGGCAGAA+GTAAGGAG,Mon Jun 27 16:24:35 EDT 2022,,,,GTATCTAATTGCATGTTTTAAAATCATTTACAGTCCTTTCAGCTCATTAAATTTCTTTCTGCCACAATTCGACAAGTTCTTTAAGCCCTTTACCG,P008LFEAUP20_S9_L001_R_001,urn:local:.:2r314-ezqpwld
141	M00212:125:000000000-JJPTF:1:2109:10590:14192 2:N:0:AGGCAGAA+AGAGTAGA (reversed): TCGACCA-CTTTATATG-TGGTCG-ATGT---------A	0	1	0	M00212:125:000000000-JJPTF:1:2108:21030:13296 1:N:0:AGGCAGAA+GTAAGGAG (reversed): -GAATGACTTTA-TATGTGGTCGATGTA	0	1	0											M00212:125:000000000-JJPTF:1:1102:15088:2186 2:N:0:AGGCAGAA+AGAGTAGA,Mon Jun 27 16:18:52 EDT 2022,,,,ATATAAGACAAGACGGTATATTTGTCACTTAGTGACTCAAAGGTGCTTAAAATGGATAATACGAGCTTTGTCATGGGTTACTATTATCAAGTTGTTTTATCTGTTAAAGATGTTGACGATGAACTTGTCGGACTTGTCGGAAATATTTTACAAAACGGTTGGAATATGACAAACTGGTCAGAGAATAGCC,P008LFEAUP10_S3_L001_R_001,urn:local:.:20v2a-ezqp64q	M00212:125:000000000-JJPTF:1:1102:16583:2181 2:N:0:AGGCAGAA+GTAAGGAG,Mon Jun 27 16:24:35 EDT 2022,,,,CGGTAAAGGGCTTAAAGAACTTGTCGAATTGTGGCAGAAAGAAATTTAATGAGCTGAAAGGACTGTAAATGATTTTAAAACATGCAATTAGATAC,P008LFEAUP20_S9_L001_R_001,urn:local:.:2r315-ezqpwle
142	M00212:125:000000000-JJPTF:1:2108:18091:10083 1:N:0:AGGCAGAA+AGAGTAGA (reversed): AGAATGA-CCTTATATG-TGGTCG-ATGT---------A	0	0	0	M00212:125:000000000-JJPTF:1:1102:20657:3922 2:N:0:AGGCAGAA+GTAAGGAG (reversed): AGAATGACTTTA-TATGTGGTCGATGTA	0	1	0											M00212:125:000000000-JJPTF:1:1102:17681:2187 1:N:0:AGGCAGAA+AGAGTAGA,Mon Jun 27 16:18:52 EDT 2022,,,,ACTTACGACAGCAGGAATACAAGAAGCGTATTAAAATTAAAGTAGATAACACAAGAGTTAGAATGAATAGAGAGTATATGAATCAGCCAGAAGTAGACAAGAAAACATTAGATACTTGGAATAGTCAACCGACTAT,P008LFEAUP10_S3_L001_R_001,urn:local:.:20v2b-ezqp64q	M00212:125:000000000-JJPTF:1:1102:18725:2184 1:N:0:AGGCAGAA+GTAAGGAG,Mon Jun 27 16:24:35 EDT 2022,,,,GGAGTAAAAGGTAAAGTTATGTATGTTCATAGACTTGTTATGTTAGCTTTTTACGGTAAAAGTGATTTAACCGTTGACCATATAGATGGAAAT,P008LFEAUP20_S9_L001_R_001,urn:local:.:2r316-ezqpwle
143	M00212:125:000000000-JJPTF:1:2112:19975:13260 2:N:0:AGGCAGAA+AGAGTAGA (reversed): AGAATGA-CCTTATATG-TGGTCG-ATGT---------A	0	0	0	M00212:125:000000000-JJPTF:1:2103:10765:12579 2:N:0:AGGCAGAA+GTAAGGAG (reversed): AGAATGACTTTA-TATGTGGTCGATGTA	0	1	0											M00212:125:000000000-JJPTF:1:1102:17681:2187 2:N:0:AGGCAGAA+AGAGTAGA,Mon Jun 27 16:18:52 EDT 2022,,,,ATAGTCGGTTGACTATTCCAAGTATCTAATGTTTTCTTGTCTACTTCTGGCTGATTCATATACTCTCTATTCATTCTAACTCTTGTGTTATCTACTTTAATTTTAATACGCTTCTTGTATTCCTGCTGTCGTAAGT,P008LFEAUP10_S3_L001_R_001,urn:local:.:20v2c-ezqp64q	M00212:125:000000000-JJPTF:1:1102:18725:2184 2:N:0:AGGCAGAA+GTAAGGAG,Mon Jun 27 16:24:35 EDT 2022,,,,ATTTCCATCTATATGGTCAACGGTTAAATCACTTTTACCGTAAAAAGCTAACATAACAAGTCTATGAACATACATAACTTTACCTTTTACTCC,P008LFEAUP20_S9_L001_R_001,urn:local:.:2r317-ezqpwle
144	M00212:125:000000000-JJPTF:1:2108:18091:10083 2:N:0:AGGCAGAA+AGAGTAGA: AGAATGA-CCTTATATG-TGGTCG-ATGT---------A	0	0	0	M00212:125:000000000-JJPTF:1:2112:16161:20759 1:N:0:AGGCAGAA+GTAAGGAG: AGAATGACCTTA-TATGTGGTAGATGTA	0	0	1											M00212:125:000000000-JJPTF:1:1102:12074:2190 1:N:0:AGGCAGAA+AGAGTAGA,Mon Jun 27 16:18:52 EDT 2022,,,,TGTTAATACAAACGCAAAATCATTATTTGCTTCTTCTAGCG,P008LFEAUP10_S3_L001_R_001,urn:local:.:20v2d-ezqp64q	M00212:125:000000000-JJPTF:1:1102:17083:2184 1:N:0:AGGCAGAA+GTAAGGAG,Mon Jun 27 16:24:35 EDT 2022,,,,GTAAAAGACTGCATATAAAACCCATAGCGCGAAGACTACCGTCAAATCAATCACAAGTCTACGTTTGAAAGGTGGGTTCATCGCTTCTCTATCTTTGACCCACGTAGCGAAAAGAATCGCCAAAATCAAGATAGTTATTAAAATCATTCTAG,P008LFEAUP20_S9_L001_R_001,urn:local:.:2r318-ezqpwle
145	M00212:125:000000000-JJPTF:1:1107:27918:11333 1:N:0:AGGCAGAA+AGAGTAGA (reversed): AGAATGA-CCTTATATG-TGGTCG-ATGT---------A	0	0	0	M00212:125:000000000-JJPTF:1:2112:16161:20759 2:N:0:AGGCAGAA+GTAAGGAG (reversed): AGAATGACCTTA-TATGTGGTAGATGTA	0	0	1											M00212:125:000000000-JJPTF:1:1102:12074:2190 2:N:0:AGGCAGAA+AGAGTAGA,Mon Jun 27 16:18:52 EDT 2022,,,,CGCTAGAAGAAGCAAATAATGATTTTGCGTTTGTATTAACA,P008LFEAUP10_S3_L001_R_001,urn:local:.:20v2e-ezqp64r	M00212:125:000000000-JJPTF:1:1102:17083:2184 2:N:0:AGGCAGAA+GTAAGGAG,Mon Jun 27 16:24:35 EDT 2022,,,,CTAGAATGATTTTAATAACTATCTTGATTTTGGCGATTCTTTTCGCTACGTGGGTCAAAGATAGAGAAGCGATGAACCCACCTTTCAAACGTAGACTTGTGATTGATTTGACGGTAGTCTTCGCGCTATGGGTTTTATATGCAGTCTTTTAC,P008LFEAUP20_S9_L001_R_001,urn:local:.:2r319-ezqpwle
146	M00212:125:000000000-JJPTF:1:2114:15721:26507 1:N:0:AGGCAGAA+AGAGTAGA: AGAATGA-CCTTATATG-TGGTCG-ATGT---------A	0	0	0	M00212:125:000000000-JJPTF:1:1102:3988:8940 1:N:0:AGGCAGAA+GTAAGGAG (reversed): AGAATGACCTTA-TATGTGGTAGATGTA	0	0	1											M00212:125:000000000-JJPTF:1:1102:18619:2197 1:N:0:AGGCAGAA+AGAGTAGA,Mon Jun 27 16:18:52 EDT 2022,,,,TTTCAGCACTATTGGTTATTAGTTTCATCTGTGCTTGTTACGTCCTTTCTATTGCCTTGTAGGTCACTTAGATTTTTAACAGCAACTGCATTAAGGTTAGCTATGTAAACATCTCCACCCTCAATTGGTTGCTCGCCCATTTTAACAAGAAGCTGATTCTGTGTAAAAATAGGAC,P008LFEAUP10_S3_L001_R_001,urn:local:.:20v2f-ezqp64r	M00212:125:000000000-JJPTF:1:1102:19234:2196 1:N:0:AGGCAGAA+GTAAGGAG,Mon Jun 27 16:24:35 EDT 2022,,,,TTAGCAATCTTTCTAGCTGTTGACCGTGGATATTTTGAACTATTAATC,P008LFEAUP20_S9_L001_R_001,urn:local:.:2r31a-ezqpwle
147	M00212:125:000000000-JJPTF:1:2111:4366:7864 1:N:0:AGGCAGAA+AGAGTAGA: AGAATGA-CCTTATATG-TGGTCG-ATGT---------A	0	0	0	M00212:125:000000000-JJPTF:1:2109:16679:3731 1:N:0:AGGCAGAA+GTAAGGAG (reversed): AGAATGACTTTA-TATGTGGTCGATGTA	0	1	0											M00212:125:000000000-JJPTF:1:1102:18619:2197 2:N:0:AGGCAGAA+AGAGTAGA,Mon Jun 27 16:18:52 EDT 2022,,,,GTCCTATTTTTACACAGAATCAGCTTCTTGTTAAAATGGGCGAGCAACCAATTGAGGGTGGAGATGTTTACATAGCTAACCTTAATGCAGTTGCTGTTAAAAATCTAAGTGACCTACAAGGCAATAGAAAGGACGTAACAAGCACAGATGAAACTAATAACCAATAGTGCTGAAA,P008LFEAUP10_S3_L001_R_001,urn:local:.:20v2g-ezqp64r	M00212:125:000000000-JJPTF:1:1102:19234:2196 2:N:0:AGGCAGAA+GTAAGGAG,Mon Jun 27 16:24:35 EDT 2022,,,,GATTAATAGTTCAAAATATCCACGGTCAACAGCTAGAAAGATTGCTAA,P008LFEAUP20_S9_L001_R_001,urn:local:.:2r31b-ezqpwle
148	M00212:125:000000000-JJPTF:1:2110:21227:15439 2:N:0:AGGCAGAA+AGAGTAGA: AGAATGA-CCTTATATG-TGGTCG-ATGT---------A	0	0	0	M00212:125:000000000-JJPTF:1:2109:28455:16414 2:N:0:AGGCAGAA+GTAAGGAG (reversed): AGAATGACCTTA-TATGTGGTAGATGTA	0	0	1											M00212:125:000000000-JJPTF:1:1102:11142:2199 1:N:0:AGGCAGCA+CGAGTAGA,Mon Jun 27 16:18:52 EDT 2022,,,,TGATAAACTTGGCGCTTGGGGCCCCGGTGCTTGCCCAGCTATCGCACATTTCGTTAAGTCTTTCCCCGACTTGTTCACACCGTTACCACAAGACCTTTCTCTTCTACACATCTCCTCGCCCACGAGACCGTCCTCACTCTCGTATTCCGTCTTCTGCTTGAAACAATACCCAAGTCAAAATCTTGAAATCTCCTGTCCCGCACGCTTACTTTATTAGTCCTTACCTTCTCCTCTCCCTTATTCGATCTCTT,P008LFEAUP10_S3_L001_R_001,urn:local:.:20v2h-e…	M00212:125:000000000-JJPTF:1:1102:15839:2202 1:N:0:AGGCAGAA+GTAAGGAG,Mon Jun 27 16:24:35 EDT 2022,,,,GGTTTTTGTAGCACCGCTTGAACCGTCTGCTGCTTTTTGCATAGCCTTATCGAGCATATCCATTGAGACAGCACCAGCTGAAACAGCTTCATTGAATGAACCATACTGCTGTAA,P008LFEAUP20_S9_L001_R_001,urn:local:.:2r31c-ezqpwle
149	M00212:125:000000000-JJPTF:1:2111:4366:7864 2:N:0:AGGCAGAA+AGAGTAGA (reversed): AGAATGA-CCTTATATG-TGGTCG-ATGT---------A	0	0	0	M00212:125:000000000-JJPTF:1:1108:14540:4110 2:N:0:AGGCAGAA+GTAAGGAG (reversed): AGAATGACCTTA-TATGTGGTAGATGTA	0	0	1											M00212:125:000000000-JJPTF:1:1102:11142:2199 2:N:0:AGGCAGCA+CGAGTAGA,Mon Jun 27 16:18:52 EDT 2022,,,,GTCTTGTTTTAACTGTTTGAACAAGTCTTGGAAATACTTCACTACATTTTCTATAGCTTTTCCAGCACCTTTGCCCCAATCGCCCATTTTATCA,P008LFEAUP10_S3_L001_R_001,urn:local:.:20v2i-ezqp64r	M00212:125:000000000-JJPTF:1:1102:15839:2202 2:N:0:AGGCAGAA+GTAAGGAG,Mon Jun 27 16:24:35 EDT 2022,,,,TTACAGCAGTATGGTTCATTCAATGAAGCTGTTTCAGCTGGTGCTGTCTCAATGGATATGCTCGATAAGGCTATGCAAAAAGCAGCAGACGGTTCAAGCGGTGCTACAAAAACC,P008LFEAUP20_S9_L001_R_001,urn:local:.:2r31d-ezqpwle
150	M00212:125:000000000-JJPTF:1:1110:5042:7504 1:N:0:AGGCAGAA+AGAGTAGA (reversed): AGAATGA-CCTTATATG-TGGTCG-ATGT---------A	0	0	0	M00212:125:000000000-JJPTF:1:1101:29227:16293 1:N:0:AGGCAGAA+GTAAGGAG: AGAATGACCTTA-TATGTGGTAGATGTA	0	0	1											M00212:125:000000000-JJPTF:1:1102:11811:2203 1:N:0:AGGCAGAA+AGAGTAGA,Mon Jun 27 16:18:52 EDT 2022,,,,CTTTTTTAACTTCAGACCATGCAAATGCCCAGCTAAGATAATCAAGATTATTC,P008LFEAUP10_S3_L001_R_001,urn:local:.:20v2j-ezqp64r	M00212:125:000000000-JJPTF:1:1102:11655:2203 1:N:0:AGGCAGAA+GTAAGGAG,Mon Jun 27 16:24:35 EDT 2022,,,,TAACAGAAGTCATTGAGCATTATAACTTATTTGATTATTTTATTTATATTGAAGAACCTATTATCACGTTCAAGTCTAAAGGTAATATCTCATTGATTAGGGCTAACGGTTCGTTCTTAGGAGTTATGCGTAACCGTCATAATATTGGCTATGTTGATATAAGTAATTCAATGTGG,P008LFEAUP20_S9_L001_R_001,urn:local:.:2r31e-ezqpwle
151	M00212:125:000000000-JJPTF:1:1106:13842:14407 2:N:0:AGGCAGAA+AGAGTAGA: AGAATGA-CCTTATATG-TGGTCG-ATGT---------A	0	0	0	M00212:125:000000000-JJPTF:1:2109:16679:3731 2:N:0:AGGCAGAA+GTAAGGAG: AGAATGACTTTA-TATGTGGTCGATGTA	0	1	0											M00212:125:000000000-JJPTF:1:1102:11811:2203 2:N:0:AGGCAGAA+AGAGTAGA,Mon Jun 27 16:18:52 EDT 2022,,,,GTATAATCTTGATTATCTTAGCTGGGCATTTGCATGGTCTGAAGTTAAAAAAG,P008LFEAUP10_S3_L001_R_001,urn:local:.:20v2k-ezqp64r	M00212:125:000000000-JJPTF:1:1102:11655:2203 2:N:0:AGGCAGAA+GTAAGGAG,Mon Jun 27 16:24:35 EDT 2022,,,,CCACATTGAATTACTTATATCAACATAGCCAATATTATGACGGTTACGCATAACTCCTAAGAACGAACCGTTAGCCCTAATCAATGAGATATTACCTTTAGACTTGAACGTGATAATAGGTTCTTCAATATAAATAAAATAATCAAATAAGTTATAATGCTCAATGACTTCTGTTA,P008LFEAUP20_S9_L001_R_001,urn:local:.:2r31f-ezqpwle
152	M00212:125:000000000-JJPTF:1:2106:7193:19451 2:N:0:AGGCAGAA+AGAGTAGA (reversed): AGAATGA-CCTTATATG-TGGTCG-ATGT---------A	0	0	0	M00212:125:000000000-JJPTF:1:1104:8682:26398 2:N:0:AGGCAGAA+GTAAGGAG (reversed): -----GACCTTA-TATGTGGTAGATGTA	0	0	1											M00212:125:000000000-JJPTF:1:1102:11288:2203 1:N:0:AGGCAGAA+AGAGTAGA,Mon Jun 27 16:18:52 EDT 2022,,,,TGTTAATTGTTTCCATTTTCTCCTCTTTCTATAATAAATACGTCGCCTTGTCTTGTAATTTCAATATTATATTTAAGCATAGGCAGGATATAACCTTTACCCCAATAGCTCCATAATTCGCTTATCAAGCCATATAAGCACTCGTTAGGCC,P008LFEAUP10_S3_L001_R_001,urn:local:.:20v2l-ezqp64r	M00212:125:000000000-JJPTF:1:1102:11599:2204 1:N:0:AGGCAGAA+GTAAGGAG,Mon Jun 27 16:24:35 EDT 2022,,,,ATATAACCACATTTAAAAGAAAGGACAATATGCAAACACAAAACGGTGGCAGACCCACAATTTTACCTAAGATGTATGAAGAACCGCTATTTAGTCAAATCATTGATAAAATTGAATCAGGCTGTAATGACAAAGAAATCTACACCAGCTTGCATTGTTCAGCTAAAACTTTTAGAAAGTGGCGAGATGACAATATAAAGGCGTATGACGAAGCTAAAAGCATTGCTAGGGGAAATCTATTAGAACTAG,P008LFEAUP20_S9_L001_R_001,urn:local:.:2r31g-ezq…
153	M00212:125:000000000-JJPTF:1:1112:7422:9690 2:N:0:AGGCAGAA+AGAGTAGA (reversed): AGAATGA-CCTTATATG-TGGTCG-ATGT---------A	0	0	0	M00212:125:000000000-JJPTF:1:1113:13440:7229 1:N:0:AGGCAGAA+GTAAGGAG: AGAATGACTTTA-TATGTGGTCGATGTA	0	1	0											M00212:125:000000000-JJPTF:1:1102:11288:2203 2:N:0:AGGCAGAA+AGAGTAGA,Mon Jun 27 16:18:52 EDT 2022,,,,GGCCTAACGAGTGCTTATATGGCTTGATAAGCGAATTATGGAGCTATTGGGGTAAAGGTTATATCCTGCCTATGCTTAAATATAATATTGAAATTACAAGACAAGGCGACGTATTTATTATAGAAAGAGGAGAAAATGGAAACAATTAACA,P008LFEAUP10_S3_L001_R_001,urn:local:.:20v2m-ezqp64r	M00212:125:000000000-JJPTF:1:1102:11599:2204 2:N:0:AGGCAGAA+GTAAGGAG,Mon Jun 27 16:24:35 EDT 2022,,,,CTTTCAGCTAGTTCTAATAGATTTCCCCTAGCAATGCTTTTAGCTTCGTCATACGCCTTTATATTGTCATCTCGCCACTTTCTAAAAGTTTTAGCTGAACAATGCAAGCTGGTGTAGATTTCTTTGTCATTACAGCCTGATTCAATTTTATCAATGATTTGACTAAATAGCGGTTCTTCATACATCTTAGGTAAAATTGTGGGTCTGCCACCGTTTTGTGTTTGCATATTGTCCTTTCTTTTAAATGTGGT,P008LFEAUP20_S9_L001_R_001,urn:local:.:2r31h-e…
154	M00212:125:000000000-JJPTF:1:1102:26027:12073 2:N:0:AGGCAGAA+AGAGTAGA (reversed): AGAAGGA-CCTTATATG-TGGTCG-ATGT---------A	0	0	0	M00212:125:000000000-JJPTF:1:1111:15475:23138 2:N:0:AGGCAGAA+GTAAGGAG (reversed): AGAATGACTTTA-TATGTGGTCGATGTA	0	1	0											M00212:125:000000000-JJPTF:1:1102:16882:2206 1:N:0:AGGCAGAA+AGAGTAGA,Mon Jun 27 16:18:52 EDT 2022,,,,TCTTGATACAGCTTTAATTTTTAAGGGAGAATAAAGAAATGAATAAAGAACATATTTTAGCACAAAAAGAAGTATTGACTCCGATTGAATATGAACACTATGTTAAGCACTTGTTTGATATTGGAGAACTAAGCAAAGAGCTTTATAT,P008LFEAUP10_S3_L001_R_001,urn:local:.:20v2n-ezqp64r	M00212:125:000000000-JJPTF:1:1102:14342:2204 1:N:0:AGGCAGAA+GTAAGGAG,Mon Jun 27 16:24:35 EDT 2022,,,,ATGTAAGGCAACGTGATAAGATGACTTGCGTAAGATGTGGTGCATTCGGTGCTAAAA,P008LFEAUP20_S9_L001_R_001,urn:local:.:2r31i-ezqpwle
155	M00212:125:000000000-JJPTF:1:2103:22835:17437 1:N:0:AGGCAGAA+AGAGTAGA: AGAATGA-CCTTATATG-TGGTCG-ATGT---------A	0	0	0	M00212:125:000000000-JJPTF:1:1113:13440:7229 2:N:0:AGGCAGAA+GTAAGGAG (reversed): AGAATGACTTTA-TATGTGGTCGATGTA	0	1	0											M00212:125:000000000-JJPTF:1:1102:16882:2206 2:N:0:AGGCAGAA+AGAGTAGA,Mon Jun 27 16:18:52 EDT 2022,,,,ATATAAAGCTCTTTGCTTAGTTCTCCAATATCAAACAAGTGCTTAACATAGTGTTCATATTCAATCGGAGTCAATACTTCTTTTTGTGCTAAAATATGTTCTTTATTCATTTCTTTATTCTCCCTTAAAAATTAAAGCTGTATCAAGA,P008LFEAUP10_S3_L001_R_001,urn:local:.:20v2o-ezqp64r	M00212:125:000000000-JJPTF:1:1102:14342:2204 2:N:0:AGGCAGAA+GTAAGGAG,Mon Jun 27 16:24:35 EDT 2022,,,,TTTTAGCACCGAATGCACCACATCTTACGCAAGTCATCTTATCACGTTGCCTTACAT,P008LFEAUP20_S9_L001_R_001,urn:local:.:2r31j-ezqpwle
156	M00212:125:000000000-JJPTF:1:1106:25599:12543 1:N:0:AGGCAGAA+AGAGTAGA (reversed): AGAATGA-CCTTATATG-TGGTCG-ATGT---------A	0	0	0	M00212:125:000000000-JJPTF:1:2101:17289:22124 1:N:0:AGGCAGAA+GTAAGGAG (reversed): AGAATGACCTTA-TATGTGGTAGATGTA	0	0	1											M00212:125:000000000-JJPTF:1:1102:14325:2207 1:N:0:AGGCAGAA+AGAGTAGA,Mon Jun 27 16:18:52 EDT 2022,,,,CGCCTTTATATTGTCATCTCGCCACTTTCTAAAAGTTTTAGCTGAACAATGCAAGCTGGTGTAGATTTCTTTGTCATTACAGCCTGATTCAATTTTATCAATGATTTGACTAAATAGCGGTTCTTCATACATCTTAGGTAAAATTGTGGGTCTGCCACCGTTTTGTGTTTGCATATTGTCCTTTCTTTTAAATGTGGTTATATCGTTTAAAGCCTATATTTTCGTTCCTGTGAGCGTTAAGTTAATTAGAT,P008LFEAUP10_S3_L001_R_001,urn:local:.:20v2p-e…	M00212:125:000000000-JJPTF:1:1102:11768:2205 1:N:0:AGGCAGAA+GTAAGGAG,Mon Jun 27 16:24:35 EDT 2022,,,,TCATCAGTGGGACCTTGCTGGTGAGTTGGGCAAGTTGCGTGGTTTATATCACTACGCGGGCGGCGGCAATCCAGAAGAAGAAGCGCAATTTTTCATCAATAACATCAAGAATTACGTTGGGCAAGGCATCCTTATCTTGGATTGGGAAGGGTACCAGA,P008LFEAUP20_S9_L001_R_001,urn:local:.:2r31k-ezqpwle
157	M00212:125:000000000-JJPTF:1:1110:5842:23218 1:N:0:AGGCAGAA+AGAGTAGA (reversed): AGAATGA-CCTTATATG-TGGTCG-ATGT---------A	0	0	0	M00212:125:000000000-JJPTF:1:2110:6785:11254 2:N:0:AGGCAGAA+GTAAGGAG: AGAATGACCTTA-TATGTGGTAGATGTA	0	0	1											M00212:125:000000000-JJPTF:1:1102:14325:2207 2:N:0:AGGCAGAA+AGAGTAGA,Mon Jun 27 16:18:52 EDT 2022,,,,GCTCGTATGAGCGTGTTTATATCATTGCGATATAATTCAAGTCTAATTAACTTAACGCTCACAGGAACGAAAAAATAGGCTTTAAACGATATAACTACATTTCAAAGAAAGGACAATATGCAAACACAAAACGGTGGCAGACCCACAATATTACCCAAAATGTATGAAGAACCGCTATTTAGTCAATTCATTGTTAAAATATAATCCGGATGGAATGATAAAGAAATCAACACCAACTTGCATTGACCTG,P008LFEAUP10_S3_L001_R_001,urn:local:.:20v2q-ez…	M00212:125:000000000-JJPTF:1:1102:11768:2205 2:N:0:AGGCAGAA+GTAAGGAG,Mon Jun 27 16:24:35 EDT 2022,,,,TCTGCTACCCTTCCCAATCCAAGATAAGGATGCCTTGCCCAACGCAATTCTTGATGTTATTGATGAAAAATTGCGCTTCTTCTTCTGGATTGCCACCGCCCGCGTAGTGATATAAACCCCGCAACTTGCCCAACTCACCAGCTAGGTCCCACTGCTGA,P008LFEAUP20_S9_L001_R_001,urn:local:.:2r31l-ezqpwle
158	M00212:125:000000000-JJPTF:1:2103:22835:17437 2:N:0:AGGCAGAA+AGAGTAGA (reversed): AGAATGA-CCTTATATG-TGGTCG-ATGT---------A	0	0	0	M00212:125:000000000-JJPTF:1:1101:29227:16293 2:N:0:AGGCAGAA+GTAAGGAG (reversed): AGAATGACCTTA-TATGTGGTAGATGTA	0	0	1											M00212:125:000000000-JJPTF:1:1102:12965:2209 1:N:0:AGGCAGAA+AGAGTAGA,Mon Jun 27 16:18:52 EDT 2022,,,,ACCTCTGACATTGCGAAAACTGTAATTAACGTAGGTTTGCTATACTTTGTAGGTCAATTTATTTATTTAATTGCAAGTATCAGCCC,P008LFEAUP10_S3_L001_R_001,urn:local:.:20v2r-ezqp64r	M00212:125:000000000-JJPTF:1:1102:12713:2208 1:N:0:AGGCAGAA+GTAAGGAG,Mon Jun 27 16:24:35 EDT 2022,,,,GCCAAAACAAGAACCAGGCTCAGTCGCTACTCCTTGGATGCCTTCAGCTGGCGAAGTAACGGTTGCAGACTATCCGAAGTATGTAGGTTTTAGTAATATCATTAAAC,P008LFEAUP20_S9_L001_R_001,urn:local:.:2r31m-ezqpwle
159	M00212:125:000000000-JJPTF:1:1101:5493:21270 1:N:0:AGGCAGAA+AGAGTAGA: AGAATGA-CCTTATATG-TGGTCG-ATGT---------A	0	0	0	M00212:125:000000000-JJPTF:1:2104:10737:16808 1:N:0:AGGCAGAA+GTAAGGAG: AGAATGACTTTA-TATGTGGTCGATGTA	0	1	0											M00212:125:000000000-JJPTF:1:1102:12965:2209 2:N:0:AGGCAGAA+AGAGTAGA,Mon Jun 27 16:18:52 EDT 2022,,,,GGGCTGATACTTGCAATTAAATAAATAAATTGACCTACAAAGTATAGCAAACCTACGTTAATTACAGTTTTCGCAATGTCAGAGGT,P008LFEAUP10_S3_L001_R_001,urn:local:.:20v2s-ezqp64r	M00212:125:000000000-JJPTF:1:1102:12713:2208 2:N:0:AGGCAGAA+GTAAGGAG,Mon Jun 27 16:24:35 EDT 2022,,,,GTTTAATGATATTACTAAAACCTACATACTTCGGATAGTCTGCAACCGTTACTTCGCCAGCTGAAGGCATCCAAGGAGTAGCGACTGAGCCTGGTTCTTGTTTTGGC,P008LFEAUP20_S9_L001_R_001,urn:local:.:2r31n-ezqpwle
160	M00212:125:000000000-JJPTF:1:2114:15721:26507 2:N:0:AGGCAGAA+AGAGTAGA (reversed): AGAATGA-CCTTATATG-TGGTCG-ATGT---------A	0	0	0	M00212:125:000000000-JJPTF:1:1104:4830:12051 1:N:0:AGGCAGAA+GTAAGGAG: AGAATGACCTTA-TATGTGGTAGATGTA	0	0	1											M00212:125:000000000-JJPTF:1:1102:11695:2211 1:N:0:AGGCAGAA+AGAGTAGA,Mon Jun 27 16:18:52 EDT 2022,,,,GAAGAAGAACAAACGGAGGATAAAAAAGAATGACCTTATATGTGGTCGATGTATATAGTGGATCTGATGACAGCATCATAAGAGACAGCCACGCTCAAGGTGTCATCGTCAAGGCAACGCAGGGAACAGGCTACGTCAATCCTAAATGTAATCATCAGTGGGACCTTGCTGGTGAGTTGGGCAAGTTGCGTGGTTTATATCACTA,P008LFEAUP10_S3_L001_R_001,urn:local:.:20v2t-ezqp64r	M00212:125:000000000-JJPTF:1:1102:12237:2211 1:N:0:AGGCAGAA+GTAAGGAG,Mon Jun 27 16:24:35 EDT 2022,,,,GATTAAGAAAAAGAAAGATACTGTAAAGGAAAATAAAACTTTAGAACTTTTGACTATTTTAGGCAATAATGAAATTGATATAACGCAGTTCATGGAAATGGAACTAGAACTTGTTTATAAAATAATCGAACTTATTGCAGAGAAAAAGAAAGAGGAAAAAGAAAAAGAGAAAAGGCGTAAAAGAAAGGGTATGTAATGGCAAGAAATGCAACATTTGAGGTCGAGATATACGGTAATACAACGAAATTCGA,P008LFEAUP20_S9_L001_R_001,urn:local:.:2r31o-e…
161	M00212:125:000000000-JJPTF:1:1114:2144:14798 1:N:0:AGGCAGAA+AGAGCAGA (reversed): AGAATGA-CCTTATATG-TGGTCG-ATGT---------A	0	0	0	M00212:125:000000000-JJPTF:1:1107:21228:13704 1:N:0:AGGCAGAA+GTAAGGAG (reversed): -----GACCTTA-TATGTAGTCGATGTA	0	0	0											M00212:125:000000000-JJPTF:1:1102:11695:2211 2:N:0:AGGCAGAA+AGAGTAGA,Mon Jun 27 16:18:52 EDT 2022,,,,TAGTGATATAAACCACGCAACTTGCCCAACTCACCAGCAAGGTCCCACTGATGATTACATTTAGGATTGACGTAGCCTGTTCCCTGCGTTGCCTTGACGATGACACCTTGAGCGTGGCTGTCTCTTATGATGCTGTCATCAGATCCACTATATACATCGACCACATATAAGGTCATTCTTTTTTATCCTCCGTTTGTTCTTCTTC,P008LFEAUP10_S3_L001_R_001,urn:local:.:20v2u-ezqp64r	M00212:125:000000000-JJPTF:1:1102:12237:2211 2:N:0:AGGCAGAA+GTAAGGAG,Mon Jun 27 16:24:35 EDT 2022,,,,ACATTGCGGTATTAACGCCTTTAAGTGAGTTCTCGAATTTCGTTGTATTACCGTATATCTCGACCTCAAATGTTGCATTTCTTGCCATTACATACCCTTTCTTTTACGCCTTTTCTCTTTTTCTTTTTCCTCTTTCTTTTTCTCTGCAATAAGTTCGATTATTTTATAAACAAGTTCTAGTTCCATTTCCATGAACTGCGTTATATCAATTTCATTATTGCCTAAAATAGTCAAAAGTTCTAAAGTTTTAT,P008LFEAUP20_S9_L001_R_001,urn:local:.:2r31p-e…
162	M00212:125:000000000-JJPTF:1:1107:27918:11333 2:N:0:AGGCAGAA+AGAGTAGA: AGAATGA-CCTTATATG-TGGTCG-ATGC---------A	0	0	0	M00212:125:000000000-JJPTF:1:1107:9349:6879 1:N:0:AGGCAGAA+GTAAGGAG: AGAATGACCTTA-TATGTGGTAGATGTA	0	0	1											M00212:125:000000000-JJPTF:1:1102:19917:2213 1:N:0:AGGCAGAA+AGAGTAGA,Mon Jun 27 16:18:52 EDT 2022,,,,AATTTACATAACATAGGATAACTCAAAGTGTAAAATGCAATATGTTAAAATATAAGTATATAATAGTTGACAAGTGAAAATGTCTATGTTATTA,P008LFEAUP10_S3_L001_R_001,urn:local:.:20v2v-ezqp64r	M00212:125:000000000-JJPTF:1:1102:19823:2213 1:N:0:AGGCAGAA+GTAAGGAG,Mon Jun 27 16:24:35 EDT 2022,,,,CTTTAAAATGGAACGAATTACTTCCAGAAGAACAAAGATATGAAGTTAAAAAACATACTGAAATCACGGAGGTTATAGCATAATGACAAACGAAGAATTATATGAAAGACTTACTAACGTACTAAAAGAAAAAGGCAGTAC,P008LFEAUP20_S9_L001_R_001,urn:local:.:2r31q-ezqpwle
163	M00212:125:000000000-JJPTF:1:1110:5042:7504 2:N:0:AGGCAGAA+AGAGTAGA: AGAATGA-CCTTATATG-TGGTCG-ATGT---------A	0	0	0	M00212:125:000000000-JJPTF:1:1107:9349:6879 2:N:0:AGGCAGAA+GTAAGGAG (reversed): AGAATGACCTTA-TATGTGGTAGATGTA	0	0	1											M00212:125:000000000-JJPTF:1:1102:19917:2213 2:N:0:AGGCAGAA+AGAGTAGA,Mon Jun 27 16:18:52 EDT 2022,,,,TAATAACATAGACATTTTCACTTGTCAACTATTATATACTTATATTTTAACATATTGCATTTTACACTTTGAGTTATCCTATGTTATGTAAATT,P008LFEAUP10_S3_L001_R_001,urn:local:.:20v2w-ezqp64r	M00212:125:000000000-JJPTF:1:1102:19823:2213 2:N:0:AGGCAGAA+GTAAGGAG,Mon Jun 27 16:24:35 EDT 2022,,,,GTACTGCCTTTTTCTTTTAGTACGTTAGTAATTCTTTCATATAATTCTTCGTTTGTCATTATGCTATAATCTCCGTGATTTCAGTATGTTTTTTAACTTCATATCTTTGTTCTTCTGGAAGTCATTCGTTCCATTTTAAAG,P008LFEAUP20_S9_L001_R_001,urn:local:.:2r31r-ezqpwle
164	M00212:125:000000000-JJPTF:1:1104:8287:6705 1:N:0:AGGCAGAA+AGAGTAGA: AGAATGA-CCTTATATG-TGGTCG-ATGT---------A	0	0	0	M00212:125:000000000-JJPTF:1:1104:4830:12051 2:N:0:AGGCAGAA+GTAAGGAG (reversed): AGAATGACCTTA-TATGTGGTAGATGTA	0	0	1											M00212:125:000000000-JJPTF:1:1102:18780:2224 1:N:0:AGGCAGAA+AGAGTAGA,Mon Jun 27 16:18:52 EDT 2022,,,,GATACAGAGCTTAAAAAAGAAGACGGAGAAATTACTGATGTAATGG,P008LFEAUP10_S3_L001_R_001,urn:local:.:20v2x-ezqp64r	M00212:125:000000000-JJPTF:1:1102:20327:2215 1:N:0:AGGCAGAA+GTAAGGAG,Mon Jun 27 16:24:35 EDT 2022,,,,ATTTTCTTGCGTTAATAAATCAAAAAAAGAACCTGATAGTGAACTAGTTGAAAAAGTAAAAAGGGAAACTCCTAAAGAAGTAACGAAAGAATCGGCACAGGCTTTCTTAGAC,P008LFEAUP20_S9_L001_R_001,urn:local:.:2r31s-ezqpwlf
165	M00212:125:000000000-JJPTF:1:2114:15845:11074 2:N:0:AGGCAGAA+AGAGTAGA: AGAATGA-CCTTATATG-TGGTCG-ATGT---------A	0	0	0	M00212:125:000000000-JJPTF:1:1114:12177:23239 1:N:0:AGGCAGAA+GTAAGGAG (reversed): AGAATGACCTTA-TATGTGGTAGATGTA	0	0	1											M00212:125:000000000-JJPTF:1:1102:18780:2224 2:N:0:AGGCAGAA+AGAGTAGA,Mon Jun 27 16:18:52 EDT 2022,,,,CCATTACATCAGTAATTTCTCCGTCTTCTTTTTTAAGCTCTGTATC,P008LFEAUP10_S3_L001_R_001,urn:local:.:20v2y-ezqp64r	M00212:125:000000000-JJPTF:1:1102:20327:2215 2:N:0:AGGCAGAA+GTAAGGAG,Mon Jun 27 16:24:35 EDT 2022,,,,GTCTAAGAAAGCCTGTGCCGATTCTTTCGTTACTTCTTTAGGAGTTTCCCTTTTTACTTTTTCAACTAGTTCACTATCAGGTTCTTTTTTTGATTTATTAACGCAAGAAAAT,P008LFEAUP20_S9_L001_R_001,urn:local:.:2r31t-ezqpwlf
166	M00212:125:000000000-JJPTF:1:1107:16622:8745 1:N:0:AGGCAGAA+AGAGTAGA: AGAATGA-CCTTATATG-TGGTCG-ATGT---------A	0	0	0	M00212:125:000000000-JJPTF:1:2104:10737:16808 2:N:0:AGGCAGAA+GTAAGGAG (reversed): AGAATGACTTTA-TATGTGGTCGATGTA	0	1	0											M00212:125:000000000-JJPTF:1:1102:16738:2224 1:N:0:AGGCAGAA+AGAGTAGA,Mon Jun 27 16:18:52 EDT 2022,,,,ATTGATAACAGGAGTTAAAGCCTCAAGTGTAGGAAGTAAGGC,P008LFEAUP10_S3_L001_R_001,urn:local:.:20v2z-ezqp64r	M00212:125:000000000-JJPTF:1:1102:19746:2219 1:N:0:AGGCAGAA+GTAAGGAG,Mon Jun 27 16:24:35 EDT 2022,,,,CATTAGGGATAAATACTTTTTCAACAGTAGGAAAAACAAAGTTATAGTTTACGTATTCGCCTGATTC,P008LFEAUP20_S9_L001_R_001,urn:local:.:2r31u-ezqpwlf
167	M00212:125:000000000-JJPTF:1:1103:11135:6048 1:N:0:AGGCAGAA+AGAGTAGA (reversed): AGAATGA-CCTTATATG-TGGTCG-ATGT---------A	0	0	0	M00212:125:000000000-JJPTF:1:1109:13582:15120 1:N:0:AGGCAGAA+GTAAGGAG: AGAATGACTTTA-TATGTGGTCGATGTA	0	1	0											M00212:125:000000000-JJPTF:1:1102:16738:2224 2:N:0:AGGCAGAA+AGAGTAGA,Mon Jun 27 16:18:52 EDT 2022,,,,GCCTTACTTCCTACACTTGAGGCTTTAACTCCTGTTATCAAT,P008LFEAUP10_S3_L001_R_001,urn:local:.:20v30-ezqp64t	M00212:125:000000000-JJPTF:1:1102:19746:2219 2:N:0:AGGCAGAA+GTAAGGAG,Mon Jun 27 16:24:35 EDT 2022,,,,GAATCAGGCGAATACGTAAACTATAACTTTGTTTTTCCTACTGTTGAAAAAGTATTTATCCCTAATG,P008LFEAUP20_S9_L001_R_001,urn:local:.:2r31v-ezqpwlf
168	M00212:125:000000000-JJPTF:1:2102:21842:20869 1:N:0:AGGCAGAA+AGAGTAGA: AGAATGA-CCTTATATG-TGGTCG-ATGT---------A	0	0	0	M00212:125:000000000-JJPTF:1:1109:13582:15120 2:N:0:AGGCAGAA+GTAAGGAG (reversed): AGAATGACTTTA-TATGTGGTCGATGTA	0	1	0											M00212:125:000000000-JJPTF:1:1102:13903:2225 1:N:0:AGGCAGAA+AGAGTAGA,Mon Jun 27 16:18:52 EDT 2022,,,,GTTAAAGACTTTATCTCTTGTTATTGTCGGCTTAATATTGTTGATGAAC,P008LFEAUP10_S3_L001_R_001,urn:local:.:20v31-ezqp64t	M00212:125:000000000-JJPTF:1:1102:16449:2226 1:N:0:AGGCAGAA+GTAAGGAG,Mon Jun 27 16:24:35 EDT 2022,,,,GTTCATATTGGATCACTGCTATTTGTTTTATTGCTGATTCTAATACTTCTACTTTTTTAATCAAAAATTCTTTAT,P008LFEAUP20_S9_L001_R_001,urn:local:.:2r31w-ezqpwlf
169	M00212:125:000000000-JJPTF:1:1110:5842:23218 2:N:0:AGGCAGAA+AGAGTAGA: AGAATGA-CCTTATATG-TGGTCG-ATGT---------A	0	0	0	M00212:125:000000000-JJPTF:1:2103:10763:15614 1:N:0:AGGCAGAA+GTAAGGAG: AGAATGACTTTA-TATGTGGTCGATGTA	0	1	0											M00212:125:000000000-JJPTF:1:1102:13903:2225 2:N:0:AGGCAGAA+AGAGTAGA,Mon Jun 27 16:18:52 EDT 2022,,,,GTTCATCAACAATATTAAGCCGACAATAACAAGAGATAAAGTCTTTAAC,P008LFEAUP10_S3_L001_R_001,urn:local:.:20v32-ezqp64t	M00212:125:000000000-JJPTF:1:1102:16449:2226 2:N:0:AGGCAGAA+GTAAGGAG,Mon Jun 27 16:24:35 EDT 2022,,,,ATAAAGAATTTTTGATTAAAAAAGTAGAAGTATTAGAATCAGCAATAAAACAAATAGCAGTGATCCAATATGAAC,P008LFEAUP20_S9_L001_R_001,urn:local:.:2r31x-ezqpwlf
170	M00212:125:000000000-JJPTF:1:1108:3151:9404 2:N:0:AGGCAGAA+AGAGTAGA: AGAATGA-CCTTATATG-TGGTCG-ATGT---------A	0	0	0	M00212:125:000000000-JJPTF:1:1103:6652:22750 1:N:0:AGGCAGAA+GTAAGGAG (reversed): AGAATGACCTTA-TATGTGGTAGATGTA	0	0	1											M00212:125:000000000-JJPTF:1:1102:19128:2227 1:N:0:AGGCAGAA+AGAGTAGA,Mon Jun 27 16:18:52 EDT 2022,,,,TGTATAAAATGCTTGTAAACAGCGTGGTTGTCAATGAAATAAGACTAAAAAACTTTGTGAACCTTGTGAAATTTAAAAAGGGCATGCTATAATATAATAGATAGGAGAATAAATGGAAGATAAAGAATTTTTGATTAAAAAAGTAGAAGTATTAGAATCAGCAATAAAACAAATAGCAGTGATCCAATA,P008LFEAUP10_S3_L001_R_001,urn:local:.:20v33-ezqp64t	M00212:125:000000000-JJPTF:1:1102:17773:2228 1:N:0:AGGCAGAA+GTAAGGAG,Mon Jun 27 16:24:35 EDT 2022,,,,GTATTTAACAAGGCTGTGTTGATTGACTCAACCAATTTGCGTGGAAGTTGGAAAGTTGTATCTGTGATAGTTACACCATTTTCAGCAAGTTTTGCGTTCCAAGAGTTTTTAATTTCTGATTTTCCAGAGTTCTTTTTTAATACATCAAAAAATTCTGTTACAGCGTTTTGTGATTCAATAAAGTTTGTCATTTTATCTTTTCCTTTTGGTTTTTCTTCCTGTGCGTTAAGTTCATTCTCAATTTTGATAAT,P008LFEAUP20_S9_L001_R_001,urn:local:.:2r31y-e…
171	M00212:125:000000000-JJPTF:1:1101:17368:17724 2:N:0:AGGCAGAA+AGAGTAGA (reversed): AGAATGA-CTTTATATG-TGGTCG-ATGT---------A	0	1	0	M00212:125:000000000-JJPTF:1:2101:17289:22124 2:N:0:AGGCAGAA+GTAAGGAG: AGAATGACCTTA-TATGTGGTAGATGTA	0	0	1											M00212:125:000000000-JJPTF:1:1102:19128:2227 2:N:0:AGGCAGAA+AGAGTAGA,Mon Jun 27 16:18:52 EDT 2022,,,,TATTGGATCACTGCTATTTGTTTTATTGCTGCTTCTAATACTTCTACTTTTTTAATCAAAAATTCTTTATCTTCCATTTATTATTCTATCTATTATATTATAGCATGCCCTTTTTAAATTTCACAAGGTTCACAAAGTTTTTTAGTCTTCTTTCATTGACAACTACGCTGTTTACAAGCATTTTATACA,P008LFEAUP10_S3_L001_R_001,urn:local:.:20v34-ezqp64t	M00212:125:000000000-JJPTF:1:1102:17773:2228 2:N:0:AGGCAGAA+GTAAGGAG,Mon Jun 27 16:24:35 EDT 2022,,,,GCCGTAACGCTTTGAAAGAAATTGAGGATATCAAAAAGAAATATGAATAATCCTGATTTAATCGAAAAACAGAACCGCTTGGCAGAACTTAAAGAAAATAACGTATCTTTAAAATCTCAAATTAGTGGCTTTGAAGTAAAAAATGCAATTGAAGACTTGCCAAAAGTACAAGAATTGGAAAAAACACTTTCAGAAAATTCAATTGAAATTATCAAAATTGAGAATGAACTTAACGCACAGGAAGAAAAAC,P008LFEAUP20_S9_L001_R_001,urn:local:.:2r31z-ez…
172	M00212:125:000000000-JJPTF:1:2102:21842:20869 2:N:0:AGGCAGAA+AGAGTAGA (reversed): AGAATGA-CCTTATATG-TGGTCG-ATGT---------A	0	0	0	M00212:125:000000000-JJPTF:1:1101:12319:28165 1:N:0:AGGCAGAA+GTAAGGAG (reversed): AGAATGACTTTA-TATGTGGTCGATGTA	0	1	0											M00212:125:000000000-JJPTF:1:1102:17399:2230 1:N:0:AGGCAGAA+AGAGTAGA,Mon Jun 27 16:18:52 EDT 2022,,,,GTATTAAAGTATCTAGTAAGAGCTGGCAAGAAAGAGGGCGAGAGCTACGACAAAGACCATAACAAGGCTCTAGACC,P008LFEAUP10_S3_L001_R_001,urn:local:.:20v35-ezqp64t	M00212:125:000000000-JJPTF:1:1102:20659:2231 1:N:0:AGGCAGAA+GTAAGGAG,Mon Jun 27 16:24:35 EDT 2022,,,,ATTTAAATAATACATTTATTCAAACCCTTTCGGCACTTCAATTTTTGGTGTTTCGTACTTACTTAGTTTATAGTCATCAAGTTCTTCGATTTTAGCTTTAAGGTCATGAGCGCTTGATTCTTCCTGTTGCAATCTCCGCCATTCAGTAGGGTTATAA,P008LFEAUP20_S9_L001_R_001,urn:local:.:2r320-ezqpwlf
173	M00212:125:000000000-JJPTF:1:2106:19735:3130 2:N:0:AGGCAGAA+AGAGTAGA (reversed): AGAATGA-CCTTATATG-TGGTAG-ATGT---------A	0	0	1	M00212:125:000000000-JJPTF:1:1102:8698:11001 2:N:0:AGGCAGAA+GTAAGGAG (reversed): AGAATGACCTTA-TATGTGGTAGATGTA	0	0	1											M00212:125:000000000-JJPTF:1:1102:17399:2230 2:N:0:AGGCAGAA+AGAGTAGA,Mon Jun 27 16:18:52 EDT 2022,,,,GGTCTAGAGCCTTGTTATGGTCTTTGTCGTAGCTCTCGCCCTCTTTCTTGCCAGCTCTTACTAGATACTTTAATAC,P008LFEAUP10_S3_L001_R_001,urn:local:.:20v36-ezqp64t	M00212:125:000000000-JJPTF:1:1102:20659:2231 2:N:0:AGGCAGAA+GTAAGGAG,Mon Jun 27 16:24:35 EDT 2022,,,,TTATAACCCTACTGAATGGCGGAGATTGCAACAGGAAGAATCAAGCGCTCATGACCTTAAAGCTAAAATCGAAGAACTTGATGACTATAAACTAAGTAAGTACGAAACACCAAAAATTGAAGTGCCGAAAGGGTTTGAATAAATGTATTATTTAAAT,P008LFEAUP20_S9_L001_R_001,urn:local:.:2r321-ezqpwlf
174	M00212:125:000000000-JJPTF:1:1114:4047:20350 1:N:0:AGGCAGAA+AGAGTAGA (reversed): AGAATGA-CCTTATATG-TGGTCG-ATGT---------A	0	0	0	M00212:125:000000000-JJPTF:1:2107:19523:8749 1:N:0:AGGCAGAA+GTAAGGAG (reversed): AGAATGACCTTA-TATGTGGTAGATGTA	0	0	1											M00212:125:000000000-JJPTF:1:1102:12151:2232 1:N:0:AGGCAGAA+AGAGTAGA,Mon Jun 27 16:18:52 EDT 2022,,,,GTTACATGGGGTTTATGTAATCAGGTATTCTCGACTTCATAGCTTACTCAGCTCGTTTTGATGTTTATCACATCGCTATACTTTCGTACCTCAACCGCCTATGGGTTATATATTCAATTACAT,P008LFEAUP10_S3_L001_R_001,urn:local:.:20v37-ezqp64t	M00212:125:000000000-JJPTF:1:1102:16593:2251 1:N:0:AGGCAGAA+GTAAGGAG,Mon Jun 27 16:24:35 EDT 2022,,,,AATTGGTTGAGTCAATCAACACAGCCTTGTTAAATACTAACCCAGTATTCAAAGT,P008LFEAUP20_S9_L001_R_001,urn:local:.:2r322-ezqpwlf
175	M00212:125:000000000-JJPTF:1:1114:2144:14798 2:N:0:AGGCAGAA+AGAGCAGA: AGAATGA-CCTTATATG-TGGTCG-ATGT---------A	0	0	0	M00212:125:000000000-JJPTF:1:2107:19523:8749 2:N:0:AGGCAGAA+GTAAGGAG: AGAATGACCTTA-TATGTGGTAGATGTA	0	0	1											M00212:125:000000000-JJPTF:1:1102:12151:2232 2:N:0:AGGCAGAA+AGAGTAGA,Mon Jun 27 16:18:52 EDT 2022,,,,ATGTAATTGAATATATAACCCATAGGCGGTTGAGGTTCGAAAGTTTAGAGCTGGTTTAAACCTCCAAACGAGCTTAGTAAGCCAACAAATTGAGAATAACGTATTTCATAAACCCCCTGTAACCTCCCTCTTTTAAACACTATAAGTTTTCGGCCTCCTACTCTTCCTAGAACTTGTGGTCATCATTTCGTTGAAACAAAAAAACGAACCTTCCTTGATCTATCTCTTATGACCCTCTACACCTTCAGCAA,P008LFEAUP10_S3_L001_R_001,urn:local:.:20v38-e…	M00212:125:000000000-JJPTF:1:1102:16593:2251 2:N:0:AGGCAGAA+GTAAGGAG,Mon Jun 27 16:24:35 EDT 2022,,,,ACTTTGAATACTGGGTTAGTATTTAACAAGGCTGTGTTGATTGACTCAACCAATT,P008LFEAUP20_S9_L001_R_001,urn:local:.:2r323-ezqpwlf
176	M00212:125:000000000-JJPTF:1:2110:7384:12794 1:N:0:AGGCAGAA+AGAGTAGA: AGAATGA-CCTTATATG-TGGTCG-ATGT---------A	0	0	0	M00212:125:000000000-JJPTF:1:2110:14148:21395 1:N:0:AGGCAGAA+GTAAGGAG (reversed): AGAATGACTTTA-TATGTGGTCGATGTA	0	1	0											M00212:125:000000000-JJPTF:1:1102:13058:2235 1:N:0:AGGCAGAA+AGAGTAGA,Mon Jun 27 16:18:52 EDT 2022,,,,ACGAACGACTTGCTAAACGTGCAGAGAAGGCCCAAAAATTGCTTGACACGGAGCTTCTGAAAGATAGCTACATCGAAACACTTGAAATGTTTAGTAAATTCAATTCAGCAAAATATAATATGTGGGACGAACCAGAAACTCCTGATAAAGTGATTGAG,P008LFEAUP10_S3_L001_R_001,urn:local:.:20v39-ezqp64t	M00212:125:000000000-JJPTF:1:1102:14053:2259 1:N:0:AGGCAGAA+GTAAGGAG,Mon Jun 27 16:24:35 EDT 2022,,,,GCCATGCAATACTCAATATTGCAATCATAGCCAGCCATGCAATAGCTATAACTGCGAAGCCAACACCTACAATAATTG,P008LFEAUP20_S9_L001_R_001,urn:local:.:2r324-ezqpwlf
177	M00212:125:000000000-JJPTF:1:2109:27395:22271 2:N:0:AGGCAGAA+AGAGTAGA (reversed): AGAATGT-CCGTATATG-TGGCCG-ATGT---------A	0	0	0	M00212:125:000000000-JJPTF:1:1103:20607:7543 2:N:0:AGGCAGAA+GTAAGGAG (reversed): AGAATGACCTTA-TATGTGGTAGATGTA	0	0	1											M00212:125:000000000-JJPTF:1:1102:13058:2235 2:N:0:AGGCAGAA+AGAGTAGA,Mon Jun 27 16:18:52 EDT 2022,,,,CTCAATCACTTTATCAGGAGTTTCTGGTTCGTCCCACATATTATATTTTGCTGAATTGAATTTACTAAACATTTCAAGTGTTTCGATGTAGCTATCTTTCAGAAGCTCCGTGTCAAGCAATTTTTGGGCCTTCTCTGCACGTTTAGCAAGTCGTTCGT,P008LFEAUP10_S3_L001_R_001,urn:local:.:20v3a-ezqp64t	M00212:125:000000000-JJPTF:1:1102:14053:2259 2:N:0:AGGCAGAA+GTAAGGAG,Mon Jun 27 16:24:35 EDT 2022,,,,CAATTATTGTAGGTGTTGGCTTCGCAGTTATAGCTATTGCATGGCTGGCTATGATTGCAATATTGAGTATTGCATGGC,P008LFEAUP20_S9_L001_R_001,urn:local:.:2r325-ezqpwlf
178	M00212:125:000000000-JJPTF:1:1114:2668:16828 1:N:0:AGGCAGAA+AGAGTAGA (reversed): AGAATGA-CCTTATATG-TGGTCG-ATGT---------A	0	0	0	M00212:125:000000000-JJPTF:1:2103:10763:15614 2:N:0:AGGCAGAA+GTAAGGAG (reversed): AGAATGACTTTA-TATGTGGTCGATGTA	0	1	0											M00212:125:000000000-JJPTF:1:1102:14002:2238 1:N:0:AGGCAGAA+AGAGTAGA,Mon Jun 27 16:18:52 EDT 2022,,,,ACTTGACACCGAAAGGACGCAAGAAGTTAGTGGAAAAGATGAAAATGAGGGAGCTGTACCAAACGAAGCAATTAATGGCAATGTTGGGGCGGATTGGTCTAGCGTAAGTCCAGAAATAGCTGCGAATTATATGGCAAGCAAGACAGGAGT,P008LFEAUP10_S3_L001_R_001,urn:local:.:20v3b-ezqp64t	M00212:125:000000000-JJPTF:1:1102:11349:2268 1:N:0:AGGCAGAA+GTAAGGAG,Mon Jun 27 16:24:35 EDT 2022,,,,CTTAGAATCTTTCAAAGTGTCAGGCACTACGATTGTTCCGTCATTATTACCCTTTGTAGCAGTAGTTACATTAGGAATAACAGGAGCTACAAGTGTAATTGCACCAGCTAGAACTGTATCAGGTTGCATAATGAACAGTCCGCTTTCCATTTTCTTGACGAAATCTTTTGCTTGTTCTCCCCAAAT,P008LFEAUP20_S9_L001_R_001,urn:local:.:2r326-ezqpwlf
179	M00212:125:000000000-JJPTF:1:2114:14937:23999 2:N:0:AGGCAGAA+AGAGTAGA: AGAATGA-CCTTATATG-TGGTCG-ATGT---------A	0	0	0	M00212:125:000000000-JJPTF:1:1106:19499:9641 2:N:0:AGGCAGAA+GTAAGGAG (reversed): AGAATGACCTTA-TATGTGGTAGATGTA	0	0	1											M00212:125:000000000-JJPTF:1:1102:14002:2238 2:N:0:AGGCAGAA+AGAGTAGA,Mon Jun 27 16:18:52 EDT 2022,,,,ACTCCTGTCTTGCTTGCCATATAATTCGCAGCTATTTCTGGACTTACGCTAGACCAATCCGCCCCAACATTGCCATTAATTGCTTCGTTTGGTACAGCTCCCTCATTTTCATCTTTTCCACTAACTTCTTGCGTCCTTTCGGCGTCAAGT,P008LFEAUP10_S3_L001_R_001,urn:local:.:20v3c-ezqp64t	M00212:125:000000000-JJPTF:1:1102:11349:2268 2:N:0:AGGCAGAA+GTAAGGAG,Mon Jun 27 16:24:35 EDT 2022,,,,ATTTGGGGAGAACAAGCAAAAGATTTCGTCAAGAAAATGGCAAGCGGACTGGTCATTATGCAACCTGATACAGGTCTAGCTGGTGCAATTCCACTTGTAGCTCCTGTTATTCCTAATGTAACTACTGCTACAAAGGGTAATAATGACGGAACAATCGTAGTGCCTGACACTTTGAAAGATTCTAAG,P008LFEAUP20_S9_L001_R_001,urn:local:.:2r327-ezqpwlg
180	M00212:125:000000000-JJPTF:1:1114:2668:16828 2:N:0:AGGCAGAA+AGAGTAGA: AGAATGA-CCTTATATG-TGGTCG-ATGT---------A	0	0	0	M00212:125:000000000-JJPTF:1:1108:15879:19864 1:N:0:AGGCAGAA+GTAAGGAG: AGAATGACTTTA-TATGTGGTCGATGTA	0	1	0											M00212:125:000000000-JJPTF:1:1102:13261:2247 1:N:0:AGGCAGAA+AGAGTAGA,Mon Jun 27 16:18:52 EDT 2022,,,,TTGGTTGAGTCAATCAACACAGCCTTGTTAAATACTAACCCAGTATTCAAAGTTTTCCACGTTACAAATGTCGGTGCTTTGCTCGTATCACGCTCATTTGATT,P008LFEAUP10_S3_L001_R_001,urn:local:.:20v3d-ezqp64t	M00212:125:000000000-JJPTF:1:1102:12197:2270 1:N:0:AGGCAGAA+GTAAGGAG,Mon Jun 27 16:24:35 EDT 2022,,,,GAACAATGAAATTCGGTGCGACATTTGGCACAGGAATGCTATTTCCTCTAACGTAAATTACACTATTAATAATTCTTGCCTGTAATATTCCAGTTGAACCTACTCCACTAGCCCTATTTAAATC,P008LFEAUP20_S9_L001_R_001,urn:local:.:2r328-ezqpwlg
181	M00212:125:000000000-JJPTF:1:1101:7748:14036 2:N:0:AGGCAGAA+AGAGTAGA (reversed): AGAATGA-CCTTATATG-TGGTAG-ATGT---------A	0	0	1	M00212:125:000000000-JJPTF:1:2114:10599:16080 1:N:0:AGGCAGAA+GTAAGGAG (reversed): AGAATGACCTTA-TATGTGGTAGATGTA	0	0	1											M00212:125:000000000-JJPTF:1:1102:13261:2247 2:N:0:AGGCAGAA+AGAGTAGA,Mon Jun 27 16:18:52 EDT 2022,,,,AATCAAATGAGCGTGATACGAGCAAAGCACCGACATTTGTAACGTGGAAAACTTTGAATACTGGGTTAGTATTTAACAAGGCTGTGTTGATTGACTCAACCAA,P008LFEAUP10_S3_L001_R_001,urn:local:.:20v3e-ezqp64t	M00212:125:000000000-JJPTF:1:1102:12197:2270 2:N:0:AGGCAGAA+GTAAGGAG,Mon Jun 27 16:24:35 EDT 2022,,,,GATTTAAATAGGGCTAGTGGAGTAGGTTCAACTGGAATATTACAGGCAAGAATTATTAATAGTGTAATTTACGTTAGAGGAAATAGCATTCCTGTGCCAAATGTCGCACCGAATTTCATTGTTC,P008LFEAUP20_S9_L001_R_001,urn:local:.:2r329-ezqpwlg
182	M00212:125:000000000-JJPTF:1:1107:27216:10825 2:N:0:AGGCAGAA+AGAGTAGA (reversed): AAAATGA-CCTTATATG-TGGTAG-ATGT---------A	0	0	1	M00212:125:000000000-JJPTF:1:2114:10599:16080 2:N:0:AGGCAGAA+GTAAGGAG: AGAATGACCTTA-TATGTGGTAGATGTA	0	0	1											M00212:125:000000000-JJPTF:1:1102:16974:2250 1:N:0:AGGCAGAA+AGAGTAGA,Mon Jun 27 16:18:52 EDT 2022,,,,GAAGCAAAGCCACCAATTGCACTAAACACTCCACTAACGACACTACGAACCGAATTGAATATGCCACTAAAGAAACCAGCTACTGCACTCCATATTGACTGAACTACTCCCCAAGC,P008LFEAUP10_S3_L001_R_001,urn:local:.:20v3f-ezqp64t	M00212:125:000000000-JJPTF:1:1102:18770:2273 1:N:0:AGGCAGAA+GTAAGGAG,Mon Jun 27 16:24:35 EDT 2022,,,,CTTATTGGCGATGTCCCTAAGTGGTCAGGAGTTATTGAGGAGTACGAACTTGCACAAGGCGACCCAGCGTTACAGAATAAGTTCTTAGCGTTTAATAT,P008LFEAUP20_S9_L001_R_001,urn:local:.:2r32a-ezqpwlg
183	M00212:125:000000000-JJPTF:1:1110:19927:24011 2:N:0:AGGCAGAA+AGAGTAGA: AGAATGA-CCTTATATG-TGGTAG-ATGT---------A	0	0	1	M00212:125:000000000-JJPTF:1:2111:9766:14138 1:N:0:AGGCAGAA+GTAAGGAG (reversed): AGAATGACCTTA-TATGTGGTAGATGTA	0	0	1											M00212:125:000000000-JJPTF:1:1102:16974:2250 2:N:0:AGGCAGAA+AGAGTAGA,Mon Jun 27 16:18:52 EDT 2022,,,,GCTTGGGGAGTAGTTCAGTCAATATGGAGTGCAGTAGCTGGTTTCTTTAGTGGCATATTCAATTCGGTTCGTAGTGTCGTTAGTGGAGTGTTTAGTGCAATTGGTGGCTTTGCTTC,P008LFEAUP10_S3_L001_R_001,urn:local:.:20v3g-ezqp64t	M00212:125:000000000-JJPTF:1:1102:18770:2273 2:N:0:AGGCAGAA+GTAAGGAG,Mon Jun 27 16:24:35 EDT 2022,,,,ATATTAAACGCTAAGAACTTATTCTGTAACGCTGGGTCGCCTTGTGCAAGCTCGTACTCCTCAATAACTCCTGACCACTTAGGGACATCGCCAATAAG,P008LFEAUP20_S9_L001_R_001,urn:local:.:2r32b-ezqpwlg
184	M00212:125:000000000-JJPTF:1:1105:24809:10955 1:N:0:AGGCAGAA+AGAGTAGA: AGAATGA-CCTTATATG-TGGTCG-ATGT---------A	0	0	0	M00212:125:000000000-JJPTF:1:1103:12997:9070 1:N:0:AGGCAGAA+GTAAGGAG (reversed): AGAATGACTTTA-TATGTGGTCGATGTA	0	1	0											M00212:125:000000000-JJPTF:1:1102:18722:2250 1:N:0:AGGCAGAA+AGAGTAGA,Mon Jun 27 16:18:52 EDT 2022,,,,GTCAGCAATTTTTTTCGTGATATCAGCGAACTTATTAGCAAGTGAAGATATTGTGTTTGCTACATTTTCAACAGAAGTCGAATTTTTTGAAGTAGATTCATCAACTCC,P008LFEAUP10_S3_L001_R_001,urn:local:.:20v3h-ezqp64t	M00212:125:000000000-JJPTF:1:1102:10844:2276 1:N:0:AGGCAGAA+GTAAGGAG,Mon Jun 27 16:24:35 EDT 2022,,,,GAACTAGTTGAAAAAGTAAAAAGGGAAACTCCTAAAGAAGTAACGAAAGAATCGGCACAGGCTTTCTTAGACTTAGCTAAAGAGCAAGGAAAGGTAACAGAAAATGAGTGAAAAATATTACGTAGTTAAACTTAGCAAAGAAGTAAAAATTGATTTTGGAGGGCTAGATTATATAATAGCTTTTGGTTATGAAAAAATAGAAGAAGATATG,P008LFEAUP20_S9_L001_R_001,urn:local:.:2r32c-ezqpwlg
185	M00212:125:000000000-JJPTF:1:1105:24809:10955 2:N:0:AGGCAGAA+AGAGTAGA (reversed): AGAATGA-CCTTATATG-TGGTCG-ATGT---------A	0	0	0	M00212:125:000000000-JJPTF:1:2114:2970:13712 1:N:0:AGGCAGAA+GTAAGGAG: AGAATGACTTTA-TATGTGGTCGATGTA	0	1	0											M00212:125:000000000-JJPTF:1:1102:18722:2250 2:N:0:AGGCAGAA+AGAGTAGA,Mon Jun 27 16:18:52 EDT 2022,,,,GGAGTTGATGAATCTACTTCAAAAAATTCGACTTCTGTTGAAAATGTAGCAAACACAATATCTTCACTTGCTAATAAGTTCGCTGATATCACGAAAAAAATTGCTGAC,P008LFEAUP10_S3_L001_R_001,urn:local:.:20v3i-ezqp64t	M00212:125:000000000-JJPTF:1:1102:10844:2276 2:N:0:AGGCAGAA+GTAAGGAG,Mon Jun 27 16:24:35 EDT 2022,,,,CATATCTTCTTCTATTTTTTCATAACCAAAAGCTATTATATAATCTAGCCCTCCAAAATCAATTTTTACTTCTTTGCTAAGTTTAACTACGTAATATTTTTCACTCATTTTCTGTTACCTTTCCTTGCTCTTTAGCTAAGTCTAAGAAAGCCTGTGCCGATTCTTTCGTTACTTCTTTAGGAGTTTCCCTTTTTACTTTTTCAACTAGTTC,P008LFEAUP20_S9_L001_R_001,urn:local:.:2r32d-ezqpwlg
186	M00212:125:000000000-JJPTF:1:1101:5493:21270 2:N:0:AGGCAGAA+AGAGTAGA (reversed): AGAATGA-CCTTATATG-TGGTCG-ATGT---------A	0	0	0	M00212:125:000000000-JJPTF:1:1103:6652:22750 2:N:0:AGGCAGAA+GTAAGGAG: AGAATGACCTTA-TATGTGGTAGATGTA	0	0	1											M00212:125:000000000-JJPTF:1:1102:12839:2252 1:N:0:AGGCAGAA+AGAGTAGA,Mon Jun 27 16:18:52 EDT 2022,,,,GATTATAACTCACGTGAGATTTTCTTTGGTAATGAAGCTCTAATCGTAGCTGATATGGCTAAGGGAAGTAGCGGAAAACCAGAGTTCACCAACCACAAAATCGTAACTGGTTTAGTATCAGTTGGTTCAATGGAAGACCAAGCGGAAACGAACAGTTATCCTGCTGATGATGTACCAGACCATGGAGTTAAAAAAGGTGCTACCTTACTTCAAGGAGAAATGGTATTTATTCAAACAGACCAAGCACTTAA,P008LFEAUP10_S3_L001_R_001,urn:local:.:20v3j-e…	M00212:125:000000000-JJPTF:1:1102:11658:2280 1:N:0:AGGCAGAA+GTAAGGAG,Mon Jun 27 16:24:35 EDT 2022,,,,GACAGGAATGGACTATGGAACAATCAGGCGCAAAGACTGGACAAGTCCGTTAAATACAGCTCTTAATGTACAATATACTAATAC,P008LFEAUP20_S9_L001_R_001,urn:local:.:2r32e-ezqpwlg
187	M00212:125:000000000-JJPTF:1:2104:27109:15542 2:N:0:AGGCAGAA+AGAGTAGA: AGAATGA-CCTTATATG-TGGTCG-ATGT---------A	0	0	0	M00212:125:000000000-JJPTF:1:1111:21113:26243 1:N:0:AGGCAGAA+GTAAGGAG: AGAATGACCTTA-TATGTGGTAGATGTA	0	0	1											M00212:125:000000000-JJPTF:1:1102:12839:2252 2:N:0:AGGCAGAA+AGAGTAGA,Mon Jun 27 16:18:52 EDT 2022,,,,GACCAAGAATGTCTTCTTTAAGTGCTTGGTCTGTTTGAATAAATACCATTTCTCCTTGAAGTAAGGTAGCACCTTTTTTAACTCCATGGTCTGGTACATCATCAGCAGGATAACTGTTCGTTTCCGCTTGGTCTTCCATTGAACCAACTGATACTAAACCAGTTACGATTTTGTGGTTGGTGAACTCTGGTTTTCCGCTACTTCCCTTAGCCATATCAGCTACGATTAGAGCTTCATTACCAAAGAAAAT,P008LFEAUP10_S3_L001_R_001,urn:local:.:20v3k-ez…	M00212:125:000000000-JJPTF:1:1102:11658:2280 2:N:0:AGGCAGAA+GTAAGGAG,Mon Jun 27 16:24:35 EDT 2022,,,,GTATTAGTATATTGTACATTAAGAGCTGTATTTAACGGACTTGTCCAGTCTTTGCGCCTGATTGTTCCATAGTCCATTCCTGTC,P008LFEAUP20_S9_L001_R_001,urn:local:.:2r32f-ezqpwlg
188	M00212:125:000000000-JJPTF:1:1110:12166:9385 2:N:0:AGGCAGAA+AGAGTAGA (reversed): AGAATGA-CCTTATATG-TGGTCG-ATGT---------A	0	0	0	M00212:125:000000000-JJPTF:1:2111:9766:14138 2:N:0:AGGCAGAA+GTAAGGAG: AGAATGACCTTA-TATGTGGTAGATGTA	0	0	1											M00212:125:000000000-JJPTF:1:1102:14795:2254 1:N:0:AGGCAGAA+AGAGTAGA,Mon Jun 27 16:18:52 EDT 2022,,,,CCAGTAAACTGCCATCCGGTTAAAGTACCGAATGCACCTGGGTTCACAGACATGTTTGGTAAGGTCCAAGAGTTCCAATTCATGCTGTAGTATTTAGCGACCCAGGCTCCGCAGTAAGGAGCGCAAGATGCCACCTGCCAGACTGCAGATTCCTGGACGTATACCAACGGCCATACTCCGGTAAGTCGGTTCACTTCTTTGCAAAATCTAAGACTCCAATTCACGTCTCCCCACGCAGAGTTCTGGTACC,P008LFEAUP10_S3_L001_R_001,urn:local:.:20v3l-ez…	M00212:125:000000000-JJPTF:1:1102:11263:2281 1:N:0:AGGCAGAA+GTAAGGAG,Mon Jun 27 16:24:35 EDT 2022,,,,GATAATGCAAAGCGTGCATGGGCAGGTATCTAACTTAAGTCCACAAGATTATTTAGACAAAGCAGTAAGTATATATCAAGGTTCAGGCGGTACAGCTT,P008LFEAUP20_S9_L001_R_001,urn:local:.:2r32g-ezqpwlg
189	M00212:125:000000000-JJPTF:1:2109:20303:26108 2:N:0:AGGCAGAA+AGAGTAGA: AGAATGA-CCTTATATG-TGGTCG-ATGT---------A	0	0	0	M00212:125:000000000-JJPTF:1:1107:21228:13704 2:N:0:AGGCAGAA+GTAAGGAG: -----GACCTTA-TATGTAGTCGATGTA	0	0	0											M00212:125:000000000-JJPTF:1:1102:14795:2254 2:N:0:AGGCAGAA+AGAGTAGA,Mon Jun 27 16:18:52 EDT 2022,,,,AGGCATCCTTATCTTGGATTGGGAAGGGTACCAGAACTCTGCGTGGGGAGACGTGAATTGGAGTCTTAGATTTTGCAAAGAAGTGAACCGACTTACCGGAGTATGGCCGTTGGTATACGTCCAGGAATCTGCAGTCTGGCAGGTGGCATCTTGCGCTCCTTACTGCGGAGCCTGGGTCGCTAAATACTACAGCATGAATTGGAACTCTTGGACCTTACCAAACATGTCTGTGAACCCAGGTGCATTCGGTA,P008LFEAUP10_S3_L001_R_001,urn:local:.:20v3m-e…	M00212:125:000000000-JJPTF:1:1102:11263:2281 2:N:0:AGGCAGAA+GTAAGGAG,Mon Jun 27 16:24:35 EDT 2022,,,,AAGCTGTACCGCCTGAACCTTGATATATACTTACTGCTTTGTCTAAATAATCTTGTGGACTTAAGTTAGATACCTGCCCATGCACGCTTTGCATTATC,P008LFEAUP20_S9_L001_R_001,urn:local:.:2r32h-ezqpwlg
190	M00212:125:000000000-JJPTF:1:1108:14660:5729 1:N:0:AGGCAGAA+AGAGTAGA (reversed): AGAATGA-CCTTATATG-TGGTCG-ATGT---------A	0	0	0	M00212:125:000000000-JJPTF:1:2113:21199:26432 1:N:0:AGGCAGAA+GTAAGGAG (reversed): AGAATGACTTTA-TATGTGGTAGATGTA	0	1	1											M00212:125:000000000-JJPTF:1:1102:12935:2256 1:N:0:AGGCAGAA+AGAGTAGA,Mon Jun 27 16:18:52 EDT 2022,,,,CTTCTTGTTATGGCAAGACTTACAAAGGAGTTGTAGGATATCAGGGCTCAGCGCAATACTCCAATCATCAAGGTTTTCCCAAGTTAGTTCTACAATATGGTCAACTTCGTACTTTTTAGCACCGAATGCACCACATCTTACGCAAGTCATCTTATCACGTTGCCTTACATAATCA,P008LFEAUP10_S3_L001_R_001,urn:local:.:20v3n-ezqp64u	M00212:125:000000000-JJPTF:1:1102:17108:2286 1:N:0:AGGCAGAA+GTAAGGAG,Mon Jun 27 16:24:35 EDT 2022,,,,TATCAGACCAGCCAACTTTTTGACCTTTTCGCTTACCGCTTTGATAAACTCGCCTGTTATCTTCTGGAAAGCCATTTCTCTCGAAGTACATTCTAGCATATTCAAAGTAATTTAAACTGTTGATATAC,P008LFEAUP20_S9_L001_R_001,urn:local:.:2r32i-ezqpwlg
191	M00212:125:000000000-JJPTF:1:1102:11695:2211 2:N:0:AGGCAGAA+AGAGTAGA (reversed): AGAATGA-CCTTATATG-TGGTCG-ATGT---------A	0	0	0	M00212:125:000000000-JJPTF:1:1112:23703:10950 2:N:0:AGGCAGAA+GTAAGGAG (reversed): AGAATGACTTTA-TATGTGGTCGATGTA	0	1	0											M00212:125:000000000-JJPTF:1:1102:12935:2256 2:N:0:AGGCAGAA+AGAGTAGA,Mon Jun 27 16:18:52 EDT 2022,,,,TGATTATGTAAGGCAACGTGATAAGATGACTTGCGTAAGATGTGGTGCATTCGGTGCTAAAAAGTACGAAGTTGACCATATTGTAGAACTAACTTGGGAAAACCTTGATGATTGGAGTATTGCGCTGAACCCTGATAACCTACAACTCCTTTGTAAGTCTTGCCATAACAAGATG,P008LFEAUP10_S3_L001_R_001,urn:local:.:20v3o-ezqp64u	M00212:125:000000000-JJPTF:1:1102:17108:2286 2:N:0:AGGCAGAA+GTAAGGAG,Mon Jun 27 16:24:35 EDT 2022,,,,GTATATCAACAGTTTAAATTACTTTGAATATGCTAGAATGTACTTCGAGAGAAATGGCTTTCCAGAAGATAACAGGCGAGTTTATCAAAGCGGTAAGCGAAAAGGTCAAAAAGTTGGCTGGTCTGATA,P008LFEAUP20_S9_L001_R_001,urn:local:.:2r32j-ezqpwlg
192	M00212:125:000000000-JJPTF:1:1107:16622:8745 2:N:0:AGGCAGAA+AGAGTAGA (reversed): AGAATGA-CCTTATATG-TGGTCG-ATGT---------A	0	0	0	M00212:125:000000000-JJPTF:1:2113:21199:26432 2:N:0:AGGCAGAA+GTAAGGAG: AGAATGACTTTA-TATGTGGTAGATGTA	0	1	1											M00212:125:000000000-JJPTF:1:1102:19863:2258 1:N:0:AGGCAGAA+AGAGTAGA,Mon Jun 27 16:18:52 EDT 2022,,,,CAATTAGATACTTAGAACTTACTGGTTCAGACTTTATTACAGATTTGAAAGACTTTGCAGACCTACAAAATTCTTTTGTCGCTGGATATATTCCTGATGACTTTACAGAGCAAATGGAGAGCTTTACAGACAAGTTATTGATACTTTGGGTAGAT,P008LFEAUP10_S3_L001_R_001,urn:local:.:20v3p-ezqp64u	M00212:125:000000000-JJPTF:1:1102:19517:2289 1:N:0:AGGCAGAA+GTAAGGAG,Mon Jun 27 16:24:35 EDT 2022,,,,GTATATTCATTTCCAATATCGTCTAAAAATCTAACTCCAGTGGGTGTCTTAGGAAGTTGAGGATATAATATCCCCATAAAAC,P008LFEAUP20_S9_L001_R_001,urn:local:.:2r32k-ezqpwlg
193	M00212:125:000000000-JJPTF:1:1111:14634:2063 1:N:0:AGGCAGAA+AGAGTAGA (reversed): AGAATGA-CCTTATATG-TGGTCG-ATGT---------A	0	0	0	M00212:125:000000000-JJPTF:1:1108:15879:19864 2:N:0:AGGCAGAA+GTAAGGAG (reversed): AGAATGACTTTA-TATGTGGTCGATGTA	0	1	0											M00212:125:000000000-JJPTF:1:1102:19863:2258 2:N:0:AGGCAGAA+AGAGTAGA,Mon Jun 27 16:18:52 EDT 2022,,,,ATCTACCCAAAGTATCAATAACTTGTCTGTAAAGCTCTCCATTTGCTCTGTAAAGTCATCAGGAATATATCCAGCGACAAAAGAATTTTGTAGGTCTGCAAAGTCTTTCAAATCTGCAATAAAGTCTGAACCAGTAAGTTCTAAGTATCTAATTG,P008LFEAUP10_S3_L001_R_001,urn:local:.:20v3q-ezqp64u	M00212:125:000000000-JJPTF:1:1102:19517:2289 2:N:0:AGGCAGAA+GTAAGGAG,Mon Jun 27 16:24:35 EDT 2022,,,,GTTTTATGGGGATATTATATCCTCAACTTCCTAAGACACCCACTGGAGTTAGATTTTTAGACGATATTGGAAATGAATATAC,P008LFEAUP20_S9_L001_R_001,urn:local:.:2r32l-ezqpwlg
194	M00212:125:000000000-JJPTF:1:1112:9165:24642 2:N:0:AGGCAGAA+AGAGTAGA (reversed): AGAATGA-CATTATATG-TGGTCG-ATGT---------A	1	0	0	M00212:125:000000000-JJPTF:1:1106:14658:9378 1:N:0:AGGCAGAA+GTAAGGAG (reversed): AGAATGACCTTA-TATGTGGTAGATGTA	0	0	1											M00212:125:000000000-JJPTF:1:1102:14761:2263 1:N:0:AGGCAGAA+AGAGTAGA,Mon Jun 27 16:18:52 EDT 2022,,,,TTATAATGCTCAATGACTTCTGTTATACCGTCAGCAATTATCTTTGCACGTTCCAAAGGGTCTTTACTTTTACCACCAGCTATTGAAC,P008LFEAUP10_S3_L001_R_001,urn:local:.:20v3r-ezqp64u	M00212:125:000000000-JJPTF:1:1102:16712:2296 1:N:0:AGGCAGAA+GTAAGGAG,Mon Jun 27 16:24:35 EDT 2022,,,,AGTATATTGTACATTAAGAGCTGTATTTAACGGACTTGTCCAGTCTTTGCGCCTGATTGTTCCATAGTCCATTCCTGTCAACATCATGTATAGCTTTCCGTCATTATTAGAACCGACTGGAAAC,P008LFEAUP20_S9_L001_R_001,urn:local:.:2r32m-ezqpwlg
195	M00212:125:000000000-JJPTF:1:2107:24636:13452 1:N:0:AGGCAGAA+AGAGTAGA (reversed): AGAATGA-CCTTATATG-TGGTAG-ATGT---------A	0	0	1	M00212:125:000000000-JJPTF:1:1105:27373:16832 1:N:0:AGGCAGAA+GTAAGGAG (reversed): AGAATGACTTTA-TATGTGGTCGATGTA	0	1	0											M00212:125:000000000-JJPTF:1:1102:14761:2263 2:N:0:AGGCAGAA+AGAGTAGA,Mon Jun 27 16:18:52 EDT 2022,,,,GTTCAATAGCTGGTGGTAAAAGTAAAGACCCTTTGGAACGTGCAAAGATAATTGCTGACGGTATAACAGAAGTCATTGAGCATTATAA,P008LFEAUP10_S3_L001_R_001,urn:local:.:20v3s-ezqp64u	M00212:125:000000000-JJPTF:1:1102:16712:2296 2:N:0:AGGCAGAA+GTAAGGAG,Mon Jun 27 16:24:35 EDT 2022,,,,GTTTCCAGTCGGTTCTAATAATGACGGAAAGCTATACATGATGTTGACAGGAATGGACTATGGAACAATCAGGCGCAAAGACTGGACAAGTCCGTTAAATACAGCTCTTAATGTACAATATACT,P008LFEAUP20_S9_L001_R_001,urn:local:.:2r32n-ezqpwlg
196	M00212:125:000000000-JJPTF:1:2112:17133:20565 1:N:0:AGGCAGAA+AGAGTAGA (reversed): AGAATGA-CCTTATATG-TAGTCG-ATGT---------A	0	0	0	M00212:125:000000000-JJPTF:1:2114:2970:13712 2:N:0:AGGCAGAA+GTAAGGAG (reversed): AGAATGACTTTA-TATGTGGTCGATGTA	0	1	0											M00212:125:000000000-JJPTF:1:1102:17240:2266 1:N:0:TGGCAGAA+AGAGTAGA,Mon Jun 27 16:18:52 EDT 2022,,,,ATATAAAAAGGACTGGTAAGCCTTACTAATTCTTCGGGCTTATATTCTTTTTTATCATTAGCAAACAGTAAGTCTAATAGTTCGCCCGTTTCACTATCAAAT,P008LFEAUP10_S3_L001_R_001,urn:local:.:20v3t-ezqp64u	M00212:125:000000000-JJPTF:1:1102:15774:2298 1:N:0:AGGCAGAA+GTAAGGAG,Mon Jun 27 16:24:35 EDT 2022,,,,GCTGTAATGAGGGGTTCATTTGCATAACAGTATCTTTCAAAGAAGCGCTAAGAGCCGTGTTGTTA,P008LFEAUP20_S9_L001_R_001,urn:local:.:2r32o-ezqpwlg
197	M00212:125:000000000-JJPTF:1:2112:17133:20565 2:N:0:AGGCAGAA+AGAGTAGA: AGAATGA-CCTTATATG-TAGTCG-ATGT---------A	0	0	0	M00212:125:000000000-JJPTF:1:1102:18421:10875 1:N:0:AGGCAGAA+GTAAGGAG (reversed): AGAATGACCTTA-TATGTGGTAGATGTA	0	0	1											M00212:125:000000000-JJPTF:1:1102:17240:2266 2:N:0:TGGCAGAA+AGAGTAGA,Mon Jun 27 16:18:52 EDT 2022,,,,ATTTGATAGTGAAACGCGTGAACTATTAGACTCACTGTTTGCTAATGATAAAAAAGAATATAAGCCCGAAGAATTCGTAAGGCTTACCAGTCCTTTTTATAT,P008LFEAUP10_S3_L001_R_001,urn:local:.:20v3u-ezqp64u	M00212:125:000000000-JJPTF:1:1102:15774:2298 2:N:0:AGGCAGAA+GTAAGGAG,Mon Jun 27 16:24:35 EDT 2022,,,,TAACAACACGGCTCTTAGCGCTTCTTTGAAAGATACTGTTATGCAAATGAACCCCTCATTACAGC,P008LFEAUP20_S9_L001_R_001,urn:local:.:2r32p-ezqpwlg
198	M00212:125:000000000-JJPTF:1:1114:6894:13211 1:N:0:AGGCAGAA+AGAGTAGA: AGAATGA-CCTTATATG-TGGTAG-ATGT---------A	0	0	1	M00212:125:000000000-JJPTF:1:1108:22856:6176 1:N:0:AGGCAGAA+GTAAGGAG (reversed): AGAATGACCTTA-TATGTGGTAGATGTA	0	0	1											M00212:125:000000000-JJPTF:1:1102:13935:2267 1:N:0:AGGCAGAA+AGAGTAGA,Mon Jun 27 16:18:52 EDT 2022,,,,ACCCAAAGTATCAATAACTTGTCTGTAAAGCTCTCCATTTGCTCTGTAAAGTCATCAGGAATATAT,P008LFEAUP10_S3_L001_R_001,urn:local:.:20v3v-ezqp64u	M00212:125:000000000-JJPTF:1:1102:16426:2301 1:N:0:AGGCAGAA+GTAAGGAG,Mon Jun 27 16:24:35 EDT 2022,,,,ATTCTTGCCTGACTTCATTCAATTAGGCGACACCATAACGGTAAGCGGTCGTGTACAAGCTAAGGAATCAGGCGAATACGTAAACTATAACTTTGTTTTTCCTACTGTTGAAAAAGTATTTATCCCTAATG,P008LFEAUP20_S9_L001_R_001,urn:local:.:2r32q-ezqpwlg
199	M00212:125:000000000-JJPTF:1:1103:16790:15768 2:N:0:AGGCAGAA+AGAGTAGA (reversed): AGAATGA-CCTTATATG-TGGTCG-ATGT---------A	0	0	0	M00212:125:000000000-JJPTF:1:1112:19476:24441 1:N:0:AGGCAGAA+GTAAAGAG (reversed): AGAATGACCTTA-TATGTGGTAGATGTA	0	0	1											M00212:125:000000000-JJPTF:1:1102:13935:2267 2:N:0:AGGCAGAA+AGAGTAGA,Mon Jun 27 16:18:52 EDT 2022,,,,ATATATTCCTGATGACTTTACAGAGCAAATGGAGAGCTTTACAGACAAGTTATTGATACTTTGGGT,P008LFEAUP10_S3_L001_R_001,urn:local:.:20v3w-ezqp64u	M00212:125:000000000-JJPTF:1:1102:16426:2301 2:N:0:AGGCAGAA+GTAAGGAG,Mon Jun 27 16:24:35 EDT 2022,,,,CATTAGGGATAAATACTTTTTCAACAGTAGGAAAAACAAAGTTATAGTTTACGTATTCGCCTGATTCCTTAGCTTGTACACGACCGCTTACCGTTATGGTGTCGCCTAATTGAATGAAGTCAGGCAAGAAT,P008LFEAUP20_S9_L001_R_001,urn:local:.:2r32r-ezqpwlg
200	M00212:125:000000000-JJPTF:1:1105:23220:20397 2:N:0:AGGCAGAA+AGAGTAGA: AGAATGA-CCTTATATG-TGGTCG-ATGT---------A	0	0	0	M00212:125:000000000-JJPTF:1:2113:13402:18042 1:N:0:AGGCAGAA+GTAAGGAG (reversed): AGAATGACCTTA-TATGTGGTAGATGTA	0	0	1											M00212:125:000000000-JJPTF:1:1102:17514:2271 1:N:0:AGGCAGAA+AGAGTAGA,Mon Jun 27 16:18:52 EDT 2022,,,,CTCTAATATCTTCTTTCTGTTGCTTTTCCTCTTTATCAGACCAGCCAACTTTTTGACCTTTTCGCTTACCGCTTTGATAAACTCGCCTGTTATCTTCTGGAAAGCCATTTCTCTCGAAGTACATTCTAGCATATTCAAAGTAATTTAAAC,P008LFEAUP10_S3_L001_R_001,urn:local:.:20v3x-ezqp64u	M00212:125:000000000-JJPTF:1:1102:19467:2302 1:N:0:AGGCAGAA+GTAAGGAG,Mon Jun 27 16:24:35 EDT 2022,,,,GAGATCCAGCCAGCACTAAATAGAGCTGAAGAACTTGGATATCCTAACATGGAACTACTTAAAGCAAAGACAAAAAAAGAAATCTTTGATATCATGACAATTTGGAAAGCAACAGAGGGAAAATAAAAAATGGCAATCATTACAGTTACAGCACAAGCGAACGAAAAAAATACACGAACAGCAAGCACAGCAAAAGGCGACAAGAAAATTATTTCAGTTCCATTGTTTGAAAAAGAAAAGGGATC,P008LFEAUP20_S9_L001_R_001,urn:local:.:2r32s-ezqpwlh
201	M00212:125:000000000-JJPTF:1:1109:18637:12792 2:N:0:AGGCAGAA+AGAGTAGA (reversed): AGAATGA-CCTTATATG-TGGTCG-ATGT---------A	0	0	0	M00212:125:000000000-JJPTF:1:2102:12328:9767 1:N:0:AGGCAGAA+GTAAGGAG: AGAATGACTTTA-TATGTGGTCGATGTA	0	1	0											M00212:125:000000000-JJPTF:1:1102:17514:2271 2:N:0:AGGCAGAA+AGAGTAGA,Mon Jun 27 16:18:52 EDT 2022,,,,GTTTAAATTACTTTGAATATGCTAGAATGTACTTCGAGAGAAATGGCTTTCCAGAAGATAACAGGCGAGTTTATCAAAGCGGTAAGCGAAAAGGTCAAAAAGTTGGCTGGTCTGATAAAGAGGAAAAGCAACAGAAAGAAGATATTAGAG,P008LFEAUP10_S3_L001_R_001,urn:local:.:20v3y-ezqp64u	M00212:125:000000000-JJPTF:1:1102:19467:2302 2:N:0:AGGCAGAA+GTAAGGAG,Mon Jun 27 16:24:35 EDT 2022,,,,GATCCCTTTTCTTTTTCAAACAATGGAACTGAAATAATTTTCTTGTCGCCTTTTGCTGTGCTTGCTGTTCGTGTATTTTTTTCGTTCGCTTGTGCTGTAACTGTAATGATTGCCATTTTTTATTTTCCCTCTGTTGCTTTCCAAATTGTCATGATATCAAAGATTTCTTTTTTTGTCTTTGCTTTAAGTAGTTCCATGTTAGGATATCCAAGTTCTTCAGCTCTATTTAGTGCTGGCTGGATCTC,P008LFEAUP20_S9_L001_R_001,urn:local:.:2r32t-ezqpwlh
202	M00212:125:000000000-JJPTF:1:2103:25389:21841 1:N:0:AGGCAGAA+AGAGTAGA (reversed): AGAATGA-CCTTATATG-TGGTCG-ATGT---------A	0	0	0	M00212:125:000000000-JJPTF:1:2113:13402:18042 2:N:0:AGGCAGAA+GTAAGGAG: AGAATGACCTTA-TATGTGGTAGATGTA	0	0	1											M00212:125:000000000-JJPTF:1:1102:10807:2274 1:N:0:AGGCAGAA+AGAGTAGA,Mon Jun 27 16:18:52 EDT 2022,,,,TTTTTGTTCAAGTCGTTAGCAATCTTTCTAGCTGTTGACCGTGGATATTTTGAACTATTAATCTTACTTGTATACTTATGTAATATTATCTTACTACCTCCCTTTGCATTTTACGTTTCAACCGTTGCTTGTACAGGTATTCTTCACTTGGCTCTAAGCTATATAATAT,P008LFEAUP10_S3_L001_R_001,urn:local:.:20v3z-ezqp64u	M00212:125:000000000-JJPTF:1:1102:12644:2303 1:N:0:AGGCAGAA+GTAAGGAG,Mon Jun 27 16:24:35 EDT 2022,,,,GCTAGAACTGTATCAGGTTGCATAATGAACAGTCCGCTTTCCATTTTCTTGACGAAATCTTTTGCTTGTTCTCCCCAAATTTCGTACTCAATAGCAGGGACTTTTTTACCTCCATTCAAATAAATATCTGAATCAGTCGCTTGTACTGCCAAAGTCCATTGGATAGGGTCTACACCGTCAACTGAATCTGTTTCTGATTCTTTTGTTG,P008LFEAUP20_S9_L001_R_001,urn:local:.:2r32u-ezqpwlh
203	M00212:125:000000000-JJPTF:1:2107:8217:18013 1:N:0:AGGCAGAA+AGAGTAGA (reversed): AGAATGA-CCTTATATG-TGGTAG-ATGT---------A	0	0	1	M00212:125:000000000-JJPTF:1:2112:16692:10870 2:N:0:AGGCAGAA+GTAAGGAG (reversed): -----GACCTTA-TATGTGGTAGATGTA	0	0	1											M00212:125:000000000-JJPTF:1:1102:10807:2274 2:N:0:AGGCAGAA+AGAGTAGA,Mon Jun 27 16:18:52 EDT 2022,,,,ATATTATATAGCTTAGAGCCAAGTGAAGAATACCTGTACAAGCAACGGTTGAAACGTAAAATGCAAAGGGAGGTAGTAAGATAATATTACATAAGTATACAAGTAAGATTAATAGTTCAAAATATCCACGGTCAACAGCTAGAAAGATTGCTAACGACTTGAACAAAAA,P008LFEAUP10_S3_L001_R_001,urn:local:.:20v40-ezqp64u	M00212:125:000000000-JJPTF:1:1102:12644:2303 2:N:0:AGGCAGAA+GTAAGGAG,Mon Jun 27 16:24:35 EDT 2022,,,,CAACAAAAGAATCAGAAACAGATTCAGTTGACGGTGTAGACCCTATCCAATGGACTTTGGCAGTACAAGCGACTGATTCAGATATTTATTTGAATGGAGGTAAAAAAGTCCCTGCTATTGAGTACGAAATTTGGGGAGAACAAGCAAAAGATTTCGTCAAGAAAATGGAAAGCGGACTGTTCATTATGCAACCTGATACAGTTCTAGC,P008LFEAUP20_S9_L001_R_001,urn:local:.:2r32v-ezqpwlh
204	M00212:125:000000000-JJPTF:1:1109:8665:25541 1:N:0:AGGCAGAA+AGAGTAGA: AGAATGA-CCTTATATG-TGGTAG-ATGT---------A	0	0	1	M00212:125:000000000-JJPTF:1:1112:19476:24441 2:N:0:AGGCAGAA+GTAAAGAG: AGAATGACCTTA-TATGTGGTAGATGTA	0	0	1											M00212:125:000000000-JJPTF:1:1102:11926:2274 1:N:0:AGGCAGAA+AGAGTAGA,Mon Jun 27 16:18:52 EDT 2022,,,,GTTAAAAAAGTATATCCTGAAGCTAACAGCAAAGTTTATGAAAATGAACAAGGGTTAAATTATCACACAGACGGTCGCACAGCGTGGGTTAAAGTTGGTATGACTATTGAGGGCTTAGAGCATATTGAGTATTTGCCTGTAATGGACTATCGCAATCAATCTATCCCAGTTGAAAAACTGACTTCTATGGACGTAAATAAAGCCATTCAGCGTGGACTAGTTAAAGCAATTGCACGTCATGGTTTAGGG,P008LFEAUP10_S3_L001_R_001,urn:local:.:20v41-ezq…	M00212:125:000000000-JJPTF:1:1102:10832:2306 1:N:0:AGGCAGAA+GTAAGGAG,Mon Jun 27 16:24:35 EDT 2022,,,,ACTTTCTCCATAATAAGTGTAAGAAGTTCCTTTGATATACTTATAGTCTCCTGGTGCTGTTCCACCATAAATT,P008LFEAUP20_S9_L001_R_001,urn:local:.:2r32w-ezqpwlh
205	M00212:125:000000000-JJPTF:1:1111:20282:26949 1:N:0:AGGCAGAA+AGAGTAGA (reversed): AGAATGA-CCTTATATG-TGGTCG-ATGT---------A	0	0	0	M00212:125:000000000-JJPTF:1:1113:12956:11142 1:N:0:AGGCAGAA+GTAAGGAG (reversed): AGAATGACTTTA-TATGTGGTCGATGTA	0	1	0											M00212:125:000000000-JJPTF:1:1102:11926:2274 2:N:0:AGGCAGAA+AGAGTAGA,Mon Jun 27 16:18:52 EDT 2022,,,,GGCTGGATCTCTCTAAGTCGTTGCTTTTCAGCTTCAAGTTCTTTTTGTTCTTCTGTCAAGTCAGGTAAATCTTCATTGGAGTAGATGTATAGCCCTAAACCATGACGTGCAATTGCTTTAACTAGTCCACGCTGAATGGCTTTATTTACGTCCATAGAAGTCAGTTTTTCAACTGGGATAGATTGATTGCGATAGTCCATTACAGGCAAATACTCAATATGCTCTAAGCCCTCAATAGTCATACCAACTTT,P008LFEAUP10_S3_L001_R_001,urn:local:.:20v42-e…	M00212:125:000000000-JJPTF:1:1102:10832:2306 2:N:0:AGGCAGAA+GTAAGGAG,Mon Jun 27 16:24:35 EDT 2022,,,,AATTTATGGTGGAACAGCACCAGGAGACTATAAGTATATCAAAGGAACTTCTTACACTTATTATGGAGAAAGT,P008LFEAUP20_S9_L001_R_001,urn:local:.:2r32x-ezqpwli
206	M00212:125:000000000-JJPTF:1:1110:21957:10974 2:N:0:AGGCAGAA+AGAGTAGA (reversed): AGAATGA-CTTTATATG-TGGTCG-ATGT---------A	0	1	0	M00212:125:000000000-JJPTF:1:1113:10249:16815 1:N:0:AGGCAGAA+GTAAGGAG: AGAATGACCTTA-TATGTGGTAGATGTA	0	0	1											M00212:125:000000000-JJPTF:1:1102:11748:2278 1:N:0:AGGCAGAA+AGAGTAGA,Mon Jun 27 16:18:52 EDT 2022,,,,GTTCCGTTCTTACCATAACCCTCTGTTTTTGTAACATCTGCTAAAGCTAAATCGGCATATACCTGAAAAATCTCTGTTTGATATTCAAGTGTAACGAATTTTTTGCTAAGAATATCATTCACGAAGTCTTTCATTAACCGATAATTTTCTTCTAAACTTTCACCAAACGTTTCTAATTTAAACTCTATTTGAGGCTGTTTAATTGAGCGTGTCCCCATTACTCCAATACCATTACTTTGCCAGATATTATT,P008LFEAUP10_S3_L001_R_001,urn:local:.:20v43-e…	M00212:125:000000000-JJPTF:1:1102:12681:2315 1:N:0:AGGCAGAA+GTAAGGAG,Mon Jun 27 16:24:35 EDT 2022,,,,GGACGTAACAAGCACAGATGAAACTAATAACCAATAGTGCTGAAATTAAAGTAACTGAAAATGAGGACGGCTCGAAATCATTTCAAGGCATTGGGTCAGAAGTTGGTGTAGAGAACCTTAACGGTATTGTCTTGACTCCTAACTGTATTGAGTTTGCTAGAGAACGATATCCATTGCTATATGAACATGGTGCTGGACCTAGTGAAGCCATTGGGGA,P008LFEAUP20_S9_L001_R_001,urn:local:.:2r32y-ezqpwli
207	M00212:125:000000000-JJPTF:1:1101:18536:7730 2:N:0:AGGCAGAA+AGAGTAGA (reversed): AGAATGA-CCTTATATG-TGATCG-ATGT---------A	0	0	0	M00212:125:000000000-JJPTF:1:1113:10249:16815 2:N:0:AGGCAGAA+GTAAGGAG (reversed): AGAATGACCTTA-TATGTGGTAGATGTA	0	0	1											M00212:125:000000000-JJPTF:1:1102:11748:2278 2:N:0:AGGCAGAA+AGAGTAGA,Mon Jun 27 16:18:52 EDT 2022,,,,TCTATTAATGGTATCGTTGGGAAACTTGGCAAAATGTTTAAAGGCTCTATGGTAGTAGGCTTGCCAGAATTTAACTTATCTTCTAGCGGTTACGGTTTCAGCACAAATAGCGTTTCAAGCGACAATAGAACATATAATACATTTAATGTACAAGGTGGTGCTGGTCAAGATGTTTCTAATTTAGCACGAGCAATCAGACGAGAACTTGACCTAGGGAGGGCTTAATGGTAAGACAGTATAAACTACATAC,P008LFEAUP10_S3_L001_R_001,urn:local:.:20v44-ez…	M00212:125:000000000-JJPTF:1:1102:12681:2315 2:N:0:AGGCAGAA+GTAAGGAG,Mon Jun 27 16:24:35 EDT 2022,,,,TCCCCAATGACTTCACTAGATCCAGCACCATGTTCATATAGCAATGGATATCGTTCTCTAGCAAACTCAATACAGTTAGGAGCCAAGCCAATACCGTTAAGGTTCTCTACACCAACTTCTGACCCAATGCCTTGAAATGATTTCGAGCCGTCCTCATTTTCAGTTACTTTATTTTCAGCACTATTGGTTATTAGTTTCTTCTTGGCTGGTTCCGCCCCTGCCTCTTATAACCTTCGGACCCGGCCGACGC,P008LFEAUP20_S9_L001_R_001,urn:local:.:2r32z-ez…
208	M00212:125:000000000-JJPTF:1:2105:7207:14964 2:N:0:AGGCAGAA+AGAGTAGA (reversed): AGAATGA-CCTTATATG-TGGTCG-ATGT---------A	0	0	0	M00212:125:000000000-JJPTF:1:1102:18421:10875 2:N:0:AGGCAGAA+GTAAGGAG: AGAATGACCTTA-TATGTGGTAGATGTA	0	0	1											M00212:125:000000000-JJPTF:1:1102:16775:2281 1:N:0:AGGCAGAA+AGAGTAGA,Mon Jun 27 16:18:52 EDT 2022,,,,TCTCTAAAGAGTTGAACGAATGGCTAGAAGAACATCAAACGTTAGATACTGATAATACACTATATGATATACGCTTCAGCAAAGAAATTTTTGATGAATTATTTGAAGAAGTTTGGCTTGAAGTTGACAATACAGAGAGCTATAAAAATACTTTGGCAGCATTTGGTTTAAGTGGTAATACTAAACAGGCCCATCTATGGTTATTATTGAACCGTGATAAATGGGAAGCAGCAAAAGATGAATTATTCTAT,P008LFEAUP10_S3_L001_R_001,urn:local:.:20v45-e…	M00212:125:000000000-JJPTF:1:1102:11965:2317 1:N:0:AGGCAGAA+GTAAGGAG,Mon Jun 27 16:24:35 EDT 2022,,,,CATTAGCTTCTGCACCGTTCTTCTTCTTAACAGTCGTTTCTACCTGTAATGTAACTTGTGAGAATATCATTAAATACCTCCATAATACATTAACTCTTGCAAAGAAGCCAAACGTTTCATTTCAGCATTTCGCCATTGTTCTGCTGGTTCATCAACAATATTAAGC,P008LFEAUP20_S9_L001_R_001,urn:local:.:2r330-ezqpwli
209	M00212:125:000000000-JJPTF:1:1109:16192:23376 1:N:0:AGGCAGAA+AGAGTAGA (reversed): AGAATGA-CCTTATATG-TGGTCG-ATGT---------A	0	0	0	M00212:125:000000000-JJPTF:1:2102:21208:3335 1:N:0:AGGCAGAA+GTAAGGAG (reversed): AGAATGACCTTA-TATGTGGTAGATGTA	0	0	1											M00212:125:000000000-JJPTF:1:1102:16775:2281 2:N:0:AGGCAGAA+AGAGTAGA,Mon Jun 27 16:18:52 EDT 2022,,,,GTTGTAAATGTTTAGCTACTTCATGTTTATCAATTTCTTCTTGTGTCCATTTATAACGTTTTTGGTTAGGCACTTTAAGGAAAAATTCCAGTCCAATATCTTTTGCCAAATAGCCGTTTCTATCATGAGGCTCTGGAATACAGATATAGAATAATTCATCTTTTGCTGCTTCCCATTTATCACGGTTCAATAATAACCATAGATGGGCCTGTTTAGTATTACCACTTAAACCAAATGCTGCCAAAGTATTT,P008LFEAUP10_S3_L001_R_001,urn:local:.:20v46-e…	M00212:125:000000000-JJPTF:1:1102:11965:2317 2:N:0:AGGCAGAA+GTAAGGAG,Mon Jun 27 16:24:35 EDT 2022,,,,GCTTAATATTGTTGATGAACCAGCAGAACAATGGCGAAATGCTGAAATGAAACGTTTGGCTTCTTTGCAAGAGTTAATGTATTATGGAGGTATTTAATGATATTCTCACAAGTTACATTACAGGTAGAAACGACTGTTAAGAAGAAGAACGGTGCAGAAGCTAATG,P008LFEAUP20_S9_L001_R_001,urn:local:.:2r331-ezqpwli
210	M00212:125:000000000-JJPTF:1:1112:16297:11668 1:N:0:AGGCAGAA+AGAGTAGA (reversed): AGAATGA-CTTTATATG-TGGTCG-ATGT---------A	0	1	0	M00212:125:000000000-JJPTF:1:2111:19960:26908 1:N:0:AGGCAGAA+GTAAGGAG (reversed): AGAATGACCTTA-TATGTGATCGATGTA	0	0	0											M00212:125:000000000-JJPTF:1:1102:13361:2282 1:N:0:AGGCAGAA+AGAGTAGA,Mon Jun 27 16:18:52 EDT 2022,,,,GGATATAACCTTTACCCCAATAGCTCCATAATTCGCTTATCAAGCCATATAAGCACTCGTTAGGCCCAACCCTATAC,P008LFEAUP10_S3_L001_R_001,urn:local:.:20v47-ezqp64u	M00212:125:000000000-JJPTF:1:1102:12206:2327 1:N:0:AGGCAGAA+GTAAGGAG,Mon Jun 27 16:24:35 EDT 2022,,,,GTTTACAAGCATTTTATACATTGTTTTACTGAAATAATAAAAGTATGTTACAAATCATAAATAGCTATACAATGGGCTTTGCTCTTG,P008LFEAUP20_S9_L001_R_001,urn:local:.:2r332-ezqpwli
211	M00212:125:000000000-JJPTF:1:1112:16297:11668 2:N:0:AGGCAGAA+AGAGTAGA: AGAATGA-CTTTATATG-TGGTCG-ATGT---------A	0	1	0	M00212:125:000000000-JJPTF:1:1111:21113:26243 2:N:0:AGGCAGAA+GTAAGGAG (reversed): AGAATGACCTTA-TATGTGGTAGATGTA	0	0	1											M00212:125:000000000-JJPTF:1:1102:13361:2282 2:N:0:AGGCAGAA+AGAGTAGA,Mon Jun 27 16:18:52 EDT 2022,,,,GTATAGGGTTGGGCCTAACGAGTGCTTATATGGCTTGATAAGCGAATTATGGAGCTATTGGGGTAAAGGTTATATCC,P008LFEAUP10_S3_L001_R_001,urn:local:.:20v48-ezqp64u	M00212:125:000000000-JJPTF:1:1102:12206:2327 2:N:0:AGGCAGAA+GTAAGGAG,Mon Jun 27 16:24:35 EDT 2022,,,,CAAGAGCAAAGCCCATTGTATAGCTATTTATGATTTGTAACATACTTTTATTATTTCAGTAAAACAATGTATAAAATGCTTGTAAAC,P008LFEAUP20_S9_L001_R_001,urn:local:.:2r333-ezqpwli
212	M00212:125:000000000-JJPTF:1:2102:5191:21389 2:N:0:AGGCAGAA+AGAGTAGA (reversed): AGAATGA-CCTTATATG-TGGTCG-ATGT---------A	0	0	0	M00212:125:000000000-JJPTF:1:1108:13787:21785 2:N:0:AGGCAGAA+GTAAGGAG (reversed): AGAATGACCTTA-TATGTGGTAGATGTA	0	0	1											M00212:125:000000000-JJPTF:1:1102:20790:2284 1:N:0:AGGCAGAA+AGAGTAGA,Mon Jun 27 16:18:52 EDT 2022,,,,CTTGTCCAGTCTTTGCGCCTGATTGTTCCATAGTCCATTCCTGTCAACATCATGTATAGCTTTCCGTCATTATTAGAACCGACTGGAAACTCTGTACCATTTGGACTAAAGAATGTAAAGTTTTTAATTGTCATTTTTAACCTTTCTTGAAATTATCTTCGCTTTATCTAAAACTGGGTTATCAGTAATTGAAAGCTCTAATAATCTAAATTTTCTACCGCCATACGGA,P008LFEAUP10_S3_L001_R_001,urn:local:.:20v49-ezqp64u	M00212:125:000000000-JJPTF:1:1102:13875:2331 1:N:0:AGGCAGAA+GTAAGGAG,Mon Jun 27 16:24:35 EDT 2022,,,,CGAGCAATCAGACGAGAATTTGACCTAGGGAGGGCTTAATGG,P008LFEAUP20_S9_L001_R_001,urn:local:.:2r334-ezqpwli
213	M00212:125:000000000-JJPTF:1:1109:8112:21927 2:N:0:AGGCAGAA+AGAGTAGA (reversed): AGAATGA-CCTTATATG-TGGTCG-ATGT---------A	0	0	0	M00212:125:000000000-JJPTF:1:2111:19960:26908 2:N:0:AGGCAGAA+GTAAGGAG: AGAATGACCTTA-TATGTGATCGATGTA	0	0	0											M00212:125:000000000-JJPTF:1:1102:20790:2284 2:N:0:AGGCAGAA+AGAGTAGA,Mon Jun 27 16:18:52 EDT 2022,,,,TCCGTATGGCGGTAGAAAATTTAGATTATTAGAGCTTTTAATTACTGATAACCCAGTTTTAGATAAAGCGAAGATAATTTCAAGAAAGGTTAAAAATGACAATTAAAAACTTTACATTCTTTAGTCCAAATGGTACAGAGTTTCCAGTCGGCTCTAATAATGACGGAAAGCTACACATGAAGTTGAAAGGAATGGACTATGGAACAATCAGGCGCAAAGAACGGAAAAA,P008LFEAUP10_S3_L001_R_001,urn:local:.:20v4a-ezqp64u	M00212:125:000000000-JJPTF:1:1102:13875:2331 2:N:0:AGGCAGAA+GTAAGGAG,Mon Jun 27 16:24:35 EDT 2022,,,,CCATTAAGCCCTCCCTAGGTCAAATTCTCGTCTGATTGCTCG,P008LFEAUP20_S9_L001_R_001,urn:local:.:2r335-ezqpwli
214	M00212:125:000000000-JJPTF:1:2102:2975:11267 1:N:0:AGGCAGAA+AGAGTAGA (reversed): AGAATGA-CCTTATATG-TGGTCG-ATGT---------A	0	0	0	M00212:125:000000000-JJPTF:1:1107:9755:25503 1:N:0:AGGGAGAA+GAAAGGAG (reversed): AGAATGGCTTTA-TATGTGGTCGATGTA	0	1	0											M00212:125:000000000-JJPTF:1:1102:13299:2290 1:N:0:AGGCAGAA+AGAGTAGA,Mon Jun 27 16:18:52 EDT 2022,,,,ATACAGATGTAAATGACGAAACTTATCAAGGTTGGAAGGGGACAACTGCTCTAAATTTATTCCCTGTAATGGACTTTGAGCGATACAGAACTCGTATAATTGAAAAAGGTCAAATGGAGCTAATCAATTTAAGTAAGGCAGAGTTTAAAGTTAAGAGAAAGGCGGACTTCGTTTAATGTTAGAAGCCAATGTAT,P008LFEAUP10_S3_L001_R_001,urn:local:.:20v4b-ezqp64u	M00212:125:000000000-JJPTF:1:1102:11570:2332 1:N:0:AGGCAGAA+GTAAGGAG,Mon Jun 27 16:24:35 EDT 2022,,,,ATAACTAACAGCAACAATAACAATGCTATGCTCGGACTGATGAAC,P008LFEAUP20_S9_L001_R_001,urn:local:.:2r336-ezqpwli
215	M00212:125:000000000-JJPTF:1:1109:8665:25541 2:N:0:AGGCAGAA+AGAGTAGA (reversed): AGAATGA-CCTTATATG-TGGTAG-ATGT---------A	0	0	1	M00212:125:000000000-JJPTF:1:1109:20874:15601 1:N:0:AGGCAGAA+GTAAGGAG (reversed): AGAATGACCTTA-TATGTGGTAGATGTA	0	0	1											M00212:125:000000000-JJPTF:1:1102:13299:2290 2:N:0:AGGCAGAA+AGAGTAGA,Mon Jun 27 16:18:52 EDT 2022,,,,ATACATTGGCTTCTAACATTAAACGAAGTCCGCCTTTCTCTTAACTTTAAACTCTGCCTTACTTAAATTGATTAGCTCCATTTGACCTTTTTCAATTATACGAGTTCTGTATCGCTCAAAGTCCATTACAGGGAATAAATTTAGAGCAGTTGTCCCCTTCCAACCTTGATAAGTTTCGTCATTTACATCTGTAT,P008LFEAUP10_S3_L001_R_001,urn:local:.:20v4c-ezqp64u	M00212:125:000000000-JJPTF:1:1102:11570:2332 2:N:0:AGGCAGAA+GTAAGGAG,Mon Jun 27 16:24:35 EDT 2022,,,,GTTCATCAGTCCGAGCATAGCATTGTTATTGTTGCTGTTAGTTAT,P008LFEAUP20_S9_L001_R_001,urn:local:.:2r337-ezqpwli
216	M00212:125:000000000-JJPTF:1:2102:2975:11267 2:N:0:AGGCAGAA+AGAGTAGA: AGAATGA-CCATATATG-TGGACG-ATGT---------A	0	0	0	M00212:125:000000000-JJPTF:1:1112:24971:25027 1:N:0:AGGCAGAA+GTAAGGAG (reversed): AGAATGACCTTA-TATGTGGTAGATGTA	0	0	1											M00212:125:000000000-JJPTF:1:1102:10674:2291 1:N:0:AGGCAGAA+AGAGTAGA,Mon Jun 27 16:18:52 EDT 2022,,,,TGATTACACCAAGCAAAGAATTGGCAAAAAATACACTGAGAGCGTTAAATGAACAATTACGAAAACAAGGCAATTAACTTACATGTAGAGGTTTATGGCTGGTTGTATCGTGCATTAGAAGAAATGATAAAAGCAGAATGGCATAATGATGAACTTTTCAAAGTATGGCTTGGTCGTGCTGAATTTCTAGTCAGACAGTCAAAGAAATTGCATAACGCTTGTGAAAATGATTATTCTAAACGTGCATTAGT,P008LFEAUP10_S3_L001_R_001,urn:local:.:20v4d-e…	M00212:125:000000000-JJPTF:1:1102:19796:2340 1:N:0:AGGCAGAA+GTAAGGAG,Mon Jun 27 16:24:35 EDT 2022,,,,AAATTGACCTACAAAGTATAGCAAACCTACGTTAATTACAGTTTTCGCAATGTCAG,P008LFEAUP20_S9_L001_R_001,urn:local:.:2r338-ezqpwli
217	M00212:125:000000000-JJPTF:1:2107:9790:12917 1:N:0:AGGCAGAA+AGAGTAGA (reversed): AGAATGA-CTTTATATG-TGGTCG-ATGT---------A	0	1	0	M00212:125:000000000-JJPTF:1:2108:21030:13296 2:N:0:AGGCAGAA+GTAAGGAG: -GAATGACTTTA-TATGTGGTCGATGTA	0	1	0											M00212:125:000000000-JJPTF:1:1102:10674:2291 2:N:0:AGGCAGAA+AGAGTAGA,Mon Jun 27 16:18:52 EDT 2022,,,,GTAAAGCATTAGATGTTATTTTTTTATTTATTTCTGATTTTAATTGCAAGGCTCTAACTAATGCACGTTTAGAATAATCATTTTCACAAGCGTTATGCAATTTCTTTGACTGTCTGACTAGAAATTCAGCACGACCAAGCCATACTTTGAAAAGTTCATCATTATGCCATTCTGCTTTTATCATTTCTTCTAATGCACGATACAACCAGCCATAAACCTCTACATGTAAGTTAATTGCCTTGTTTTCGTAA,P008LFEAUP10_S3_L001_R_001,urn:local:.:20v4e-e…	M00212:125:000000000-JJPTF:1:1102:19796:2340 2:N:0:AGGCAGAA+GTAAGGAG,Mon Jun 27 16:24:35 EDT 2022,,,,CTGACATTGCGAAAACTGTAATTAACGTAGGTTTGCTATACTTTGTAGGTCAATTT,P008LFEAUP20_S9_L001_R_001,urn:local:.:2r339-ezqpwli
218	M00212:125:000000000-JJPTF:1:2107:8217:18013 2:N:0:AGGCAGAA+AGAGTAGA: AGAATGA-CCTTATATG-TGGTAG-ATGT---------A	0	0	1	M00212:125:000000000-JJPTF:1:2110:4179:10700 1:N:0:AGGCAGAA+GTAAGGAG (reversed): AGAATGACTTTA-TATGTGGTCGATGTA	0	1	0											M00212:125:000000000-JJPTF:1:1102:18315:2294 1:N:0:AGGCAGAA+AGAGTAGA,Mon Jun 27 16:18:52 EDT 2022,,,,CAATACCACTTGGAGACATGTTGATTAAAGATAACGACAGGTTTCCATGAGAATAAAATGTACCAGCAGTATCAAATTGAGGTAGATTTGTTCCAAAAGCAGGTGGGAAAGTGCCAACCGGAACAATGAAATTCGGTGCGACATTTGGCACAGGAATGCTATTTCCTCTAACGTAAATTACACTATTAATAATTCTTGCCTGTAATATTCCAGTTGAACCTACTCCAC,P008LFEAUP10_S3_L001_R_001,urn:local:.:20v4f-ezqp64v	M00212:125:000000000-JJPTF:1:1102:12732:2341 1:N:0:AGGCAGAA+GTAAGGAG,Mon Jun 27 16:24:35 EDT 2022,,,,GCATAGAATTGCTTACATAGTCAAAATCTTTTCCATTGCCTTTGAACTTCATCGTGTTCTTTAAAG,P008LFEAUP20_S9_L001_R_001,urn:local:.:2r33a-ezqpwli
219	M00212:125:000000000-JJPTF:1:1114:6894:13211 2:N:0:AGGCAGAA+AGAGTAGA (reversed): AGAATGA-CCTTATATG-TGGTAG-ATGT---------A	0	0	1	M00212:125:000000000-JJPTF:1:2110:19633:7509 1:N:0:AGGCAGAA+GTAAGGAG (reversed): AGAATGACTTTA-TATGTGGTCGATGTA	0	1	0											M00212:125:000000000-JJPTF:1:1102:18315:2294 2:N:0:AGGCAGAA+AGAGTAGA,Mon Jun 27 16:18:52 EDT 2022,,,,GTGGAGTAGGTTCAACTGGAATATTACAGGCAAGAATTATTAATAGTGTAATTTACGTTAGAGGAAATAGCATTCCTGTGCCAAATGTCGCACCGAATTTCATTGTTCCGGTTGGCACTTTCCCACCTGCTTTTGGAACAAATCTACCTCAATTTGATACTGCTGGTACATTTTATTCTCATGGAAACCTGTCGTTATCTTTAATCAACATGTCTCCAAGTGGTATTG,P008LFEAUP10_S3_L001_R_001,urn:local:.:20v4g-ezqp64v	M00212:125:000000000-JJPTF:1:1102:12732:2341 2:N:0:AGGCAGAA+GTAAGGAG,Mon Jun 27 16:24:35 EDT 2022,,,,CTTTAAAGAACACGATGAAGTTCAAAGGCAATGGAAAAGATTTTGACTATGTAAGCAATTCTATGC,P008LFEAUP20_S9_L001_R_001,urn:local:.:2r33b-ezqpwli
220	M00212:125:000000000-JJPTF:1:2101:11611:18147 1:N:0:AGGCAGAA+AGAGTAGA: AGAATGA-CCTTATATG-TGGTCG-ATGT---------A	0	0	0	M00212:125:000000000-JJPTF:1:1101:19214:15463 2:N:0:AGGCAGAA+GTAAGGAG (reversed): AGAATGGCTTTA-TATGTGGTCGATGTA	0	1	0											M00212:125:000000000-JJPTF:1:1102:18427:2295 1:N:0:AGGCAGAA+AGAGTAGA,Mon Jun 27 16:18:52 EDT 2022,,,,TTCTTTATTGTTGCTAGTGCTTTTTCTCGATACTCCTGTGTATTGTCAATATCAAGAAAGGCATTAATTTTCAATAAGCCACGCAATTTACCTTGTTCCAGCTTAGTTTGAATACTAGCTAGAGCATTATCTAAAATACTTGTATCTTCATTGATATAAAAAGGAC,P008LFEAUP10_S3_L001_R_001,urn:local:.:20v4h-ezqp64v	M00212:125:000000000-JJPTF:1:1102:12848:2347 1:N:0:AGGCAGAA+GTAAGGAG,Mon Jun 27 16:24:35 EDT 2022,,,,GAATCAGTCGCTTGTACTGCCAAAGTCCATTGGATAGGGTCTACACCGTCAAC,P008LFEAUP20_S9_L001_R_001,urn:local:.:2r33c-ezqpwli
221	M00212:125:000000000-JJPTF:1:2104:15753:23261 1:N:0:AGGCAGAA+AGAGTAGA (reversed): AGAATGA-CCTTATATG-TGGTAG-ATGT---------A	0	0	1	M00212:125:000000000-JJPTF:1:2105:16204:2318 2:N:0:AGGCAGAA+GTAAGGAG (reversed): AGAATGACTTTA-TATGTGGTCGATGTA	0	1	0											M00212:125:000000000-JJPTF:1:1102:18427:2295 2:N:0:AGGCAGAA+AGAGTAGA,Mon Jun 27 16:18:52 EDT 2022,,,,GTCCTTTTTATATCAATGAAGATACAAGTATTTTAGATAATGCTCTAGCTAGTATTCAAACTAAGCTGGAACAAGGTAAATTGCGTGGCTTATTGAAAATTAATGCCTTTCTTGATATTGACAATACACAGGAGTATCGAGAAAAAGCACTAGCAACAATAAAGAA,P008LFEAUP10_S3_L001_R_001,urn:local:.:20v4i-ezqp64v	M00212:125:000000000-JJPTF:1:1102:12848:2347 2:N:0:AGGCAGAA+GTAAGGAG,Mon Jun 27 16:24:35 EDT 2022,,,,GTTGACGGTGTAGACCCTATCCAATGGACTTTGGCAGTACAAGCGACTGATTC,P008LFEAUP20_S9_L001_R_001,urn:local:.:2r33d-ezqpwli
222	M00212:125:000000000-JJPTF:1:2101:21322:23544 1:N:0:AGGCAGAA+AGAGTAGA (reversed): AGAATGA-CTTTATATG-TGGTCG-ATGT---------A	0	1	0	M00212:125:000000000-JJPTF:1:2102:12328:9767 2:N:0:AGGCAGAA+GTAAGGAG (reversed): AGAATGACTTTA-TATGTGGTCGATGTA	0	1	0											M00212:125:000000000-JJPTF:1:1102:15022:2297 1:N:0:AGGCAGAA+AGAGTAGA,Mon Jun 27 16:18:52 EDT 2022,,,,GATATACTGTTACTGAACCACTTACTGCTGAACCGCTCTTTTCCCCTGTTCCGGTAGACTCTCCTGATTATAACTTTGCGTTCTTTGCGACTACCGAGCCCCCTGGGTGAGCTTGAGCATCGTCAATGCCTATACCCGCAGGCTTGCGTGAGCCATTAGCCCTCTCCCTTGATACTACCCCTGTCTCTTATCCACCTCTCCGATCCCACGATACATTCAGACCTCTCGTATGCCGTCTTCTGCTTGCCAC,P008LFEAUP10_S3_L001_R_001,urn:local:.:20v4j-ez…	M00212:125:000000000-JJPTF:1:1102:10496:2352 1:N:0:AGGCAGAA+GTAAGGAG,Mon Jun 27 16:24:35 EDT 2022,,,,ATATAAATATAATAAAGGAGAAACAAAAAATGAAAAATAAATGTGCTAAGTGTCAGC,P008LFEAUP20_S9_L001_R_001,urn:local:.:2r33e-ezqpwli
223	M00212:125:000000000-JJPTF:1:2104:16913:5282 2:N:0:AGGCAGAA+AGAGTAGA (reversed): AGAATGA-CCTTATATG-TGGTCG-ATGT---------A	0	0	0	M00212:125:000000000-JJPTF:1:2113:17976:20109 1:N:0:AGGCAGAA+GTAAGGAG (reversed): AGAATGACTTTA-TATGTGGTCGATGTA	0	1	0											M00212:125:000000000-JJPTF:1:1102:15022:2297 2:N:0:AGGCAGAA+AGAGTAGA,Mon Jun 27 16:18:52 EDT 2022,,,,GGTTAGTATCAATTGATAGTGCTCCTGGCTCACTCAAGCCTTCGGTTATATTCCTTGACTATGCTCACGCTCACCCCGTTGGCTCGGTAGTCTCACATAACTCAAATTTCTCCTCAGGCTATTCTACCGGACCATGGGAACATATCGGTTCAGCAGTCCTTGGTTCAGTAACCGTATATCCTGTCTCTTATCCACCTCTGACTCTTCCGCCGATCTACTCTGTTTAGATCTCGGGTGTCCCCGCCTCCTTA,P008LFEAUP10_S3_L001_R_001,urn:local:.:20v4k-e…	M00212:125:000000000-JJPTF:1:1102:10496:2352 2:N:0:AGGCAGAA+GTAAGGAG,Mon Jun 27 16:24:35 EDT 2022,,,,GCTGACACTTAGCACATTTATTTTTCATTTTTTGTTTCTCCTTTATTATATTTATAT,P008LFEAUP20_S9_L001_R_001,urn:local:.:2r33f-ezqpwli
224	M00212:125:000000000-JJPTF:1:1111:14634:2063 2:N:0:AGGCAGAA+AGAGTAGA: AGAATGA-CCTTATATG-TGGTCG-ATGT---------A	0	0	0	M00212:125:000000000-JJPTF:1:2112:16467:13474 1:N:0:AGGCAGAA+GTAAGGAG (reversed): AGAATGACCTTA-TATGTGGTAGATGTA	0	0	1											M00212:125:000000000-JJPTF:1:1102:19390:2301 1:N:0:AGGCAGAA+AGAGTAGA,Mon Jun 27 16:18:52 EDT 2022,,,,GAACTTAACGAATACTTTAAACATAATTTTAACTACGAAGAGCTTGCAGGTTGGTATAC,P008LFEAUP10_S3_L001_R_001,urn:local:.:20v4l-ezqp64v	M00212:125:000000000-JJPTF:1:1102:13255:2354 1:N:0:AGGCAGAA+GTAAGGAG,Mon Jun 27 16:24:35 EDT 2022,,,,GCTTTACACAAGATATGGCCGATGATTTCAAAAACTGGAAAGGCGAATAAAATGACAGAAAAAATTATTATCTCTAAAGAGTTGAACGAATGGCTAGAAGAACATCAAACGTTAG,P008LFEAUP20_S9_L001_R_001,urn:local:.:2r33g-ezqpwli
225	M00212:125:000000000-JJPTF:1:2104:6840:19796 1:N:0:AGGCAGAA+AGAGTAGA (reversed): AGAATGA-CCTTATATG-TGGTCG-ATGT---------A	0	0	0	M00212:125:000000000-JJPTF:1:2105:10384:24057 2:N:0:AGGCAGAA+GTAAGGAG: AGAATGACTTTA-TATGTGGTCGATGTA	0	1	0											M00212:125:000000000-JJPTF:1:1102:19390:2301 2:N:0:AGGCAGAA+AGAGTAGA,Mon Jun 27 16:18:52 EDT 2022,,,,GTATACCAACCTGCAAGCTCTTCGTAGTTAAAATTATGTTTAAAGTATTCGTTAAGTTC,P008LFEAUP10_S3_L001_R_001,urn:local:.:20v4m-ezqp64v	M00212:125:000000000-JJPTF:1:1102:13255:2354 2:N:0:AGGCAGAA+GTAAGGAG,Mon Jun 27 16:24:35 EDT 2022,,,,CTAACGTTTGATGTTCTTCTAGCCATTCGTTCAACTCTTTAGAGATAATAATTTTTTCTGTCATTTTATTCGCCTTTCCAGTTTTTGAAATCATCGGCCATATCTTGTGTAAAGC,P008LFEAUP20_S9_L001_R_001,urn:local:.:2r33h-ezqpwlj
226	M00212:125:000000000-JJPTF:1:2101:8026:19971 1:N:0:AGGCAGAA+AGAGTAGA: AGAATGA-CCTTATATG-TGGTCG-ATGT---------A	0	0	0	M00212:125:000000000-JJPTF:1:2112:16467:13474 2:N:0:AGGCAGAA+GTAAGGAG: AGAATGACCTTA-TATGTGGTAGATGTA	0	0	1											M00212:125:000000000-JJPTF:1:1102:12889:2304 1:N:0:AGGCAGAA+AGAGTAGA,Mon Jun 27 16:18:52 EDT 2022,,,,CGAAGTGCTAAGCTATTGCGCAGTACCTTGGTGAAACTATACTTAAT,P008LFEAUP10_S3_L001_R_001,urn:local:.:20v4n-ezqp64v	M00212:125:000000000-JJPTF:1:1102:10773:2370 1:N:0:AGGCAGAA+GTAAGGAG,Mon Jun 27 16:24:35 EDT 2022,,,,GGTGCTTTCTCCTTAGCTTGCCTTATATGCTCATATTTTGCTTTCTCTTGCGTTTTAAACTCTTGTTGATATAATTGTGCCACAATATCA,P008LFEAUP20_S9_L001_R_001,urn:local:.:2r33i-ezqpwlj
227	M00212:125:000000000-JJPTF:1:1109:9735:20879 2:N:0:AGGCAGAA+AGAGTAGA: AGAATGA-CCTTATATG-TGGTCG-ATGT---------A	0	0	0	M00212:125:000000000-JJPTF:1:1106:8079:10539 1:N:0:AGGCAGAA+GTAAGGAG (reversed): AGAATGACTTTA-TATGTGGTCGATGTA	0	1	0											M00212:125:000000000-JJPTF:1:1102:12889:2304 2:N:0:AGGCAGAA+AGAGTAGA,Mon Jun 27 16:18:52 EDT 2022,,,,ATTAAGTATAGTTTCACCAAGGTACTGCGCAATAGCTTAGCACTTCG,P008LFEAUP10_S3_L001_R_001,urn:local:.:20v4o-ezqp64v	M00212:125:000000000-JJPTF:1:1102:10773:2370 2:N:0:AGGCAGAA+GTAAGGAG,Mon Jun 27 16:24:35 EDT 2022,,,,TGATATTGTGGCACAATTATATCAACAAGAGTTTAAAACGCAAGAGAAAGCAAAATATGAGCATATAAGGCAAGCTAAGGAGAAAGCACC,P008LFEAUP20_S9_L001_R_001,urn:local:.:2r33j-ezqpwlj
228	M00212:125:000000000-JJPTF:1:2104:15753:23261 2:N:0:AGGCAGAA+AGAGTAGA: AGAATGA-CCTTATATG-TGGTAG-ATGT---------A	0	0	1	M00212:125:000000000-JJPTF:1:2101:24698:9751 2:N:0:AGGCAGAA+GTAAGGAG (reversed): AGAATGACCTTA-TATGTGGTAGATGTA	0	0	1											M00212:125:000000000-JJPTF:1:1102:13169:2305 1:N:0:AGGCAGAA+AGAGTAGA,Mon Jun 27 16:18:52 EDT 2022,,,,TGCTAAAACAGCGGTCGGCAAAACAGAAGCATTAGTAAAAGCTAACCAAGCGTTTGGCGGTACTGGAGAAAACCTTAAAGGTGTCGCACAGGCTTATGGTCAGATGTCAGC,P008LFEAUP10_S3_L001_R_001,urn:local:.:20v4p-ezqp64v	M00212:125:000000000-JJPTF:1:1102:14028:2373 1:N:0:AGGCAGAA+GTAAGGAG,Mon Jun 27 16:24:35 EDT 2022,,,,ATACCAAATCTCATATTTCATGCCATGCTCTTTTCTATGTTTTAATTGCTTACCTGCTTAATGGCTTCAATAATATTATTGCCAGCATTTATTAGAATTTCATCACTTACAGTTACATTCTTTCTTGAAAATAGTTCGTTCTCGATCTTTATAAAGTGCATTGCTTTAGCT,P008LFEAUP20_S9_L001_R_001,urn:local:.:2r33k-ezqpwlj
229	M00212:125:000000000-JJPTF:1:2103:12524:5983 2:N:0:AGGCAGAA+AGAGTAGA (reversed): AGAATGA-CCTTATATG-TGGTCG-ATGT---------A	0	0	0	M00212:125:000000000-JJPTF:1:2111:12365:11699 1:N:0:AGGCAGAA+GTAAGGAG (reversed): AGAATGACTTTA-TATGTGGTCGATGT-	0	1	0											M00212:125:000000000-JJPTF:1:1102:13169:2305 2:N:0:AGGCAGAA+AGAGTAGA,Mon Jun 27 16:18:52 EDT 2022,,,,GCTGACATCTGACCATAAGCCTGTGCGACACCTTTAAGGTTTTCTCCAGTACCGCCAAACGCTTGGTTAGCTTTTACTAATGCTTCTGTTTTGCCGACCGCTGTTTTAGCA,P008LFEAUP10_S3_L001_R_001,urn:local:.:20v4q-ezqp64v	M00212:125:000000000-JJPTF:1:1102:14028:2373 2:N:0:AGGCAGAA+GTAAGGAG,Mon Jun 27 16:24:35 EDT 2022,,,,AGCTAAAGCAATGCACTTTATAAAGATCGAGAACGAACTATTTTCAAGAAAGAATGTAACTGTAAGTGATGAAATTCTAATAAATGCTGGCAATAATATTATTGAAGCCATTAAGCAGGTAAGCAATTAAAACATAGAAAAGAGCATGGCATGAAATATGAGATTTGGTAT,P008LFEAUP20_S9_L001_R_001,urn:local:.:2r33l-ezqpwlj
230	M00212:125:000000000-JJPTF:1:2101:8026:19971 2:N:0:AGGCAGAA+AGAGTAGA (reversed): AGAATGA-CCTTATATG-TGGTCG-ATGT---------A	0	0	0	M00212:125:000000000-JJPTF:1:2104:13275:26317 1:N:0:AGGCAGAA+GTAAGGAG: AGAATGACTTTA-TATGTGGTCGATGTA	0	1	0											M00212:125:000000000-JJPTF:1:1102:12927:2308 1:N:0:AGGCAGAA+AGAGTAGA,Mon Jun 27 16:18:52 EDT 2022,,,,GATATGGATCGAAGTATTTTCTACCTTGATGAGGCCGGTTGGAAGGCGATAGCAAAGCCTGGTGAGATCAAAACAGACACTCCTTCTGC,P008LFEAUP10_S3_L001_R_001,urn:local:.:20v4r-ezqp64v	M00212:125:000000000-JJPTF:1:1102:16129:2382 1:N:0:AGGCAGAA+GTAAGGAG,Mon Jun 27 16:24:35 EDT 2022,,,,GGACTAAAGAATGTAAAGTTTTTAATTGTCATTTTTAACCTTTCTTGAAATTATCTTCGCTTTATCTAAAACTGGGT,P008LFEAUP20_S9_L001_R_001,urn:local:.:2r33m-ezqpwlj
231	M00212:125:000000000-JJPTF:1:2108:21639:16061 2:N:0:AGGCAGAA+AGAGTAGA (reversed): AGAATGA-CCTTATATG-TGGTCG-ATGT---------A	0	0	0	M00212:125:000000000-JJPTF:1:2102:3248:14404 2:N:0:AGGCAGAA+GTAAGGAG (reversed): AGAATGACATTA-TTTGTTGTCCATGGA	1	0	0											M00212:125:000000000-JJPTF:1:1102:12927:2308 2:N:0:AGGCAGAA+AGAGTAGA,Mon Jun 27 16:18:52 EDT 2022,,,,GCAGAAGGAGTGTCTGTTTTGATCTCACCAGGCTTTGCTATCGCCTTCCAACCGGCCTCATCAAGGTAGAAAATACTTCGATCCATATC,P008LFEAUP10_S3_L001_R_001,urn:local:.:20v4s-ezqp64v	M00212:125:000000000-JJPTF:1:1102:16129:2382 2:N:0:AGGCAGAA+GTAAGGAG,Mon Jun 27 16:24:35 EDT 2022,,,,ACCCAGTTTTAGATAAAGCGAAGATAATTTCAAGAAAGGTTAAAAATGACAATTAAAAACTTTACATTCTTTAGTCC,P008LFEAUP20_S9_L001_R_001,urn:local:.:2r33n-ezqpwlj
232	M00212:125:000000000-JJPTF:1:2107:9790:12917 2:N:0:AGGCAGAA+AGAGTAGA: AGAATGA-CTTTATATG-TGGTCG-ATGT---------A	0	1	0	M00212:125:000000000-JJPTF:1:2106:8786:11635 1:N:0:AGGCAGAA+GTAAGGAG (reversed): AGAATGACATTA-TATGTGGTCGATGTA	1	0	0											M00212:125:000000000-JJPTF:1:1102:20689:2309 1:N:0:AGGCAGAA+AGAGTAGA,Mon Jun 27 16:18:52 EDT 2022,,,,GTTAATTGCCTTGTTTTCGTAATTGTTCATTTAACGCTCTCAGTGTATTTTTTGCCAATTCTTTGCTTGGTGTAATCAATATAGGTGTGTGTCCGTGTCTGTACATATCTTCTTCTATTTTTTCATAACCAAAAGC,P008LFEAUP10_S3_L001_R_001,urn:local:.:20v4t-ezqp64v	M00212:125:000000000-JJPTF:1:1102:18098:2383 1:N:0:AGGCAGAA+GTAAGGAG,Mon Jun 27 16:24:35 EDT 2022,,,,GTTCATATTCAATCGGAGTCAATACTTCTTTTTGTGCTAAAATATGTTCTTTATTCATTTCTTTATTCTCCCTTAAAAATTAAAGCTGTATCAAGATTAATCAAACCACATTCAACAGCATTAAGTAAGAACTCGTTAAAGTCAACCATTGACAATGTTTCTTGCTTAAATAGTAGCTGTTCTTCTGTCATTTGCTTTCCTCTCTTAACTTATGTACTTATTATATCAAATGCACTTTTCAGGTTTGGTTT,P008LFEAUP20_S9_L001_R_001,urn:local:.:2r33o-e…
233	M00212:125:000000000-JJPTF:1:2112:15179:15096 1:N:0:AGGCAGAA+AGAGTAGA: AGAATGA-CCTTATATG-TGGTCG-ATGT---------A	0	0	0	M00212:125:000000000-JJPTF:1:2104:13275:26317 2:N:0:AGGCAGAA+GTAAGGAG (reversed): AGAATGACTTTA-TATGTGGTCGATGTA	0	1	0											M00212:125:000000000-JJPTF:1:1102:20689:2309 2:N:0:AGGCAGAA+AGAGTAGA,Mon Jun 27 16:18:52 EDT 2022,,,,TCTTTTGGTTATGAAAAAATAGAAGAAGATATGTACAGACACGGACACACACCTATATTGATTACACCAAGCAAAGAATTGGCAAAAAATACACTGAGAGCGTTAAATGAACAATTACGAAAACAAGGCAATTAAC,P008LFEAUP10_S3_L001_R_001,urn:local:.:20v4u-ezqp64v	M00212:125:000000000-JJPTF:1:1102:18098:2383 2:N:0:AGGCAGAA+GTAAGGAG,Mon Jun 27 16:24:35 EDT 2022,,,,TTACATAACAGAGGATAAACCAAACCTGAAAAGTGCATTTGATATAATAAGTACATAAGTTAAGAGAGGAAAGCAAATGACAGAAGAACAGCTACTATTTAAGCAAGAAACATTGTCAATGGTTGACTTTAACGAGTTCTTACTTAATGCTGTTGAATGTGGTTTGATTAATCTTGATACAGCTTTAATTTTTAAGGGAGAATAAAGAAATGAATAAAGAACATATTTTAGCACAAAAAGAAGTATTGA,P008LFEAUP20_S9_L001_R_001,urn:local:.:2r33p-ezq…
234	M00212:125:000000000-JJPTF:1:1111:3375:13842 1:N:0:AGGCAGAA+AGAGTAGA: AGAATGA-CCTTATATG-TGGTCG-ATGT---------A	0	0	0	M00212:125:000000000-JJPTF:1:1106:8079:10539 2:N:0:AGGCAGAA+GTAAGGAG: AGAATGACTTTA-TATGTGGTCGATGTA	0	1	0											M00212:125:000000000-JJPTF:1:1102:12155:2311 1:N:0:AGGCAGAA+AGAGTAGA,Mon Jun 27 16:18:52 EDT 2022,,,,TACTTACACCATTCTTCTTGATAAGTTTAACCAAACCGGCAAACATAGGGCTGATACTTGCAATTAAATAAATAAATTGACCTACAAAGTATAGCAAACC,P008LFEAUP10_S3_L001_R_001,urn:local:.:20v4v-ezqp64v	M00212:125:000000000-JJPTF:1:1102:19487:2385 1:N:0:AGGCAGAA+GTAAGGAG,Mon Jun 27 16:24:35 EDT 2022,,,,GTACAAGGTGGTGCTGGTCAAGATGTTTCTAATTTAGCACGAGCAATCAGACGAGAATTTGACCTAGGGAGGGCTTAATGGTAAGACAGTATAAAATACATACCAACTTAGACGGAACAGACGATAAAGTTTGGGACGTAACAAATGGAAAAGTTAGATTTTACCAGCCCTCTAATTTAGGGTTACAATCAACTAATAATATCTGGCA,P008LFEAUP20_S9_L001_R_001,urn:local:.:2r33q-ezqpwlj
235	M00212:125:000000000-JJPTF:1:1113:8882:24481 2:N:0:AGGCAGAA+AGAGTAGA: AGAATGA-CCTTATATG-TGGTCG-ATGT---------A	0	0	0	M00212:125:000000000-JJPTF:1:2111:12365:11699 2:N:0:AGGCAGAA+GTAAGGAG: AGAATGACTTTA-TATGTGGTCGATGT-	0	1	0											M00212:125:000000000-JJPTF:1:1102:12155:2311 2:N:0:AGGCAGAA+AGAGTAGA,Mon Jun 27 16:18:52 EDT 2022,,,,GGTTTGCTATACTTTGTAGGTCAATTTATTTATTTAATTGCAAGTATCAGCCCTATGTTTGCCGGTTTGGTTAAACTTATCAAGAAGAATGGTGTAAGTA,P008LFEAUP10_S3_L001_R_001,urn:local:.:20v4w-ezqp64v	M00212:125:000000000-JJPTF:1:1102:19487:2385 2:N:0:AGGCAGAA+GTAAGGAG,Mon Jun 27 16:24:35 EDT 2022,,,,TGCCAGATATTATTAGTTGATTGTAACCCTAAATTAGAGGGCTGGTAAAATCTAACTTTTCCATTTGTTACGTCCCAAACTTTATCGTCTGTTCCGTCTAAGTTGGTATGTATTTTATACTGTCTTACCATTAAGCCCTCCCTAGGTCAAATTCTCGTCTGATTGCTCGTGCTAAATTAGAAACATCTTGACCAGCACCACCTTGTAC,P008LFEAUP20_S9_L001_R_001,urn:local:.:2r33r-ezqpwlj
236	M00212:125:000000000-JJPTF:1:2103:14528:20238 1:N:0:AGGCAGAA+AGAGTAGA (reversed): AGAATGA-CCTTATATG-TGGTCG-ATGT---------A	0	0	0	M00212:125:000000000-JJPTF:1:2101:22441:27036 1:N:0:AGGCAGAA+GTAAGGAG (reversed): AGAATGACTTTA-TATGTGGTCGATGTA	0	1	0											M00212:125:000000000-JJPTF:1:1102:19838:2313 1:N:0:AGGCAGAA+AGAGTAGA,Mon Jun 27 16:18:52 EDT 2022,,,,GCATAATGATGAACTTTTCAAAGTATGGCTTGGTCGTGCTGAATTTCTAGTCAGACAGTCAAAGAAATTGCATAACGCTTGTGAAAATGATTATTCTAAACG,P008LFEAUP10_S3_L001_R_001,urn:local:.:20v4x-ezqp64v	M00212:125:000000000-JJPTF:1:1102:11489:2389 1:N:0:AGGCAGAA+GTAAGGAG,Mon Jun 27 16:24:35 EDT 2022,,,,CTTTAAAATATGCTCAATTACAAAAGAAAACCACCAATTAAGGTGGTCTTTTTTTATTCTACTTAAACGTACCGAACGCTTCGCC,P008LFEAUP20_S9_L001_R_001,urn:local:.:2r33s-ezqpwlj
237	M00212:125:000000000-JJPTF:1:1103:10104:25149 1:N:0:AGGCAGAA+AGAGTAGA: AGAATGA-CCTTATATG-TGGTCG-ATGT---------A	0	0	0	M00212:125:000000000-JJPTF:1:2101:22441:27036 2:N:0:AGGCAGAA+GTAAGGAG: AGAATGACTTTA-TATGTGGTCGATGTA	0	1	0											M00212:125:000000000-JJPTF:1:1102:19838:2313 2:N:0:AGGCAGAA+AGAGTAGA,Mon Jun 27 16:18:52 EDT 2022,,,,CGTTTAGAATAATCATTTTCACAAGCGTTATGCAATTTCTTTGACTGTCTGACTAGAAATTCAGCACGACCAAGCCATACTTTGAAAAGTTCATCATTATGC,P008LFEAUP10_S3_L001_R_001,urn:local:.:20v4y-ezqp64v	M00212:125:000000000-JJPTF:1:1102:11489:2389 2:N:0:AGGCAGAA+GTAAGGAG,Mon Jun 27 16:24:35 EDT 2022,,,,GGCGAAGCGTTCGGTACGTTTAAGTAGAATAAAAAAAGACCACCTTAATTGGTGGTTTTCTTTTGTAATTGAGCATATTTTAAAG,P008LFEAUP20_S9_L001_R_001,urn:local:.:2r33t-ezqpwlk
238	M00212:125:000000000-JJPTF:1:2107:6897:5315 2:N:0:AGGCAGAA+AGAGTAGA (reversed): AGAATGA-CCTTATATG-TGGTCG-ATGT---------A	0	0	0	M00212:125:000000000-JJPTF:1:2106:22883:21576 1:N:0:AGGCAGAA+GTAAGGAG: AGAATGACCTTA-TATGTGGTAGATGTA	0	0	1											M00212:125:000000000-JJPTF:1:1102:16265:2319 1:N:0:AGGCAGAA+AGAGTAGA,Mon Jun 27 16:18:52 EDT 2022,,,,ATATAGTGTTAATGGTAGCATGCGTGTTTTGGGAACATGTAGTGTTGGTTCGAGTCCAGCTATCCTGATGAGTGGTGTATAGTCCATAGACGAAGTGCTAAGCTATTGCGCAGTACCTTGGTGAAACTATACTTAATCATATTGTGGGCAACTGTGCAT,P008LFEAUP10_S3_L001_R_001,urn:local:.:20v4z-ezqp64v	M00212:125:000000000-JJPTF:1:1102:15458:2400 1:N:0:AGGCAGAA+GTAAGGAG,Mon Jun 27 16:24:35 EDT 2022,,,,AACCTAGTTAATGAAATTTTCCTTAACCTAGGACGTGGTTCTGGTAAGTCAAGTTTAATGGCTACGCGCGTGCTTAACTGGATGATTTTAGGCGGACAATATGGTGGAGAGAGCTTAGTTATTGCATATGATAATACAC,P008LFEAUP20_S9_L001_R_001,urn:local:.:2r33u-ezqpwlk
239	M00212:125:000000000-JJPTF:1:1103:10104:25149 2:N:0:AGGCAGAA+AGAGTAGA (reversed): AGAATGA-CCTTATATG-TGGTCG-ATGT---------A	0	0	0	M00212:125:000000000-JJPTF:1:1113:9970:21435 1:N:0:AGGCAGAA+GTAAGGAG (reversed): AGAATGACTTTA-TATGTGGTCGATGTA	0	1	0											M00212:125:000000000-JJPTF:1:1102:16265:2319 2:N:0:AGGCAGAA+AGAGTAGA,Mon Jun 27 16:18:52 EDT 2022,,,,ATGCACAGTTGCCCACAATATGATTAAGTATAGTTTCACCAAGGTACTGCGCAATAGCTTAGCACTTCGTCTATGGACTATACACCACTCATCAGGATAGCTGGACTCGAACCAACACTACATGTTCCCAAAACACGCATGCTACCATTAACACTATAT,P008LFEAUP10_S3_L001_R_001,urn:local:.:20v50-ezqp64v	M00212:125:000000000-JJPTF:1:1102:15458:2400 2:N:0:AGGCAGAA+GTAAGGAG,Mon Jun 27 16:24:35 EDT 2022,,,,GTGTATTATCATATGCAATAACTAAGCTCTCTCCACCATATTGTCCGCCTAAAATCATCCAGTTAAGCACGCGCGTAGCCATTAAACTTGACTTACCAGAACCACGTCCTAGGTTAAGGAAAATTTCATTACCTAGGTT,P008LFEAUP20_S9_L001_R_001,urn:local:.:2r33v-ezqpwlk
240	M00212:125:000000000-JJPTF:1:2105:12749:2400 1:N:0:AGGCAGAA+AGAGTAGA: AGAATGA-CCTTATATG-TGGTCG-ATGT---------A	0	0	0	M00212:125:000000000-JJPTF:1:2106:22883:21576 2:N:0:AGGCAGAA+GTAAGGAG (reversed): AGAATGACCTTA-TATGTGGTAGATGTA	0	0	1											M00212:125:000000000-JJPTF:1:1102:16837:2320 1:N:0:AGGCAGAA+AGAGTAGA,Mon Jun 27 16:18:52 EDT 2022,,,,GTGCAGAAGCTAATGTTATAAAGCCTATCGTTTTACCAGCAGTTAAACAGAGAATTAATCAGTCAAGACTAGATGAGATTTCTATGATTGGTTTAGGTA,P008LFEAUP10_S3_L001_R_001,urn:local:.:20v51-ezqp64v	M00212:125:000000000-JJPTF:1:1102:16767:2400 1:N:0:AGGCAGAA+GTAAGGAG,Mon Jun 27 16:24:35 EDT 2022,,,,ATATTGGACTGGAATTTTTCCTTAAAGTGCCTAACCAAAAACGTTATAAATGGACACAAGAAGAAATTGATAAACATGAAGTAGCTAAACATTTACAAC,P008LFEAUP20_S9_L001_R_001,urn:local:.:2r33w-ezqpwlk
241	M00212:125:000000000-JJPTF:1:1101:12727:10486 1:N:0:AGGCAGAA+AGAGTAGA: AGAATGA-CCTTATATG-TGGTCG-ATGT---------A	0	0	0	M00212:125:000000000-JJPTF:1:1112:17338:2260 1:N:0:AGGCAGAA+GTAAGGAG: AGAATGACCTTA-TATGTGGTAGATGTA	0	0	1											M00212:125:000000000-JJPTF:1:1102:16837:2320 2:N:0:AGGCAGAA+AGAGTAGA,Mon Jun 27 16:18:52 EDT 2022,,,,TACCTAAACCAATCATAGAAAACTCATCTAGTCTTGACTGATTAATTCTCTGTTTAACTGCTGGTAAAACGCTAGGCTTTATAACATTACCTTCTGCACCCGGCTCTTATACACATCTGACGCTTCCGACCCTCGACTTTGTGTGGATTTCTTCCCTTCTTTAACTCGTGATATATTATTATTAACGTTTTTTGTGATTGACGCTGAATCAGTTCCATATCATTCGGCAATTTGTTGCGTAGTCAAAACT,P008LFEAUP10_S3_L001_R_001,urn:local:.:20v52-ez…	M00212:125:000000000-JJPTF:1:1102:16767:2400 2:N:0:AGGCAGAA+GTAAGGAG,Mon Jun 27 16:24:35 EDT 2022,,,,GTTGTAAATGTTTAGCTACTTCATGTTTATCAATTTCTTCTTGTGTCCATTTATAACGTTTTTGGTTAGGCACTTTAAGGAAAAATTCCAGTCCAATAT,P008LFEAUP20_S9_L001_R_001,urn:local:.:2r33x-ezqpwlk
242	M00212:125:000000000-JJPTF:1:1101:12727:10486 2:N:0:AGGCAGAA+AGAGTAGA (reversed): AGAATGA-CCTTATATG-TGGTCG-ATGT---------A	0	0	0	M00212:125:000000000-JJPTF:1:1113:9970:21435 2:N:0:AGGCAGAA+GTAAGGAG: AGAATGACTTTA-TATGTGGTCGATGTA	0	1	0											M00212:125:000000000-JJPTF:1:1102:13738:2322 1:N:0:AGGCAGAA+AGAGTAGA,Mon Jun 27 16:18:52 EDT 2022,,,,GTACAAGGCATTCAAAATATTTGGAACGGAATAACAACATTCTTTAGCAATTTATGGACAACTGTTATTGGTGGCATTCAATCTATATGGGGCGGAGTAACTGGCTTTTTTAGTGGAATATTCGACGCAGTTAGTTCAGTAGTTTCTACAGTATTTAGCGCTATTGGTGGCTTTGCTAGTTCAGCTTGGGA,P008LFEAUP10_S3_L001_R_001,urn:local:.:20v53-ezqp64v	M00212:125:000000000-JJPTF:1:1102:17064:2403 1:N:0:AGGCAGAA+GTAAGGAG,Mon Jun 27 16:24:35 EDT 2022,,,,ACTAATACAGTAGGTTTAACAGCCTTTGAACCTGTATAGACAATAATTTCATCTACTCCAACTTCAGAAGCAATTTCAGTATCATCATTTTTAATGCGAACGTTAGCATTTGCAGTTGCTTGACGTAACTCATCTAACAAGGCTTTACGGTCTTCTGTTTTAAC,P008LFEAUP20_S9_L001_R_001,urn:local:.:2r33y-ezqpwlk
243	M00212:125:000000000-JJPTF:1:1111:3375:13842 2:N:0:AGGCAGAA+AGAGTAGA (reversed): AGAATGA-CCTTATATG-TGGTCG-ATGT---------A	0	0	0	M00212:125:000000000-JJPTF:1:1112:6220:24520 1:N:0:AGGCAGAA+GTAAGGAG: AGAATGACTTTA-TATGTGGTCGATGTA	0	1	0											M00212:125:000000000-JJPTF:1:1102:13738:2322 2:N:0:AGGCAGAA+AGAGTAGA,Mon Jun 27 16:18:52 EDT 2022,,,,TCCCAAGCTGAACTAGCAAAGCCACCAATAGCGCTAAATACTGTAGAAACTACTGAACTAACTGCGTCGAATATTCCACTAAAAAAGCCAGTTACTCCGCCCCATATAGATTGAATGCCACCAATAACAGTTGTCCATAAATTGCTAAAGAATGTTGTTATTCCGTTCCAAATATTTTGAATGCCTTGTAC,P008LFEAUP10_S3_L001_R_001,urn:local:.:20v54-ezqp64v	M00212:125:000000000-JJPTF:1:1102:17064:2403 2:N:0:AGGCAGAA+GTAAGGAG,Mon Jun 27 16:24:35 EDT 2022,,,,GTTAAAACAGAAGACCGTAAAGCCTTGTTAGATGAGTTACGTCAAGCAACTGCAAATGCTAACGTTCGCATTAAAAATGATGATACTGAAATTGCTTCTGAAGTTGGAGTAGATGAAATTATTGTCTATACAGGTTCAAAGGCTGTTAAACCTACTGTATTAGT,P008LFEAUP20_S9_L001_R_001,urn:local:.:2r33z-ezqpwlk
244	M00212:125:000000000-JJPTF:1:2105:12749:2400 2:N:0:AGGCAGAA+AGAGTAGA (reversed): AGAATGA-CCTTATATG-TGGTCG-ATGT---------A	0	0	0	M00212:125:000000000-JJPTF:1:2104:11796:18879 2:N:0:AGGCAGAA+GTAAGGAG (reversed): AGAATGACTTTA-TATGTGGTCGATGTA	0	1	0											M00212:125:000000000-JJPTF:1:1102:19040:2325 1:N:0:AGGCAGAA+AGAGTAGA,Mon Jun 27 16:18:52 EDT 2022,,,,GCGTTACGGCTTTCAATAATTTTGTTACGTTCTTTTGTGAGTTCTTCGCCCAATGCATTTTGAATAAACTTTGCGTTAGGGTCAGCTGGTACTGAAACAAGAGAAATCTCTTTAAACTGTGCTTTAT,P008LFEAUP10_S3_L001_R_001,urn:local:.:20v55-ezqp64v	M00212:125:000000000-JJPTF:1:1102:10641:2409 1:N:0:AGGCAGAA+GTAAGGAG,Mon Jun 27 16:24:35 EDT 2022,,,,GCCACCGCCCGCGTAGTGATATAAACCACGCAACTTGCCCAACTCACCAGCAAGGTCCCACTGATGATTACATTTAGGATTGACGTAGCCTGTTCCCTGCGTTGCCTTGACGATGACACCTTGAGCGTGGCTGTCTCTTATGATGCTGTCATCAGATCCACTATATACATCGACCAC,P008LFEAUP20_S9_L001_R_001,urn:local:.:2r340-ezqpwlk
245	M00212:125:000000000-JJPTF:1:2113:19373:13591 1:N:0:AGGCAGAA+AGAGTAGA: AGAATGA-CCTTATATG-TGGTCG-ATGT---------A	0	0	0	M00212:125:000000000-JJPTF:1:2109:8684:12198 1:N:0:AGGCAGAA+GTAAGGAG: -----GACCTTA-TATGTGGTAGATGTA	0	0	1											M00212:125:000000000-JJPTF:1:1102:19040:2325 2:N:0:AGGCAGAA+AGAGTAGA,Mon Jun 27 16:18:52 EDT 2022,,,,ATAAAGCACAGTTTAAAGAGATTTCTCTTGTTTCAGTACCAGCTGACCCTAACGCAAAGTTTATTCAAAATGCATTGGGCGAAGAACTCACAAAAGAACGTAACAAAATTATTGAAAGCCGTAACGC,P008LFEAUP10_S3_L001_R_001,urn:local:.:20v56-ezqp64v	M00212:125:000000000-JJPTF:1:1102:10641:2409 2:N:0:AGGCAGAA+GTAAGGAG,Mon Jun 27 16:24:35 EDT 2022,,,,GTGGTCGATGTATATAGTGGATCTGATGACAGCATCATAAGAGACAGCCACGCTCAAGGTGTCATCGTCAAGGCAACGCAGGGAACAGGCTACGTCAATCCTAAATGTAATCATCAGTGGGACCTTGCTGGTGAGTTGGGCAAGTTGCGTGGTTTATATCACTACGCGGGCGGTGGC,P008LFEAUP20_S9_L001_R_001,urn:local:.:2r341-ezqpwlk
246	M00212:125:000000000-JJPTF:1:2107:23585:23448 2:N:0:AGGCAGAA+AGAGTAGA (reversed): AGAATGA-CTTTATATG-TGGTCG-ATGT---------A	0	1	0	M00212:125:000000000-JJPTF:1:1112:17338:2260 2:N:0:AGGCAGAA+GTAAGGAG (reversed): AGAATGACCTTA-TATGTGGTAGATGTA	0	0	1											M00212:125:000000000-JJPTF:1:1102:15970:2342 1:N:0:AGGCAGAA+AGAGTAGA,Mon Jun 27 16:18:52 EDT 2022,,,,CCAGTAAACTGCCATCCGGTTAAAGTACCGAATGCACCTGGGTTCACAGACATGTTTGGTA,P008LFEAUP10_S3_L001_R_001,urn:local:.:20v57-ezqp64v	M00212:125:000000000-JJPTF:1:1102:16595:2411 1:N:0:AGGCAGAA+GTAAGGAG,Mon Jun 27 16:24:35 EDT 2022,,,,GGCAAATACTCAATATGCTCTAAGCCCTCAATAGTCATACCAACTTTAACCCACGCTGTGCGACCGTCTGTGTGAT,P008LFEAUP20_S9_L001_R_001,urn:local:.:2r342-ezqpwlk
247	M00212:125:000000000-JJPTF:1:2110:10806:10252 1:N:0:AGGCAGAA+AGAGTAGA (reversed): AGAATGA-CCTTATATG-TGGTCG-ATGT---------A	0	0	0	M00212:125:000000000-JJPTF:1:1112:6220:24520 2:N:0:AGGCAGAA+GTAAGGAG (reversed): AGAATGACTTTA-TATGTGGTCGATGTA	0	1	0											M00212:125:000000000-JJPTF:1:1102:15970:2342 2:N:0:AGGCAGAA+AGAGTAGA,Mon Jun 27 16:18:52 EDT 2022,,,,TACCAAACATGTCTGTGAACCCAGGTGCATTCGGTACTTTAACCGGATGGCAGTTTACTGG,P008LFEAUP10_S3_L001_R_001,urn:local:.:20v58-ezqp64v	M00212:125:000000000-JJPTF:1:1102:16595:2411 2:N:0:AGGCAGAA+GTAAGGAG,Mon Jun 27 16:24:35 EDT 2022,,,,ATCACACAGACGGTCGCACAGCGTGGGTTAAAGTTGGTATGACTATTGAGGGCTTAGAGCATATTGAGTATTTGCC,P008LFEAUP20_S9_L001_R_001,urn:local:.:2r343-ezqpwll
248	M00212:125:000000000-JJPTF:1:2110:4699:19110 1:N:0:AGGCAGAA+AGAGTAGA: AGAATGA-CCTTATATG-TGGTCG-ATGT---------A	0	0	0	M00212:125:000000000-JJPTF:1:2110:17342:28436 1:N:0:AGGCAGAA+TTAAGGAG: AGAATGACCTTA-TATGTGGTAGATGTA	0	0	1											M00212:125:000000000-JJPTF:1:1102:17778:2344 1:N:0:AGGCAGAA+AGAGTAGA,Mon Jun 27 16:18:52 EDT 2022,,,,ATGGATACCCAGACAGCCATGATTGCTTTAAAGAACACGATGAAGTTCAAAGGCAATGGAAAAGATTTTGACTATGTAAGCAATTCTATGC,P008LFEAUP10_S3_L001_R_001,urn:local:.:20v59-ezqp64v	M00212:125:000000000-JJPTF:1:1102:14818:2414 1:N:0:AGGCAGAA+GTAAGGAG,Mon Jun 27 16:24:35 EDT 2022,,,,ACTGGAACAAGCTAACGAACGACTTGCTAAACGTGCAGAGAAGGCCCAAAAATTGCTTGACACGGAGCTTCTGAAAGATAGCTACATCGAAACACTTGAAATGTTTAGTAAATTCAATTCAGCAAAATATAATA,P008LFEAUP20_S9_L001_R_001,urn:local:.:2r344-ezqpwll
249	M00212:125:000000000-JJPTF:1:2109:21760:3965 1:N:0:AGGCAGAA+AGAGTAGA: AGAATGA-CCTTATATG-TGGTAG-ATGT---------A	0	0	1	M00212:125:000000000-JJPTF:1:2110:18425:20564 1:N:0:AGGCAGAA+GTAAGGAG: AGAATGACCTTA-TATGTGGTAGATGTA	0	0	1											M00212:125:000000000-JJPTF:1:1102:17778:2344 2:N:0:AGGCAGAA+AGAGTAGA,Mon Jun 27 16:18:52 EDT 2022,,,,GCATAGAATTGCTTACATAGTCAAAATCTTTTCCATTGCCTTTGAACTTCATCGTGTTCTTTAAAGCAATCATGGCTGTCTGGGTATCCAT,P008LFEAUP10_S3_L001_R_001,urn:local:.:20v5a-ezqp64v	M00212:125:000000000-JJPTF:1:1102:14818:2414 2:N:0:AGGCAGAA+GTAAGGAG,Mon Jun 27 16:24:35 EDT 2022,,,,TATTATATTTTGCTGAATTGAATTTACTAAACATTTCAAGTGTTTCGATGTAGCTATCTTTCAGAAGCTCCGTGTCAAGCAATTTTTGGGCCTTCTCTGCACGTTTAGCAAGTCGTTCGTTAGCTTGTTCCAGT,P008LFEAUP20_S9_L001_R_001,urn:local:.:2r345-ezqpwll
250	M00212:125:000000000-JJPTF:1:1102:26764:15650 1:N:0:AGGCAGAA+AGAGTAGA (reversed): AGAATGA-CCTTATATG-TGGTCG-ATGT---------A	0	0	0	M00212:125:000000000-JJPTF:1:2110:17342:28436 2:N:0:AGGCAGAA+TTAAGGAG (reversed): AGAATGACCTTA-TATGTGGTAGATGTA	0	0	1											M00212:125:000000000-JJPTF:1:1102:12340:2351 1:N:0:AGGCAGAA+AGAGTAGA,Mon Jun 27 16:18:52 EDT 2022,,,,CCTTAATGCAGTTGCTGTTAAAAATCTAAGTGACCTACAAGGCAATAGAAAGGACGTAACAAGCACAGATGAAACTAATAACCAATAGTGCTGAAATTAAAGTAACTGAAAATGAGGACGGCTCGAAATCATTTCAAGGCATTGGGTCAGAAGTTGGTGTAGAGAACCTTAACGGTATTGTCT,P008LFEAUP10_S3_L001_R_001,urn:local:.:20v5b-ezqp64v	M00212:125:000000000-JJPTF:1:1102:11679:2427 1:N:0:AGGCAGAA+GTAAGGAG,Mon Jun 27 16:24:35 EDT 2022,,,,GGCTTGATGTTATTTATAAGGAGTCGAGTGGAAACCCTTATGTTGAAAATGAGTTATCATGCCGGGGACTATTACAGATAATGCAAAG,P008LFEAUP20_S9_L001_R_001,urn:local:.:2r346-ezqpwll
251	M00212:125:000000000-JJPTF:1:2112:15179:15096 2:N:0:AGGCAGAA+AGAGTAGA (reversed): AGAATGA-CCTTATATG-TGGTCG-ATGT---------A	0	0	0	M00212:125:000000000-JJPTF:1:1106:11644:10286 1:N:0:AGGCAGAA+GTAAGGAG (reversed): AGAATGACTTTA-TATGTGGTCGATGTA	0	1	0											M00212:125:000000000-JJPTF:1:1102:12340:2351 2:N:0:AGGCAGAA+AGAGTAGA,Mon Jun 27 16:18:52 EDT 2022,,,,AGACAATACCGTTAAGGTTCTCTACACCAACTTCTGACCCAATGCCTTGAAATGATTTCGAGCCGTCCTCATTTTCAGTTACTTTAATTTCAGCACTATTGGTTATTAGTTTCATCTGTGCTTGTTACGTCCTTTCTATTGCCTTGTAGGTCACTTAGATTTTTAACAGCAACTGCATTAAGG,P008LFEAUP10_S3_L001_R_001,urn:local:.:20v5c-ezqp64v	M00212:125:000000000-JJPTF:1:1102:11679:2427 2:N:0:AGGCAGAA+GTAAGGAG,Mon Jun 27 16:24:35 EDT 2022,,,,CTTTGCATTATCTGTAATAGTCCCCGGCATGATAACTCATTTTCAACATAAGGGTTTCCACTCGACTCCTTATAAATAACATCAAGCC,P008LFEAUP20_S9_L001_R_001,urn:local:.:2r347-ezqpwll
252	M00212:125:000000000-JJPTF:1:1102:9792:8771 2:N:0:AGGCAGAA+AGAGTAGA (reversed): AGAATGA-CCTTATATG-TGGTAG-ATG-----------	0	0	1	M00212:125:000000000-JJPTF:1:2107:12715:7956 1:N:0:AGGCAGAA+GTAAGGAG: AGAATGACTTTA-TATGTGGTCGATGTA	0	1	0											M00212:125:000000000-JJPTF:1:1102:16770:2351 1:N:0:AGGCAGAA+AGAGTAGA,Mon Jun 27 16:18:52 EDT 2022,,,,AATCAGTACGAAGTAGATGAAGATAAAATATTTTATGGTAATTCAACAGAAGATGATTCATCATCAGATGAGGAAATAACTTTTCAAGAAACTCATGCTGGTAAATTAATACTTAAAATCATGATTTATACTTTAGTATCTATTATTTGGTTTGCTGTAACTG,P008LFEAUP10_S3_L001_R_001,urn:local:.:20v5d-ezqp64v	M00212:125:000000000-JJPTF:1:1102:18357:2427 1:N:0:AGGCAGAA+GTAAGGAG,Mon Jun 27 16:24:35 EDT 2022,,,,ACATTAGCTTCTGCACCGTTCTTCTTCTTAACAGTCGTTTCTACCTGTAATGTAACTTGTGAGAATATCATTAAATACCTCCATAATACAT,P008LFEAUP20_S9_L001_R_001,urn:local:.:2r348-ezqpwll
253	M00212:125:000000000-JJPTF:1:1102:26764:15650 2:N:0:AGGCAGAA+AGAGTAGA: AGAATGA-CCTTATATG-TGGTCG-ATGT---------A	0	0	0	M00212:125:000000000-JJPTF:1:1109:28927:18359 1:N:0:AGGCAGAA+GTAAGGAG (reversed): AGAATGACCTTA-TATGTGGTAGATGTA	0	0	1											M00212:125:000000000-JJPTF:1:1102:16770:2351 2:N:0:AGGCAGAA+AGAGTAGA,Mon Jun 27 16:18:52 EDT 2022,,,,CAGTTACAGCAAACCAAATAATAGATACTAAAGTATAAATCATGATTTTAAGTATTAATTTACCAGCATGAGTTTCTTGAAAAGTTATTTCCTCATCTGATGATGAATCATCTTCTGTTGAATTACCATAAAATATTTTATCTTCATCTACTTCGTACTGATT,P008LFEAUP10_S3_L001_R_001,urn:local:.:20v5e-ezqp64v	M00212:125:000000000-JJPTF:1:1102:18357:2427 2:N:0:AGGCAGAA+GTAAGGAG,Mon Jun 27 16:24:35 EDT 2022,,,,ATGTATTATGGAGGTATTTAATGATATTCTCACAAGTTACATTACAGGTAGAAACGACTGTTAAGAAGAAGAACGGTGCAGAAGCTAATGT,P008LFEAUP20_S9_L001_R_001,urn:local:.:2r349-ezqpwll
254	M00212:125:000000000-JJPTF:1:2102:8005:9791 2:N:0:AGGCAGAA+AGAGTAGA (reversed): AGAATGA-CCTTATATG-TGGTCG-ATGT---------A	0	0	0	M00212:125:000000000-JJPTF:1:2107:12715:7956 2:N:0:AGGCAGAA+GTAAGGAG (reversed): AGAATGACTTTA-TATGTGGTCGATGTA	0	1	0											M00212:125:000000000-JJPTF:1:1102:10934:2353 1:N:0:AGGCAGAA+AGAGTCGA,Mon Jun 27 16:18:52 EDT 2022,,,,GATGTAAATGACGAAACTTATCAAGGTTGGAAGGGGACAACTGCTCTAAATTTATTCCCTGTAATGGACTTTGAGCGATACAGAACTCGTATAATTGAAAAAGGTCAAATGGAGCTAATCAATTTAAGTAAGGCAGAGTTTAAAGTTAAGAGAAAGGCGGACTTCGTTTAATGTTAGAAGCCAATGTATATGAT,P008LFEAUP10_S3_L001_R_001,urn:local:.:20v5f-ezqp64v	M00212:125:000000000-JJPTF:1:1102:18731:2429 1:N:0:AGGCAGAA+GTAAGGAG,Mon Jun 27 16:24:35 EDT 2022,,,,GTCATGAGCCGATGAAGTTTCTGCTTTACGGTTGATTGTCGCCTTTCCTGCAAAGATACTTGAATTAAAGAAATAACCATAACTCATTAAA,P008LFEAUP20_S9_L001_R_001,urn:local:.:2r34a-ezqpwln
255	M00212:125:000000000-JJPTF:1:1108:12790:22223 2:N:0:AGGCAGAA+AGAGTAGA (reversed): AGAATGA-CCTTATAGG-TGGTCG-ATGT---------A	0	0	0	M00212:125:000000000-JJPTF:1:1106:11644:10286 2:N:0:AGGCAGAA+GTAAGGAG: AGAATGACTTTA-TATGTGGTCGATGTA	0	1	0											M00212:125:000000000-JJPTF:1:1102:10934:2353 2:N:0:AGGCAGAA+AGAGTCGA,Mon Jun 27 16:18:52 EDT 2022,,,,ATCATATACATTGGCTTCTAACATTAAACGAAGTCCGCCTTTCTCTTAACTTTAAACTCTGCCTTACTTAAATTGATTAGCTCCATTTGACCTTTTTCAATTATACGAGTTCTGTATCGCTCAAAGTCCATTACAGGGAATAAATTTAGAGCAGTTGTCCCCTTCCAACCTTGATAAGTTTCGTCATTTACATC,P008LFEAUP10_S3_L001_R_001,urn:local:.:20v5g-ezqp64v	M00212:125:000000000-JJPTF:1:1102:18731:2429 2:N:0:AGGCAGAA+GTAAGGAG,Mon Jun 27 16:24:35 EDT 2022,,,,TTTAATGAGTTATGGTTATTTCTTTAATTCAAGTATCTTTGCAGGAAAGGCGACAATCAACCGTAAAGCAGAAACTTCATCGGCTCATGAC,P008LFEAUP20_S9_L001_R_001,urn:local:.:2r34b-ezqpwln
256	M00212:125:000000000-JJPTF:1:1111:7542:15227 2:N:0:AGGCAGAA+AGAGTAGA (reversed): AGAATGA-CCTTATATG-TGGTCG-ATGT---------A	0	0	0	M00212:125:000000000-JJPTF:1:1109:7329:5044 1:N:0:AGGCAGAA+GTAAGGAG: AGAATGACTTTA-TATGTGGTCGATGTA	0	1	0											M00212:125:000000000-JJPTF:1:1102:17541:2354 1:N:0:AGGCAGAA+AGAGTAGA,Mon Jun 27 16:18:52 EDT 2022,,,,GTGTTTAGTGCAATTGGTGGCTTTGCTTCAAGTGCTTGGTCAAGAATTTCAGGTGTATTTAGCGGAGTTGGTGGCTTCTTTAGTGGAGTATTCAACGGTGCTAAAAA,P008LFEAUP10_S3_L001_R_001,urn:local:.:20v5h-ezqp64v	M00212:125:000000000-JJPTF:1:1102:12181:2433 1:N:0:AGGCAGAA+GTAAGGAG,Mon Jun 27 16:24:35 EDT 2022,,,,GTTTTACCACTTGCTTCATTAAATTCTAAATACATCAACGACTGTTCTTTCTTTGGTTCTTCACGTGCTGTATCTGAAAGCTCATAAAAGTTATTTTTCTTATCTTCTTTAAGT,P008LFEAUP20_S9_L001_R_001,urn:local:.:2r34c-ezqpwln
257	M00212:125:000000000-JJPTF:1:2112:15214:23715 1:N:0:AGGCAGAA+AGAGTAGA (reversed): AGAATGA-CCTTATATG-TGGTCG-ATGT---------A	0	0	0	M00212:125:000000000-JJPTF:1:1107:13468:14874 1:N:0:AGGCAGAA+GTAAGGAG: AGAATGACCTTA-TATGTGGTAGATGTA	0	0	1											M00212:125:000000000-JJPTF:1:1102:17541:2354 2:N:0:AGGCAGAA+AGAGTAGA,Mon Jun 27 16:18:52 EDT 2022,,,,TTTTTAGCACCGTTGAATACTCCACTAAAGAAGCCACCAACTCCGCTAAATACACCTGAAATTCTTGACCAAGCACTTGAAGCAAAGCCACCAATTGCACTAAACAC,P008LFEAUP10_S3_L001_R_001,urn:local:.:20v5i-ezqp64w	M00212:125:000000000-JJPTF:1:1102:12181:2433 2:N:0:AGGCAGAA+GTAAGGAG,Mon Jun 27 16:24:35 EDT 2022,,,,ACTTAAAGAAGATAAGAAAAATAACTTTTATGAGCTTTCAGATACAGCACGTGAAGAACCAAAGAAAGAACAGTCGTTGATGTATTTAGAATTTAATGAAGCAAGTGGTAAAAC,P008LFEAUP20_S9_L001_R_001,urn:local:.:2r34d-ezqpwln
258	M00212:125:000000000-JJPTF:1:2107:16507:16545 1:N:0:AGGCAGAA+AGAGTAGA (reversed): AGAATGA-CTTTATATG-TGGTCG-ATGT---------A	0	1	0	M00212:125:000000000-JJPTF:1:1109:28927:18359 2:N:0:AGGCAGAA+GTAAGGAG: AGAATGACCTTA-TATGTGGTAGATGTA	0	0	1											M00212:125:000000000-JJPTF:1:1102:18916:2355 1:N:0:AGGCAGAA+AGAGTAGA,Mon Jun 27 16:18:52 EDT 2022,,,,GTCTAGAGCCTTGTTATGGTCTTTGTCGTAGCTCTCGCCCTCTTTCTTGCCAGCTCTTACTAGATACTTTAATAC,P008LFEAUP10_S3_L001_R_001,urn:local:.:20v5j-ezqp64w	M00212:125:000000000-JJPTF:1:1102:13000:2438 1:N:0:AGGCAGAA+GTAAGGAG,Mon Jun 27 16:24:35 EDT 2022,,,,AGATGAGTTTTCTATGATTGGTTTAGGTAAAAACGTAAGATATGAGCTTAACGGAATCGGAGAAATGGAAGACTTAATTTTCAACTATTTCTTAGACGAAAAAGGCGAAACTTTCAAGCGGACAACATGGGAA,P008LFEAUP20_S9_L001_R_001,urn:local:.:2r34e-ezqpwln
259	M00212:125:000000000-JJPTF:1:2109:23821:20826 2:N:0:AGGCAGAA+AGAGTAGA (reversed): AGAATGA-CCTTATATG-TGGTCG-ATGT---------A	0	0	0	M00212:125:000000000-JJPTF:1:1109:7329:5044 2:N:0:AGGCAGAA+GTAAGGAG (reversed): AGAATGACTTTA-TATGTGGTCGATGTA	0	1	0											M00212:125:000000000-JJPTF:1:1102:18916:2355 2:N:0:AGGCAGAA+AGAGTAGA,Mon Jun 27 16:18:52 EDT 2022,,,,GTATTAAAGTATCTAGTAAGAGCTGGCAAGAAAGAGGGCGAGAGCTACGACAAAGACCATAACAAGGCTCTAGAC,P008LFEAUP10_S3_L001_R_001,urn:local:.:20v5k-ezqp64w	M00212:125:000000000-JJPTF:1:1102:13000:2438 2:N:0:AGGCAGAA+GTAAGGAG,Mon Jun 27 16:24:35 EDT 2022,,,,TTCCCATGTTGTCCGCTTGAAAGTTTCGCCTTTTTCGTCTAAGAAATAGTTGAAAATTAAGTCTTCCATTTCTCCGATTCCGTTAAGCTCATATCTTACGTTTTTACCTAAACCAATCATAGAAAACTCATCT,P008LFEAUP20_S9_L001_R_001,urn:local:.:2r34f-ezqpwln
260	M00212:125:000000000-JJPTF:1:2112:15214:23715 2:N:0:AGGCAGAA+AGAGTAGA: AGAATGA-CCTTATATG-TGGGCG-ATGT---------A	0	0	0	M00212:125:000000000-JJPTF:1:2107:19023:4501 1:N:0:AGGCAGAA+GTAAGGAG: AGAATGACCTTA-TATGTGGTAGATGTA	0	0	1											M00212:125:000000000-JJPTF:1:1102:13034:2355 1:N:0:AGGCAGAA+AGAGTAGA,Mon Jun 27 16:18:52 EDT 2022,,,,GACGAAACAAGCGTATTAGTTAAAGACTTTATCTCTTGTTATTGACGGCTTAATATTGTTGATGAACCAGCAGAACAATGGCGAAATGCTGAAATGAAACGTTTGGCTTCTTTGCAAGAGTTAATGTATTATGGAGGTATTTAATGA,P008LFEAUP10_S3_L001_R_001,urn:local:.:20v5l-ezqp64w	M00212:125:000000000-JJPTF:1:1102:19237:2442 1:N:0:AGGCAGAA+GTAAGGAG,Mon Jun 27 16:24:35 EDT 2022,,,,GTCATAGAATAAAACTAAAAAACGATTAACTCTTGACAAATTAAAATTAATAGTTTATAATCAATATATAAAGTTAAGAAAGAGAGTTACAACAATGGAATTAAAACAATGCGTAACCTGTGGGGCTTCAAGTTTCACTAATGG,P008LFEAUP20_S9_L001_R_001,urn:local:.:2r34g-ezqpwln
261	M00212:125:000000000-JJPTF:1:1102:26206:20639 1:N:0:AGGCAGAA+AGAGTAGA (reversed): AGAATGA-CCTTATATG-TGGTAG-ATGT---------A	0	0	1	M00212:125:000000000-JJPTF:1:2105:13092:18703 1:N:0:AGGCAGAA+GTAAGGAG (reversed): AGAATGACCTTA-TATGTGGTAGATGTA	0	0	1											M00212:125:000000000-JJPTF:1:1102:13034:2355 2:N:0:AGGCAGAA+AGAGTAGA,Mon Jun 27 16:18:52 EDT 2022,,,,TCATTAAATACCTCCATAATACATTAACTCTTGCAAAGAAGCTAAACGCTTCATTTCAGCATTTCGCCATTGTTCTGCTGGTTCATCAACAATATTAAGCCTACAATAACAAGAGATAAAGTCTTTAACTAATACGCTTGTTTCGTC,P008LFEAUP10_S3_L001_R_001,urn:local:.:20v5m-ezqp64w	M00212:125:000000000-JJPTF:1:1102:19237:2442 2:N:0:AGGCAGAA+GTAAGGAG,Mon Jun 27 16:24:35 EDT 2022,,,,CCATTAGTGAAACTTGAAGCCCCACAGGTTACGCATTGTTTTAATTCCATTGTTGTAACTCTCTTTCTTAACTTTATATATTGATTATAAACTATTAATTTTAATTTGTCAAGAGTTAATCGTTTTTTAGTTTTATTCTATGAC,P008LFEAUP20_S9_L001_R_001,urn:local:.:2r34h-ezqpwln
262	M00212:125:000000000-JJPTF:1:1102:15299:21470 1:N:0:AGGCAGAA+AGAGTAGA (reversed): AGAATGA-CCTTATATG-TGGTAG-ATG-----------	0	0	1	M00212:125:000000000-JJPTF:1:1106:5586:12434 1:N:0:AGGCAGAA+GTAAGGAG (reversed): AGAATGACCTTA-TATGTGGTAGATGTA	0	0	1											M00212:125:000000000-JJPTF:1:1102:17624:2357 1:N:0:AGGCAGAA+AGAGTAGA,Mon Jun 27 16:18:52 EDT 2022,,,,GACATCTCCATTATTTTTTGCTGTGTACATTTTAGGAGGGTCTGTATAGTCGTCTGTTTCCTTATTCTTAACGAATACGACAGCGAAATTATAAGCCGAAC,P008LFEAUP10_S3_L001_R_001,urn:local:.:20v5n-ezqp64w	M00212:125:000000000-JJPTF:1:1102:17706:2444 1:N:0:AGGCAGAA+GTAAGGAG,Mon Jun 27 16:24:35 EDT 2022,,,,TTAGTGGAGTGTTTAGTGCAATTGGTGGCTTTGCTTCAAGTGCTTGGTCAAGAATTTCAGGTGTATTTAGCGGAGTTGGTGGCTTCTTTAGTGGAGTATTCAACGGTGCTAAAAATGCAGTTAGTGGAGTATTCAGCGCTTTTGGTGGCTTTGCTTCTAATGCTTATAAC,P008LFEAUP20_S9_L001_R_001,urn:local:.:2r34i-ezqpwln
263	M00212:125:000000000-JJPTF:1:2113:19373:13591 2:N:0:AGGCAGAA+AGAGTAGA (reversed): AGAATGA-CCTTATATG-TGGTCG-ATGT---------A	0	0	0	M00212:125:000000000-JJPTF:1:1107:13468:14874 2:N:0:AGGCAGAA+GTAAGGAG (reversed): AGAATGACCTTA-TATGTGGTAGATGTA	0	0	1											M00212:125:000000000-JJPTF:1:1102:17624:2357 2:N:0:AGGCAGAA+AGAGTAGA,Mon Jun 27 16:18:52 EDT 2022,,,,GTTCGGCTTATAATTTCGCTGTCGTATTCGTTAAGAATAAGGAAACAGACGACTATACAGACCCTCCTAAAATGTACACAGCAAAAAATAATGGAGATGTC,P008LFEAUP10_S3_L001_R_001,urn:local:.:20v5o-ezqp64w	M00212:125:000000000-JJPTF:1:1102:17706:2444 2:N:0:AGGCAGAA+GTAAGGAG,Mon Jun 27 16:24:35 EDT 2022,,,,GTTATAAGCATTAGAAGCAAAGCCACCAAAAGCGCTGAATACTCCACTAACTGCATTTTTAGCACCGTTGAATACTCCACTAAAGAAGCCACCAACTCCGCTAAATACACCTGAAATTCTTGACCAAGCACTTGAAGCAAAGCCACCAATTGCACTAAACACTCCACTAA,P008LFEAUP20_S9_L001_R_001,urn:local:.:2r34j-ezqpwln
264	M00212:125:000000000-JJPTF:1:1111:7342:23384 2:N:0:AGGCAGAA+AGAGTAGA: AGAATGA-CCTTATATG-TGGTCG-ATGT---------A	0	0	0	M00212:125:000000000-JJPTF:1:2110:18425:20564 2:N:0:AGGCAGAA+GTAAGGAG (reversed): AGAATGACCTTA-TATGTGGTAGATGTA	0	0	1											M00212:125:000000000-JJPTF:1:1102:15831:2361 1:N:0:AGGCAGAA+AGAGTAGA,Mon Jun 27 16:18:52 EDT 2022,,,,AAGTAACAGGGTGTGCTGTTTGAGTTAAGTCAATATTTGCATGGATATAGTTGACAGAATTAGCCTTTAAAGCTACCGTTTCATTTGATAGTTCAAAATATCTACCGCCAGCAATAATTGAAGTATTAGTATATTGTACATTAAGAGCTGTATTTAACGGACTTGTCCAGTCTTTGCGCCTGATTGTTCCATAGTCCATTCCTGTCAACATCATGTATAGC,P008LFEAUP10_S3_L001_R_001,urn:local:.:20v5p-ezqp64w	M00212:125:000000000-JJPTF:1:1102:10714:2446 1:N:0:AGGCAGAA+GTAAGGAG,Mon Jun 27 16:24:35 EDT 2022,,,,ATTGAGGGCTTAGAGCATATTGAGTATTTGCCTGTAATGGACTATCGCAATCAATCTATCCCAGTTGAAAAACTGACTTCTATGGACGTAAATAAAGCCATTCAGCGTGGACTAGTTAAAGCAATTGCACGTCATGGTTTAGGGCTATACATCTACTCCAATGAAGATTTACCTGACTTGACAGAAGAACAAAAAGAACTTGAAGCTGAAAAGCAACGACTTAGAGAGATCCAGCCAGCACTAAATAGAG,P008LFEAUP20_S9_L001_R_001,urn:local:.:2r34k-ez…
265	M00212:125:000000000-JJPTF:1:2101:10908:24771 1:N:0:AGGCAGAA+AGAGTAGA: AGAATGA-CCTTATATG-TGGTCG-ATGT---------A	0	0	0	M00212:125:000000000-JJPTF:1:1106:23964:21218 1:N:0:AGGCAGAA+GTAAGGAG: AGAATGACCTTA-TATGTGGTAGATGTA	0	0	1											M00212:125:000000000-JJPTF:1:1102:15831:2361 2:N:0:AGGCAGAA+AGAGTAGA,Mon Jun 27 16:18:52 EDT 2022,,,,GCTATACATGATGTTGACAGGAATGGACTATGGAACAATCAGGCGCAAAGACTGGACAAGTCCGTTAAATACAGCTCTTAATGTACAATATACTAATACTTCAATTATTGCTGGCGGTAGATATTTTGAACTATCAAATGAAACGGTAGCTTTAAAGGCTAATTCTGTCAACTATATCCATGCAAATATTGACTTAACTCAAACAGCACACCCTGTTACTT,P008LFEAUP10_S3_L001_R_001,urn:local:.:20v5q-ezqp64w	M00212:125:000000000-JJPTF:1:1102:10714:2446 2:N:0:AGGCAGAA+GTAAGGAG,Mon Jun 27 16:24:35 EDT 2022,,,,GCTTGGACACGACCGCTTACCGTTATGGTGTCGCCTAATTGAATGAAGTCAGGCAAGAATGCTGAACCGTACGCGACTTTTACGTTAGATCCCTTTTCTTTTTCAAACAATGGAACTGAAATAATTTTCTTGTCGCCTTTTGCTGTGCTTGCTGTTCGTGTATTTTTTTCGTTCGCTTGTGCTGTAACTGTAATGATTGCCATTTTTTATTTTCCCTCTGTTGCTTTCCAAATTGTCATGATATCAAAGGT,P008LFEAUP20_S9_L001_R_001,urn:local:.:2r34l-e…
266	M00212:125:000000000-JJPTF:1:2109:24203:25151 2:N:0:AGGCAGAA+AGAGTAGA (reversed): AGAATGA-CCTTATATG-TGGTCG-ATGT---------A	0	0	0	M00212:125:000000000-JJPTF:1:2107:19023:4501 2:N:0:AGGCAGAA+GTAAGGAG (reversed): AGAATGACCTTA-TATGTGGTAGATGTA	0	0	1											M00212:125:000000000-JJPTF:1:1102:13123:2362 1:N:0:AGGCAGAA+AGAGTAGA,Mon Jun 27 16:18:52 EDT 2022,,,,GTCTGGTACATCATCAGCAGGATAACTGTTCGTTTCCGCTTGGTCTTCCATTGAACCAACTGATACTAAACCAGTTACGATTTTGTGGTTGGTGAACTCTGGTTTTCCGCTACTTCCCTTAGCCATATCAGCTACGATTAGAGCTTCATTACCAAAGAAAATCTCACGTGAGTTATAATCTAATTTCATTTTTTATTTTCCTTTTTATG,P008LFEAUP10_S3_L001_R_001,urn:local:.:20v5r-ezqp64w	M00212:125:000000000-JJPTF:1:1102:17817:2448 1:N:0:AGGCAGAA+GTAAGGAG,Mon Jun 27 16:24:35 EDT 2022,,,,CAGTAGAGGTTGGCGATATTGTTCAAATTCTTTTTCCTGAAGTTGTTCCAATTGAGGAGGCTCTAGGT,P008LFEAUP20_S9_L001_R_001,urn:local:.:2r34m-ezqpwlo
267	M00212:125:000000000-JJPTF:1:2106:25183:15718 1:N:0:AGGCAGAA+AGAGTAGA: AGAATGA-CTTTATATG-TGGTCG-ATGT---------A	0	1	0	M00212:125:000000000-JJPTF:1:1106:5586:12434 2:N:0:AGGCAGAA+GTAAGGAG: AGAATGACCTTA-TATGTGGTAGATGTA	0	0	1											M00212:125:000000000-JJPTF:1:1102:13123:2362 2:N:0:AGGCAGAA+AGAGTAGA,Mon Jun 27 16:18:52 EDT 2022,,,,CATAAACAGGAAAATAAAAAATGAAATTAGATTATAACTCACGTGAGATTTTCTTTGGTAATGAAGCTCTAATCGTAGCTGATATGGCTAAGGGAAGTAGCGGAAAACCAGAGTTCACCAACCACAAAATCGTAACTGGTTTAGTATCAGTTGGTTCAATGGAAGACCAAGCGGAAACGAACAGTTATCCTGCTGCTGATGTACCAGAC,P008LFEAUP10_S3_L001_R_001,urn:local:.:20v5s-ezqp64w	M00212:125:000000000-JJPTF:1:1102:17817:2448 2:N:0:AGGCAGAA+GTAAGGAG,Mon Jun 27 16:24:35 EDT 2022,,,,ACCTAGAGCCTCCTCAATTGGAACAACTTCAGGAAAAAGAATTTGAACAATATCGCCAACCTCTACTG,P008LFEAUP20_S9_L001_R_001,urn:local:.:2r34n-ezqpwlo
268	M00212:125:000000000-JJPTF:1:1108:20064:4541 1:N:0:AGGCAGAA+AGAGTAGA: AGAATGA-CCTTATATG-TGGTCG-ATGT---------A	0	0	0	M00212:125:000000000-JJPTF:1:1108:20630:12453 1:N:0:AGGCAGAA+GTAAGGAG (reversed): AGAATGACCTTA-TATGTGGTAGATG--	0	0	1											M00212:125:000000000-JJPTF:1:1102:12198:2364 1:N:0:AGGCAGAA+AGAGTAGA,Mon Jun 27 16:18:52 EDT 2022,,,,CATTAGATACTATCTTAGTATAGAGCAGTAGGGAATCGAACCCCACACAGTTGCGACCTGTACTTCCTCCAATTACTCTTACCTCATACCTTAGCAACCATGCACAGTTGCCCACAATATGATTAAGTATAGTTTCACCAAGGTACTGCGCAATAGCTTAGCACTTCGTCTATGGACTATACACCACTCATCAGGATAGCTGGACTCGAACCAACACTACATGTTCCCAAAACACGCATGCTACC,P008LFEAUP10_S3_L001_R_001,urn:local:.:20v5t-ezqp64w	M00212:125:000000000-JJPTF:1:1102:19220:2450 1:N:0:AGGCAGAA+GTAAGGAG,Mon Jun 27 16:24:35 EDT 2022,,,,GTATTTATTCAAACAGACCAAGCACTTAAAGAAGACATTCTTGGTCAACAAAGAACAGCAAATGGCTTGGGTTGGTCTCCTACTGGTAATTGGAAAACGAAATGTGTTCAATACCTTATTAAAG,P008LFEAUP20_S9_L001_R_001,urn:local:.:2r34o-ezqpwlo
269	M00212:125:000000000-JJPTF:1:1108:20064:4541 2:N:0:AGGCAGAA+AGAGTAGA (reversed): AGAATGA-CCTTATATG-TGGTCG-ATGT---------A	0	0	0	M00212:125:000000000-JJPTF:1:1108:20630:12453 2:N:0:AGGCAGAA+GTAAGGAG: AGAATGACCTTA-TATGTGGTAGATG--	0	0	1											M00212:125:000000000-JJPTF:1:1102:12198:2364 2:N:0:AGGCAGAA+AGAGTAGA,Mon Jun 27 16:18:52 EDT 2022,,,,GGTATCATGCGTGTTTTGGGAACATGTAGTGTTGTAGCGAGTCCAGCTATCCTGATGAGTGGTGTATAGTCCATAGACGAAGTGCTAAGCTATTGCGCAGAACCTTGGTGAAACTATACTTAATCATATTGTGGGCAACTGTGCATGGTTGCTAAGGTATGAGGTAAGAGTAATTGGAGGAAGTACAGGTCGCAACTGTGTGGGGTTCGATTCCCTACTGCTCTATACTAAGATAGTATCTAATG,P008LFEAUP10_S3_L001_R_001,urn:local:.:20v5u-ezqp64w	M00212:125:000000000-JJPTF:1:1102:19220:2450 2:N:0:AGGCAGAA+GTAAGGAG,Mon Jun 27 16:24:35 EDT 2022,,,,CTTTAATAAGGTATTGAACACATTTCGTTTTCCAATTACCAGTAGGAGACCAACCCAAGCCATTTGCTGTTCTTTGTTGACCAAGAATGTCTTCTTTAAGTGCTTGGTCTGTTTGAATAAATAC,P008LFEAUP20_S9_L001_R_001,urn:local:.:2r34p-ezqpwlo
270	M00212:125:000000000-JJPTF:1:2102:12107:20671 1:N:0:AGGCAGAA+AGAGTAGA: AGAATGA-CCTTATATG-TGGTCG-ATGT---------A	0	0	0	M00212:125:000000000-JJPTF:1:1109:26283:10441 1:N:0:AGGCAGAA+GTAAGGAG (reversed): AGAATGACCTTA-TATGTGGTAGATGTA	0	0	1											M00212:125:000000000-JJPTF:1:1102:16490:2364 1:N:0:AGGCAGAA+AGAGTAGA,Mon Jun 27 16:18:52 EDT 2022,,,,TTCCCATGTTGTCCGCTTGAAAGTTTCGCCTTTTTCGTCTAAGAAATAGTTGAAAATTAAGTCTTCCATTTCTCCGATTCCGTTAAGCTCATATCTTACGTTTTTACCTAAACCAATCATAGAAAACTCATCTAGTC,P008LFEAUP10_S3_L001_R_001,urn:local:.:20v5v-ezqp64w	M00212:125:000000000-JJPTF:1:1102:14108:2453 1:N:0:AGGCAGAA+GTAAGGAG,Mon Jun 27 16:24:35 EDT 2022,,,,CTATAAATAGTGGTTAAATTAACGCAAGAACAAGCTGATTATCTTAAAACCTTTGTCTGTAATGATAGAGCTTTCCATTATATCAGTCGGTATGGTTGGAACCATTATCTTAAAGACGGTAATGGAAAATGTTATGAAAAAGGCGAAAAAGAACCATTCACTCTTGATGAAAAAGGAAAAATGTTAGACGC,P008LFEAUP20_S9_L001_R_001,urn:local:.:2r34q-ezqpwlo
271	M00212:125:000000000-JJPTF:1:2102:11018:27476 1:N:0:AGGCAGAA+AGAGTAGA: AGAATGA-CCTTATATG-TGGTCG-ATGT---------A	0	0	0	M00212:125:000000000-JJPTF:1:1111:6709:9227 1:N:0:AGGCAGAA+GTAAGGAG: AGAATGACCTTA-TATGTGGTAGATGTA	0	0	1											M00212:125:000000000-JJPTF:1:1102:16490:2364 2:N:0:AGGCAGAA+AGAGTAGA,Mon Jun 27 16:18:52 EDT 2022,,,,GACTAGATGAGTTTTCTATGATTGGTTTAGGTAAAAACGTAAGATATGAGCTTAACGGAATCGGAGAAATGGAAGACTTAATTTTCAACTATTTCTTAGACGAAAAAGGCGAAACTTTCAAGCGGACAACATGGGAA,P008LFEAUP10_S3_L001_R_001,urn:local:.:20v5w-ezqp64w	M00212:125:000000000-JJPTF:1:1102:14108:2453 2:N:0:AGGCAGAA+GTAAGGAG,Mon Jun 27 16:24:35 EDT 2022,,,,GCGTCTAACATTTTTCCTTTTTCATCAAGAGTGAATGGTTCTTTTTCGCCTTTTTCATAACATTTTCCATTACCGTCTTTAAGATAATGGTTCCAACCATACCGACTGATATAATGGAAAGCTCTATCATTACAGACAAAGGTTTTAAGATAATCAGCTTGTTCTTGCGTTAATTTAACCACTATTTATAG,P008LFEAUP20_S9_L001_R_001,urn:local:.:2r34r-ezqpwlo
272	M00212:125:000000000-JJPTF:1:2112:23100:12331 2:N:0:AGGCAGAA+AGAGTAGA: AGAATGA-CCTTATATG-TGGTCG-ATGT---------A	0	0	0	M00212:125:000000000-JJPTF:1:1111:6709:9227 2:N:0:AGGCAGAA+GTAAGGAG (reversed): AGAATGACCTTA-TATGTGGTAGATGTA	0	0	1											M00212:125:000000000-JJPTF:1:1102:13006:2365 1:N:0:AGGCAGAA+AGAGTAGA,Mon Jun 27 16:18:52 EDT 2022,,,,AGACAGGAGTAAGTGCTGGTAAATGGCTTGATGTTATTTATAAGGAGTCGAGTGGAAACCCTTATGTTGAAAATGAGTTATCATGCCGGGGACTATTACAGATAATGCAAAGCGTGCATGGGCAGGTATCTAACTTAAGTCCACAAGATTATTTAGACAAAGCAGTAAGTATATATCAAGGTTCAGGCGGTACAGCTT,P008LFEAUP10_S3_L001_R_001,urn:local:.:20v5x-ezqp64w	M00212:125:000000000-JJPTF:1:1102:16698:2463 1:N:0:AGGCAGAA+GTAAGGAG,Mon Jun 27 16:24:35 EDT 2022,,,,CCATATCATAGCCTAACATTAACTCATACCACCATCGCTGTGTAGGCAATAGCTCCATTTTCATTAGGTTTCCAGTAGTC,P008LFEAUP20_S9_L001_R_001,urn:local:.:2r34s-ezqpwlp
273	M00212:125:000000000-JJPTF:1:1103:26359:24132 1:N:0:AGGCAGAA+AGAGCAGA (reversed): AGAATGA-CCTTATATG-TGGTCG-ATGT---------A	0	0	0	M00212:125:000000000-JJPTF:1:1112:7887:7840 1:N:0:AGGCAGAA+GTAAGGAG (reversed): AGAATGACCTTA-TATGTGGTAGATGTA	0	0	1											M00212:125:000000000-JJPTF:1:1102:13006:2365 2:N:0:AGGCAGAA+AGAGTAGA,Mon Jun 27 16:18:52 EDT 2022,,,,AAGCTGTACCGCCTGAACCTTGATATATACTTACTGCTTTGTCTAAATAATCTTGTGGACTTAAGTTAGATACCTGCCCATGCACGCTTTGCATTATCTGTAATAGTCCCCGGCATGATAACTCATTTTCAACATAAGGGTTTCCACTCGACTCCTTATAAATAACATCAAGCCATTTACCAGCACTTACTCCTGTCT,P008LFEAUP10_S3_L001_R_001,urn:local:.:20v5y-ezqp64w	M00212:125:000000000-JJPTF:1:1102:16698:2463 2:N:0:AGGCAGAA+GTAAGGAG,Mon Jun 27 16:24:35 EDT 2022,,,,GACTACTGGAAACCTAATGAAAATTGAGCTATTGCCTACACAGCGATGGTGGTATGAGTTAATGTTAGGCTATGATATGG,P008LFEAUP20_S9_L001_R_001,urn:local:.:2r34t-ezqpwlp
274	M00212:125:000000000-JJPTF:1:2114:12808:10069 1:N:0:AGGCAGAA+AGAGTAGA: AGAATGA-CCTTATATG-TGGTCG-ATGT---------A	0	0	0	M00212:125:000000000-JJPTF:1:1110:21693:24100 1:N:0:AGGCAGAA+GTAAGGAG: AGAATGACTTTA-TATGTGGTCGATGTA	0	1	0											M00212:125:000000000-JJPTF:1:1102:13597:2370 1:N:0:AGGCAGAA+AGAGTAGA,Mon Jun 27 16:18:52 EDT 2022,,,,CTCTTATAGAGTTACATGGGGTTTATGTAATCAGGTATTCTCGACTTCATAGCTTACTCAGCTCGTTTTGATGTTTATCACATCGCTATACTTTCGTACCTCAACCGCCTATGGGTTATATA,P008LFEAUP10_S3_L001_R_001,urn:local:.:20v5z-ezqp64w	M00212:125:000000000-JJPTF:1:1102:16095:2466 1:N:0:AGGCAGAA+GTAAGGAG,Mon Jun 27 16:24:35 EDT 2022,,,,TAATACATTTATTCAAACCCTTTCGGCACTTCAATTTTTGGTGTTTCGTACTTACTTAGTTTATAGTCATCAAGTTCTTCGATTTTAGCTTTAAGGT,P008LFEAUP20_S9_L001_R_001,urn:local:.:2r34u-ezqpwlp
275	M00212:125:000000000-JJPTF:1:2114:12808:10069 2:N:0:AGGCAGAA+AGAGTAGA (reversed): AGAATGA-CCTTATATG-TGGTCG-ATGT---------A	0	0	0	M00212:125:000000000-JJPTF:1:1109:14719:16860 1:N:0:AGGCAGAA+GTAAGGAG: AGAATGACCTTA-TATGTGGTAGATGTA	0	0	1											M00212:125:000000000-JJPTF:1:1102:13597:2370 2:N:0:AGGCAGAA+AGAGTAGA,Mon Jun 27 16:18:52 EDT 2022,,,,TATATAACCCATAGGCGGGTGAGGGACGAAAGTATAGCGATGTGATAAAAATCAAAACGAGCTGAGTAAGCTATGAAAACGAGAATACCTGATTACATAAACCCCCTGTAACTCTATAAAAG,P008LFEAUP10_S3_L001_R_001,urn:local:.:20v60-ezqp64w	M00212:125:000000000-JJPTF:1:1102:16095:2466 2:N:0:AGGCAGAA+GTAAGGAG,Mon Jun 27 16:24:35 EDT 2022,,,,ACCTTAAAGCTAAAATCGAAGAACTTGATGACTATAAACTAAGTAAGTACGAAACACCAAAAATTGAAGTGCCGAAAGGGTTTGAATAAATGTATTA,P008LFEAUP20_S9_L001_R_001,urn:local:.:2r34v-ezqpwlp
276	M00212:125:000000000-JJPTF:1:1102:12650:4496 1:N:0:AGGCAGAA+AGAGTAGA (reversed): AGAATGA-CCTTATATG-TGGTCG-ATGT---------A	0	0	0	M00212:125:000000000-JJPTF:1:2111:8069:20989 1:N:0:AGGCAGAA+GTAAGGAG: AGAATGACCTTA-TATGTGGTAGATGTA	0	0	1											M00212:125:000000000-JJPTF:1:1102:19844:2389 1:N:0:AGGCAGAA+AGAGTAGA,Mon Jun 27 16:18:52 EDT 2022,,,,ATCCTCTGTTATGTAAGCTATGATTGACTTTGTAGGCATTTTGTGTTATACTATTTATAGGAGGTAACTGTGGCTAGAGATAAATATTTAATGTACTTACGACAGCAGGAATACAAG,P008LFEAUP10_S3_L001_R_001,urn:local:.:20v61-ezqp64w	M00212:125:000000000-JJPTF:1:1102:18176:2471 1:N:0:AGGCAGAA+GTAAGGAG,Mon Jun 27 16:24:35 EDT 2022,,,,AAATAATCTTGTGGACTTAAGTTAGATACCTGCCC,P008LFEAUP20_S9_L001_R_001,urn:local:.:2r34w-ezqpwlp
277	M00212:125:000000000-JJPTF:1:1102:12650:4496 2:N:0:AGGCAGAA+AGAGTAGA: AGAATGA-CCTTATATG-TGGTCG-ATGT---------A	0	0	0	M00212:125:000000000-JJPTF:1:1110:21693:24100 2:N:0:AGGCAGAA+GTAAGGAG (reversed): AGAATGACTTTA-TATGTGGTCGATGTA	0	1	0											M00212:125:000000000-JJPTF:1:1102:19844:2389 2:N:0:AGGCAGAA+AGAGTAGA,Mon Jun 27 16:18:52 EDT 2022,,,,CTTGTATTCCTGCTGTCGTAAGTACATTAAATATTTATCTCTAGCCACAGTTACCTCCTATAAATAGTATAACACAAAATGCCTACAAAGTCAATCATAGCTTACATAACAGAGGAT,P008LFEAUP10_S3_L001_R_001,urn:local:.:20v62-ezqp64w	M00212:125:000000000-JJPTF:1:1102:18176:2471 2:N:0:AGGCAGAA+GTAAGGAG,Mon Jun 27 16:24:35 EDT 2022,,,,GGGCAGGTATCTAACTTAAGTCCACAAGATTATTT,P008LFEAUP20_S9_L001_R_001,urn:local:.:2r34x-ezqpwlp
278	M00212:125:000000000-JJPTF:1:1103:10900:28153 1:N:0:AGGCAGAA+AGAGTAGA: AGAATGA-CCTTATATG-TGGTCG-ATGT---------A	0	0	0	M00212:125:000000000-JJPTF:1:1112:7887:7840 2:N:0:AGGCAGAA+GTAAGGAG: AGAATGACCTTA-TATGTGGTAGATGTA	0	0	1											M00212:125:000000000-JJPTF:1:1102:14108:2390 1:N:0:AGGCAGAA+AGAGTAGA,Mon Jun 27 16:18:52 EDT 2022,,,,GCCTAACATTAACTCATACCACCATCGCTGTGTAGGCAATAGCTCAATTTTCATTAGGTTTCCAGTAGTCAGGTAGAAGTTGTCTTGTATCCATTCAATAGCTTGTGTAACACGGTCATAGCGATAAATATACTTGTTGTGAATACGTATTTGCTTCTGAAT,P008LFEAUP10_S3_L001_R_001,urn:local:.:20v63-ezqp64w	M00212:125:000000000-JJPTF:1:1102:10445:2474 1:N:0:AGGCAGAA+GTAAGGAG,Mon Jun 27 16:24:35 EDT 2022,,,,GTACCCTATATTTGATAGTGAAACGGGCGAACTATTAGACTTACTGTTTGCTAATGATAAAAAAGAATATAAGCCCGAAGAATTAGTA,P008LFEAUP20_S9_L001_R_001,urn:local:.:2r34y-ezqpwlp
279	M00212:125:000000000-JJPTF:1:2101:10908:24771 2:N:0:AGGCAGAA+AGAGTAGA (reversed): AGAATGA-CCTTATATG-TGGTCG-ATGT---------A	0	0	0	M00212:125:000000000-JJPTF:1:1109:8448:14079 1:N:0:AGGCAGAA+GTAAGGAG: AGAATGACTTTA-TATGTGGTCGATGTA	0	1	0											M00212:125:000000000-JJPTF:1:1102:14108:2390 2:N:0:AGGCAGAA+AGAGTAGA,Mon Jun 27 16:18:52 EDT 2022,,,,ATTCAGAAGCAAATACGTATTCACAACAAGTATATTTATCGCTATGACTGTGTTACACAAGCTATTGAATGGAAACAAGACAACTTCTACCTGTCTACTGGAAACCTAATGAAAATTGAGCTATTGCCTACACAGCGATGGTGGTATGCGTTATTGATAGGCCCGTCTCTTATACACAACTGACGCTGCCGACGACCTACTCTGCTTTAGTCATTGCGGCCTACGTCTCCATTAAAACAAAAATCTCCTC,P008LFEAUP10_S3_L001_R_001,urn:local:.:20v64-ez…	M00212:125:000000000-JJPTF:1:1102:10445:2474 2:N:0:AGGCAGAA+GTAAGGAG,Mon Jun 27 16:24:35 EDT 2022,,,,TACTAATTCTTCGGGCTTATATTCTTTTTTATCATTAGCAAACAGTAAGTCTAATAGTTCGCCCGTTTCACTATCAAATATAGGGTAC,P008LFEAUP20_S9_L001_R_001,urn:local:.:2r34z-ezqpwlp
280	M00212:125:000000000-JJPTF:1:1106:23191:24223 1:N:0:AGGCAGAA+AGAGTAGA: AGAATGA-CATTATATG-TGGTCG-ATGT---------A	1	0	0	M00212:125:000000000-JJPTF:1:1109:8448:14079 2:N:0:AGGCAGAA+GTAAGGAG (reversed): AGAATGACTTTA-TATGTGGTCGATGTA	0	1	0											M00212:125:000000000-JJPTF:1:1102:19692:2393 1:N:0:AGGCAGAA+AGAGTAGA,Mon Jun 27 16:18:52 EDT 2022,,,,GGAATACAGATATAGAATAATTCATCTTTTGCTGCTTCCCATTTATCACGGTTCAATAATAACCATAGATGGGCCTGTTTAGTATTACCACTTAAACCAAATGCTGCCAAAGTATTTTTATAGCTC,P008LFEAUP10_S3_L001_R_001,urn:local:.:20v65-ezqp64w	M00212:125:000000000-JJPTF:1:1102:13444:2474 1:N:0:AGGCAGAA+GTAAGGAG,Mon Jun 27 16:24:35 EDT 2022,,,,CTGGAATATTACAGGCAAGAATTATTAATAGTGTAATTTACGTTAGAGGAAATAGCATTCCTGTGCCAAATGTCGCACCGAATTTCATTGTTCCGGTTGGCACTTTCCCACCTGCTTTTGGAACAAATCTACCTCAATTTGATACTGCTGGTACATTTTATTCTCATGGAAACCTGTCGTTATCTTTAATCAACATG,P008LFEAUP20_S9_L001_R_001,urn:local:.:2r350-ezqpwlq
281	M00212:125:000000000-JJPTF:1:1109:4238:10908 2:N:0:AGGCAAAA+AGAGTAGA: AGAATGA-CCTTATATG-TGGTCG-ATGT---------A	0	0	0	M00212:125:000000000-JJPTF:1:1110:26614:8863 1:N:0:AGGCAGAA+GAAAGGAG (reversed): AGAATGACTTTA-TATGTGGTCGATGTA	0	1	0											M00212:125:000000000-JJPTF:1:1102:19692:2393 2:N:0:AGGCAGAA+AGAGTAGA,Mon Jun 27 16:18:52 EDT 2022,,,,GAGCTATAAAAATACTTTGGCAGCATTTGGTTTAAGTGGTAATACTAAACAGGCCCATCTATGGTTATTATTGAACCGTGATAAATGGGAAGCAGCAAAAGATGAATTATTCTATATCTGTATTCC,P008LFEAUP10_S3_L001_R_001,urn:local:.:20v66-ezqp64w	M00212:125:000000000-JJPTF:1:1102:13444:2474 2:N:0:AGGCAGAA+GTAAGGAG,Mon Jun 27 16:24:35 EDT 2022,,,,CATGTTGATTAAAGATAACGACAGGTTTCCATGAGAATAAAATGTACCAGCAGTATCAAATTGAGGTAGATTTGTTCCAAAAGCAGGTGGGAAAGTGCCAACCGGAACAATGAAATTCGGTGCGACATTTGGCACAGGAATGCTATTTCCTCTAACGTAAATTACACTATTAATAATTCTTGCCTGTAATATTCCAG,P008LFEAUP20_S9_L001_R_001,urn:local:.:2r351-ezqpwlq
282	M00212:125:000000000-JJPTF:1:1112:22328:15056 1:N:0:AGGCAGAA+AGAGTAGA: AGAATGA-CCTTATATG-TGGTAG-ATGT---------A	0	0	1	M00212:125:000000000-JJPTF:1:2110:20788:24996 1:N:0:AGGCAGAA+GTAAGGAG (reversed): AGAATGACTTTA-TATGTGGTCGATGTA	0	1	0											M00212:125:000000000-JJPTF:1:1102:15820:2402 1:N:0:AGGCAGAA+AGAGTAGA,Mon Jun 27 16:18:52 EDT 2022,,,,TACAAATACCTTAGGCAATCTTTTTTTATTTTTAGCAATGTATAGGTT,P008LFEAUP10_S3_L001_R_001,urn:local:.:20v67-ezqp64w	M00212:125:000000000-JJPTF:1:1102:15004:2476 1:N:0:AGGCAGAA+GTAAGGAG,Mon Jun 27 16:24:35 EDT 2022,,,,CTTGAAAAGTTATTTCCTCATCTGATGATGAATCATCTTCTGTTGAATTACCATAAAATATTTTATCTTCATCTACTTCGTAC,P008LFEAUP20_S9_L001_R_001,urn:local:.:2r352-ezqpwlq
283	M00212:125:000000000-JJPTF:1:2113:4222:14075 1:N:0:AGGCAGAA+AGAGTAGA (reversed): AGAATGA-CCTTATATG-TGGTCG-ATGT---------A	0	0	0	M00212:125:000000000-JJPTF:1:2109:8684:12198 2:N:0:AGGCAGAA+GTAAGGAG (reversed): -----GACCTTA-TATGTGGTAGATGTA	0	0	1											M00212:125:000000000-JJPTF:1:1102:15820:2402 2:N:0:AGGCAGAA+AGAGTAGA,Mon Jun 27 16:18:52 EDT 2022,,,,AACCTATACATTGCTAAAAATAAAAAAAGATTGCCTAAGGTATTTGTA,P008LFEAUP10_S3_L001_R_001,urn:local:.:20v68-ezqp64w	M00212:125:000000000-JJPTF:1:1102:15004:2476 2:N:0:AGGCAGAA+GTAAGGAG,Mon Jun 27 16:24:35 EDT 2022,,,,GTACGAAGTAGATGAAGATAAAATATTTTATGGTAATTCAACAGAAGATGATTCATCATCAGATGAGGAAATAACTTTTCAAG,P008LFEAUP20_S9_L001_R_001,urn:local:.:2r353-ezqpwlq
284	M00212:125:000000000-JJPTF:1:1113:10696:23784 2:N:0:AGGCAGAA+AGAGTAGA: AGAATGA-CCTTATATG-TGGTCG-ATGT---------A	0	0	0	M00212:125:000000000-JJPTF:1:1106:20712:11903 1:N:0:AGGCAGAA+GTAAGGAG: -----GACTTTA-TATGTGGTCGATGTA	0	1	0											M00212:125:000000000-JJPTF:1:1102:17610:2402 1:N:0:AGGCAGAA+AGAGTAGA,Mon Jun 27 16:18:52 EDT 2022,,,,TAATTGTCAAGCGAAAACTCACATAAACCACTAATAAAATAATTGTTATTATAAATAATGGTGGAATAAATACAGTTACAGCAAACCAAATAATAGAT,P008LFEAUP10_S3_L001_R_001,urn:local:.:20v69-ezqp64w	M00212:125:000000000-JJPTF:1:1102:16293:2482 1:N:0:AGGCAGAA+GTAAGGAG,Mon Jun 27 16:24:35 EDT 2022,,,,TCTCAACATGGTCATTAGGTTATCCAAGATCACGAATTTTATATCATTTTCTTTAATGTATTCATATAACAAATTCATGTGGTTGGAATCATCAATCATAAACTCTCCACCTG,P008LFEAUP20_S9_L001_R_001,urn:local:.:2r354-ezqpwlq
285	M00212:125:000000000-JJPTF:1:2101:2637:19029 1:N:0:AGGCAGAA+AGAGTAGA: AGAATGA-CCTTATATG-TGGTCG-ATGT---------A	0	0	0	M00212:125:000000000-JJPTF:1:2105:5790:10176 1:N:0:AGGCAGAA+GTAAGGAG: -----GACTTTA-TATGTGGTCGATGTA	0	1	0											M00212:125:000000000-JJPTF:1:1102:17610:2402 2:N:0:AGGCAGAA+AGAGTAGA,Mon Jun 27 16:18:52 EDT 2022,,,,ATCTATTATTTGGTTTGCTGTAACTGTATTTATTCCACCATTATTTATAATAACAATTATTTTATTAGTGGTTTATGTGAGTTTTCGCTTGACAATTA,P008LFEAUP10_S3_L001_R_001,urn:local:.:20v6a-ezqp64w	M00212:125:000000000-JJPTF:1:1102:16293:2482 2:N:0:AGGCAGAA+GTAAGGAG,Mon Jun 27 16:24:35 EDT 2022,,,,CAGGTGGAGAGTTTATGATTGATGATTCCAACCACATGAATTTGTTATATGAATACATTAAAGAAAATGATATAAAATTCGTGATCTTGGATAACCTAATGACCATGTTGAGA,P008LFEAUP20_S9_L001_R_001,urn:local:.:2r355-ezqpwlq
286	M00212:125:000000000-JJPTF:1:1106:6025:17747 1:N:0:AGGCAGAA+AGAGTAGA (reversed): AGAATGA-CCTTATATG-TGGTCG-ATGT---------A	0	0	0	M00212:125:000000000-JJPTF:1:1109:14719:16860 2:N:0:AGGCAGAA+GTAAGGAG (reversed): AGAATGACCTTA-TATGTGGTAGATGTA	0	0	1											M00212:125:000000000-JJPTF:1:1102:12136:2407 1:N:0:AGGCAGAA+AGAGTAGA,Mon Jun 27 16:18:52 EDT 2022,,,,GATATGGTAGATGAAAAAGGAATTCAGGTCAACCTAGTTAATGAAATTTTCCTTAACCTAGGACGTGGTTCTGGTAAGTCAAGTTTAATGGCTACGCGCGTGCTTAACTGGATGATTTTAGGCGGACAATATGGTGGAGAGAGCTTAGTTATTGCATATGATAATACACAGGCTAGACACGTATTTGACCAAGTTAGGAATCAAACGGAAGCAAGTGATACATTAAGAGTGTACAATGAAAACAAGATTTT,P008LFEAUP10_S3_L001_R_001,urn:local:.:20v6b-e…	M00212:125:000000000-JJPTF:1:1102:20678:2484 1:N:0:AGGCAGAA+GTAAGGAG,Mon Jun 27 16:24:35 EDT 2022,,,,GTGATAATAGGTTCTTCAATATAAATAAAATAATCAAATAAGTTATAATGCTCAATGACTTCTGTTATACCGTCAGCAATTATCTTTGCACGTTCCAAAGGGTCTTTACTTTTACCACCAGCTATTGAACCGACTACATACTCATTTGTTAAAGGATTGCGAAACGCATAACCAGTATTAGAAGTGCTAAAG,P008LFEAUP20_S9_L001_R_001,urn:local:.:2r356-ezqpwlq
287	M00212:125:000000000-JJPTF:1:2113:20794:17258 1:N:0:AGGCAGAA+AGAGTAGA (reversed): AGAATGA-CCTTATATG-TGGTCG-ATGT---------A	0	0	0	M00212:125:000000000-JJPTF:1:1113:9155:26797 1:N:0:AGGCAGAA+GTAAGGAG (reversed): AGAATGACTTTA-TATGTGGTCGATGTA	0	1	0											M00212:125:000000000-JJPTF:1:1102:12136:2407 2:N:0:AGGCAGAA+AGAGTAGA,Mon Jun 27 16:18:52 EDT 2022,,,,CTGTTACCACCTTGCGCTCGCAAAGTATCATTTGTTTGCTTTTTGAAAGTCGTTTTAAAAGAAGTAAACTCTAGCCCTTGTTTTGTACTCTTGAAAATCTTGTTTTCATTGTACACTCTTAATGTATCACTTGCTTCCGTTTGATTCCTAACTTGGTCAAATACGTGTCTAGCCTGTGTATTATCATATGCAATAACTAAGCTCTCTCCACCATATTGTCCGCCTAAAATCATCCAGTTAAGCACGCGCGT,P008LFEAUP10_S3_L001_R_001,urn:local:.:20v6c-e…	M00212:125:000000000-JJPTF:1:1102:20678:2484 2:N:0:AGGCAGAA+GTAAGGAG,Mon Jun 27 16:24:35 EDT 2022,,,,CTTTAGCACTTCTAATACTGGTTATGCGTTTCGCAATCCTTTAACAAATGAGTATGTAGTCGGTTCAATAGCTGGTGGTAAAAGTAAAGACCCTTTGGAACGTGCAAAGATAATTGCTGACGGTATAACAGAAGTCATTGAGCATTATAACTTATTTGATTATTTTATTTATATTGAAGAACCTATTATCAC,P008LFEAUP20_S9_L001_R_001,urn:local:.:2r357-ezqpwlq
288	M00212:125:000000000-JJPTF:1:2113:20794:17258 2:N:0:AGGCAGAA+AGAGTAGA: AGAATGA-CCTTATATG-TGGTCG-ATGT---------A	0	0	0	M00212:125:000000000-JJPTF:1:2114:12754:23850 1:N:0:AGGCAGAA+GTAAGGAG (reversed): AGAATGACCTTA-TATGTGGTAGATGTA	0	0	1											M00212:125:000000000-JJPTF:1:1102:17977:2408 1:N:0:AGGCAGAA+AGAGTAGA,Mon Jun 27 16:18:52 EDT 2022,,,,CTTGAAGCCCCACAGGTTACGCATTGTTTTAATTCCATTGTTGTAACTCTCTTTCTTAACTTTATAT,P008LFEAUP10_S3_L001_R_001,urn:local:.:20v6d-ezqp64w	M00212:125:000000000-JJPTF:1:1102:15057:2485 1:N:0:AGGCAGAA+GTAAGGAG,Mon Jun 27 16:24:35 EDT 2022,,,,AGTAAGACACTATACATAGATAATGAAGATACTGACAGAGAGTTAAACAAAAGGCTTAGAAATAAAGATAATGCACCAGAAGACTTACATTTTTTGACAGGTGGAGAG,P008LFEAUP20_S9_L001_R_001,urn:local:.:2r358-ezqpwlq
289	M00212:125:000000000-JJPTF:1:1111:9508:3823 1:N:0:AGGCAGAA+AGAGTAGA (reversed): AGAATGA-CCTTATATG-TGGTCG-ATGT---------A	0	0	0	M00212:125:000000000-JJPTF:1:2114:12754:23850 2:N:0:AGGCAGAA+GTAAGGAG: AGAATGACCTTA-TATGTGGTAGATGTA	0	0	1											M00212:125:000000000-JJPTF:1:1102:17977:2408 2:N:0:AGGCAGAA+AGAGTAGA,Mon Jun 27 16:18:52 EDT 2022,,,,ATATAAAGTTAAGAAAGAGAGTTACAACAATGGAATTAAAACAATGCGCAACCTGTGGGGCTTTAAG,P008LFEAUP10_S3_L001_R_001,urn:local:.:20v6e-ezqp64w	M00212:125:000000000-JJPTF:1:1102:15057:2485 2:N:0:AGGCAGAA+GTAAGGAG,Mon Jun 27 16:24:35 EDT 2022,,,,CTCTCCACCTGTCAAAAAATGTAAGTCTTCTGGTGCATTATCTTTATTTCTAAGCCTTTTGTTTAACTCTCTGTCAGTATCTTCATTATCTATGTATAGTGTCTTACT,P008LFEAUP20_S9_L001_R_001,urn:local:.:2r359-ezqpwlq
290	M00212:125:000000000-JJPTF:1:2106:19633:15515 1:N:0:AGGCAGAA+AGAGTAGA: AGAATGA-CCTTATATG-TGGTCG-ATGT---------A	0	0	0	M00212:125:000000000-JJPTF:1:2101:14744:17607 1:N:0:AGGCAGAA+GTAAGGAG (reversed): AGAATGACATTA-TATGTGGTCGATGTA	1	0	0											M00212:125:000000000-JJPTF:1:1102:20642:2408 1:N:0:AGGCAGAA+AGAGTAGA,Mon Jun 27 16:18:52 EDT 2022,,,,ACAAGGAGCTTTCAATGCTATAATGGCTGTCAACCCATTTGTACTTCTTGGAATAGCAATCGCCGCTGTCGTTGCTGGTCTAGTTTACTTCTTTACTCAAACAGAAACAGGTAAAAAAGCATGGGCTAGTTTTGTAGACTTCTTGAAGAGTGCATGGGACGGAATAGTTTCGTTCTTTAGCGGTATCGGACAATGGTTTGCTGATATATGGAATGGAGCAGTTGACGGAGCGAAAGGTATCTGGCAAGGTT,P008LFEAUP10_S3_L001_R_001,urn:local:.:20v6f-e…	M00212:125:000000000-JJPTF:1:1102:16595:2488 1:N:0:AGGCAGAA+GTAAGGAG,Mon Jun 27 16:24:35 EDT 2022,,,,TTCCTAACTTGGTCAAATACGTGTCTAGCCTGTGTATTATCATATGCAATAACTAAGCTCTCTCCACCATATTG,P008LFEAUP20_S9_L001_R_001,urn:local:.:2r35a-ezqpwlq
291	M00212:125:000000000-JJPTF:1:1111:9508:3823 2:N:0:AGGCAGAA+AGAGTAGA: AGAATGA-CCTTATATG-TGGTCG-ATGT---------A	0	0	0	M00212:125:000000000-JJPTF:1:2109:18421:15877 1:N:0:AGGCAGAA+GTAAGGAG (reversed): TCGACCACTTTA-TATGTGGTCGATGTA	0	1	0											M00212:125:000000000-JJPTF:1:1102:20642:2408 2:N:0:AGGCAGAA+AGAGTAGA,Mon Jun 27 16:18:52 EDT 2022,,,,ACCAATAACAGTTGTCCATAAATTGCTAAAGAATGTTGTTATTCCGTTCCAAATATTTTGAATGCCTTGTACAATTCCGCTGAACCAATCAACTAAACCTTGCCAGATACCTTTCGCTCCGTCAACTGCTCCATTCCATATATCAGCAAACCATTGTCCGATACCGCTAAAGAACGAAACTATTCCGTCCCATGCACTCTTCAAGAAGTCTACAAAACTAGCCCATGCTTTTTTACCTGTTTCTGTTTGAG,P008LFEAUP10_S3_L001_R_001,urn:local:.:20v6g-e…	M00212:125:000000000-JJPTF:1:1102:16595:2488 2:N:0:AGGCAGAA+GTAAGGAG,Mon Jun 27 16:24:35 EDT 2022,,,,CAATATGGTGGAGAGAGCTTAGTTATTGCATATGATAATACACAGGCTAGACACGTATTTGACCAAGTTAGGAA,P008LFEAUP20_S9_L001_R_001,urn:local:.:2r35b-ezqpwlq
292	M00212:125:000000000-JJPTF:1:2113:4641:17830 2:N:0:AGGCAGAA+AGAGTAGA (reversed): AGAATGA-CCTTATATG-TGGTCG-ATGT---------A	0	0	0	M00212:125:000000000-JJPTF:1:1109:26283:10441 2:N:0:AGGCAGAA+GTAAGGAG: AGAATGACCTTA-TATGTGGTAGATGTA	0	0	1											M00212:125:000000000-JJPTF:1:1102:14126:2410 1:N:0:AGGCAGAA+AGAGTAGA,Mon Jun 27 16:18:52 EDT 2022,,,,ACCTTAGATGGGGGGCTAAGACTAACTCTGCCTTAATCGCCACGCTTCGAGCCGGTAGCGAAGTTAAGTATGACGCTTATAGTCGACATGATGGCTACGTTTGGCTTCGTCAGCCGCGTGGCAATGGCCAATACGGATATTTGGTGTGTAGAGACGCTAACACAGGCGAAGCGTTCGGTACGTTTAAGTAGAATAAAAAAAGACCACCTTAATTGGTGGTTTTCTTTTGTAATTG,P008LFEAUP10_S3_L001_R_001,urn:local:.:20v6h-ezqp64w	M00212:125:000000000-JJPTF:1:1102:18671:2501 1:N:0:AGGCAGAA+GTAAGGAG,Mon Jun 27 16:24:35 EDT 2022,,,,TTCAAGTCTTTTTTGCTATTATATACTAAAGGAGAAATAATTGACTAACATATTTAATAAAGTACAGACAGCCAAGCATTTAAAAGAGCGAGAAGACTTAATAAATTTAAAAGATGACTGGCTTATTGATACTTTAATGCCAAGTTCACAAGCTGGAATACTTGTAGCACCGTTTAAGTCGTTTAAAAGCTCTCTAGC,P008LFEAUP20_S9_L001_R_001,urn:local:.:2r35c-ezqpwlq
293	M00212:125:000000000-JJPTF:1:2110:4699:19110 2:N:0:AGGCAGAA+AGAGTAGA (reversed): AGAATGA-CCTTATATG-TGGTCG-ATGT---------A	0	0	0	M00212:125:000000000-JJPTF:1:1101:26890:12748 1:N:0:AGGCAGAA+GTAAGGAG: AGAATGACTTTA-TATGTGGTCGATGTA	0	1	0											M00212:125:000000000-JJPTF:1:1102:14126:2410 2:N:0:AGGCAGAA+AGAGTAGA,Mon Jun 27 16:18:52 EDT 2022,,,,CAATTACAAAAGAAAACCACCAATTAAGGTGGTCTTTTTTTATTCTACTTAAACGTACCGAACGCTTCGCCTGTGTTAGCGTCTCTACACACCAAATATCCGTATTGGCCATTGCCACGCGGCTGACGAAGCCAAACGTAGCCATCATGTCGACTATAAGCGTCATACTTAACTTCGCTACCGGCTCGAAGCGTGGCGATTAAGGCAGAGTTAGTCTTAGCCCCCCATCTAAGGG,P008LFEAUP10_S3_L001_R_001,urn:local:.:20v6i-ezqp64w	M00212:125:000000000-JJPTF:1:1102:18671:2501 2:N:0:AGGCAGAA+GTAAGGAG,Mon Jun 27 16:24:35 EDT 2022,,,,GCTAGAGAGCTTTTAAACGACTTAAACGGTGCTACAAGTATTCCAGCTTGTGAACTTGGCATTAAAGTATCAATAAGCCAGTCATCTTTTAAATTTATTAAGTCTTCTCGCTCTTTTAAATGCTTGGCTGTCTGTACTTTATTAAATATGTTAGTCAATTATTTCTCCTTTAGTATATAATAGCAAAAAAGACTTGAA,P008LFEAUP20_S9_L001_R_001,urn:local:.:2r35d-ezqpwlq
294	M00212:125:000000000-JJPTF:1:2103:10398:23049 2:N:0:AGGCAGAA+AGAGTAGA: AGAATGA-CCTTATATG-TGGTAG-ATGT---------A	0	0	1	M00212:125:000000000-JJPTF:1:1109:16788:8848 2:N:0:AGGCAGAA+GTAAGGAG (reversed): AGAATGACATTA-TATGTGGTCGATGTA	1	0	0											M00212:125:000000000-JJPTF:1:1102:19636:2411 1:N:0:AGGCAGAA+AGAGTAGA,Mon Jun 27 16:18:52 EDT 2022,,,,GCAGTAGGGCGAACAAAGTCAACCGCTTCTTCAATAGCGTCAGCAAATGGAGTTTTGCCAGCTGATTTGGCTTTTGTAGTAATTTTTTTGATTTTTTTGACATCTGCTTCTTTGTCAATTGATTTAAAGCCGTTTGTTCCGTCTCCCTCAACA,P008LFEAUP10_S3_L001_R_001,urn:local:.:20v6j-ezqp64w	M00212:125:000000000-JJPTF:1:1102:12590:2504 1:N:0:AGGCAGAA+GTAAGGAG,Mon Jun 27 16:24:35 EDT 2022,,,,GTTTTCTTGTCTACTTCTGGCTGATTCATATACTCTCTATTCATTCTAACTCTTGTGTTATCTACTTTAATTTTAATACGCTTCTTG,P008LFEAUP20_S9_L001_R_001,urn:local:.:2r35e-ezqpwlq
295	M00212:125:000000000-JJPTF:1:2106:19633:15515 2:N:0:AGGCAGAA+AGAGTAGA (reversed): AGAATGA-CCTTATATG-TGGTCG-ATGT---------A	0	0	0	M00212:125:000000000-JJPTF:1:2101:12376:9969 1:N:0:AGGCAGAA+GTAAGGAG: AGAATGACTTTA-TATGTGGTCGATGTA	0	1	0											M00212:125:000000000-JJPTF:1:1102:19636:2411 2:N:0:AGGCAGAA+AGAGTAGA,Mon Jun 27 16:18:52 EDT 2022,,,,TGTTGAGGGAGACGGAACAAACGGCTTTAAATCAATTGACAAAGAAGCAGATGTCAAAAAAATCAAAAAAATTACTACAAAAGCCAAATCAGCTGGCAAAACTCCATTTGCTGACGCTATTGTAGAAGCGGTTGACTTTGATCGCCCTACTGC,P008LFEAUP10_S3_L001_R_001,urn:local:.:20v6k-ezqp64x	M00212:125:000000000-JJPTF:1:1102:12590:2504 2:N:0:AGGCAGAA+GTAAGGAG,Mon Jun 27 16:24:35 EDT 2022,,,,CAAGAAGCGTATTAAAATTAAAGTAGATAACACAAGAGTTAGAATGAATAGAGAGTATATGAATCAGCCAGAAGTAGACAAGAAAAC,P008LFEAUP20_S9_L001_R_001,urn:local:.:2r35f-ezqpwlq
296	M00212:125:000000000-JJPTF:1:1113:26536:17051 2:N:0:AGGCAGAA+AGAGTAGA: AGAATGA-CCTTATATG-TGGTCG-AAGT---------A	0	0	0	M00212:125:000000000-JJPTF:1:2109:18421:15877 2:N:0:AGGCAGAA+GTAAGGAG: TCGACCACTTTA-TATGTGGTCGATGTA	0	1	0											M00212:125:000000000-JJPTF:1:1102:11768:2411 1:N:0:AGGCAGAA+AGAGTAGA,Mon Jun 27 16:18:52 EDT 2022,,,,GGGATATAAAACAAAATGGCAAAACAATTAAGCACAGCACGTAAGTTTAAAATGATTACAGGTAAAGACCTTTTCCAGCAACAAAAAGCAATGGATACAGAGCTTAAAAAAGAAGACGGAGAAATTACT,P008LFEAUP10_S3_L001_R_001,urn:local:.:20v6l-ezqp64x	M00212:125:000000000-JJPTF:1:1102:18488:2506 1:N:0:AGGCAGAA+GTAAGGAG,Mon Jun 27 16:24:35 EDT 2022,,,,ACTCTAAGCCGTCAAGCAAAAAGTTTTTATTGTTAATTAT,P008LFEAUP20_S9_L001_R_001,urn:local:.:2r35g-ezqpwlq
297	M00212:125:000000000-JJPTF:1:2113:6905:14131 1:N:0:AGGCAGAA+AGAGTAGA: AGAATGA-CTTTATATG-TGGTCG-ATGT---------A	0	1	0	M00212:125:000000000-JJPTF:1:1112:16348:9445 1:N:0:AGGCAGAA+GTAAGGAG (reversed): AGAATGACCTTA-TATGTGGTAGATGTA	0	0	1											M00212:125:000000000-JJPTF:1:1102:11768:2411 2:N:0:AGGCAGAA+AGAGTAGA,Mon Jun 27 16:18:52 EDT 2022,,,,AGTAATTTCTCCGTCTTCTTTTTTAAGCTCTGTATCCATTGCTTTTTGTTGCTGGAAAAGGTCTTTACCTGTAATCATTTTAAACTTACGTGCTGTGCTTAATTGTTTTGCCATTTTGTTTTATATCCC,P008LFEAUP10_S3_L001_R_001,urn:local:.:20v6m-ezqp64x	M00212:125:000000000-JJPTF:1:1102:18488:2506 2:N:0:AGGCAGAA+GTAAGGAG,Mon Jun 27 16:24:35 EDT 2022,,,,ATAATTAACAATAAAAACTTTTTGCTTGACGGCTTAGAGT,P008LFEAUP20_S9_L001_R_001,urn:local:.:2r35h-ezqpwlq
298	M00212:125:000000000-JJPTF:1:1103:26359:24132 2:N:0:AGGCAGAA+AGAGCAGA: AGAATGA-CCTTATATA-TGGTCG-ATGT---------A	0	0	0	M00212:125:000000000-JJPTF:1:1112:16348:9445 2:N:0:AGGCAGAA+GTAAGGAG: AGAATGACCTTA-TATGTGGTAGATGTA	0	0	1											M00212:125:000000000-JJPTF:1:1102:15724:2414 1:N:0:AGGCAGAA+AGAGTAGA,Mon Jun 27 16:18:52 EDT 2022,,,,GTTATTGCGTTATAAGCATTAGAAGCAAAGCCACCAAAAGCGCTGAATACTCCACTAACTGCATTTTTAGCACCGTTGAATACTCCACTAAAGAAGCCACCAACTCCGCTAAATACACCTGAAATTCTTGACCAAGCACTTGAAGCAAAGCCACCAATTGCACTAAACACTCCACTAACGACACTACGAACCGAATTGAATATGCCACTAAAGAAACCAGCTACTGCACTCCATATTGACTGAACTACTC,P008LFEAUP10_S3_L001_R_001,urn:local:.:20v6n-ez…	M00212:125:000000000-JJPTF:1:1102:13188:2509 1:N:0:AGGCAGAA+GTAAGGAG,Mon Jun 27 16:24:35 EDT 2022,,,,GTCTGGTACATCATCAGCAGGATAACTGTTCGTTTCCGCTTGGTCTTCCATTGAACCAACTGATACTAAACCAGTTACGATTTTGTGGTTGGTGAACTCTGGTTTTC,P008LFEAUP20_S9_L001_R_001,urn:local:.:2r35i-ezqpwlq
299	M00212:125:000000000-JJPTF:1:1108:5760:19530 1:N:0:AGGCAGAA+AGAGTAGA (reversed): AGAATGA-CCTTATATG-TGGTCG-ATGT---------A	0	0	0	M00212:125:000000000-JJPTF:1:2103:26699:14168 1:N:0:AGGCAGAA+GTAAGGAG (reversed): AGAATGACTTTA-TATGTGGTCGATGTA	0	1	0											M00212:125:000000000-JJPTF:1:1102:15724:2414 2:N:0:AGGCAGAA+AGAGTAGA,Mon Jun 27 16:18:52 EDT 2022,,,,TATCTAGCGTTTTCAGCGCAATCGGTAGTTTTGCTTCTAGTGCTTGGGGAGTAGTTCAGTCAATATGGAGTGCAGTAGCTGGTTTCTTTAGCGGCATATTCAATTCGGTTCGTAGTGTCGTTAGTGGAGTGTTTAGTGCAATTGGTGGCTTTGCTTCAAGTGCTTGGTCAAGAATTTCAGGTGTATTTAGCGGAGTTGGTGGCTTCTTTAGTGGAGTATTCAACGGTGCTAAAAATGCAGGTAGTGGAGTA,P008LFEAUP10_S3_L001_R_001,urn:local:.:20v6o-e…	M00212:125:000000000-JJPTF:1:1102:13188:2509 2:N:0:AGGCAGAA+GTAAGGAG,Mon Jun 27 16:24:35 EDT 2022,,,,GAAAACCAGAGTTCACCAACCACAAAATCGTAACTGGTTTAGTATCAGTTGGTTCAATGGAAGACCAAGCGGAAACGAACAGTTATCCTGCTGATGATGTACCAGAC,P008LFEAUP20_S9_L001_R_001,urn:local:.:2r35j-ezqpwlq
300	M00212:125:000000000-JJPTF:1:1104:2541:13358 1:N:0:AGGCAGAA+AGAGTAGA (reversed): -GAATGA-CCTTATATG-TGGTCG-ATGT---------A	0	0	0	M00212:125:000000000-JJPTF:1:2101:12376:9969 2:N:0:AGGCAGAA+GTAAGGAG (reversed): AGAATGACTTTA-TATGTGGTCGATGTA	0	1	0											M00212:125:000000000-JJPTF:1:1102:20002:2422 1:N:0:AGGCAGAA+AGAGTAGA,Mon Jun 27 16:18:52 EDT 2022,,,,AAGTTCCTTTGATATACTTATAGTCTCCTGGTGCTGTTCCACCATAAATTTTAGACTTTCCGGCAATAACTTTACCATTTTGAATCATTTCAAAAGTTAAATTTTCGTAAGTATACCACTTTGTGATTATATCGAACGTTATCTTTTCGCTGAAAGTTCCGTTCTTACCATAACCCTCTGTTTTTGTAACATCTGCTAAAGCTAAATCGGCATATACCTGAAAAATCTCTGTTTGATATTCAAGTGTAACG,P008LFEAUP10_S3_L001_R_001,urn:local:.:20v6p-e…	M00212:125:000000000-JJPTF:1:1102:10657:2514 1:N:0:AGGCAGAA+GTAAGGAG,Mon Jun 27 16:24:35 EDT 2022,,,,CTGATGAACAACAAAAAAGGATATTTGAATTCTTTTAAAAATGAGCTAGGGGAAAAGTTTCTTTTTCTAGGGTTCAAAGAAGAAAGAAATAACTTCAAATCAGAGTTCACAAAAGAAGAAATAAAAGCGATTGATGAAAGATATTTGCATTTTATTGAAGAGGTTTAAAGTTTATTCTTGACAGACATAAGAT,P008LFEAUP20_S9_L001_R_001,urn:local:.:2r35k-ezqpwlq
301	M00212:125:000000000-JJPTF:1:1107:18696:7212 1:N:0:AGGCAGAA+AGAGTAGA (reversed): AGAATGA-CCTTATATG-TGGTCG-ATGT---------A	0	0	0	M00212:125:000000000-JJPTF:1:1102:14125:11049 1:N:0:AGGCAGAA+GTAAGGAG (reversed): AGAATGACCTTA-TATGTGGTAGATG--	0	0	1											M00212:125:000000000-JJPTF:1:1102:20002:2422 2:N:0:AGGCAGAA+AGAGTAGA,Mon Jun 27 16:18:52 EDT 2022,,,,GTAATGGTATTGGAGTAATGGGGACACGCTCAATTAAACAGCCTCAAATAGAGTTTAAATTAGAAACGTTTGGTGAAAGTTTAGAAGAAAATTATCGGTTAATGAAAGACTTCGTGAATGATATTCTTAGCAAAAAATTCGTTACACTTGAATATCAAACAGAGATTTTTCAGGTATATGCCGATTTAGCTTTAGCAGATGTTACAAAAACAGAGGGTTATGGTAAGAACGGAACTTTCAGCGAAAAGATA,P008LFEAUP10_S3_L001_R_001,urn:local:.:20v6q-e…	M00212:125:000000000-JJPTF:1:1102:10657:2514 2:N:0:AGGCAGAA+GTAAGGAG,Mon Jun 27 16:24:35 EDT 2022,,,,ATCTTATGTCTGTCAAGAATAAACTTTAAACCTCTTCAATAAAATGCAAATATCTTTCATCAATCGCTTTTATTTCTTCTTTTGTGAACTCTGATTTGAAGTTATTTCTTTCTTCTTTGAACCCTAGAAAAAGAAACTTTTCCCCTAGCTCATTTTTAAAAGAATTCAAATATCCTTTTTTGTTGTTCATCAG,P008LFEAUP20_S9_L001_R_001,urn:local:.:2r35l-ezqpwlr
302	M00212:125:000000000-JJPTF:1:1104:11604:25406 1:N:0:AGGCAGAA+AGAGTAGA (reversed): AGAATGA-CCTTATATG-TGGTAG-ATG-----------	0	0	1	M00212:125:000000000-JJPTF:1:1102:14125:11049 2:N:0:AGGCAGAA+GTAAGGAG: AGAATGACCTTA-TATGTGGTAGATG--	0	0	1											M00212:125:000000000-JJPTF:1:1102:18945:2423 1:N:0:AGGCAGAA+AGAGTAGA,Mon Jun 27 16:18:52 EDT 2022,,,,CATTTGGTTTGTCTCCACTTTCTACAAAAATAAGTCTATCATTGAACTCTGTTTTAACTCTATCTGCTATATACCCTGAATACAGTTTACCGTCATACCATATATCTACCAAGTCATTAAC,P008LFEAUP10_S3_L001_R_001,urn:local:.:20v6r-ezqp64x	M00212:125:000000000-JJPTF:1:1102:10233:2517 1:N:0:AGGCAGAA+GTAAGGAG,Mon Jun 27 16:24:35 EDT 2022,,,,CAGTAAAACAATGTATAAAATGCTTGTAAACAGCGTGGTTGTCAATGAAATAAGACTAAAAAACTTTGTGAACCTTGTGAAATTTAAAAAAGGGCATGCTATAATATAATAGATAGG,P008LFEAUP20_S9_L001_R_001,urn:local:.:2r35m-ezqpwlr
303	M00212:125:000000000-JJPTF:1:2101:5348:14403 1:N:0:AGGCAGAA+AGAGTAGA (reversed): AGAATGA-CCTTATATG-TGGTCG-ATGT---------A	0	0	0	M00212:125:000000000-JJPTF:1:2110:23940:24931 1:N:0:AGGCAGAA+GTAAGGAG (reversed): AGAATGACCTTA-TATGTGGTAGATG--	0	0	1											M00212:125:000000000-JJPTF:1:1102:18945:2423 2:N:0:AGGCAGAA+AGAGTAGA,Mon Jun 27 16:18:52 EDT 2022,,,,GTTAATGACTTGGTAGATATATGGTATGACGGTAAACTGTATTCAGGGTATATAGCAGATAGAGTTAAAACAGAGTTCAATGATAGACTTATTTTTGTAGAAAGTGGAGACAAACCAAATG,P008LFEAUP10_S3_L001_R_001,urn:local:.:20v6s-ezqp64x	M00212:125:000000000-JJPTF:1:1102:10233:2517 2:N:0:AGGCAGAA+GTAAGGAG,Mon Jun 27 16:24:35 EDT 2022,,,,CCTATCTATTATATTATAGCATGCCCTTTTTTAAATTTCACAAGGTTCACAAAGTTTTTTAGTCTTATTTCATTGACAACCACGCTGTTTACAAGCATTTTATACATTGTTTTACTG,P008LFEAUP20_S9_L001_R_001,urn:local:.:2r35n-ezqpwlr
304	M00212:125:000000000-JJPTF:1:1112:15021:2854 1:N:0:AGGCAGAA+AGAGTAGA (reversed): AGAATGA-CCTTATATG-TGGTCG-ATGT---------A	0	0	0	M00212:125:000000000-JJPTF:1:2112:5151:9350 1:N:0:AGGCAGAA+GTAAGGAG (reversed): AGAATGACCTTA-TATGTGGTAGATGTA	0	0	1											M00212:125:000000000-JJPTF:1:1102:10827:2428 1:N:0:AGGCAGAA+AGAGTAGA,Mon Jun 27 16:18:52 EDT 2022,,,,AATTACTAGAGATTCTTGCTTGAAAGTTAATTTGTTATTTGTCGTAAGCTCTAATTTAGTGTAATTACTC,P008LFEAUP10_S3_L001_R_001,urn:local:.:20v6t-ezqp64x	M00212:125:000000000-JJPTF:1:1102:14560:2527 1:N:0:AGGCAGAA+GTAAGGAG,Mon Jun 27 16:24:35 EDT 2022,,,,AGTCATTGGGGACGCAAAAGTTTACTATGATTTGGCTTCTAATAAATACCTGACTGACTTTACGCTTTATGACAATGCACCAAACATTAACAAAGCTGTGGAAAATGGAGCGTTTGATTCACTATCAATTGCCTATTACATTACAGATTATGAGTTTAATGAAAATGATGC,P008LFEAUP20_S9_L001_R_001,urn:local:.:2r35o-ezqpwlr
305	M00212:125:000000000-JJPTF:1:2101:5348:14403 2:N:0:AGGCAGAA+AGAGTAGA: AGAATGA-CCTTATATG-TGGTCG-ATGT---------A	0	0	0	M00212:125:000000000-JJPTF:1:2105:23244:11407 1:N:0:AGGCAGAA+GTAAGGAG: AGAATGACTTTA-TATGTGGTCGATGTA	0	1	0											M00212:125:000000000-JJPTF:1:1102:10827:2428 2:N:0:AGGCAGAA+AGAGTAGA,Mon Jun 27 16:18:52 EDT 2022,,,,GAGTAATTACACTAAATTAGAGCTTACGACAAATAACAAATTAACTTTCAAGCAAGAATCTCTAGTAATT,P008LFEAUP10_S3_L001_R_001,urn:local:.:20v6u-ezqp64x	M00212:125:000000000-JJPTF:1:1102:14560:2527 2:N:0:AGGCAGAA+GTAAGGAG,Mon Jun 27 16:24:35 EDT 2022,,,,GCATCATTTTCATTAAACTCATAATCTGTAATGTAATAGGCAATTGATAGTGAATCAAACGCTCCATTTTCCACAGCTTTGTTAATGTTTGGTGCATTGTCATAAAGCGTAAAGTCAGTCAGGTATTTATTAGAAGCCAAATCATAGTAAACTTTTGCGTCCCCAATGACT,P008LFEAUP20_S9_L001_R_001,urn:local:.:2r35p-ezqpwlr
306	M00212:125:000000000-JJPTF:1:1105:3830:18286 2:N:0:AGGCAGAA+AGAGTAGA (reversed): AGAATGA-CCTTATATG-TGGTCG-ATGT---------A	0	0	0	M00212:125:000000000-JJPTF:1:2105:9892:11619 1:N:0:AGGCAGAA+GTAAGGAG (reversed): AGAATGACTTTA-TATGTGGTCGATGTA	0	1	0											M00212:125:000000000-JJPTF:1:1102:18913:2430 1:N:0:AGGCAGAA+AGAGTAGA,Mon Jun 27 16:18:52 EDT 2022,,,,ATACAGGATCAAAGGCTGTTAAACCTACTGTATTAGTAGACCAAAAATATCACATTGACATGCAAGACC,P008LFEAUP10_S3_L001_R_001,urn:local:.:20v6v-ezqp64x	M00212:125:000000000-JJPTF:1:1102:13360:2529 1:N:0:AGGCAGAA+GTAAGGAG,Mon Jun 27 16:24:35 EDT 2022,,,,CAACAATATTAAGCCGACAATAACAAGAGATAAAGTCTTTAACTAATACGCTTGTTTCGTCAGCTTTAATAC,P008LFEAUP20_S9_L001_R_001,urn:local:.:2r35q-ezqpwlr
307	M00212:125:000000000-JJPTF:1:2112:15542:20105 1:N:0:AGGCAGAA+AGAGTAGA: AGAATGA-CCTTATATG-TGGTAG-ATGT---------A	0	0	1	M00212:125:000000000-JJPTF:1:2110:23940:24931 2:N:0:AGGCAGAA+GTAAGGAG: AGAATGACCTTA-TATGTGGTAGATG--	0	0	1											M00212:125:000000000-JJPTF:1:1102:18913:2430 2:N:0:AGGCAGAA+AGAGTAGA,Mon Jun 27 16:18:52 EDT 2022,,,,GGTCTTGCATGTCAATGTGATATTTTTGGTCTACTAATACAGTAGGTTTAACAGCCTTTGAACCTGTAT,P008LFEAUP10_S3_L001_R_001,urn:local:.:20v6w-ezqp64x	M00212:125:000000000-JJPTF:1:1102:13360:2529 2:N:0:AGGCAGAA+GTAAGGAG,Mon Jun 27 16:24:35 EDT 2022,,,,GTATTAAAGCTGACGAAACAAGCGTATTAGTTAAAGACTTTATCTCTTGTTATTGTCGGCTTAATATTGTTG,P008LFEAUP20_S9_L001_R_001,urn:local:.:2r35r-ezqpwlr
308	M00212:125:000000000-JJPTF:1:1101:4119:11134 2:N:0:AGGCAGAA+AGAGTAGA (reversed): AGAATGA-CCTTATATG-TGGTCG-ATGT---------A	0	0	0	M00212:125:000000000-JJPTF:1:2105:23244:11407 2:N:0:AGGCAGAA+GTAAGGAG (reversed): AGAATGACTTTA-TATGTGGTCGATGTA	0	1	0											M00212:125:000000000-JJPTF:1:1102:17888:2430 1:N:0:AGGCAGAA+AGAGTAGA,Mon Jun 27 16:18:52 EDT 2022,,,,ATTTTCTTTGGTAATGAAGCTCTAATCGTAGCTGATATGGCTAAGGGAAGTAGCGGAAAACCAGAGTTCACCAACCACAAAATCGTAACTGGTTTAGTATCAGTTGGTTCAATGGAAGACCAAGCGGAAACGAACAGTTATCCTGCTGATGATGTACCAGACCATGGAGTTAAAAAAGGTGCTACCT,P008LFEAUP10_S3_L001_R_001,urn:local:.:20v6x-ezqp64x	M00212:125:000000000-JJPTF:1:1102:14961:2538 1:N:0:AGGCAGAA+GTAAGGAG,Mon Jun 27 16:24:35 EDT 2022,,,,CCTGAAGGAGTTGACGCTTGGTTCAAAGAACGAATCATCTGGTTCAAAAATAAATTGAAAGAAAAATAATTAACAATAAAAACTTTTTGCTTGACGGCTTAGAGTTTTTTTGCTATAATTGCTCTAACG,P008LFEAUP20_S9_L001_R_001,urn:local:.:2r35s-ezqpwlr
309	M00212:125:000000000-JJPTF:1:1103:19920:6781 2:N:0:AGGCAGAA+AGAGTAGA (reversed): AGAATGA-CCTTATATG-TGGTCG-ATGT---------A	0	0	0	M00212:125:000000000-JJPTF:1:1110:22948:11997 1:N:0:AGGCAGAA+GTAAGGAG: AGAATGACCTTA-TATGTGGTAGATGTA	0	0	1											M00212:125:000000000-JJPTF:1:1102:17888:2430 2:N:0:AGGCAGAA+AGAGTAGA,Mon Jun 27 16:18:52 EDT 2022,,,,AGGTAGCACCTTTTTTAACTCCATGGTCTGGTACATCATCAGCAGGATAACTGTTCGTTTCCGCTTGGTCTTCCATTGAACCAACTGATACTAAACCAGTTACGATTTTGTGGTTGGTGAACTCTGGTTTTCCGCTACTTCCCTTAGCCATATCAGCTACGATTAGAGCTTCATTACCAAAGAAAAT,P008LFEAUP10_S3_L001_R_001,urn:local:.:20v6y-ezqp64x	M00212:125:000000000-JJPTF:1:1102:14961:2538 2:N:0:AGGCAGAA+GTAAGGAG,Mon Jun 27 16:24:35 EDT 2022,,,,CGTTAGAGCAATTATAGCAAAAAAACTCTAAGCCGTCAAGCAAAAAGTTTTTATTGTTAATTATTTTTCTTTCAATTTATTTTTGAACCAGATGATTCGTTCTTTGAACCAAGCGTCAACTCCTTCAGG,P008LFEAUP20_S9_L001_R_001,urn:local:.:2r35t-ezqpwlr
310	M00212:125:000000000-JJPTF:1:1107:18696:7212 2:N:0:AGGCAGAA+AGAGTAGA: AGAATGA-CCTTATATG-TGGTCG-ATGT---------A	0	0	0	M00212:125:000000000-JJPTF:1:1102:23268:4795 1:N:0:AGGCAGAA+GTAAGGAG: AGAATGACTTTA-TATGTGGTCGATGTA	0	1	0											M00212:125:000000000-JJPTF:1:1102:17959:2430 1:N:0:AGGCAGAA+AGAGTAGA,Mon Jun 27 16:18:52 EDT 2022,,,,ATGTTAAAATATAAGTATATAATAGTTGACAAGTGAAAATGTCTATGTTATTATTATCTATGTAATTGAATATATAACCCATAGGCGGTTGGGGGACGAAAGGATAGCGATGTGATAAACATCAAAACGAGCTGAGTAAGCTATGAAGTCGAGAATACCCGATTACATAAACCC,P008LFEAUP10_S3_L001_R_001,urn:local:.:20v6z-ezqp64x	M00212:125:000000000-JJPTF:1:1102:20037:2546 1:N:0:AGGCAGAA+GTAAGGAG,Mon Jun 27 16:24:35 EDT 2022,,,,GTATCAAGTAAGATTAGTTCGCCTCTGTCAACGAATTCAGTCCATAACTCTTGTTGTTCTGTGTCTAGTTGCTCATATTGAGACCGTACAGAGAAAGTTAGCGTATAACTGTAAGT,P008LFEAUP20_S9_L001_R_001,urn:local:.:2r35u-ezqpwlr
311	M00212:125:000000000-JJPTF:1:1114:5573:6899 2:N:0:AGGCAGAA+AGAGTAGA (reversed): AGAATGA-CCTTATATG-TGGTCG-ATGT---------A	0	0	0	M00212:125:000000000-JJPTF:1:1102:23268:4795 2:N:0:AGGCAGAA+GTAAGGAG (reversed): AGAATGACTTTA-TATGTGGTCGATGTA	0	1	0											M00212:125:000000000-JJPTF:1:1102:17959:2430 2:N:0:AGGCAGAA+AGAGTAGA,Mon Jun 27 16:18:52 EDT 2022,,,,GGGTTTATGTAATCAGGTATTCTCGACTTCATAGCTTACTCAGCTCGTTTTGATGTTTATCACATCGCTATACTTTCGTACCTCAACCGCCTATGGGTTATATATTCAATTACATAGATAATAATAACATAGACATTTTCACTTGTCAACTATTATATACTTATATTTTAACAT,P008LFEAUP10_S3_L001_R_001,urn:local:.:20v70-ezqp64x	M00212:125:000000000-JJPTF:1:1102:20037:2546 2:N:0:AGGCAGAA+GTAAGGAG,Mon Jun 27 16:24:35 EDT 2022,,,,ACTTACAGTTATACGCTAACTTTCTCTGTACGGTCTCAATATGAGCAACTAGACACAGAACAACAAGAGTTATGGACTGAATTCGTTGACAGAGGCGAACTAATCTTACTTGATAC,P008LFEAUP20_S9_L001_R_001,urn:local:.:2r35v-ezqpwlr
312	M00212:125:000000000-JJPTF:1:1104:16210:4918 1:N:0:AGGCAGAA+AGAGTAGA (reversed): AGAATGA-CCTTATATG-TGGTAG-ATGT---------A	0	0	1	M00212:125:000000000-JJPTF:1:2111:8069:20989 2:N:0:AGGCAGAA+GTAAGGAG (reversed): AGAATGACCTTA-TATGTGGTAGATGTA	0	0	1											M00212:125:000000000-JJPTF:1:1102:16907:2432 1:N:0:AGGCAGAA+AGAGTAGA,Mon Jun 27 16:18:52 EDT 2022,,,,GTAAGCGAAAAGGTCAAAAAGTTGGCTGGTCTGATAAAGAGGAAAAGCAACAGAAAGAAGATATTAGAG,P008LFEAUP10_S3_L001_R_001,urn:local:.:20v71-ezqp64x	M00212:125:000000000-JJPTF:1:1102:15939:2568 1:N:0:AGGCAGAA+GTAAGGAG,Mon Jun 27 16:24:35 EDT 2022,,,,ATTTGAGACTACCGAGCCAACTGGGTGAGCTTGAGCATAGTCAATGCCTATAACCGCAGGCTTGAGTGAGCCAGTAGCACTATCAATTGATACTAACCCCATTGGTAACCATTTGTAATCAGAACTTTTCTTA,P008LFEAUP20_S9_L001_R_001,urn:local:.:2r35w-ezqpwlr
313	M00212:125:000000000-JJPTF:1:2103:7013:5149 1:N:0:AGGCAGAA+AGAGTAGA (reversed): AGAATGA-CCTTATATG-TGGTCG-ATGT---------A	0	0	0	M00212:125:000000000-JJPTF:1:2113:8747:17530 1:N:0:AGGCAGAA+GTAAGGAG (reversed): AGAATGACCTTA-TATGTGGTAGATGTA	0	0	1											M00212:125:000000000-JJPTF:1:1102:16907:2432 2:N:0:AGGCAGAA+AGAGTAGA,Mon Jun 27 16:18:52 EDT 2022,,,,CTCTAATATCTTCTTTCTGTTGCTTTTCCTCTTTATCAGACCAGCCAACTTTTTGACCTTTTCGCTTAC,P008LFEAUP10_S3_L001_R_001,urn:local:.:20v72-ezqp64x	M00212:125:000000000-JJPTF:1:1102:15939:2568 2:N:0:AGGCAGAA+GTAAGGAG,Mon Jun 27 16:24:35 EDT 2022,,,,TAAGAAAAGTTCTGATTACAAATGGTTACCAATGGGGTTAGTATCAATTGATAGTGCTACTGGCTCACTCAAGCCTGCGGTTATAGGCATTGACTATGCTCAAGCTCACCCAGTTGGCTCGGTAGTCTCAAAT,P008LFEAUP20_S9_L001_R_001,urn:local:.:2r35x-ezqpwlr
314	M00212:125:000000000-JJPTF:1:1102:11181:25504 1:N:0:AGGCAGAA+AGAGTAGA: AGAATGA-CTTTATATG-TGGTCG-ATGT---------A	0	1	0	M00212:125:000000000-JJPTF:1:2109:12762:17603 2:N:0:AGGCAGAA+GTAAGGAG (reversed): AGAATGACTTTA-TATGTGGTCGATGTA	0	1	0											M00212:125:000000000-JJPTF:1:1102:11499:2434 1:N:0:AGGCAGAA+AGAGTAGA,Mon Jun 27 16:18:52 EDT 2022,,,,ACTTAACACAGCTTTCAGATGATGAACTAGAAACATTATATTATGAGTCATCAGCTCAATTTTTAGCTAAAGCAATGCACTTTATAAAGATCGAGAACGAACTATTTTCAAGAAAGAATGTAACTGTAAGTGATGAAATTCTAATAAATGCTGGCAATAATATTATTGAAGCCATTAAGCAGGTAAGCAATTAAAACATAGAAAAGAGCATGGCATGAAATATGAGATTTGGTATAGCGC,P008LFEAUP10_S3_L001_R_001,urn:local:.:20v73-ezqp64x	M00212:125:000000000-JJPTF:1:1102:19924:2578 1:N:0:AGGCAGAA+GTAAGGAG,Mon Jun 27 16:24:35 EDT 2022,,,,TAAGGAAACAGACGACTATACAGACCCTCCTAAAATGTAC,P008LFEAUP20_S9_L001_R_001,urn:local:.:2r35y-ezqpwlr
315	M00212:125:000000000-JJPTF:1:1111:25886:19837 2:N:0:AGGCAGAA+AGAGTAGA (reversed): AGAATGA-CCTTATATG-TGGTCG-ATGT---------A	0	0	0	M00212:125:000000000-JJPTF:1:2113:8747:17530 2:N:0:AGGCAGAA+GTAAGGAG: AGAATGACCTTA-TATGTGGTAGATGTA	0	0	1											M00212:125:000000000-JJPTF:1:1102:11499:2434 2:N:0:AGGCAGAA+AGAGTAGA,Mon Jun 27 16:18:52 EDT 2022,,,,GCGCTATACCAAATCTCATATTTCATGCCATGCTCTTTTCTATGTTTTAATTGCTTACCTGCTTAATGGCTTCAATAATATTATTGCCAGCATTTATTAGAATTTCATCACTTACAGTTACATTCTTTCTTGAAAATAGTTCGTTCTCGATCTTTATAAAGTGCATTGCTTTAGCTAAAAATTGAGCTGATGACTCATAATATAATGTTTCTAGTTCATCATCTGAAAGCTGTGTTAAGT,P008LFEAUP10_S3_L001_R_001,urn:local:.:20v74-ezqp64x	M00212:125:000000000-JJPTF:1:1102:19924:2578 2:N:0:AGGCAGAA+GTAAGGAG,Mon Jun 27 16:24:35 EDT 2022,,,,GTACATTTTAGGAGGGTCTGTATAGTCGTCTGTTTCCTTA,P008LFEAUP20_S9_L001_R_001,urn:local:.:2r35z-ezqpwlr
316	M00212:125:000000000-JJPTF:1:2103:7013:5149 2:N:0:AGGCAGAA+AGAGTAGA: AGAATGA-CCTTATATG-TGGTCG-ATGT---------A	0	0	0	M00212:125:000000000-JJPTF:1:1110:22948:11997 2:N:0:AGGCAGAA+GTAAGGAG (reversed): AGAATGACCTTA-TATGTGGTAGATGTA	0	0	1											M00212:125:000000000-JJPTF:1:1102:11002:2435 1:N:0:AGGCAGAA+AGAGTAGA,Mon Jun 27 16:18:52 EDT 2022,,,,GAGTTCACAAAAGAAGAAATAAAAGCGATTGATGAAAGATATTTGCATTTTATTGAAGAGGTTTAAAGTTTATTCTTGACAGACATAAGATAATTTGATACTATTGTCTTATAGAAAGGTGGTTAAATAATGGCAATGCGAAAAGATAGGGAAATAGT,P008LFEAUP10_S3_L001_R_001,urn:local:.:20v75-ezqp64x	M00212:125:000000000-JJPTF:1:1102:14687:2582 1:N:0:AGGCAGAA+GTAAGGAG,Mon Jun 27 16:24:35 EDT 2022,,,,GTCAATATATCGTGTTGTAAGCAACTTTTTAATTACCTTTTGCCAAAACTCCATGCTATTGCGTTCGCCCTTAGAACTCCAATTAAGGACTTCATCTAAATC,P008LFEAUP20_S9_L001_R_001,urn:local:.:2r360-ezqpwlr
317	M00212:125:000000000-JJPTF:1:1112:28832:15385 1:N:0:AGGCAGAA+AGAGTAGA (reversed): AGAATGA-CCTTATATG-TGGTCG-ATGT---------A	0	0	0	M00212:125:000000000-JJPTF:1:1109:14012:15994 1:N:0:AGGCAGAA+GTAAGGAG: AGAATGACTTTA-TATGTGGTCGATGTA	0	1	0											M00212:125:000000000-JJPTF:1:1102:11002:2435 2:N:0:AGGCAGAA+AGAGTAGA,Mon Jun 27 16:18:52 EDT 2022,,,,ACTATTTCCCTATCTTTTCGCATTGCCATTATTTAACCACCTTTCTATAAGACAATAGTATCTAATTATCTTATGTCTGTCAAGAATAAACTTTAAACCTCTTCAATAAAATGCAAATATCTTTCATCAATCGCTTTTATTTCTTCTTTTGTGAACTC,P008LFEAUP10_S3_L001_R_001,urn:local:.:20v76-ezqp64x	M00212:125:000000000-JJPTF:1:1102:14687:2582 2:N:0:AGGCAGAA+GTAAGGAG,Mon Jun 27 16:24:35 EDT 2022,,,,GATTTAGATGAAGTCCTTAATTGGAGTTCTAAGGGCGAACGCAATAGCATGGAGTTTTGGCAAAAGGTAATTAAAAAGTTGCTTACAACACGATATATTGAC,P008LFEAUP20_S9_L001_R_001,urn:local:.:2r361-ezqpwlr
318	M00212:125:000000000-JJPTF:1:1112:28832:15385 2:N:0:AGGCAGAA+AGAGTAGA: AGAATGA-CCTTATATG-TGGTCG-ATGT---------A	0	0	0	M00212:125:000000000-JJPTF:1:1110:13020:24650 2:N:0:AGGCAGAA+GTAAGGAG (reversed): ------ACCTTA-TATGTGGTAGATGTA	0	0	1											M00212:125:000000000-JJPTF:1:1102:13585:2436 1:N:0:AGGCAGAA+AGAGTAGA,Mon Jun 27 16:18:52 EDT 2022,,,,CTCTAAATTATCACAAAAAAGATAGTCAGCAGTATATCAACAGTTTAAATTACTTTGAATATGCTAGAATGTACTTCGAGAGAAATGGCTTTCCAGAAGATAACAGGCGAGTTTATCAAAGCGGTAAGCGAAAAGGTCAAAAAGTTGGCTGGTCTGATAAAGAGGAAAAGCAACAGAAAGAAGATATTAGAGAGTTCATTTATGAAAAGCAACTTCAAAAGTTTAAGGGCAGAAGAAAAAGCAAGTAAACA,P008LFEAUP10_S3_L001_R_001,urn:local:.:20v77-e…	M00212:125:000000000-JJPTF:1:1102:18141:2589 1:N:0:AGGCAGAA+GTAAGGAG,Mon Jun 27 16:24:35 EDT 2022,,,,ATTAACGCCTTTAGTATCCATTTTAGCGTCAATATGCCAAGAACCTGATTTAATAGCACCCTCGACTTGCTTTATTT,P008LFEAUP20_S9_L001_R_001,urn:local:.:2r362-ezqpwlr
319	M00212:125:000000000-JJPTF:1:1103:21282:26938 1:N:0:AGGCAGAA+AGAGTAGA: AGAATGA-CCTTATATG-TGGTAG-ATG-----------	0	0	1	M00212:125:000000000-JJPTF:1:2112:16001:6436 1:N:0:AGGCAGAA+GTAAGGAG: AGAATGACCTTA-TATGTGGTAGATGTA	0	0	1											M00212:125:000000000-JJPTF:1:1102:13585:2436 2:N:0:AGGCAGAA+AGAGTAGA,Mon Jun 27 16:18:52 EDT 2022,,,,TATAAGCACTCGTTAGGCCCAACCCTATACTTTGTTTCGTTCATCTCTTCGAGCTCTTTAGATAGCTTTCTAACGCCTCTAGCATAATGTTTACTTGCTTTTTCTTCTGCCCTTAAACTTTTGAAGTTGCTTTTCATAAATGAACTCTCTAATATCTTCTTTCTGTTGCTTTTCCTCTTTATCAGACCAGCCAACTTTTTGACCTTTTCGCTTACCGCTTTGATAAACTCGCCTGTTATCTTCTGGAAAG,P008LFEAUP10_S3_L001_R_001,urn:local:.:20v78-ez…	M00212:125:000000000-JJPTF:1:1102:18141:2589 2:N:0:AGGCAGAA+GTAAGGAG,Mon Jun 27 16:24:35 EDT 2022,,,,AAATAAAGCAAGTCGAGGGTGCTATTAAATCAGGTTCTTGGCATATTGACGCTAAAATGGATACTAAAGGCGTTAAT,P008LFEAUP20_S9_L001_R_001,urn:local:.:2r363-ezqpwlr
320	M00212:125:000000000-JJPTF:1:2101:5805:23396 2:N:0:AGGCAGAA+AGAGTAGA (reversed): AGAATGA-CCTTATATG-TGGTCG-ATGT---------A	0	0	0	M00212:125:000000000-JJPTF:1:1109:14012:15994 2:N:0:AGGCAGAA+GTAAGGAG (reversed): AGAATGACTTTA-TATGTGGTCGATGTA	0	1	0											M00212:125:000000000-JJPTF:1:1102:12545:2437 1:N:0:AGGCAGAA+AGAGTAGA,Mon Jun 27 16:18:52 EDT 2022,,,,AAATAAAGCCATTCAGCGTGGACTAGTTAAAGCAATTGCACGTCATGGTTTAGGGCTATAC,P008LFEAUP10_S3_L001_R_001,urn:local:.:20v79-ezqp64x	M00212:125:000000000-JJPTF:1:1102:17117:2594 1:N:0:AGGCAGAA+GTAAGGAG,Mon Jun 27 16:24:35 EDT 2022,,,,AACTTAGCAAAGAAGTAAAAATTGATTTTGGAGGGCTAGATTATATAATAGCTTTTGGTTATGAAAAAATAGAAGAAGATATGTACAGACACGGACACACACCTATATTGATTACACCAAGCAAAGAATTGGCAAAAAATACACTGAGAGCGTTAAATG,P008LFEAUP20_S9_L001_R_001,urn:local:.:2r364-ezqpwlr
321	M00212:125:000000000-JJPTF:1:1103:21282:26938 2:N:0:AGGCAGAA+AGAGTAGA (reversed): AGAATGA-CCTTATATG-TGGTAG-ATG-----------	0	0	1	M00212:125:000000000-JJPTF:1:2112:13451:28557 2:N:0:AGGCAGAA+GTAAGGAG (reversed): AGAATGACCTTA-TATGTGGTAGATGTA	0	0	1											M00212:125:000000000-JJPTF:1:1102:12545:2437 2:N:0:AGGCAGAA+AGAGTAGA,Mon Jun 27 16:18:52 EDT 2022,,,,GTATAGCCCTAAACCATGACGTGCAATTGCTTTAACTAGTCCACGCTGAATGGCTTTATTT,P008LFEAUP10_S3_L001_R_001,urn:local:.:20v7a-ezqp64x	M00212:125:000000000-JJPTF:1:1102:17117:2594 2:N:0:AGGCAGAA+GTAAGGAG,Mon Jun 27 16:24:35 EDT 2022,,,,CATTTAACGCTCTCAGTGTATTTTTTGCCAATTCTTTGCTTGGTGTAATCAATATAGGTGTGTGTCCGTGTCTGTACATATCTTCTTCTATTTTTTCATAACCAAAAGCTATTATATAATCTAGCCCTCCAAAATCAATTTTTACTTCTTTGCTAAGTT,P008LFEAUP20_S9_L001_R_001,urn:local:.:2r365-ezqpwlr
322	M00212:125:000000000-JJPTF:1:1103:22769:4106 2:N:0:AGGCAGAA+AGAGTAGA (reversed): AGAATGA-CCTTAGATG-TGGTCG-ATGT---------A	0	0	0	M00212:125:000000000-JJPTF:1:2105:8478:5750 1:N:0:AGGCAGAA+GTAAGGAG: AGAATGACCTTA-TATGTGGTAGATGTA	0	0	1											M00212:125:000000000-JJPTF:1:1102:14464:2440 1:N:0:AGGCAGAA+AGAGTAGA,Mon Jun 27 16:18:52 EDT 2022,,,,GCTTTTAAGCTCATTGACTTTATTTAAATCGCCGCGAATATTTAAATCAAAAGTAGACGCAAAGCTCTTTGCTAAAG,P008LFEAUP10_S3_L001_R_001,urn:local:.:20v7b-ezqp64x	M00212:125:000000000-JJPTF:1:1102:11909:2595 1:N:0:AGGCAGAA+GTAAGGAG,Mon Jun 27 16:24:35 EDT 2022,,,,AGTTTAAGGTGTCTTAGTTTTATACTATTTGAAAGCCGTTGTTTAACTTACTTACTGAAATTGTAGCATTTGCTGACAGGTTGTGCTGATTAGTTT,P008LFEAUP20_S9_L001_R_001,urn:local:.:2r366-ezqpwlr
323	M00212:125:000000000-JJPTF:1:2105:15141:22745 2:N:0:AGGCAGAA+AGAGTAGA (reversed): AGAATGA-CCTTATATG-TGGTAG-ATGT---------A	0	0	1	M00212:125:000000000-JJPTF:1:1103:6977:14029 1:N:0:AGGCAGAA+GTAAGGAG (reversed): AGAATGACTTTA-TATGTGGTCGATGTA	0	1	0											M00212:125:000000000-JJPTF:1:1102:14464:2440 2:N:0:AGGCAGAA+AGAGTAGA,Mon Jun 27 16:18:52 EDT 2022,,,,CTTTAGCAAAGAGCTTTGCGTCTACTTTTGATTTAAATATTCGCGGCGATTTAAATAAAGTCAATGAGCTTAAAAGC,P008LFEAUP10_S3_L001_R_001,urn:local:.:20v7c-ezqp64x	M00212:125:000000000-JJPTF:1:1102:11909:2595 2:N:0:AGGCAGAA+GTAAGGAG,Mon Jun 27 16:24:35 EDT 2022,,,,AAACTAATCAGCACAACCTGTCAGCAAATGCTACAATTTCAGTAAGTAAGTTAAACAACGGCTTTCAAATAGTATAAAACTAAGACACCTTAAACT,P008LFEAUP20_S9_L001_R_001,urn:local:.:2r367-ezqpwlr
324	M00212:125:000000000-JJPTF:1:1113:10377:8024 2:N:0:AGGCAGAA+AGAGTAGA (reversed): AGAATGA-CCTTATATG-TGGTAG-ATGT---------A	0	0	1	M00212:125:000000000-JJPTF:1:1109:20845:7530 1:N:0:AGGCAGAA+GTAAGGAG: AGAATGACTTTA-TATGTGGTCGATGTA	0	1	0											M00212:125:000000000-JJPTF:1:1102:15982:2446 1:N:0:AGGCAGAA+AGAGTAGA,Mon Jun 27 16:18:52 EDT 2022,,,,ACATGGTGCTGGATCTAGTGAAGTCATTGGGGACGCAAAAGTTTACTATGATTTGGCTTCTAATAAATACCTGACTGACTTTACGCTTTATGACAATGCACCAAACATTAACAAAGCTGTGGAAAAT,P008LFEAUP10_S3_L001_R_001,urn:local:.:20v7d-ezqp64x	M00212:125:000000000-JJPTF:1:1102:19665:2599 1:N:0:AGGCAGAA+GTAAGGAG,Mon Jun 27 16:24:35 EDT 2022,,,,GCTATAGAAAATGTAGTTAAGTATTTCCAAGACTTGTTCAAACAGTTACAACAAGACGGTGCAATATCTCAATTCTCTGCTATATGGGATAACCTAAAAAGTGCGTTCGGTTCGGTAATTGGAATTATTGGTAACCTTATAAAATCTTTTGCTGGAGTTGATGAATCTACTTCAAAAAATTCGACTTCTGTTGAAAATGTAGCAAACAC,P008LFEAUP20_S9_L001_R_001,urn:local:.:2r368-ezqpwlr
325	M00212:125:000000000-JJPTF:1:2111:18738:21504 2:N:0:AGGCAGAA+AGAGTAGA (reversed): AGAATGA-CCTTATATG-TGGTCG-ATGT---------A	0	0	0	M00212:125:000000000-JJPTF:1:2102:25429:13146 1:N:0:AGGCAGAA+GTAAGGAG: AGAATGACTTTA-TATGTGGTCGATGTA	0	1	0											M00212:125:000000000-JJPTF:1:1102:15982:2446 2:N:0:AGGCAGAA+AGAGTAGA,Mon Jun 27 16:18:52 EDT 2022,,,,ATTTTCCACAGCTTTGTTAATGTTTGGTGCATTGTCATAAAGCGTAAAGTCAGTCAGGTATTTATTAGAAGCCAAATCATAGTAAACTTTTGCGTCCCCAATGACTTCACTAGATCCAGCACCATGT,P008LFEAUP10_S3_L001_R_001,urn:local:.:20v7e-ezqp64x	M00212:125:000000000-JJPTF:1:1102:19665:2599 2:N:0:AGGCAGAA+GTAAGGAG,Mon Jun 27 16:24:35 EDT 2022,,,,GTGTTTGCTACATTTTCAACAGAAGTCGAATTTTTTGAAGTAGATTCATCAACTCCAGCAAAAGATTTTATAAGGTTACCAATAATTCCAATTACCGAACCGAACGCACTTTTTAGGTTATCCCATATAGCAGAGAATTGAGATATTGCACCGTCTTGTTGTAACTGTTTGAACAAGTCTTGGAAATACTTAACTACATTTTCTATAGC,P008LFEAUP20_S9_L001_R_001,urn:local:.:2r369-ezqpwls
326	M00212:125:000000000-JJPTF:1:2111:8267:8805 1:N:0:AGGCAGAA+AGAGTAGA (reversed): AGAATGA-CCTTATATG-TGGTCG-ATGT---------A	0	0	0	M00212:125:000000000-JJPTF:1:1109:20845:7530 2:N:0:AGGCAGAA+GTAAGGAG (reversed): AGAATGACTTTA-TATGTGGTCGATGTA	0	1	0											M00212:125:000000000-JJPTF:1:1102:14744:2450 1:N:0:AGGCAGAA+AGAGTAGA,Mon Jun 27 16:18:52 EDT 2022,,,,AGCATAGGCAGGATATAACCTTTACCCCAATAGCTCCATAATTCGCTTATCAAGCCATATAAGCACTCGTTAGGCCCAACCCTATACTTTGTTTCGTTCATCTCTTCGAGCTCTTTAGAT,P008LFEAUP10_S3_L001_R_001,urn:local:.:20v7f-ezqp64x	M00212:125:000000000-JJPTF:1:1102:13537:2601 1:N:0:AGGCAGAA+GTAAGGAG,Mon Jun 27 16:24:35 EDT 2022,,,,GTATGGCAGGATCTGATTTAGATGAAGTCCTTAATTGGAGTTCTAAGGGCGAACGCAATAGCATGGAGTTTTGGCAAAAGGTAATTAAAAAGTTGCTTACAACACGATATATTGACC,P008LFEAUP20_S9_L001_R_001,urn:local:.:2r36a-ezqpwls
327	M00212:125:000000000-JJPTF:1:2111:8267:8805 2:N:0:AGGCAGAA+AGAGTAGA: AGAATGA-CCTTATATG-TGGTCG-ATGT---------A	0	0	0	M00212:125:000000000-JJPTF:1:2105:11719:12291 1:N:0:AGGCAGAA+GTAAGGAG (reversed): AGAATGACATTA-TATGTGGTCGATGTA	1	0	0											M00212:125:000000000-JJPTF:1:1102:14744:2450 2:N:0:AGGCAGAA+AGAGTAGA,Mon Jun 27 16:18:52 EDT 2022,,,,ATCTAAAGAGCTCGAAGAGATGAACGAAACAAAGTATAGGGTTGGGCCTAACGAGTGCTTATATGGCTTGATAAGCGAATTATGGAGCTATTGGGGTAAAGGATATATCCTGCCTATGCT,P008LFEAUP10_S3_L001_R_001,urn:local:.:20v7g-ezqp64x	M00212:125:000000000-JJPTF:1:1102:13537:2601 2:N:0:AGGCAGAA+GTAAGGAG,Mon Jun 27 16:24:35 EDT 2022,,,,GGTCAATATATCGTGTTGTAAGCAACTTTTTAATTACCTTTTGCCAAAACTCCATGCTATTGCGTTCGCCCTTAGAACTCCAATTAAGGACTTCATCTAAATCAGATCCTGCCATAC,P008LFEAUP20_S9_L001_R_001,urn:local:.:2r36b-ezqpwls
328	M00212:125:000000000-JJPTF:1:1112:15021:2854 2:N:0:AGGCAGAA+AGAGTAGA: AGAATGA-CCTTATATG-TGGTCG-ATGT---------A	0	0	0	M00212:125:000000000-JJPTF:1:1111:20950:13256 2:N:0:AGGCAGAA+GTAAGGAG (reversed): AGAATGACTTTA-TATGTGGTCGATGTA	0	1	0											M00212:125:000000000-JJPTF:1:1102:15578:2455 1:N:0:AGGCAGAA+AGAGTAGA,Mon Jun 27 16:18:52 EDT 2022,,,,GGTGTACTTAAAGTTGTGATAGATATTAGAACAACTAACGGAACTGGAGTTATAAACGCTAAGAGCCCAACTGAGCATACTTTACTTGATGA,P008LFEAUP10_S3_L001_R_001,urn:local:.:20v7h-ezqp64x	M00212:125:000000000-JJPTF:1:1102:13351:2604 1:N:0:AGGCAGAA+GTAAGGAG,Mon Jun 27 16:24:35 EDT 2022,,,,AGATTATATAATAGCTTTTGGTTATGAAAAAATAGAAGAAGATATGTACAGACACGGACACACACCTATATTGATTACACCAAGCAAAGAATTGGCAAAAAATACACTGAGAGCGTTAAATGAACAATTACGAAAAC,P008LFEAUP20_S9_L001_R_001,urn:local:.:2r36c-ezqpwls
329	M00212:125:000000000-JJPTF:1:1103:19506:7280 2:N:0:AGGCAGAA+AGAGTAGA (reversed): AGAATGT-CCTTATATG-GGGTAG-ATG-----------	0	0	1	M00212:125:000000000-JJPTF:1:2107:21704:24261 1:N:0:AGGCAGAA+GTAAGGAG: AGAATGACCTTA-TATGTGGTAGATGTA	0	0	1											M00212:125:000000000-JJPTF:1:1102:15578:2455 2:N:0:AGGCAGAA+AGAGTAGA,Mon Jun 27 16:18:52 EDT 2022,,,,TCATCAAGTAAAGTATGCTCAGTTGGGCTCTTAGCGTTTATAACTCCAGTTCCGTTAGTTGTTCTAATATCTATCACAACTTTAAGTACACC,P008LFEAUP10_S3_L001_R_001,urn:local:.:20v7i-ezqp64x	M00212:125:000000000-JJPTF:1:1102:13351:2604 2:N:0:AGGCAGAA+GTAAGGAG,Mon Jun 27 16:24:35 EDT 2022,,,,GTTTTCGTAATTGTTCATTTAACGCTCTCAGTGTATTTTTTGCCAATTCTTTGCTTGGTGTAATCAATATAGGTGTGTGTCCGTGTCTGTACATATCTTCTTCTATTTTTTCATAACCAAAAGCTATTATATAATCT,P008LFEAUP20_S9_L001_R_001,urn:local:.:2r36d-ezqpwls
330	M00212:125:000000000-JJPTF:1:1111:21686:15472 1:N:0:AGGCAGAA+AGAGTAGA (reversed): NGAATGA-CTTTATATG-TGGTCG-ATGT---------A	0	1	0	M00212:125:000000000-JJPTF:1:1113:12526:5645 2:N:0:AGGCAGAA+GTAAGGAG (reversed): AGAATGACTTTA-TATGTGGTCGATGTA	0	1	0											M00212:125:000000000-JJPTF:1:1102:11909:2457 1:N:0:AGGCAGAA+AGAGTAGA,Mon Jun 27 16:18:52 EDT 2022,,,,ATCAAATTATTTTACATTTGTCAAGACTTAATTCCATTTCTTTCTTTTTTGAATTTATTTATACTATCTTGATTC,P008LFEAUP10_S3_L001_R_001,urn:local:.:20v7j-ezqp64x	M00212:125:000000000-JJPTF:1:1102:19209:2612 1:N:0:AGGCAGAA+GTAAGGAG,Mon Jun 27 16:24:35 EDT 2022,,,,GTTTGCTTTTTGAAAGTCGTTTTAAAAGAAGTAAACTCTAGCCCTTGTTTTGTAC,P008LFEAUP20_S9_L001_R_001,urn:local:.:2r36e-ezqpwls
331	M00212:125:000000000-JJPTF:1:1106:6025:17747 2:N:0:AGGCAGAA+AGAGTAGA: AGAATGA-CCTTATATG-TGGTCG-ATGT---------A	0	0	0	M00212:125:000000000-JJPTF:1:2107:21704:24261 2:N:0:AGGCAGAA+GTAAGGAG (reversed): AGAATGACCTTA-TATGTGGTAGATGTA	0	0	1											M00212:125:000000000-JJPTF:1:1102:11909:2457 2:N:0:AGGCAGAA+AGAGTAGA,Mon Jun 27 16:18:52 EDT 2022,,,,GAATCAAGATAGTATAAATAAATTCAAAAAAGAAAGAAATGGAATTAAGTCTTGACAAATGTAAAATAATTTGAT,P008LFEAUP10_S3_L001_R_001,urn:local:.:20v7k-ezqp64x	M00212:125:000000000-JJPTF:1:1102:19209:2612 2:N:0:AGGCAGAA+GTAAGGAG,Mon Jun 27 16:24:35 EDT 2022,,,,GTACAAAACAAGGGCTAGAGTTTACTTCTTTTAAAACGACTTTCAAAAAGCAAAC,P008LFEAUP20_S9_L001_R_001,urn:local:.:2r36f-ezqpwls
332	M00212:125:000000000-JJPTF:1:2112:5516:6403 2:N:0:AGGCAGAA+AGAGTAGA: AGAATGA-CCTTATATG-TGGTAG-ATG-----------	0	0	1	M00212:125:000000000-JJPTF:1:1109:4589:10661 1:N:0:AGGCAGAA+GTAAGGAG (reversed): AGAATGACTTTA-TATGTGGTCGATGTA	0	1	0											M00212:125:000000000-JJPTF:1:1102:20854:2458 1:N:0:AGGCAGAA+AGAGTAGA,Mon Jun 27 16:18:52 EDT 2022,,,,TCTTTCTATAATAAATACGTCGCCTTGTCTTGTAATTTCAATATTATATTTAAGCATAGGCAGGATATAACCTTTACCCCAATAGCTCCATAATTCGCTTATCAAGCCATATAAGCACTCGTTAGGCCCAACCCTATAC,P008LFEAUP10_S3_L001_R_001,urn:local:.:20v7l-ezqp64x	M00212:125:000000000-JJPTF:1:1102:21389:2612 1:N:0:AGGCGGAA+GTAAGGAG,Mon Jun 27 16:24:35 EDT 2022,,,,ACACAAGAGTTAGAATGAATAGAGAGTATATGAATCAGCC,P008LFEAUP20_S9_L001_R_001,urn:local:.:2r36g-ezqpwls
333	M00212:125:000000000-JJPTF:1:1105:17155:17682 1:N:0:AGGCAGAA+AGAGTAGA (reversed): AGAATGA-CCTTATATG-TGGTCG-ATG-----------	0	0	0	M00212:125:000000000-JJPTF:1:2114:17389:8852 1:N:0:AGGCAGAA+GTAAGGAG: AGAATGACATTA-TATGTGGTCGATGTA	1	0	0											M00212:125:000000000-JJPTF:1:1102:20854:2458 2:N:0:AGGCAGAA+AGAGTAGA,Mon Jun 27 16:18:52 EDT 2022,,,,GTATAGGGTTGGGCCTAACGAGTGCTTATATGGCTTGATAAGCGAATTATGGAGCTATTGGGGTAAAGGATATATCCTGCCTATGCTTAAATATAATATTGAAATTACAAGACAAGGCGACGTATTTATTATAGAAAGA,P008LFEAUP10_S3_L001_R_001,urn:local:.:20v7m-ezqp64x	M00212:125:000000000-JJPTF:1:1102:21389:2612 2:N:0:AGGCGGAA+GTAAGGAG,Mon Jun 27 16:24:35 EDT 2022,,,,GGCTGATTCATATACTCTCTATTCATTCTAACTCTTGTGT,P008LFEAUP20_S9_L001_R_001,urn:local:.:2r36h-ezqpwls
334	M00212:125:000000000-JJPTF:1:2112:18342:10527 1:N:0:AGGCAGAA+AGAGTAGA (reversed): AGAATGA-CCTTATATG-TGGTAG-ATGT---------A	0	0	1	M00212:125:000000000-JJPTF:1:1109:4589:10661 2:N:0:AGGCAGAA+GTAAGGAG: AGAATGACTTTA-TATGTGGTCGATGTA	0	1	0											M00212:125:000000000-JJPTF:1:1102:14955:2460 1:N:0:AGGCAGAA+AGAGTAGA,Mon Jun 27 16:18:52 EDT 2022,,,,ATTAATGCCTTTCTTGATATTGACAATACACAGGAGTATCGAGAAAAAGCACTAGCAACAATAAAGAATATGCAAGAG,P008LFEAUP10_S3_L001_R_001,urn:local:.:20v7n-ezqp64x	M00212:125:000000000-JJPTF:1:1102:20155:2614 1:N:0:AGGCAGAA+GTAAGGAG,Mon Jun 27 16:24:35 EDT 2022,,,,ACATTGTAAAAGCTAAAAGCGACTTCTCAGACTTCCGTTCTAGCTTTGAGTTCGATACTGACGGTAAAGGGCTTAAAGAACTTGTCGAATTGTGGCAGAAAGAAATTTAATGAGCTGAAAGGACTGTAAATGAT,P008LFEAUP20_S9_L001_R_001,urn:local:.:2r36i-ezqpwls
335	M00212:125:000000000-JJPTF:1:2112:18342:10527 2:N:0:AGGCAGAA+AGAGTAGA: AGAATGA-CCTTATATG-TGGTAG-ATGT---------A	0	0	1	M00212:125:000000000-JJPTF:1:2112:16001:6436 2:N:0:AGGCAGAA+GTAAGGAG (reversed): AGAATGACCTTA-TATGTGGTAGATGTA	0	0	1											M00212:125:000000000-JJPTF:1:1102:14955:2460 2:N:0:AGGCAGAA+AGAGTAGA,Mon Jun 27 16:18:52 EDT 2022,,,,CTCTTGCATATTCTTTATTGTTGCTAGTGCTTTTTCTCGATACTCCTGTGTATTGTCAATATCAAGAAAGGCATTAAT,P008LFEAUP10_S3_L001_R_001,urn:local:.:20v7o-ezqp64x	M00212:125:000000000-JJPTF:1:1102:20155:2614 2:N:0:AGGCAGAA+GTAAGGAG,Mon Jun 27 16:24:35 EDT 2022,,,,ATCATTTACAGTCCTTTCAGCTCATTAAATTTCTTTCTGCCACAATTCGACAAGTTCTTTAAGCCCTTTACCGTCAGTATCGAACTCAAAGCTAGAACGGAAGTCTGAGAAGTCGCTTTTAGCTTTTACAATGT,P008LFEAUP20_S9_L001_R_001,urn:local:.:2r36j-ezqpwls
336	M00212:125:000000000-JJPTF:1:1104:3401:9032 2:N:0:AGGCAGAA+AGAGTAGA (reversed): --GACAG-CCTTATATG-TGGTCG-ATGT---------A	0	0	0	M00212:125:000000000-JJPTF:1:2107:28426:15366 1:N:0:AGGCAGAA+GTAAGGAG: -GAATGACCTTA-TATGTGGTAGATGTA	0	0	1											M00212:125:000000000-JJPTF:1:1102:15543:2461 1:N:0:AGGCAGAA+AGAGTAGA,Mon Jun 27 16:18:52 EDT 2022,,,,CTCTACAATCGTCACAAGATTAATTTTCAACCAAAATGAGCTTTTGCCTTTATATGTTAATGACC,P008LFEAUP10_S3_L001_R_001,urn:local:.:20v7p-ezqp64x	M00212:125:000000000-JJPTF:1:1102:20314:2617 1:N:0:AGGCAGAA+GTAAGGAG,Mon Jun 27 16:24:35 EDT 2022,,,,CAATATAGGTGTGTGTCCGTGTCTGTACATATCTTCTTCTATTTTTTCATAACCAAAAGCTATTATATAATC,P008LFEAUP20_S9_L001_R_001,urn:local:.:2r36k-ezqpwls
337	M00212:125:000000000-JJPTF:1:1101:7474:14795 1:N:0:AGGCAGAA+AGAGTAGA: AGAATGA-CCTTATATG-TGGTAG-ATGT---------A	0	0	1	M00212:125:000000000-JJPTF:1:2114:17389:8852 2:N:0:AGGCAGAA+GTAAGGAG (reversed): AGAATGACATTA-TATGTGGTCGATGTA	1	0	0											M00212:125:000000000-JJPTF:1:1102:15543:2461 2:N:0:AGGCAGAA+AGAGTAGA,Mon Jun 27 16:18:52 EDT 2022,,,,GGTCATTAACATATAAAGGCAAAAGCTCATTTTGGTTGAAAATTAATCTTGTGACGATTGTAGAG,P008LFEAUP10_S3_L001_R_001,urn:local:.:20v7q-ezqp64x	M00212:125:000000000-JJPTF:1:1102:20314:2617 2:N:0:AGGCAGAA+GTAAGGAG,Mon Jun 27 16:24:35 EDT 2022,,,,GATTATATAATAGCTTTTGGTTATGAAAAAATAGAAGAAGATATGTACAGACACGGACACACACCTATATTG,P008LFEAUP20_S9_L001_R_001,urn:local:.:2r36l-ezqpwls
338	M00212:125:000000000-JJPTF:1:2105:4064:9515 2:N:0:AGGCAGAA+AGAGTAGA (reversed): -----NN-CCTTATATG-TGGTCG-ATGT---------A	0	0	0	M00212:125:000000000-JJPTF:1:2110:13044:18845 1:N:0:AGGCAGAA+GTAAGGAG (reversed): AGAATGACCTTA-TATGTGGTAGATGTA	0	0	1											M00212:125:000000000-JJPTF:1:1102:15765:2462 1:N:0:AGGCAGAA+AGAGTAGA,Mon Jun 27 16:18:52 EDT 2022,,,,GTTCCACACCGTATTCATTGGCATAGTGCCGATTCTTTTTAAAATTCATTAGATGATTCCTCCAAGCCATGCAATACTCAATATTGCAATCATAGCC,P008LFEAUP10_S3_L001_R_001,urn:local:.:20v7r-ezqp64x	M00212:125:000000000-JJPTF:1:1102:16332:2618 1:N:0:AGGCAGAA+GTAAGGAG,Mon Jun 27 16:24:35 EDT 2022,,,,CAAAAGAACGTAACAAAATTATTGAAAGCCGTAACGCTTTGAAAGAAATTGAGGATATCAAAAAGAAATATGAATAAACCTGATTTAATCGAAAAACAGAACCGCTTGGCAGAAC,P008LFEAUP20_S9_L001_R_001,urn:local:.:2r36m-ezqpwls
339	M00212:125:000000000-JJPTF:1:2102:20329:20744 2:N:0:AGGCAGAA+AGAGTAGA (reversed): AGAATGA-CCTTATATG-TGGTCG-ATGT---------A	0	0	0	M00212:125:000000000-JJPTF:1:2107:28426:15366 2:N:0:AGGCAGAA+GTAAGGAG (reversed): -GAATGACCTTA-TATGTGGTAGATGTA	0	0	1											M00212:125:000000000-JJPTF:1:1102:15765:2462 2:N:0:AGGCAGAA+AGAGTAGA,Mon Jun 27 16:18:52 EDT 2022,,,,GGCTATGATTGCAATATTGAGTATTGCATGGCTTGGAGGAATCATCTAATGAATTTTAAAAAGAATCGGCACTATGCCAATGAATACGGTGCGGAAC,P008LFEAUP10_S3_L001_R_001,urn:local:.:20v7s-ezqp64x	M00212:125:000000000-JJPTF:1:1102:16332:2618 2:N:0:AGGCAGAA+GTAAGGAG,Mon Jun 27 16:24:35 EDT 2022,,,,GTTCTGCCAAGCGGTTCTGTTTTTCGATTAAATCAGGTTTATTCATATTTCTTTTTGATATCCTCAATTTCTTTCAAAGCGTTACGGCTTTCAATAATTTTGTTACGTTCTTTTG,P008LFEAUP20_S9_L001_R_001,urn:local:.:2r36n-ezqpwls
340	M00212:125:000000000-JJPTF:1:2102:10359:16008 1:N:0:AGGCAGAA+AGAGTAGA: AGAATGA-CCTTATATG-TGGTCG-ATGT---------A	0	0	0	M00212:125:000000000-JJPTF:1:1103:6977:14029 2:N:0:AGGCAGAA+GTAAGGAG: AGAATGACTTTA-TATGTGGTCGATGTA	0	1	0											M00212:125:000000000-JJPTF:1:1102:19062:2464 1:N:0:AGGCAGAA+AGAGTAGA,Mon Jun 27 16:18:52 EDT 2022,,,,GCTCTAGACTATGCCAAAGAACTGGCTAAGTTAAGTAACGAGAATGAGCTTACAGAGTACACT,P008LFEAUP10_S3_L001_R_001,urn:local:.:20v7t-ezqp64y	M00212:125:000000000-JJPTF:1:1102:13658:2623 1:N:0:AGGCAGAA+GTAAGGAG,Mon Jun 27 16:24:35 EDT 2022,,,,AGCTCGTATTATCCATTTTAAGCACCTTTGAGTCACTAAGTGACAAAT,P008LFEAUP20_S9_L001_R_001,urn:local:.:2r36o-ezqpwls
341	M00212:125:000000000-JJPTF:1:2105:12417:17342 2:N:0:AGGCAGAA+AGAGTAGA (reversed): AGAATGA-CCTTATATG-TGGTCG-ATGT---------A	0	0	0	M00212:125:000000000-JJPTF:1:1106:23964:21218 2:N:0:AGGCAGAA+GTAAGGAG (reversed): AGAATGACCTTA-TATGTGGTAGATGTA	0	0	1											M00212:125:000000000-JJPTF:1:1102:19062:2464 2:N:0:AGGCAGAA+AGAGTAGA,Mon Jun 27 16:18:52 EDT 2022,,,,AGTGTACTCTGTAAGCTCATTCTCGTTACTTAACTTAGCCAGTTCTTTGGCATAGTCTAGAGC,P008LFEAUP10_S3_L001_R_001,urn:local:.:20v7u-ezqp64y	M00212:125:000000000-JJPTF:1:1102:13658:2623 2:N:0:AGGCAGAA+GTAAGGAG,Mon Jun 27 16:24:35 EDT 2022,,,,ATTTGTCACTTAGTGACTCAAAGGTGCTTAAAATGGATAATACGAGCT,P008LFEAUP20_S9_L001_R_001,urn:local:.:2r36p-ezqpwls
342	M00212:125:000000000-JJPTF:1:2102:10359:16008 2:N:0:AGGCAGAA+AGAGTAGA (reversed): AGAATGA-CCTTATATG-TGGTCG-ATGT---------A	0	0	0	M00212:125:000000000-JJPTF:1:1105:6264:15551 1:N:0:AGGCAGAA+GTAAGGAG: AGAATGACTTTA-TATGTGGTCGATGTA	0	1	0											M00212:125:000000000-JJPTF:1:1102:16358:2468 1:N:0:AGGCAGAA+AGAGTAGA,Mon Jun 27 16:18:52 EDT 2022,,,,CGCACAGGCTTATGGTCAGATGTCAGCTTCTGGAAAAGTTACTGCTGAAAATATTAATCAGTTGACAGATAACAACAC,P008LFEAUP10_S3_L001_R_001,urn:local:.:20v7v-ezqp64y	M00212:125:000000000-JJPTF:1:1102:14040:2632 1:N:0:AGGCAGAA+GTAAGGAG,Mon Jun 27 16:24:35 EDT 2022,,,,GGATATAACCTTTACCCCAATAGCTCCATAATTCGCTTATCAAGCCATATAAGCACTCGTTAGGCCCAACCCTATACTTTGTTTCGTTCATCTCTTCGAGCTC,P008LFEAUP20_S9_L001_R_001,urn:local:.:2r36q-ezqpwlt
343	M00212:125:000000000-JJPTF:1:1105:17252:7218 1:N:0:AGGCAGAA+AGAGTAGA: AGAATGA-CCTTATATG-TGGTCG-ATGT---------A	0	0	0	M00212:125:000000000-JJPTF:1:2108:2653:15315 1:N:0:AGGCAGAA+GTAAGGAG: AGAATGACCTTA-TATGTGGTAGATGTA	0	0	1											M00212:125:000000000-JJPTF:1:1102:16358:2468 2:N:0:AGGCAGAA+AGAGTAGA,Mon Jun 27 16:18:52 EDT 2022,,,,GTGTTGTTATCTGTCAACTGATTAATATTTTCAGCAGTAACTTTTCCAGAAGCTGACATCTGACCATAAGCCTGTGCG,P008LFEAUP10_S3_L001_R_001,urn:local:.:20v7w-ezqp64y	M00212:125:000000000-JJPTF:1:1102:14040:2632 2:N:0:AGGCAGAA+GTAAGGAG,Mon Jun 27 16:24:35 EDT 2022,,,,GAGCTCGAAGAGATGAACGAAACAAAGTATAGGGTTGGGCCTAACGAGTGCTTATATGGCTTGATAAGCGAATTATGGAGCTATTGGGGTAAAGGTTATATCC,P008LFEAUP20_S9_L001_R_001,urn:local:.:2r36r-ezqpwlt
344	M00212:125:000000000-JJPTF:1:1105:17252:7218 2:N:0:AGGCAGAA+AGAGTAGA (reversed): AGAATGA-CCTTATATG-TGGTCG-ATGT---------A	0	0	0	M00212:125:000000000-JJPTF:1:2110:13044:18845 2:N:0:AGGCAGAA+GTAAGGAG: AGAATGACCTTA-TATGTGGTAGATGTA	0	0	1											M00212:125:000000000-JJPTF:1:1102:10520:2468 1:N:0:AGGCAGAA+AGAGTAGA,Mon Jun 27 16:18:52 EDT 2022,,,,GATATAAACCACGCAACTTGCCCAACTCACCAGCAAGGTCCCACTGATGATTACATTTAGGATTGACGTAGCCTGTTCCCTGCGTTGCCTTGACGATGACACCTTGAGCGTGGCTGTCTCTTATGATGCTGTCATCAGATCCACTATATACATCGACCACATATAAGG,P008LFEAUP10_S3_L001_R_001,urn:local:.:20v7x-ezqp64y	M00212:125:000000000-JJPTF:1:1102:11605:2639 1:N:0:AGGCAGAA+GTAAGGAG,Mon Jun 27 16:24:35 EDT 2022,,,,GAATATCAAACAGAGATTTTTCAGGTATATGCCGATTTAGCTTTAGCAGATGTTACAAAAACAGAGGGTTATGGTAAGAACGGAACTTTCAGCGAAAAGATAACGTTCGATATAATCACAAAGTGGTATACTTACGAAAATTTAACTTTTGAAATGATTCAAAATGGTAAAGTTATTGCCGGAAAGTCTAAAATTTATGGTG,P008LFEAUP20_S9_L001_R_001,urn:local:.:2r36s-ezqpwlt
345	M00212:125:000000000-JJPTF:1:1109:11000:19942 1:N:0:AGGCAGAA+AGAGTAGA (reversed): AGAATGA-CTTTATATG-TGGTCG-ATGT---------A	0	1	0	M00212:125:000000000-JJPTF:1:2106:15433:14896 1:N:0:AGGCAGAA+GTAAGGAG: AGAATGACCTTA-TATGTGGTAGATGTA	0	0	1											M00212:125:000000000-JJPTF:1:1102:10520:2468 2:N:0:AGGCAGAA+AGAGTAGA,Mon Jun 27 16:18:52 EDT 2022,,,,CCTTATATGTGGTCGATGTATATAGTGGATCTGATGACAGCATCATAAGAGACAGCCACGCTCAAGGTGTCATCGTCAAGGCAACGCAGGGAACAGGCTACGTCAATCCTAAATGTAATCATCAGTGGGACCTTGCTGGTGAGTTGGGCAAGTTGCGTGGTTTATATC,P008LFEAUP10_S3_L001_R_001,urn:local:.:20v7y-ezqp64y	M00212:125:000000000-JJPTF:1:1102:11605:2639 2:N:0:AGGCAGAA+GTAAGGAG,Mon Jun 27 16:24:35 EDT 2022,,,,CACCATAAATTTTAGACTTTCCGGCAATAACTTTACCATTTTGAATCATTTCAAAAGTTAAATTTTCGTAAGTATACCACTTTGTGATTATATCGAACGTTATCTTTTCGCTGAAAGTTCCGTTCTTACCATAACCCTCTGTTTTTGTAACATCTGCTAAAGCTAAATCGGCATATACCTGAAAAATCTCTGTTTGATATTC,P008LFEAUP20_S9_L001_R_001,urn:local:.:2r36t-ezqpwlt
346	M00212:125:000000000-JJPTF:1:2108:21560:20639 1:N:0:AGGCAGAA+AGAGTAGA (reversed): AGAATGA-CCTTATATG-TGGTCG-ATGT---------A	0	0	0	M00212:125:000000000-JJPTF:1:2111:6603:12752 1:N:0:AGGCAGAA+GTAAGGAG: AGAATGACCTTA-TATGTGGTAGATGTA	0	0	1											M00212:125:000000000-JJPTF:1:1102:19395:2469 1:N:0:AGGCAGAA+AGAGTAGA,Mon Jun 27 16:18:52 EDT 2022,,,,GTTGTAACCTTTGTTATAAATTCCCCAAACGGCTGGCTGGGTAACTCCGACGTATTTAGCTAAATCACTAAAATTTCTAAACTCTCTATTATTCCATAATACTTTTTTATCATGAAATCTTTTTACATTTTCTGTTTGTGTTACATACTCTAAATTATTCAAGTTGTTGTTTTCTTTATTTCCATCTATATGGTCAACGGTTAAATCACTTTTACCGTAAAAAGCTAACATAACAAGTCTATGAACATACA,P008LFEAUP10_S3_L001_R_001,urn:local:.:20v7z-e…	M00212:125:000000000-JJPTF:1:1102:21148:2646 1:N:0:AGGCAGAA+GTAAGGAG,Mon Jun 27 16:24:35 EDT 2022,,,,CTTTAGTGGGATATTCGGAGGAATCAAAGACACGATAGACAGAGTTCTTGGTGGCGTAACAGGTACGATTGAAAAAGTATCAGGAGCTATTAATGGTATCGCTGGGAAACTTGGCAAAATGTTTAAAGGTTCTATGGTAGTAGGCTTGCCAGAATTTAACTTATCTTCTAGCGG,P008LFEAUP20_S9_L001_R_001,urn:local:.:2r36u-ezqpwlt
347	M00212:125:000000000-JJPTF:1:2109:18733:18913 2:N:0:AGGCAGAA+AGAGTAGA (reversed): AGAATGA-CCTTATATG-TGGTCG-ATGT---------A	0	0	0	M00212:125:000000000-JJPTF:1:2111:6603:12752 2:N:0:AGGCAGAA+GTAAGGAG (reversed): AGAATGACCTTA-TATGTGGTAGATGTA	0	0	1											M00212:125:000000000-JJPTF:1:1102:19395:2469 2:N:0:AGGCAGAA+AGAGTAGA,Mon Jun 27 16:18:52 EDT 2022,,,,GAGTAAAAGGTAAAGTTATGTATGATCATAGACTTGTTATGTTAGCTTTTTACGGTAAAAGTGATTTAACCGTTGACCATATAGATGGAAATAAAGAAAATAACAACTTGAATAATTTAGAGTATGCAACACACACAGAAAATGTAAAAAGATTTCATGATAAAAAAGTATTATGGAATAATAGAGAGTTTAGAAATTTTAGTGATTTAGCTAAATACGTCGGAGCTACCCAGCCAGCCGTTTGGGGAATT,P008LFEAUP10_S3_L001_R_001,urn:local:.:20v80-e…	M00212:125:000000000-JJPTF:1:1102:21148:2646 2:N:0:AGGCAGAA+GTAAGGAG,Mon Jun 27 16:24:35 EDT 2022,,,,CCGCTAGAAGATAAGTTAAATTCTGGCAAGCCTACTACCATAGAACCTTTAAACATTTTGCCAAGTTTCCCAGCGATACCATTAATAGCTCCTGATACTTTTTCAATCGTACCTGTTACGCCACCAAGAACTCTGTCTATCGTGTCTTTGATTCCTCCGAATATCCCACTAAAG,P008LFEAUP20_S9_L001_R_001,urn:local:.:2r36v-ezqpwlt
348	M00212:125:000000000-JJPTF:1:2106:18733:3861 1:N:0:AGGCAGAA+AGAGTAGA: AGAATGA-CCTTATATG-TGGTCG-ATGT---------A	0	0	0	M00212:125:000000000-JJPTF:1:1110:10491:2787 1:N:0:TGGCAGAA+GTAAGGAG (reversed): AGAATGACTTTA-TATGTGGTCGATGTA	0	1	0											M00212:125:000000000-JJPTF:1:1102:10899:2473 1:N:0:AGGCAGAA+AGAGTAGA,Mon Jun 27 16:18:52 EDT 2022,,,,ATTCTCAATTTTGATAATTTCAATTGAATTTTCTGAAAGTGTTTTTTCCAATTCTTGTACTTTTGGCAAGTCTTCAATTGCATTTTTTACTTCAAAGCCACTAATTTGAGATTTTAAAGATACGTTATTTTCTTTAAGTTCTGCCAAGCGGTTCTGTTTTTCGATTAAATCAGGTTTGTTCATATTTCTTTTTGATATCCTCAATTTCTTTCAAAGCGTTACGGCTTTCAATAATTTTGTTACGTTCTTTT,P008LFEAUP10_S3_L001_R_001,urn:local:.:20v81-e…	M00212:125:000000000-JJPTF:1:1102:15003:2652 1:N:0:AGGCAGAA+GTAAGGAG,Mon Jun 27 16:24:35 EDT 2022,,,,GTTATTGATACTTTGGGTAGATTGTAACGGAGGACTGCAAAACGCCTTAGACGACAAAACAGAGCTTCCTACAACTAACGAGTTAATCAATATCTTCTGTAAAACTGTTTTTATTAAAGAAAAAGAGGAAACGGAAGACGATATGGTCTTCTTTTCTTCTAGTTCATTGATTAAGAAAAAGAAAGATACTGTAAAGGAAAATAAAACTTTAGAACTTTTGACTATTTTAGGCAATAATGAAATTGATATAA,P008LFEAUP20_S9_L001_R_001,urn:local:.:2r36w-e…
349	M00212:125:000000000-JJPTF:1:2114:12405:3135 1:N:0:AGGCAGAA+AGAGTAGA (reversed): AGAATGA-CCTTATATG-TGGTCG-ATGT---------A	0	0	0	M00212:125:000000000-JJPTF:1:1113:6519:20763 1:N:0:AGGCAGAA+GTAAGGAG: AGAATGACCTTA-TATGTGGTAGATGTA	0	0	1											M00212:125:000000000-JJPTF:1:1102:10899:2473 2:N:0:AGGCAGAA+AGAGTAGA,Mon Jun 27 16:18:52 EDT 2022,,,,GCCTATTACATTACAGATTATGAGTTTAATGAAAATGATGCTCTAGTTGTAAATAAAGCACAGTTTAAAGAGATTTCTCTTGTTTCAGTACCAGCTGACCCTAACGCAAAGTTTATTCAAAATGCATTGGGCGAAGAACTCACAAAAGAACGTAACAAAATTATTGAAAGCCGTAACGCTTTGAAAGAAATTGAGGATATCAAAAAGAAATATGAACAAACCTGATTTAATCGAAAAACAGAACCGCTTGG,P008LFEAUP10_S3_L001_R_001,urn:local:.:20v82-e…	M00212:125:000000000-JJPTF:1:1102:15003:2652 2:N:0:AGGCAGAA+GTAAGGAG,Mon Jun 27 16:24:35 EDT 2022,,,,CGTTATATCAATTTCATTATTGCCTAAAATAGTCAAAAGTTCTAAAGTTTTATTTTCCTTTACAGTATCTTTCTTTTTCTTAATCAATGAACTAGAAGAAAAGAAGACCATATCGTCTTCCGTTTCCTCTTTTTCTTTAATAAAAACAGTTTTACAGAAGATATTGATTAACTCGTTAGTTGTAGGAAGCTCTGTTTTGTCGTCTAAGGCGTTTTGCAGTCCTCCGTTACAATCTACCCAAAGTATCAATA,P008LFEAUP20_S9_L001_R_001,urn:local:.:2r36x-e…
350	M00212:125:000000000-JJPTF:1:1106:11805:5838 2:N:0:AGGCAGAA+AGAGTAGA (reversed): AGAATGA-CCTTATATG-TGGTAG-ATGT---------A	0	0	1	M00212:125:000000000-JJPTF:1:2103:7578:5861 1:N:0:AGGCAGAA+GTAAGGAG (reversed): AGAATGACCTTA-TATGTGGTAGAT---	0	0	1											M00212:125:000000000-JJPTF:1:1102:11498:2476 1:N:0:AGGCAGAA+AGAGTAGA,Mon Jun 27 16:18:52 EDT 2022,,,,CTGTATTAGCTTTAAGTCCGAAATACTTAGCACATTGAGCCTTACAACTAAAGTGTAGTTCTTCTTCTGTAATAGGGTTATAAGCTACTATTTCCCTATCTTTTCGCATTGCCATTATTTAACCACCTTTCTATAAGAC,P008LFEAUP10_S3_L001_R_001,urn:local:.:20v83-ezqp64y	M00212:125:000000000-JJPTF:1:1102:16679:2657 1:N:0:AGGCAGAA+GTAAGGAG,Mon Jun 27 16:24:35 EDT 2022,,,,CGGTAATACAACGAAATTCGAGAACTCACTTAAAGGCGTTAATACCGCAATGTCAGGGCTTAGAGGAGAAGCTAAAAACTTACGTGAAGCTCTAAAACTTGACCCCACAAATACCGGGAAAATGGCGCAATTGCAGAAGAACTTACAAACGCAGTTGGGCTTATCACGTGACAAAGCAACAAAATTAAAAGAAGAACTTTCTACGG,P008LFEAUP20_S9_L001_R_001,urn:local:.:2r36y-ezqpwlt
351	M00212:125:000000000-JJPTF:1:2113:16945:10951 2:N:0:AGGCAGAA+AGAGTAGA (reversed): AGAATGA-CCTTATATG-TGGTCG-ATGT---------A	0	0	0	M00212:125:000000000-JJPTF:1:2106:15433:14896 2:N:0:AGGCAGAA+GTAAGGAG (reversed): AGAATGACCTTA-TATGTGGTAGATGTA	0	0	1											M00212:125:000000000-JJPTF:1:1102:11498:2476 2:N:0:AGGCAGAA+AGAGTAGA,Mon Jun 27 16:18:52 EDT 2022,,,,GTCTTATAGAAAGGTGGTTAAATAATGGCAATGCGAAAAGATAGGGAAATAGTAGCTTATAACCCTATTACAGAAGAAGAACTACACTTTAGTTGTAAGGCTCAATGTGCTAAGTATTTCGGACTTAAAGCTAATACAG,P008LFEAUP10_S3_L001_R_001,urn:local:.:20v84-ezqp64y	M00212:125:000000000-JJPTF:1:1102:16679:2657 2:N:0:AGGCAGAA+GTAAGGAG,Mon Jun 27 16:24:35 EDT 2022,,,,CCGTAGAAAGTTCTTCTTTTAATTTTGTTGCTTTGTCACGTGATAAGCCCAACTGCGTTTGTAAGTTCTTCTGCAATTGCGCCATTTTCCCGGTATTTGTGGGGTCAAGTTTTAGAGCTTCACGTAAGTTTTTAGCTTCTCCTCTAAGCCCTGACATTGCGGTATTAACGCCTTTAAGTGAGTTCTCGAATTTCGTTGTATTACCG,P008LFEAUP20_S9_L001_R_001,urn:local:.:2r36z-ezqpwlt
352	M00212:125:000000000-JJPTF:1:1103:15800:14817 2:N:0:AGGCAGAA+AGAGTAGA (reversed): AGAATGA-CCTTATATG-TGGTCG-ATGT---------A	0	0	0	M00212:125:000000000-JJPTF:1:1110:10491:2787 2:N:0:TGGCAGAA+GTAAGGAG: AGAATGACTTTA-TATGTGGTCGATGTA	0	1	0											M00212:125:000000000-JJPTF:1:1102:20381:2478 1:N:0:AGGCAGAA+AGAGTAGA,Mon Jun 27 16:18:52 EDT 2022,,,,GATTACACCAAGCAAAGAATTGGCAAAAAATACACTGAGAGCGTTAAATGAACAATTACGAAAACAAGGCAATTAACTTACATGTAGAGGTTTATGGC,P008LFEAUP10_S3_L001_R_001,urn:local:.:20v85-ezqp64y	M00212:125:000000000-JJPTF:1:1102:18135:2659 1:N:0:AGGCAGAA+GTAAGGAG,Mon Jun 27 16:24:35 EDT 2022,,,,GATATATACTTACTGCTTTGTCTAAATAATCTTGTGGACTTAAGTTAGATACCTGCCCATGCACGCTTTGCATTATCTG,P008LFEAUP20_S9_L001_R_001,urn:local:.:2r370-ezqpwlt
353	M00212:125:000000000-JJPTF:1:1106:5905:25012 1:N:0:AGGCAGAA+AGAGTAGA (reversed): AGAATGA-CCTTATATG-TGGTCG-ATGT---------A	0	0	0	M00212:125:000000000-JJPTF:1:2105:13092:18703 2:N:0:AGGCAGAA+GTAAGGAG: AGAATGACCTTA-TATGTGGTAGATGTA	0	0	1											M00212:125:000000000-JJPTF:1:1102:20381:2478 2:N:0:AGGCAGAA+AGAGTAGA,Mon Jun 27 16:18:52 EDT 2022,,,,GCCATAAACCTCTACATGTAAGTTAATTGCCTTGTTTTCGTAATTGTTCATTTAACGCTCTCAGTGTATTTTTTGCCAATTCTTTGCTTGGCGTAATC,P008LFEAUP10_S3_L001_R_001,urn:local:.:20v86-ezqp64y	M00212:125:000000000-JJPTF:1:1102:18135:2659 2:N:0:AGGCAGAA+GTAAGGAG,Mon Jun 27 16:24:35 EDT 2022,,,,CAGATAATGCAAAGCGTGCATGGGCAGGTATCTAACTTAAGTCCACAAGATTATTTAGACAAAGCAGTAAGTATATATC,P008LFEAUP20_S9_L001_R_001,urn:local:.:2r371-ezqpwlt
354	M00212:125:000000000-JJPTF:1:1104:8440:21274 1:N:0:AGGCAGAA+AGAGTAGA: AGAATGA-CCTTATATG-TGGTAG-ATGT---------A	0	0	1	M00212:125:000000000-JJPTF:1:2103:7578:5861 2:N:0:AGGCAGAA+GTAAGGAG: AGAATGACCTTA-TATGTGGTAGAT---	0	0	1											M00212:125:000000000-JJPTF:1:1102:10685:2479 1:N:0:AGGCAGAA+AGAGTAGA,Mon Jun 27 16:18:52 EDT 2022,,,,GGTACTAGGGCTAATTACACTAGCGGTTATCATGGCATGTACTTCTTAGTTGAAAAAAAGGGTATGCAAGACGTTAAAACAACATTGAAAAAAGGCGCTAATTATGCTAATTCAATGAAATTATAAAAGTAGAAAGTGGCTTAATTACATTTGATTGAAATTAACAATAATGGTATTTTTAATGAGTTTAGATAATTTTAGAAATAGAAC,P008LFEAUP10_S3_L001_R_001,urn:local:.:20v87-ezqp64y	M00212:125:000000000-JJPTF:1:1102:11158:2659 1:N:0:AGGCAGAA+GTAAGGAG,Mon Jun 27 16:24:35 EDT 2022,,,,GATTCAGATATTTATTTGAATGGAGGTAAAAAAGTCCCTGCTATTGAGTACGAAATTTGGGGAGAACAAGCAAAAGATTTCGTCAAGAAAATGGAAAGCGGACTGTTCATTATGCAACCTGATACAGTTCTAGCT,P008LFEAUP20_S9_L001_R_001,urn:local:.:2r372-ezqpwlt
355	M00212:125:000000000-JJPTF:1:2106:18733:3861 2:N:0:AGGCAGAA+AGAGTAGA (reversed): AGAATGA-CCTTATATG-TGGTCG-ATGT---------A	0	0	0	M00212:125:000000000-JJPTF:1:2107:12370:2546 2:N:0:AGGCAGAA+GTAAGGAG (reversed): AGAATGACCTTA-TATGTGGTAGATGTA	0	0	1											M00212:125:000000000-JJPTF:1:1102:10685:2479 2:N:0:AGGCAGAA+AGAGTAGA,Mon Jun 27 16:18:52 EDT 2022,,,,GTTCTATTTCTAAAATTATCTAAACTCATTAAAAATACCATTATTGTTAATTTCAATCAAATGTAATTAAGCCACTTTCTACTTTTATAATTTCATTGAATTAGCATAATTAGCGCCTTTTTTCAATGTTGTTTTAACGTCTTGCATACCCTTTTTTTCAACTAAGAAGTACATGCCATGATAACCGCTAGTGTAATTAGCCCTAGTACC,P008LFEAUP10_S3_L001_R_001,urn:local:.:20v88-ezqp64y	M00212:125:000000000-JJPTF:1:1102:11158:2659 2:N:0:AGGCAGAA+GTAAGGAG,Mon Jun 27 16:24:35 EDT 2022,,,,AGCTAGAACTGTATCAGGTTGCATAATGAACAGTCCGCTTTCCATTTTCTTGACGAAATCTTTTGCTTGTTCTCCCCAAATTTCGTACTCAATAGCAGGGACTTTTTTACCTCCATTCAAATAAATATCTGAATC,P008LFEAUP20_S9_L001_R_001,urn:local:.:2r373-ezqpwlt
356	M00212:125:000000000-JJPTF:1:1102:4573:14951 1:N:0:AGGCAGAA+AGAGTAGA: AGAATGA-CCTTATATG-TGGTCG-ATGT---------A	0	0	0	M00212:125:000000000-JJPTF:1:1113:4984:11241 2:N:0:AGGCAGAA+GTAAGGAT: AGAATGACTTTA-TATGCTGTCGCT-TA	0	1	0											M00212:125:000000000-JJPTF:1:1102:12565:2480 1:N:0:AGGCAGAA+AGAGTAGA,Mon Jun 27 16:18:52 EDT 2022,,,,GTCCACAAAGACGGACAAACAAAAACAGAACAGGCAGCAACACTCACTATTGATACCCTTGAGCCTGTAATGGTTTATAAATTGCAATCACTTGCTGAACGTGTTAAACG,P008LFEAUP10_S3_L001_R_001,urn:local:.:20v89-ezqp64y	M00212:125:000000000-JJPTF:1:1102:12089:2660 1:N:0:AGGCAGAA+GTAAGGAG,Mon Jun 27 16:24:35 EDT 2022,,,,CGTAAAAGTCGCGTACGGTTCAGCATTCTTGCCTGACTTCATTCAATTAGGCGACACCATAACGGTAAGCGGTCGTGTACAAGCTAAGGAATCAGGCGAATACGTAAACTATAACTTTGTTTTTCCTACTGTTGAAAAAGTATTTATCCC,P008LFEAUP20_S9_L001_R_001,urn:local:.:2r374-ezqpwlt
357	M00212:125:000000000-JJPTF:1:1102:4573:14951 2:N:0:AGGCAGAA+AGAGTAGA (reversed): AGAATGA-CCTTATATG-TGGTCG-ATGT---------A	0	0	0	M00212:125:000000000-JJPTF:1:2105:6178:22679 1:N:0:AGGCAGAA+GTAAGGAG (reversed): AGAATGACTTTA-TATGTGGTCGATGTA	0	1	0											M00212:125:000000000-JJPTF:1:1102:12565:2480 2:N:0:AGGCAGAA+AGAGTAGA,Mon Jun 27 16:18:52 EDT 2022,,,,CGTTTAACACGTTCAGCAAGTGATTGCAATTTATAAACCATTACAGGCTCAAGGGTATCAATAGTGAGTGTTGCTGCCTGTTCTGTTTTTGTTTGTCCGTCTTTGTGGAC,P008LFEAUP10_S3_L001_R_001,urn:local:.:20v8a-ezqp64y	M00212:125:000000000-JJPTF:1:1102:12089:2660 2:N:0:AGGCAGAA+GTAAGGAG,Mon Jun 27 16:24:35 EDT 2022,,,,GGGATAAATACTTTTTCAACAGTAGGAAAAACAAAGTTATAGTTTACGTATTCGCCTGATTCCTTAGCTTGTACACGACCGCTTACCGTTATGGTGTCGCCTAATTGAATGAAGTCAGGCAAGAATGCTGAACCGTACGCGACTTTTACG,P008LFEAUP20_S9_L001_R_001,urn:local:.:2r375-ezqpwlt
358	M00212:125:000000000-JJPTF:1:1105:19995:9381 1:N:0:AGGCAGAA+AGAGTAGA (reversed): AGAATGA-CCTTATATG-TGGTCG-ATGT---------A	0	0	0	M00212:125:000000000-JJPTF:1:2104:12921:6681 1:N:0:AGGCAGAA+GTAAGGAG: AGAATGACTTTA-TATGTGGTCGATGTA	0	1	0											M00212:125:000000000-JJPTF:1:1102:13339:2481 1:N:0:AGGCAGAA+AGAGTAGA,Mon Jun 27 16:18:52 EDT 2022,,,,ATGCAAAAAGCAGCAGACGGTTCAAGCGGTGCTACAAAAACCATAAGGGATACTTGGTCTGGTTTTAATGAAGACTTATCGCAAGCCTTACTTCCTACACTTGAGGCTTTAACTCCTGTTATCAATGCTATAATTGATAAAATGGGCGATTGGGGCAAAGGTGCTGGCAAAGCTATAGAAAATGTAGTTAAGTATTTCCAAGACTTGTTCAAACAGTTACAACAAGACGGTGCAATATCTCAATTCTCTG,P008LFEAUP10_S3_L001_R_001,urn:local:.:20v8b-ez…	M00212:125:000000000-JJPTF:1:1102:19108:2662 1:N:0:AGGCAGAA+GTAAGGAG,Mon Jun 27 16:24:35 EDT 2022,,,,CAACATTTGAGGTCGAGATATACGGTAATACAACGAAATTCGAGAACTCACTTAAAGGCGTTAATACCGCAATGT,P008LFEAUP20_S9_L001_R_001,urn:local:.:2r376-ezqpwlt
359	M00212:125:000000000-JJPTF:1:1109:11129:18449 2:N:0:AGGCAGAA+AGAGTAGA: AGAATGA-CCTTATATG-TGGTAG-ATGT---------A	0	0	1	M00212:125:000000000-JJPTF:1:2104:12921:6681 2:N:0:AGGCAGAA+GTAAGGAG (reversed): AGAATGACTTTA-TATGTGGTCGATGTA	0	1	0											M00212:125:000000000-JJPTF:1:1102:13339:2481 2:N:0:AGGCAGAA+AGAGTAGA,Mon Jun 27 16:18:52 EDT 2022,,,,TTTTATAAGGTTACCAATAATTCCAATTACCGAACCGAACGCACTTTTTAGGTTATCCCATATAGCAGAGAATTGAGATATTGCACCGTCTTGTTGTAACTGTTTGAACAAGTCTTGGAAATACTTAACTACATTTTCTATAGCTTTGCCAGCACCTTTGCCCCAATCGCCCATTTTATCAATTATAGCATTGATAACAGGAGTTAAAGCCTCAAGTGTAGGAAGTAAGGCTTGCGATAAGTCTTCATTAA,P008LFEAUP10_S3_L001_R_001,urn:local:.:20v8c-e…	M00212:125:000000000-JJPTF:1:1102:19108:2662 2:N:0:AGGCAGAA+GTAAGGAG,Mon Jun 27 16:24:35 EDT 2022,,,,ACATTGCGGTATTAACGCCTTTAAGTGAGTTCTCGAATTTCGTTGTATTACCGTATATCTCGACCTCAAATGTTG,P008LFEAUP20_S9_L001_R_001,urn:local:.:2r377-ezqpwlt
360	M00212:125:000000000-JJPTF:1:1111:28309:14332 1:N:0:AGGCAGAA+AGTGTAGA (reversed): AGAATGA-CCTTATATG-TGGTCG-ATGT---------A	0	0	0	M00212:125:000000000-JJPTF:1:2102:25429:13146 2:N:0:AGGCAGAA+GTAAGGAG (reversed): AGAATGACTTTA-TATGTGGTCGATGTA	0	1	0											M00212:125:000000000-JJPTF:1:1102:13108:2490 1:N:0:AGGCAGAA+AGAGTAGA,Mon Jun 27 16:18:52 EDT 2022,,,,GGTATGAGGTAAGAGTAATTGGAGGAAGTACAGGTCGCAACTGTGTGGGG,P008LFEAUP10_S3_L001_R_001,urn:local:.:20v8d-ezqp64y	M00212:125:000000000-JJPTF:1:1102:18238:2664 1:N:0:AGGCAGAA+GTAAGGAG,Mon Jun 27 16:24:35 EDT 2022,,,,TTCATATATTTTACCAAACTTCAAAGCGTTAATTTTAACTAACTGCTTCAAGTCTGATATAAATTGCTGTTCTCCGTCGAAGTCAAAGGGCATTGCCACGTTTTCCTTTATCCAAGTGAAAGCTCCGTCAAAGTCTTGTCTTAGTAAGCTCATTTTATCCACGATGTCGATGATTTGCTCTCTCTCTTCTGCTGTGTACATT,P008LFEAUP20_S9_L001_R_001,urn:local:.:2r378-ezqpwlt
361	M00212:125:000000000-JJPTF:1:1108:23746:4552 1:N:0:AGGCAGAA+AGAGTAGA: AGAATGA-CCTTATATG-TGGTCG-ATGT---------A	0	0	0	M00212:125:000000000-JJPTF:1:2114:6079:12409 1:N:0:AGGCAGAA+GTAAGGAG (reversed): AGAATGACTTTA-TATGTGGTCGATGTA	0	1	0											M00212:125:000000000-JJPTF:1:1102:13108:2490 2:N:0:AGGCAGAA+AGAGTAGA,Mon Jun 27 16:18:52 EDT 2022,,,,CCCCACACAGTTGCGACCTGTACTTCCTCCAATTACTCTTACCTCATACC,P008LFEAUP10_S3_L001_R_001,urn:local:.:20v8e-ezqp64y	M00212:125:000000000-JJPTF:1:1102:18238:2664 2:N:0:AGGCAGAA+GTAAGGAG,Mon Jun 27 16:24:35 EDT 2022,,,,AATGTACACAGCAGAAGAGAGAGAGCAAATCATCGACATCGTGGATAAAATGAGCTTACTAAGACAAGACTTTGACGGAGCTTTCACTTGGATAAAGGAAAACGTGGCAATGCCCTTTGACTTCGACGGAGAACAGCAATTTATATCAGACTTGAAGCAGTTAGTTAAAATTAACGCTTTGAAGTTTGGTAAAATATATGAA,P008LFEAUP20_S9_L001_R_001,urn:local:.:2r379-ezqpwlt
362	M00212:125:000000000-JJPTF:1:1102:19760:26860 1:N:0:AGGCAGAA+AGAGTAGA (reversed): AGAATGA-CCTTATATG-TGGTCG-ATGT---------A	0	0	0	M00212:125:000000000-JJPTF:1:1103:9484:7263 1:N:0:AGGCAGAA+GTAAGGAG: AGAATGACCTTA-TATGTGGTAGATGTA	0	0	1											M00212:125:000000000-JJPTF:1:1102:17045:2493 1:N:0:AGGCAGAA+AGAGTAGA,Mon Jun 27 16:18:52 EDT 2022,,,,TTACATAACAGAGGATAAACCAAACCTGAAAAGTGCATTTGATATAATAAGTACATAAGTTAAGAGAGGAAAGCAAATGACAGAAGAACAGCTACTATTTAAGCAAGAAACATTGTCAATGGTTGACTTTAACGAGTTCTTACT,P008LFEAUP10_S3_L001_R_001,urn:local:.:20v8f-ezqp64y	M00212:125:000000000-JJPTF:1:1102:19050:2672 1:N:0:AGGCAGAA+GTAAGGAG,Mon Jun 27 16:24:35 EDT 2022,,,,GTATTTATTCCACCATTATTTATAATAACAATTATTTTATTAGTGGTTTATGTGAGTTTTCGCTTGACAATTAAAAAGAAATAGATTATAATAGCATATATGAGTAAAGGAAAAATACAGACAATCAAATTAAGG,P008LFEAUP20_S9_L001_R_001,urn:local:.:2r37a-ezqpwlt
363	M00212:125:000000000-JJPTF:1:1108:23746:4552 2:N:0:AGGCAGAA+AGAGTAGA (reversed): AGAATGA-CCTTATATG-TGGTCG-ATGT---------A	0	0	0	M00212:125:000000000-JJPTF:1:1103:9484:7263 2:N:0:AGGCAGAA+GTAAGGAG (reversed): AGAATGACCTTA-TATGTGGTAGATGTA	0	0	1											M00212:125:000000000-JJPTF:1:1102:17045:2493 2:N:0:AGGCAGAA+AGAGTAGA,Mon Jun 27 16:18:52 EDT 2022,,,,AGTAAGAACTCGTTAAAGTCAACCATTGACAATGTTTCTTGCTTAAATAGTAGCTGTTCTTCTGTCATTTGCTTTCCTCTCTTAACTTATGTACTTATTATATCAAATGCACTTTTCAGGTTTGGTTTATCCTCTGTTATGTAA,P008LFEAUP10_S3_L001_R_001,urn:local:.:20v8g-ezqp64y	M00212:125:000000000-JJPTF:1:1102:19050:2672 2:N:0:AGGCAGAA+GTAAGGAG,Mon Jun 27 16:24:35 EDT 2022,,,,CCTTAATTTGATTGTCTGTATTTTTCCTTTACTCATATATGCTATTATAATCTATTTCTTTTTAATTGTCAAGCGAAAACTCACATAAACCACTAATAAAATAATTGTTATTATAAATAATGGTGGAATAAATAC,P008LFEAUP20_S9_L001_R_001,urn:local:.:2r37b-ezqpwlt
364	M00212:125:000000000-JJPTF:1:2101:23253:13213 1:N:0:AGGCAGAA+AGAGTAGA (reversed): AGAATGA-CCTTATATG-TGGTCG-ATGT---------A	0	0	0	M00212:125:000000000-JJPTF:1:1105:14753:19554 1:N:0:AGGCAGAA+GTAAGGAG: AGAATGACTTTA-TATGTGGTCGATGTA	0	1	0											M00212:125:000000000-JJPTF:1:1102:11727:2501 1:N:0:AGGCAGAA+AGAGTAGA,Mon Jun 27 16:18:52 EDT 2022,,,,AGTTTAAAGCGAAGGCTAATAGCGCAAGCCGAAGGACTAGATTAATCAGAAGCCACGGTCATACC,P008LFEAUP10_S3_L001_R_001,urn:local:.:20v8h-ezqp64y	M00212:125:000000000-JJPTF:1:1102:15995:2672 1:N:0:AGGCAGAA+GTAAGGAG,Mon Jun 27 16:24:35 EDT 2022,,,,GTTTTATAATAATCTCCGTCTATTGCGCTATACCAAATCTCATATTTCATGC,P008LFEAUP20_S9_L001_R_001,urn:local:.:2r37c-ezqpwlt
365	M00212:125:000000000-JJPTF:1:1101:23041:22063 1:N:0:AGGCAGAA+AGAGTAGA (reversed): AGAATGA-CCTTATATG-TGGTCG-ATGT---------A	0	0	0	M00212:125:000000000-JJPTF:1:1102:23264:8211 1:N:0:AGGCAGAA+GTAAGGAG (reversed): AGAATGACCTTA-TATGTGGTCGATGTA	0	0	0											M00212:125:000000000-JJPTF:1:1102:11727:2501 2:N:0:AGGCAGAA+AGAGTAGA,Mon Jun 27 16:18:52 EDT 2022,,,,GGTATGACCGTGGCTTCTGATTAATCTAGTCCTTCGGCTTGCGCTATTAGCCTTCGCTTTAAACT,P008LFEAUP10_S3_L001_R_001,urn:local:.:20v8i-ezqp64y	M00212:125:000000000-JJPTF:1:1102:15995:2672 2:N:0:AGGCAGAA+GTAAGGAG,Mon Jun 27 16:24:35 EDT 2022,,,,GCATGAAATATGAGATTTGGTATAGCGCAATAGACGGAGATTATTATAAAAC,P008LFEAUP20_S9_L001_R_001,urn:local:.:2r37d-ezqpwlt
366	M00212:125:000000000-JJPTF:1:1101:23041:22063 2:N:0:AGGCAGAA+AGAGTAGA: AGAATGA-CCTTATATG-TGGTCG-ATGT---------A	0	0	0	M00212:125:000000000-JJPTF:1:1110:16743:14012 1:N:0:AGGCAGAA+GTAAGGAG (reversed): AGAATGACTTTA-TATGTGGTCGATGTA	0	1	0											M00212:125:000000000-JJPTF:1:1102:13363:2501 1:N:0:AGGCAGAA+AGAGTAGA,Mon Jun 27 16:18:52 EDT 2022,,,,CTCCACTAACTGCATTTTTAGCACCGTTGAATACTCCACTAAAGAAGCCACCAACTCCGCTAAATACACCTGAAATTCTTGACCAAGCACTTGAAGCAAAGCCACCAATTGCACTAAACACTCCACTAA,P008LFEAUP10_S3_L001_R_001,urn:local:.:20v8j-ezqp64y	M00212:125:000000000-JJPTF:1:1102:13622:2673 1:N:0:AGGCAGAA+GTAAGGAG,Mon Jun 27 16:24:35 EDT 2022,,,,TTTGACTATTTTAGGCAATAATGAAATTGATATAACGCAGTTCATGGAAATGGAACTAGAACTTGTTTATAAAAT,P008LFEAUP20_S9_L001_R_001,urn:local:.:2r37e-ezqpwlt
367	M00212:125:000000000-JJPTF:1:1103:10188:27501 1:N:0:AGGCAGAA+AGAGTAGA (reversed): AGAATGA-CCTTATATG-TGGTCG-ATGT---------A	0	0	0	M00212:125:000000000-JJPTF:1:2105:6178:22679 2:N:0:AGGCAGAA+GTAAGGAG: AGAATGACTTTA-TATGTGGTCGATGTA	0	1	0											M00212:125:000000000-JJPTF:1:1102:13363:2501 2:N:0:AGGCAGAA+AGAGTAGA,Mon Jun 27 16:18:52 EDT 2022,,,,TTAGTGGAGTGATTAGTGCAATTGGTGGCTTTGCTTCAAGTGCTTGGTCAAGAATTTCAGGTGTATTTAGCGGAGTTGGTGGCCTCTTTAGTGGAGTATTCAACGGTGCTAAAAATGCAGTTAGTGGAG,P008LFEAUP10_S3_L001_R_001,urn:local:.:20v8k-ezqp64y	M00212:125:000000000-JJPTF:1:1102:13622:2673 2:N:0:AGGCAGAA+GTAAGGAG,Mon Jun 27 16:24:35 EDT 2022,,,,ATTTTATAAACAAGTTCTAGTTCCATTTCCATGAACTGCGTTATATCAATTTCATTATTGCCTAAAATAGTCAAA,P008LFEAUP20_S9_L001_R_001,urn:local:.:2r37f-ezqpwlt
368	M00212:125:000000000-JJPTF:1:1103:10188:27501 2:N:0:AGGCAGAA+AGAGTAGA: AGAAAGA-CCTTAAATG-TGGTCG-ATGT---------A	0	0	0	M00212:125:000000000-JJPTF:1:2102:27864:11378 1:N:0:AGGCAGAA+GTAAGGAG (reversed): AGAATGACATTA-TATGTGGTCGATGTA	1	0	0											M00212:125:000000000-JJPTF:1:1102:14430:2503 1:N:0:AGGCAGAA+AGAGTAGA,Mon Jun 27 16:18:52 EDT 2022,,,,GGTTTAGTATCAGTTGGTTCAATGGAAGACCAAGCGGAAACGAACAGTTATCCTGCTGATGATGTACCAGACCATGGAGTTAAAAAAGGTGCTACCTTACTTCAAGGA,P008LFEAUP10_S3_L001_R_001,urn:local:.:20v8l-ezqp64y	M00212:125:000000000-JJPTF:1:1102:18133:2676 1:N:0:AGGCAGAA+GTAAGGAG,Mon Jun 27 16:24:35 EDT 2022,,,,GATGATAGACTTATTTTTGTAGAAAGTGGAGACAAACCAAATGTTATATGAGTATGTAGCTACTTACGGAGACAAATATAGAATAGATAGCTTCACAGGGTACAGAGAGCTACGTAAAGACCACTTAGAACTTTTATCTGGTAAAGTATATTAT,P008LFEAUP20_S9_L001_R_001,urn:local:.:2r37g-ezqpwlt
369	M00212:125:000000000-JJPTF:1:1107:9976:19320 1:N:0:AGGCAGAA+AGAGTAGA (reversed): AGAATGA-CCTTATATG-TGGTCG-ATGT---------A	0	0	0	M00212:125:000000000-JJPTF:1:2108:2653:15315 2:N:0:AGGCAGAA+GTAAGGAG (reversed): AGAATGACCTTA-TATGTGGTAGATGTA	0	0	1											M00212:125:000000000-JJPTF:1:1102:14430:2503 2:N:0:AGGCAGAA+AGAGTAGA,Mon Jun 27 16:18:52 EDT 2022,,,,TCCTTGAAGTAAGGTAGCACCTTTTTTAACTCCATGGTCTGGTACATCATCAGCAGGATAACTGTTCGTTTCCGCTTGGTCTTCCATTGAACCAACTGATACTAAACC,P008LFEAUP10_S3_L001_R_001,urn:local:.:20v8m-ezqp64y	M00212:125:000000000-JJPTF:1:1102:18133:2676 2:N:0:AGGCAGAA+GTAAGGAG,Mon Jun 27 16:24:35 EDT 2022,,,,ATAATATACTTTACCAGATAAAAGTTCTAAGTGGTCTTTACGTAGCTCTCTGTACCCTGTGAAGCTATCTATTCTATATTTGTCTCCGTAAGTAGCTACATACTCATATAACATTTGGTTTGTCTCCACTTTCTACAAAAATAAGTCTATCATC,P008LFEAUP20_S9_L001_R_001,urn:local:.:2r37h-ezqpwlt
370	M00212:125:000000000-JJPTF:1:1102:19760:26860 2:N:0:AGGCAGAA+AGAGTAGA: AGAATGA-CCTTATATG-TGGTCG-ATGT---------A	0	0	0	M00212:125:000000000-JJPTF:1:1110:10689:22039 1:N:0:AGGCAGAA+GTAAGGAG (reversed): AGAATGACTTTA-TATGTGGTCGATGTA	0	1	0											M00212:125:000000000-JJPTF:1:1102:18222:2504 1:N:0:AGGCAGAA+AGAGTAGA,Mon Jun 27 16:18:52 EDT 2022,,,,CTATTGCCTACACAGCGATGGTGGTATGAGTTAATGTTAGGCTATGATATGGTAGATGAAAAAGGAATTCAGGTCAACCTAGTTAATGAAATTTTCCTTAACCTAGGACGTGGTTCTGGTA,P008LFEAUP10_S3_L001_R_001,urn:local:.:20v8n-ezqp64y	M00212:125:000000000-JJPTF:1:1102:19816:2677 1:N:0:AGGCAGAA+GTAAGGAG,Mon Jun 27 16:24:35 EDT 2022,,,,AGCTATAACTGCGAAGCCAACACCTACAATAATTGTTAAAGTTTTTGCTGTTTCTAAATCTAATTTCATTTTGTTCTCCTTAATTTGATTGTCTGTATTTTTCCTTTACTCATATA,P008LFEAUP20_S9_L001_R_001,urn:local:.:2r37i-ezqpwlt
371	M00212:125:000000000-JJPTF:1:1108:6770:10742 1:N:0:AGGCAGAA+AGAGTAGA: AGAATGA-CCTTATATG-TGGTCG-ATGT---------A	0	0	0	M00212:125:000000000-JJPTF:1:1101:9728:11008 1:N:0:AGGCAGAA+GTAAGGAG (reversed): AGAATGACCTTA-TATGTGGTAGATGTA	0	0	1											M00212:125:000000000-JJPTF:1:1102:18222:2504 2:N:0:AGGCAGAA+AGAGTAGA,Mon Jun 27 16:18:52 EDT 2022,,,,TACCAGAACCACGTCCTAGGTTAAGGAAAATTTCATTAACTAGGTTGACCTGAATTCCTTTTTCATCTACCATATCATAGCCTAACATTAACTCATACCACCATCGCTGTGTAGGCAATAG,P008LFEAUP10_S3_L001_R_001,urn:local:.:20v8o-ezqp64y	M00212:125:000000000-JJPTF:1:1102:19816:2677 2:N:0:AGGCAGAA+GTAAGGAG,Mon Jun 27 16:24:35 EDT 2022,,,,TATATGAGTAAAGGAAAAATACAGACAATCAAATTAAGGAGAACAAAATGAAATTAGATTTAGAAACAGCAAAAACTTTAACAATTATTGTAGGTGTTGGCTTCGCAGTTATAGCT,P008LFEAUP20_S9_L001_R_001,urn:local:.:2r37j-ezqpwlu
372	M00212:125:000000000-JJPTF:1:1107:9976:19320 2:N:0:AGGCAGAA+AGAGTAGA: AGAATGA-CCTTATATG-TGGTCG-ATGT---------A	0	0	0	M00212:125:000000000-JJPTF:1:1110:10689:22039 2:N:0:AGGCAGAA+GTAAGGAG: AGAATGACTTTA-TATGTGGTCGATGTA	0	1	0											M00212:125:000000000-JJPTF:1:1102:10973:2504 1:N:0:AGGCAGAA+AGAGTAGA,Mon Jun 27 16:18:52 EDT 2022,,,,GACTTTATTTAAATCGCCGCGAATATTTAAATCAAAAGTAGACGCAAAGCTCTTTGCTAAAGTGTTAAAAACATAACCAAAATAAACTTTATTTTTTTTAGTTTTACCACTTGCTTCATTAAATTCTAAATACATCAACGAC,P008LFEAUP10_S3_L001_R_001,urn:local:.:20v8p-ezqp64y	M00212:125:000000000-JJPTF:1:1102:15275:2677 1:N:0:AGGCAGAA+GTAAGGAG,Mon Jun 27 16:24:35 EDT 2022,,,,CATGGGAAAATATCGGTTCAGCAGTAATTGGTTCAGTAACAGTATATCATTGGCAACGCACTGCATAAAAACATAAAAAGGAAAATAAAAAATGAAATTAGATTATAAC,P008LFEAUP20_S9_L001_R_001,urn:local:.:2r37k-ezqpwlu
373	M00212:125:000000000-JJPTF:1:1112:11033:22622 1:N:0:AGGCAGAA+AGAGTAGA: AGAATGA-CCTTATATG-TGGTCG-ATGT---------A	0	0	0	M00212:125:000000000-JJPTF:1:1101:9728:11008 2:N:0:AGGCAGAA+GTAAGGAG: AGAATGACCTTA-TATGTGGTAGATGTA	0	0	1											M00212:125:000000000-JJPTF:1:1102:10973:2504 2:N:0:AGGCAGAA+AGAGTAGA,Mon Jun 27 16:18:52 EDT 2022,,,,GTCGTTGATGTATTTAGAATTTAATGAAGCAAGTGGTAAAACTAAAAAAAATAAAGTTTATTTTGGTTATGTTTTTAATACTTTAGCAAAGAGCTTTGCGTCTACTTTTGATTTAAATATTCGCGGCGATTTAAATAAAGTC,P008LFEAUP10_S3_L001_R_001,urn:local:.:20v8q-ezqp64y	M00212:125:000000000-JJPTF:1:1102:15275:2677 2:N:0:AGGCAGAA+GTAAGGAG,Mon Jun 27 16:24:35 EDT 2022,,,,GTTATAATCTAATTTCATTTTTTATTTTCCTTTTTATGTTTTTATGCAGTGCGTTGCCAATGATATACTGTTACTGAACCAATTACTGCTGAACCGATATTTTCCCATG,P008LFEAUP20_S9_L001_R_001,urn:local:.:2r37l-ezqpwlu
374	M00212:125:000000000-JJPTF:1:1102:8246:3584 1:N:0:AGGCAGAA+AGAGTAGA (reversed): AGAATGA-CCTTATATG-TGGTAG-ATGT---------A	0	0	1	M00212:125:000000000-JJPTF:1:1105:14753:19554 2:N:0:AGGCAGAA+GTAAGGAG (reversed): AGAATGACTTTA-TATGTGGTCGATGTA	0	1	0											M00212:125:000000000-JJPTF:1:1102:20182:2513 1:N:0:AGGCAGAA+AGAGTAGA,Mon Jun 27 16:18:52 EDT 2022,,,,GGTATGTATTTTATACTGTCTTACCATTAAGCCCTCCCTAGGTCAAATTCTCGTCTGATTGCTCGTGCTAAATTAGAAACATCTTGACCAGCACCACCTTGTACATTAAATG,P008LFEAUP10_S3_L001_R_001,urn:local:.:20v8r-ezqp64y	M00212:125:000000000-JJPTF:1:1102:13117:2688 1:N:0:AGGCAGAA+GTAAGGAG,Mon Jun 27 16:24:35 EDT 2022,,,,AGTTTAATGGCTACGCGCGTGCTTAACTGGATGATTTTAGGCGGACAATATGGTGGAGAGAGCTTAGTTA,P008LFEAUP20_S9_L001_R_001,urn:local:.:2r37m-ezqpwlu
375	M00212:125:000000000-JJPTF:1:1112:11033:22622 2:N:0:AGGCAGAA+AGAGTAGA (reversed): AGAATGA-CCTTATATG-TGGTCG-ATGT---------A	0	0	0	M00212:125:000000000-JJPTF:1:2113:5642:20587 1:N:0:AGGCAGAA+GTAAGGAG (reversed): AGAATGACTTTA-TATGTGGTCGATGTA	0	1	0											M00212:125:000000000-JJPTF:1:1102:20182:2513 2:N:0:AGGCAGAA+AGAGTAGA,Mon Jun 27 16:18:52 EDT 2022,,,,CATTTAATGTACAAGGTGGTGCTGGTCAAGATGTTTCTAATTTAGCACGAGCAATCAGACGAGAATTTGACCTAGGGAGGGCTTAATGGTAAGACAGTATAAAATACATACC,P008LFEAUP10_S3_L001_R_001,urn:local:.:20v8s-ezqp64z	M00212:125:000000000-JJPTF:1:1102:13117:2688 2:N:0:AGGCAGAA+GTAAGGAG,Mon Jun 27 16:24:35 EDT 2022,,,,TAACTAAGCTCTCTCCACCATATTGTCCGCCTAAAATCATCCAGTTAAGCACGCGCGTAGCCATTAAACT,P008LFEAUP20_S9_L001_R_001,urn:local:.:2r37n-ezqpwlu
376	M00212:125:000000000-JJPTF:1:1102:18709:14739 2:N:0:AGGCAGAA+AGAGTAGA: AGAATGA-CCTTATATG-TGGTCG-ATGT---------A	0	0	0	M00212:125:000000000-JJPTF:1:2113:5642:20587 2:N:0:AGGCAGAA+GTAAGGAG: AGAATGACTTTA-TATGTGGTCGATGTA	0	1	0											M00212:125:000000000-JJPTF:1:1102:11178:2514 1:N:0:AGGCAGAA+AGAGTAGA,Mon Jun 27 16:18:52 EDT 2022,,,,TTCTATGATTGGTTTAGGTAAAAACGTAAGATATGAGCTTAACGGAATCGGAGAAATGGAAGACTTAATTTTCAACTATTTCTTAGACGAAAAAGGCGAAACTTTCAAGCGGACAACATGGGAAAGAAACCCTAAGAATAACAAGATGATTTTAGAGGGGGTCGTAAGTAACGGACTATGAACGAATTTGATTCTTATATAGATTGGTACAACAATTTACTTACAATGCCTTTAAATGAAGTTATTTTAGG,P008LFEAUP10_S3_L001_R_001,urn:local:.:20v8t-e…	M00212:125:000000000-JJPTF:1:1102:16140:2689 1:N:0:AGGCAGAA+GTAAGGAG,Mon Jun 27 16:24:35 EDT 2022,,,,ATACAGAACTCGTATAATTGAAAAAGGTCAAATGGAGCTAATCAATTTAAGTAAGGCAGAGTTTAAAGTTAAGAGAAAGGCGGACTTCGTTTAATGTTAGAAGCC,P008LFEAUP20_S9_L001_R_001,urn:local:.:2r37o-ezqpwlu
377	M00212:125:000000000-JJPTF:1:2112:9447:5786 1:N:0:AGGCAGAA+AGAGTAGA: AGAATGA-CCTTATATG-TGGTCG-ATGT---------A	0	0	0	M00212:125:000000000-JJPTF:1:1105:26706:11052 2:N:0:AGGCAGAA+GTAAGGAG (reversed): AGAATGACCTTA-TATGTGGTAGATGTA	0	0	1											M00212:125:000000000-JJPTF:1:1102:11178:2514 2:N:0:AGGCAGAA+AGAGTAGA,Mon Jun 27 16:18:52 EDT 2022,,,,CGCCTAAAATAACTTCATTTAAAGGCATTGTAAGTAAATTGTTGTACCAATCTATATAAGAATCAAATTCGTTCATAGTCCGTTACTTACGACCCCCTCTAAAATCATCTTGTTATTCTTAGGGTTTCTTTCCCATGTTGTCCGCTTGAAAGTTTCGCCTTTTTCGTCTAAGAAATAGTTGAAAATTAAGTCTTCCATTTCTCCGATTCCGTTAAGCTCATATCTTACGTTTTTACCTAAACCAATCATAG,P008LFEAUP10_S3_L001_R_001,urn:local:.:20v8u-e…	M00212:125:000000000-JJPTF:1:1102:16140:2689 2:N:0:AGGCAGAA+GTAAGGAG,Mon Jun 27 16:24:35 EDT 2022,,,,GGCTTCTAACATTAAACGAAGTCCGCCTTTCTCTTAACTTTAAACTCTGCCTTACTTAAATTGATTAGCTCCATTTGACCTTTTTCAATTATACGAGTTCTGTAT,P008LFEAUP20_S9_L001_R_001,urn:local:.:2r37p-ezqpwlu
378	M00212:125:000000000-JJPTF:1:1108:11691:13591 2:N:0:AGGCAGAA+AGAGTAGA (reversed): AGAATGA-CCTTATATG-TGGTCG-ATGT---------A	0	0	0	M00212:125:000000000-JJPTF:1:2105:22351:20760 1:N:0:AGGCAGAA+GTAAGGAG: AGAATGACTTTA-TATGTGGTCGATGTA	0	1	0											M00212:125:000000000-JJPTF:1:1102:20451:2521 1:N:0:AGGCAGAA+AGAGTAGA,Mon Jun 27 16:18:52 EDT 2022,,,,GAGTATGGCCGTTGGTATACGTCCAGGAATCTGCAGTCTGGCAGGTGGCATCTTGCGCTCCTTACTGCGGAGCCTGGGTCGCTAAATACTACAGCATGAATTGGAACTCTTGGACCTTACCAAACATGTCTGTGAACCCAGGTGCATTCGGTAC,P008LFEAUP10_S3_L001_R_001,urn:local:.:20v8v-ezqp64z	M00212:125:000000000-JJPTF:1:1102:14159:2692 1:N:0:AGGCAGAA+GTAAGGAG,Mon Jun 27 16:24:35 EDT 2022,,,,ATACGTCGGAGTTACCCAGCCAGCCGTTTGGGGAATTTATAACAAAGGTTACAACTTGAAAGGTCATAGAATAAAACTAAAAAACGATTAACTCTTGACAAATTAAAATTAATAGTTTATAATCAATATATAAAGTTAAGAAAGAGAGTTACAACAATGGAATTAAAACAATGCGTAACCTG,P008LFEAUP20_S9_L001_R_001,urn:local:.:2r37q-ezqpwlu
379	M00212:125:000000000-JJPTF:1:1110:24525:7135 2:N:0:AGGCAGAA+AGAGTAGA: AGAATGA-CCTTATATG-TGGTAG-ATGT---------A	0	0	1	M00212:125:000000000-JJPTF:1:2103:8469:10079 1:N:0:AGGCAGAA+GTAAGGAG (reversed): AGAATGACCTTA-TATGTGGTAGATGTA	0	0	1											M00212:125:000000000-JJPTF:1:1102:20451:2521 2:N:0:AGGCAGAA+AGAGTAGA,Mon Jun 27 16:18:52 EDT 2022,,,,GTACCGAATGCACCTGGGTTCACAGACATGTTTGGTAAGGTCCAAGAGTTCCAATTCATGCTGTAGTATTTAGCGACCCAGGCTCCGCAGTAAGGAGCGCAAGATGCCACCTGCCAGACTGCAGATTCCTGGACGTATACCAACGGCCATACTC,P008LFEAUP10_S3_L001_R_001,urn:local:.:20v8w-ezqp64z	M00212:125:000000000-JJPTF:1:1102:14159:2692 2:N:0:AGGCAGAA+GTAAGGAG,Mon Jun 27 16:24:35 EDT 2022,,,,CAGGTTACGCATTGTTTTAATTCCATTGTTGTAACTCTCTTTCTTAACTTTATATATTGATTATAAACTATTAATTTTAATTTGTCAAGAGTTAATCGTTTTTTAGTTTTATTCTATGACCTTTCAAGTTGTAACCTTTGTTATAAATTCCCCAAACGGCTGGCTGGGTAACTCCGACGTAT,P008LFEAUP20_S9_L001_R_001,urn:local:.:2r37r-ezqpwlu
380	M00212:125:000000000-JJPTF:1:2113:6905:14131 1:N:0:AGGCAGAA+AGAGTAGA: AGAATGA-CTTTATATG-TGGTCG-ATGT---------A	0	1	0	M00212:125:000000000-JJPTF:1:2105:22351:20760 2:N:0:AGGCAGAA+GTAAGGAG (reversed): AGAATGACTTTA-TATGTGGTCGATGTA	0	1	0											M00212:125:000000000-JJPTF:1:1102:10074:2523 1:N:0:AGGCAGAA+AGAGTAGA,Mon Jun 27 16:18:52 EDT 2022,,,,GTGCTGGGTCATAACCGATTTTTCTAAGTCTGCACCCTGTCTTACTTCTAAAGTCGTTAATATACGGTATTAAGTCATTAACATTAATGTATTCCGTATCAAGTAAGATTAGTTCGCCTCTGTCAACGAATTCAGTCCATAACTCTTGTTGTTCTGTGTCTAGT,P008LFEAUP10_S3_L001_R_001,urn:local:.:20v8x-ezqp64z	M00212:125:000000000-JJPTF:1:1102:16641:2695 1:N:0:AGGCAGAA+GTAAGGAG,Mon Jun 27 16:24:35 EDT 2022,,,,TGATACCCTTGAGCCTGTAATGGTTTATAAATTGCAATCACTTGCTGAACGTGTTAAACGTCTTCAAATGTCATACTCTGAAC,P008LFEAUP20_S9_L001_R_001,urn:local:.:2r37s-ezqpwlu
381	M00212:125:000000000-JJPTF:1:2101:16166:26524 1:N:0:AGGCAGAA+AGAGTAGA (reversed): AGAATGA-CCTTATATG-TGGTAG-ATGT---------A	0	0	1	M00212:125:000000000-JJPTF:1:1107:11503:13262 1:N:0:AGGCAGAA+GTAAGGAG: AGAATGACCTTA-TATGTGGTAGATGTA	0	0	1											M00212:125:000000000-JJPTF:1:1102:10074:2523 2:N:0:AGGCAGAA+AGAGTAGA,Mon Jun 27 16:18:52 EDT 2022,,,,ACTAGACACAGAACAACAAGAGTTATGGACTGAATTCGTTGACAGAGGCGAACTAATCTTACTTGATACGGAATACATTAATGTTAATGACTTAATACCGTATATTAACGACTTTAGAAGTAAGACAGGGTGCAGACTTAGAAAAATCGGTTATGACCCAGCAC,P008LFEAUP10_S3_L001_R_001,urn:local:.:20v8y-ezqp64z	M00212:125:000000000-JJPTF:1:1102:16641:2695 2:N:0:AGGCAGAA+GTAAGGAG,Mon Jun 27 16:24:35 EDT 2022,,,,GTTCAGAGTATGACATTTGAAGACGTTTAACACGTTCAGCAAGTGATTGCAATTTATAAACCATTACAGGCTCAAGGGTATCA,P008LFEAUP20_S9_L001_R_001,urn:local:.:2r37t-ezqpwlu
382	M00212:125:000000000-JJPTF:1:2110:9303:19644 1:N:0:AGGCAGAA+AGAGTAGA (reversed): AGAATGA-CCTTATATG-TGGTCG-ATGT---------A	0	0	0	M00212:125:000000000-JJPTF:1:2105:25058:23886 1:N:0:AGGCAGAA+GTAAGGAG: AGAATGACTTTA-TATGTGGTCGATGTA	0	1	0											M00212:125:000000000-JJPTF:1:1102:11119:2523 1:N:0:AGGCAGAA+AGAGTAGA,Mon Jun 27 16:18:52 EDT 2022,,,,ACCCTATCCAATGGACTTTGGCAGTACAAGCGACTGATTCAGATATTTATTTGAATGGAGGTAAAAAAGTCCCTGCTATTGAGT,P008LFEAUP10_S3_L001_R_001,urn:local:.:20v8z-ezqp64z	M00212:125:000000000-JJPTF:1:1102:19055:2695 1:N:0:AGGCAGAA+GTAAGGAG,Mon Jun 27 16:24:35 EDT 2022,,,,GTTTAACCAAACCGGCAAACATAGGGCTGATACTTGCAATTAAATAAATAAATTGACCTACAAAGTATAGCAAACCTACGTTAATTACAGTTTTCGCAATGTCAGAGGTTGAAGGAGTTTGAGTAAAGTAA,P008LFEAUP20_S9_L001_R_001,urn:local:.:2r37u-ezqpwlu
383	M00212:125:000000000-JJPTF:1:2108:6118:10878 1:N:0:AGGCAGAA+AGAGTAGA (reversed): AGAATGA-CCTTATATG-TGGTCG-ATGT---------A	0	0	0	M00212:125:000000000-JJPTF:1:2108:17651:25474 1:N:0:AGGCAGAA+GTAAGGAG (reversed): AGAATGACCTTA-TATGTGGTAGATGTA	0	0	1											M00212:125:000000000-JJPTF:1:1102:11119:2523 2:N:0:AGGCAGAA+AGAGTAGA,Mon Jun 27 16:18:52 EDT 2022,,,,ACTCAATAGCAGGGACTTTTTTACCTCCATTCAAATAAATATCTGAATCAGTCGCTTGTACTGCCAAAGTCCATTGGATAGGGT,P008LFEAUP10_S3_L001_R_001,urn:local:.:20v90-ezqp64z	M00212:125:000000000-JJPTF:1:1102:19055:2695 2:N:0:AGGCAGAA+GTAAGGAG,Mon Jun 27 16:24:35 EDT 2022,,,,TTACTTTACTCAAACTCCTTCAACCTCTGACATTGCGAAAACTGTAATTAACGTAGGTTTGCTATACTTTGTAGGTCAATTTATTTATTTAATTGCAAGTATCAGCCCTATGTTTGCCGGTTTGGTTAAAC,P008LFEAUP20_S9_L001_R_001,urn:local:.:2r37v-ezqpwlu
384	M00212:125:000000000-JJPTF:1:1108:6770:10742 2:N:0:AGGCAGAA+AGAGTAGA (reversed): AGAATGA-CCTTATATG-TGGTCG-ATGT---------A	0	0	0	M00212:125:000000000-JJPTF:1:2108:17651:25474 2:N:0:AGGCAGAA+GTAAGGAG: AGAATGACCTTA-TATGTGGTAGATGTA	0	0	1											M00212:125:000000000-JJPTF:1:1102:17279:2527 1:N:0:AGGCAGAA+AGAGTAGA,Mon Jun 27 16:18:52 EDT 2022,,,,GCAGTAGCTGGCTTCTTTGGTGGAATATTTAATGCTGTAAGTGGAGTTGTATCTAGCGTTTTCAGCGCAATCGGTAGTTTTGCTTCTAGTGCTTGGGGAGTAGTTCAGTCAATATGGAGTGCAGTAGCTGGTTTCTTTAGTGGCATATTCAATTCGGTTCGTAGTGTCGTTAGTGGAGTGTTTAGTGCAATTGGTGGCTTTGCTTCAAGTGCTTGGTCAAGAATTTCAGGTGTATTTAGCGGAGTTGGTGG,P008LFEAUP10_S3_L001_R_001,urn:local:.:20v91-e…	M00212:125:000000000-JJPTF:1:1102:21606:2695 1:N:0:AGGCAGAA+GTAAGGAG,Mon Jun 27 16:24:35 EDT 2022,,,,CTACTTCCCTTAGCCATATCAGCTACGATTAGAGCTTCATTACCA,P008LFEAUP20_S9_L001_R_001,urn:local:.:2r37w-ezqpwlu
385	M00212:125:000000000-JJPTF:1:1104:15426:2141 1:N:0:AGGCAGAA+AGAGTAGA (reversed): AGAATGA-CCTTATATG-TGGTCG-ATGT---------A	0	0	0	M00212:125:000000000-JJPTF:1:1107:11503:13262 2:N:0:AGGCAGAA+GTAAGGAG (reversed): AGAATGACCTTA-TATGTGGTAGATGTA	0	0	1											M00212:125:000000000-JJPTF:1:1102:17279:2527 2:N:0:AGGCAGAA+AGAGTAGA,Mon Jun 27 16:18:52 EDT 2022,,,,CCACTAAAGAAGCCACCAACTCCGCTAAATACACCTGAAATTCTTGACCAAGCACTTGAAGCAAAGCCACCAATTGCACTAAACACTCCACTAACGACACTACGAACCGAATTGAATATGCCACTAAAGAAACCAGCTACTGCACTCCATATTGACTGAACTACTCCCCAAGCACTAGAAGCAAAACTACCGATTGCGCTGAAAACGCTAGATACAACTCCACTTACAGCATTAAATATTCCACCAAAGAA,P008LFEAUP10_S3_L001_R_001,urn:local:.:20v92-e…	M00212:125:000000000-JJPTF:1:1102:21606:2695 2:N:0:AGGCAGAA+GTAAGGAG,Mon Jun 27 16:24:35 EDT 2022,,,,TGGTAATGAAGCTCTAATCGTAGCTGATATGGCTAAGGGAAGTAG,P008LFEAUP20_S9_L001_R_001,urn:local:.:2r37x-ezqpwlu
386	M00212:125:000000000-JJPTF:1:2111:12028:26713 1:N:0:AGGCAGAA+AGAGTAGA (reversed): AGAATGA-CCTTATATG-TGGTCG-ATGT---------A	0	0	0	M00212:125:000000000-JJPTF:1:2104:17148:15282 2:N:0:AGGCAGAA+GTAAGGAG (reversed): AGAATGACCTTA-TATGTGGTAGATGTA	0	0	1											M00212:125:000000000-JJPTF:1:1102:19602:2529 1:N:0:AGGCAGAA+AGAGTAGA,Mon Jun 27 16:18:52 EDT 2022,,,,CTATTGATACCCTTGAGCCTGTAATGGTTTATAAATTGCAATCACTTGCTGAACGTGTTAAACGTCTTCAAATGTCATACTCTGAACTTTACAACTTGATTGTAGCAGAACTTACA,P008LFEAUP10_S3_L001_R_001,urn:local:.:20v93-ezqp64z	M00212:125:000000000-JJPTF:1:1102:12263:2700 1:N:0:AGGCAGAA+GTAAGGAG,Mon Jun 27 16:24:35 EDT 2022,,,,GGATATATTCCTGATGACTTTACAGAGCAAATGGAGAGCTTTACAGACAAGTTATTGATACTTTGGGTAGATTGTAACGGAGGACTGCAAAACGCCTTAGACGACAAAACAGAGCTTCCTACAAC,P008LFEAUP20_S9_L001_R_001,urn:local:.:2r37y-ezqpwlu
387	M00212:125:000000000-JJPTF:1:2114:22867:5696 2:N:0:AGGCAGAA+AGAGTAGA (reversed): AGAATGA-CCTTATATG-TGGTCG-ATGT---------A	0	0	0	M00212:125:000000000-JJPTF:1:2105:9892:11619 2:N:0:AGGCAGAA+GTAAGGAG: AGAATGACTTTA-TATGTGGTCGATGTA	0	1	0											M00212:125:000000000-JJPTF:1:1102:19602:2529 2:N:0:AGGCAGAA+AGAGTAGA,Mon Jun 27 16:18:52 EDT 2022,,,,TGTAAGTTCTGCTACAATCAAGTTGTAAAGTTCAGAGTATGACATTTGAAGACGTTTAACACGTTCAGCAAGTGATTGCAATTTATAAACCATTACAGGCTCAAGGGTATCAATAG,P008LFEAUP10_S3_L001_R_001,urn:local:.:20v94-ezqp64z	M00212:125:000000000-JJPTF:1:1102:12263:2700 2:N:0:AGGCAGAA+GTAAGGAG,Mon Jun 27 16:24:35 EDT 2022,,,,GTTGTAGGAAGCTCTGTTTTGTCGTCTAAGGCGTTTTGCAGTCCTCCGTTACAATCTACCCAAAGTATCAATAACTTGTCTGTAAAGCTCTCCATTTGCTCTGTAAAGTCATCAGGAATATATCC,P008LFEAUP20_S9_L001_R_001,urn:local:.:2r37z-ezqpwlu
388	M00212:125:000000000-JJPTF:1:2103:14528:20238 2:N:0:AGGCAGAA+AGAGTAGA: AGAATGA-CCTTATATG-TGGTCG-ATGT---------A	0	0	0	M00212:125:000000000-JJPTF:1:2103:11996:27525 1:N:0:AGGCAGAA+GTAAGGAG: AGAATGACCTTA-TATGTGGTAGATGTA	0	0	1											M00212:125:000000000-JJPTF:1:1102:11401:2531 1:N:0:AGGCAGAA+AGAGTAGA,Mon Jun 27 16:18:52 EDT 2022,,,,GGTCAAAAGAAATGGCTACAACTTACTAGAGACTTAGGCACAGCAGAAACACAAGCCAATAGGCTGGAAAGCGAAATAAAGCAAGTCGAGGGTGCTAT,P008LFEAUP10_S3_L001_R_001,urn:local:.:20v95-ezqp64z	M00212:125:000000000-JJPTF:1:1102:18516:2709 1:N:0:AGACAGAA+GTAAGGAG,Mon Jun 27 16:24:35 EDT 2022,,,,CCGGGAAAATGGCGCAATTGCAGAAGAACTTACAAACGCAGTTGGGCTTATCACGTGACAAAGCAACAAAATTAAAAGAAGAACTTTCTACGATTGACAAAGGTACGTCAGCAGGTCAAAAGAAATGGCTACAACTTACTAGAGACTTAGGCACAGCAGAAACACAAGCCAATAGGC,P008LFEAUP20_S9_L001_R_001,urn:local:.:2r380-ezqpwlu
389	M00212:125:000000000-JJPTF:1:1102:18213:11651 2:N:0:AGGCAGAA+AGAGTAGA (reversed): AGAATGA-CCTTATATG-TGGTCG-ATGT---------A	0	0	0	M00212:125:000000000-JJPTF:1:2113:11238:4248 2:N:0:AGGCAGAA+GTAAGGAG (reversed): AGAATGACTTTA-TATGTGGTCGATGTA	0	1	0											M00212:125:000000000-JJPTF:1:1102:11401:2531 2:N:0:AGGCAGAA+AGAGTAGA,Mon Jun 27 16:18:52 EDT 2022,,,,ATAGCACCCTCGACTTGCTTTATTTCGCTTTCCAGCCTATTGGCTTGTGTTTCTGCTGTGCCTAAGTCTCTAGTAAGTTGTAGCCATTTCTTTTGACC,P008LFEAUP10_S3_L001_R_001,urn:local:.:20v96-ezqp64z	M00212:125:000000000-JJPTF:1:1102:18516:2709 2:N:0:AGACAGAA+GTAAGGAG,Mon Jun 27 16:24:35 EDT 2022,,,,GCCTATTGGCTTGTGTTTCTGCTGTGCCTAAGTCTCTAGTAAGTTGTAGCCATTTCTTTTGACCTGCTGACGTACCTTTGTCAATCGTAGAAAGTTCTTCTTTTAATTTTGTTGCTTTGTCACGTGATAAGCCCAACTGCGTTTGTAAGTTCTTCTGCAATTGCGCCATTTTCCCGG,P008LFEAUP20_S9_L001_R_001,urn:local:.:2r381-ezqpwlu
390	M00212:125:000000000-JJPTF:1:1104:18617:20384 1:N:0:AGGCAGAA+AGAGTAGA (reversed): AGAATGA-CCTTATATG-TGGTCG-ATGT---------A	0	0	0	M00212:125:000000000-JJPTF:1:1108:13706:6413 1:N:0:AGGCAGAA+GTAAGGAG: AGAATGACTTTA-TATGTGGTCGATGTA	0	1	0											M00212:125:000000000-JJPTF:1:1102:15334:2534 1:N:0:AGGCAGAA+AGAGTAGA,Mon Jun 27 16:18:52 EDT 2022,,,,CATTAGAAGCAAAGCCACCAAAAGCGCTGAATACTCCACTAACTGCATTTTTAGCACCGTTGAATACTCCACTAAAGAAGCCACCAACTCCGCTAAATACACCTGAAATTCTTGACCAAGCACTTGAAGCAAAGCCACCAATTGCACTAAACACTCCACTAACGACACTACGAACCGAATTGAATATGCCACTAAAGAAACCAGCTACTGCACTCCAT,P008LFEAUP10_S3_L001_R_001,urn:local:.:20v97-ezqp64z	M00212:125:000000000-JJPTF:1:1102:16591:2709 1:N:0:AGGCAGAA+GTAAGGAG,Mon Jun 27 16:24:35 EDT 2022,,,,TACATTAAGAGTGTACAATGAAAACAAGATTTTCAAGAGTACAAAACAAGGGCTAGAGTTTACTTCTTTTAAAACGACTTTCAAAAAGCAAACAAATGATACTTTGCGAGCGCAAGGTGGTAACAG,P008LFEAUP20_S9_L001_R_001,urn:local:.:2r382-ezqpwlu
391	M00212:125:000000000-JJPTF:1:1111:19851:24166 2:N:0:AGGCAGAA+AGAGTAGA (reversed): AGAATGA-CCTTATATG-TGGTCG-ATGT---------A	0	0	0	M00212:125:000000000-JJPTF:1:1109:21444:15427 2:N:0:AGGCAGAA+GTAAGGAG: AGAATGACCTTA-TATGTGGTAGATGTA	0	0	1											M00212:125:000000000-JJPTF:1:1102:15334:2534 2:N:0:AGGCAGAA+AGAGTAGA,Mon Jun 27 16:18:52 EDT 2022,,,,ATGGAGTGCAGTAGCTGGTTTCTTTAGTGGCATATTCAATTCGGTTCGTAGTGTCGTTAGTGGAGTGTTTAGTGCAATTGGTGGCTTTGCTTCAAGTGCTTGGTCAAGAATTTCAGGTGTATTTAGCGGAGTTGGTGGCTTCTTTAGTGGAGTATTCAACGGTGCTAAAAATGCAGTTAGTGGAGTATTCAGCGCTTTTGGTGGCTTTGCTTCTAATG,P008LFEAUP10_S3_L001_R_001,urn:local:.:20v98-ezqp64z	M00212:125:000000000-JJPTF:1:1102:16591:2709 2:N:0:AGGCAGAA+GTAAGGAG,Mon Jun 27 16:24:35 EDT 2022,,,,CTGTTACCACCTTGCGCTCGCAAAGTATCATTTGTTTGCTTTTTGAAAGTCGTTTTAAAAGAAGTAAACTCTAGCCCTTGTTTTGTACTCTTGAAAATCTTGTTTTCATTGTACACTCTTAATGTA,P008LFEAUP20_S9_L001_R_001,urn:local:.:2r383-ezqpwlu
392	M00212:125:000000000-JJPTF:1:2101:12746:17302 1:N:0:AGGCAGAA+AGAGTAGA (reversed): AGAATGA-CTTTATATG-TGGTCG-ATGT---------A	0	1	0	M00212:125:000000000-JJPTF:1:2103:11996:27525 2:N:0:AGGCAGAA+GTAAGGAG (reversed): AGAATGACCTTA-TATGTGGTAGATGTA	0	0	1											M00212:125:000000000-JJPTF:1:1102:17825:2535 1:N:0:AGGCAGAA+AGAGTAGA,Mon Jun 27 16:18:52 EDT 2022,,,,GCCTACTACCATAGAACCTTTAAACATTTTGCCAAGTTTCCCAGCGATACCATTAATAGCTCCTGATACTTTTTCAATCGTACCTGTTACGCCACCAAGAACTCTGTCTATCGTGTCTTTGATTCCTCCGAATATCCCACTAAAGAAGTCTCCGAGCCCTTTAAATACTCCTGTTATTGCGTTATAAGCATTAGAAGCAAAGCCACCAAAAGCGCTGAATACTCCACTAACTGCATTTTTAGCACCGTTGA,P008LFEAUP10_S3_L001_R_001,urn:local:.:20v99-e…	M00212:125:000000000-JJPTF:1:1102:11566:2712 1:N:0:AGGCAGAA+GTAAGGAG,Mon Jun 27 16:24:35 EDT 2022,,,,ATTGAGTTCTGATTTATGAGCAAAGCCTAGCGATTGACTTTAGCACTTCTAATACTGGTTATGCGTTTCGCAATCCTTTAACAAATGAG,P008LFEAUP20_S9_L001_R_001,urn:local:.:2r384-ezqpwlu
393	M00212:125:000000000-JJPTF:1:1108:6982:7362 2:N:0:AGGCAGAA+AGAGTAGA (reversed): AGAATGA-CCTTATATG-TGGTCG-ATGT---------A	0	0	0	M00212:125:000000000-JJPTF:1:2105:8478:5750 2:N:0:AGGCAGAA+GTAAGGAG (reversed): AGAATGACCTTA-TATGTGGTAGATGTA	0	0	1											M00212:125:000000000-JJPTF:1:1102:17825:2535 2:N:0:AGGCAGAA+AGAGTAGA,Mon Jun 27 16:18:52 EDT 2022,,,,GTGCAATTGGTGGCTTTGCTTCAAGTGCTTGGTCAAGAATTTCAGGTGTATTTAGCGGAGTTGGTGGCTTCTTTAGTGGAGTATTCAACGGTGCTAAAAATGCAGTTAGTGGAGTATTCAGCGCTTTTGGTGGCTTTGCTTCTAATGCTTATAACGCAATAACAGGAGTATTTAAAGGGCTCGGAGACTTCTTTAGTGGGATATTCGGAGGAATCAAAGACACGATAGACAGAGTTCTTGGTGGCGTAACA,P008LFEAUP10_S3_L001_R_001,urn:local:.:20v9a-e…	M00212:125:000000000-JJPTF:1:1102:11566:2712 2:N:0:AGGCAGAA+GTAAGGAG,Mon Jun 27 16:24:35 EDT 2022,,,,CTCATTTGTTAAAGGATTGCGAAACGCATAACCAGTATTAGAAGTGCTAAAGTCAATCGCTAGGCTTTGCTCATAAATCAGAACTCAAT,P008LFEAUP20_S9_L001_R_001,urn:local:.:2r385-ezqpwlu
394	M00212:125:000000000-JJPTF:1:2104:27459:16197 1:N:0:AGGCAGAA+AGAGTAGA (reversed): AGAATGA-CCTTATATG-TGGTCG-ATGT---------A	0	0	0	M00212:125:000000000-JJPTF:1:1108:13706:6413 2:N:0:AGGCAGAA+GTAAGGAG (reversed): AGAATGACTTTA-TATGTGGTCGATGTA	0	1	0											M00212:125:000000000-JJPTF:1:1102:10994:2535 1:N:0:AGGCAGAA+AGAGTAGA,Mon Jun 27 16:18:52 EDT 2022,,,,CCCTCCAGATATATCAACTATTAAAGCAGAAGTTTCGCCCTCTACAATCGTCACAAGATTAATTTTCAACCAAAATGAGCTTTTGCCTTTATATGTTAATGACTTGGTAGATATATGGTATAACGGTAAAC,P008LFEAUP10_S3_L001_R_001,urn:local:.:20v9b-ezqp64z	M00212:125:000000000-JJPTF:1:1102:19378:2714 1:N:0:AGGCAGAA+GTAAGGAG,Mon Jun 27 16:24:35 EDT 2022,,,,CTGGTACCCTTCCCAATCCAAGATAAGGATGCCTTGCCCAACGTAATTCTTGATGTTATTGATGAAAAATTGCGCTTCTTCTTCTGGATTGCCACCGCCCGCGTAGTGATATAAACCACGCAACTTGCCCAACTCACCAGCAAGGTCCCACTGATGATTACATTTAGGATTGACGTAGCCTGTTCCCTGCGTTGCCTTGACGATGACACCTTGAGCGTGGCTGTCTCTTAT,P008LFEAUP20_S9_L001_R_001,urn:local:.:2r386-ezqpwlu
395	M00212:125:000000000-JJPTF:1:2104:12887:27113 1:N:0:AGGCAGAA+AGAGTAGA (reversed): AGAATGA-CCTTATATG-TGGTCG-ATGT---------A	0	0	0	M00212:125:000000000-JJPTF:1:2102:6380:19939 1:N:0:AGGCAGAA+GTAAGGAG (reversed): AGAATGACCTTA-TATGTGGTAG-----	0	0	1											M00212:125:000000000-JJPTF:1:1102:10994:2535 2:N:0:AGGCAGAA+AGAGTAGA,Mon Jun 27 16:18:52 EDT 2022,,,,GTTTACCGTTATACCATATATCTACCAAGTCATTAACATATAAAGGCAAAAGCTCATTTTGGTTGAAAATTAATCTTGTGACGATTGTAGAGGGCGAAACTTCTGCTTTAATAGTTGATATATCTGGAGGG,P008LFEAUP10_S3_L001_R_001,urn:local:.:20v9c-ezqp64z	M00212:125:000000000-JJPTF:1:1102:19378:2714 2:N:0:AGGCAGAA+GTAAGGAG,Mon Jun 27 16:24:35 EDT 2022,,,,ATAAGAGACAGCCACGCTCAAGGTGACATCGTCAAGGCAACGCAGGGAACAGGCTACGTCAATCCTAAATGTAATCATCAGTGGGACCTTGCTGGTGAGTTGGGCAAGTTGCGTGGTTTATATCACTACGCGGGCGGTGGCAATCCAGAAGAAGAAGCGCAATTTTTCATCAATAACATCAAGAATTACGTTGGGCAAGGCATCCTTATCTTGGATTGGGAAGGGTACCAG,P008LFEAUP20_S9_L001_R_001,urn:local:.:2r387-ezqpwlu
396	M00212:125:000000000-JJPTF:1:1108:24408:21072 2:N:0:AGGCAGAA+AGAGTAGA: AGAATGA-CCTTATATG-TGGTCG-ATGT---------A	0	0	0	M00212:125:000000000-JJPTF:1:2102:6380:19939 2:N:0:AGGCAGAA+GTAAGGAG: AGAATGACCTTA-TATGTGGTAG-----	0	0	1											M00212:125:000000000-JJPTF:1:1102:15388:2538 1:N:0:AGGCAGAA+AGAGTAGA,Mon Jun 27 16:18:52 EDT 2022,,,,CAGTTAGGAGTCAAGACAATACCGTTAAGGTTCTCTACACCAACTTCTGACCCAATGCCTTGAAATGATTTCGAGCCGTCCTCATTTTCAGTTACTTTAATTTCAGCACTATTGGTTATTAGTTTCATCTGTGCTTGTTACGTCCTTTCTATTGCCTTGTAGGTCACTTA,P008LFEAUP10_S3_L001_R_001,urn:local:.:20v9d-ezqp64z	M00212:125:000000000-JJPTF:1:1102:12837:2717 1:N:0:AGGCAGAA+GTAAGGAG,Mon Jun 27 16:24:35 EDT 2022,,,,AATGTATTCCGTATCAAGTAAGATTAGTTCGCCTCTGTCAACGAATTCAGTCCATAACTCTTGTTGTTCTGTGTCTAGTTGCTCATATTGAGACCGTACAGAGAAAGTTAGCG,P008LFEAUP20_S9_L001_R_001,urn:local:.:2r388-ezqpwlv
397	M00212:125:000000000-JJPTF:1:1113:3065:9987 1:N:0:AGGCAGAA+AGAGTAGA: AGAATGA-CCTTATATG-TGGTCG-ATGT---------A	0	0	0	M00212:125:000000000-JJPTF:1:2102:15355:4201 1:N:0:AGGCAGAA+GTAAGGAG: AGAATGACTTTA-TATGTGGTCGATGTA	0	1	0											M00212:125:000000000-JJPTF:1:1102:15388:2538 2:N:0:AGGCAGAA+AGAGTAGA,Mon Jun 27 16:18:52 EDT 2022,,,,TAAGTGACCTACAAGGCAATAGAAAGGACGTAACAAGCACAGATGAAACTAATAACCAATAGTGCTGAAATTAAAGTAACTGAAAATGAGGACGGCTCGAAATCATTTCAAGGCATTGGGTCAGAAGTTGGTGTAGAGAACCTTAACGGTATTGTCTTGACTCCTAACTG,P008LFEAUP10_S3_L001_R_001,urn:local:.:20v9e-ezqp64z	M00212:125:000000000-JJPTF:1:1102:12837:2717 2:N:0:AGGCAGAA+GTAAGGAG,Mon Jun 27 16:24:35 EDT 2022,,,,CGCTAACTTTCTCTGTACGGTCTCAATATGAGCAACTAGACACAGAACAACAAGAGTTATGGACTGAATTCGTTGACAGAGGCGAACTAATCTTACTTGATACGGAATACATT,P008LFEAUP20_S9_L001_R_001,urn:local:.:2r389-ezqpwlv
398	M00212:125:000000000-JJPTF:1:1110:5710:11947 1:N:0:AGGCAGAA+AGAGTAGA: AGAATGA-CCTTATATG-TGGTCG-ATGT---------A	0	0	0	M00212:125:000000000-JJPTF:1:1113:18014:25391 2:N:0:AGGCAGAA+GTAAGGAG: AGAATGACTTTA-TATGTGGTCGATGTA	0	1	0											M00212:125:000000000-JJPTF:1:1102:15608:2539 1:N:0:AGGCAGAA+AGAGTAGA,Mon Jun 27 16:18:52 EDT 2022,,,,ATACTCCTGTGTATTGTCAATATCAAGAAAGGCATTAATTTTCAATAAGCCACGCAATTTACCTTGTTCCAGCTTAGTTTGAAT,P008LFEAUP10_S3_L001_R_001,urn:local:.:20v9f-ezqp64z	M00212:125:000000000-JJPTF:1:1102:12054:2720 1:N:0:AGGCAGAA+GTAAGGAG,Mon Jun 27 16:24:35 EDT 2022,,,,GAGTTACAACAATGGAATTAAAACAATGCGTAACCTGTGGGGCTTCAAGCTTCACTAATGGTAAATGTGATTATTGTAGCAATCAGTACGAAGT,P008LFEAUP20_S9_L001_R_001,urn:local:.:2r38a-ezqpwlv
399	M00212:125:000000000-JJPTF:1:2103:2847:12482 1:N:0:AGGCAGAA+AGAGTAGA: AGAATGA-CCTTATATG-TGGTCG-ATGT---------A	0	0	0	M00212:125:000000000-JJPTF:1:2110:23043:5752 1:N:0:AGGCAGAA+GTAAGGAG (reversed): AGAATGACCTTA-TATGTGGTAGAT---	0	0	1											M00212:125:000000000-JJPTF:1:1102:15608:2539 2:N:0:AGGCAGAA+AGAGTAGA,Mon Jun 27 16:18:52 EDT 2022,,,,ATTCAAACTAAGCTGGAACAAGGTAAATTGCGTGGCTTATTGAAAATTAATGCCTTTCTTGATATTGACAATACACAGGAGTAT,P008LFEAUP10_S3_L001_R_001,urn:local:.:20v9g-ezqp64z	M00212:125:000000000-JJPTF:1:1102:12054:2720 2:N:0:AGGCAGAA+GTAAGGAG,Mon Jun 27 16:24:35 EDT 2022,,,,ACTTCGTACTGATTGCTACAATAATCACATTTACCATTAGTGAAACTTGAAGCCCCACAGGTTACGCATTGTTTTAATTCCATTGTTGTAACTC,P008LFEAUP20_S9_L001_R_001,urn:local:.:2r38b-ezqpwlv
400	M00212:125:000000000-JJPTF:1:2110:9303:19644 2:N:0:AGGCAGAA+AGAGTAGA: AGAATGA-CCTTATATG-TGGTCG-ATGT---------A	0	0	0	M00212:125:000000000-JJPTF:1:2101:18169:17436 1:N:0:AGGCAGAA+GTAAGGAG (reversed): AGAATGACTTTA-TATGTGGTCGATGTA	0	1	0											M00212:125:000000000-JJPTF:1:1102:14897:2541 1:N:0:AGGCAGAA+AGAGTAGA,Mon Jun 27 16:18:52 EDT 2022,,,,AGCCTATACATTGTTAATACAAACGCAAAATCATTATTTGCTTCTTCTAGCGTGTCGCTTGTTTTATAATAATCTCCGTCTATTGCGCTATACCAAATCTCATATTTCATGCCATGCTCTTTTCTATGTTTTAATTGCTTACCTGCTTAATGGCTTCAATAATAT,P008LFEAUP10_S3_L001_R_001,urn:local:.:20v9h-ezqp64z	M00212:125:000000000-JJPTF:1:1102:19264:2723 1:N:0:AGGCAGAA+GTAAGGAG,Mon Jun 27 16:24:35 EDT 2022,,,,GGCTTTTGTAGTAATTTTTTTGATTTTTTTGACATCTGCTTCTTTGTCAATTGATTTAAAGCCGTTTGTTCCGTCTCCCTCAACAAGTGCAAGGTCAACAATTTTATTAACGATAGCTTGTGTAAGTTCTGCTACAATC,P008LFEAUP20_S9_L001_R_001,urn:local:.:2r38c-ezqpwlv
401	M00212:125:000000000-JJPTF:1:1106:13436:15988 1:N:0:AGGCAGAA+AGAGTAGA (reversed): AGAATGA-CCTTATATG-TGGTAG-ATGT---------A	0	0	1	M00212:125:000000000-JJPTF:1:2105:2634:14272 1:N:0:AGGCAGAA+GTAAGGAG: AGAATGACCTTA-TATGTGGTAGATGTA	0	0	1											M00212:125:000000000-JJPTF:1:1102:14897:2541 2:N:0:AGGCAGAA+AGAGTAGA,Mon Jun 27 16:18:52 EDT 2022,,,,ATATAATTGAAGCCATTAAGCAGGAAAGCAATTAAAACATAGAAAAGAGCATGGCACGAAATATGAGATTAGGCATAGCGCAATAGACGGAGATTATTATAAAACAAGCGACACGCTAGAAGAAGCAAATAATGATTTTGCGTTCGAATTAACAATGTATAGGCT,P008LFEAUP10_S3_L001_R_001,urn:local:.:20v9i-ezqp64z	M00212:125:000000000-JJPTF:1:1102:19264:2723 2:N:0:AGGCAGAA+GTAAGGAG,Mon Jun 27 16:24:35 EDT 2022,,,,GATTGTAGCAGAACTTACACAAGCTATCGTTAATAAAATTGTTGACCTTGCACTTGTTGAGGGAGACGGAACAAACGGCTTTAAATCAATTGACAAAGAAGCAGATGTCAAAAAAATCAAAAAAATTACTACAAAAGCC,P008LFEAUP20_S9_L001_R_001,urn:local:.:2r38d-ezqpwlv
402	M00212:125:000000000-JJPTF:1:1103:11135:6048 2:N:0:AGGCAGAA+AGAGTAGA: AGAATGA-CCTTATATG-TGGTCG-ATGT---------A	0	0	0	M00212:125:000000000-JJPTF:1:2106:22834:3971 2:N:0:AGGCAGAA+GTAAGGAG (reversed): ------ACATTA-TATGTGGTCGATGTA	1	0	0											M00212:125:000000000-JJPTF:1:1102:16017:2542 1:N:0:AGGCAGAA+AGAGTAGA,Mon Jun 27 16:18:52 EDT 2022,,,,TTATATTATAGCATGCCCTTTTTTAAATTTCACAAGGTTCACAAAGTTTTTTAGTCTTATTTCATTGACAACCACGCTGTTTACAAGCATTTTATACATTGTTTTACTG,P008LFEAUP10_S3_L001_R_001,urn:local:.:20v9j-ezqp64z	M00212:125:000000000-JJPTF:1:1102:11884:2726 1:N:0:AGGCAGAA+GTAAGGAG,Mon Jun 27 16:24:35 EDT 2022,,,,GGACGTAACAAATGGAAAAGTTAGATTTTACCAGCCCTCTAATTTAGGGTTACAATCAACTAATAATATCTGGCAAAGTAATGGTATTGGAG,P008LFEAUP20_S9_L001_R_001,urn:local:.:2r38e-ezqpwlv
403	M00212:125:000000000-JJPTF:1:1105:18195:8662 1:N:0:AGGCAGAA+AGAGTAGA (reversed): AGAATGA-CCTTATATG-TGGTCG-ATGT---------A	0	0	0	M00212:125:000000000-JJPTF:1:2101:18169:17436 2:N:0:AGGCAGAA+GTAAGGAG: AGAATGACTTTA-TATGTGGTCGATGTA	0	1	0											M00212:125:000000000-JJPTF:1:1102:16017:2542 2:N:0:AGGCAGAA+AGAGTAGA,Mon Jun 27 16:18:52 EDT 2022,,,,CAGTAAAACAATGTATAAAATGCTTGTAAACAGCGTGGTTGTCAATGAAATAAGACTAAAAAACTTTGTGAACCTTGTGAAATTTAAAAAAGGGCATGCTATAATATAA,P008LFEAUP10_S3_L001_R_001,urn:local:.:20v9k-ezqp64z	M00212:125:000000000-JJPTF:1:1102:11884:2726 2:N:0:AGGCAGAA+GTAAGGAG,Mon Jun 27 16:24:35 EDT 2022,,,,CTCCAATACCATTACTTTGCCAGATATTATTAGTTGATTGTAACCCTAAATTAGAGGGCTGGTAAAATCTAACTTTTCCATTTGTTACGTCC,P008LFEAUP20_S9_L001_R_001,urn:local:.:2r38f-ezqpwlw
404	M00212:125:000000000-JJPTF:1:1111:13884:4358 1:N:0:AGGCAGAA+AGAGTAGA: AGAATGA-CCTTATATG-TGGTCG-ATGT---------A	0	0	0	M00212:125:000000000-JJPTF:1:1110:18027:14275 1:N:0:AGGCAGAA+GTAAGGAG (reversed): AGAATGACTTTA-TATGTGGTCGATGTA	0	1	0											M00212:125:000000000-JJPTF:1:1102:20589:2543 1:N:0:AGGCAGAA+AGAGTAGA,Mon Jun 27 16:18:52 EDT 2022,,,,GTTTAACTCTCTGTCAGTATCTTCATTATCTATGTATAGTGTCTTACTACGCTTTGTGTCATAACCAAAAAAAGGTAACCCTTGCGACACCATTAAAGCCATGTGCATTGCTAGAG,P008LFEAUP10_S3_L001_R_001,urn:local:.:20v9l-ezqp64z	M00212:125:000000000-JJPTF:1:1102:13109:2728 1:N:0:AGGCAGAA+GTAAGGAG,Mon Jun 27 16:24:35 EDT 2022,,,,TTGTACAGGTATTCTTCACTTGGCTCTAAGCTATATAATATCTCATCTAG,P008LFEAUP20_S9_L001_R_001,urn:local:.:2r38g-ezqpwlw
405	M00212:125:000000000-JJPTF:1:1111:13884:4358 2:N:0:AGGCAGAA+AGAGTAGA (reversed): AGAATGA-CCTTATATG-TGGTCG-ATGT---------A	0	0	0	M00212:125:000000000-JJPTF:1:1110:18027:14275 2:N:0:AGGCAGAA+GTAAGGAG: AGAATGACTTTA-TATGTGGTCGATGTA	0	1	0											M00212:125:000000000-JJPTF:1:1102:20589:2543 2:N:0:AGGCAGAA+AGAGTAGA,Mon Jun 27 16:18:52 EDT 2022,,,,CTCTAGCAATGCACATGGCTTTAATGGTGTCGCAAGGGTTACCTTTTTTTGGTTATGACACAAAGCGTAGTAAGACACTATACATAGATAATGAAGATACTGACAGAGAGTTAAAC,P008LFEAUP10_S3_L001_R_001,urn:local:.:20v9m-ezqp64z	M00212:125:000000000-JJPTF:1:1102:13109:2728 2:N:0:AGGCAGAA+GTAAGGAG,Mon Jun 27 16:24:35 EDT 2022,,,,CTAGATGAGATATTATATAGCTTAGAGCCAAGTGAAGAATACCTGTACAA,P008LFEAUP20_S9_L001_R_001,urn:local:.:2r38h-ezqpwlw
406	M00212:125:000000000-JJPTF:1:2112:6384:22434 1:N:0:AGGCAGAA+AGAGTAGA (reversed): AGAATGA-CCTTATATG-TGGTCG-ATGT---------A	0	0	0	M00212:125:000000000-JJPTF:1:1106:8597:10892 1:N:0:AGGCAGAA+GTAAGGAG: AGAATGACCTTA-TATGTGGTAGATGTA	0	0	1											M00212:125:000000000-JJPTF:1:1102:11520:2544 1:N:0:AGGCAGAA+AGAGTAGA,Mon Jun 27 16:18:52 EDT 2022,,,,GAATAAAGAACATATTTTAGCACAAAAAGAAGTATTGACTCCGATTGAATATGAACACTATGTTAAGCACTTGTTTGATATTGGAG,P008LFEAUP10_S3_L001_R_001,urn:local:.:20v9n-ezqp64z	M00212:125:000000000-JJPTF:1:1102:20447:2728 1:N:0:AGGCAGAA+GTAAGGAG,Mon Jun 27 16:24:35 EDT 2022,,,,GAGTGTCTGTTTTGATCTCACCAGGCTTTGCTATCGCCTTCCAACCGGCCTCATCAAGGTAGAAAATACTTCGATCCATATCCCCCCCAGTAAACTGCCATCCGGTTAAAGTACCGAATGCACCTGGGTTCACAGACATGTTTGGTAAGGTCCAAGAGTTCCAATTCATGCTGTAGTAT,P008LFEAUP20_S9_L001_R_001,urn:local:.:2r38i-ezqpwlw
407	M00212:125:000000000-JJPTF:1:2112:16712:24194 1:N:0:AGGCAGAA+AGAGTAGA (reversed): AGAATGA-CCTTATATG-TGGTCG-ATGT---------A	0	0	0	M00212:125:000000000-JJPTF:1:2105:2634:14272 2:N:0:AGGCAGAA+GTAAGGAG (reversed): AGAATGACCTTA-TATGTGGTAGATGTA	0	0	1											M00212:125:000000000-JJPTF:1:1102:11520:2544 2:N:0:AGGCAGAA+AGAGTAGA,Mon Jun 27 16:18:52 EDT 2022,,,,CTCCAATATCAAACAAGTGCTTAACATAGTGTTCATATTCAATCGGAGTCAATACTTCTTTTTGTGCTAAAATATGTTCTTTATTC,P008LFEAUP10_S3_L001_R_001,urn:local:.:20v9o-ezqp64z	M00212:125:000000000-JJPTF:1:1102:20447:2728 2:N:0:AGGCAGAA+GTAAGGAG,Mon Jun 27 16:24:35 EDT 2022,,,,ATACTACAGCATGAATTGGAACTCTTGGACCTTACCAAACATGTCTGTGAACCCAGGTGCATTCGGTACTTTAACCGGATGGCAGTTTACTGGGGGGGATATGGATCGAAGTATTTTCTACCTTGATGAGGCCGGTTGGAAGGCGATAGCAAAGCCTGGTGAGATCAAAACAGACACTC,P008LFEAUP20_S9_L001_R_001,urn:local:.:2r38j-ezqpwlw
408	M00212:125:000000000-JJPTF:1:1110:15569:10227 2:N:0:AGGCAGAA+AGAGTAGA (reversed): AGAATGA-CCTTATATG-TGGTCG-ATGT---------A	0	0	0	M00212:125:000000000-JJPTF:1:1106:8035:12496 1:N:0:AGGCAGAA+GTAAGGAG (reversed): AGAATGACATTA-TATGTGGTCGATGTA	1	0	0											M00212:125:000000000-JJPTF:1:1102:17560:2544 1:N:0:AGGCAGAA+AGAGTAGA,Mon Jun 27 16:18:52 EDT 2022,,,,GTTTGGTGCATTGTCATAAAGCGTAAAGTCAGTCAGGTATTTATTAGAAGCCAAATCATAGTAAACTTTTGCGTCCCCAATGACTTCACTAGATCCAGCACCATGTTCA,P008LFEAUP10_S3_L001_R_001,urn:local:.:20v9p-ezqp64z	M00212:125:000000000-JJPTF:1:1102:13401:2729 1:N:0:AGGCAGAA+GTAAGGAG,Mon Jun 27 16:24:35 EDT 2022,,,,GTGCTAAGCTATTGCGCAGTACCTTGGTGAAACTATACTTAAT,P008LFEAUP20_S9_L001_R_001,urn:local:.:2r38k-ezqpwlw
409	M00212:125:000000000-JJPTF:1:1102:18389:15887 1:N:0:AGGCAGAA+AGAGTAGA: AGAATGA-CCTTATATG-TGGTAG-ATGT---------A	0	0	1	M00212:125:000000000-JJPTF:1:1103:6348:18150 1:N:0:AGGCAGAA+GTAAGGAG (reversed): AGAATGACTTTA-TATGTGGTCGATGTA	0	1	0											M00212:125:000000000-JJPTF:1:1102:17560:2544 2:N:0:AGGCAGAA+AGAGTAGA,Mon Jun 27 16:18:52 EDT 2022,,,,TGAACATGGTGCTGGATCTAGTGAAGTCATTGGGGACGCAAAAGTTTACTATGATTTGGCTTCTAATAAATACCTGACTGACTTTACGCTTTATGACAATGCACCAAAC,P008LFEAUP10_S3_L001_R_001,urn:local:.:20v9q-ezqp64z	M00212:125:000000000-JJPTF:1:1102:13401:2729 2:N:0:AGGCAGAA+GTAAGGAG,Mon Jun 27 16:24:35 EDT 2022,,,,ATTAAGTATAGTTTCACCAAGGTACTGCGCAATAGCTTAGCAC,P008LFEAUP20_S9_L001_R_001,urn:local:.:2r38l-ezqpwlw
410	M00212:125:000000000-JJPTF:1:2113:7857:5898 1:N:0:AGGCAGAA+AGAGTAGA (reversed): AGAATGA-CCTTATATG-TGGTCG-ATGT---------A	0	0	0	M00212:125:000000000-JJPTF:1:1106:8035:12496 2:N:0:AGGCAGAA+GTAAGGAG: AGAATGACATTA-TATGTGGTCGATGTA	1	0	0											M00212:125:000000000-JJPTF:1:1102:20738:2548 1:N:0:AGGCAAAA+AGAGTAGA,Mon Jun 27 16:18:52 EDT 2022,,,,ATCACAACTTTAAGTACACCTGAATTATTATTTAAATCAACATTATTGCTATTGTTTGAAGTTTCAGCCGATAAAGTAACAGGGTGTGCTGTTTGAGTTAAGTCAATATTTGCATGGATATAGTTGACAGAATTAGCC,P008LFEAUP10_S3_L001_R_001,urn:local:.:20v9r-ezqp64z	M00212:125:000000000-JJPTF:1:1102:16460:2735 1:N:0:AGGCAAAA+GTAAGGAG,Mon Jun 27 16:24:35 EDT 2022,,,,AAGTAATTCAATGTGGTGTGGTTATCACTTAATCAAAGGTAAAAGCAAAGCAAGAAAAGAACAAAGCATTGAGATACTCAAGAGCTATAATATAGTACCTGATAATGATATCAACGATGATCAAGCTGACGCCTTTTGTATCTTACTCTAT,P008LFEAUP20_S9_L001_R_001,urn:local:.:2r38m-ezqpwlw
411	M00212:125:000000000-JJPTF:1:2113:7857:5898 2:N:0:AGGCAGAA+AGAGTAGA: AGAATGA-CCTTATATG-TGGTCG-ATGT---------A	0	0	0	M00212:125:000000000-JJPTF:1:1111:13462:15923 1:N:0:AGGCAGAA+GTAAGGAG (reversed): AGAATGACTTTA-TATGTGGTCGATGTA	0	1	0											M00212:125:000000000-JJPTF:1:1102:20738:2548 2:N:0:AGGCAAAA+AGAGTAGA,Mon Jun 27 16:18:52 EDT 2022,,,,GGCTAATTCTGTCAACTATATCCATGCAAATATTGACTTAACTCAAACAGCACACCCTGTTACTTTATCGGCTGAAACTTCAAACAATAGCAATAATGTTGATTTAAATAATAATTCAGGTGTACTTAAAGTTGTGAT,P008LFEAUP10_S3_L001_R_001,urn:local:.:20v9s-ezqp64z	M00212:125:000000000-JJPTF:1:1102:16460:2735 2:N:0:AGGCAAAA+GTAAGGAG,Mon Jun 27 16:24:35 EDT 2022,,,,ATAGAGTAAGATACAAAAGGCGTCAGCTTGATCATCGTTGATATCATTATCAGGTACTATATTATAGCTCTTGAGTATCTCAATGCTTTGTTCTTTTCTTGCTTTGCTTTTACCTTTGATTAAGTGATAACCACACCACATTGAATTACTT,P008LFEAUP20_S9_L001_R_001,urn:local:.:2r38n-ezqpwlw
412	M00212:125:000000000-JJPTF:1:1106:16051:21231 1:N:0:AGGCAGAA+AGAGTAGA (reversed): AGAATGA-CCTTATATG-TGGTCG-ATGT---------A	0	0	0	M00212:125:000000000-JJPTF:1:1111:13462:15923 2:N:0:AGGCAGAA+GTAAGGAG: AGAATGACTTTA-TATGTGGTCGATGTA	0	1	0											M00212:125:000000000-JJPTF:1:1102:14861:2550 1:N:0:AGGCAGAA+AGAGTAGA,Mon Jun 27 16:18:52 EDT 2022,,,,ATACACAGGAGTATCGAGAAAAAGCACTAGCAACAATAAAGAATATGCAAGAGGGTTCGAGTTACAACGGTTTGACACCAGTTGATAACAAGACGGAAATTGTAGAACTTAAAAAAGATTATTCCGTTTTAAACAAAGATGAAATTGACCTCATTAAATCGGAACTTTTGACAGGTTACTTTATGAATGAAAATATTTTGCTTGGTACTGCAA,P008LFEAUP10_S3_L001_R_001,urn:local:.:20v9t-ezqp64z	M00212:125:000000000-JJPTF:1:1102:16606:2737 1:N:0:AGGCAGAA+GTAAGGAG,Mon Jun 27 16:24:35 EDT 2022,,,,AAATTATCTTATGTCTGTCAAGAATAAACTTTAAACCTCTTCAATAAAATGCAAATATCTTTCATCAATCGCTTTTATTTCTTCTTTTGTGA,P008LFEAUP20_S9_L001_R_001,urn:local:.:2r38o-ezqpwlw
413	M00212:125:000000000-JJPTF:1:2110:16948:16951 1:N:0:AGGCAGAA+AGAGTAGA: AGAATGA-CCTTATATG-TGGTCG-ATGT---------A	0	0	0	M00212:125:000000000-JJPTF:1:2107:14333:21492 1:N:0:AGGCAGAA+GTAAGGAG: AGAATGACCTTA-TATGTGGTAGATGTA	0	0	1											M00212:125:000000000-JJPTF:1:1102:14861:2550 2:N:0:AGGCAGAA+AGAGTAGA,Mon Jun 27 16:18:52 EDT 2022,,,,TTGCAGTACCAAGCAAAATATTTTCATTCATAAAGTAACCTGTCAAAAGTTCCGATTTAATGAGGTCAATTTCATCTTTGTTTAAAACGGAATAATCTTTTTTAAGTTCTACAATTTCCGTCTTGTTATCAACTGGTGTCAAACCGTTGTAACTCGAACCCTCTTGCATATTCTTTATTGTTGCTAGTGCTTTTTCTCGATACTCCTGTGTAT,P008LFEAUP10_S3_L001_R_001,urn:local:.:20v9u-ezqp64z	M00212:125:000000000-JJPTF:1:1102:16606:2737 2:N:0:AGGCAGAA+GTAAGGAG,Mon Jun 27 16:24:35 EDT 2022,,,,TCACAAAAGAAGAAATAAAAGCGATTGATGAAAGATATTTGCATTTTATTGAAGAGGTTTAAAGTTTATTCTTGACAGACATAAGATAATTT,P008LFEAUP20_S9_L001_R_001,urn:local:.:2r38p-ezqpwlw
414	M00212:125:000000000-JJPTF:1:2110:16948:16951 2:N:0:AGGCAGAA+AGAGTAGA (reversed): AGAATGA-CCTTATATG-TGGTCG-ATGT---------A	0	0	0	M00212:125:000000000-JJPTF:1:2110:10607:21166 1:N:0:AGGCAGAA+GTAAGGAG (reversed): AGAATGACATTA-TATGTGGTCGATGTA	1	0	0											M00212:125:000000000-JJPTF:1:1102:12462:2550 1:N:0:AGGCAGAA+AGAGTAGA,Mon Jun 27 16:18:52 EDT 2022,,,,CTCTAGACTATGCCAAAGAACTGGCTAAGTTAAGTAACGAGAATGAGCTTACAG,P008LFEAUP10_S3_L001_R_001,urn:local:.:20v9v-ezqp64z	M00212:125:000000000-JJPTF:1:1102:11926:2737 1:N:0:AGGCAGAA+GTAAGGAG,Mon Jun 27 16:24:35 EDT 2022,,,,AGCACAATTAGCTTATTGTTTGTAAGATTTCTAAAGGAATTCCGGAGTGTTTGATAATCTTTTTATCTTGTAC,P008LFEAUP20_S9_L001_R_001,urn:local:.:2r38q-ezqpwlw
415	M00212:125:000000000-JJPTF:1:2101:25527:20357 1:N:0:AGGCAGAA+AGAGTAGA (reversed): AGAATGA-CCTTATATG-TGGTCG-ATGT---------A	0	0	0	M00212:125:000000000-JJPTF:1:1106:8597:10892 2:N:0:AGGCAGAA+GTAAGGAG (reversed): AGAATGACCTTA-TATGTGGTAGATGTA	0	0	1											M00212:125:000000000-JJPTF:1:1102:12462:2550 2:N:0:AGGCAGAA+AGAGTAGA,Mon Jun 27 16:18:52 EDT 2022,,,,CTGTAAGCTCATTCTCGTTACTTAACTTAGCCAGTTCTTTGGCATAGTCTAGAG,P008LFEAUP10_S3_L001_R_001,urn:local:.:20v9w-ezqp64z	M00212:125:000000000-JJPTF:1:1102:11926:2737 2:N:0:AGGCAGAA+GTAAGGAG,Mon Jun 27 16:24:35 EDT 2022,,,,GTACAAGATAAAAAGATTATCAAACACTCCGGAATTCCTTTAGAAATCTTACAAACAATAAGCTAATTGTGCT,P008LFEAUP20_S9_L001_R_001,urn:local:.:2r38r-ezqpwlw
416	M00212:125:000000000-JJPTF:1:2101:25527:20357 2:N:0:AGGCAGAA+AGAGTAGA: AGAATGA-CCTTATATG-TGGTCG-ATGT---------A	0	0	0	M00212:125:000000000-JJPTF:1:2110:10607:21166 2:N:0:AGGCAGAA+GTAAGGAG: AGAATGACATTA-TATGTGGTCGATGTA	1	0	0											M00212:125:000000000-JJPTF:1:1102:12953:2551 1:N:0:AGGCAGAA+AGAGTAGA,Mon Jun 27 16:18:52 EDT 2022,,,,AGTAAGAACTCGTTAAAGTCAACCATTGACAATGTTTCTTGCTTAAATAGTAGCTGTTCTTCTGTCATTTGCTTTCCTCTCTTAACTTATGTACTTATTATATCAAATGCACTTTTCAGGTTTGGTTTATCCTCTGTTATGTAAGCTATGAT,P008LFEAUP10_S3_L001_R_001,urn:local:.:20v9x-ezqp650	M00212:125:000000000-JJPTF:1:1102:19103:2739 1:N:0:AGGCAGAA+GTAAGGAG,Mon Jun 27 16:24:35 EDT 2022,,,,GATATAATGGAAAGCTCTATCATTACAGACAAAGGTTTTAAGATAATCAGCTTGTTCTTGCGTTAATTTAACCACTATTTATAGTTCTCCTTTATT,P008LFEAUP20_S9_L001_R_001,urn:local:.:2r38s-ezqpwlw
417	M00212:125:000000000-JJPTF:1:1106:9030:23688 1:N:0:AGGCAGAA+AGAGTAGA (reversed): AGAATGA-CCTTATATG-TGGTCG-ATGT---------A	0	0	0	M00212:125:000000000-JJPTF:1:1105:16878:22810 1:N:0:AGGCAGAA+GTAAGGAG (reversed): AGAATGACTTTA-TATGTGGTCGATGTA	0	1	0											M00212:125:000000000-JJPTF:1:1102:12953:2551 2:N:0:AGGCAGAA+AGAGTAGA,Mon Jun 27 16:18:52 EDT 2022,,,,ATCATAGCTTACATAACAGAGGATAAACCAAACCTGAAAAGTGCATTTGATATAATAAGTACATAAGTTAAGAGAGGAAAGCAAATGACAGAAGAACAGCTACTATTTAAGCAAGAAACATTGTCAATGGTTGACTTTAACGAGTTCTTACT,P008LFEAUP10_S3_L001_R_001,urn:local:.:20v9y-ezqp650	M00212:125:000000000-JJPTF:1:1102:19103:2739 2:N:0:AGGCAGAA+GTAAGGAG,Mon Jun 27 16:24:35 EDT 2022,,,,AATAAAGGAGAACTATAAATAGTGGTTAAATTAACGCAAGAACAAGCTGATTATCTTAAAACCTTTGTCTGTAATGATAGAGCTTTCCATTATATC,P008LFEAUP20_S9_L001_R_001,urn:local:.:2r38t-ezqpwlw
418	M00212:125:000000000-JJPTF:1:1108:15849:20227 2:N:0:AGGCAGAA+AGAGTAGA (reversed): AGAATGA-CCTTATATG-TGGTCG-ATG-----------	0	0	0	M00212:125:000000000-JJPTF:1:1112:20132:12377 1:N:0:AGGCAGAA+GTAAGGAG (reversed): AGAATGACATTA-TATGTGGTCGATGTA	1	0	0											M00212:125:000000000-JJPTF:1:1102:18657:2554 1:N:0:AGGCAGAA+AGAGTAGA,Mon Jun 27 16:18:52 EDT 2022,,,,CCATAAGCCTGTGCGACACCTTTAAGGTTTTCTCCAGTACCGCCAAACGCTTGGTTAGCTTTTACTAATGCTTCTGTTTTGCCGACCGCTGTTTTAGCACTATCTCCTAAACCAATGAACGTTGTTGAAAGTTTTAAAGTATCTTCACTATTTGCGTTGGTATCTCTGGCGAGCTTCTGCATAGAAT,P008LFEAUP10_S3_L001_R_001,urn:local:.:20v9z-ezqp650	M00212:125:000000000-JJPTF:1:1102:20742:2739 1:N:0:AGGCAGAA+GTAAGGAG,Mon Jun 27 16:24:35 EDT 2022,,,,GCGTTAGGGTCAGCTGGTACTGAAACAAGAGAAATCTCTTTAAACTGTGCTTTATTTACAACTAGAGCATCATTTTCATTAAACTCATAATCTGTAATGTAATAGGCAATTGATAGTGAAT,P008LFEAUP20_S9_L001_R_001,urn:local:.:2r38u-ezqpwlw
419	M00212:125:000000000-JJPTF:1:1106:9030:23688 2:N:0:AGGCAGAA+AGAGTAGA: AGAATGA-CCTTATATG-TGGTCG-ATGT---------A	0	0	0	M00212:125:000000000-JJPTF:1:2105:25058:23886 2:N:0:AGGCAGAA+GTAAGGAG (reversed): AGAATGACTTTA-TATGTGGTCGATGTA	0	1	0											M00212:125:000000000-JJPTF:1:1102:18657:2554 2:N:0:AGGCAGAA+AGAGTAGA,Mon Jun 27 16:18:52 EDT 2022,,,,ATTCTATGCAGAAGCTCGCCAGAGATACCAACGCAAACAGTGAAGATACTTTAAAACTTTCAACAACGTTCATTGGTTTAGGAGATAGTGCTAAAACAGCGGTCGGCAAAACAGAAGCATTAGTAAAAGCTAACCAAGCGTTTGGCGGCACTGGAGAAAACCTTAAAGGTGTCGCACAGGCTTATGGCTGCATCTTATACACATCTGACGCTGCCGACGATCTACCCTTTGAAAATTTTGGTGGTCACCCG,P008LFEAUP10_S3_L001_R_001,urn:local:.:20va0-e…	M00212:125:000000000-JJPTF:1:1102:20742:2739 2:N:0:AGGCAGAA+GTAAGGAG,Mon Jun 27 16:24:35 EDT 2022,,,,ATTCACTATCAATTGCCTATTACATTACAGATTATGAGTTTAATGAAAATGATGCTCTAGTTGTAAATAAAGCACAGTTTAAAGAGATTTCTCTTGTTTCAGTACCAGCTGACCCTAACGC,P008LFEAUP20_S9_L001_R_001,urn:local:.:2r38v-ezqpwlw
420	M00212:125:000000000-JJPTF:1:1110:11338:20218 2:N:0:AGGCAGAA+AGAGTAGA (reversed): AGAATGA-CCTTATAGG-TGGTCG-ATGT---------A	0	0	0	M00212:125:000000000-JJPTF:1:2110:23043:5752 2:N:0:AGGCAGAA+GTAAGGAG: AGAATGACCTTA-TATGTGGTAGAT---	0	0	1											M00212:125:000000000-JJPTF:1:1102:16483:2556 1:N:0:AGGCAGAA+AGAGTAGA,Mon Jun 27 16:18:52 EDT 2022,,,,CACTCACAGCACTTTAAATAACTTACACCACTTGCTTTTCTAATTTGCTGACACTTAGCACATTTATTTTTCATTTTTTGTTTCTCCTTTAT,P008LFEAUP10_S3_L001_R_001,urn:local:.:20va1-ezqp650	M00212:125:000000000-JJPTF:1:1102:15052:2741 1:N:0:AGGCAGAA+GTAAGGAG,Mon Jun 27 16:24:35 EDT 2022,,,,CGGTTCTTCATACATCTTAGGTAAAATTGTGGGTCTGCCACCGTTTTGTGCTTGCATATTGTCCTTTCTTTTAAATGTGGTTATATCGTTTAAAGCCTATATT,P008LFEAUP20_S9_L001_R_001,urn:local:.:2r38w-ezqpwlw
421	M00212:125:000000000-JJPTF:1:2101:22010:23904 1:N:0:AGGCAGAA+AGAGTAGA (reversed): AGAATGA-CCTTATATG-TGGTAG-ATG-----------	0	0	1	M00212:125:000000000-JJPTF:1:1103:6348:18150 2:N:0:AGGCAGAA+GTAAGGAG: AGAATGACTTTA-TATGTGGTCGATGTA	0	1	0											M00212:125:000000000-JJPTF:1:1102:16483:2556 2:N:0:AGGCAGAA+AGAGTAGA,Mon Jun 27 16:18:52 EDT 2022,,,,ATAAAGGAGAAACAAAAAATGAAAAATAAATGTGCTAAGTGTCAGCAAATTAGAAAAGCAAGTGGTGTAAGTTATTTAAAGTGCTGTGAGTG,P008LFEAUP10_S3_L001_R_001,urn:local:.:20va2-ezqp650	M00212:125:000000000-JJPTF:1:1102:15052:2741 2:N:0:AGGCAGAA+GTAAGGAG,Mon Jun 27 16:24:35 EDT 2022,,,,AATATAGGCTTTAAACGATATAACCACATTTAAAAGAAAGGACAATATGCAAACACAAAACGGCGGCAGACCCACAATTTTACATAAGATGTATGAAGAACCG,P008LFEAUP20_S9_L001_R_001,urn:local:.:2r38x-ezqpwlw
422	M00212:125:000000000-JJPTF:1:1110:24456:18503 1:N:0:AGGCAGAA+AGAGTAGA (reversed): AGAATGA-CCTTATATG-TGGTCG-ATGT---------A	0	0	0	M00212:125:000000000-JJPTF:1:2105:6720:21606 1:N:0:AGGCAGAA+GTAAGGAG: AGAATGACCTTA-TATGTGGTAGATG--	0	0	1											M00212:125:000000000-JJPTF:1:1102:16451:2556 1:N:0:AGGCAGAA+AGAGTAGA,Mon Jun 27 16:18:52 EDT 2022,,,,GTATGACATTTGAAGACGTTTAACACGTTCAGCAAGTGATTGCAATTTATAAACCATTACAGGCTCAAGGGTATCAATAGTGAGTGTTGCTGCCTGTTCTGTTTTTGTTTGTCCGTCTTTGTGGACTTGTGCTTCATTCGATGAATCAAATGAGCGTGATACGAGCAAAGCACCGACATTTGTAACGTGGAAAACTTTGAATACTGGGTTAGTATTTAACAAGGC,P008LFEAUP10_S3_L001_R_001,urn:local:.:20va3-ezqp650	M00212:125:000000000-JJPTF:1:1102:15798:2745 1:N:0:AGGCAGAA+GTAAGGAG,Mon Jun 27 16:24:35 EDT 2022,,,,GATGACTCATAATATAATGTTTCTAGTTCATCATCTGAAAGCTGTGTTAAGTCGTCATTAGCAAAAGTTGTAAGTTTTCGCTTAATTTCTTTGCCATTGTCATCTTCTTCTACGTAGTAA,P008LFEAUP20_S9_L001_R_001,urn:local:.:2r38y-ezqpwlw
423	M00212:125:000000000-JJPTF:1:1112:21284:14282 1:N:0:AGGCAGAA+AGAGTAGA (reversed): AGAATGA-CCTTATATG-TGGTCG-ATGT---------A	0	0	0	M00212:125:000000000-JJPTF:1:1105:25091:12213 1:N:0:AGGCAGAA+GTAAGGAG: AGAATGACCTTA-TATGTGGTAGATGTA	0	0	1											M00212:125:000000000-JJPTF:1:1102:16451:2556 2:N:0:AGGCAGAA+AGAGTAGA,Mon Jun 27 16:18:52 EDT 2022,,,,GCCTTGTTAAATACTAATTCAGTATTCAAAGTTTTCCACGTTACAAATGTCGGTGCTTACCTCGTATCACGCTCACTCGATTCATCGAATGAAGCACAAGTCCACAAAGACGGACAAACAAAAACAGAACAGGCAGCAACACTCACTATTGATACCCTTGAGCCTGCAATGGATTATAAATTGCAATCACTTGCTGAACGTGTTAAACGTCTTCAAATGTCATAC,P008LFEAUP10_S3_L001_R_001,urn:local:.:20va4-ezqp650	M00212:125:000000000-JJPTF:1:1102:15798:2745 2:N:0:AGGCAGAA+GTAAGGAG,Mon Jun 27 16:24:35 EDT 2022,,,,TTACTACGTAGAAGAAGATGACAATGGCAAAGAAATTAAGCGAAAACTTACAACTTTTGCTAATGACGACTTAACACAGCTTTCAGATGATGAACTAGAAACATTATATTATGAGTCATC,P008LFEAUP20_S9_L001_R_001,urn:local:.:2r38z-ezqpwlw
424	M00212:125:000000000-JJPTF:1:1114:17696:21198 2:N:0:AGGCAGAA+AGAGTAGA (reversed): AGAATGA-CCTTATATG-TGGTCG-ATGT---------A	0	0	0	M00212:125:000000000-JJPTF:1:2105:6720:21606 2:N:0:AGGCAGAA+GTAAGGAG (reversed): AGAATGACCTTA-TATGTGGTAGATG--	0	0	1											M00212:125:000000000-JJPTF:1:1102:12384:2557 1:N:0:AGGCAGAA+AGAGTAGA,Mon Jun 27 16:18:52 EDT 2022,,,,TGCTTGACCACCTGCACCACAAGGCAAATAAACAGTACCAGTATAATTGTACAAGTGGCTATTCTCTGACCAGTTTGTCATATTCCAACCG,P008LFEAUP10_S3_L001_R_001,urn:local:.:20va5-ezqp650	M00212:125:000000000-JJPTF:1:1102:15580:2750 1:N:0:AGGCAGAA+GTAAGGAG,Mon Jun 27 16:24:35 EDT 2022,,,,TGTTATGTTAGCTTTTTACGGTAAAAGTGATTTAACCGTTGACCATATAGATG,P008LFEAUP20_S9_L001_R_001,urn:local:.:2r390-ezqpwlw
425	M00212:125:000000000-JJPTF:1:1113:8570:15686 1:N:0:AGGCAGAA+AGAGTAGA: AGAATGA-CCTTATATG-TGGTCG-ATGT---------A	0	0	0	M00212:125:000000000-JJPTF:1:2101:21113:15579 1:N:0:AGGCAGAA+GTAAGGAG: AGAATGACCTTA-TATGTGGTAGATGTA	0	0	1											M00212:125:000000000-JJPTF:1:1102:12384:2557 2:N:0:AGGCAGAA+AGAGTAGA,Mon Jun 27 16:18:52 EDT 2022,,,,CGGTTGGAATATGACAAACTGGTCAGAGAATAGCCACTTGTACAATTATACTGGTACTGTTTATTTGCCTTGTGGTGCAGGTGGTCAAGCA,P008LFEAUP10_S3_L001_R_001,urn:local:.:20va6-ezqp650	M00212:125:000000000-JJPTF:1:1102:15580:2750 2:N:0:AGGCAGAA+GTAAGGAG,Mon Jun 27 16:24:35 EDT 2022,,,,CATCTATATGGTCAACGGTTAAATCACTTTTACCGTAAAAAGCTAACATAACA,P008LFEAUP20_S9_L001_R_001,urn:local:.:2r391-ezqpwlw
426	M00212:125:000000000-JJPTF:1:2112:9447:5786 2:N:0:AGGCAGAA+AGAGTAGA (reversed): AGAATGA-CCTTATATG-TGGTCG-ATGT---------A	0	0	0	M00212:125:000000000-JJPTF:1:1105:25091:12213 2:N:0:AGGCAGAA+GTAAGGAG (reversed): AGAATGACCTTA-TATGTGGTAGATGTA	0	0	1											M00212:125:000000000-JJPTF:1:1102:15787:2559 1:N:0:AGGCAGAA+AGAGTAGA,Mon Jun 27 16:18:52 EDT 2022,,,,ACATAGGATAACTCAAAGTGTAAAATGCAATATGTTAAAATATAAGTATATAATAGTTGACAAGTGAAAATGTCTATGTTATTATTATCTATGTAATTGAATATATAACCCATAGGCGGTTGAGGGACGAAAA,P008LFEAUP10_S3_L001_R_001,urn:local:.:20va7-ezqp650	M00212:125:000000000-JJPTF:1:1102:10752:2751 1:N:0:AGGCAGAA+GTAAGGAG,Mon Jun 27 16:24:35 EDT 2022,,,,GGCACTTTAAGGAAAAATTCCAGTCCAATATCTTTTGCCAAATAGCCGTTTCTATCATGAGGCTCTGGAATACAGATATAGAA,P008LFEAUP20_S9_L001_R_001,urn:local:.:2r392-ezqpwlw
427	M00212:125:000000000-JJPTF:1:1102:18389:15887 2:N:0:AGGCAGAA+AGAGTAGA (reversed): AGAATGA-CCTTATATG-TGGTAG-ATGT---------A	0	0	1	M00212:125:000000000-JJPTF:1:2114:11085:21228 1:N:0:AGGCAGAA+GTAAGGAG: AGAATGACTTTA-TATGTGGTCGATGTA	0	1	0											M00212:125:000000000-JJPTF:1:1102:15787:2559 2:N:0:AGGCAGAA+AGAGTAGA,Mon Jun 27 16:18:52 EDT 2022,,,,CTTTCGTACCTCAACCGCCTATGGGTTATATATTCAATTACATAGATAATAATAACATAGACATTTTCACTTGTCAACTATTATATACTTATATTTTAACATATTGCATTTTACACTTTGAGTTATCCTATGT,P008LFEAUP10_S3_L001_R_001,urn:local:.:20va8-ezqp650	M00212:125:000000000-JJPTF:1:1102:10752:2751 2:N:0:AGGCAGAA+GTAAGGAG,Mon Jun 27 16:24:35 EDT 2022,,,,TTCTATATCTGTATTCCAGAGCCTCATGATAGAAACGGCTATTTGGCAAAAGATATTGGACTGGAATTTTTCCTTAAAGTGCC,P008LFEAUP20_S9_L001_R_001,urn:local:.:2r393-ezqpwlw
428	M00212:125:000000000-JJPTF:1:1108:16223:27542 1:N:0:AGGCAGAA+AGAGTAGA: AGAATGA-CCTTATATG-TGGTCG-ATGT---------A	0	0	0	M00212:125:000000000-JJPTF:1:2114:11085:21228 2:N:0:AGGCAGAA+GTAAGGAG (reversed): AGAATGACTTTA-TATGTGGTCGATGTA	0	1	0											M00212:125:000000000-JJPTF:1:1102:19256:2560 1:N:0:AGGCAGAA+AGAGTAGA,Mon Jun 27 16:18:52 EDT 2022,,,,TATATATAGAAATAAAGGAGAACTATAAATAGTGGTTAAATTAACGCAAGAACAAGCTGATTATCTTAAAACCTTTGTCTGTAATGATAGAGCTTTCCATTATATCAGTCGGTATGGTTGGAACCATTATCTTAAAGACGGTAATGGAA,P008LFEAUP10_S3_L001_R_001,urn:local:.:20va9-ezqp650	M00212:125:000000000-JJPTF:1:1102:11904:2753 1:N:0:AGGCAGAA+GTAAGGAG,Mon Jun 27 16:24:35 EDT 2022,,,,ACGTAGAAGAAGATGACAATGGCAAAGAAATTAAGCGAAAACTTACAACTTTTGCTAATGACGACTTAACACAGCTTTCAGATGATGAACTAGAAACATTATATTATGAGTCATCAGCTCAATTTTTAGCTAAAGCAATGC,P008LFEAUP20_S9_L001_R_001,urn:local:.:2r394-ezqpwlw
429	M00212:125:000000000-JJPTF:1:2111:16409:13661 2:N:0:AGGCAGAA+AGAGTAGA (reversed): AGAATGA-CCTTATATG-TGGTCG-ATGT---------A	0	0	0	M00212:125:000000000-JJPTF:1:2104:18184:8466 1:N:0:AGGCAGAA+GTAAGGAG (reversed): AGAATGACTTTA-TATGTGGTCGATGTA	0	1	0											M00212:125:000000000-JJPTF:1:1102:19256:2560 2:N:0:AGGCAGAA+AGAGTAGA,Mon Jun 27 16:18:52 EDT 2022,,,,TTCCATTACCGTCTTTAAGATAATGGTTCCAACCATACCGACTGATATAATGGAAAGCTCTATCATTACAGACAAAGGTTTTAAGATAATCAGCTTGTTCTTGCGTTAATTTAACCACTATTTATAGTTCTCCTTTATTTCTATATATA,P008LFEAUP10_S3_L001_R_001,urn:local:.:20vaa-ezqp650	M00212:125:000000000-JJPTF:1:1102:11904:2753 2:N:0:AGGCAGAA+GTAAGGAG,Mon Jun 27 16:24:35 EDT 2022,,,,GCATTGCTTTAGCTAAAAATTGAGCTGATGACTCATAATATAATGTTTCTAGTTCATCATCTGAAAGCTGTGTTAAGTCGTCATTAGCAAAAGTTGTAAGTTTTCGCTTAATTTCTTTGCCATTGTCATCTTCTTCTACGT,P008LFEAUP20_S9_L001_R_001,urn:local:.:2r395-ezqpwlw
430	M00212:125:000000000-JJPTF:1:2102:20473:24868 1:N:0:AGGCAGAA+AGAGTAGA (reversed): AGAATGA-CCTTATATG-TGGTCG-ATGT---------A	0	0	0	M00212:125:000000000-JJPTF:1:1111:23418:12406 1:N:0:AGGCAGAA+GTAAGGAG (reversed): AGAATGACATTA-TATGTGGTCGATGTA	1	0	0											M00212:125:000000000-JJPTF:1:1102:20905:2563 1:N:0:AGGCAGAA+AGAGTAGA,Mon Jun 27 16:18:52 EDT 2022,,,,ATACTGCTGTTAAAATCGGACAAAGCGGGGATTATATGTATACCAAAAAACTTGAAAAAGATAAAATTGACCCTACTGTTGCTTTGACAATGGCTTTAGAAATGGCGGCGTCAGATGAAGTATAACGTTGACACAGTCAGAGAGAGTGGCCGGTAAAACAAAAAAAAAAGGGTGTCATGCCCGTATTTATGTAGGCCACCTCATAAAAAGACCTTGGCAAAATGGGGGGGCTTCGGGGCTAAAAAGTAAGA,P008LFEAUP10_S3_L001_R_001,urn:local:.:20vab-e…	M00212:125:000000000-JJPTF:1:1102:11688:2758 1:N:0:AGGCAGAA+GTAAGGAG,Mon Jun 27 16:24:35 EDT 2022,,,,CATTACTCCAATACCATTACTTTGCCAGATATTATTA,P008LFEAUP20_S9_L001_R_001,urn:local:.:2r396-ezqpwlw
431	M00212:125:000000000-JJPTF:1:1108:16223:27542 2:N:0:AGGCAGAA+AGAGTAGA (reversed): AGAATGA-CCTTATATG-TGGTCG-ATGT---------A	0	0	0	M00212:125:000000000-JJPTF:1:2113:11238:4248 1:N:0:AGGCAGAA+GTAAGGAG: AGAATGACTTTA-TATGTGGTCGATGTA	0	1	0											M00212:125:000000000-JJPTF:1:1102:20905:2563 2:N:0:AGGCAGAA+AGAGTAGA,Mon Jun 27 16:18:52 EDT 2022,,,,CGCTATCAGCGTCCCCCGCAATACTCCAATCATCAAGGTTTTCCCAAGTTAGTTCTACAATATGCTCAACTTCGTACTTTTTAGCACCGAATGCACCACACCTTACGCAAGTCATCTTATCACGTTGCCTTACACAATCACGGACCGACCACCATTCTCTTTTATCGTACCAGCCACTCTCTCTGACTCTGTCAACGATATACTTCATCTGCCACCCCCATCTCTAAAGCCATCGTCAACGCCACAGCACG,P008LFEAUP10_S3_L001_R_001,urn:local:.:20vac-e…	M00212:125:000000000-JJPTF:1:1102:11688:2758 2:N:0:AGGCAGAA+GTAAGGAG,Mon Jun 27 16:24:35 EDT 2022,,,,TAATAATATCTGGCAAAGTAATGGTATTGGAGTAATG,P008LFEAUP20_S9_L001_R_001,urn:local:.:2r397-ezqpwlw
432	M00212:125:000000000-JJPTF:1:1102:10456:14639 2:N:0:AGGCAGAA+AGAGTAGA (reversed): AGAATGA-CCTTATATG-TAGTCG-ATGT---------A	0	0	0	M00212:125:000000000-JJPTF:1:1108:10584:4349 1:N:0:AGGCAGAA+GTAAGGAG: AGAATGACCTTA-TATGTGGTAGATGTG	0	0	1											M00212:125:000000000-JJPTF:1:1102:20504:2563 1:N:0:AGGCAGAA+AGAGTAGA,Mon Jun 27 16:18:52 EDT 2022,,,,CATGGAAACCTGTCGTTATCTTTAATCAACATGTCTCCAAGTGGTATTGTAGTAGGTAATCCAAACAACACTTCAATGAACGGAAAAACAATATCTTTCGTTT,P008LFEAUP10_S3_L001_R_001,urn:local:.:20vad-ezqp650	M00212:125:000000000-JJPTF:1:1102:11303:2769 1:N:0:AGGCAGAA+GTAAGGAG,Mon Jun 27 16:24:35 EDT 2022,,,,ACAGGTTTCCATGAGAATAAAATGTACCAGCAGTATCAAATTGAGGTAGATTTGTTCCAAAAGC,P008LFEAUP20_S9_L001_R_001,urn:local:.:2r398-ezqpwlw
433	M00212:125:000000000-JJPTF:1:1109:27923:9980 1:N:0:AGGCAGAA+AGAGTAGA: AGAATGA-CCTTATATG-TGGTCG-ATGT---------A	0	0	0	M00212:125:000000000-JJPTF:1:2109:20297:13251 1:N:0:AGGCAGAA+GTAAGGAG (reversed): AGAATGACCTTA-TATGTGGTAGATG--	0	0	1											M00212:125:000000000-JJPTF:1:1102:20504:2563 2:N:0:AGGCAGAA+AGAGTAGA,Mon Jun 27 16:18:52 EDT 2022,,,,AAACGAAAGATATTGTTTTTCCGTTCATTGAAGTGTTGTTTGGATTACCTACTACAATACCACTTGGAGACATGTTGATTAAAGATAACGACAGGTTTCCATG,P008LFEAUP10_S3_L001_R_001,urn:local:.:20vae-ezqp650	M00212:125:000000000-JJPTF:1:1102:11303:2769 2:N:0:AGGCAGAA+GTAAGGAG,Mon Jun 27 16:24:35 EDT 2022,,,,GCTTTTGGAACAAATCTACCTCAATTTGATACTGCTGGTACATTTTATTCTCATGGAAACCTGT,P008LFEAUP20_S9_L001_R_001,urn:local:.:2r399-ezqpwlw
434	M00212:125:000000000-JJPTF:1:2110:17149:9088 1:N:0:AGGCAGAA+AGAGTAGA: -GAATGA-CCTTATATG-TGGTCG-ATGT---------A	0	0	0	M00212:125:000000000-JJPTF:1:2107:14333:21492 2:N:0:AGGCAGAA+GTAAGGAG (reversed): AGAATGACCTTA-TATGTGGTAGATGTA	0	0	1											M00212:125:000000000-JJPTF:1:1102:11368:2563 1:N:0:AGGCAGAA+AGAGTAGA,Mon Jun 27 16:18:52 EDT 2022,,,,AGTATATTATAATAGCGAAAACTCGCTTAGAATTGAAACTACGCTATTATACGA,P008LFEAUP10_S3_L001_R_001,urn:local:.:20vaf-ezqp650	M00212:125:000000000-JJPTF:1:1102:12608:2772 1:N:0:AGGCAGAA+GTAAGGAG,Mon Jun 27 16:24:35 EDT 2022,,,,TTGGGGAATTTATAACAAAGGTTACAACTTGAAAGGTCATAGAATAAAACTAAAAAACGATTAACTCTTGACAAATTAAAATTAATAGTTTATAATCAATATATAAAGTTAAGAAAGAGAGTTACAACAATGGAATTAAAACAATGCGTAACCTGTGGGGCTT,P008LFEAUP20_S9_L001_R_001,urn:local:.:2r39a-ezqpwlx
435	M00212:125:000000000-JJPTF:1:2104:16945:24733 2:N:0:AGGCAGAA+AGAGTAGA (reversed): AGAATGA-CCTTATATG-TGGTCG-ATGT---------A	0	0	0	M00212:125:000000000-JJPTF:1:2102:21558:16590 1:N:0:AGGCAGAA+GTAAGGAG (reversed): AGAATGACATTA-TATGTGGTCGATGTA	1	0	0											M00212:125:000000000-JJPTF:1:1102:11368:2563 2:N:0:AGGCAGAA+AGAGTAGA,Mon Jun 27 16:18:52 EDT 2022,,,,TCGTATAATAGCGTAGTTCCAATTCTAAGCGAGTTTTCGCTATTATAATATACT,P008LFEAUP10_S3_L001_R_001,urn:local:.:20vag-ezqp650	M00212:125:000000000-JJPTF:1:1102:12608:2772 2:N:0:AGGCAGAA+GTAAGGAG,Mon Jun 27 16:24:35 EDT 2022,,,,AAGCCCCACAGGTTACGCATTGTTTTAATTCCATTGTTGTAACTCTCTTTCTTAACTTCATATATTGATTATAAACTATTAATTTTAATTTGTCAAGAGTTAATCGTTTTTTAGTTTTATTCTATGACCTTTCAAGTTGTAACCTTTGTTATAAATTCCCCAA,P008LFEAUP20_S9_L001_R_001,urn:local:.:2r39b-ezqpwlx
436	M00212:125:000000000-JJPTF:1:1104:23766:5499 1:N:0:AGGCAGAA+AGAGTAGA (reversed): AGAATGA-CCTTATATG-TGGTCG-ATGT---------A	0	0	0	M00212:125:000000000-JJPTF:1:1114:5669:7109 1:N:0:AGGCAGAA+GTAAGGAG: AGAATGACCTTA-TATGTGGTAGATGTA	0	0	1											M00212:125:000000000-JJPTF:1:1102:20328:2568 1:N:0:AGGCAGAA+AGAGTAGA,Mon Jun 27 16:18:52 EDT 2022,,,,GGAGATTGGTTTGAAGCAGAGTTTAAAGCGAAGGCTAATAGCGCAAGCCGAAGG,P008LFEAUP10_S3_L001_R_001,urn:local:.:20vah-ezqp650	M00212:125:000000000-JJPTF:1:1102:10635:2774 1:N:0:AGGCAGAA+GTAAGGAG,Mon Jun 27 16:24:35 EDT 2022,,,,ATATTATATAGCTTAGAGCCAAGTGAAGAATACCTGTACAAGCAACGGTTGAAACG,P008LFEAUP20_S9_L001_R_001,urn:local:.:2r39c-ezqpwlx
437	M00212:125:000000000-JJPTF:1:1104:23766:5499 2:N:0:AGGCAGAA+AGAGTAGA: AGAATGA-CCTTATATG-TGGTCG-ATGT---------A	0	0	0	M00212:125:000000000-JJPTF:1:2103:25148:23644 2:N:0:AGGCAGAA+GTAAGGAG (reversed): AGAATGACCTTA-TATGTGGTAGATGTA	0	0	1											M00212:125:000000000-JJPTF:1:1102:20328:2568 2:N:0:AGGCAGAA+AGAGTAGA,Mon Jun 27 16:18:52 EDT 2022,,,,CCTTCGGCTTGCGCTATTAGCCTTCGCTTTAAACCCTGCTTCAAACCAATCTCC,P008LFEAUP10_S3_L001_R_001,urn:local:.:20vai-ezqp650	M00212:125:000000000-JJPTF:1:1102:10635:2774 2:N:0:AGGCAGAA+GTAAGGAG,Mon Jun 27 16:24:35 EDT 2022,,,,CGTTTCAACCGTTGCTTGTACAGGTATTCTTCACTTGGCTCTAAGCTATATAATAT,P008LFEAUP20_S9_L001_R_001,urn:local:.:2r39d-ezqpwlx
438	M00212:125:000000000-JJPTF:1:2105:17393:8072 2:N:0:AGGCAGAA+AGAGTAGA (reversed): AGAATGA-CTTTATATG-TGGTCG-ATGT---------A	0	1	0	M00212:125:000000000-JJPTF:1:2113:9360:10322 1:N:0:AGGCAGAA+GTAAGGAG: AGAATGACTTTA-TATGTGGTCGATGTA	0	1	0											M00212:125:000000000-JJPTF:1:1102:13232:2572 1:N:0:AGGCAGAA+AGAGTAGA,Mon Jun 27 16:18:52 EDT 2022,,,,ATCATAGCCTAACATTAACTCATACCACCATCGCTGTGTAGGCAATAGCTCAATTTTCATTAGGTTTCCAGTAGTCAGGTAGAAGTTGTCTTGTATCCATTCAATAGCTTGTGTAACACGGTCATAGCGATAAATATACTTGTTGTGAATACGTATTTGCTTCTGAATAGTCTTGCGAATGTACTTATTAATAATAATGCCGTTTTCTTTGTTGTATTCCAACATTTTATTTAAATAATAC,P008LFEAUP10_S3_L001_R_001,urn:local:.:20vaj-ezqp650	M00212:125:000000000-JJPTF:1:1102:12371:2775 1:N:0:AGGCAGAA+GTAAGGAG,Mon Jun 27 16:24:35 EDT 2022,,,,ATGTAATTGAATATATAACCCATAGGCGGTTGAGGGACGAAAGGATAGCGATGTGATAAACAACAAAACGAGCTGAGTAAGC,P008LFEAUP20_S9_L001_R_001,urn:local:.:2r39e-ezqpwlx
439	M00212:125:000000000-JJPTF:1:2107:2382:17055 1:N:0:AGGCAGAA+AGAGTAGA: AGAATGA-CCTTATATG-TGGTCG-ATGT---------A	0	0	0	M00212:125:000000000-JJPTF:1:2113:9360:10322 2:N:0:AGGCAGAA+GTAAGGAG (reversed): AGAATGACTTTA-TATGTGGTCGATGTA	0	1	0											M00212:125:000000000-JJPTF:1:1102:13232:2572 2:N:0:AGGCAGAA+AGAGTAGA,Mon Jun 27 16:18:52 EDT 2022,,,,GTATTATTTAAATAAAATGTTGGAATACAACAAAGAAAACGGCATTATTATTAATAAGTACATTCGCAAGACTATTCAGAAGCAAATACGTATTCACAACAAGCATATTTATCGATATGACCGGGTTACACAAGCTATTGAATGGATACAAGATAACTTCTACCTGACTACTGGAAACCTAATGAAATTTGAGCTATTGCCTACACCGCGATGGTGGTATGAGTTAATGATAGGCTATGAT,P008LFEAUP10_S3_L001_R_001,urn:local:.:20vak-ezqp650	M00212:125:000000000-JJPTF:1:1102:12371:2775 2:N:0:AGGCAGAA+GTAAGGAG,Mon Jun 27 16:24:35 EDT 2022,,,,GCTTACTCAGCTCGTTTTGATGTTTATCACATCGCTATACTTTCGTACCTCAACCGCCTATGGGTTATATATTCAATTACAT,P008LFEAUP20_S9_L001_R_001,urn:local:.:2r39f-ezqpwlx
440	M00212:125:000000000-JJPTF:1:2110:17149:9088 2:N:0:AGGCAGAA+AGAGTAGA (reversed): -GAATGA-CCTTATATG-TGGTCG-ATGT---------A	0	0	0	M00212:125:000000000-JJPTF:1:1112:25456:9192 1:N:0:AGGCAGAA+GTAAGGAG: AGAATGACTTTA-TATGTGGTCGATGTA	0	1	0											M00212:125:000000000-JJPTF:1:1102:15907:2577 1:N:0:AGGCAGAA+AGAGTAGA,Mon Jun 27 16:18:52 EDT 2022,,,,AACCATTACAGGCTCAAGGGTATCAATAGTGAGTGTTGCTGCCTGTTCTGTTTTTGTTTGTCCGTCTTTGTGGACTTGTGCTT,P008LFEAUP10_S3_L001_R_001,urn:local:.:20val-ezqp650	M00212:125:000000000-JJPTF:1:1102:19588:2776 1:N:0:AGGCAGAA+GTAAGGAG,Mon Jun 27 16:24:35 EDT 2022,,,,ATCTATGACGCTGACGGAAACGTCGAAAAAGTAAAGGTTAAAGAAAAAGAACTGGATAAAGATAGCTTGGTAGCGATGATGGTTGCTAAGGCCGGAAACCCTGAACTTTATAAC,P008LFEAUP20_S9_L001_R_001,urn:local:.:2r39g-ezqpwlx
441	M00212:125:000000000-JJPTF:1:2110:26932:16818 1:N:0:AGGCAGAA+AGAGTAGA (reversed): AGAATGA-CCTTATATG-TGGTCG-ATGT---------A	0	0	0	M00212:125:000000000-JJPTF:1:1111:22728:13596 2:N:0:AGGCAGAA+GTAAGGAG: AGAATGACTCTA-TATGTGGTCGATGTA	0	1	0											M00212:125:000000000-JJPTF:1:1102:15907:2577 2:N:0:AGGCAGAA+AGAGTAGA,Mon Jun 27 16:18:52 EDT 2022,,,,AAGCACAAGTCCACAAAGACGGACAAACAAAAACAGAACAGGCAGCAACACTCACTATTGATACCCTTGAGCCTGTAATGGTT,P008LFEAUP10_S3_L001_R_001,urn:local:.:20vam-ezqp650	M00212:125:000000000-JJPTF:1:1102:19588:2776 2:N:0:AGGCAGAA+GTAAGGAG,Mon Jun 27 16:24:35 EDT 2022,,,,GTTATAAAGTTCAGGGTTTCCGGCCTTAGCAACCATCATCGCTACCAAGCTATCTTTATCCAGTTCTTTTTCTTTAACCTTTACTTTTTCGACGTTTCCGTCAGCGTCATAGAT,P008LFEAUP20_S9_L001_R_001,urn:local:.:2r39h-ezqpwlx
442	M00212:125:000000000-JJPTF:1:1107:19989:19218 2:N:0:AGGCAGAA+AGAGTAGA (reversed): --------CCTTATATG-TGGTCG-ATGT---------A	0	0	0	M00212:125:000000000-JJPTF:1:1108:10584:4349 2:N:0:AGGCAGAA+GTAAGGAG (reversed): AGAATGACCTTA-TATGTGGTAGATGTG	0	0	1											M00212:125:000000000-JJPTF:1:1102:15726:2577 1:N:0:AGGCAGAA+AGAGTAGA,Mon Jun 27 16:18:52 EDT 2022,,,,TATGTAAATTATTCTAAGCCCTCTAATTCTCCTAGCTTTTTATCCAGTTCATATTGGATCACTGCTATTTGTTTTATTGCTGATTCTAATACTTCTACTTTTTTAATCAAAAATTCTTTATCTTCCATTTATTCTCCTATCTATTATATTATAGCAT,P008LFEAUP10_S3_L001_R_001,urn:local:.:20van-ezqp650	M00212:125:000000000-JJPTF:1:1102:17544:2781 1:N:0:AGGCAGAA+GTAAGGAG,Mon Jun 27 16:24:35 EDT 2022,,,,GACACCGCCATTTCTAAAGCCATTGTCAAAGCAACAGTAGGGTCAATTTTATCTTTTTCAAGTTTTTTGGTATACATATAATCCCCGCTTTGTCCGATTTTAACAGCAGTATTATTTAAAGCCCACTGCATGACTTTTTGGTTATGGATAAGTTTATTTTCCACTAACTTAGATTTTAATAGCTTGATAT,P008LFEAUP20_S9_L001_R_001,urn:local:.:2r39i-ezqpwlx
443	M00212:125:000000000-JJPTF:1:1102:2222:12568 2:N:0:AGGCAGAA+AGAGTAGA (reversed): AGAATGA-CCTTATATG-TGGTCG-ATGT---------A	0	0	0	M00212:125:000000000-JJPTF:1:2108:20733:22272 1:N:0:AGGCAGAA+GTAAGGAG (reversed): AGAATGACTTTA-TATGTGGTCGATGTA	0	1	0											M00212:125:000000000-JJPTF:1:1102:15726:2577 2:N:0:AGGCAGAA+AGAGTAGA,Mon Jun 27 16:18:52 EDT 2022,,,,ATGCTATAATATAATAGATAGGAGAATAAATGGAAGATAAAGAATTTTTGATTAAAAAAGTAGAAGTATTAGAATCAGCAATAAAACAAATAGCAGAGATCCAATATGAACTGGATAAAAAGCTAGGAGAATTAGAGGGCTTAGAATAATTTACATA,P008LFEAUP10_S3_L001_R_001,urn:local:.:20vao-ezqp650	M00212:125:000000000-JJPTF:1:1102:17544:2781 2:N:0:AGGCAGAA+GTAAGGAG,Mon Jun 27 16:24:35 EDT 2022,,,,ATATCAAGCTATTAAAATCTAAGTTAGTGGAAAATAAACTTATCCATAACCAAAAAGTCATGCAGTGGGCTTTAAATAATACTGCTGTTAAAATCGGACAAAGCGGGGATTATATGTATACCAAAAAACTTGAAAAAGATAAAATTGACCCTACTGTTGCTTTGACAATGGCTTTAGAAATGGCGGTGTC,P008LFEAUP20_S9_L001_R_001,urn:local:.:2r39j-ezqpwlx
444	M00212:125:000000000-JJPTF:1:1102:9311:21325 2:N:0:AGGCAGAA+AGAGTAGA (reversed): AGAATGA-CCTTATATG-TGGTAG-ATGT---------A	0	0	1	M00212:125:000000000-JJPTF:1:2104:9186:16991 2:N:0:AGGCAGAA+GTAAGGAG (reversed): AGAATGAACTTA-TATGTGGTCGATGTA	0	0	0											M00212:125:000000000-JJPTF:1:1102:20835:2578 1:N:0:AGGCAGAA+AGAATAGA,Mon Jun 27 16:18:52 EDT 2022,,,,AAGTAATTACTAGAGATTCTTGCTTGAAAGTTAATTTGTTATTTGTCGTAAGCTCTAATTTAGTGTAATTACTCCGCTCATTTAGTTTTACGTGCTGTGAATTGGCATAAACTAATCAGCACAACCTGTCAGCAAATGCTACAATTTCAGTAAGTAAGTTAAACAACGGCTTTCAAATAGTATAAAACTAAGAC,P008LFEAUP10_S3_L001_R_001,urn:local:.:20vap-ezqp650	M00212:125:000000000-JJPTF:1:1102:21623:2781 1:N:0:AGGCAGAA+GTAAGGAG,Mon Jun 27 16:24:35 EDT 2022,,,,CCAACTGATACTAAACCAGTTACGATTTTGTGGTTGGTGAACTCTGGTTTTCCGCTACTTCCCTTAGCCATATCAGCTACGATTAGAGCTTCATTACCAAAGAAAATCTCACGTGAGTTATAATCTAATTTCATTTTTTATTTTCCTTTTTATGTTTTTATGCAGTGCGTTGCCAATGATATAC,P008LFEAUP20_S9_L001_R_001,urn:local:.:2r39k-ezqpwlx
445	M00212:125:000000000-JJPTF:1:1103:12459:24175 1:N:0:AGGCAGAA+AGAGTAGA (reversed): --AATGA-CCTTATATG-TGGTCG-ATGT---------A	0	0	0	M00212:125:000000000-JJPTF:1:1103:16167:4033 1:N:0:AGGCAGAA+GTAAGGAG: AGAATGACCTTA-TATGTGGTAGATGTA	0	0	1											M00212:125:000000000-JJPTF:1:1102:20835:2578 2:N:0:AGGCAGAA+AGAATAGA,Mon Jun 27 16:18:52 EDT 2022,,,,GTCTTAGTTTTATACTAATTGAAAGCCGTTGTTTAACTTACTTACTGAAATTGTAGAATTTGCTGACAGGTTGTGCTGATTAGTTTATGCCAATTCACAGCACGTAAAACTAAATGAGCGGAGTAATTACACTAAATTAGAGCTTACGACAAATAACAAATTAACTTTCAAGCAAGAATCTCTAGTAATTACTT,P008LFEAUP10_S3_L001_R_001,urn:local:.:20vaq-ezqp650	M00212:125:000000000-JJPTF:1:1102:21623:2781 2:N:0:AGGCAGAA+GTAAGGAG,Mon Jun 27 16:24:35 EDT 2022,,,,GTATATCATTGGCAACGCACTGCATAAAAACATAAAAAGGAAAATAAAAAATGAAATTAGATTATAACTCACGTGAGATTTTCTTTGGTAATGAAGCTCTAATCGTAGCTGATATGGCTAAGGGAAGTAGCGGAAAACCAGAGTTCACCAACCACAAAATCGTAACTGGTTTAGTATCAGTTGG,P008LFEAUP20_S9_L001_R_001,urn:local:.:2r39l-ezqpwlx
446	M00212:125:000000000-JJPTF:1:2107:2382:17055 2:N:0:AGGCAGAA+AGAGTAGA (reversed): AGAATGA-CCTTATATG-TGGTCG-ATGT---------A	0	0	0	M00212:125:000000000-JJPTF:1:1103:16167:4033 2:N:0:AGGCAGAA+GTAAGGAG (reversed): AGAATGACCTTA-TATGTGGTAGATGTA	0	0	1											M00212:125:000000000-JJPTF:1:1102:16338:2579 1:N:0:AGGCAGAA+AGAGTAGA,Mon Jun 27 16:18:52 EDT 2022,,,,GTGTAGGTTCGGTTACCAACTTTAAAGAGTGGTATTATCGCCATGACTATCTAGCTATTATGCTAAGTGTATTTACATCTATCTTATTGGTAGTAGCTGGAGTATTAAACGTTTTGAATTGAAACAATAGGTGTGCTGATTGACGGTGCTTAAATGTCATAGAGTTGACAGCCAAGCATAGGGTGCAAGGTGACGGGAATGCCTTAGTTAAATGAGTGTCGCCAACTAACAGCCCTTTTATTTATAGGATA,P008LFEAUP10_S3_L001_R_001,urn:local:.:20var-e…	M00212:125:000000000-JJPTF:1:1102:13671:2787 1:N:0:AGGCAGAA+GTAAGGAG,Mon Jun 27 16:24:35 EDT 2022,,,,TACTGTTACTGAACCAATTACTGCTGAACCGATATTTTCCCATGTTCCGGTAGAATATCCTGATGATAAATTTGAGTTATTTGAGACTACCGAGCCAACTGGGTGAGCTTGAGCATAGTCAATGCCTATAACCGCAGGCTTGAGTGAGCCAGTAGCAC,P008LFEAUP20_S9_L001_R_001,urn:local:.:2r39m-ezqpwlx
447	M00212:125:000000000-JJPTF:1:2103:18336:12141 1:N:0:AGGCAGAA+AGAGTAGA: --------CCTTATATG-TGGTCG-ATGT---------A	0	0	0	M00212:125:000000000-JJPTF:1:1112:23112:23333 1:N:0:AGGCAGAA+GTAAGGAG (reversed): AGAATGACCTTA-TATGTGGTAGATGTA	0	0	1											M00212:125:000000000-JJPTF:1:1102:16338:2579 2:N:0:AGGCAGAA+AGAGTAGA,Mon Jun 27 16:18:52 EDT 2022,,,,CCAATTTGGCTATATCCTATAAATAAAAGGGCTGTTAGTTGGCGACACTCATTTAACTAAGGCATTCCCGTCACCTTGCACCCTATGCTTGGCTGTCAACTCTATGACATTTAAGCACCGTCAATCAGCACACCTATTGTTTCAATTCAAAACGTTTAATACTCCAGCTACTACCAATAAGATAGATGTAAATACACTTAGCATAATAGCTAGATAGTCATGGCGATAATACCACTCTTTAAAGTTGGTAA,P008LFEAUP10_S3_L001_R_001,urn:local:.:20vas-e…	M00212:125:000000000-JJPTF:1:1102:13671:2787 2:N:0:AGGCAGAA+GTAAGGAG,Mon Jun 27 16:24:35 EDT 2022,,,,GTGCTACTGGCTCACTCAAGCCTGCGGTTATAGGCATTGACTATGCTCAAGCTCACCCAGTTGGCTCGGTAGTCTCAAATAACTCAAATTTATCATCAGGATATTCTACCGGAACATGGGAAAATATCGGTTCAGCAGTAATTGGTTCAGTAACAGTA,P008LFEAUP20_S9_L001_R_001,urn:local:.:2r39n-ezqpwlx
448	M00212:125:000000000-JJPTF:1:1103:23401:16506 1:N:0:AGGCAGAA+AGAGTAGA: AGAATGA-CCTTATATG-TAGTCG-ATGT---------A	0	0	0	M00212:125:000000000-JJPTF:1:2104:18184:8466 2:N:0:AGGCAGAA+GTAAGGAG: AGAATGACTTTA-TATGTGGTCGATGTA	0	1	0											M00212:125:000000000-JJPTF:1:1102:10083:2582 1:N:0:AGGCAGAA+AGAGTAGA,Mon Jun 27 16:18:52 EDT 2022,,,,GTCTATATCGTAACGTTCTCCGCTGATAGTTATGAAGATGTTACCGCAGGAGTTTCAGTAACTGACCATTCATAAGACTACAAG,P008LFEAUP10_S3_L001_R_001,urn:local:.:20vat-ezqp650	M00212:125:000000000-JJPTF:1:1102:17494:2792 1:N:0:AGGCAGAA+GTAAGGAG,Mon Jun 27 16:24:35 EDT 2022,,,,CGATTATATGGGATACGGTCAATAAAGACTTCCCTCAGCCAAAACAAGAACCAGGCTCAGTCGCTACTCCTTGGATGCCTTCAGCTGGCGAAGTAACGGTTGCAGACTATCCGAAGTATGTAGGTTTTAGTAATATCATTAAACCTAATAAGAAAAGTTCTGATTACAAATGGTTACCAATGGGGTTAGTATCAATTGATAGTGCTACTGGCTCACTCAAGCCTGCGGTTATAGGCATTGACTATGCTCAA,P008LFEAUP20_S9_L001_R_001,urn:local:.:2r39o-e…
449	M00212:125:000000000-JJPTF:1:1110:22659:8647 1:N:0:AGGCAGAA+AGAGTAGA (reversed): AGAATGA-CCTTATATG-TGGTCG-ATGT---------A	0	0	0	M00212:125:000000000-JJPTF:1:2101:21113:15579 2:N:0:AGGCAGAA+GTAAGGAG (reversed): AGAATGACCTTA-TATGTGGTAGATGTA	0	0	1											M00212:125:000000000-JJPTF:1:1102:10083:2582 2:N:0:AGGCAGAA+AGAGTAGA,Mon Jun 27 16:18:52 EDT 2022,,,,CTTGTAGTCTTATGAATGGTCAGTTACTGAAACTCCTGCGGTAACATCTTCATAACTATCAGCGGAGAACGTTACGATATAGAC,P008LFEAUP10_S3_L001_R_001,urn:local:.:20vau-ezqp650	M00212:125:000000000-JJPTF:1:1102:17494:2792 2:N:0:AGGCAGAA+GTAAGGAG,Mon Jun 27 16:24:35 EDT 2022,,,,ACCAATTACTGCTGAACCGATATTTTCCCATGTTCCGGTAGAATATCCTGATGATAAATTTGAGTTATTTGAGACTACCGAGCCAACTGGGTGAGCTTGAGCATAGTCAATGCCTATAACCGCAGGCTTGAGTGAGCCAGTAGCACTATCAATTGATACTAACCCCATTGGTAACCATTTGTAATCAGAACTTTTCTTATTAGGTTTAATGATATTACTAAAACCTACATACTTCGGATAGTCTGCAACCG,P008LFEAUP20_S9_L001_R_001,urn:local:.:2r39p-e…
450	M00212:125:000000000-JJPTF:1:1103:18692:10818 2:N:0:AGGCAGAA+AGAGTAGA (reversed): AGAATGA-CCTTATATG-TGGTCG-ATGT---------A	0	0	0	M00212:125:000000000-JJPTF:1:1108:24726:13955 1:N:0:AGGCAGAA+GTAAGGAG: AGAATGACCTTA-TATGTGGTAGATGT-	0	0	1											M00212:125:000000000-JJPTF:1:1102:14879:2584 1:N:0:AGGCAGAA+AGAGTAGA,Mon Jun 27 16:18:52 EDT 2022,,,,GAAAATAAACTTATCCATAACCAAAAAGTCATGCAGTGGGCTTTAAATAATACTGCTGTTAAAATCGGACAAAGCGGGGATTATATGTATACCAAAAAACTTGAAAAAGATAAAATTGACCCTACTGTTGCTTTGACAATGGCTTTAGAA,P008LFEAUP10_S3_L001_R_001,urn:local:.:20vav-ezqp650	M00212:125:000000000-JJPTF:1:1102:11818:2794 1:N:0:AGGCAGAA+GTAAGGAG,Mon Jun 27 16:24:35 EDT 2022,,,,GTCATGAGCCGATGAAGTTTCTGCTTTACGGTTGATTGTCGCCTTTCCTGCAAAGATACTTGAATTAAAGAAATAACCATAACTCATTAAATTATTTTTACGAGGG,P008LFEAUP20_S9_L001_R_001,urn:local:.:2r39q-ezqpwlx
451	M00212:125:000000000-JJPTF:1:2109:21760:3965 2:N:0:AGGCAGAA+AGAGTAGA (reversed): AGAATGA-CCTTATATG-TGGTAG-ATGT---------A	0	0	1	M00212:125:000000000-JJPTF:1:2112:23441:4671 1:N:0:AGGCAGAA+GTAAGGAG (reversed): AGAATGACCTTA-TATGTGGTAGATGTA	0	0	1											M00212:125:000000000-JJPTF:1:1102:14879:2584 2:N:0:AGGCAGAA+AGAGTAGA,Mon Jun 27 16:18:52 EDT 2022,,,,TTCTAAAGCCATTGTCAAAGCAACAGTAGGGTCAATTTTATCTTTTTCAAGTTTTTTGGTATACATATAATCCCCGCTTTGTCCGATTTTAACAGCAGTATTATTTAAAGCCCACTGCATGACTTTTTGGTTATGGATAAGTTTATTTTC,P008LFEAUP10_S3_L001_R_001,urn:local:.:20vaw-ezqp650	M00212:125:000000000-JJPTF:1:1102:11818:2794 2:N:0:AGGCAGAA+GTAAGGAG,Mon Jun 27 16:24:35 EDT 2022,,,,CCCTCGTAAAAATAATTTAATGAGTTATGGTTATTTCTTTAATTCAAGTATCTTTGCAGGAAAGGCGACAATCAACCGTAAAGCAGAAACTTCATCGGCTCATGAC,P008LFEAUP20_S9_L001_R_001,urn:local:.:2r39r-ezqpwlx
452	M00212:125:000000000-JJPTF:1:1106:27449:18139 2:N:0:AGGCAGAA+AGAGTAGA (reversed): AGAATGA-CCTTATATG-TGGTCG-ATGT---------A	0	0	0	M00212:125:000000000-JJPTF:1:1112:12295:2154 2:N:0:AGGCAGAA+GTAAGGAG: AGAATGACCTTA-TATGTGGTAGATGTA	0	0	1											M00212:125:000000000-JJPTF:1:1102:12998:2587 1:N:0:AGGCAGAA+AGAGTAGA,Mon Jun 27 16:18:52 EDT 2022,,,,GTTCTAGCTGGTGCAATTACACTTGTAGCTCCTGTTATTCCTAATGTAACTACTGCTACAAAGGGTAATAATGACGGAACAATCGTAGTGCCTGACACTTTGAAAGATTCTAAGGGTGGAACTATAAAAGTAACATCAGTGATTAAGGACGCACATGGAAAAGTAGCAACAAATGGACACCTTGCGCCCGGTGTCTATATCGTAACGTTCTCCGCTGATAGTTATGAAGATG,P008LFEAUP10_S3_L001_R_001,urn:local:.:20vax-ezqp650	M00212:125:000000000-JJPTF:1:1102:15891:2800 1:N:0:AGGCAGAA+GTAAGGAG,Mon Jun 27 16:24:35 EDT 2022,,,,AGATCAAAACAGACACTCCTTCTGCACCAGCTCCAGCCCCTAAAAGTTGGACGGACAGTTTGGGTGATCGTTGGGTGGAGGAAGAAGGAACGTTCACAACAAATCAGGCGATAAAC,P008LFEAUP20_S9_L001_R_001,urn:local:.:2r39s-ezqpwlx
453	M00212:125:000000000-JJPTF:1:2110:15908:24240 1:N:0:AGGCAGAA+AGAGTAGA (reversed): AGAATGA-CCTTATATG-TGGTCG-ATGT---------A	0	0	0	M00212:125:000000000-JJPTF:1:2112:15239:15869 1:N:0:AGGCAGAA+GTAAGGAG: AGAATGACCTTA-TATGTGGTAGATGTA	0	0	1											M00212:125:000000000-JJPTF:1:1102:12998:2587 2:N:0:AGGCAGAA+AGAGTAGA,Mon Jun 27 16:18:52 EDT 2022,,,,CATCTTCATAACTATCAGCGGAGAACGTTACGATATAGACACCGGGCGCAAGGTGTCCATTTGTTGCTACTTTTCCATGTGCGTCCTTAATCACTGATGTTACTTTTATAGTTCCACCCTTAGAATCTTTCAAAGTGTCAGGCACTACGATTGTTCCGTCATTATTACCCTTTGTAGCAGTAGTTACATTAGGAATAACAGGAGCTACAAGTGTAATTGCACCAGCTAGAAC,P008LFEAUP10_S3_L001_R_001,urn:local:.:20vay-ezqp650	M00212:125:000000000-JJPTF:1:1102:15891:2800 2:N:0:AGGCAGAA+GTAAGGAG,Mon Jun 27 16:24:35 EDT 2022,,,,GTTTATCGCCTGATTTGTTGTGAACGTTCCTTCTTCCTCCACCCAACGATCACCCAAACTGTCCGTCCAACTTTTAGGGGCTGGAGCCGGTGCAGAAGGAGTGTCTGTTTTGATCT,P008LFEAUP20_S9_L001_R_001,urn:local:.:2r39t-ezqpwlx
454	M00212:125:000000000-JJPTF:1:1106:18137:5472 2:N:0:AGGCAGAA+AGAGTAGA (reversed): --AATGA-CCTTATATG-TGGTCG-ATGT---------A	0	0	0	M00212:125:000000000-JJPTF:1:2108:20733:22272 2:N:0:AGGCAGAA+GTAAGGAG: AGAATGACTTTA-TATGTGGTCGATGTA	0	1	0											M00212:125:000000000-JJPTF:1:1102:17306:2591 1:N:0:AGGCAGAA+AGAGTAGA,Mon Jun 27 16:18:52 EDT 2022,,,,CTTTTAGCTTGTCTTGTTTTTCAATTGCTACCTGCTTATTATCTTGCTCTCTTAGCAGTTCAATTATAGGTCTACCAATATCGAACCACTTGACGACTGTATTAGCTTTAAGTCCGAAATACTTAGCACATTGAGCCTTACAACTAAAGTGTAGTTCTTCTTCTGTAATAGGG,P008LFEAUP10_S3_L001_R_001,urn:local:.:20vaz-ezqp650	M00212:125:000000000-JJPTF:1:1102:10975:2802 1:N:0:AGGCAGAA+GTAAGGAG,Mon Jun 27 16:24:35 EDT 2022,,,,CTAAGTGACAAATATACCGTCTTGTCTTCTATCGTGTCCTTAACGCCTAAAATAACTTCATTTAAAGGCATTGTAAGTAAATTGTTGTACCAATCTATATAAGAATCAAATTCGTTCATAGTCCGTTAC,P008LFEAUP20_S9_L001_R_001,urn:local:.:2r39u-ezqpwlx
455	M00212:125:000000000-JJPTF:1:2112:21078:3512 2:N:0:AGGCAGAA+AGAGTAGA (reversed): AGAATGA-CCTTATATG-TGGTAG-ATGT---------A	0	0	1	M00212:125:000000000-JJPTF:1:2112:23441:4671 2:N:0:AGGCAGAA+GTAAGGAG: AGAATGACCTTA-TATGTGGTAGATGTA	0	0	1											M00212:125:000000000-JJPTF:1:1102:17306:2591 2:N:0:AGGCAGAA+AGAGTAGA,Mon Jun 27 16:18:52 EDT 2022,,,,CCCTATTACAGAAGAAGAACTACACTTTAGTTGTAAGGCTCAATGTGCTAAGTATTTCGGACTTAAAGCTAATACAGTCGTCAAGTGGTTCGATATTGGTAGACCTATAATTGAACTGCTAAGAGAGCAAGATAATAAGCAGGTAGCAATTGAAAAACAAGACAAGCTAAAAG,P008LFEAUP10_S3_L001_R_001,urn:local:.:20vb0-ezqp650	M00212:125:000000000-JJPTF:1:1102:10975:2802 2:N:0:AGGCAGAA+GTAAGGAG,Mon Jun 27 16:24:35 EDT 2022,,,,GTAACGGACTATGAACGAATTTGATTCTTATATAGATTGGTACAACAATTTACTTACAATGCCTTTAAATGAAGTTATTTTAGGCGTTAAGGACACGATAGAAGACAAGACGGTATATTTGTCACTTAG,P008LFEAUP20_S9_L001_R_001,urn:local:.:2r39v-ezqpwlx
456	M00212:125:000000000-JJPTF:1:2106:19921:12982 2:N:0:AGGCAGAA+AGAGTAGA: AGAATGA-CTTTATATG-TGGTCG-ATGT---------A	0	1	0	M00212:125:000000000-JJPTF:1:2110:14264:2630 1:N:0:AGGCAGAA+GTAAGGAG: AGAATGACCTTA-TATGTGGTAGATGTA	0	0	1											M00212:125:000000000-JJPTF:1:1102:20269:2593 1:N:0:AGGCAGAA+AGAGTAGA,Mon Jun 27 16:18:52 EDT 2022,,,,GGACTAGTTAAAGCAATTGCACGTCATGGTTTAGGGCTATACATCTACTCCAATGAAGATTTACCTGACTTGACAGAAGAACAAAAAGAACTTGAAGCTGAAAAGCAACGACTTAGAGA,P008LFEAUP10_S3_L001_R_001,urn:local:.:20vb1-ezqp650	M00212:125:000000000-JJPTF:1:1102:21188:2802 1:N:0:AGGCAGAA+GTAAGGAG,Mon Jun 27 16:24:35 EDT 2022,,,,TCAATAACTTGTCTGTAAAGCTCTCCATTTGCTCTGTAAAGTCATCAGGAATATATCCAGCGACAAAAGAATTTTGTAGGTCTGCAAAGTCTTTCAAATCTGTAATAAAGTCTGAACCAGTAAGTTCTAAGTATCTAATTGCATGTTTTAAAATCATTTACAGTCCTTTCAGCTCATTAAATTTCTTTCTGCCACC,P008LFEAUP20_S9_L001_R_001,urn:local:.:2r39w-ezqpwlx
457	M00212:125:000000000-JJPTF:1:2103:2435:11065 1:N:0:AGGCAGAA+AGAGTAGA (reversed): AGAATGA-CCTTATATG-TGGTCG-ATGT---------A	0	0	0	M00212:125:000000000-JJPTF:1:2109:20297:13251 2:N:0:AGGCAGAA+GTAAGGAG: AGAATGACCTTA-TATGTGGTAGATG--	0	0	1											M00212:125:000000000-JJPTF:1:1102:20269:2593 2:N:0:AGGCAGAA+AGAGTAGA,Mon Jun 27 16:18:52 EDT 2022,,,,TCTCTAAGTCGTTGCTTTTCAGCTTCAAGTTCTTTTTGTTCTTCTGTCAAGTCAGGTAAATCTTCATTGGAGTAGATGTATAGCCCTAAACCATGACGTGCAATTGCTTTAACTAGTCC,P008LFEAUP10_S3_L001_R_001,urn:local:.:20vb2-ezqp650	M00212:125:000000000-JJPTF:1:1102:21188:2802 2:N:0:AGGCAGAA+GTAAGGAG,Mon Jun 27 16:24:35 EDT 2022,,,,GGTGGCAGAAAGAAATTTAATGAGCTGAAAGGACTGTAAATGATTTTAAAACATGCAATTAGATACTTAGAACTTACTGGTTCAGACTTTATTACAGATTTGAAAGACTTTGCAGACCTACAAAATTCTTTTGTCGCTGGATATATTCCTGATGACTTTACAGAGCAAATGGAGAGCTTTACAGACAAGTTATTGA,P008LFEAUP20_S9_L001_R_001,urn:local:.:2r39x-ezqpwlx
458	M00212:125:000000000-JJPTF:1:1109:27923:9980 2:N:0:AGGCAGAA+AGAGTAGA (reversed): AGAATGA-CCTTATATG-TGGTCG-ATGT---------A	0	0	0	M00212:125:000000000-JJPTF:1:1104:15724:14295 1:N:0:AGGCAGAA+GTAAGGAG: AGAATGACCTTA-TATGTGGTAGATGTA	0	0	1											M00212:125:000000000-JJPTF:1:1102:11707:2593 1:N:0:AGGCAGAA+AGAGTAGA,Mon Jun 27 16:18:52 EDT 2022,,,,GAATAGATGAAAAGTATAACTATATTACAGATTATTTTTGATGTTATTCTAATTGCTTTATTTGGATATTCAGGATTTACTGGAGAAGTCATTGATTTATTTGTTGCTTTATTATGGTGTATTTGC,P008LFEAUP10_S3_L001_R_001,urn:local:.:20vb3-ezqp650	M00212:125:000000000-JJPTF:1:1102:13208:2802 1:N:0:AGGCAGAA+GTAAGGAG,Mon Jun 27 16:24:35 EDT 2022,,,,GTAAAAGCTAAAAGCGACTTCTCAGACTTCCGTTCTAGCTTTGAGTTCGATACTGACGGTAAAGGGCTTAAAGAACTTGTCGAATTGTGGCAGAAAGAAATTTAATGAGCTGAAAGGACTGTAAATGATTTTAAAACATGCAATTAGATACTTAGAACTTACTGGTTCAGAC,P008LFEAUP20_S9_L001_R_001,urn:local:.:2r39y-ezqpwlx
459	M00212:125:000000000-JJPTF:1:1103:9068:11931 1:N:0:AGGCAGAA+AGAGTAGA: AGAATGA-CCTTATATG-TGGTCG-ATGT---------A	0	0	0	M00212:125:000000000-JJPTF:1:2107:12399:3110 1:N:0:AGGCAGAA+GTAAGGAG (reversed): AGAATGACCTTA-TATGTGGTAGATGTA	0	0	1											M00212:125:000000000-JJPTF:1:1102:11707:2593 2:N:0:AGGCAGAA+AGAGTAGA,Mon Jun 27 16:18:52 EDT 2022,,,,GCAAATACACCATAATAAAGCAACAAATAAATCAATGACTTCTCCAGTAAATCCTGAATATCCAAATAAAGCAATTAGAATAACATCAAAAATAATCTGTAATATAGTTATACTTTTCATCTATTC,P008LFEAUP10_S3_L001_R_001,urn:local:.:20vb4-ezqp650	M00212:125:000000000-JJPTF:1:1102:13208:2802 2:N:0:AGGCAGAA+GTAAGGAG,Mon Jun 27 16:24:35 EDT 2022,,,,GTCTGAACCAGTAAGTTCTAAGTATCTAATTGCATGTTTTAAAATCATTTACAGTCCTTTCAGCTCATTAAATTTCTTTCTGCCACAATTCGACAAGTTCTTTAAGCCCTTTACCGTCAGTATCGAACTCAAAGCTAGAACGGAAGTCTGAGAAGTCGCTTTTAGCTTTTAC,P008LFEAUP20_S9_L001_R_001,urn:local:.:2r39z-ezqpwlx
460	M00212:125:000000000-JJPTF:1:1105:9238:23062 2:N:0:AGGCAGAA+AGAGTAGA (reversed): AGAATGA-CCTTATATG-TGGTCG-ATGT---------A	0	0	0	M00212:125:000000000-JJPTF:1:2107:12399:3110 2:N:0:AGGCAGAA+GTAAGGAG: AGAATGACCTTA-TATGTGGTAGATGTA	0	0	1											M00212:125:000000000-JJPTF:1:1102:18972:2596 1:N:0:AGGCAGAA+AGAGTAGA,Mon Jun 27 16:18:52 EDT 2022,,,,CAACAAGACGGTGCAATATCTCAATTCTCTGCTATATGGGATAACCTAAAAAGTGCGTTCGGTTCGGTAATTGGAATTATTGGTAACCTTATAAAATCTTTTGCTGGAGTTGATGAATCTACTTCAAAAAATTCGACTTCTGTTGAAAATGTAGCAAACACAATATCTTCACTTGCTAATAAGTTCGCTGATATCACGAAAAAAATTGCTGACTTCATTGGTAAAATTAGTAAAAGCAAGGAAGCAATGGA,P008LFEAUP10_S3_L001_R_001,urn:local:.:20vb5-e…	M00212:125:000000000-JJPTF:1:1102:16561:2803 1:N:0:AGGCAGAA+GTAAGGAG,Mon Jun 27 16:24:35 EDT 2022,,,,ATTATACGAGGTCGGTCAATTTGTATCAATTGGTGGTTATCCGTATGGCGGTAGAAAATTTAGATTATTAGAGCTTTCAATTACTGATAACCCAGTTTTAGATAAAGCGAAGATAATTTCAAGAAAGGTTAAAAATGACAATTAAAAACTTTACATTCTTTAGTCCAAATGGTACAGAGT,P008LFEAUP20_S9_L001_R_001,urn:local:.:2r3a0-ezqpwlx
461	M00212:125:000000000-JJPTF:1:1104:19131:13494 2:N:0:AGGCAGAA+AGAGTAGA (reversed): AGAATGA-CCTTATATG-TGATCG-ATGT---------A	0	0	0	M00212:125:000000000-JJPTF:1:1114:5669:7109 2:N:0:AGGCAGAA+GTAAGGAG (reversed): AGAATGACCTTA-TATGTGGTAGATGTA	0	0	1											M00212:125:000000000-JJPTF:1:1102:18972:2596 2:N:0:AGGCAGAA+AGAGTAGA,Mon Jun 27 16:18:52 EDT 2022,,,,CCATTATAGCATTGAAAGCTCCTTGTATAATTGTACCAGCTTCAACAATCTTATTGTATGTCTCATAAGCCTTAATGATTCCGTTGATAACTTTCATAGCAACGAAAGCACCAGCTAAAGCAACTAAAGCTACTTTTATAGCATCCATTGCTTCCTTGCTTTTACTAATTTTACCAATGAAGTCAGCAATTTTTTTCGTGATATCAGCGAACTTATTAGCAAGTGAAGATATTGTGTTTGCTACATTTTCA,P008LFEAUP10_S3_L001_R_001,urn:local:.:20vb6-e…	M00212:125:000000000-JJPTF:1:1102:16561:2803 2:N:0:AGGCAGAA+GTAAGGAG,Mon Jun 27 16:24:35 EDT 2022,,,,ACTCTGTACCATTTGGACTAAAGAATGTAAAGTTTTTAATTGTCATTTTTAACCTTTCTTGAAATTATCTTCGCTTTATCTAAAACTGGGTTATCAGTAATTGAAAGCTCTAATAATCTAAATTTTCTACCGCCATACGGATAACCACCAATTGATACAAATTGACCGACCTCGTATAAT,P008LFEAUP20_S9_L001_R_001,urn:local:.:2r3a1-ezqpwly
462	M00212:125:000000000-JJPTF:1:1105:23770:7938 1:N:0:AGGCAGAA+AGAGTAGA (reversed): AGAATGA-CCTTATATG-TGGTCG-ATGT---------A	0	0	0	M00212:125:000000000-JJPTF:1:1111:20950:13256 1:N:0:AGGCAGAA+GTAAGGAG: AGAATGACTTTA-TATGTGGTCGATGTA	0	1	0											M00212:125:000000000-JJPTF:1:1102:12254:2600 1:N:0:AGGCAGAA+AGAGTAGA,Mon Jun 27 16:18:52 EDT 2022,,,,GTACTCTGTAAGCTCATTCTCGTTACTTAACTTAGCCAGTTCTTTGGCATAGTCTAGAGCCTTGTTATGGTCTTTGTCGTAGCTCTCGCCCTCTTTCTTGCC,P008LFEAUP10_S3_L001_R_001,urn:local:.:20vb7-ezqp651	M00212:125:000000000-JJPTF:1:1102:15850:2805 1:N:0:AGGCAGAA+GTAAGGAG,Mon Jun 27 16:24:35 EDT 2022,,,,ATATGGTTTATACTTGGCTCTTTTTCAAGATAACATTGTAAAAGCTAAAAGCGACTTCTCAGACTTCCGTTCTAGCTTTGAGTTCGATACTGACGGTAAAGGGCTTAAAGAACTTGTCGAATTGTGGCAGAAAGAAATTTAATGAGCTGAAAGGACTGTAAATGATTTTAAAAC,P008LFEAUP20_S9_L001_R_001,urn:local:.:2r3a2-ezqpwly
463	M00212:125:000000000-JJPTF:1:1105:21633:13186 1:N:0:AGGCAGAA+AGAGTAGA (reversed): AGAATGA-CCTTATATG-TGGTCG-ATGT---------A	0	0	0	M00212:125:000000000-JJPTF:1:2104:2644:17067 1:N:0:AGGCAGAA+GTAAGGAG: AGAATGACCTTA-TATGTGGTAGATGTA	0	0	1											M00212:125:000000000-JJPTF:1:1102:12254:2600 2:N:0:AGGCAGAA+AGAGTAGA,Mon Jun 27 16:18:52 EDT 2022,,,,GGCAAGAAAGAGGGCGAGAGCTACGACAAAGACCATAACAAGGCTCTAGACTATGCCAAAGAACTGGCTAAGTTAAGTAACGAGAATGAGCTTACAGAGTAC,P008LFEAUP10_S3_L001_R_001,urn:local:.:20vb8-ezqp651	M00212:125:000000000-JJPTF:1:1102:15850:2805 2:N:0:AGGCAGAA+GTAAGGAG,Mon Jun 27 16:24:35 EDT 2022,,,,GTTTTAAAATCATTTACAGTCCTTTCAGCTCATTAAATTTCTTTCTGCCACAATTCGACAAGATCTTTAAGCCCTTTACCGTCAGTATCGAACTCAAAGCTAGAACGGAAGTCTGAGAAGTCGCTTTTAGCTTTTACAATGTTATCTTGAAAAAGAGCCAAGTATAAACCATAT,P008LFEAUP20_S9_L001_R_001,urn:local:.:2r3a3-ezqpwly
464	M00212:125:000000000-JJPTF:1:1108:17266:12971 1:N:0:AGGCAGAA+AGAGTAGA (reversed): AGAATGA-CCTTATATG-TGGTCG-ATGT---------A	0	0	0	M00212:125:000000000-JJPTF:1:2102:27504:7813 1:N:0:AGGCAGAA+GTAAGGAG: AGAATGACTTTA-TATGTGGTCGATGTA	0	1	0											M00212:125:000000000-JJPTF:1:1102:19990:2601 1:N:0:AGGCAGAA+AGAGTAGA,Mon Jun 27 16:18:52 EDT 2022,,,,CTCCTGTCTTGCTTGCCATATAATTCGCAGCTATTTCTGGACTTACGCTAGACCAATCCGCCCCAACATTGCCATTAATTGCTTCGTTTGGTACAGCTCCCTCATTTTCATCTTTTCCACTAACTTCTTGCGTCCTTTCGGTGTCAAGTTGTTCAGTTGCCTTATCATGTTCTCTTGCGATTCTGTCAGCTTCGGCTCGTTTTTCAGCTTCAACTCTTCGTTTATTTTCTTCACTAATTCGTTGTTCTTCA,P008LFEAUP10_S3_L001_R_001,urn:local:.:20vb9-e…	M00212:125:000000000-JJPTF:1:1102:15657:2810 1:N:0:AGGCAGAA+GTAAGGAG,Mon Jun 27 16:24:35 EDT 2022,,,,GGAGAAATAATTGACTAACATATTTAATAAAGTACAGACAGCCAAGCATTTAAAAGAGCGAGAAGACTTAATAAATTTAAAAGATGACTGGCTTATTGATACTTTAATGCCAAGTTCACAAGCTGGAATACTTGTAGCACCGTTTAAGTCGTTTAAAAGC,P008LFEAUP20_S9_L001_R_001,urn:local:.:2r3a4-ezqpwly
465	M00212:125:000000000-JJPTF:1:1108:26021:18896 1:N:0:AGGCAGAA+AGAGTAGA (reversed): AGAATGA-CCTTATATG-TGGTAG-ATGT---------A	0	0	1	M00212:125:000000000-JJPTF:1:2104:2644:17067 2:N:0:AGGCAGAA+GTAAGGAG (reversed): AGAATGACCTTA-TATGTGGTAGATGTA	0	0	1											M00212:125:000000000-JJPTF:1:1102:19990:2601 2:N:0:AGGCAGAA+AGAGTAGA,Mon Jun 27 16:18:52 EDT 2022,,,,CACCTGAAGAACAACGAATTAGCGAAGAAAACAAACGAAGAGTTGAAGCTGAAAAACGAGCCGAAGCTGACAGAATCGCAAGAGAAAATGATAAGGCAACTGAACAACTTGACACCGAAAGGACGCAAGAAGTTAGTGGAAAAGATGAAAATGAGGGAGCTGTACCAAACGAAGCAATTAATGGCAATGTTGGGGCGGATTGGTCTAGCGCAAGACCAGAAATAGCGGCGAAGTATATGGCAAGCAAGACA,P008LFEAUP10_S3_L001_R_001,urn:local:.:20vba-e…	M00212:125:000000000-JJPTF:1:1102:15657:2810 2:N:0:AGGCAGAA+GTAAGGAG,Mon Jun 27 16:24:35 EDT 2022,,,,GCTTTTAAACGACTTAAACGGTGCTACAAGTATTCCAGCTTGTGAACTTGGCATTAAAGTATCAATAAGCCAGTCATCTTTTAAATTTATTAAGTCTTCTCGCTCTTTTAAATGCTTGGCTGTCTGTACTTTATTAAATATGTTAGTCAATTATTTCTCC,P008LFEAUP20_S9_L001_R_001,urn:local:.:2r3a5-ezqpwly
466	M00212:125:000000000-JJPTF:1:1109:15511:7587 1:N:0:AGGCAGAA+AGAGTAGA: AGAATGA-CCTTATATG-TGGTCG-ATGT---------A	0	0	0	M00212:125:000000000-JJPTF:1:2111:12137:3461 1:N:0:AGGCAGAA+GTAAGGAG (reversed): AGAATGACTTTA-TATGTGGTCGATGTA	0	1	0											M00212:125:000000000-JJPTF:1:1102:16840:2604 1:N:0:AGGCAGAA+AGAGTAGA,Mon Jun 27 16:18:52 EDT 2022,,,,GTATGGCCGTTGGTATACGTCCAGGAATCTGCAGTCTGGCAGGTGGCATCTTGCGCTCCTTACTGCGGAGCCTGGGTCGCTAAAAATTCAAGAAGGAATTGGAACTCTTGGACTTTACCAAAAAGGCCGGTGAACCCAGGGGCATCGGGTATTTTAACCGGATGGCAGTTTACTGGGGGGGAAATGGATCTGCCTCTTTTCAACACCTCCGAGCCCAGGGGACAGGAAAAAACTCGGTTGGCCGCCTCTG,P008LFEAUP10_S3_L001_R_001,urn:local:.:20vbb-ez…	M00212:125:000000000-JJPTF:1:1102:16643:2817 1:N:0:AGGCAGAA+GTAAGGAG,Mon Jun 27 16:24:35 EDT 2022,,,,GTAAAACTGTTTTTATTAAAGAAAAAGAGGAAACGGAAGACGATATGGTCTTCTTTTCTTCTAGTTCATTGATTAAGAAAAAGAAAGATACTGTAAAGGAAAATAAAACTTTAGAACTTTTGACTATTTTAGGCAATAATGAAATTGATATAACGCAGTTCATGGAAATGGAACTAGAACTTGTTTATAAAATAATCGAACTTATTGCAGAGAAAAAGAAAGAGGAAAAAGAAAAAGAG,P008LFEAUP20_S9_L001_R_001,urn:local:.:2r3a6-ezqpwly
467	M00212:125:000000000-JJPTF:1:1105:26000:22984 1:N:0:AGGCAGAA+AGAGTAGA (reversed): AGAATGA-CCTTATATG-TGGTCG-ATGT---------A	0	0	0	M00212:125:000000000-JJPTF:1:2111:12137:3461 2:N:0:AGGCAGAA+GTAAGGAG: AGAATGACTTTA-TATGTGGTCGATGTA	0	1	0											M00212:125:000000000-JJPTF:1:1102:16840:2604 2:N:0:AGGCAGAA+AGAGTAGA,Mon Jun 27 16:18:52 EDT 2022,,,,ATCCATATCCCCCCCAGTAAACTGCCATCCGGTTAAAGTACCGAATGCACCTGGGTTCACAGACATGTTTGGTAAGGTCCAAGAGTTCCAATTCATGCTGTAGTATTAGCCGCCCCAGGTCCCGAAGAAAGAGGGCCAAGTGCCACCCTGCCGGCCTGAGGATCCCGGACCGAAAACAAACGCCATAACCTGCCCCTTAACAACACCGACGCCGGCCACCGACCACCCTGCTGAAAACTTCCGCGGCCCC,P008LFEAUP10_S3_L001_R_001,urn:local:.:20vbc-ez…	M00212:125:000000000-JJPTF:1:1102:16643:2817 2:N:0:AGGCAGAA+GTAAGGAG,Mon Jun 27 16:24:35 EDT 2022,,,,CTCTTTTTCTTTTTCCTCTTTCTTTTTCTCTGCAATAAGTTCGATTATTTTATAAACAAGTTCTAGTTCCATTTCCATGAACTGCGTTATATCAATTTCATTATTGCCTAAAATAGTCAAAAGTTCTAAAGTTTTATTTTCCTTTACAGTATCTTTCTTTTTCTTAATCAATGAACTAGAAGAAAAGAAGACCATATCGTCTTCCGTTTCCTCTTTTTCTTTAATAAAAACAGTTTTAC,P008LFEAUP20_S9_L001_R_001,urn:local:.:2r3a7-ezqpwly
468	M00212:125:000000000-JJPTF:1:1108:14819:16625 1:N:0:AGGCAGAA+AGAGTAGA (reversed): AGAATGA-CCTTATATG-TGGTCG-ATGT---------A	0	0	0	M00212:125:000000000-JJPTF:1:2109:8930:3633 1:N:0:AGGCAGAA+GTAAGGAG (reversed): AGAATGACTTTA-TATGTGGTCGATGTA	0	1	0											M00212:125:000000000-JJPTF:1:1102:19510:2605 1:N:0:AGGCAGAA+AGAGTAGA,Mon Jun 27 16:18:52 EDT 2022,,,,GTGGTAGGCAGAGTCGCAATCTGGTACTGGTTCGATTCCAGTTGTCCTAGTTCTCCTTTATTTTATTATATGTTAGTACGTCATAGAAGTCGAAAGCATATAATAACAGGATATAGT,P008LFEAUP10_S3_L001_R_001,urn:local:.:20vbd-ezqp651	M00212:125:000000000-JJPTF:1:1102:18146:2818 1:N:0:AGGCAGAA+GTAAGGAG,Mon Jun 27 16:24:35 EDT 2022,,,,CAATAAGCTAATTGTGCTTACTGATACCATACTTTACAAACAGGACACACAATGCACTTAATTTCTGCCACTTCTAGTTAAATCGCGGTCAAGCGTGAAACAAAAGCCC,P008LFEAUP20_S9_L001_R_001,urn:local:.:2r3a8-ezqpwly
469	M00212:125:000000000-JJPTF:1:2114:11335:22972 1:N:0:AGGCAGAA+AGAGTAGA (reversed): AGAATGA-CCTTATATG-TGGTAG-ATGT---------A	0	0	1	M00212:125:000000000-JJPTF:1:2109:8930:3633 2:N:0:AGGCAGAA+GTAAGGAG: AGAATGACTTTA-TATGTGGTCGATGTA	0	1	0											M00212:125:000000000-JJPTF:1:1102:19510:2605 2:N:0:AGGCAGAA+AGAGTAGA,Mon Jun 27 16:18:52 EDT 2022,,,,ACTATATCCTGTTATTATATGCTTTCGACTTCTATGACGTACTAACATATAATAAAATAAAGGAGAACTAGGACAACTGGAATCGAACCAGTACCAGATTGCGACTCTGCCTACCAC,P008LFEAUP10_S3_L001_R_001,urn:local:.:20vbe-ezqp651	M00212:125:000000000-JJPTF:1:1102:18146:2818 2:N:0:AGGCAGAA+GTAAGGAG,Mon Jun 27 16:24:35 EDT 2022,,,,GGGCTTTTGCTCCACGCTTGACCGCGATTTAACTAGAAGTTGAAGAAATTAAGTGCAGTGTGTGTCCTGTTTGTAAAGTATGGTATCAGTAAGCACAATTAGCTTATTG,P008LFEAUP20_S9_L001_R_001,urn:local:.:2r3a9-ezqpwly
470	M00212:125:000000000-JJPTF:1:2114:13888:12600 2:N:0:AGGCAGAA+AGAGTAGA: AGAATGA-CCTTATATG-TGGTAG-ATG-----------	0	0	1	M00212:125:000000000-JJPTF:1:2102:27504:7813 2:N:0:AGGCAGAA+GTAAGGAG (reversed): AGAATGACTTTA-TATGTGGTCGATGTA	0	1	0											M00212:125:000000000-JJPTF:1:1102:14495:2606 1:N:0:AGGCAGAA+AGAGTAGA,Mon Jun 27 16:18:52 EDT 2022,,,,GAAATAGTTGAAAATTAAGTCTTCCATTTCTCCGATTCCGTTAAGCTCATATCTTACGTTTTTACCTAAACCAATCATAGAAAACTCATCTAGTCTTGACTGATTAATTCTCTGTTTAACTGCTGGTAAAACGATAGGCTTTATAACATTAGCTTCTGCACCGTTCTTCTTCTTAACAGTCGTTTCTACCTGTAATGTAACTTGTGAGAATATCAT,P008LFEAUP10_S3_L001_R_001,urn:local:.:20vbf-ezqp651	M00212:125:000000000-JJPTF:1:1102:18105:2821 1:N:0:AGGCAGAA+GTAAGGAG,Mon Jun 27 16:24:35 EDT 2022,,,,GATACAAATTGACCGACCTCGTATAATAGCGTAGTTTCAATTCTAAGCGAGTTTTCGCTATTATAATATACTTTACCAGATAAAAGTTCTAAGTGGTCTTTACGTAGCTCTCTGTAC,P008LFEAUP20_S9_L001_R_001,urn:local:.:2r3aa-ezqpwly
471	M00212:125:000000000-JJPTF:1:1112:7207:14800 1:N:0:AGGCAGAA+AGAGTAGA: AGAATGA-CTTTATATG-TGGTCG-ATGT---------A	0	1	0	M00212:125:000000000-JJPTF:1:1104:12690:10032 1:N:0:AGGCAGAA+GTAAGGAG (reversed): AGAATGACTTTA-TATGTGGTCGATGTA	0	1	0											M00212:125:000000000-JJPTF:1:1102:14495:2606 2:N:0:AGGCAGAA+AGAGTAGA,Mon Jun 27 16:18:52 EDT 2022,,,,ATGATATTCTCACAAGTTACATTACAGGTAGAAACGACTGTTAAGAAGAAGAACGGTGCAGAAGCTAATGTTATAAAGCCTATCGTTTTACCAGCAGTTAAACAGAGAATTAATCAGTCAAGACTAGATGAGTTTTCTATGATTGGTTTAGGTAAAAACGTAAGATATGAGCTTAACGGAATCGGAGAAATGGAAGACTTAATTTTCAACTATTTC,P008LFEAUP10_S3_L001_R_001,urn:local:.:20vbg-ezqp651	M00212:125:000000000-JJPTF:1:1102:18105:2821 2:N:0:AGGCAGAA+GTAAGGAG,Mon Jun 27 16:24:35 EDT 2022,,,,GTACAGAGAGCTACGTAAAGACCACTTAGAACTTTTATCTGGTAAAGTATATTATAATAGCGAAAACTCGCTTAGAATTGAAACTACGCTATTATACGAGGTCGGTCAATTTGTATC,P008LFEAUP20_S9_L001_R_001,urn:local:.:2r3ab-ezqpwly
472	M00212:125:000000000-JJPTF:1:1110:23770:4913 1:N:0:AGGCAGAA+AGAGTAGA (reversed): AGAATGA-CCTTATATG-TGGTCG-ATGT---------A	0	0	0	M00212:125:000000000-JJPTF:1:1104:12690:10032 2:N:0:AGGCAGAA+GTAAGGAG: AGAATGACTTTA-TATGTGGTCGATGTA	0	1	0											M00212:125:000000000-JJPTF:1:1102:10738:2607 1:N:0:AGGCAGAA+AGAGTAGA,Mon Jun 27 16:18:52 EDT 2022,,,,ACTTACGACCCCCTCTAAAATCATCTTGTTATTCTTAGGGTTTCTTTCCCATGTTGTCCGCTTGAAAGTTTCGCCTTTTTCGTCTAAGAAATAGTTGAAAATTAAGTCTTCCATTTCTCCGATTCCGTTAAGCTCATATCTTACGTTTTTACC,P008LFEAUP10_S3_L001_R_001,urn:local:.:20vbh-ezqp651	M00212:125:000000000-JJPTF:1:1102:14214:2821 1:N:0:AGGCAGAA+GTAAGGAG,Mon Jun 27 16:24:35 EDT 2022,,,,CTAAGAACTTATTCTGTAACGCTGGGTCGCCTTGTGCAAGTTCGTACTCCTCAATAACTCCTGACCACTTAGGGACATCGCC,P008LFEAUP20_S9_L001_R_001,urn:local:.:2r3ac-ezqpwly
473	M00212:125:000000000-JJPTF:1:1113:16939:20594 2:N:0:AGGCAGAA+AGAGTAGA (reversed): AGAATGA-CCTTATATG-TGGTCG-ATGT---------A	0	0	0	M00212:125:000000000-JJPTF:1:2105:2241:13793 2:N:0:AGGCAGAA+GTAAGGAG (reversed): AGAATGACCTTA-TATGTGGTAGATGTA	0	0	1											M00212:125:000000000-JJPTF:1:1102:10738:2607 2:N:0:AGGCAGAA+AGAGTAGA,Mon Jun 27 16:18:52 EDT 2022,,,,GGTAAAAACGTAAGATATGAGCTTAACGGAATCGGAGAAATGGAAGACTTAATTTTCAACTATTTCTTAGACGAAAAAGGCGAAACTTTCAAGCGGACAACATGGGAAAGAAACCCTAAGAATAACAAGATGATTTTAGAGGGGGTCGTAAGG,P008LFEAUP10_S3_L001_R_001,urn:local:.:20vbi-ezqp651	M00212:125:000000000-JJPTF:1:1102:14214:2821 2:N:0:AGGCAGAA+GTAAGGAG,Mon Jun 27 16:24:35 EDT 2022,,,,GGCGATGTCCCTAAGTGGTCAGGAGTTATTGAGGAGTACGAACTTGCACAAGGCGACCCAGCGTTACAGAATAAGTTCTTAG,P008LFEAUP20_S9_L001_R_001,urn:local:.:2r3ad-ezqpwly
[truncated: 701,278+ more rows]
