# Supplementary material for: Phage endolysins are adapted to specific hosts and are evolutionarily dynamic
Source: PLoS Biol. 2022 Aug 1;20(8):e3001740. doi: 10.1371/journal.pbio.3001740 (PMC9371310; doi:10.1371/journal.pbio.3001740)
Supplement: S7 Data — (XLSX) [file pbio.3001740.s022.xlsx]

## Sheet: S3 Fig
Sequences uesed for the phylogenetic analysis:
>phiQ1_BBI90309.1
MSNIKITQYLSIGATVVTLVGITYAGIATTWGLPFGSQVYDTAVIITSAISALLGGTTVKKLIDANHNGIPDSEEGLAPITKLPEPEEFEEDGKVDEFSEKN
>ul36.k1_ABD63693.1
MIFNNKFYNVIKWAVLTALPALSVFIGVIGKAYGWEGTDLAIITLNAFTVFLGTLAGVSAVKYNNQPNDTEENK
>ul36.k1t1_ABD63743.1
MEEQAWREVLERLARIETKLDNYETVRDKAERALLIAQSNAKHIEKMEANNKWAWGFMLTLAVTVIGYLFTKIRFRRRVK
>ul36.t1_ABD63797.1
MKTIDKGTLTRTILLVLALANQLLTASGHSVIPIDDATVTNIISTGFTVATALASWWKNNDFTHAAKKGTELTKSLKNGDSVQVVKASDADHEFTEGGE
>ul36.t1k1_ABD63847.1
MKTIDKGTLTRTILLVLALANQLLTASGHSVIPIDDATVTNIISTGFTVATALASWWKNNDFTHAAKKGTELTKSLKNGDSVQVVKASDADHEFTEGGE
>phismq86_ABD63897.1
MKTIDKGTLTRTILLVLALANQLLTASGHSVIPIDDATVTNIISTGFTVATALASWWKNNDFTHAAKKGTELTKSLKNGDSVQVVKASDADHEFTEGGE
>ASCC284_AFE86930.1
MITKMILMTILILAILFATWVKDREAMNPPFKRRLVIDFTVIFSLWVLYAVFYFTQTPSTSDIAKTVINVGLLYFVGQFIYLIAKISPMFAGLLKLVKKNGVNIPEVEEEQTEDKKE
>ASCC287_AFE86987.1
MVTRMILITILILAILFATWVKDREAMNPPFKRRLVIDLTVVFALWILYAVFYFTQTPSTSDIAKTVINVGLLYFVGQFIYLIAKISPMFDGLVKLMKKNGVSVPEAEEEQTEDKKE
>ASCC310_AFE87045.1
MITKMILMTILILAILFATWVKDREAMNPPFKRRLVIDFTVIFSLWVLYAVFYFTQTPSTSDFAKTVINVGLLYFVGQFIYLIAKISPMFAGLLKLVKKNGVNIPEVEEEQTEDKKE
>ASCC324_AFE87100.1
MVTRMILITILILAILFATWVKDREAMNPPFKRRLVIDLTVVFALWILYAVFYFTQTPSTSDIAKTVINVGLLYFVGQFIYLIAKISPMFDGLVKLMKKNGVSVPEAEEEQTEDKKE
>ASCC337_AFE87158.1
MVTRMILITILILAILFATWVKDREAMNPPFKRRLVIDLTVVFALWILYAVFYFTQTPSTSDIAKTVINVGLLYFVGQFIYLIAKISPMFDGLVKLMKKNGVSVPEAEEEQTEDKKE
>ASCC356_AFE87216.1
MITKMILMTILILAILFATWVKDREAMNPPFKRRLVIDFTVIFSLWVLYAVFYFTQTPSTSDFAKTVINVGLLYFVGQFIYLIAKISPMFAGLLKLVKKNGVNIPEVEEEQTEDKKE
>ASCC358_AFE87270.1
MITKMILMTILILAILFATWVKDREAMNPPFKRRFVIDFTVIFSLWVLYAVFYFTQTPSTSDIAKTVINVGLLYFVGQFIYLIAKISPMFAGLLKLVKKNGVNIPEVEEEQTEDKKE
>ASCC365_AFE87327.1
MITKMILMTILILAILFATWVKDREAMNPPFKRRFVIDFTVIFSLWVLYAVFYFTQTPSTSDIAKTVINVGLLYFVGQFIYLIAKISPMFAGLLKLVKKNGVNIPEVEEEQTEDKKE
>ASCC368_AFE87384.1
MVTRMILITILILAILFATWVKDREAMNPPFKRRLVIDLTVVFALWILYAVFYFTQTPSTSDIAKTVINVGLLYFVGQFIYLIAKISPMFDGLVKLMKKNGVSVPEAEEEQTEDKKE
>ASCC395_AFE87442.1
MVTRMILITILILAILFATWVKDREKMNPPFKRRLVIDLTVVFALWILYAVFYFTQTPSTSDIAKTVINVGLLYFVGQFIYLIAKISPMFDGLVKLMKKNGVSVPEAEEEQTEDKKE
>ASCC397_AFE87500.1
MVTRMILITILILAILFATWVKDREKMNPPFKRRLVIDLTVVFALWILYAVFYFTQTPSTSDIAKTVINVGLLYFVGQFIYLIAKISPMFDGLVKLMKKNGVSVPEAEEEQTEDKKE
>ASCC406_AFE87559.1
MVTRMILITILILAILFATWVKDREKMNPPFKRRLVIDLTVVFALWILYAVFYFTQTPSTSDIAKTVINVGLLYFVGQFIYLIAKISPMFDGLVKLMKKNGVSVPEAEEEQTEDKKE
>ASCC454_AFE87618.1
MVTRMILITILILAILFATWVKDREAMNPPFKRRLVIDLTVVFALWILYAVFYFTQTPSTSDIAKTVINVGLLYFVGQFIYLIAKISPMFDGLVKLMKKNGVSVPEAEEEQTEDKKE
>ASCC460_AFE87676.1
MVTRMILITILILAILFATWVKDREKMNPPFKRRLVIDLTVVFALWILYAVFYFTQTPSTSDIAKTVINVGLLYFVGQFIYLIAKISPMFDGLVKLMKKNGVSVPEAEEEQTEDKKE
>ASCC473_AFE86645.1
MITKMILMTILILAILFATWVKDREAMNPPFKHRLVIDFTVIFSLWVLYAVFYFTQTPSTSDIAETVINVGLLYFVGQFIYLIAKISPMFAGLLKLVKKNGVNIPEVEEEQTEDKKE
>ASCC476_AFE87735.1
MVTRMILITILILAILFATWVKDREKMNPPFKRRLVIDLTVVFALWILYAVFYFTQTPSTSDIAKTVINVGLLYFVGQFIYLIAKISPMFDGLVKLMKKNGVSVPEAEEEQTEDKKE
>ASCC489_AFE86702.1
MITKMILMTILILAILFATWVKDREAMNPPFKHRLVIDFTVIFSLWVLYAVFYFTQTPSTSDIAETVINVGLLYFVGQFIYLIAKISPMFAGLLKLVKKNGVNIPEVEEEQTEDKKE
>ASCC497_AFE87794.1
MITKMILMTILILAILFATWVKDREAMNPPFKHRLVIDFTVIFSLWVLYAVFYFTQTPSTSDIAETVINVGLLYFVGQFIYLIAKISPMFAGLLKLVKKNGVNIPEVEEEQTEDKKE
>ASCC502_AFE87850.1
MVTRMILITILILAILFATWVKDREAMNPPFKRRLVIDLTVVFALWILYAVFYFTQTPSTSDIAKTVINVGLLYFVGQFIYLIAKISPMFDGLVKLMKKNGVSVPEAEEEQTEDKKE
>ASCC506_AFE87908.1
MVTRMILITILILAILFATWVKDREKMNPPFKRRLVIDLTVVFALWILYAVFYFTQTPSTSDIAKTVINVGLLYFVGQFIYLIAKISPMFDGLVKLMKKNGVSVPEAEEEQTEDKKE
>ASCC527_AFE87966.1
MVTRMILITILILAILFATWVKDREAMNPPFKRRLVIDLTVVFALWILYAVFYFTQTPSTSDIAKTVINVGLLYFVGQFIYLIAKISPMFDGLVKLMKKNGVSVPEAEEEQTEDKKE
>ASCC531_AFE88024.1
MITKMILMTILILAILFATWVKDREAMNPPFKHRLVIDFTVIFSLWVLYAVFYFTQTPSTSDIAETVINVGLLYFVGQFIYLIAKISPMFAGLLKLVKKNGVNIPEVEEEQTEDKKE
>ASCC544_AFE88136.1
MVTRMILITILILAILFATWVKDREAMNPPFKRRLVIDLTVVFALWILYAVFYFTQTPSTSDIAKTVINVGLLYFVGQFIYLIAKISPMFDGLVKLMKKNGVSVPEAEEEQTEDKKE
>Q33_AFV51077.1
MKTIDKGTLTRTVLLWLAIINQILTALNINPLPLDDNTVSTVITTVFALWAWWKNNDFTHAAKKGTELTKSLKNGDSVQVVKASDADHEFTEGGE
>645_AGI10710.1
MVTKMILITILILAILFATWVKDREAMNPPFKRRFVIDLTVVFSLWILYAVFFFTQTPSTSDIAKTVINVGLLYFVGQFIYLIASISPMFAGLVKLIKKNGVSIPEVEEEQTEDKKE
>fd13_AGI10811.1
MVTRMILITILILAILFATWVKDREAMNPPFKHRLVIDLTVIFSLWVLYAVFYFTQTPSTSDIAKTVINVALLYFVGQFIYLIAKISPMFDGLVKLMKKNGVSIPEAEEEQTEDKKE
>P113G_AGI10974.1
MNPPFKRRLVIDLTVVFALWVLYAVFYFTQTPSTSDIAKTVINIGLLYFVGQFIYLIAKISPMFDGLVKLIKKNGVSIPEVEEEQTEDKKE
>p272_AGI11032.1
MVTRMILITILILAILFATWVKDRETMNPPFKRRLVIDLTVVFALWVLYAVFYFTQTPSTSDIAKTVINIGLLYFVGQFIYLIAKISPMFDGLVKLIKKNGVSIPEVEEEQTEDKKE
>SK1833_AHC30275.1
MVTRMILITILILAILFATWVKDREAMNPPFKRRLVIDLTVVFSLWVLYAVFFFTQTPSTSDIAKTVINVGLLYFVGQFIYLIASISPMFAGLLKLIKKNGVNIPEVEEEQTEDKKE
>phiL47_AHC94231.1
MNELLQAITPALLALLVAIIGYVAKIAGTQVQRVSDKYAIKAKLDANKTIVDLSVKYVQQVFKEADGETKYNEAKNKALEIMSEKGIKITDAELNMLIEASVANFKKGMTETVTFEAPSIQANVTASEIADKIKE
>phi15_AIK68555.1
MVTRMILINILILAIFFATWVKDREAMSPPFKRRLVIDLTVIFALWVLYAVFYFTQTPSTSDIAKTVINVGLLYFVGQFIYLIAKISPMFDGLVKLMKKNGVSVPEAEAEQTEDKKE
>phi93_AIK68613.1
MVTKMILITILILAILFATWVKDREAMNPPFKRRLVIDLTVIFSLWVLYAVFFFTQTPSTSDIAETVINVGLLYFVGQFIYLIAKISPMFDGLVKLIKKNGVSIPEVEEEQTEDKKE
>phi145_AIK68666.1
MVTKMILITILILAILFATWVKDREAMNPPFKRRLVIDLTVIFSLWVLYAVFFFTQTPSTSDIAETVINVGLLYFVGQFIYLIAKISPMFDGLVKLIKKNGVSIPEVEEEQTEDKKE
>PhiA.16_ALM63110.1
MVTRMILITVLILAILFATWVKDREAMNPPFERRLVIDLTVIFSLWVLYAVFYFTQTPSTSDIAKTVINVGLLYFVGQFIYLIAKISPMFDGLVKLIKKNGVSIPEAEEEQTEDKKE
>PhiB1127_ALM63210.1
MITKMILMTVLILAILFATWVKDREEMNPPFQRRLIIDLTVILSLWVLYAVFYFTQTPSTSDIAKTVINVGLLYFVGQFIYLIAKISPMFAGLLKLVKKNGVNIPEIEEEQTEDKKE
>Phi19.3_ALM63262.1
MVTRMILINILILAIFFATWVKDREAMSPPFKRRLVIDLTVIFALWVLYAVFYFTQTPSTSDIAKTVINVGLLYFVGQFIYLIAKISPMFDGLVKLMKKNGVSVPEAEAEQTEDKKE
>PhiA1127_ALM63315.1
MFATWVKDGEAMNPPFERRLVIDLTVIFSLWVLYAVFYFTQTPSTSDIAKTVINVGLLYFVGQFIYLIAKISPMFDGLVKLIKKNGVSIPEAEEEQTEDKKE
>PhiD.18_ALM63366.1
MVTRMILITILILAILFATWVKDREAMNPPFKRRLVIDLTVIFSLWILYAVFYFTQTPSTSDIAKTVINVALLYFVGQFIYLIAKISPMFDGLVKLIKKNGVSIPEVEEEQTEDKKE
>Phi5.12_ALM63420.1
MVTKMILITILILAILFATWVKDREAMNPPFKRRLVIDLTVVFSLWVLYAVFYFTQTPSTSDIAKTVINVGLLYFVGQFIYLIAKISPMFDGLVKLIKKNGVNIPEAEEEQTEDKKE
>PhiC0139_ALM63473.1
MITKMILMTVLILAILFATWVKDREEMNPPFQRRLIIDLTVILSLWVLYAVFYFTQTPSTSDIAKTVINVGLLYFVGQFIYLIAKISPMFAGLLKLVKKNGVNIPEIEEEQTEDKKE
>Phi43_ALM63525.1
MVTRMILITILILAILFATWVKDGEAMNPPFKRRLAIDLTVIFALWILYAVFYFTQTPSTSDIAKTVINVALLYFVGQFIYLIAKISPMFDGLVKLIKKNGVSIPEVEEEQTEDKKE
>Phi19.2_ALM64864.1
MVTRMILINILILAIFFATWVKDREAMSPPFKRRLVIDLTVIFALWVLYAVFYFTQTPSTSDIAKTVINVGLLYFVGQFIYLIAKISPMFDGLVKLMKKNGVSVPEAEAEQTEDKKE
>Phi129_ALM63579.1
MNPPFKRRLAIDLTVIFSLWILYAVFYFTQTPSTSDIAKTVINVALLYFVGQFIYLIAKISPMFDGLVKLIKKNGVSIPEAEEEQTEDKKE
>PhiF.17_ALM63634.1
MVTRMILITILILAILFATWVKDREAMNPPFKHRLVIDLTVIFSLWVLYAVFYFTQTPSTSDIAKTVINVALLYFVGQFVYLIAKISPMFDGLVKLMKKNGVSIPEAEEEQTEDKKE
>Phi17_ALM63691.1
MVTKMILITILILAILFATWVKDREAMNPPFKRRLVIDLTAIFSLWVLYAVFFFTQTPSTSDIAETVINVGLLYFVGQFIYLIAKISPMFDGLVKLIKKNGVSIPEVEEEQTEDKKE
>Phi114_ALM63746.1
MVTRMILINILILAIFFATWVKDREAMSPPFKRRLVIDLTVIFALWVLYAVFYFTQTPSTSDIAKTVINVGLLYFVGQFIYLIAKISPMFDGLVKLMKKNGVSVPEAEAEQTEDKKE
>Phi13.16_ALM63798.1
MILINILILAIFFATWVKDREAMSPPFKRRLVIDLTVIFALWVLYAVFYFTQTPSTSDIAKTVINVGLLYFVGQFIYLIAKISPMFDGLVKLMKKNGVSVPEAEAEQTEDKKE
>PhiG_ALM63853.1
MVTRMILITILILAILFATWVKDREAMNPPFKHRLVIDLTVIFSLWVLYAVFYFTQTPSTSDIAKTVINVALLYFVGQFVYLIAKISPMFDGLVKLMKKNGVSIPEAEEEQTEDKKE
>PhiF0139_ALM63911.1
MVTRMILITILILAILFATWVKDREAMNPPFKHRLVIDLTVIFSLWVLYAVFYFTQTPSTSDIAKTVINVALLYFVGQFIYLIAKISPMFDGLVKLMKKNGVSIPEAEEEQTEDKKE
>Phi10.5_ALM64921.1
MVTKMILITILILAILFATWVKDREAMNPPFKRRLVIDLTVVFSLWVLYAVFFFTQTPSTSDIAKTVINIGLLYFVGQFIYLIASISPMFAGLVKLIKKNGVSIPEVEEEQTEDKKE
>PhiL.18_ALM63969.1
MVTKMILITILILAILFATWVKDREAMNPPFKRRLVIDLTAIFSLWVLYAVFFFTQTPSTSDIAETVINVGLLYFVGQFIYLIAKISPMFDGLVKLIKKNGVSIPEVEEEQTEDKKE
>Phi109_ALM64025.1
MVTKMILITILILAILFATWVKDREAMNPPFKRRLVIDLTVIFSLWVLYAVFFFTQTPSTSDIAETVINVGLLYFVGQFIYLIAKISPMFDGLVKLIKKNGVSIPEVEEEQTEDKKE
>PhiL.6_ALM64078.1
MVTKMILITILILAILFATWVKDREAMNPPFKRRLVIDLTVIFSLWVLYAVFFFTQTPSTSGIAETVINVGLLYFVGQFIYLIAKISPMFDGLVKLIKKNGVSIPEVEEEQTEDKKE
>Phi4.2_ALM64137.1
MILITILILAILFATWVKDREAMNPPFKRRLVIDLTVVFALWVLYAVFYFTQTPSTSDIAKTVINVGLLYFVGQFIYLIAKISPMFDGLVKLMKKNGVSVPEAEEEQTEDKKE
>Phi44_ALM64195.1
MVTRMILINILILAIFFATWVKDREAMSPPFKRRLVIDLTVIFALWVLYAVFYFTQTPSTSDIAKTVINVGLLYFVGQFIYLIAKISPMFDGLVKLMKKNGVSVPEAEAEQTEDKKE
>Phi91127_ALM64248.1
MILITILILAILFATWVKDREAMNPPFKRRLVIDLTVIFSLWVLYAVFFFTQTPSTSDIAETVINVGLLYFVGQFIYLIAKISPMFDGLVKLIKKNGVSIPEVEEEQTEDKKE
>PhiM.5_ALM64306.1
MVTKMILITILILAILFATWVKDREAMNPPFKRRLVIDLTVIFSLWVLYAVFFFTQTPSTSDIAETVINVGLLYFVGQFIYLIAKISPMFDGLVKLIKKNGVSIPEVEEEQTEDKKE
>Phi40_ALM64365.1
MVTKMILITILILAILFATWVKDREAMNPPFKRRLVIDLTAIFSLWVLYAVFFFTQTPSTSDIAETVINVGLLYFVGQFIYLIAKISPMFDGLVKLIKKNGVSIPEVEEEQTEDKKE
>PhiM.16_ALM64421.1
MVTKMILITILILAILFATWVKDREAMNPPFKRRLVIDLTVIFSLWVLYAVFFFTQTPSTSDIAETVINVGLLYFVGQFIYLIAKISPMFDGLVKLIKKNGVSIPEVEEEQTEDKKE
>PhiJF1_ALM64475.1
MVTRMILITILILAILFATWVKDREAMNPPFKHRLVIDLTVIFSLWVLYAVFYFTQTPSTSDIAKTVINVALLYFVGQFVYLIAKISPMFDGLVKLMKKNGVSIPEAEEEQTEDKKE
>Phi155_ALM64533.1
MVTKMILITILILAILFATWVKDREAMNPPFKRRLVIDLTVIFSLWVLYAVFFFTQTPSTSDIAETVINVGLLYFVGQFIYLIAKISPMFDGLVKLIKKNGVSIPEVEEEQTEDKKE
>PhiE1127_ALM64587.1
MILITILILAILFSTWVKDGEAMNPPFKRRLVIDLTVIFSLWVLYAVFFFTQTPSTSDIAETVINVGLLYFVGQFIYLIAKISPMFDGLVKLIKKNGVSIPEVEEEQTEDKKE
>PhiM1127_ALM64649.1
MVTKMILITILILAILFATWVKDGEAMNPPFKRRLVIDLTVIFSLWVLYAVFFFTQTPSTSDIAETVINVGLLYFVGQFIYLIAKISPMFDGLVKLIKKNGVSIPEVEEEQTEDKKE
>PhiLj_ALM64705.1
MVTRMILITVLILAILFATWVKDREAMNPPFERRLVIDLTVIFSLWVLYAVFYFTQTPSTSDIAKTVINVGLLYFVGQFIYLIAKISPMFDGLVKLIKKNGVSIPEAEEEQTEDKKE
>PhiS0139_ALM64754.1
MVTRMILITILILAILFATWVKDREAMNPPFKRRLVIDLTVIFSLWVLYAVFYFTQTPSTSDIAKTVINVALLYFVGQFIYLIAKISPMFDGLVKLIKKNGVSIPEAEEEQTEDKKE
>Phi.16_ALM64810.1
MVTKMILITILILAILFATWVKDREAMNPPFKRRLVIDLTAIFSLWVLYAVFFFTQTPSTSDIAETVINVGLLYFVGQFIYLIAKISPMFDGLVKLIKKNGVSIPEVEEEQTEDKKE
>38502_ANT43327.1
MKTIDKGTLTRTVLLWLAIINQILTALNINPLPLDDNTVSTVITTVFALWAWWKNNDFTHAAKKGTELTKSLKNGDAVQVVKASDPDHEFTEGGE
>49801_ANT43389.1
MKTIDKGTLTRTVLLWLAIINQILTALNINPLPLDDNTVSTVITTVFALWAWWKNNDFTHAAKKGTELTKNLKNGDSVQVVKASDADHEFTEGGE
>50902_ANT43436.1
MIFNNKFYNVIKWAVLTALPALSVFIGVIGKAYGWGETDLAIVTLNAFTVFLGTLAGVSAVKYNNQPNDTEENK
>53801_ANT43489.1
MKTIDKGTLTRTVLLWLAILNQILTALNINPLPLDDNTVSTVITTVFALWAWWKNNDFTHAAKKGTELTKSLKNGDSVQVVKASDSDHEFTEGGE
>53802_ANT43547.1
MIFNNKFYNVIKWTVLTALPALSAFIGVIGKAYGWEGTDLAIISLNAFTLFLGALAGVSAAKYNSQPNDTEENK
>58502_ANT43595.1
MIFNNKFYNVIKWAVLTALPALSVFIGVIGKAYGWGETDLAIVTLNAFTVFLGTLAGVSAVKYNNQPNDTEENK
>62502_ANT43647.1
MIFNNKFYNVIKWAVLTALPALSVFIGVIGKAYGWGETDLAIITLNAFTVFLGTLAGVSAVKYNNQPNDTEENK
>62503_ANT43697.1
MIFNNKFYNVIKWAVLTALPALSVFIGVIGKAYGWGETDLAIVTLNAFTVFLGTLAGVSAVKYNNQPNDTEENK
>98101_ANT43753.1
MKTIDKGTLTRTVLLWLAIINQILTALNINPLPLDDNTVSTVITTVFALWAWWKNNDFTHAAKKGTELTKNLKNGDSVQVVKASDADHEFTEGGE
>98102_ANT43806.1
MKTIDKGTLTRTVLLWLAIINQILTALNINPLPLDDNTVSTVITTVFALWAWWKNNDFTHAAKKGTELTKNLKNGDSVQVVKASDADHEFTEGGE
>98103_ANT43864.1
MKTIDKGTLTRTVLLWLAIINQILTALGINPLPLDDNTVSTVITTVFALWAWWKNNDFTHAAKKGTELTKNLKNGDSVQVVKASDADHEFTEGGE
>98104_ANT43919.1
MLTKFTKSIKRRKNMKTIDKGTLTRTILLVLALANQLLTASGHSVIPIDDATVTNIISTGFTVATALASWWKNNDFTHAAKKGTELTKSLKNGDSVQVVKASDSDHEFTEGGE
>98202_ANT43972.1
MLMKFTKSIKRRKNMKTIDKGTLTRTILLVLALANQLLTASGHSVIPIDDATVTNIISTGFTVATALASWWKNNDFTHAAKKGTELTKSLKNGDSVQVVKASDSDHEFTEGGE
>98203_ANT44024.1
MLMKFTKSIKRRKNMKTIDKGTLTRTILLVLALANQLLTASGHSVIPIDDATVTNIISTGFTVATALASWWKNNDFTHAAKKGTELTKSLKNGDSVQVVKASDSDHEFTEGGE
>98204_ANT44080.1
MVIYSLKYFKRRKNMKTIDKGTLTRTVLLWLAIINQILTALNINPLPLDDNTVSTVITTVFALWAWWKNNDFTHAAKKGTELTKSLKNGDAVQVVKASDSDHEFTEGGE
>2R14S_AOQ29526.1
MVTKMILITILILAILFATWVKDREAMNPPFKRRLVIDLTVVFSLWVLYAVFFFTQTPSTSDIAKTVINIGLLYFVGQFIYLIASISPMFAGLVKLIKKNGVSIPEVEEEQTEDKKE
>2R15M_AOQ29584.1
MVTKMILITILILAILFATWVKDREAMNPPFKRRLVIDLTVVFSLWVLYAVFFFTQTPSTSDIAKTVINIGLLYFVGQFIYLIASISPMFAGLVKLIKKNGVSIPEVEEEQTEDKKE
>2R15S_AOQ29645.1
MVTKMILITILILAILFATWVKDREAMNPPFKRRLVIDLTVVFSLWVLYAVFFFTQTPSTSDIAKTVINIGLLYFVGQFIYLIASISPMFAGLVKLIKKNGVSIPEVEEEQTEDKKE
>2R15S2_AOQ29702.1
MVTKMILITILILAILFATWVKDREAMNPPFKRRLVIDLTVVFSLWVLYAVFFFTQTPSTSDIAKTVINIGLLYFVGQFIYLIASISPMFAGLVKLIKKNGVSIPEVEEEQTEDKKE
>2R06A_AOQ29764.1
MVTKMILITILILAILFATWVKDREAMNPPFKRRLVIDLTVVFSLWVLYAVFFFTQTPSTSDIAKTVINIGLLYFVGQFIYLIASISPMFAGLVKLIKKNGVSIPEVEEEQTEDKKE
>3R07S_AOQ29466.1
MVTKMILITILILAILFATWVKDREAMNPPFKRRLVIDLTVVFSLWVLYAVFFFTQTPSTSDIAKTVINIGLLYFVGQFIYLIASISPMFAGLVKLIKKNGVSIPEVEEEQTEDKKE
>8R06S_AOQ29822.1
MVTKMILITILILAILFATWVKDREAMNPPFKHRLVIDLTVIFSLWVLYAVFFFTQTPSTSSIAETVINVGLLYFVGQFIYLIAKISPMFDGLVKLIKKNGVSIPEVEEEQTEDKKE
>6W06_AOQ29878.1
MVTKMILITILILAILFATWVKDREAMNPPFKRRLVIDLTVVFSLWVLYAVFFFTQTPSTSDIAKTVINIGLLYFVGQFIYLIASISPMFAGLVKLIKKNGVSIPEVEEEQTEDKKE
>6W18L_AOQ29936.1
MVTKMILITILILAILFATWVKDREAMNPPFKRRLVIDLTVVFSLWVLYAVFFFTQTPSTSDIAKTVINIGLLYFVGQFIYLIASISPMFAGLVKLIKKNGVSIPEVEEEQTEDKKE
>10W24_AOQ29994.1
MVTKMILITILILAILFATWVKDREAMNPPFKRRLVIDLTVVFSLWVLYAVFFFTQTPSTSDIAKTVINIGLLYFVGQFIYLIASISPMFAGLVKLIKKNGVSIPEVEEEQTEDKKE
>11W16L_AOQ30054.1
MVTRMILINILILAIFFATWVKDREAMSPPFKRRLVIDLTVIFALWVLYAVFYFTQTPSTSDIAKTVINVGLLYFVGQFIYLIAKISPMFDGLVKLMKKNGVSVPEAEAEQTEDKKE
>17W11_AOQ30107.1
MVTKMILITILILAILFATWVKDREAMNPPFKRRLVIDLTVVFSLWVLYAVFFFTQTPSTSDIAKTVINIGLLYFVGQFIYLIASISPMFAGLVKLIKKNGVSIPEVEEEQTEDKKE
>17W12M_AOQ30169.1
MVTKMILITILILAILFATWVKDREAMNPPFKRRLVIDLTVVFSLWVLYAVFFFTQTPSTSDIAKTVINIGLLYFVGQFIYLIASISPMFAGLVKLIKKNGVSIPEVEEEQTEDKKE
>16W23_AOQ30226.1
MVTKMILITILILAILFATWVKDREAMNPPFKHRLVIDLTVIFSLWVLYAVFFFTQTPSTSSIAETVINVGLLYFVGQFIYLIAKISPMFDGLVKLIKKNGVSIPEVEEEQTEDKKE
>MW18S_AOQ30282.1
MVTKMILITILILAILFATWVKDREAMNPPFKHRLVIDLTVIFSLWVLYAVFFFTQTPSTSSIAETVINVGLLYFVGQFIYLIAKISPMFDGLVKLIKKNGVSIPEVEEEQTEDKKE
>10W18_ANY28978.1
MVTKMILITILILAILFATWVKDREAMNPPFKRRLVIDLTVVFSLWVLYAVFFFTQTPSTSDIAKTVINIGLLYFVGQFIYLIASISPMFAGLVKLIKKNGVSIPEVEEEQTEDKKE
>i0139_ANY28924.1
MVTRMILITILILAILFATWVKDREAMNPPFKRRLVIDLTVIFSLWILYAVFYFTQTPSTSDIAKTVINVALLYFVGQFIYLIAKISPMFDGLVKLIKKNGVNIPEAEEEQTEDKKE
>3R16S_AOQ29175.1
MVTKMILITILILAILFATWVKDREAMNPPFKRRLVIDLTVVFSLWVLYAVFFFTQTPSTSDIAKTVINIGLLYFVGQFIYLIASISPMFAGLVKLIKKNGVSIPEVEEEQTEDKKE
>4R15L_ANY28869.1
MVTRMILITILILAILFATWVKDREAMNPPFKRRLVIDLTVVFALWVLYAVFYFTQTPSTSDIAKTVINVGLLYFVGQFIYLIAKISPMFDGLVKLMKKNGVSVPEAEEEQTEDKKE
>4R16L2_ANY28811.1
MVTRMILITILILAILFATWVKDREAMNPPFKRRLVIDLTVVFALWVLYAVFYFTQTPSTSDIAKTVINVGLLYFVGQFIYLIAKISPMFDGLVKLMKKNGVSVPEAEEEQTEDKKE
>10W22S_ANY28751.1
MVTKMILITILILAILFATWVKDREAMNPPFKRRLVIDLTVVFSLWVLYAVFFFTQTPSTSDIAKTVINIGLLYFVGQFIYLIASISPMFAGLVKLIKKNGVSIPEVEEEQTEDKKE
>19W07F_ANY28699.1
MVTRMILINILILAIFFATWVKDREAMSPPFKRRLVIDLTVIFALWVLYAVFYFTQTPSTSDIAKTVINVGLLYFVGQFIYLIAKISPMFDGLVKLMKKNGVSVPEAEAEQTEDKKE
>13W11L_ANY28646.1
MVTRMILINILILAIFFATWVKDREAMSPPFKRRLVIDLTVIFALWVLYAVFYFTQTPSTSDIAKTVINVGLLYFVGQFIYLIAKISPMFDGLVKLMKKNGVSVPEAEAEQTEDKKE
>16W12L_ANY28590.1
MVTKMILITILILAILFATWVKDREAMNPPFKHRLVIDLTVIFSLWVLYAVFFFTQTPSTSSIAETVINVGLLYFVGQFIYLIAKISPMFDGLVKLIKKNGVSIPEVEEEQTEDKKE
>MW18L_ANY28533.1
MVTKMILITILILAILFATWVKDREAMNPPFKHRLVIDLTVIFSLWVLYAVFFFTQTPSTSSIAETVINVGLLYFVGQFIYLIAKISPMFDGLVKLIKKNGVSIPEVEEEQTEDKKE
>50901_ANS02494.1
MKTIDKGTLTRTVLLWLAILNQILTALNINPLPLDDNTVSTVITTVFALWAWWKNNDFTHAAKKGTELTKSLKNGDSVQVVKASDSDHEFTEGGE
>56701_ANS02545.1
MKTIDKGTLTRTILLVLALANQLLTVSGHSVIPIDDATVTNIISTGFTVATALASWWKNNDFTHAAKKGTELTKSLKNGDAVQVVKASDSDHEFTEGGE
>62501_ANS02596.1
MKTIDKGTLTRTILLVLALANQLLTASGHSVIPIDDATVTNIISTGFTVATALASWWKNNDFTHAAKKGTELTKSLKNGDSVQVVKASDADHEFTEGGE
>86501_ANS02694.1
MNQINWKLRLKSKAFWLALLPALFLLIQAIGASFGYKWNFVILNQQLAAVVNAAFALLAIVGVVADPTTSGLGDSDRVLNKDKSKENK
>R3.4_ARM65522.1
MVTRMILITILILAILFATWVKDREAMNPPFKRRLVIDLTVVFALWVLYAVFYFTQTPSTSDIAKTVINLGLLYFVGQFIYLIAKISPMFDGLVKLIKKSGVSVPEAEEEQTEDKKE
>R31_ARM65571.1
MNPPFKRRLVIDLTVVFALWVLYAVFYFTQTPSTSDIAKTVINLGLLYFVGQFIYLIAKISPMFDGLVKLIKKSGVSVPEAEEEQTEDKKE
>AM1_ARM66273.1
MNELLQAITPALLALLVGVIGYIAKIAGTQVQRVADKYAIKAKLDANKTIVDLAVKYVQQVFNEADNQTKYNEAKNKALEILSEKGIKITDAELNMLIEASVANFKKGMTETVTFEAPSIQENVTTSEIVDKIKE
>AM2_ARM66450.1
MNELLQAITPALLALLVGVIGYIAKIAGTQVQRVADKYAIKAKLDANKTIVDLAVKYVQQVFNEADNQTKYNEAKNKALEILSEKGIKITDAELNMLIEASVANFKKGMTETVTFEAPSIQENVTTSEIVDKIKE
>AM3_ARM66627.1
MNELLQAITPALLALLVGVIGYIAKIAGTQVQRVADKYAIKAKLDANKTIVDLAVKYVQQVFNEADNQTKYNEAKNKALEILSEKGIKITDAELNMLIEASVANFKKGMTETVTFEAPSIQENVTTSEIVDKIKE
>AM4_ARM66769.1
MNELVQAITPILLALLVAIIGYLAKIAGIQVQRVADKYAIKAKLDANKTIVDLAVKYVQQVFNEADNKTKYNEAKNKALEILSEKGIKITDAELNMLIEASVANFKQGMTETVTLKNPSIEENAVASEVADKIKE
>AM5_ARM67002.1
MNELVQAITPILLALLVAIIGYLAKIAGIQVQRVADKYAIKAKLDANKTIVDLAVKYVQQVFNEADNKTKYNEAKNKALEILSEKGIKITDAELNMLIEASVANFKQGMTETVTLKNPSIEENAVASEVADKIKE
>AM8_ARM67181.1
MNELLQAITPALLALLVGVIGYIAKIAGTQVQRVADKYAIKAKLDANKTIVDLAVKYVQQVFNEADNQTKYNEAKNKALEILSEKGIKITDAELNMLIEASVANFKKGMTETVTFEAPSIQENVTTSEIVDKIKE
>AM9_ARM67359.1
MNELLQAITPALLALLVGVIGYIAKIAGTQVQRVADKYAIKAKLDANKTIVDLAVKYVQQVFNEADNQTKYNEAKNKALEILSEKGIKITDAELNMLIEASVANFKKGMTETVTFEAPSIQENVTTSEIVDKIKE
>AM11_ARM67538.1
MNELLQAITPALLALLVGVIGYIAKIAGTQVQRVADKYAIKAKLDANKTIVDLAVKYVQQVFNEADNQTKYNEAKNKALEILSEKGIKITDAELNMLIEASVANFKKGMTETVTFEAPSIQENVTTSEIVDKIKE
>AM12_ARQ95725.1
MNELLQAITPALLALLVGVIGYIAKIAGTQVQRVADKYAIKAKLDANKTIVDLAVKYVQQVFNEADNQTKYNEAKNKALEILSEKGIKITDAELNMLIEASVANFKKGMTETVTFEAPSIQENVTTSEIVDKIKE
>vB_Llc_bIBBF14_ASR76012.1
MVTKMILITILILAILFATWVKDREAMNPPFKRRLVIDLTVVFALWILYAVFFFTQTPSTSDIAKTVINVGLLYFVGQFIYLIASISPMFAGLVKLIKKNGVSIPEVEEEQTEDKKE
>62402_ASZ70711.1
MMIETLKAIGLVVFMQLLSLALEFIDTGTLKPSVRKRIAVELIVLSVYVSGMTVFKGMISDELISLIGTVYLAVVVSHLYKFLTNKKEEIGGGDKEE
>62403_ASZ70748.1
MFETLRAIGLVVFMQLLSLALEFIDTGTLKPSVRKRIAVELIVLSVYVSGMTVFKGMISDELISLIGTVYLAVVVSHLYKFLTNKKEEIEGGDKEE
>37203_ASZ70786.1
MIETLKEIGLVVFMQVLSLILEFIDTGTLKPSVRKRMAVELIVLSVYAAGMTVFKGMISDELITLIGTVYLAVVVSHLYKFLTDKKEEIDGGDKEE
>74001_ASZ70824.1
MIETLKEIGLVVFMQVLSLTLEFIDTGTLKPSVRKRMAIELIVLSVYVAGMTVFKGMISDELITLIGTVYLAVVVSHLYKFLTDKKEEIDGGDKEE
>62606_ASZ70674.1
MIETLRAIGLVVFMQLLSLALEFIDTGTLKPNVRKRIAVELIVLSVYVSGMTVFKGMISDELITLIGTVYLAVVVSHLYKFLTDKKEEINGVDKKE
>50504_ASZ70861.1
MIETLRAIGLVVFMQLLSLALEFIDTGTLKPNVRKRIAVELIVLSVYVSGMTVFKGMISDELITLIGTVYLAVVVSHLYKFLTDKKEEIDGGDKKE
>50102_ASZ70899.1
MIETLRAIGLVVFMQLLSLALEFIDTGTLKPNVRKRIAVELIVLSVYVSGMTVFKGMISDELITLIGTVYLAVVVSHLYKFLTDKKEEIDGGDKKE
>05802_ASZ70937.1
MIETLRAIGLVVFMQLLSLALEFIDTGTLKPNVIKRIAVELIVLSVYVSGMTVFKGMISDELITLIGTVYLAVVVSHLYKFLTDKKEEIDGGDKKE
>05601_ASZ71061.1
MVTRMILITILILAILFATWVKDREAMNPPFKRRLVIDLTVVFSLWVLYAVFFFTQTPSTSDIAKTVINVALLYFVGQFIYLIAKISPMFDGLVKLIKKNGVSIPEAEEEQTEDKKE
>16802_ASZ71121.1
MVTRMILITILILAILFATWVKDREAMNPPFKRRLVIDLTAIFSLWVLYAVFYFTRTPSTSDIAKTVINVALLYFVGQFIYLIAKISPMFDGLVKLIKKNGVSIPEAEEEQTEDKKE
>30804_ASZ71169.1
MVTRMILITILILAILFATWVKDREAMNPPFKRRLVIDLTVIFSLWVLYAVFYFTQTPSTSDVAQTVINVGLLYFVGQFVYLIASISPMFAGLLKLIKKNGVNIPEVEEEQTEDKKE
>37201_ASZ71227.1
MITKMILMTVLILAILFATWVKDREEMNPPFQRRLVIDLTVIFSLWVLYAVFYFTQTPSTSDIAKTVINVGLLYFVGQFIYLIAKISPMFAGLLKLVKKNGVNIPEVEEEQTEDKKE
>38503_ASZ71275.1
MITKMILITVLILAILFATWVKDRERMDPPFKRRLIIDLTVIVSLWVLYAVFYFTQTPSTSDIAKIVLNVGLLYFVGQFIYLIASISPMFAGLVKVLKKEGVNIPEVEEEQTEDKKE
>38507_ASZ71330.1
MITKMILITILILAILFATWVKDRERMDPPFKRRLIIDLTVIVSLWVLYAVFYFTQTPSTSDIAKIVLNVGLLYFVGQFIYLIASISPMFAGLVKVLKKEGVNIPEVEEEQTEDKKE
>51701_ASZ70960.1
MVTRMILITILILAILFATWVKDREAMNPPFKRRLVIDLTVVFALWVLYAVFYFTQTPSTSDIAKTVINIGLLYFVGQFIYLIAKISPMFDGLVKLMKKNGVSVPEAEEEQTEDKKE
>56003_ASZ71391.1
MVTKMILITILILAILFATWVKDREAMNPPFKRRFVIDLTVVFALWVLYAVFYFTQTPSTSDIAKTVINVGLLYFVGQFIYLIASISPMFAGLVKLIKKNGVSIPEVEEEQTEDKKE
>56301_ASZ71450.1
MVTKMILITILILAILFATWVKDREAMNPPFKRRLVIDLTVVFSLWVLYAVFFFTQTPSTSDIAQTVINVGLLYFVGQFIYLIAKISPMFDGLVKLIKKNGVSIPEAEEEQTEDKKE
>57001_ASZ71509.1
MVTKMILITILILAILFATWVKDREAMNPPFNRRLVIDLTVIFSLWVLYAVFYFTQTPSTSDIAKTVLNVALLYFVGQFIYLIAKISPMFDGLVKLIKKNGVNIPEAEEEQTEDKKE
>62601_ASZ71556.1
MVTKMILITILILAILFATWVKDREAMNPPFKHRLVIDLTVVFSLWVLYAVFYFTQTPSTSDIAKTVINIALLYFVGQFIYLIASLSPMFAGLVKLIKKNGVTIPEVEEEQTEDKKE
>62605_ASZ71608.1
MVTKMILITILILAILFATWVKDREKMNPPFKHRLVIDLTVVFALWVLYAVFYFTQTPSTSDIAKTVINVGLLYFVGQFIYLIAKISPMFDGLVKLMKKNGVSVPEAEEEQTEDKKE
>63302_ASZ71662.1
MVTRMILITILILAIFFATWVKDREKMNPPFKRRLVIDLTVVFALWVLYAVFHFTQTPSTSDIAKTVINLGLLYFVGQFIYLIAKISPMFDGLVKLMKKNGVSVPEAEEEQTEDKKE
>66901_ASZ71713.1
MVTRMILITILILAILFATWIKDREAMNPPFKRRLVIDLTVVFALWILYAVFYFTQTPSTSDIAKTVINVALLYFVGQFIYLIAKISPMFDGLVKLIKKNGVNIPEAEEEQTEDKKE
>79201_ASZ71759.1
MVTKMILITILILAILFATWVKDREAMNPPFKRRFVIDLTVIFSLWVLYAVFHFTQTPSTSDIAKTVINVGLLYFVGQFIYLIAKISPMFDGLVKLIKKNGVSIPEAEEEQTEDKKE
>88605_ASZ71813.1
MVTRMILITILILAILFATWVKDREAMNPPFKRRLVIDLTVVFALWVLYAVFYFTQTPSTSDIAKTVIDVGLLYFVGQFIYLIAKISPMFDGLVKLIKKNGVSIPEAEEEQTEDKKE
>96401_ASZ71864.1
MVTRMILMTILILAILFATLVKDREAMNPPFKRRLVIDLTVIFSLWVLYAVFYFTQTPSTSDIAKTVINVALLYFVGQFIYLIAKISPMFDGLVKLIKKNGVSIPEAEEEQTEDKKE
>96403_ASZ71918.1
MVTKMILINILILAILFATWIKDGEAMNPPFKRRLVIDLTVVLALWVLYAVFFFTQTPSTSDIAKTVINVGLLYFVGQFIYLIASISPMFAGLVKLVKKQGVNIPEVEEEQTEDKKE
>96603_ASZ71015.1
MVTRMILITILILAILFATWVKDREAMNPPFKRRLVIDLTVILSLWVLYAVFHFTQTPSTSDIAKTVINVALLYFVGQFIYLIAKISPMFDGLVKLMKKNGVSVPEVEEEQTEDKKE
>LP8511_ATE82709.1
MVTRMILMTILILAILFATWVKDREAMNPPFKRRLVIDLTVVFALWVLYAVFYFTQTPSTSDIAKTVINVGLLYFVGQFIYLIAKISPMFDGLVKLIKKNGVNIPEAEEEQTEDKKE
>LP9104_ATE82761.1
MVTRMILMTILILAILFATWVKDREAMNPPFKRRLVIDLTVVFALWVLYAVFYFTQTPSTSDIAKTVINVGLLYFVGQFIYLIAKISPMFDGLVKLIKKSGVNIPEAEEEQTEDKKE
>LP9205a_ATE82813.1
MVTRMILMTILILAILFATWVKDREAMNPPFKRRLVIDLTVVFALWVLYAVFYFTQTPSTSDIAKTVINVGLLYFVGQFIYLIAKISPMFDGLVKLIKKSGVNIPEAEEEQTEDKKE
>LP9205b_ATE82864.1
MVTRMILMTILILAILFATWVKDREAMNPPFKRRLVIDLTVVFALWVLYAVFYFTQTPSTSDIAKTVINVGLLYFVGQFIYLIAKISPMFDGLVKLIKKSGVNIPEAEEEQTEDKKE
>LP9206a_ATE82917.1
MVTRMILMTILILAILFATWVKDREAMNPPFKRRLVIDLTVVFALWVLYAVFYFTQTPSTSDIAKTVINVGLLYFVGQFIYLIAKISPMFDGLVKLIKKSGVNIPEAEEEQTEDKKE
>LP9206b_ATE82969.1
MVTRMILMTILILAILFATWVKDREAMNPPFKRRLVIDLTVVFALWVLYAVFYFTQTPSTSDIAKTVINVGLLYFVGQFIYLIAKISPMFDGLVKLIKKSGVNIPEAEEEQTEDKKE
>LP9206c_ATE83022.1
MVTRMILMTILILAILFATWVKDREAMNPPFKRRLVIDLTVVFALWVLYAVFYFTQTPSTSDIAKTVINVGLLYFVGQFIYLIAKISPMFDGLVKLIKKSGVNIPEAEEEQTEDKKE
>LP9207_ATE83076.1
MVTRMILMTILILAILFATWVKDREAMNPPFKRRLVIDLTVVFALWVLYAVFYFTQTPSTSDIAKTVINVGLLYFVGQFIYLIAKISPMFDGLVKLIKKSGVNIPEAEEEQTEDKKE
>LP9210_ATE83129.1
MVTRMILMTILILAILFATWVKDREAMNPPFKRRLVIDLTVVFALWVLYAVFYFTQTPSTSDIAKTVINVGLLYFVGQFIYLIAKISPMFDGLVKLIKKSGVNIPEAEEEQTEDKKE
>LP9404_ATE83182.1
MVTRMILMTILILAILFATWVKDREAMNPPFKRRLVIDLTVVFALWVLYAVFYFTQTPSTSDIAKTVINVGLLYFVGQFIYLIAKISPMFDGLVKLIKKNGVNIPETEAEQTEDKKE
>LP9405a_ATE83235.1
MVTRMILMTILILAILFATWVKDREAMNPPFKRRLVIDLTVVFALWVLYAVFYFTQTPSTSDIAKTVINVGLLYFVGQFIYLIAKISPMFDGLVKLIKKNGVNIPETEAEQTEDKKE
>LP9405b_ATE83288.1
MVTRMILMTILILAILFATWVKDREAMNPPFKRRLVIDLTVVFALWVLYAVFYFTQTPSTSDIAKTVINVGLLYFVGQFIYLITKISPMFDGLVKLIKKSGVNIPEAEEEQTEDKKE
>LP9406_ATE83340.1
MVTRMILMTILILAILFATWVKDREAMNPPFKRRLVIDLTVVFALWVLYAVFYFTQTPSTSDIAKTVINVGLLYFVGQFIYLITKISPMFDGLVKLIKKSGVNIPEAEEEQTEDKKE
>LP9609_ATE83394.1
MVTRMILMTILILAILFATWVKDREAMNPPFKRRLVIDLTVVFALWILYAVFYFTQTPSTSDIAKTVINVGLLYFVGQFIYLIAKISPMFDGLVKLIKKSGVNIPEAEEEQTEDKKE
>LP9701_ATE83449.1
MVTRMILMTILILAILFATWVKDREAMNPPFKRRLVIDLTVVFALWILYAVFYFTQTPSTSDIAKTVINVGLLYFVGQFIYLIAKISPMFDGLVKLIKKSGVNIPEAEEEQTEDKKE
>LP9801_ATE83503.1
MVTRMILMTILILAILFATWVKDREAMNPPFKRRLVIDLTVVFALWILYAVFYFTQTPSTSDIAKTVINVGLLYFVGQFIYLIAKISPMFDGLVKLIKKSGVNIPEAEEEQTEDKKE
>LP9903_ATE83558.1
MVTRMILMTILILAILFATWVKDREAMNPPFKRRLVIDLTVVFALWILYAVFYFTQTPSTSDIAKTVINVGLLYFVGQFIYLIAKISPMFDGLVKLIKKSGVNIPEAEEEQTEDKKE
>LP9908_ATE83612.1
MVTRMILMTILILAILFATWVKDREAMNPPFKRRLVIDLTVVFALWILYAVFYFTQTPSTSDIAKTVINVGLLYFVGQFIYLIAKISPMFDGLVKLIKKSGVNIPEAEEEQTEDKKE
>LP0004a_ATE82655.1
MVTRMILMTILILAILFATWVKDREAMNPPFKRRLVIDLTVVFALWILYAVFYFTQTPSTSDIAKTVINVGLLYFVGQFIYLIAKISPMFDGLVKLIKKSGVNIPEAEEEQTEDKKE
>LP0004b_ATE83666.1
MVTRMILMTILILAILFATWVKDREAMNPPFKRRLVIDLTVVFALWILYAVFYFTQTPSTSDIAKTVINVGLLYFVGQFIYLIAKISPMFDGLVKLIKKSGVNIPEAEEEQTEDKKE
>LP0004c_ATE83722.1
MVTRMILMTILILAILFATWVKDREAMNPPFKRRLVIDLTVVFALWILYAVFYFTQTPSTSDIAKTVINVGLLYFVGQFIYLIAKISPMFDGLVKLIKKSGVNIPEAEEEQTEDKKE
>LP0004d_ATE83777.1
MVTRMILMTILILAILFATWVKDREAMNPPFKRRLVIDLTVVFALWILYAVFYFTQTPSTSDIAKTVINVGLLYFVGQFIYLIAKISPMFDGLVKLIKKSGVNIPEAEEEQTEDKKE
>LP0109_ATE83831.1
MVTRMILMTILILAILFATWVKDREAMNPPFKRRLVIDLTVVFALWILYAVFYFTQTPSTSDIAKTVINVGLLYFVGQFIYLIAKISPMFDGLVKLIKKSGVNIPEAEEEQTEDKKE
>LP0202_ATE83885.1
MVTRMILMTILILAILFATWVKDREAMNPPFKRRLVIDLTVVFALWILYAVFYFTQTPSTSDIAKTVINVGLLYFVGQFIYLIAKISPMFDGLVKLIKKSGVNIPEAEEEQTEDKKE
>LP0209_ATE83939.1
MVTRMILMTILILAILFATWVKDREAMNPPFKRRLVIDLTVVFALWILYAVFYFTQTPSTSDIAKTVINVGLLYFVGQFIYLIAKISPMFDGLVKLIKKSGVNIPEAEEEQTEDKKE
>LP0212_ATE83992.1
MVTRMILMTILILAILFATWVKDREAMNPPFKRRLVIDLTVVFALWILYAVFYFTQTPSTSDIAKTVINVGLLYFVGQFIYLIAKISPMFDGLVKLIKKSGVNIPEAEEEQTEDKKE
>LP0304_ATE84044.1
MVTRMILMTILILAILFATWVKDREAMNPPFKRRLVIDLTVVFALWILYAVFYFTQTPSTSDIAKTVINVGLLYFVGQFIYLIAKISPMFDGLVKLIKKSGVNIPEAEEEQTEDKKE
>LP0509_ATE84098.1
MVTRMILMTILILAILFATWVKDREAMNPPFKRRLVIDLTVVFALWILYAVFYFTQTPSTSDIAKTVINVGLLYFVGQFIYLIAKISPMFDGLVKLIKKSGVNIPEAEEEQTEDKKE
>LP0604_ATE84152.1
MVTRMILMTILILAILFATWVKDREAMNPPFKRRLVIDLTVVFALWILYAVFYFTQTPSTSDIAKTVINVGLLYFVGQFIYLIAKISPMFDGLVKLIKKSGVNIPEAEEEQTEDKKE
>LP0903_ATE84206.1
MVTRMILMTILILAILFATWVKDREAMNPPFKRRLVIDLTVVFALWILYAVFYFTQTPSTSDIAKTVINVGLLYFVGQFIYLIAKISPMFDGLVKLIKKSGVNIPEAEEEQTEDKKE
>LP1005_ATE84261.1
MVTRMILMTILILAILFATWVKDREAMNPPFKRRLVIDLTVVFALWILYAVFYFTQTPSTSDIAKTVINVGLLYFVGQFIYLIAKISPMFDGLVKLIKKSGVNIPEAEEEQTEDKKE
>LP1011_ATE84317.1
MVTRMILMTILILAILFATWVKDREAMNPPFKRRLVIDLTVVFALWILYAVFYFTQTPSTSDIAKTVINVGLLYFVGQFIYLIAKISPMFDGLVKLIKKSGVNIPEAEEEQTEDKKE
>LP1110_ATE84372.1
MVTRMILMTILILAILFATWVKDREAMNPPFKRRLVIDLTVVFALWILYAVFYFTQTPSTSDIAKTVINVGLLYFVGQFIYLIAKISPMFDGLVKLIKKSGVNIPEAEEEQTEDKKE
>LP1407_ATE84427.1
MVTRMILITILILAILFATWVKDREAMNPPLKRRLVIDLTVIFALWVLYAVFYFTQTPSTSDIAKTVINVGLLYFVGQFIYLIAKISPMFDGLVKLMKKNGVSVPEAEEEQTEDKKE
>LP1502a_ATE84482.1
MVTKMVLITILILAILFATWVKDRETMNPPFKRRLVIDLTVVFALWVLYAVFYFTQTPSTSDIAKTVINVALLYFVGQFIYLIAKISPMFDGLIKLMKKNGVSIPEVEEEQTEDKKE
>LP1502b_ATE84534.1
MVTKMVLITILILAILFATWVKDRETMNPPFKRRLVIDLTVVFALWVLYAVFYFTQTPSTSDIAKTVINVALLYFVGQFIYLIAKISPMFDGLIKLMKKNGVSIPEVEEEQTEDKKE
>LP1502c_ATE84586.1
MVTKMVLITILILAILFATWVKDRETMNPPFKRRLVIDLTVVFALWVLYAVFYFTQTPSTSDIAKTVINVALLYFVGQFIYLIAKISPMFDGLIKLMKKNGVSIPEVEEEQTEDKKE
>vB_Llc_bIBB5g1_ATW69463.1
MVTKMILITILILAILFATWVKDREAMNPPFKRRLVIDLTVVFALWILYAVFFFTQTPSTSDIAKTVINVGLLYFVGQFIYLIASISPMFAGLVKLIKKNGVSIPEVEEEQTEDKKE
>vB_Llc_bIBB14s_ATW69518.1
MVTKMILITILILAILFATWVKDREAMNPPFKRRLVIDLTVVFALWILYAVFFFTQTPSTSDIAKTVINVGLLYFVGQFIYLIASISPMFAGLVKLIKKNGVSIPEVEEEQTEDKKE
>vB_Llc_bIBB24tp1_ATW69575.1
MVTKMILITILILAILFATWVKDREAMNPPFKRRLVIDLTVVFALWILYAVFFFTQTPSTSDIAKTVINVGLLYFVGQFIYLIASISPMFAGLVKLIKKNGVSIPEVEEEQTEDKKE
>vB_Llc_bIBB77s_ATW69630.1
MVTKMILITILILAILFATWVKDREAMNPPFKRRLVIDLTVVFALWILYAVFFFTQTPSTSDIAKTVINVGLLYFVGQFIYLIASISPMFAGLVKLIKKNGVSIPEVEEEQTEDKKE
>vB_Llc_bIBBEg1_ATW69684.1
MVTKMILITILILAILFATWVKDREAMNPPFKRRLVIDLTVVFALWILYAVFFFTQTPSTSDIAKTVINVGLLYFVGQFIYLIASISPMFAGLVKLIKKNGVSIPEVEEEQTEDKKE
>vB_Llc_bIBBF12_ATW69738.1
MVTKMILITILILAILFATWVKDREAMNPPFKRRLVIDLTVVFALWILYAVFFFTQTPSTSDIAKTVINVGLLYFVGQFIYLIASISPMFAGLVKLIKKNGVSIPEVEEEQTEDKKE
>vB_Llc_bIBBF13_ATW69793.1
MVTKMILITILILAILFATWVKDREAMNPPFKRRLVIDLTVVFALWILYAVFFFTQTPSTSDIAKTVINVGLLYFVGQFIYLIASISPMFAGLVKLIKKNGVSIPEVEEEQTEDKKE
>CB14a_ATW69995.1
MVTRMILITILILAILFATWVKDREAMNPPFKRRLMIDLTVVFSLWVLYAVFYFTQTPSTSDIAKTVINVALLYFVGQFIYLIAKISPMFDGLVKLIKKNGVNIPEAEEEQTEDKKE
>CB14b_ATW70078.1
MVTRMILITILILAILFATWVKDREAMNPPFKRRLMIDLTVVFSLWVLYAVFYFTQTPSTSDIAKTVINVALLYFVGQFIYLIAKISPMFDGLVKLIKKNGVNIPEAEEEQTEDKKE
>MP1_AUV60265.1
MVTKMILITILILAILFATWVKDREAMNPPFKHRLVIDLTVIFSLWVLYAVFFFTQTPSTSDIAETVINVGLLYFVGQFIYLIAKISPMFDGLVKLIKKNGVSIPEVEEEQTEDKKE
>1W08F_QBQ81739.1
MVTKMILITILILAILFATWVKDREAMNPPFKRRLVIDLTVVFSLWVLYAVFYFTQTPSTSDIAKTVINVGLLYFVGQFIYLIAKISPMFDGLVKLIKKNGVNIPEAEEEQTEDKKE
>8V08_QBQ81792.1
MVTKMILITILILAILFATWVKDREAMNPPFKHRLVIDLTVIFSLWVLYAVFFFTQTPSTSDIAETVINVGLLYFVGQFIYLIAKISPMFDGLVKLIKKNGVSIPEVEEEQTEDKKE
>AV09_QBQ81844.1
MVTRMILMTVLILAILFATWVKDGEAMNPPFERRLVIDLTVIFSLWVLYAVFYFTQTPSTSDIAKTVINVGLLYFVGQFIYLIAKISPMFDGLVKLIKKNGVSIPEAEEEQTEDKKE
>MV10L_QBQ81896.1
MVTKMILITILILAILFATWVKDREAMNPPFKRRLVIDLTVIFSLWVLYAVFFFTQTPSTSDIAETVINVGLLYFVGQFIYLIAKISPMFDGLVKLIKKNGVSIPEVEEEQTEDKKE
>MV16_QBQ81954.1
MVTKMILITILILAILFATWVKDREAMNPPFKHRLVIDLTVIFSLWVLYAVFFFTQTPSTSDIAETVINVGLLYFVGQFIYLIAKISPMFDGLVKLIKKNGVSIPEVEEEQTEDKKE
>20R03M_QBQ82019.1
MIETLRAIGLVAFMQLLSLALEFIDTGTLKPNVRKRIAVELIVLSVYVSGMTVFKGMISDELITLIGTVYLAVVVSHLYKFLTNKKEEINGGDKKE
>CW09_QBQ82053.1
MIETLRAIGLVAFMQLLSLALEFIDTGTLKPNVRKRIAVELIVLSVYVSGMTVFKGMISDELITLIGTVYLAVVVSHLYKFLTNKKEEINGGDKKE
>bIL67_NP_042308.1
MMIETLRAIGLVVFMQLLSLALEFIDTGTLKPSVRKRIAVELIVLSVYVSGMTVFKGMISDELITLIGTVYLTVVVSHLYKFLTNKKEEIEGGDKEE
>bIL170_NP_047134.1
MVTRMILITILILAILFATWVKDREAMNPPFKRRLVIDLTVVFALWVLYAVFYFTQTPSTSDIAKTVINIGLLYFVGQFIYLIASISPMFAGLIKIIKKNGVNIPDVENEQTEDKKE
>ul36_NP_663691.1
MIFNNKFYNVIKWAVLTALPALSVFIGVIGKAYGWEGTDLAIITLNAFTVFLGTLAGVSAVKYNNQPNDTEENK
>4268_NP_839939.1
MDQNLMTIFSGILTVVGSVVSYFISQAAKKHSNVKNIDALAKLANQAVSWAQKNFNENPEKLSEAINYVTEEAKKLKIKTNPAQIEAQIEASLAQLKKNFTADPAKTIKDVAQATSEVAQSVSKTADTISTNAEELSNLVEPIINGTEGLTEE
>phiLC3_NP_996721.1
MNQINWKLRLKSKAFWLALLPALFLLIQAIGASFGYKWNFVILNQQLAAVVNAAFALLAIVGVVADPTTSGLGDSDRVLNKDKSEENK
>P008_YP_762532.1
MVTRMILITILILAILFATWVKDREAMNPPFKRRLVIDLTVVFALWVLYAVFYFTQTPSTSDIAKTVINVGLLYFVGQFIYLIASISPMFAGLVKLIKKNGVSIPEVEEEQTEDKKE
>Q54_YP_762602.1
MIQEIYTQFGIQLITLVIMVFSLPLINLAYYRKNIKPPFHEQMLAALVTVVGAVIGSVLAYLNGIGGYVNFAIYALMGVYFLALLTMFGQLNPVLAPLVKKVIKILDKNGDGTIDVLDPKDTEEK
>712_YP_764280.1
MVTKMILITILILAILFATWVKDREAMNPPFKRRLVIDLTVVFSLWVLYAVFFFTQTPSTSDIAKTVINVGLLYFVGQFIYLIASISPMFAGLLKLIKKNGVNIPEVEEEQTEDKKE
>jj50_YP_764333.1
MVTRMILITILILAILFATWVKDREAMNPPFKHRLVIDLTVVFSLWVLYAVFFFTQTPSTSDIAKTVIDVGLLYFVGQFIYLIASISPMFAGLLKLIKKNGVNIPEVEEEQTEDKKE
>KSY1_YP_001469052.1
MTMMQRMVLNVLTFLHSLLKILLVKLSGVMQLKQITKKISTLSMKTQMLKPNMLTHMKLLKVTC
>asccphi28_YP_001687523.1
MEITQFLHPLLMKLTLITTILVYIAVTYLDIALGVSKAVKIGKETIQQCFTSRTFLYSLPLKFTLITAVGLLYWIGNLLSHELGVILTIPLFVYEISSILENLKDLGISYKAIETIQNNDGGADDNKE
>Bibb29_YP_002004008.1
MVTKMILITILILAILFATWVKDREAMNPPFKRRLVIDLTVVFALWILYAVFFFTQTPSTSDIAKTVINVGLLYFVGQFIYLIASISPMFAGLVKLIKKNGVSIPEVEEEQTEDKKE
>P087_YP_002875751.1
MLQLYYNKLTEEYFLSKIKITQYLSISATLITLVGIAYAGIATTWGLPFGPEIYDTAVIITAAISAVLGGATFKKVVDANHNGIPDSVEEGLVGEPLTIKEDGKVDEFSEKN
>CB14_YP_003127154.1
MVTRMILITILILAILFATWVKDREAMNPPFKRRLMIDLTVVFSLWVLYAVFYFTQTPSTSDIAKTVINVALLYFVGQFIYLIAKISPMFDGLVKLIKKNGVNIPEAEEEQTEDKKE
>CB19_YP_003127206.1
METRMILITILILAILFATWVKDREAMNPPFKRRLMIDLTVILSLWVLYAVFFFTQTPSTSDIAKTVINVALLYFVGQFIYLIAKISPMFDGLVKLIKKNGVNIPEAEEEQTEDKKE
>CB20_YP_003127257.1
METRMILITILILAILFATWVKDREAMNPPFKRRLMIDLTVILSLWVLYAVFFFTQTPSTSDIAKTVINVALLYFVGQFIYLIAKISPMFDGLVKLIKKNGVNIPEAEEEQTEDKKE
>CB13_YP_003127308.1
MVTRMILITILILAILFATWVKDREAMNPPFKRRLMIDLTVVFSLWVLYAVFYFTQTPSTSDIAKTVINVALLYFVGQFIYLIAKISPMFDGLVKLIKKNGVNIPEAEEEQTEDKKE
>ASCC191_YP_006201104.1
MVTRMILITILILAILFATWVKDREAMNPPFKRRLVIDLTVVFALWILYAVFYFTQTPSTSDIAKTVINVGLLYFVGQFIYLIAKISPMFDGLVKLMKKNGVSVPEAEEEQTEDKKE
>ASCC273_YP_006201553.1
MVTRMILITILILAILFATWVKDREAMNPPFKRRLVIDLTVVFALWILYAVFYFTQTPSTSDIAKTVINVGLLYFVGQFIYLIAKISPMFDGLVKLMKKNGVSVPEAEEEQTEDKKE
>ASCC532_YP_006201611.1
MITKMILMTILILAILFATWVKDREAMNPPFKRRFVIDFTVIFSLWVLYAVFYFTQTPSTSDIAKTVINVGLLYFVGQFIYLIAKISPMFAGLLKLVKKNGVNIPEVEEEQTEDKKE
>ASCC465_YP_006201723.1
MITKMILMTILILAILFATWVKDREAMNPPFKHRLVIDFTVIFSLWVLYAVFYFTQTPSTSDIAETVINVGLLYFVGQFIYLIAKISPMFAGLLKLVKKNGVNIPEVEEEQTEDKKE
>ASCC281_YP_006201953.1
MITKMILMTILILAILFATWVKDREAMNPPFKRRFVIDFTVIFSLWVLYAVFYFTQTPSTSDIAKTVINVGLLYFVGQFIYLIAKISPMFAGLLKLVKKNGVNIPEVEEEQTEDKKE
>P680_YP_008318063.1
MVTRMILITILILAILFATWIKDREAMNPPFKRRLVIDLTVVFSLWVLYAVFYFTQTPSTSDIAETVIDVGLLYFVGQFIYLIAKISPMFDGLVKLMKKNGVSVPEAEEEQTEDKKE
>340_YP_008318113.1
MVTKMILITILILAILFATWVKDREAMNPPFKRRFVIDLTVVFSLWILYAVFFFTQTPSTSDIAKTVINVGLLYFVGQFIYLIASISPMFAGLVKLIKKNGVSIPEVEEEQTEDKKE
>phi7_YP_008318223.1
MVTRMILITILILAILFATWVKDREAMNPPFKRRLVIDLMVIFSLWVLYAVFYFTRTPSTSDIAKTVINVALLYFVGQFIYLIAKISPMFDGLVKLIKKNGVNIPEAEEEQTEDKKE
>jm2_YP_008320103.1
MVTRMILITILILAILFATWVKDREAMNPPLKRRLVIDLTVVFALWVLYAVFYFTQTPSTSDIAKTVINVGLLYFVGQFIYLIAKISPMFDGLVKLIKKNGVSVPEAEAEQTEDKKE
>BM13_YP_008320195.1
MIFNNKFYNVIKWAVLTALPALSVFIGVIGKAYGWGETDLAIVTLNAFTVFLGTLAGVSAVKYNNQPNDTEENK
>r1t_YP_009017625.1
MATNAGALTLINDLVEEVKAGETPLARKANTVTAAIGTALTIILGGTTAWIESGTNIPSWLPGLVFVVGMLATTFGVSKTKNGMTASVADKLHSELAARIDLNHIHEPINTREAVLLASSEAGEGLVGGTPILVQSEAKGKHRAAELRDEADALIDQHINQL
>1358_YP_009140408.1
MNIIENFAIMHALLALSKNMYFISLAAIIGFDYLTGLAKAFYWKVPDSSLGFKGLVKHTFVIVGLGGVWVFCSALHSDAVAIIVTIMYIMNYLISIFENFSVMGIYTPKVLELKVKSEQKRYEQKLADALGVEKEVQNGKSSTGQAMD
>WRP3_YP_009147804.1
MNELLQAITPALLALLVAIIGYVAKIAGTQVQRVSDKYAIKAKLDANKTIVDLSVKYVQQVFKEADGETKYNEAKNKALEIMSEKGIKITDAELNMLIEASVANFKKGMTETVTFEAPSIQANVTASEIADRIKE
>Sl4_YP_009208055.1
MVTRMILITILILAILFATWVKDREAMNPPFKRRLVIDLTVVFALWVLYAVFYFTQTPSTSDIAQIVINVSLLYFVGQFIYLIASISPMFAGLVKLLKKEGVNIPEVEEEQTEDKKE
>28201_YP_009279521.1
MKTIDKGTLTRTVLLWLAILNQILTALNINPLPLDDNTVSTVITTVFALWAWWKNNDFTHAAKKGTELTKSLKNGDSVQVVKASDSDHEFTEGGE
>63301_YP_009279727.1
MNQINWKLRLKSKAFWLALLPALFLLIQAIGASFGYKWNFVILNQQLAAVVNAAFALLAIVGVVADPTTSGLGDSDRVLNKDKSEENK
>50101_YP_009283244.1
MNQINWKLRLKSKAFWLALLPALFLLIQAIGASFGYKWNFVILNQQLAAVVNAAFALLAIVGVVADPTTSGLGDSDRVLNKDKSKENK
>98201_YP_009286365.1
MKTIDKGTLTRTILLVLALANQLLTVSGHSVIPIDDATVTNIISTGFTVATALASWWKNNDFTHAAKKGTELTKSLKNGDAVQVVKASDSDHEFTEGGE
>P475_AGI11094.1
MVTKMILITILILAILFATWVKDREAMNPPFKHRLVIDLTVVFSLWVLYAVFYFTQTPSTSDIAKTVIDVGLLYFVGQFIYLIAKISPMFDGLVKLMKKNGVSVPEAEEEQTEDKKE
>1706_YP_001828651.1
MDLKQIIDLVLTIVGVLLVVVPYIATMLIHTRNKYLTTIGNEAIKITSALEETDLGGDAKKQAATSKLNDMFGGKLVAKLVGLKLTPEQFADQVDAAVATLRTMGVKQNKPVEAVPTAPIEVTTTTTTTVKEPE
>Phi19_ALM63159.1
MVTRMILITVLILAILFATWVKDREAMNPPFERRLVIDLTVIFSLWVLYAVFYFTQTPSTSDIAKTVINVGLLYFVGQFIYLIAKISPMFDGLVKLIKKNGVSIPEAEEEQTEDKKE
>Phi4_ALM63060.1
MVTRMILITVLILAILFATWVKDREAMNPPFERRLVIDLTVIFSLWVLYAVFYFTQTPSTSDIAKTVINVGLLYFVGQFIYLIAKISPMFDGLVKLIKKNGVSIPEAEEEQTEDKKE
>949_YP_004306284.1
MNELIQAITPILLALLVAIIGYLAKIAGIQVQRVADKYAIKAKLDANKTIVDLAVKYVQQVFNEADNKTKYNEAKNKALEILSEKGIKITDAELNMLIEASVANFKQGMTETVTLEAPSIRENVVASEVSDKIKE
>P335_ABI54252.1
MNQINWKLRLKSKAFWLALLPALFLLIQAIGASFGYKWNFVILNQQLAAVVNAAFALLAIVGVVADPTTSGLGDSDRVLNKDNSEENK
>TP901-1_NP_112715.1
MNQINWKLRLKSKAFWLALLPALFLLIQAIGAPFGYKWDFVILNQQLAAVVNAAFALLAIVGVVADPTTSGLGDSDKVLNKDKSEENK
>Tuc2009_NP_108733.1
MNQINWKLRLKSKAFWLALLPALFLLIQAIGAPFGYKWDFVILNQQLAAVVNAAFALLAIVGVVADPTTSGLGDSDRVLNKDKSEENK
>c2_NP_043565
MIETLRAIGLVVFMQLLSLALEFIDTGTLKPSFRKRIAVELMVLSVYVSGMTVFKGMISDELITLIGTVYLTVVVSHLYKFLTEKKEETSGGDKEE
>p2_ADC80093.1
MVTRMILITILILAILFATWVKDREAMNPPFKHRLVIDLTVVFSLWVLYAVFFFTQTPSTSDIAKTVIDVGLLYFVGQFIYLIASISPMFAGLLKLIKKNGVNIPEVEEEQTEDKKE
>sk1_NP_044965.1
MVTRMILITILILAILFATWVKDREAMNPPFKRRLVIDLTVVFSLWVLYAVFFFTQTPSTSDIAKTVINVGLLYFVGQFIYLIASISPMFAGLLKLIKKNGVNIPEVEEEQTEDKKE
>936_AGI10760.1
MVTKMILITTLILAILFATWVKDREAMNPPFKRRLVIDLTVVFALWVLYAVFYFTQTPSTSDIAKTVIDVALLYFVGQFIYLIAKISPMFDGLVKLMKKNGVSVPEAEEEQTEDKKE

## Sheet: S4 Fig
Sequences uesed for the TMHMM analysis:
>P008_YP_762532.1
MVTRMILITILILAILFATWVKDREAMNPPFKRRLVIDLTVVFALWVLYAVFYFTQTPSTSDIAKTVINVGLLYFVGQFIYLIASISPMFAGLVKLIKKNGVSIPEVEEEQTEDKKE
>P335_ABI54252.1
MNQINWKLRLKSKAFWLALLPALFLLIQAIGASFGYKWNFVILNQQLAAVVNAAFALLAIVGVVADPTTSGLGDSDRVLNKDNSEENK
>bIL67_NP_042308.1
MMIETLRAIGLVVFMQLLSLALEFIDTGTLKPSVRKRIAVELIVLSVYVSGMTVFKGMISDELITLIGTVYLTVVVSHLYKFLTNKKEEIEGGDKEE
>phiQ1_BBI90309.1
MSNIKITQYLSIGATVVTLVGITYAGIATTWGLPFGSQVYDTAVIITSAISALLGGTTVKKLIDANHNGIPDSEEGLAPITKLPEPEEFEEDGKVDEFSEKN
>phi93_AIK68613.1
MVTKMILITILILAILFATWVKDREAMNPPFKRRLVIDLTVIFSLWVLYAVFFFTQTPSTSDIAETVINVGLLYFVGQFIYLIAKISPMFDGLVKLIKKNGVSIPEVEEEQTEDKKE
>98102_ANT43806.1
MKTIDKGTLTRTVLLWLAIINQILTALNINPLPLDDNTVSTVITTVFALWAWWKNNDFTHAAKKGTELTKNLKNGDSVQVVKASDADHEFTEGGE
>1358_YP_009140408.1
MNIIENFAIMHALLALSKNMYFISLAAIIGFDYLTGLAKAFYWKVPDSSLGFKGLVKHTFVIVGLGGVWVFCSALHSDAVAIIVTIMYIMNYLISIFENFSVMGIYTPKVLELKVKSEQKRYEQKLADALGVEKEVQNGKSSTGQAMD
>P087_YP_002875751.1
MLQLYYNKLTEEYFLSKIKITQYLSISATLITLVGIAYAGIATTWGLPFGPEIYDTAVIITAAISAVLGGATFKKVVDANHNGIPDSVEEGLVGEPLTIKEDGKVDEFSEKN
>62502_ANT43647.1
MIFNNKFYNVIKWAVLTALPALSVFIGVIGKAYGWGETDLAIITLNAFTVFLGTLAGVSAVKYNNQPNDTEENK
>Q54_YP_762602.1
MIQEIYTQFGIQLITLVIMVFSLPLINLAYYRKNIKPPFHEQMLAALVTVVGAVIGSVLAYLNGIGGYVNFAIYALMGVYFLALLTMFGQLNPVLAPLVKKVIKILDKNGDGTIDVLDPKDTEEK
>1706_YP_001828651.1
MDLKQIIDLVLTIVGVLLVVVPYIATMLIHTRNKYLTTIGNEAIKITSALEETDLGGDAKKQAATSKLNDMFGGKLVAKLVGLKLTPEQFADQVDAAVATLRTMGVKQNKPVEAVPTAPIEVTTTTTTTVKEPE
>4268_NP_839939.1
MDQNLMTIFSGILTVVGSVVSYFISQAAKKHSNVKNIDALAKLANQAVSWAQKNFNENPEKLSEAINYVTEEAKKLKIKTNPAQIEAQIEASLAQLKKNFTADPAKTIKDVAQATSEVAQSVSKTADTISTNAEELSNLVEPIINGTEGLTEE
>asccphi28_YP_001687523.1
MEITQFLHPLLMKLTLITTILVYIAVTYLDIALGVSKAVKIGKETIQQCFTSRTFLYSLPLKFTLITAVGLLYWIGNLLSHELGVILTIPLFVYEISSILENLKDLGISYKAIETIQNNDGGADDNKE
>KSY1_YP_001469052.1
MTMMQRMVLNVLTFLHSLLKILLVKLSGVMQLKQITKKISTLSMKTQMLKPNMLTHMKLLKVTC
>ul36.k1_ABD63693.1
MIFNNKFYNVIKWAVLTALPALSVFIGVIGKAYGWEGTDLAIITLNAFTVFLGTLAGVSAVKYNNQPNDTEENK
>949_YP_004306284.1
MNELIQAITPILLALLVAIIGYLAKIAGIQVQRVADKYAIKAKLDANKTIVDLAVKYVQQVFNEADNKTKYNEAKNKALEILSEKGIKITDAELNMLIEASVANFKQGMTETVTLEAPSIRENVVASEVSDKIKE

## Sheet: S6.A Fig
Peptides used to generate the consensus sequence presented in S6A Fig
>Q54_YP_762603.1
ACCAGAAGAGGAGATTCAAGACATGATG
>p2_ADC80094.1
TACAGAATTAGAGGACGACGATTTAATG
>sk1_NP_044966.1
TACAGAATTAGAGGACGACGATTTAATG
>712_YP_764281.1
TACAGAATTAGAGGACGATGATTTAATG
>56301_ASZ71451.1
CACAGAATTAGAGGACGACGAATTAATG
>ASCC287_AFE86988.1
CACAACAGAAAGCGGAGAAATTGAAATG
>936_AGI10761.1
TACAAAAGAAAGTGAAGAAATCGAAATG
>LP0509_ATE84099.1
CACAACAGAAAGCGGAGAAATTGAAATG
>66901_ASZ71714.1
CACAACAGAAAGCGGAGAAATTGAAATG
>P008_YP_762533.1
CAAACAAAACGAAAAGGAAATCGAAATG
>17W12M_AOQ30170.1
CAAACAAAACGAAAAGGAAATCGAAATG
>38503_ASZ71276.1
AGAAAAAGGAAAAGGAAAAAAGAAAATG
>ASCC473_AFE86646.1
AAACAAAGAAAAAGGAAAAAAGAAAATG
>Phi19_ALM63160.1
AAACGAAGGAAAAGGAAAAAAGAAAATG

## Sheet: S6.B Fig
Peptides used to generate the consensus sequence presented in S6B Fig
>c2_NP_043551.1
CAATCAAACAGGAGGAATGATAAAAATG
>62402_ASZ70696.1
TAATCAAACAAAAGGAGAAATTAAAATG
>37203_ASZ70771.1
TATTGAAACAAAAGGAGAGATTAAAATG
>bIL67_NP_042321.2
TATTCAAACAGGAGGAATGATTAAAATG
>62606_ASZ70659.1
TAATCAAACAGGAGGAATTATTAAAATG
>62403_ASZ70733.1
TAATCAAACAAAAGGAGAAATTAAAATG
>05802_ASZ70922.1
TAATCAAACAAAAGGAGAAATTAAAATG
>50504_ASZ70846.1
TAATCAAACAGGAGGAATGATTAAAATG
>50102_ASZ70884.1
TAATCAAACAGGAGGAATGATAAAAATG
>20R03M_QBQ82006.1
TATTCAAACAGGAGGAATGATTAAAATG

## Sheet: S8.A Fig
qseqid	sseqid	Species	Host	other_phage_host	Protein	pident	qcovs	length	mismatch	qstart	qend	sstart	send	lacto_phage_accession	group
phiL47_AHC94147.1	ALJ97800.1	Lactobacillus phage CL2	Lactobacillus paracasei	Lactobacillus	endolysin	52.514	99	358	142	5	347	6	350	KF926093	A			Phage having a type A endolysin (amidase_2 CD)	Phage having a type B endolysin (CHAP CD)	Phage having a type C endolysin (GH25_Cpl1-like muramidase)				Streptococcaceae		Lactobacillaceae		Enterococcaceae
phiL47_AHC94147.1	ALJ97800.1	Lactobacillus phage CL2	Lactobacillus paracasei	Lactobacillus	endolysin	52.514	99	358	142	5	347	6	350	KF926093	A		Streptococcaceae	0	3	13				S. anginosus phages n=4		L. casei phages n=2)		E. faecalis phages n=7
phiL47_AHC94147.1	YP_009201823.1	Lactobacillus phage CL2	Lactobacillus paracasei	Lactobacillus	endolysin	52.514	99	358	142	5	347	6	350	KF926093	A		Lactobacillaceae	11	2	8				S. equinus phages n=3		L. fermentum phages n=1
phiL47_AHC94147.1	YP_009201823.1	Lactobacillus phage CL2	Lactobacillus paracasei	Lactobacillus	endolysin	52.514	99	358	142	5	347	6	350	KF926093	A		Enterococcaceae	0	3	13				S. gallolyticus phages n=5		L. paracasei phages n=7
phiL47_AHC94147.1	NP_680500.1	Lactobacillus phage A2	Lactobacillus casei	Lactobacillus	lysin	51.944	99	360	141	5	347	6	350	KF926093	A									S. thermophilus phages n=1		O. oeni phages n=2
phiL47_AHC94147.1	ALJ97737.1	Lactobacillus phage CL1	Lactobacillus paracasei	Lactobacillus	lysin	52.235	99	358	143	5	347	6	350	KF926093	A
phiL47_AHC94147.1	ALJ97737.1	Lactobacillus phage CL1	Lactobacillus paracasei	Lactobacillus	lysin	52.235	99	358	143	5	347	6	350	KF926093	A
phiL47_AHC94147.1	YP_009206683.1	Lactobacillus phage CL1	Lactobacillus paracasei	Lactobacillus	lysin	52.235	99	358	143	5	347	6	350	KF926093	A
phiL47_AHC94147.1	YP_009206683.1	Lactobacillus phage CL1	Lactobacillus paracasei	Lactobacillus	lysin	52.235	99	358	143	5	347	6	350	KF926093	A
phiL47_AHC94147.1	ALJ97918.1	Lactobacillus phage iLp1308	Lactobacillus paracasei	Lactobacillus	lysin	51.955	99	358	144	5	347	6	350	KF926093	A
phiL47_AHC94147.1	ALJ97918.1	Lactobacillus phage iLp1308	Lactobacillus paracasei	Lactobacillus	lysin	51.955	99	358	144	5	347	6	350	KF926093	A
phiL47_AHC94147.1	YP_009208862.1	Lactobacillus phage iLp1308	Lactobacillus paracasei	Lactobacillus	lysin	51.955	99	358	144	5	347	6	350	KF926093	A
phiL47_AHC94147.1	YP_009208862.1	Lactobacillus phage iLp1308	Lactobacillus paracasei	Lactobacillus	lysin	51.955	99	358	144	5	347	6	350	KF926093	A
phiL47_AHC94147.1	AGZ17374.1	Lactobacillus phage PL-1	Lactobacillus paracasei	Lactobacillus	lysin	51.397	99	358	146	5	347	6	350	KF926093	A
phiL47_AHC94147.1	AGZ17374.1	Lactobacillus phage PL-1	Lactobacillus paracasei	Lactobacillus	lysin	51.397	99	358	146	5	347	6	350	KF926093	A
phiL47_AHC94147.1	AGZ17310.1	Lactobacillus phage J-1	Lactobacillus paracasei	Lactobacillus	lysin	51.397	99	358	146	5	347	6	350	KF926093	A
phiL47_AHC94147.1	AGZ17310.1	Lactobacillus phage J-1	Lactobacillus paracasei	Lactobacillus	lysin	51.397	99	358	146	5	347	6	350	KF926093	A
phiL47_AHC94147.1	YP_008767329.1	Lactobacillus phage PL-1	Lactobacillus paracasei	Lactobacillus	lysin	51.397	99	358	146	5	347	6	350	KF926093	A
phiL47_AHC94147.1	YP_008767329.1	Lactobacillus phage PL-1	Lactobacillus paracasei	Lactobacillus	lysin	51.397	99	358	146	5	347	6	350	KF926093	A
phiL47_AHC94147.1	YP_008767266.1	Lactobacillus phage J-1	Lactobacillus paracasei	Lactobacillus	lysin	51.397	99	358	146	5	347	6	350	KF926093	A
phiL47_AHC94147.1	YP_008767266.1	Lactobacillus phage J-1	Lactobacillus paracasei	Lactobacillus	lysin	51.397	99	358	146	5	347	6	350	KF926093	A
phiL47_AHC94147.1	ANJ65482.1	Lactobacillus phage PLE2	Lactobacillus casei BL23	Lactobacillus	lysin	51.253	99	359	145	5	347	6	350	KF926093	A
phiL47_AHC94147.1	ANJ65482.1	Lactobacillus phage PLE2	Lactobacillus casei BL23	Lactobacillus	lysin	51.253	99	359	145	5	347	6	350	KF926093	A
phiL47_AHC94147.1	YP_009282364.1	Lactobacillus phage PLE2	Lactobacillus casei BL23	Lactobacillus	N-acetylmuramoyl-L-alanine amidase	51.253	99	359	145	5	347	6	350	KF926093	A
phiL47_AHC94147.1	YP_009282364.1	Lactobacillus phage PLE2	Lactobacillus casei BL23	Lactobacillus	N-acetylmuramoyl-L-alanine amidase	51.253	99	359	145	5	347	6	350	KF926093	A
AM1_ARM66185.1	NP_680500.1	Lactobacillus phage A2	Lactobacillus casei	Lactobacillus	lysin	53.955	99	354	140	5	344	6	350	KY554768	A
AM1_ARM66185.1	ALJ97800.1	Lactobacillus phage CL2	Lactobacillus paracasei	Lactobacillus	endolysin	53.107	99	354	143	5	344	6	350	KY554768	A
AM1_ARM66185.1	ALJ97800.1	Lactobacillus phage CL2	Lactobacillus paracasei	Lactobacillus	endolysin	53.107	99	354	143	5	344	6	350	KY554768	A
AM1_ARM66185.1	YP_009201823.1	Lactobacillus phage CL2	Lactobacillus paracasei	Lactobacillus	endolysin	53.107	99	354	143	5	344	6	350	KY554768	A
AM1_ARM66185.1	YP_009201823.1	Lactobacillus phage CL2	Lactobacillus paracasei	Lactobacillus	endolysin	53.107	99	354	143	5	344	6	350	KY554768	A
AM1_ARM66185.1	ALJ97737.1	Lactobacillus phage CL1	Lactobacillus paracasei	Lactobacillus	lysin	52.825	99	354	144	5	344	6	350	KY554768	A
AM1_ARM66185.1	ALJ97737.1	Lactobacillus phage CL1	Lactobacillus paracasei	Lactobacillus	lysin	52.825	99	354	144	5	344	6	350	KY554768	A
AM1_ARM66185.1	YP_009206683.1	Lactobacillus phage CL1	Lactobacillus paracasei	Lactobacillus	lysin	52.825	99	354	144	5	344	6	350	KY554768	A
AM1_ARM66185.1	YP_009206683.1	Lactobacillus phage CL1	Lactobacillus paracasei	Lactobacillus	lysin	52.825	99	354	144	5	344	6	350	KY554768	A
AM1_ARM66185.1	ALJ97918.1	Lactobacillus phage iLp1308	Lactobacillus paracasei	Lactobacillus	lysin	52.825	99	354	144	5	344	6	350	KY554768	A
AM1_ARM66185.1	ALJ97918.1	Lactobacillus phage iLp1308	Lactobacillus paracasei	Lactobacillus	lysin	52.825	99	354	144	5	344	6	350	KY554768	A
AM1_ARM66185.1	YP_009208862.1	Lactobacillus phage iLp1308	Lactobacillus paracasei	Lactobacillus	lysin	52.825	99	354	144	5	344	6	350	KY554768	A
AM1_ARM66185.1	YP_009208862.1	Lactobacillus phage iLp1308	Lactobacillus paracasei	Lactobacillus	lysin	52.825	99	354	144	5	344	6	350	KY554768	A
AM1_ARM66185.1	AGZ17374.1	Lactobacillus phage PL-1	Lactobacillus paracasei	Lactobacillus	lysin	51.977	99	354	147	5	344	6	350	KY554768	A
AM1_ARM66185.1	AGZ17374.1	Lactobacillus phage PL-1	Lactobacillus paracasei	Lactobacillus	lysin	51.977	99	354	147	5	344	6	350	KY554768	A
AM1_ARM66185.1	AGZ17310.1	Lactobacillus phage J-1	Lactobacillus paracasei	Lactobacillus	lysin	51.977	99	354	147	5	344	6	350	KY554768	A
AM1_ARM66185.1	AGZ17310.1	Lactobacillus phage J-1	Lactobacillus paracasei	Lactobacillus	lysin	51.977	99	354	147	5	344	6	350	KY554768	A
AM1_ARM66185.1	YP_008767329.1	Lactobacillus phage PL-1	Lactobacillus paracasei	Lactobacillus	lysin	51.977	99	354	147	5	344	6	350	KY554768	A
AM1_ARM66185.1	YP_008767329.1	Lactobacillus phage PL-1	Lactobacillus paracasei	Lactobacillus	lysin	51.977	99	354	147	5	344	6	350	KY554768	A
AM1_ARM66185.1	YP_008767266.1	Lactobacillus phage J-1	Lactobacillus paracasei	Lactobacillus	lysin	51.977	99	354	147	5	344	6	350	KY554768	A
AM1_ARM66185.1	YP_008767266.1	Lactobacillus phage J-1	Lactobacillus paracasei	Lactobacillus	lysin	51.977	99	354	147	5	344	6	350	KY554768	A
AM1_ARM66185.1	ANJ65482.1	Lactobacillus phage PLE2	Lactobacillus casei BL23	Lactobacillus	lysin	51.977	99	354	147	5	344	6	350	KY554768	A
AM1_ARM66185.1	ANJ65482.1	Lactobacillus phage PLE2	Lactobacillus casei BL23	Lactobacillus	lysin	51.977	99	354	147	5	344	6	350	KY554768	A
AM1_ARM66185.1	YP_009282364.1	Lactobacillus phage PLE2	Lactobacillus casei BL23	Lactobacillus	N-acetylmuramoyl-L-alanine amidase	51.977	99	354	147	5	344	6	350	KY554768	A
AM1_ARM66185.1	YP_009282364.1	Lactobacillus phage PLE2	Lactobacillus casei BL23	Lactobacillus	N-acetylmuramoyl-L-alanine amidase	51.977	99	354	147	5	344	6	350	KY554768	A
AM2_ARM66363.1	NP_680500.1	Lactobacillus phage A2	Lactobacillus casei	Lactobacillus	lysin	53.955	99	354	140	5	344	6	350	KY554769	A
AM2_ARM66363.1	ALJ97800.1	Lactobacillus phage CL2	Lactobacillus paracasei	Lactobacillus	endolysin	53.107	99	354	143	5	344	6	350	KY554769	A
AM2_ARM66363.1	ALJ97800.1	Lactobacillus phage CL2	Lactobacillus paracasei	Lactobacillus	endolysin	53.107	99	354	143	5	344	6	350	KY554769	A
AM2_ARM66363.1	YP_009201823.1	Lactobacillus phage CL2	Lactobacillus paracasei	Lactobacillus	endolysin	53.107	99	354	143	5	344	6	350	KY554769	A
AM2_ARM66363.1	YP_009201823.1	Lactobacillus phage CL2	Lactobacillus paracasei	Lactobacillus	endolysin	53.107	99	354	143	5	344	6	350	KY554769	A
AM2_ARM66363.1	ALJ97737.1	Lactobacillus phage CL1	Lactobacillus paracasei	Lactobacillus	lysin	52.825	99	354	144	5	344	6	350	KY554769	A
AM2_ARM66363.1	ALJ97737.1	Lactobacillus phage CL1	Lactobacillus paracasei	Lactobacillus	lysin	52.825	99	354	144	5	344	6	350	KY554769	A
AM2_ARM66363.1	YP_009206683.1	Lactobacillus phage CL1	Lactobacillus paracasei	Lactobacillus	lysin	52.825	99	354	144	5	344	6	350	KY554769	A
AM2_ARM66363.1	YP_009206683.1	Lactobacillus phage CL1	Lactobacillus paracasei	Lactobacillus	lysin	52.825	99	354	144	5	344	6	350	KY554769	A
AM2_ARM66363.1	ALJ97918.1	Lactobacillus phage iLp1308	Lactobacillus paracasei	Lactobacillus	lysin	52.825	99	354	144	5	344	6	350	KY554769	A
AM2_ARM66363.1	ALJ97918.1	Lactobacillus phage iLp1308	Lactobacillus paracasei	Lactobacillus	lysin	52.825	99	354	144	5	344	6	350	KY554769	A
AM2_ARM66363.1	YP_009208862.1	Lactobacillus phage iLp1308	Lactobacillus paracasei	Lactobacillus	lysin	52.825	99	354	144	5	344	6	350	KY554769	A
AM2_ARM66363.1	YP_009208862.1	Lactobacillus phage iLp1308	Lactobacillus paracasei	Lactobacillus	lysin	52.825	99	354	144	5	344	6	350	KY554769	A
AM2_ARM66363.1	AGZ17374.1	Lactobacillus phage PL-1	Lactobacillus paracasei	Lactobacillus	lysin	51.977	99	354	147	5	344	6	350	KY554769	A
AM2_ARM66363.1	AGZ17374.1	Lactobacillus phage PL-1	Lactobacillus paracasei	Lactobacillus	lysin	51.977	99	354	147	5	344	6	350	KY554769	A
AM2_ARM66363.1	AGZ17310.1	Lactobacillus phage J-1	Lactobacillus paracasei	Lactobacillus	lysin	51.977	99	354	147	5	344	6	350	KY554769	A
AM2_ARM66363.1	AGZ17310.1	Lactobacillus phage J-1	Lactobacillus paracasei	Lactobacillus	lysin	51.977	99	354	147	5	344	6	350	KY554769	A
AM2_ARM66363.1	YP_008767329.1	Lactobacillus phage PL-1	Lactobacillus paracasei	Lactobacillus	lysin	51.977	99	354	147	5	344	6	350	KY554769	A
AM2_ARM66363.1	YP_008767329.1	Lactobacillus phage PL-1	Lactobacillus paracasei	Lactobacillus	lysin	51.977	99	354	147	5	344	6	350	KY554769	A
AM2_ARM66363.1	YP_008767266.1	Lactobacillus phage J-1	Lactobacillus paracasei	Lactobacillus	lysin	51.977	99	354	147	5	344	6	350	KY554769	A
AM2_ARM66363.1	YP_008767266.1	Lactobacillus phage J-1	Lactobacillus paracasei	Lactobacillus	lysin	51.977	99	354	147	5	344	6	350	KY554769	A
AM2_ARM66363.1	ANJ65482.1	Lactobacillus phage PLE2	Lactobacillus casei BL23	Lactobacillus	lysin	51.977	99	354	147	5	344	6	350	KY554769	A
AM2_ARM66363.1	ANJ65482.1	Lactobacillus phage PLE2	Lactobacillus casei BL23	Lactobacillus	lysin	51.977	99	354	147	5	344	6	350	KY554769	A
AM2_ARM66363.1	YP_009282364.1	Lactobacillus phage PLE2	Lactobacillus casei BL23	Lactobacillus	N-acetylmuramoyl-L-alanine amidase	51.977	99	354	147	5	344	6	350	KY554769	A
AM2_ARM66363.1	YP_009282364.1	Lactobacillus phage PLE2	Lactobacillus casei BL23	Lactobacillus	N-acetylmuramoyl-L-alanine amidase	51.977	99	354	147	5	344	6	350	KY554769	A
AM3_ARM66540.1	NP_680500.1	Lactobacillus phage A2	Lactobacillus casei	Lactobacillus	lysin	53.955	99	354	140	5	344	6	350	KY554770	A
AM3_ARM66540.1	ALJ97800.1	Lactobacillus phage CL2	Lactobacillus paracasei	Lactobacillus	endolysin	53.107	99	354	143	5	344	6	350	KY554770	A
AM3_ARM66540.1	ALJ97800.1	Lactobacillus phage CL2	Lactobacillus paracasei	Lactobacillus	endolysin	53.107	99	354	143	5	344	6	350	KY554770	A
AM3_ARM66540.1	YP_009201823.1	Lactobacillus phage CL2	Lactobacillus paracasei	Lactobacillus	endolysin	53.107	99	354	143	5	344	6	350	KY554770	A
AM3_ARM66540.1	YP_009201823.1	Lactobacillus phage CL2	Lactobacillus paracasei	Lactobacillus	endolysin	53.107	99	354	143	5	344	6	350	KY554770	A
AM3_ARM66540.1	ALJ97737.1	Lactobacillus phage CL1	Lactobacillus paracasei	Lactobacillus	lysin	52.825	99	354	144	5	344	6	350	KY554770	A
AM3_ARM66540.1	ALJ97737.1	Lactobacillus phage CL1	Lactobacillus paracasei	Lactobacillus	lysin	52.825	99	354	144	5	344	6	350	KY554770	A
AM3_ARM66540.1	YP_009206683.1	Lactobacillus phage CL1	Lactobacillus paracasei	Lactobacillus	lysin	52.825	99	354	144	5	344	6	350	KY554770	A
AM3_ARM66540.1	YP_009206683.1	Lactobacillus phage CL1	Lactobacillus paracasei	Lactobacillus	lysin	52.825	99	354	144	5	344	6	350	KY554770	A
AM3_ARM66540.1	ALJ97918.1	Lactobacillus phage iLp1308	Lactobacillus paracasei	Lactobacillus	lysin	52.825	99	354	144	5	344	6	350	KY554770	A
AM3_ARM66540.1	ALJ97918.1	Lactobacillus phage iLp1308	Lactobacillus paracasei	Lactobacillus	lysin	52.825	99	354	144	5	344	6	350	KY554770	A
AM3_ARM66540.1	YP_009208862.1	Lactobacillus phage iLp1308	Lactobacillus paracasei	Lactobacillus	lysin	52.825	99	354	144	5	344	6	350	KY554770	A
AM3_ARM66540.1	YP_009208862.1	Lactobacillus phage iLp1308	Lactobacillus paracasei	Lactobacillus	lysin	52.825	99	354	144	5	344	6	350	KY554770	A
AM3_ARM66540.1	AGZ17374.1	Lactobacillus phage PL-1	Lactobacillus paracasei	Lactobacillus	lysin	51.977	99	354	147	5	344	6	350	KY554770	A
AM3_ARM66540.1	AGZ17374.1	Lactobacillus phage PL-1	Lactobacillus paracasei	Lactobacillus	lysin	51.977	99	354	147	5	344	6	350	KY554770	A
AM3_ARM66540.1	AGZ17310.1	Lactobacillus phage J-1	Lactobacillus paracasei	Lactobacillus	lysin	51.977	99	354	147	5	344	6	350	KY554770	A
AM3_ARM66540.1	AGZ17310.1	Lactobacillus phage J-1	Lactobacillus paracasei	Lactobacillus	lysin	51.977	99	354	147	5	344	6	350	KY554770	A
AM3_ARM66540.1	YP_008767329.1	Lactobacillus phage PL-1	Lactobacillus paracasei	Lactobacillus	lysin	51.977	99	354	147	5	344	6	350	KY554770	A
AM3_ARM66540.1	YP_008767329.1	Lactobacillus phage PL-1	Lactobacillus paracasei	Lactobacillus	lysin	51.977	99	354	147	5	344	6	350	KY554770	A
AM3_ARM66540.1	YP_008767266.1	Lactobacillus phage J-1	Lactobacillus paracasei	Lactobacillus	lysin	51.977	99	354	147	5	344	6	350	KY554770	A
AM3_ARM66540.1	YP_008767266.1	Lactobacillus phage J-1	Lactobacillus paracasei	Lactobacillus	lysin	51.977	99	354	147	5	344	6	350	KY554770	A
AM3_ARM66540.1	ANJ65482.1	Lactobacillus phage PLE2	Lactobacillus casei BL23	Lactobacillus	lysin	51.977	99	354	147	5	344	6	350	KY554770	A
AM3_ARM66540.1	ANJ65482.1	Lactobacillus phage PLE2	Lactobacillus casei BL23	Lactobacillus	lysin	51.977	99	354	147	5	344	6	350	KY554770	A
AM3_ARM66540.1	YP_009282364.1	Lactobacillus phage PLE2	Lactobacillus casei BL23	Lactobacillus	N-acetylmuramoyl-L-alanine amidase	51.977	99	354	147	5	344	6	350	KY554770	A
AM3_ARM66540.1	YP_009282364.1	Lactobacillus phage PLE2	Lactobacillus casei BL23	Lactobacillus	N-acetylmuramoyl-L-alanine amidase	51.977	99	354	147	5	344	6	350	KY554770	A
AM4_ARM66683.1	NP_680500.1	Lactobacillus phage A2	Lactobacillus casei	Lactobacillus	lysin	52.089	99	359	141	5	347	6	349	KY554771	A
AM4_ARM66683.1	ALJ97737.1	Lactobacillus phage CL1	Lactobacillus paracasei	Lactobacillus	lysin	50.975	99	359	145	5	347	6	349	KY554771	A
AM4_ARM66683.1	ALJ97737.1	Lactobacillus phage CL1	Lactobacillus paracasei	Lactobacillus	lysin	50.975	99	359	145	5	347	6	349	KY554771	A
AM4_ARM66683.1	YP_009206683.1	Lactobacillus phage CL1	Lactobacillus paracasei	Lactobacillus	lysin	50.975	99	359	145	5	347	6	349	KY554771	A
AM4_ARM66683.1	YP_009206683.1	Lactobacillus phage CL1	Lactobacillus paracasei	Lactobacillus	lysin	50.975	99	359	145	5	347	6	349	KY554771	A
AM4_ARM66683.1	ALJ97800.1	Lactobacillus phage CL2	Lactobacillus paracasei	Lactobacillus	endolysin	51.253	99	359	144	5	347	6	349	KY554771	A
AM4_ARM66683.1	ALJ97800.1	Lactobacillus phage CL2	Lactobacillus paracasei	Lactobacillus	endolysin	51.253	99	359	144	5	347	6	349	KY554771	A
AM4_ARM66683.1	YP_009201823.1	Lactobacillus phage CL2	Lactobacillus paracasei	Lactobacillus	endolysin	51.253	99	359	144	5	347	6	349	KY554771	A
AM4_ARM66683.1	YP_009201823.1	Lactobacillus phage CL2	Lactobacillus paracasei	Lactobacillus	endolysin	51.253	99	359	144	5	347	6	349	KY554771	A
AM4_ARM66683.1	ALJ97918.1	Lactobacillus phage iLp1308	Lactobacillus paracasei	Lactobacillus	lysin	50.975	99	359	145	5	347	6	349	KY554771	A
AM4_ARM66683.1	ALJ97918.1	Lactobacillus phage iLp1308	Lactobacillus paracasei	Lactobacillus	lysin	50.975	99	359	145	5	347	6	349	KY554771	A
AM4_ARM66683.1	YP_009208862.1	Lactobacillus phage iLp1308	Lactobacillus paracasei	Lactobacillus	lysin	50.975	99	359	145	5	347	6	349	KY554771	A
AM4_ARM66683.1	YP_009208862.1	Lactobacillus phage iLp1308	Lactobacillus paracasei	Lactobacillus	lysin	50.975	99	359	145	5	347	6	349	KY554771	A
AM4_ARM66683.1	AGZ17374.1	Lactobacillus phage PL-1	Lactobacillus paracasei	Lactobacillus	lysin	50.418	99	359	147	5	347	6	349	KY554771	A
AM4_ARM66683.1	AGZ17374.1	Lactobacillus phage PL-1	Lactobacillus paracasei	Lactobacillus	lysin	50.418	99	359	147	5	347	6	349	KY554771	A
AM4_ARM66683.1	AGZ17310.1	Lactobacillus phage J-1	Lactobacillus paracasei	Lactobacillus	lysin	50.418	99	359	147	5	347	6	349	KY554771	A
AM4_ARM66683.1	AGZ17310.1	Lactobacillus phage J-1	Lactobacillus paracasei	Lactobacillus	lysin	50.418	99	359	147	5	347	6	349	KY554771	A
AM4_ARM66683.1	YP_008767329.1	Lactobacillus phage PL-1	Lactobacillus paracasei	Lactobacillus	lysin	50.418	99	359	147	5	347	6	349	KY554771	A
AM4_ARM66683.1	YP_008767329.1	Lactobacillus phage PL-1	Lactobacillus paracasei	Lactobacillus	lysin	50.418	99	359	147	5	347	6	349	KY554771	A
AM4_ARM66683.1	YP_008767266.1	Lactobacillus phage J-1	Lactobacillus paracasei	Lactobacillus	lysin	50.418	99	359	147	5	347	6	349	KY554771	A
AM4_ARM66683.1	YP_008767266.1	Lactobacillus phage J-1	Lactobacillus paracasei	Lactobacillus	lysin	50.418	99	359	147	5	347	6	349	KY554771	A
AM4_ARM66683.1	ANJ65482.1	Lactobacillus phage PLE2	Lactobacillus casei BL23	Lactobacillus	lysin	50.7	99	357	149	5	347	6	349	KY554771	A
AM4_ARM66683.1	ANJ65482.1	Lactobacillus phage PLE2	Lactobacillus casei BL23	Lactobacillus	lysin	50.7	99	357	149	5	347	6	349	KY554771	A
AM4_ARM66683.1	YP_009282364.1	Lactobacillus phage PLE2	Lactobacillus casei BL23	Lactobacillus	N-acetylmuramoyl-L-alanine amidase	50.7	99	357	149	5	347	6	349	KY554771	A
AM4_ARM66683.1	YP_009282364.1	Lactobacillus phage PLE2	Lactobacillus casei BL23	Lactobacillus	N-acetylmuramoyl-L-alanine amidase	50.7	99	357	149	5	347	6	349	KY554771	A
AM5_RM66916.1	NP_680500.1	Lactobacillus phage A2	Lactobacillus casei	Lactobacillus	lysin	52.222	99	360	141	5	348	6	350	KY554772	A
AM5_RM66916.1	ALJ97800.1	Lactobacillus phage CL2	Lactobacillus paracasei	Lactobacillus	endolysin	51.389	99	360	144	5	348	6	350	KY554772	A
AM5_RM66916.1	ALJ97800.1	Lactobacillus phage CL2	Lactobacillus paracasei	Lactobacillus	endolysin	51.389	99	360	144	5	348	6	350	KY554772	A
AM5_RM66916.1	YP_009201823.1	Lactobacillus phage CL2	Lactobacillus paracasei	Lactobacillus	endolysin	51.389	99	360	144	5	348	6	350	KY554772	A
AM5_RM66916.1	YP_009201823.1	Lactobacillus phage CL2	Lactobacillus paracasei	Lactobacillus	endolysin	51.389	99	360	144	5	348	6	350	KY554772	A
AM5_RM66916.1	ALJ97737.1	Lactobacillus phage CL1	Lactobacillus paracasei	Lactobacillus	lysin	51.111	99	360	145	5	348	6	350	KY554772	A
AM5_RM66916.1	ALJ97737.1	Lactobacillus phage CL1	Lactobacillus paracasei	Lactobacillus	lysin	51.111	99	360	145	5	348	6	350	KY554772	A
AM5_RM66916.1	YP_009206683.1	Lactobacillus phage CL1	Lactobacillus paracasei	Lactobacillus	lysin	51.111	99	360	145	5	348	6	350	KY554772	A
AM5_RM66916.1	YP_009206683.1	Lactobacillus phage CL1	Lactobacillus paracasei	Lactobacillus	lysin	51.111	99	360	145	5	348	6	350	KY554772	A
AM5_RM66916.1	ALJ97918.1	Lactobacillus phage iLp1308	Lactobacillus paracasei	Lactobacillus	lysin	51.111	99	360	145	5	348	6	350	KY554772	A
AM5_RM66916.1	ALJ97918.1	Lactobacillus phage iLp1308	Lactobacillus paracasei	Lactobacillus	lysin	51.111	99	360	145	5	348	6	350	KY554772	A
AM5_RM66916.1	YP_009208862.1	Lactobacillus phage iLp1308	Lactobacillus paracasei	Lactobacillus	lysin	51.111	99	360	145	5	348	6	350	KY554772	A
AM5_RM66916.1	YP_009208862.1	Lactobacillus phage iLp1308	Lactobacillus paracasei	Lactobacillus	lysin	51.111	99	360	145	5	348	6	350	KY554772	A
AM5_RM66916.1	AGZ17374.1	Lactobacillus phage PL-1	Lactobacillus paracasei	Lactobacillus	lysin	50.556	99	360	147	5	348	6	350	KY554772	A
AM5_RM66916.1	AGZ17374.1	Lactobacillus phage PL-1	Lactobacillus paracasei	Lactobacillus	lysin	50.556	99	360	147	5	348	6	350	KY554772	A
AM5_RM66916.1	AGZ17310.1	Lactobacillus phage J-1	Lactobacillus paracasei	Lactobacillus	lysin	50.556	99	360	147	5	348	6	350	KY554772	A
AM5_RM66916.1	AGZ17310.1	Lactobacillus phage J-1	Lactobacillus paracasei	Lactobacillus	lysin	50.556	99	360	147	5	348	6	350	KY554772	A
AM5_RM66916.1	YP_008767329.1	Lactobacillus phage PL-1	Lactobacillus paracasei	Lactobacillus	lysin	50.556	99	360	147	5	348	6	350	KY554772	A
AM5_RM66916.1	YP_008767329.1	Lactobacillus phage PL-1	Lactobacillus paracasei	Lactobacillus	lysin	50.556	99	360	147	5	348	6	350	KY554772	A
AM5_RM66916.1	YP_008767266.1	Lactobacillus phage J-1	Lactobacillus paracasei	Lactobacillus	lysin	50.556	99	360	147	5	348	6	350	KY554772	A
AM5_RM66916.1	YP_008767266.1	Lactobacillus phage J-1	Lactobacillus paracasei	Lactobacillus	lysin	50.556	99	360	147	5	348	6	350	KY554772	A
AM5_RM66916.1	ANJ65482.1	Lactobacillus phage PLE2	Lactobacillus casei BL23	Lactobacillus	lysin	50.838	99	358	149	5	348	6	350	KY554772	A
AM5_RM66916.1	ANJ65482.1	Lactobacillus phage PLE2	Lactobacillus casei BL23	Lactobacillus	lysin	50.838	99	358	149	5	348	6	350	KY554772	A
AM5_RM66916.1	YP_009282364.1	Lactobacillus phage PLE2	Lactobacillus casei BL23	Lactobacillus	N-acetylmuramoyl-L-alanine amidase	50.838	99	358	149	5	348	6	350	KY554772	A
AM5_RM66916.1	YP_009282364.1	Lactobacillus phage PLE2	Lactobacillus casei BL23	Lactobacillus	N-acetylmuramoyl-L-alanine amidase	50.838	99	358	149	5	348	6	350	KY554772	A
AM8_ARM67093.1	NP_680500.1	Lactobacillus phage A2	Lactobacillus casei	Lactobacillus	lysin	53.824	99	353	140	5	343	6	349	KY554773	A
AM8_ARM67093.1	ALJ97800.1	Lactobacillus phage CL2	Lactobacillus paracasei	Lactobacillus	endolysin	52.975	99	353	143	5	343	6	349	KY554773	A
AM8_ARM67093.1	ALJ97800.1	Lactobacillus phage CL2	Lactobacillus paracasei	Lactobacillus	endolysin	52.975	99	353	143	5	343	6	349	KY554773	A
AM8_ARM67093.1	YP_009201823.1	Lactobacillus phage CL2	Lactobacillus paracasei	Lactobacillus	endolysin	52.975	99	353	143	5	343	6	349	KY554773	A
AM8_ARM67093.1	YP_009201823.1	Lactobacillus phage CL2	Lactobacillus paracasei	Lactobacillus	endolysin	52.975	99	353	143	5	343	6	349	KY554773	A
AM8_ARM67093.1	ALJ97737.1	Lactobacillus phage CL1	Lactobacillus paracasei	Lactobacillus	lysin	52.691	99	353	144	5	343	6	349	KY554773	A
AM8_ARM67093.1	ALJ97737.1	Lactobacillus phage CL1	Lactobacillus paracasei	Lactobacillus	lysin	52.691	99	353	144	5	343	6	349	KY554773	A
AM8_ARM67093.1	YP_009206683.1	Lactobacillus phage CL1	Lactobacillus paracasei	Lactobacillus	lysin	52.691	99	353	144	5	343	6	349	KY554773	A
AM8_ARM67093.1	YP_009206683.1	Lactobacillus phage CL1	Lactobacillus paracasei	Lactobacillus	lysin	52.691	99	353	144	5	343	6	349	KY554773	A
AM8_ARM67093.1	ALJ97918.1	Lactobacillus phage iLp1308	Lactobacillus paracasei	Lactobacillus	lysin	52.691	99	353	144	5	343	6	349	KY554773	A
AM8_ARM67093.1	ALJ97918.1	Lactobacillus phage iLp1308	Lactobacillus paracasei	Lactobacillus	lysin	52.691	99	353	144	5	343	6	349	KY554773	A
AM8_ARM67093.1	YP_009208862.1	Lactobacillus phage iLp1308	Lactobacillus paracasei	Lactobacillus	lysin	52.691	99	353	144	5	343	6	349	KY554773	A
AM8_ARM67093.1	YP_009208862.1	Lactobacillus phage iLp1308	Lactobacillus paracasei	Lactobacillus	lysin	52.691	99	353	144	5	343	6	349	KY554773	A
AM8_ARM67093.1	AGZ17374.1	Lactobacillus phage PL-1	Lactobacillus paracasei	Lactobacillus	lysin	51.841	99	353	147	5	343	6	349	KY554773	A
AM8_ARM67093.1	AGZ17374.1	Lactobacillus phage PL-1	Lactobacillus paracasei	Lactobacillus	lysin	51.841	99	353	147	5	343	6	349	KY554773	A
AM8_ARM67093.1	AGZ17310.1	Lactobacillus phage J-1	Lactobacillus paracasei	Lactobacillus	lysin	51.841	99	353	147	5	343	6	349	KY554773	A
AM8_ARM67093.1	AGZ17310.1	Lactobacillus phage J-1	Lactobacillus paracasei	Lactobacillus	lysin	51.841	99	353	147	5	343	6	349	KY554773	A
AM8_ARM67093.1	YP_008767329.1	Lactobacillus phage PL-1	Lactobacillus paracasei	Lactobacillus	lysin	51.841	99	353	147	5	343	6	349	KY554773	A
AM8_ARM67093.1	YP_008767329.1	Lactobacillus phage PL-1	Lactobacillus paracasei	Lactobacillus	lysin	51.841	99	353	147	5	343	6	349	KY554773	A
AM8_ARM67093.1	YP_008767266.1	Lactobacillus phage J-1	Lactobacillus paracasei	Lactobacillus	lysin	51.841	99	353	147	5	343	6	349	KY554773	A
AM8_ARM67093.1	YP_008767266.1	Lactobacillus phage J-1	Lactobacillus paracasei	Lactobacillus	lysin	51.841	99	353	147	5	343	6	349	KY554773	A
AM8_ARM67093.1	ANJ65482.1	Lactobacillus phage PLE2	Lactobacillus casei BL23	Lactobacillus	lysin	51.841	99	353	147	5	343	6	349	KY554773	A
AM8_ARM67093.1	ANJ65482.1	Lactobacillus phage PLE2	Lactobacillus casei BL23	Lactobacillus	lysin	51.841	99	353	147	5	343	6	349	KY554773	A
AM8_ARM67093.1	YP_009282364.1	Lactobacillus phage PLE2	Lactobacillus casei BL23	Lactobacillus	N-acetylmuramoyl-L-alanine amidase	51.841	99	353	147	5	343	6	349	KY554773	A
AM8_ARM67093.1	YP_009282364.1	Lactobacillus phage PLE2	Lactobacillus casei BL23	Lactobacillus	N-acetylmuramoyl-L-alanine amidase	51.841	99	353	147	5	343	6	349	KY554773	A
AM11_ARM67450.1	NP_680500.1	Lactobacillus phage A2	Lactobacillus casei	Lactobacillus	lysin	53.824	99	353	140	5	343	6	349	KY554775	A
AM11_ARM67450.1	ALJ97800.1	Lactobacillus phage CL2	Lactobacillus paracasei	Lactobacillus	endolysin	52.975	99	353	143	5	343	6	349	KY554775	A
AM11_ARM67450.1	ALJ97800.1	Lactobacillus phage CL2	Lactobacillus paracasei	Lactobacillus	endolysin	52.975	99	353	143	5	343	6	349	KY554775	A
AM11_ARM67450.1	YP_009201823.1	Lactobacillus phage CL2	Lactobacillus paracasei	Lactobacillus	endolysin	52.975	99	353	143	5	343	6	349	KY554775	A
AM11_ARM67450.1	YP_009201823.1	Lactobacillus phage CL2	Lactobacillus paracasei	Lactobacillus	endolysin	52.975	99	353	143	5	343	6	349	KY554775	A
AM11_ARM67450.1	ALJ97737.1	Lactobacillus phage CL1	Lactobacillus paracasei	Lactobacillus	lysin	52.691	99	353	144	5	343	6	349	KY554775	A
AM11_ARM67450.1	ALJ97737.1	Lactobacillus phage CL1	Lactobacillus paracasei	Lactobacillus	lysin	52.691	99	353	144	5	343	6	349	KY554775	A
AM11_ARM67450.1	YP_009206683.1	Lactobacillus phage CL1	Lactobacillus paracasei	Lactobacillus	lysin	52.691	99	353	144	5	343	6	349	KY554775	A
AM11_ARM67450.1	YP_009206683.1	Lactobacillus phage CL1	Lactobacillus paracasei	Lactobacillus	lysin	52.691	99	353	144	5	343	6	349	KY554775	A
AM11_ARM67450.1	ALJ97918.1	Lactobacillus phage iLp1308	Lactobacillus paracasei	Lactobacillus	lysin	52.691	99	353	144	5	343	6	349	KY554775	A
AM11_ARM67450.1	ALJ97918.1	Lactobacillus phage iLp1308	Lactobacillus paracasei	Lactobacillus	lysin	52.691	99	353	144	5	343	6	349	KY554775	A
AM11_ARM67450.1	YP_009208862.1	Lactobacillus phage iLp1308	Lactobacillus paracasei	Lactobacillus	lysin	52.691	99	353	144	5	343	6	349	KY554775	A
AM11_ARM67450.1	YP_009208862.1	Lactobacillus phage iLp1308	Lactobacillus paracasei	Lactobacillus	lysin	52.691	99	353	144	5	343	6	349	KY554775	A
AM11_ARM67450.1	AGZ17374.1	Lactobacillus phage PL-1	Lactobacillus paracasei	Lactobacillus	lysin	51.841	99	353	147	5	343	6	349	KY554775	A
AM11_ARM67450.1	AGZ17374.1	Lactobacillus phage PL-1	Lactobacillus paracasei	Lactobacillus	lysin	51.841	99	353	147	5	343	6	349	KY554775	A
AM11_ARM67450.1	AGZ17310.1	Lactobacillus phage J-1	Lactobacillus paracasei	Lactobacillus	lysin	51.841	99	353	147	5	343	6	349	KY554775	A
AM11_ARM67450.1	AGZ17310.1	Lactobacillus phage J-1	Lactobacillus paracasei	Lactobacillus	lysin	51.841	99	353	147	5	343	6	349	KY554775	A
AM11_ARM67450.1	YP_008767329.1	Lactobacillus phage PL-1	Lactobacillus paracasei	Lactobacillus	lysin	51.841	99	353	147	5	343	6	349	KY554775	A
AM11_ARM67450.1	YP_008767329.1	Lactobacillus phage PL-1	Lactobacillus paracasei	Lactobacillus	lysin	51.841	99	353	147	5	343	6	349	KY554775	A
AM11_ARM67450.1	YP_008767266.1	Lactobacillus phage J-1	Lactobacillus paracasei	Lactobacillus	lysin	51.841	99	353	147	5	343	6	349	KY554775	A
AM11_ARM67450.1	YP_008767266.1	Lactobacillus phage J-1	Lactobacillus paracasei	Lactobacillus	lysin	51.841	99	353	147	5	343	6	349	KY554775	A
AM11_ARM67450.1	ANJ65482.1	Lactobacillus phage PLE2	Lactobacillus casei BL23	Lactobacillus	lysin	51.841	99	353	147	5	343	6	349	KY554775	A
AM11_ARM67450.1	ANJ65482.1	Lactobacillus phage PLE2	Lactobacillus casei BL23	Lactobacillus	lysin	51.841	99	353	147	5	343	6	349	KY554775	A
AM11_ARM67450.1	YP_009282364.1	Lactobacillus phage PLE2	Lactobacillus casei BL23	Lactobacillus	N-acetylmuramoyl-L-alanine amidase	51.841	99	353	147	5	343	6	349	KY554775	A
AM11_ARM67450.1	YP_009282364.1	Lactobacillus phage PLE2	Lactobacillus casei BL23	Lactobacillus	N-acetylmuramoyl-L-alanine amidase	51.841	99	353	147	5	343	6	349	KY554775	A
AM12_ARM67450.1	NP_680500.1	Lactobacillus phage A2	Lactobacillus casei	Lactobacillus	lysin	53.955	99	354	140	5	344	6	350	KY554776	A
AM12_ARM67450.1	ALJ97800.1	Lactobacillus phage CL2	Lactobacillus paracasei	Lactobacillus	endolysin	53.107	99	354	143	5	344	6	350	KY554776	A
AM12_ARM67450.1	ALJ97800.1	Lactobacillus phage CL2	Lactobacillus paracasei	Lactobacillus	endolysin	53.107	99	354	143	5	344	6	350	KY554776	A
AM12_ARM67450.1	YP_009201823.1	Lactobacillus phage CL2	Lactobacillus paracasei	Lactobacillus	endolysin	53.107	99	354	143	5	344	6	350	KY554776	A
AM12_ARM67450.1	YP_009201823.1	Lactobacillus phage CL2	Lactobacillus paracasei	Lactobacillus	endolysin	53.107	99	354	143	5	344	6	350	KY554776	A
AM12_ARM67450.1	ALJ97737.1	Lactobacillus phage CL1	Lactobacillus paracasei	Lactobacillus	lysin	52.825	99	354	144	5	344	6	350	KY554776	A
AM12_ARM67450.1	ALJ97737.1	Lactobacillus phage CL1	Lactobacillus paracasei	Lactobacillus	lysin	52.825	99	354	144	5	344	6	350	KY554776	A
AM12_ARM67450.1	YP_009206683.1	Lactobacillus phage CL1	Lactobacillus paracasei	Lactobacillus	lysin	52.825	99	354	144	5	344	6	350	KY554776	A
AM12_ARM67450.1	YP_009206683.1	Lactobacillus phage CL1	Lactobacillus paracasei	Lactobacillus	lysin	52.825	99	354	144	5	344	6	350	KY554776	A
AM12_ARM67450.1	ALJ97918.1	Lactobacillus phage iLp1308	Lactobacillus paracasei	Lactobacillus	lysin	52.825	99	354	144	5	344	6	350	KY554776	A
AM12_ARM67450.1	ALJ97918.1	Lactobacillus phage iLp1308	Lactobacillus paracasei	Lactobacillus	lysin	52.825	99	354	144	5	344	6	350	KY554776	A
AM12_ARM67450.1	YP_009208862.1	Lactobacillus phage iLp1308	Lactobacillus paracasei	Lactobacillus	lysin	52.825	99	354	144	5	344	6	350	KY554776	A
AM12_ARM67450.1	YP_009208862.1	Lactobacillus phage iLp1308	Lactobacillus paracasei	Lactobacillus	lysin	52.825	99	354	144	5	344	6	350	KY554776	A
AM12_ARM67450.1	AGZ17374.1	Lactobacillus phage PL-1	Lactobacillus paracasei	Lactobacillus	lysin	51.977	99	354	147	5	344	6	350	KY554776	A
AM12_ARM67450.1	AGZ17374.1	Lactobacillus phage PL-1	Lactobacillus paracasei	Lactobacillus	lysin	51.977	99	354	147	5	344	6	350	KY554776	A
AM12_ARM67450.1	AGZ17310.1	Lactobacillus phage J-1	Lactobacillus paracasei	Lactobacillus	lysin	51.977	99	354	147	5	344	6	350	KY554776	A
AM12_ARM67450.1	AGZ17310.1	Lactobacillus phage J-1	Lactobacillus paracasei	Lactobacillus	lysin	51.977	99	354	147	5	344	6	350	KY554776	A
AM12_ARM67450.1	YP_008767329.1	Lactobacillus phage PL-1	Lactobacillus paracasei	Lactobacillus	lysin	51.977	99	354	147	5	344	6	350	KY554776	A
AM12_ARM67450.1	YP_008767329.1	Lactobacillus phage PL-1	Lactobacillus paracasei	Lactobacillus	lysin	51.977	99	354	147	5	344	6	350	KY554776	A
AM12_ARM67450.1	YP_008767266.1	Lactobacillus phage J-1	Lactobacillus paracasei	Lactobacillus	lysin	51.977	99	354	147	5	344	6	350	KY554776	A
AM12_ARM67450.1	YP_008767266.1	Lactobacillus phage J-1	Lactobacillus paracasei	Lactobacillus	lysin	51.977	99	354	147	5	344	6	350	KY554776	A
AM12_ARM67450.1	ANJ65482.1	Lactobacillus phage PLE2	Lactobacillus casei BL23	Lactobacillus	lysin	51.977	99	354	147	5	344	6	350	KY554776	A
AM12_ARM67450.1	ANJ65482.1	Lactobacillus phage PLE2	Lactobacillus casei BL23	Lactobacillus	lysin	51.977	99	354	147	5	344	6	350	KY554776	A
AM12_ARM67450.1	YP_009282364.1	Lactobacillus phage PLE2	Lactobacillus casei BL23	Lactobacillus	N-acetylmuramoyl-L-alanine amidase	51.977	99	354	147	5	344	6	350	KY554776	A
AM12_ARM67450.1	YP_009282364.1	Lactobacillus phage PLE2	Lactobacillus casei BL23	Lactobacillus	N-acetylmuramoyl-L-alanine amidase	51.977	99	354	147	5	344	6	350	KY554776	A
WRP3_YP_009147716.1	NP_680500.1	Lactobacillus phage A2	Lactobacillus casei	Lactobacillus	lysin	52.747	99	364	137	5	352	6	350	KM677185	A
WRP3_YP_009147716.1	ALJ97800.1	Lactobacillus phage CL2	Lactobacillus paracasei	Lactobacillus	endolysin	51.657	99	362	144	5	352	6	350	KM677185	A
WRP3_YP_009147716.1	ALJ97800.1	Lactobacillus phage CL2	Lactobacillus paracasei	Lactobacillus	endolysin	51.657	99	362	144	5	352	6	350	KM677185	A
WRP3_YP_009147716.1	YP_009201823.1	Lactobacillus phage CL2	Lactobacillus paracasei	Lactobacillus	endolysin	51.657	99	362	144	5	352	6	350	KM677185	A
WRP3_YP_009147716.1	YP_009201823.1	Lactobacillus phage CL2	Lactobacillus paracasei	Lactobacillus	endolysin	51.657	99	362	144	5	352	6	350	KM677185	A
WRP3_YP_009147716.1	ALJ97737.1	Lactobacillus phage CL1	Lactobacillus paracasei	Lactobacillus	lysin	52.21	99	362	142	5	352	6	350	KM677185	A
WRP3_YP_009147716.1	ALJ97737.1	Lactobacillus phage CL1	Lactobacillus paracasei	Lactobacillus	lysin	52.21	99	362	142	5	352	6	350	KM677185	A
WRP3_YP_009147716.1	YP_009206683.1	Lactobacillus phage CL1	Lactobacillus paracasei	Lactobacillus	lysin	52.21	99	362	142	5	352	6	350	KM677185	A
WRP3_YP_009147716.1	YP_009206683.1	Lactobacillus phage CL1	Lactobacillus paracasei	Lactobacillus	lysin	52.21	99	362	142	5	352	6	350	KM677185	A
WRP3_YP_009147716.1	ALJ97918.1	Lactobacillus phage iLp1308	Lactobacillus paracasei	Lactobacillus	lysin	51.934	99	362	143	5	352	6	350	KM677185	A
WRP3_YP_009147716.1	ALJ97918.1	Lactobacillus phage iLp1308	Lactobacillus paracasei	Lactobacillus	lysin	51.934	99	362	143	5	352	6	350	KM677185	A
WRP3_YP_009147716.1	YP_009208862.1	Lactobacillus phage iLp1308	Lactobacillus paracasei	Lactobacillus	lysin	51.934	99	362	143	5	352	6	350	KM677185	A
WRP3_YP_009147716.1	YP_009208862.1	Lactobacillus phage iLp1308	Lactobacillus paracasei	Lactobacillus	lysin	51.934	99	362	143	5	352	6	350	KM677185	A
WRP3_YP_009147716.1	AGZ17374.1	Lactobacillus phage PL-1	Lactobacillus paracasei	Lactobacillus	lysin	50.824	99	364	144	5	352	6	350	KM677185	A
WRP3_YP_009147716.1	AGZ17374.1	Lactobacillus phage PL-1	Lactobacillus paracasei	Lactobacillus	lysin	50.824	99	364	144	5	352	6	350	KM677185	A
WRP3_YP_009147716.1	AGZ17310.1	Lactobacillus phage J-1	Lactobacillus paracasei	Lactobacillus	lysin	50.824	99	364	144	5	352	6	350	KM677185	A
WRP3_YP_009147716.1	AGZ17310.1	Lactobacillus phage J-1	Lactobacillus paracasei	Lactobacillus	lysin	50.824	99	364	144	5	352	6	350	KM677185	A
WRP3_YP_009147716.1	YP_008767329.1	Lactobacillus phage PL-1	Lactobacillus paracasei	Lactobacillus	lysin	50.824	99	364	144	5	352	6	350	KM677185	A
WRP3_YP_009147716.1	YP_008767329.1	Lactobacillus phage PL-1	Lactobacillus paracasei	Lactobacillus	lysin	50.824	99	364	144	5	352	6	350	KM677185	A
WRP3_YP_009147716.1	YP_008767266.1	Lactobacillus phage J-1	Lactobacillus paracasei	Lactobacillus	lysin	50.824	99	364	144	5	352	6	350	KM677185	A
WRP3_YP_009147716.1	YP_008767266.1	Lactobacillus phage J-1	Lactobacillus paracasei	Lactobacillus	lysin	50.824	99	364	144	5	352	6	350	KM677185	A
WRP3_YP_009147716.1	ANJ65482.1	Lactobacillus phage PLE2	Lactobacillus casei BL23	Lactobacillus	lysin	51.374	99	364	142	5	352	6	350	KM677185	A
WRP3_YP_009147716.1	ANJ65482.1	Lactobacillus phage PLE2	Lactobacillus casei BL23	Lactobacillus	lysin	51.374	99	364	142	5	352	6	350	KM677185	A
WRP3_YP_009147716.1	YP_009282364.1	Lactobacillus phage PLE2	Lactobacillus casei BL23	Lactobacillus	N-acetylmuramoyl-L-alanine amidase	51.374	99	364	142	5	352	6	350	KM677185	A
WRP3_YP_009147716.1	YP_009282364.1	Lactobacillus phage PLE2	Lactobacillus casei BL23	Lactobacillus	N-acetylmuramoyl-L-alanine amidase	51.374	99	364	142	5	352	6	350	KM677185	A
949_YP_004306215.1	NP_680500.1	Lactobacillus phage A2	Lactobacillus casei	Lactobacillus	lysin	54.108	99	353	140	5	343	6	350	HM029250	A
949_YP_004306215.1	ALJ97800.1	Lactobacillus phage CL2	Lactobacillus paracasei	Lactobacillus	endolysin	54.108	99	353	140	5	343	6	350	HM029250	A
949_YP_004306215.1	ALJ97800.1	Lactobacillus phage CL2	Lactobacillus paracasei	Lactobacillus	endolysin	54.108	99	353	140	5	343	6	350	HM029250	A
949_YP_004306215.1	YP_009201823.1	Lactobacillus phage CL2	Lactobacillus paracasei	Lactobacillus	endolysin	54.108	99	353	140	5	343	6	350	HM029250	A
949_YP_004306215.1	YP_009201823.1	Lactobacillus phage CL2	Lactobacillus paracasei	Lactobacillus	endolysin	54.108	99	353	140	5	343	6	350	HM029250	A
949_YP_004306215.1	ALJ97737.1	Lactobacillus phage CL1	Lactobacillus paracasei	Lactobacillus	lysin	53.824	99	353	141	5	343	6	350	HM029250	A
949_YP_004306215.1	ALJ97737.1	Lactobacillus phage CL1	Lactobacillus paracasei	Lactobacillus	lysin	53.824	99	353	141	5	343	6	350	HM029250	A
949_YP_004306215.1	YP_009206683.1	Lactobacillus phage CL1	Lactobacillus paracasei	Lactobacillus	lysin	53.824	99	353	141	5	343	6	350	HM029250	A
949_YP_004306215.1	YP_009206683.1	Lactobacillus phage CL1	Lactobacillus paracasei	Lactobacillus	lysin	53.824	99	353	141	5	343	6	350	HM029250	A
949_YP_004306215.1	ALJ97918.1	Lactobacillus phage iLp1308	Lactobacillus paracasei	Lactobacillus	lysin	53.824	99	353	141	5	343	6	350	HM029250	A
949_YP_004306215.1	ALJ97918.1	Lactobacillus phage iLp1308	Lactobacillus paracasei	Lactobacillus	lysin	53.824	99	353	141	5	343	6	350	HM029250	A
949_YP_004306215.1	YP_009208862.1	Lactobacillus phage iLp1308	Lactobacillus paracasei	Lactobacillus	lysin	53.824	99	353	141	5	343	6	350	HM029250	A
949_YP_004306215.1	YP_009208862.1	Lactobacillus phage iLp1308	Lactobacillus paracasei	Lactobacillus	lysin	53.824	99	353	141	5	343	6	350	HM029250	A
949_YP_004306215.1	AGZ17374.1	Lactobacillus phage PL-1	Lactobacillus paracasei	Lactobacillus	lysin	53.258	99	353	143	5	343	6	350	HM029250	A
949_YP_004306215.1	AGZ17374.1	Lactobacillus phage PL-1	Lactobacillus paracasei	Lactobacillus	lysin	53.258	99	353	143	5	343	6	350	HM029250	A
949_YP_004306215.1	AGZ17310.1	Lactobacillus phage J-1	Lactobacillus paracasei	Lactobacillus	lysin	53.258	99	353	143	5	343	6	350	HM029250	A
949_YP_004306215.1	AGZ17310.1	Lactobacillus phage J-1	Lactobacillus paracasei	Lactobacillus	lysin	53.258	99	353	143	5	343	6	350	HM029250	A
949_YP_004306215.1	YP_008767329.1	Lactobacillus phage PL-1	Lactobacillus paracasei	Lactobacillus	lysin	53.258	99	353	143	5	343	6	350	HM029250	A
949_YP_004306215.1	YP_008767329.1	Lactobacillus phage PL-1	Lactobacillus paracasei	Lactobacillus	lysin	53.258	99	353	143	5	343	6	350	HM029250	A
949_YP_004306215.1	YP_008767266.1	Lactobacillus phage J-1	Lactobacillus paracasei	Lactobacillus	lysin	53.258	99	353	143	5	343	6	350	HM029250	A
949_YP_004306215.1	YP_008767266.1	Lactobacillus phage J-1	Lactobacillus paracasei	Lactobacillus	lysin	53.258	99	353	143	5	343	6	350	HM029250	A
949_YP_004306215.1	ANJ65482.1	Lactobacillus phage PLE2	Lactobacillus casei BL23	Lactobacillus	lysin	52.26	99	354	145	5	343	6	350	HM029250	A
949_YP_004306215.1	ANJ65482.1	Lactobacillus phage PLE2	Lactobacillus casei BL23	Lactobacillus	lysin	52.26	99	354	145	5	343	6	350	HM029250	A
949_YP_004306215.1	YP_009282364.1	Lactobacillus phage PLE2	Lactobacillus casei BL23	Lactobacillus	N-acetylmuramoyl-L-alanine amidase	52.26	99	354	145	5	343	6	350	HM029250	A
949_YP_004306215.1	YP_009282364.1	Lactobacillus phage PLE2	Lactobacillus casei BL23	Lactobacillus	N-acetylmuramoyl-L-alanine amidase	52.26	99	354	145	5	343	6	350	HM029250	A
ul36.k1_ABD63694.1	QBX15963.1	Streptococcus phage Javan227	Streptococcus gallolyticus	Streptococcus	membrane-bound lytic murein transglycosylase D precursor	60.606	99	429	162	1	427	1	424	DQ394806	B
ul36.k1_ABD63694.1	QBX16137.1	Streptococcus phage Javan233	Streptococcus gallolyticus	Streptococcus	membrane-bound lytic murein transglycosylase D precursor	61.305	99	429	155	1	427	3	422	DQ394806	B
ul36.k1_ABD63694.1	QBX16078.1	Streptococcus phage Javan231	Streptococcus gallolyticus	Streptococcus	membrane-bound lytic murein transglycosylase D precursor	61.305	99	429	155	1	427	3	422	DQ394806	B
ul36.k1_ABD63694.1	ACZ64148.1	Enterococcus virus FL3	Enterococcus faecalis	Enterococcus	endolysin	60.93	100	430	156	1	429	1	419	DQ394806	B
ul36.k1_ABD63694.1	ACZ64148.1	Enterococcus virus FL3	Enterococcus faecalis	Enterococcus	endolysin	60.93	100	430	156	1	429	1	419	DQ394806	B
ul36.k1_ABD63694.1	ACZ64148.1	Enterococcus virus FL3	Enterococcus faecalis	Enterococcus	endolysin	60.93	100	430	156	1	429	1	419	DQ394806	B
ul36.k1_ABD63694.1	ACZ64082.1	Enterococcus virus FL3	Enterococcus faecalis	Enterococcus	endolysin	60.93	100	430	156	1	429	1	419	DQ394806	B
ul36.k1_ABD63694.1	ACZ64082.1	Enterococcus virus FL3	Enterococcus faecalis	Enterococcus	endolysin	60.93	100	430	156	1	429	1	419	DQ394806	B
ul36.k1_ABD63694.1	ACZ64082.1	Enterococcus virus FL3	Enterococcus faecalis	Enterococcus	endolysin	60.93	100	430	156	1	429	1	419	DQ394806	B
ul36.k1_ABD63694.1	YP_003347625.1	Enterococcus virus FL3	Enterococcus faecalis	Enterococcus	endolysin	60.93	100	430	156	1	429	1	419	DQ394806	B
ul36.k1_ABD63694.1	YP_003347625.1	Enterococcus virus FL3	Enterococcus faecalis	Enterococcus	endolysin	60.93	100	430	156	1	429	1	419	DQ394806	B
ul36.k1_ABD63694.1	YP_003347625.1	Enterococcus virus FL3	Enterococcus faecalis	Enterococcus	endolysin	60.93	100	430	156	1	429	1	419	DQ394806	B
ul36.k1_ABD63694.1	ALO80988.1	Enterococcus phage vB_EfaS_IME197	Enterococcus faecalis	Enterococcus	lysin	59.767	100	430	161	1	429	1	419	DQ394806	B
ul36.k1_ABD63694.1	ALO80988.1	Enterococcus phage vB_EfaS_IME197	Enterococcus faecalis	Enterococcus	lysin	59.767	100	430	161	1	429	1	419	DQ394806	B
ul36.k1_ABD63694.1	YP_009188860.1	Enterococcus phage vB_EfaS_IME197	Enterococcus faecalis	Enterococcus	lysin	59.767	100	430	161	1	429	1	419	DQ394806	B
ul36.k1_ABD63694.1	YP_009188860.1	Enterococcus phage vB_EfaS_IME197	Enterococcus faecalis	Enterococcus	lysin	59.767	100	430	161	1	429	1	419	DQ394806	B
ul36.k1_ABD63694.1	QBX24959.1	Streptococcus phage Javan220	Streptococcus equinus	Streptococcus	membrane-bound lytic murein transglycosylase D precursor	60.514	99	428	159	1	427	3	421	DQ394806	B
ul36.k1_ABD63694.1	QBX15753.1	Streptococcus phage Javan213	Streptococcus equinus	Streptococcus	membrane-bound lytic murein transglycosylase D precursor	58.782	99	427	167	1	427	3	420	DQ394806	B
ul36.k1_ABD63694.1	AZF92675.1	Streptococcus phage CHPC1109	Streptococcus thermophilus	Streptococcus	hypothetical protein	60.514	99	428	159	3	427	2	422	DQ394806	B
ul36.k1_ABD63694.1	QBX15860.1	Streptococcus phage Javan221	Streptococcus equinus	Streptococcus	membrane-bound lytic murein transglycosylase D precursor	62.871	94	404	144	25	427	23	421	DQ394806	B
ul36.k1_ABD63694.1	ACZ64204.1	Enterococcus phage phiFL4A	Enterococcus faecalis	Enterococcus	endolysin	58.333	100	444	159	1	429	1	433	DQ394806	B
ul36.k1_ABD63694.1	ACZ64204.1	Enterococcus phage phiFL4A	Enterococcus faecalis	Enterococcus	endolysin	58.333	100	444	159	1	429	1	433	DQ394806	B
ul36.k1_ABD63694.1	YP_003347409.1	Enterococcus phage phiFL4A	Enterococcus faecalis	Enterococcus	LysM peptidoglycan-binding domain-containing protein	58.333	100	444	159	1	429	1	433	DQ394806	B
ul36.k1_ABD63694.1	YP_003347409.1	Enterococcus phage phiFL4A	Enterococcus faecalis	Enterococcus	LysM peptidoglycan-binding domain-containing protein	58.333	100	444	159	1	429	1	433	DQ394806	B
ul36.k1_ABD63694.1	QBX25015.1	Streptococcus phage Javan224	Streptococcus gallolyticus	Streptococcus	membrane-bound lytic murein transglycosylase D precursor	60.839	99	429	161	1	427	1	424	DQ394806	B
ul36.k1_ABD63694.1	QBX25068.1	Streptococcus phage Javan226	Streptococcus gallolyticus	Streptococcus	membrane-bound lytic murein transglycosylase D precursor	60.606	99	429	162	1	427	1	424	DQ394806	B
ul36.k1_ABD63694.1	ACZ64018.1	Enterococcus virus FL2	Enterococcus faecalis	Enterococcus	endolysin	58.333	100	444	159	1	429	1	433	DQ394806	B
ul36.k1_ABD63694.1	ACZ64018.1	Enterococcus virus FL2	Enterococcus faecalis	Enterococcus	endolysin	58.333	100	444	159	1	429	1	433	DQ394806	B
ul36.k1_ABD63694.1	ACZ64018.1	Enterococcus virus FL2	Enterococcus faecalis	Enterococcus	endolysin	58.333	100	444	159	1	429	1	433	DQ394806	B
ul36.k1_ABD63694.1	ACZ63958.1	Enterococcus virus FL2	Enterococcus faecalis	Enterococcus	endolysin	58.333	100	444	159	1	429	1	433	DQ394806	B
ul36.k1_ABD63694.1	ACZ63958.1	Enterococcus virus FL2	Enterococcus faecalis	Enterococcus	endolysin	58.333	100	444	159	1	429	1	433	DQ394806	B
ul36.k1_ABD63694.1	ACZ63958.1	Enterococcus virus FL2	Enterococcus faecalis	Enterococcus	endolysin	58.333	100	444	159	1	429	1	433	DQ394806	B
ul36.k1_ABD63694.1	ACZ63895.1	Enterococcus virus FL1	Enterococcus faecalis	Enterococcus	endolysin	58.333	100	444	159	1	429	1	433	DQ394806	B
ul36.k1_ABD63694.1	ACZ63895.1	Enterococcus virus FL1	Enterococcus faecalis	Enterococcus	endolysin	58.333	100	444	159	1	429	1	433	DQ394806	B
ul36.k1_ABD63694.1	ACZ63895.1	Enterococcus virus FL1	Enterococcus faecalis	Enterococcus	endolysin	58.333	100	444	159	1	429	1	433	DQ394806	B
ul36.k1_ABD63694.1	ACZ63895.1	Enterococcus virus FL1	Enterococcus faecalis	Enterococcus	endolysin	58.333	100	444	159	1	429	1	433	DQ394806	B
ul36.k1_ABD63694.1	ACZ63822.1	Enterococcus virus FL1	Enterococcus faecalis	Enterococcus	endolysin	58.333	100	444	159	1	429	1	433	DQ394806	B
ul36.k1_ABD63694.1	ACZ63822.1	Enterococcus virus FL1	Enterococcus faecalis	Enterococcus	endolysin	58.333	100	444	159	1	429	1	433	DQ394806	B
ul36.k1_ABD63694.1	ACZ63822.1	Enterococcus virus FL1	Enterococcus faecalis	Enterococcus	endolysin	58.333	100	444	159	1	429	1	433	DQ394806	B
ul36.k1_ABD63694.1	ACZ63822.1	Enterococcus virus FL1	Enterococcus faecalis	Enterococcus	endolysin	58.333	100	444	159	1	429	1	433	DQ394806	B
ul36.k1_ABD63694.1	ACZ63759.1	Enterococcus virus FL1	Enterococcus faecalis	Enterococcus	endolysin	58.333	100	444	159	1	429	1	433	DQ394806	B
ul36.k1_ABD63694.1	ACZ63759.1	Enterococcus virus FL1	Enterococcus faecalis	Enterococcus	endolysin	58.333	100	444	159	1	429	1	433	DQ394806	B
ul36.k1_ABD63694.1	ACZ63759.1	Enterococcus virus FL1	Enterococcus faecalis	Enterococcus	endolysin	58.333	100	444	159	1	429	1	433	DQ394806	B
ul36.k1_ABD63694.1	ACZ63759.1	Enterococcus virus FL1	Enterococcus faecalis	Enterococcus	endolysin	58.333	100	444	159	1	429	1	433	DQ394806	B
ul36.k1_ABD63694.1	YP_003347517.1	Enterococcus virus FL1	Enterococcus faecalis	Enterococcus	LysM peptidoglycan-binding domain-containing protein	58.333	100	444	159	1	429	1	433	DQ394806	B
ul36.k1_ABD63694.1	YP_003347517.1	Enterococcus virus FL1	Enterococcus faecalis	Enterococcus	LysM peptidoglycan-binding domain-containing protein	58.333	100	444	159	1	429	1	433	DQ394806	B
ul36.k1_ABD63694.1	YP_003347517.1	Enterococcus virus FL1	Enterococcus faecalis	Enterococcus	LysM peptidoglycan-binding domain-containing protein	58.333	100	444	159	1	429	1	433	DQ394806	B
ul36.k1_ABD63694.1	YP_003347517.1	Enterococcus virus FL1	Enterococcus faecalis	Enterococcus	LysM peptidoglycan-binding domain-containing protein	58.333	100	444	159	1	429	1	433	DQ394806	B
ul36.k1_ABD63694.1	YP_003347352.1	Enterococcus virus FL2	Enterococcus faecalis	Enterococcus	LysM peptidoglycan-binding domain-containing protein	58.333	100	444	159	1	429	1	433	DQ394806	B
ul36.k1_ABD63694.1	YP_003347352.1	Enterococcus virus FL2	Enterococcus faecalis	Enterococcus	LysM peptidoglycan-binding domain-containing protein	58.333	100	444	159	1	429	1	433	DQ394806	B
ul36.k1_ABD63694.1	YP_003347352.1	Enterococcus virus FL2	Enterococcus faecalis	Enterococcus	LysM peptidoglycan-binding domain-containing protein	58.333	100	444	159	1	429	1	433	DQ394806	B
ul36.k1_ABD63694.1	QNR52591.1	Enterococcus phage AE4_2	Enterococcus faecalis	Enterococcus	endolysin	57.658	100	444	162	1	429	1	433	DQ394806	B
ul36.k1_ABD63694.1	ACV83340.1	Enterococcus phage phiEf11	Enterococcus faecalis	Enterococcus	endolysin	58.14	100	430	168	1	429	1	419	DQ394806	B
ul36.k1_ABD63694.1	ACV83340.1	Enterococcus phage phiEf11	Enterococcus faecalis	Enterococcus	endolysin	58.14	100	430	168	1	429	1	419	DQ394806	B
ul36.k1_ABD63694.1	YP_003358816.1	Enterococcus phage phiEf11	Enterococcus faecalis	Enterococcus	LysM peptidoglycan-binding domain-containing protein	58.14	100	430	168	1	429	1	419	DQ394806	B
ul36.k1_ABD63694.1	YP_003358816.1	Enterococcus phage phiEf11	Enterococcus faecalis	Enterococcus	LysM peptidoglycan-binding domain-containing protein	58.14	100	430	168	1	429	1	419	DQ394806	B
ul36.k1_ABD63694.1	QBX31737.1	Streptococcus phage Javan74	Streptococcus anginosus	Streptococcus	membrane-bound lytic murein transglycosylase D precursor	57.968	99	433	167	2	426	4	429	DQ394806	B
ul36.k1_ABD63694.1	QBX31691.1	Streptococcus phage Javan68	Streptococcus anginosus DORA_7	Streptococcus	membrane-bound lytic murein transglycosylase D precursor	57.143	99	434	170	2	426	4	430	DQ394806	B
ul36.k1_ABD63694.1	QBX21736.1	Streptococcus phage Javan59	Streptococcus anginosus 1505	Streptococcus	membrane-bound lytic murein transglycosylase D precursor	56.912	99	434	171	2	426	4	430	DQ394806	B
ul36.k1_ABD63694.1	QBX31469.1	Streptococcus phage Javan64	Streptococcus anginosus	Streptococcus	membrane-bound lytic murein transglycosylase D precursor	57.011	99	435	169	2	426	4	430	DQ394806	B
ul36.k1_ABD63694.1	AHC30352.1	Oenococcus phage phi9805	Oenococcus	Oenococcus	putative lysin	50	94	412	188	25	427	25	427	DQ394806	B
ul36.k1_ABD63694.1	AHC30352.1	Oenococcus phage phi9805	Oenococcus	Oenococcus	putative lysin	50	94	412	188	25	427	25	427	DQ394806	B
ul36.k1_ABD63694.1	YP_009005198.1	Oenococcus phage phi9805	Oenococcus	Oenococcus	LysM peptidoglycan-binding domain-containing protein	50	94	412	188	25	427	25	427	DQ394806	B
ul36.k1_ABD63694.1	YP_009005198.1	Oenococcus phage phi9805	Oenococcus	Oenococcus	LysM peptidoglycan-binding domain-containing protein	50	94	412	188	25	427	25	427	DQ394806	B
53802_ANT43548.1	QBX15963.1	Streptococcus phage Javan227	Streptococcus gallolyticus	Streptococcus	membrane-bound lytic murein transglycosylase D precursor	60.465	99	430	163	1	428	1	425	KX160208	B
53802_ANT43548.1	QBX16137.1	Streptococcus phage Javan233	Streptococcus gallolyticus	Streptococcus	membrane-bound lytic murein transglycosylase D precursor	60.698	99	430	158	1	428	3	423	KX160208	B
53802_ANT43548.1	QBX16078.1	Streptococcus phage Javan231	Streptococcus gallolyticus	Streptococcus	membrane-bound lytic murein transglycosylase D precursor	60.698	99	430	158	1	428	3	423	KX160208	B
53802_ANT43548.1	ACZ64148.1	Enterococcus virus FL3	Enterococcus faecalis	Enterococcus	endolysin	59.302	100	430	163	1	429	1	419	KX160208	B
53802_ANT43548.1	ACZ64148.1	Enterococcus virus FL3	Enterococcus faecalis	Enterococcus	endolysin	59.302	100	430	163	1	429	1	419	KX160208	B
53802_ANT43548.1	ACZ64148.1	Enterococcus virus FL3	Enterococcus faecalis	Enterococcus	endolysin	59.302	100	430	163	1	429	1	419	KX160208	B
53802_ANT43548.1	ACZ64082.1	Enterococcus virus FL3	Enterococcus faecalis	Enterococcus	endolysin	59.302	100	430	163	1	429	1	419	KX160208	B
53802_ANT43548.1	ACZ64082.1	Enterococcus virus FL3	Enterococcus faecalis	Enterococcus	endolysin	59.302	100	430	163	1	429	1	419	KX160208	B
53802_ANT43548.1	ACZ64082.1	Enterococcus virus FL3	Enterococcus faecalis	Enterococcus	endolysin	59.302	100	430	163	1	429	1	419	KX160208	B
53802_ANT43548.1	YP_003347625.1	Enterococcus virus FL3	Enterococcus faecalis	Enterococcus	endolysin	59.302	100	430	163	1	429	1	419	KX160208	B
53802_ANT43548.1	YP_003347625.1	Enterococcus virus FL3	Enterococcus faecalis	Enterococcus	endolysin	59.302	100	430	163	1	429	1	419	KX160208	B
53802_ANT43548.1	YP_003347625.1	Enterococcus virus FL3	Enterococcus faecalis	Enterococcus	endolysin	59.302	100	430	163	1	429	1	419	KX160208	B
53802_ANT43548.1	QBX24959.1	Streptococcus phage Javan220	Streptococcus equinus	Streptococcus	membrane-bound lytic murein transglycosylase D precursor	60.606	99	429	159	1	428	3	422	KX160208	B
53802_ANT43548.1	QBX15753.1	Streptococcus phage Javan213	Streptococcus equinus	Streptococcus	membrane-bound lytic murein transglycosylase D precursor	59.112	99	428	166	1	428	3	421	KX160208	B
53802_ANT43548.1	ALO80988.1	Enterococcus phage vB_EfaS_IME197	Enterococcus faecalis	Enterococcus	lysin	58.372	100	430	167	1	429	1	419	KX160208	B
53802_ANT43548.1	ALO80988.1	Enterococcus phage vB_EfaS_IME197	Enterococcus faecalis	Enterococcus	lysin	58.372	100	430	167	1	429	1	419	KX160208	B
53802_ANT43548.1	YP_009188860.1	Enterococcus phage vB_EfaS_IME197	Enterococcus faecalis	Enterococcus	lysin	58.372	100	430	167	1	429	1	419	KX160208	B
53802_ANT43548.1	YP_009188860.1	Enterococcus phage vB_EfaS_IME197	Enterococcus faecalis	Enterococcus	lysin	58.372	100	430	167	1	429	1	419	KX160208	B
53802_ANT43548.1	QBX25015.1	Streptococcus phage Javan224	Streptococcus gallolyticus	Streptococcus	membrane-bound lytic murein transglycosylase D precursor	60.465	99	430	163	1	428	1	425	KX160208	B
53802_ANT43548.1	AZF92675.1	Streptococcus phage CHPC1109	Streptococcus thermophilus	Streptococcus	hypothetical protein	60.52	98	423	158	8	428	8	423	KX160208	B
53802_ANT43548.1	QBX15860.1	Streptococcus phage Javan221	Streptococcus equinus	Streptococcus	membrane-bound lytic murein transglycosylase D precursor	62.716	94	405	145	25	428	23	422	KX160208	B
53802_ANT43548.1	QBX25068.1	Streptococcus phage Javan226	Streptococcus gallolyticus	Streptococcus	membrane-bound lytic murein transglycosylase D precursor	60.233	99	430	164	1	428	1	425	KX160208	B
53802_ANT43548.1	ACZ64204.1	Enterococcus phage phiFL4A	Enterococcus faecalis	Enterococcus	endolysin	57.207	100	444	164	1	429	1	433	KX160208	B
53802_ANT43548.1	ACZ64204.1	Enterococcus phage phiFL4A	Enterococcus faecalis	Enterococcus	endolysin	57.207	100	444	164	1	429	1	433	KX160208	B
53802_ANT43548.1	YP_003347409.1	Enterococcus phage phiFL4A	Enterococcus faecalis	Enterococcus	LysM peptidoglycan-binding domain-containing protein	57.207	100	444	164	1	429	1	433	KX160208	B
53802_ANT43548.1	YP_003347409.1	Enterococcus phage phiFL4A	Enterococcus faecalis	Enterococcus	LysM peptidoglycan-binding domain-containing protein	57.207	100	444	164	1	429	1	433	KX160208	B
53802_ANT43548.1	QBX31737.1	Streptococcus phage Javan74	Streptococcus anginosus	Streptococcus	membrane-bound lytic murein transglycosylase D precursor	58.161	99	435	167	2	428	4	431	KX160208	B
53802_ANT43548.1	QNR52591.1	Enterococcus phage AE4_2	Enterococcus faecalis	Enterococcus	endolysin	56.757	100	444	166	1	429	1	433	KX160208	B
53802_ANT43548.1	ACZ64018.1	Enterococcus virus FL2	Enterococcus faecalis	Enterococcus	endolysin	56.982	100	444	165	1	429	1	433	KX160208	B
53802_ANT43548.1	ACZ64018.1	Enterococcus virus FL2	Enterococcus faecalis	Enterococcus	endolysin	56.982	100	444	165	1	429	1	433	KX160208	B
53802_ANT43548.1	ACZ64018.1	Enterococcus virus FL2	Enterococcus faecalis	Enterococcus	endolysin	56.982	100	444	165	1	429	1	433	KX160208	B
53802_ANT43548.1	ACZ63958.1	Enterococcus virus FL2	Enterococcus faecalis	Enterococcus	endolysin	56.982	100	444	165	1	429	1	433	KX160208	B
53802_ANT43548.1	ACZ63958.1	Enterococcus virus FL2	Enterococcus faecalis	Enterococcus	endolysin	56.982	100	444	165	1	429	1	433	KX160208	B
53802_ANT43548.1	ACZ63958.1	Enterococcus virus FL2	Enterococcus faecalis	Enterococcus	endolysin	56.982	100	444	165	1	429	1	433	KX160208	B
53802_ANT43548.1	ACZ63895.1	Enterococcus virus FL1	Enterococcus faecalis	Enterococcus	endolysin	56.982	100	444	165	1	429	1	433	KX160208	B
53802_ANT43548.1	ACZ63895.1	Enterococcus virus FL1	Enterococcus faecalis	Enterococcus	endolysin	56.982	100	444	165	1	429	1	433	KX160208	B
53802_ANT43548.1	ACZ63895.1	Enterococcus virus FL1	Enterococcus faecalis	Enterococcus	endolysin	56.982	100	444	165	1	429	1	433	KX160208	B
53802_ANT43548.1	ACZ63895.1	Enterococcus virus FL1	Enterococcus faecalis	Enterococcus	endolysin	56.982	100	444	165	1	429	1	433	KX160208	B
53802_ANT43548.1	ACZ63822.1	Enterococcus virus FL1	Enterococcus faecalis	Enterococcus	endolysin	56.982	100	444	165	1	429	1	433	KX160208	B
53802_ANT43548.1	ACZ63822.1	Enterococcus virus FL1	Enterococcus faecalis	Enterococcus	endolysin	56.982	100	444	165	1	429	1	433	KX160208	B
53802_ANT43548.1	ACZ63822.1	Enterococcus virus FL1	Enterococcus faecalis	Enterococcus	endolysin	56.982	100	444	165	1	429	1	433	KX160208	B
53802_ANT43548.1	ACZ63822.1	Enterococcus virus FL1	Enterococcus faecalis	Enterococcus	endolysin	56.982	100	444	165	1	429	1	433	KX160208	B
53802_ANT43548.1	ACZ63759.1	Enterococcus virus FL1	Enterococcus faecalis	Enterococcus	endolysin	56.982	100	444	165	1	429	1	433	KX160208	B
53802_ANT43548.1	ACZ63759.1	Enterococcus virus FL1	Enterococcus faecalis	Enterococcus	endolysin	56.982	100	444	165	1	429	1	433	KX160208	B
53802_ANT43548.1	ACZ63759.1	Enterococcus virus FL1	Enterococcus faecalis	Enterococcus	endolysin	56.982	100	444	165	1	429	1	433	KX160208	B
53802_ANT43548.1	ACZ63759.1	Enterococcus virus FL1	Enterococcus faecalis	Enterococcus	endolysin	56.982	100	444	165	1	429	1	433	KX160208	B
53802_ANT43548.1	YP_003347517.1	Enterococcus virus FL1	Enterococcus faecalis	Enterococcus	LysM peptidoglycan-binding domain-containing protein	56.982	100	444	165	1	429	1	433	KX160208	B
53802_ANT43548.1	YP_003347517.1	Enterococcus virus FL1	Enterococcus faecalis	Enterococcus	LysM peptidoglycan-binding domain-containing protein	56.982	100	444	165	1	429	1	433	KX160208	B
53802_ANT43548.1	YP_003347517.1	Enterococcus virus FL1	Enterococcus faecalis	Enterococcus	LysM peptidoglycan-binding domain-containing protein	56.982	100	444	165	1	429	1	433	KX160208	B
53802_ANT43548.1	YP_003347517.1	Enterococcus virus FL1	Enterococcus faecalis	Enterococcus	LysM peptidoglycan-binding domain-containing protein	56.982	100	444	165	1	429	1	433	KX160208	B
53802_ANT43548.1	YP_003347352.1	Enterococcus virus FL2	Enterococcus faecalis	Enterococcus	LysM peptidoglycan-binding domain-containing protein	56.982	100	444	165	1	429	1	433	KX160208	B
53802_ANT43548.1	YP_003347352.1	Enterococcus virus FL2	Enterococcus faecalis	Enterococcus	LysM peptidoglycan-binding domain-containing protein	56.982	100	444	165	1	429	1	433	KX160208	B
53802_ANT43548.1	YP_003347352.1	Enterococcus virus FL2	Enterococcus faecalis	Enterococcus	LysM peptidoglycan-binding domain-containing protein	56.982	100	444	165	1	429	1	433	KX160208	B
53802_ANT43548.1	QBX31691.1	Streptococcus phage Javan68	Streptococcus anginosus DORA_7	Streptococcus	membrane-bound lytic murein transglycosylase D precursor	57.798	99	436	168	2	428	4	432	KX160208	B
53802_ANT43548.1	QBX21736.1	Streptococcus phage Javan59	Streptococcus anginosus 1505	Streptococcus	membrane-bound lytic murein transglycosylase D precursor	57.569	99	436	169	2	428	4	432	KX160208	B
53802_ANT43548.1	ACV83340.1	Enterococcus phage phiEf11	Enterococcus faecalis	Enterococcus	endolysin	57.209	100	430	172	1	429	1	419	KX160208	B
53802_ANT43548.1	ACV83340.1	Enterococcus phage phiEf11	Enterococcus faecalis	Enterococcus	endolysin	57.209	100	430	172	1	429	1	419	KX160208	B
53802_ANT43548.1	YP_003358816.1	Enterococcus phage phiEf11	Enterococcus faecalis	Enterococcus	LysM peptidoglycan-binding domain-containing protein	57.209	100	430	172	1	429	1	419	KX160208	B
53802_ANT43548.1	YP_003358816.1	Enterococcus phage phiEf11	Enterococcus faecalis	Enterococcus	LysM peptidoglycan-binding domain-containing protein	57.209	100	430	172	1	429	1	419	KX160208	B
53802_ANT43548.1	QBX31469.1	Streptococcus phage Javan64	Streptococcus anginosus	Streptococcus	membrane-bound lytic murein transglycosylase D precursor	57.569	99	436	169	2	428	4	432	KX160208	B
ul36_NP_663692.1	QBX15963.1	Streptococcus phage Javan227	Streptococcus gallolyticus	Streptococcus	membrane-bound lytic murein transglycosylase D precursor	60.606	99	429	162	1	427	1	424	AF349457	B
ul36_NP_663692.1	QBX16137.1	Streptococcus phage Javan233	Streptococcus gallolyticus	Streptococcus	membrane-bound lytic murein transglycosylase D precursor	61.305	99	429	155	1	427	3	422	AF349457	B
ul36_NP_663692.1	QBX16078.1	Streptococcus phage Javan231	Streptococcus gallolyticus	Streptococcus	membrane-bound lytic murein transglycosylase D precursor	61.305	99	429	155	1	427	3	422	AF349457	B
ul36_NP_663692.1	ACZ64148.1	Enterococcus virus FL3	Enterococcus faecalis	Enterococcus	endolysin	60.93	100	430	156	1	429	1	419	AF349457	B
ul36_NP_663692.1	ACZ64148.1	Enterococcus virus FL3	Enterococcus faecalis	Enterococcus	endolysin	60.93	100	430	156	1	429	1	419	AF349457	B
ul36_NP_663692.1	ACZ64148.1	Enterococcus virus FL3	Enterococcus faecalis	Enterococcus	endolysin	60.93	100	430	156	1	429	1	419	AF349457	B
ul36_NP_663692.1	ACZ64082.1	Enterococcus virus FL3	Enterococcus faecalis	Enterococcus	endolysin	60.93	100	430	156	1	429	1	419	AF349457	B
ul36_NP_663692.1	ACZ64082.1	Enterococcus virus FL3	Enterococcus faecalis	Enterococcus	endolysin	60.93	100	430	156	1	429	1	419	AF349457	B
ul36_NP_663692.1	ACZ64082.1	Enterococcus virus FL3	Enterococcus faecalis	Enterococcus	endolysin	60.93	100	430	156	1	429	1	419	AF349457	B
ul36_NP_663692.1	YP_003347625.1	Enterococcus virus FL3	Enterococcus faecalis	Enterococcus	endolysin	60.93	100	430	156	1	429	1	419	AF349457	B
ul36_NP_663692.1	YP_003347625.1	Enterococcus virus FL3	Enterococcus faecalis	Enterococcus	endolysin	60.93	100	430	156	1	429	1	419	AF349457	B
ul36_NP_663692.1	YP_003347625.1	Enterococcus virus FL3	Enterococcus faecalis	Enterococcus	endolysin	60.93	100	430	156	1	429	1	419	AF349457	B
ul36_NP_663692.1	ALO80988.1	Enterococcus phage vB_EfaS_IME197	Enterococcus faecalis	Enterococcus	lysin	59.767	100	430	161	1	429	1	419	AF349457	B
ul36_NP_663692.1	ALO80988.1	Enterococcus phage vB_EfaS_IME197	Enterococcus faecalis	Enterococcus	lysin	59.767	100	430	161	1	429	1	419	AF349457	B
ul36_NP_663692.1	YP_009188860.1	Enterococcus phage vB_EfaS_IME197	Enterococcus faecalis	Enterococcus	lysin	59.767	100	430	161	1	429	1	419	AF349457	B
ul36_NP_663692.1	YP_009188860.1	Enterococcus phage vB_EfaS_IME197	Enterococcus faecalis	Enterococcus	lysin	59.767	100	430	161	1	429	1	419	AF349457	B
ul36_NP_663692.1	QBX24959.1	Streptococcus phage Javan220	Streptococcus equinus	Streptococcus	membrane-bound lytic murein transglycosylase D precursor	60.514	99	428	159	1	427	3	421	AF349457	B
ul36_NP_663692.1	QBX15753.1	Streptococcus phage Javan213	Streptococcus equinus	Streptococcus	membrane-bound lytic murein transglycosylase D precursor	58.782	99	427	167	1	427	3	420	AF349457	B
ul36_NP_663692.1	AZF92675.1	Streptococcus phage CHPC1109	Streptococcus thermophilus	Streptococcus	hypothetical protein	60.514	99	428	159	3	427	2	422	AF349457	B
ul36_NP_663692.1	QBX15860.1	Streptococcus phage Javan221	Streptococcus equinus	Streptococcus	membrane-bound lytic murein transglycosylase D precursor	62.871	94	404	144	25	427	23	421	AF349457	B
ul36_NP_663692.1	ACZ64204.1	Enterococcus phage phiFL4A	Enterococcus faecalis	Enterococcus	endolysin	58.333	100	444	159	1	429	1	433	AF349457	B
ul36_NP_663692.1	ACZ64204.1	Enterococcus phage phiFL4A	Enterococcus faecalis	Enterococcus	endolysin	58.333	100	444	159	1	429	1	433	AF349457	B
ul36_NP_663692.1	YP_003347409.1	Enterococcus phage phiFL4A	Enterococcus faecalis	Enterococcus	LysM peptidoglycan-binding domain-containing protein	58.333	100	444	159	1	429	1	433	AF349457	B
ul36_NP_663692.1	YP_003347409.1	Enterococcus phage phiFL4A	Enterococcus faecalis	Enterococcus	LysM peptidoglycan-binding domain-containing protein	58.333	100	444	159	1	429	1	433	AF349457	B
ul36_NP_663692.1	QBX25015.1	Streptococcus phage Javan224	Streptococcus gallolyticus	Streptococcus	membrane-bound lytic murein transglycosylase D precursor	60.839	99	429	161	1	427	1	424	AF349457	B
ul36_NP_663692.1	QBX25068.1	Streptococcus phage Javan226	Streptococcus gallolyticus	Streptococcus	membrane-bound lytic murein transglycosylase D precursor	60.606	99	429	162	1	427	1	424	AF349457	B
ul36_NP_663692.1	ACZ64018.1	Enterococcus virus FL2	Enterococcus faecalis	Enterococcus	endolysin	58.333	100	444	159	1	429	1	433	AF349457	B
ul36_NP_663692.1	ACZ64018.1	Enterococcus virus FL2	Enterococcus faecalis	Enterococcus	endolysin	58.333	100	444	159	1	429	1	433	AF349457	B
ul36_NP_663692.1	ACZ64018.1	Enterococcus virus FL2	Enterococcus faecalis	Enterococcus	endolysin	58.333	100	444	159	1	429	1	433	AF349457	B
ul36_NP_663692.1	ACZ63958.1	Enterococcus virus FL2	Enterococcus faecalis	Enterococcus	endolysin	58.333	100	444	159	1	429	1	433	AF349457	B
ul36_NP_663692.1	ACZ63958.1	Enterococcus virus FL2	Enterococcus faecalis	Enterococcus	endolysin	58.333	100	444	159	1	429	1	433	AF349457	B
ul36_NP_663692.1	ACZ63958.1	Enterococcus virus FL2	Enterococcus faecalis	Enterococcus	endolysin	58.333	100	444	159	1	429	1	433	AF349457	B
ul36_NP_663692.1	ACZ63895.1	Enterococcus virus FL1	Enterococcus faecalis	Enterococcus	endolysin	58.333	100	444	159	1	429	1	433	AF349457	B
ul36_NP_663692.1	ACZ63895.1	Enterococcus virus FL1	Enterococcus faecalis	Enterococcus	endolysin	58.333	100	444	159	1	429	1	433	AF349457	B
ul36_NP_663692.1	ACZ63895.1	Enterococcus virus FL1	Enterococcus faecalis	Enterococcus	endolysin	58.333	100	444	159	1	429	1	433	AF349457	B
ul36_NP_663692.1	ACZ63895.1	Enterococcus virus FL1	Enterococcus faecalis	Enterococcus	endolysin	58.333	100	444	159	1	429	1	433	AF349457	B
ul36_NP_663692.1	ACZ63822.1	Enterococcus virus FL1	Enterococcus faecalis	Enterococcus	endolysin	58.333	100	444	159	1	429	1	433	AF349457	B
ul36_NP_663692.1	ACZ63822.1	Enterococcus virus FL1	Enterococcus faecalis	Enterococcus	endolysin	58.333	100	444	159	1	429	1	433	AF349457	B
ul36_NP_663692.1	ACZ63822.1	Enterococcus virus FL1	Enterococcus faecalis	Enterococcus	endolysin	58.333	100	444	159	1	429	1	433	AF349457	B
ul36_NP_663692.1	ACZ63822.1	Enterococcus virus FL1	Enterococcus faecalis	Enterococcus	endolysin	58.333	100	444	159	1	429	1	433	AF349457	B
ul36_NP_663692.1	ACZ63759.1	Enterococcus virus FL1	Enterococcus faecalis	Enterococcus	endolysin	58.333	100	444	159	1	429	1	433	AF349457	B
ul36_NP_663692.1	ACZ63759.1	Enterococcus virus FL1	Enterococcus faecalis	Enterococcus	endolysin	58.333	100	444	159	1	429	1	433	AF349457	B
ul36_NP_663692.1	ACZ63759.1	Enterococcus virus FL1	Enterococcus faecalis	Enterococcus	endolysin	58.333	100	444	159	1	429	1	433	AF349457	B
ul36_NP_663692.1	ACZ63759.1	Enterococcus virus FL1	Enterococcus faecalis	Enterococcus	endolysin	58.333	100	444	159	1	429	1	433	AF349457	B
ul36_NP_663692.1	YP_003347517.1	Enterococcus virus FL1	Enterococcus faecalis	Enterococcus	LysM peptidoglycan-binding domain-containing protein	58.333	100	444	159	1	429	1	433	AF349457	B
ul36_NP_663692.1	YP_003347517.1	Enterococcus virus FL1	Enterococcus faecalis	Enterococcus	LysM peptidoglycan-binding domain-containing protein	58.333	100	444	159	1	429	1	433	AF349457	B
ul36_NP_663692.1	YP_003347517.1	Enterococcus virus FL1	Enterococcus faecalis	Enterococcus	LysM peptidoglycan-binding domain-containing protein	58.333	100	444	159	1	429	1	433	AF349457	B
ul36_NP_663692.1	YP_003347517.1	Enterococcus virus FL1	Enterococcus faecalis	Enterococcus	LysM peptidoglycan-binding domain-containing protein	58.333	100	444	159	1	429	1	433	AF349457	B
ul36_NP_663692.1	YP_003347352.1	Enterococcus virus FL2	Enterococcus faecalis	Enterococcus	LysM peptidoglycan-binding domain-containing protein	58.333	100	444	159	1	429	1	433	AF349457	B
ul36_NP_663692.1	YP_003347352.1	Enterococcus virus FL2	Enterococcus faecalis	Enterococcus	LysM peptidoglycan-binding domain-containing protein	58.333	100	444	159	1	429	1	433	AF349457	B
ul36_NP_663692.1	YP_003347352.1	Enterococcus virus FL2	Enterococcus faecalis	Enterococcus	LysM peptidoglycan-binding domain-containing protein	58.333	100	444	159	1	429	1	433	AF349457	B
ul36_NP_663692.1	QNR52591.1	Enterococcus phage AE4_2	Enterococcus faecalis	Enterococcus	endolysin	57.658	100	444	162	1	429	1	433	AF349457	B
ul36_NP_663692.1	ACV83340.1	Enterococcus phage phiEf11	Enterococcus faecalis	Enterococcus	endolysin	58.14	100	430	168	1	429	1	419	AF349457	B
ul36_NP_663692.1	ACV83340.1	Enterococcus phage phiEf11	Enterococcus faecalis	Enterococcus	endolysin	58.14	100	430	168	1	429	1	419	AF349457	B
ul36_NP_663692.1	YP_003358816.1	Enterococcus phage phiEf11	Enterococcus faecalis	Enterococcus	LysM peptidoglycan-binding domain-containing protein	58.14	100	430	168	1	429	1	419	AF349457	B
ul36_NP_663692.1	YP_003358816.1	Enterococcus phage phiEf11	Enterococcus faecalis	Enterococcus	LysM peptidoglycan-binding domain-containing protein	58.14	100	430	168	1	429	1	419	AF349457	B
ul36_NP_663692.1	QBX31737.1	Streptococcus phage Javan74	Streptococcus anginosus	Streptococcus	membrane-bound lytic murein transglycosylase D precursor	57.968	99	433	167	2	426	4	429	AF349457	B
ul36_NP_663692.1	QBX31691.1	Streptococcus phage Javan68	Streptococcus anginosus DORA_7	Streptococcus	membrane-bound lytic murein transglycosylase D precursor	57.143	99	434	170	2	426	4	430	AF349457	B
ul36_NP_663692.1	QBX21736.1	Streptococcus phage Javan59	Streptococcus anginosus 1505	Streptococcus	membrane-bound lytic murein transglycosylase D precursor	56.912	99	434	171	2	426	4	430	AF349457	B
ul36_NP_663692.1	QBX31469.1	Streptococcus phage Javan64	Streptococcus anginosus	Streptococcus	membrane-bound lytic murein transglycosylase D precursor	57.011	99	435	169	2	426	4	430	AF349457	B
ul36_NP_663692.1	AHC30352.1	Oenococcus phage phi9805	Oenococcus	Oenococcus	putative lysin	50	94	412	188	25	427	25	427	AF349457	B
ul36_NP_663692.1	AHC30352.1	Oenococcus phage phi9805	Oenococcus	Oenococcus	putative lysin	50	94	412	188	25	427	25	427	AF349457	B
ul36_NP_663692.1	YP_009005198.1	Oenococcus phage phi9805	Oenococcus	Oenococcus	LysM peptidoglycan-binding domain-containing protein	50	94	412	188	25	427	25	427	AF349457	B
ul36_NP_663692.1	YP_009005198.1	Oenococcus phage phi9805	Oenococcus	Oenococcus	LysM peptidoglycan-binding domain-containing protein	50	94	412	188	25	427	25	427	AF349457	B
ul36.k1t1_ABD63745.1	QBX15963.1	Streptococcus phage Javan227	Streptococcus gallolyticus	Streptococcus	membrane-bound lytic murein transglycosylase D precursor	60.14	99	429	164	1	427	1	424	DQ394807	C
ul36.k1t1_ABD63745.1	ACZ64148.1	Enterococcus virus FL3	Enterococcus faecalis	Enterococcus	endolysin	60.465	100	430	158	1	429	1	419	DQ394807	C
ul36.k1t1_ABD63745.1	ACZ64148.1	Enterococcus virus FL3	Enterococcus faecalis	Enterococcus	endolysin	60.465	100	430	158	1	429	1	419	DQ394807	C
ul36.k1t1_ABD63745.1	ACZ64148.1	Enterococcus virus FL3	Enterococcus faecalis	Enterococcus	endolysin	60.465	100	430	158	1	429	1	419	DQ394807	C
ul36.k1t1_ABD63745.1	ACZ64082.1	Enterococcus virus FL3	Enterococcus faecalis	Enterococcus	endolysin	60.465	100	430	158	1	429	1	419	DQ394807	C
ul36.k1t1_ABD63745.1	ACZ64082.1	Enterococcus virus FL3	Enterococcus faecalis	Enterococcus	endolysin	60.465	100	430	158	1	429	1	419	DQ394807	C
ul36.k1t1_ABD63745.1	ACZ64082.1	Enterococcus virus FL3	Enterococcus faecalis	Enterococcus	endolysin	60.465	100	430	158	1	429	1	419	DQ394807	C
ul36.k1t1_ABD63745.1	YP_003347625.1	Enterococcus virus FL3	Enterococcus faecalis	Enterococcus	endolysin	60.465	100	430	158	1	429	1	419	DQ394807	C
ul36.k1t1_ABD63745.1	YP_003347625.1	Enterococcus virus FL3	Enterococcus faecalis	Enterococcus	endolysin	60.465	100	430	158	1	429	1	419	DQ394807	C
ul36.k1t1_ABD63745.1	YP_003347625.1	Enterococcus virus FL3	Enterococcus faecalis	Enterococcus	endolysin	60.465	100	430	158	1	429	1	419	DQ394807	C
ul36.k1t1_ABD63745.1	ALO80988.1	Enterococcus phage vB_EfaS_IME197	Enterococcus faecalis	Enterococcus	lysin	59.302	100	430	163	1	429	1	419	DQ394807	C
ul36.k1t1_ABD63745.1	ALO80988.1	Enterococcus phage vB_EfaS_IME197	Enterococcus faecalis	Enterococcus	lysin	59.302	100	430	163	1	429	1	419	DQ394807	C
ul36.k1t1_ABD63745.1	YP_009188860.1	Enterococcus phage vB_EfaS_IME197	Enterococcus faecalis	Enterococcus	lysin	59.302	100	430	163	1	429	1	419	DQ394807	C
ul36.k1t1_ABD63745.1	YP_009188860.1	Enterococcus phage vB_EfaS_IME197	Enterococcus faecalis	Enterococcus	lysin	59.302	100	430	163	1	429	1	419	DQ394807	C
ul36.k1t1_ABD63745.1	QBX16137.1	Streptococcus phage Javan233	Streptococcus gallolyticus	Streptococcus	membrane-bound lytic murein transglycosylase D precursor	60.14	99	429	160	1	427	3	422	DQ394807	C
ul36.k1t1_ABD63745.1	QBX16078.1	Streptococcus phage Javan231	Streptococcus gallolyticus	Streptococcus	membrane-bound lytic murein transglycosylase D precursor	60.14	99	429	160	1	427	3	422	DQ394807	C
ul36.k1t1_ABD63745.1	QBX24959.1	Streptococcus phage Javan220	Streptococcus equinus	Streptococcus	membrane-bound lytic murein transglycosylase D precursor	60.28	99	428	160	1	427	3	421	DQ394807	C
ul36.k1t1_ABD63745.1	QBX15753.1	Streptococcus phage Javan213	Streptococcus equinus	Streptococcus	membrane-bound lytic murein transglycosylase D precursor	58.548	99	427	168	1	427	3	420	DQ394807	C
ul36.k1t1_ABD63745.1	QBX15860.1	Streptococcus phage Javan221	Streptococcus equinus	Streptococcus	membrane-bound lytic murein transglycosylase D precursor	62.376	94	404	146	25	427	23	421	DQ394807	C
ul36.k1t1_ABD63745.1	ACZ64204.1	Enterococcus phage phiFL4A	Enterococcus faecalis	Enterococcus	endolysin	57.883	100	444	161	1	429	1	433	DQ394807	C
ul36.k1t1_ABD63745.1	ACZ64204.1	Enterococcus phage phiFL4A	Enterococcus faecalis	Enterococcus	endolysin	57.883	100	444	161	1	429	1	433	DQ394807	C
ul36.k1t1_ABD63745.1	YP_003347409.1	Enterococcus phage phiFL4A	Enterococcus faecalis	Enterococcus	LysM peptidoglycan-binding domain-containing protein	57.883	100	444	161	1	429	1	433	DQ394807	C
ul36.k1t1_ABD63745.1	YP_003347409.1	Enterococcus phage phiFL4A	Enterococcus faecalis	Enterococcus	LysM peptidoglycan-binding domain-containing protein	57.883	100	444	161	1	429	1	433	DQ394807	C
ul36.k1t1_ABD63745.1	AZF92675.1	Streptococcus phage CHPC1109	Streptococcus thermophilus	Streptococcus	hypothetical protein	59.441	99	429	165	1	427	1	422	DQ394807	C
ul36.k1t1_ABD63745.1	ACZ64018.1	Enterococcus virus FL2	Enterococcus faecalis	Enterococcus	endolysin	57.883	100	444	161	1	429	1	433	DQ394807	C
ul36.k1t1_ABD63745.1	ACZ64018.1	Enterococcus virus FL2	Enterococcus faecalis	Enterococcus	endolysin	57.883	100	444	161	1	429	1	433	DQ394807	C
ul36.k1t1_ABD63745.1	ACZ64018.1	Enterococcus virus FL2	Enterococcus faecalis	Enterococcus	endolysin	57.883	100	444	161	1	429	1	433	DQ394807	C
ul36.k1t1_ABD63745.1	ACZ63958.1	Enterococcus virus FL2	Enterococcus faecalis	Enterococcus	endolysin	57.883	100	444	161	1	429	1	433	DQ394807	C
ul36.k1t1_ABD63745.1	ACZ63958.1	Enterococcus virus FL2	Enterococcus faecalis	Enterococcus	endolysin	57.883	100	444	161	1	429	1	433	DQ394807	C
ul36.k1t1_ABD63745.1	ACZ63958.1	Enterococcus virus FL2	Enterococcus faecalis	Enterococcus	endolysin	57.883	100	444	161	1	429	1	433	DQ394807	C
ul36.k1t1_ABD63745.1	ACZ63895.1	Enterococcus virus FL1	Enterococcus faecalis	Enterococcus	endolysin	57.883	100	444	161	1	429	1	433	DQ394807	C
ul36.k1t1_ABD63745.1	ACZ63895.1	Enterococcus virus FL1	Enterococcus faecalis	Enterococcus	endolysin	57.883	100	444	161	1	429	1	433	DQ394807	C
ul36.k1t1_ABD63745.1	ACZ63895.1	Enterococcus virus FL1	Enterococcus faecalis	Enterococcus	endolysin	57.883	100	444	161	1	429	1	433	DQ394807	C
ul36.k1t1_ABD63745.1	ACZ63895.1	Enterococcus virus FL1	Enterococcus faecalis	Enterococcus	endolysin	57.883	100	444	161	1	429	1	433	DQ394807	C
ul36.k1t1_ABD63745.1	ACZ63822.1	Enterococcus virus FL1	Enterococcus faecalis	Enterococcus	endolysin	57.883	100	444	161	1	429	1	433	DQ394807	C
ul36.k1t1_ABD63745.1	ACZ63822.1	Enterococcus virus FL1	Enterococcus faecalis	Enterococcus	endolysin	57.883	100	444	161	1	429	1	433	DQ394807	C
ul36.k1t1_ABD63745.1	ACZ63822.1	Enterococcus virus FL1	Enterococcus faecalis	Enterococcus	endolysin	57.883	100	444	161	1	429	1	433	DQ394807	C
ul36.k1t1_ABD63745.1	ACZ63822.1	Enterococcus virus FL1	Enterococcus faecalis	Enterococcus	endolysin	57.883	100	444	161	1	429	1	433	DQ394807	C
ul36.k1t1_ABD63745.1	ACZ63759.1	Enterococcus virus FL1	Enterococcus faecalis	Enterococcus	endolysin	57.883	100	444	161	1	429	1	433	DQ394807	C
ul36.k1t1_ABD63745.1	ACZ63759.1	Enterococcus virus FL1	Enterococcus faecalis	Enterococcus	endolysin	57.883	100	444	161	1	429	1	433	DQ394807	C
ul36.k1t1_ABD63745.1	ACZ63759.1	Enterococcus virus FL1	Enterococcus faecalis	Enterococcus	endolysin	57.883	100	444	161	1	429	1	433	DQ394807	C
ul36.k1t1_ABD63745.1	ACZ63759.1	Enterococcus virus FL1	Enterococcus faecalis	Enterococcus	endolysin	57.883	100	444	161	1	429	1	433	DQ394807	C
ul36.k1t1_ABD63745.1	YP_003347517.1	Enterococcus virus FL1	Enterococcus faecalis	Enterococcus	LysM peptidoglycan-binding domain-containing protein	57.883	100	444	161	1	429	1	433	DQ394807	C
ul36.k1t1_ABD63745.1	YP_003347517.1	Enterococcus virus FL1	Enterococcus faecalis	Enterococcus	LysM peptidoglycan-binding domain-containing protein	57.883	100	444	161	1	429	1	433	DQ394807	C
ul36.k1t1_ABD63745.1	YP_003347517.1	Enterococcus virus FL1	Enterococcus faecalis	Enterococcus	LysM peptidoglycan-binding domain-containing protein	57.883	100	444	161	1	429	1	433	DQ394807	C
ul36.k1t1_ABD63745.1	YP_003347517.1	Enterococcus virus FL1	Enterococcus faecalis	Enterococcus	LysM peptidoglycan-binding domain-containing protein	57.883	100	444	161	1	429	1	433	DQ394807	C
ul36.k1t1_ABD63745.1	YP_003347352.1	Enterococcus virus FL2	Enterococcus faecalis	Enterococcus	LysM peptidoglycan-binding domain-containing protein	57.883	100	444	161	1	429	1	433	DQ394807	C
ul36.k1t1_ABD63745.1	YP_003347352.1	Enterococcus virus FL2	Enterococcus faecalis	Enterococcus	LysM peptidoglycan-binding domain-containing protein	57.883	100	444	161	1	429	1	433	DQ394807	C
ul36.k1t1_ABD63745.1	YP_003347352.1	Enterococcus virus FL2	Enterococcus faecalis	Enterococcus	LysM peptidoglycan-binding domain-containing protein	57.883	100	444	161	1	429	1	433	DQ394807	C
ul36.k1t1_ABD63745.1	QBX25015.1	Streptococcus phage Javan224	Streptococcus gallolyticus	Streptococcus	membrane-bound lytic murein transglycosylase D precursor	59.907	99	429	165	1	427	1	424	DQ394807	C
ul36.k1t1_ABD63745.1	QNR52591.1	Enterococcus phage AE4_2	Enterococcus faecalis	Enterococcus	endolysin	57.207	100	444	164	1	429	1	433	DQ394807	C
ul36.k1t1_ABD63745.1	QBX25068.1	Streptococcus phage Javan226	Streptococcus gallolyticus	Streptococcus	membrane-bound lytic murein transglycosylase D precursor	59.674	99	429	166	1	427	1	424	DQ394807	C
ul36.k1t1_ABD63745.1	ACV83340.1	Enterococcus phage phiEf11	Enterococcus faecalis	Enterococcus	endolysin	57.674	100	430	170	1	429	1	419	DQ394807	C
ul36.k1t1_ABD63745.1	ACV83340.1	Enterococcus phage phiEf11	Enterococcus faecalis	Enterococcus	endolysin	57.674	100	430	170	1	429	1	419	DQ394807	C
ul36.k1t1_ABD63745.1	YP_003358816.1	Enterococcus phage phiEf11	Enterococcus faecalis	Enterococcus	LysM peptidoglycan-binding domain-containing protein	57.674	100	430	170	1	429	1	419	DQ394807	C
ul36.k1t1_ABD63745.1	YP_003358816.1	Enterococcus phage phiEf11	Enterococcus faecalis	Enterococcus	LysM peptidoglycan-binding domain-containing protein	57.674	100	430	170	1	429	1	419	DQ394807	C
ul36.k1t1_ABD63745.1	QBX31737.1	Streptococcus phage Javan74	Streptococcus anginosus	Streptococcus	membrane-bound lytic murein transglycosylase D precursor	57.506	99	433	169	2	426	4	429	DQ394807	C
ul36.k1t1_ABD63745.1	QBX31691.1	Streptococcus phage Javan68	Streptococcus anginosus DORA_7	Streptococcus	membrane-bound lytic murein transglycosylase D precursor	56.452	99	434	173	2	426	4	430	DQ394807	C
ul36.k1t1_ABD63745.1	QBX21736.1	Streptococcus phage Javan59	Streptococcus anginosus 1505	Streptococcus	membrane-bound lytic murein transglycosylase D precursor	56.221	99	434	174	2	426	4	430	DQ394807	C
ul36.k1t1_ABD63745.1	QBX31469.1	Streptococcus phage Javan64	Streptococcus anginosus	Streptococcus	membrane-bound lytic murein transglycosylase D precursor	56.322	99	435	172	2	426	4	430	DQ394807	C
50902_ANT43437.1	QBX15963.1	Streptococcus phage Javan227	Streptococcus gallolyticus	Streptococcus	membrane-bound lytic murein transglycosylase D precursor	59.674	99	429	166	1	427	1	424	KX160206	C
50902_ANT43437.1	QBX16137.1	Streptococcus phage Javan233	Streptococcus gallolyticus	Streptococcus	membrane-bound lytic murein transglycosylase D precursor	60.373	99	429	159	1	427	3	422	KX160206	C
50902_ANT43437.1	QBX16078.1	Streptococcus phage Javan231	Streptococcus gallolyticus	Streptococcus	membrane-bound lytic murein transglycosylase D precursor	60.373	99	429	159	1	427	3	422	KX160206	C
50902_ANT43437.1	ACZ64148.1	Enterococcus virus FL3	Enterococcus faecalis	Enterococcus	endolysin	60	100	430	160	1	429	1	419	KX160206	C
50902_ANT43437.1	ACZ64148.1	Enterococcus virus FL3	Enterococcus faecalis	Enterococcus	endolysin	60	100	430	160	1	429	1	419	KX160206	C
50902_ANT43437.1	ACZ64148.1	Enterococcus virus FL3	Enterococcus faecalis	Enterococcus	endolysin	60	100	430	160	1	429	1	419	KX160206	C
50902_ANT43437.1	ACZ64082.1	Enterococcus virus FL3	Enterococcus faecalis	Enterococcus	endolysin	60	100	430	160	1	429	1	419	KX160206	C
50902_ANT43437.1	ACZ64082.1	Enterococcus virus FL3	Enterococcus faecalis	Enterococcus	endolysin	60	100	430	160	1	429	1	419	KX160206	C
50902_ANT43437.1	ACZ64082.1	Enterococcus virus FL3	Enterococcus faecalis	Enterococcus	endolysin	60	100	430	160	1	429	1	419	KX160206	C
50902_ANT43437.1	YP_003347625.1	Enterococcus virus FL3	Enterococcus faecalis	Enterococcus	endolysin	60	100	430	160	1	429	1	419	KX160206	C
50902_ANT43437.1	YP_003347625.1	Enterococcus virus FL3	Enterococcus faecalis	Enterococcus	endolysin	60	100	430	160	1	429	1	419	KX160206	C
50902_ANT43437.1	YP_003347625.1	Enterococcus virus FL3	Enterococcus faecalis	Enterococcus	endolysin	60	100	430	160	1	429	1	419	KX160206	C
50902_ANT43437.1	ALO80988.1	Enterococcus phage vB_EfaS_IME197	Enterococcus faecalis	Enterococcus	lysin	58.837	100	430	165	1	429	1	419	KX160206	C
50902_ANT43437.1	ALO80988.1	Enterococcus phage vB_EfaS_IME197	Enterococcus faecalis	Enterococcus	lysin	58.837	100	430	165	1	429	1	419	KX160206	C
50902_ANT43437.1	YP_009188860.1	Enterococcus phage vB_EfaS_IME197	Enterococcus faecalis	Enterococcus	lysin	58.837	100	430	165	1	429	1	419	KX160206	C
50902_ANT43437.1	YP_009188860.1	Enterococcus phage vB_EfaS_IME197	Enterococcus faecalis	Enterococcus	lysin	58.837	100	430	165	1	429	1	419	KX160206	C
50902_ANT43437.1	QBX24959.1	Streptococcus phage Javan220	Streptococcus equinus	Streptococcus	membrane-bound lytic murein transglycosylase D precursor	59.579	99	428	163	1	427	3	421	KX160206	C
50902_ANT43437.1	ACZ64204.1	Enterococcus phage phiFL4A	Enterococcus faecalis	Enterococcus	endolysin	57.658	100	444	162	1	429	1	433	KX160206	C
50902_ANT43437.1	ACZ64204.1	Enterococcus phage phiFL4A	Enterococcus faecalis	Enterococcus	endolysin	57.658	100	444	162	1	429	1	433	KX160206	C
50902_ANT43437.1	YP_003347409.1	Enterococcus phage phiFL4A	Enterococcus faecalis	Enterococcus	LysM peptidoglycan-binding domain-containing protein	57.658	100	444	162	1	429	1	433	KX160206	C
50902_ANT43437.1	YP_003347409.1	Enterococcus phage phiFL4A	Enterococcus faecalis	Enterococcus	LysM peptidoglycan-binding domain-containing protein	57.658	100	444	162	1	429	1	433	KX160206	C
50902_ANT43437.1	AZF92675.1	Streptococcus phage CHPC1109	Streptococcus thermophilus	Streptococcus	hypothetical protein	60.19	98	422	159	8	427	8	422	KX160206	C
50902_ANT43437.1	QBX25015.1	Streptococcus phage Javan224	Streptococcus gallolyticus	Streptococcus	membrane-bound lytic murein transglycosylase D precursor	60.373	99	429	163	1	427	1	424	KX160206	C
50902_ANT43437.1	QBX15753.1	Streptococcus phage Javan213	Streptococcus equinus	Streptococcus	membrane-bound lytic murein transglycosylase D precursor	58.08	99	427	170	1	427	3	420	KX160206	C
50902_ANT43437.1	QBX25068.1	Streptococcus phage Javan226	Streptococcus gallolyticus	Streptococcus	membrane-bound lytic murein transglycosylase D precursor	60.14	99	429	164	1	427	1	424	KX160206	C
50902_ANT43437.1	QNR52591.1	Enterococcus phage AE4_2	Enterococcus faecalis	Enterococcus	endolysin	56.982	100	444	165	1	429	1	433	KX160206	C
50902_ANT43437.1	ACZ64018.1	Enterococcus virus FL2	Enterococcus faecalis	Enterococcus	endolysin	57.432	100	444	163	1	429	1	433	KX160206	C
50902_ANT43437.1	ACZ64018.1	Enterococcus virus FL2	Enterococcus faecalis	Enterococcus	endolysin	57.432	100	444	163	1	429	1	433	KX160206	C
50902_ANT43437.1	ACZ64018.1	Enterococcus virus FL2	Enterococcus faecalis	Enterococcus	endolysin	57.432	100	444	163	1	429	1	433	KX160206	C
50902_ANT43437.1	ACZ63958.1	Enterococcus virus FL2	Enterococcus faecalis	Enterococcus	endolysin	57.432	100	444	163	1	429	1	433	KX160206	C
50902_ANT43437.1	ACZ63958.1	Enterococcus virus FL2	Enterococcus faecalis	Enterococcus	endolysin	57.432	100	444	163	1	429	1	433	KX160206	C
50902_ANT43437.1	ACZ63958.1	Enterococcus virus FL2	Enterococcus faecalis	Enterococcus	endolysin	57.432	100	444	163	1	429	1	433	KX160206	C
50902_ANT43437.1	ACZ63895.1	Enterococcus virus FL1	Enterococcus faecalis	Enterococcus	endolysin	57.432	100	444	163	1	429	1	433	KX160206	C
50902_ANT43437.1	ACZ63895.1	Enterococcus virus FL1	Enterococcus faecalis	Enterococcus	endolysin	57.432	100	444	163	1	429	1	433	KX160206	C
50902_ANT43437.1	ACZ63895.1	Enterococcus virus FL1	Enterococcus faecalis	Enterococcus	endolysin	57.432	100	444	163	1	429	1	433	KX160206	C
50902_ANT43437.1	ACZ63895.1	Enterococcus virus FL1	Enterococcus faecalis	Enterococcus	endolysin	57.432	100	444	163	1	429	1	433	KX160206	C
50902_ANT43437.1	ACZ63822.1	Enterococcus virus FL1	Enterococcus faecalis	Enterococcus	endolysin	57.432	100	444	163	1	429	1	433	KX160206	C
50902_ANT43437.1	ACZ63822.1	Enterococcus virus FL1	Enterococcus faecalis	Enterococcus	endolysin	57.432	100	444	163	1	429	1	433	KX160206	C
50902_ANT43437.1	ACZ63822.1	Enterococcus virus FL1	Enterococcus faecalis	Enterococcus	endolysin	57.432	100	444	163	1	429	1	433	KX160206	C
50902_ANT43437.1	ACZ63822.1	Enterococcus virus FL1	Enterococcus faecalis	Enterococcus	endolysin	57.432	100	444	163	1	429	1	433	KX160206	C
50902_ANT43437.1	ACZ63759.1	Enterococcus virus FL1	Enterococcus faecalis	Enterococcus	endolysin	57.432	100	444	163	1	429	1	433	KX160206	C
50902_ANT43437.1	ACZ63759.1	Enterococcus virus FL1	Enterococcus faecalis	Enterococcus	endolysin	57.432	100	444	163	1	429	1	433	KX160206	C
50902_ANT43437.1	ACZ63759.1	Enterococcus virus FL1	Enterococcus faecalis	Enterococcus	endolysin	57.432	100	444	163	1	429	1	433	KX160206	C
50902_ANT43437.1	ACZ63759.1	Enterococcus virus FL1	Enterococcus faecalis	Enterococcus	endolysin	57.432	100	444	163	1	429	1	433	KX160206	C
50902_ANT43437.1	YP_003347517.1	Enterococcus virus FL1	Enterococcus faecalis	Enterococcus	LysM peptidoglycan-binding domain-containing protein	57.432	100	444	163	1	429	1	433	KX160206	C
50902_ANT43437.1	YP_003347517.1	Enterococcus virus FL1	Enterococcus faecalis	Enterococcus	LysM peptidoglycan-binding domain-containing protein	57.432	100	444	163	1	429	1	433	KX160206	C
50902_ANT43437.1	YP_003347517.1	Enterococcus virus FL1	Enterococcus faecalis	Enterococcus	LysM peptidoglycan-binding domain-containing protein	57.432	100	444	163	1	429	1	433	KX160206	C
50902_ANT43437.1	YP_003347517.1	Enterococcus virus FL1	Enterococcus faecalis	Enterococcus	LysM peptidoglycan-binding domain-containing protein	57.432	100	444	163	1	429	1	433	KX160206	C
50902_ANT43437.1	YP_003347352.1	Enterococcus virus FL2	Enterococcus faecalis	Enterococcus	LysM peptidoglycan-binding domain-containing protein	57.432	100	444	163	1	429	1	433	KX160206	C
50902_ANT43437.1	YP_003347352.1	Enterococcus virus FL2	Enterococcus faecalis	Enterococcus	LysM peptidoglycan-binding domain-containing protein	57.432	100	444	163	1	429	1	433	KX160206	C
50902_ANT43437.1	YP_003347352.1	Enterococcus virus FL2	Enterococcus faecalis	Enterococcus	LysM peptidoglycan-binding domain-containing protein	57.432	100	444	163	1	429	1	433	KX160206	C
50902_ANT43437.1	QBX15860.1	Streptococcus phage Javan221	Streptococcus equinus	Streptococcus	membrane-bound lytic murein transglycosylase D precursor	61.634	94	404	149	25	427	23	421	KX160206	C
50902_ANT43437.1	QBX31737.1	Streptococcus phage Javan74	Streptococcus anginosus	Streptococcus	membrane-bound lytic murein transglycosylase D precursor	57.506	99	433	169	2	426	4	429	KX160206	C
50902_ANT43437.1	ACV83340.1	Enterococcus phage phiEf11	Enterococcus faecalis	Enterococcus	endolysin	57.442	100	430	171	1	429	1	419	KX160206	C
50902_ANT43437.1	ACV83340.1	Enterococcus phage phiEf11	Enterococcus faecalis	Enterococcus	endolysin	57.442	100	430	171	1	429	1	419	KX160206	C
50902_ANT43437.1	YP_003358816.1	Enterococcus phage phiEf11	Enterococcus faecalis	Enterococcus	LysM peptidoglycan-binding domain-containing protein	57.442	100	430	171	1	429	1	419	KX160206	C
50902_ANT43437.1	YP_003358816.1	Enterococcus phage phiEf11	Enterococcus faecalis	Enterococcus	LysM peptidoglycan-binding domain-containing protein	57.442	100	430	171	1	429	1	419	KX160206	C
50902_ANT43437.1	QBX21736.1	Streptococcus phage Javan59	Streptococcus anginosus 1505	Streptococcus	membrane-bound lytic murein transglycosylase D precursor	56.682	99	434	172	2	426	4	430	KX160206	C
50902_ANT43437.1	QBX31691.1	Streptococcus phage Javan68	Streptococcus anginosus DORA_7	Streptococcus	membrane-bound lytic murein transglycosylase D precursor	56.682	99	434	172	2	426	4	430	KX160206	C
50902_ANT43437.1	QBX31469.1	Streptococcus phage Javan64	Streptococcus anginosus	Streptococcus	membrane-bound lytic murein transglycosylase D precursor	56.682	99	434	172	2	426	4	430	KX160206	C
50902_ANT43437.1	ALJ97855.1	Lactobacillus phage iLp84	Lactobacillus paracasei	Lactobacillus	endolysin	51.22	96	41	20	387	427	351	391	KX160206	C
50902_ANT43437.1	ALJ97855.1	Lactobacillus phage iLp84	Lactobacillus paracasei	Lactobacillus	endolysin	51.22	96	41	20	387	427	351	391	KX160206	C
50902_ANT43437.1	ANJ65422.1	Lactobacillus phage PLE3	Lactobacillus casei BL23	Lactobacillus	lysin	51.22	96	41	20	387	427	351	391	KX160206	C
50902_ANT43437.1	ANJ65422.1	Lactobacillus phage PLE3	Lactobacillus casei BL23	Lactobacillus	lysin	51.22	96	41	20	387	427	351	391	KX160206	C
50902_ANT43437.1	YP_009197542.1	Lactobacillus phage iLp84	Lactobacillus paracasei	Lactobacillus	LysM peptidoglycan-binding domain-containing protein	51.22	96	41	20	387	427	351	391	KX160206	C
50902_ANT43437.1	YP_009197542.1	Lactobacillus phage iLp84	Lactobacillus paracasei	Lactobacillus	LysM peptidoglycan-binding domain-containing protein	51.22	96	41	20	387	427	351	391	KX160206	C
50902_ANT43437.1	YP_009292663.1	Lactobacillus phage PLE3	Lactobacillus casei BL23	Lactobacillus	LysM peptidoglycan-binding domain-containing protein	51.22	96	41	20	387	427	351	391	KX160206	C
50902_ANT43437.1	YP_009292663.1	Lactobacillus phage PLE3	Lactobacillus casei BL23	Lactobacillus	LysM peptidoglycan-binding domain-containing protein	51.22	96	41	20	387	427	351	391	KX160206	C
50902_ANT43437.1	QHJ75139.1	Lactobacillus phage JNU_P10	Lactobacillus paracasei	Lactobacillus	lysin protein	51.22	96	41	20	387	427	345	385	KX160206	C
58502_ANT43596.1	QBX15963.1	Streptococcus phage Javan227	Streptococcus gallolyticus	Streptococcus	membrane-bound lytic murein transglycosylase D precursor	59.907	99	429	165	1	427	1	424	KX160209	C
58502_ANT43596.1	QBX16137.1	Streptococcus phage Javan233	Streptococcus gallolyticus	Streptococcus	membrane-bound lytic murein transglycosylase D precursor	60.606	99	429	158	1	427	3	422	KX160209	C
58502_ANT43596.1	QBX16078.1	Streptococcus phage Javan231	Streptococcus gallolyticus	Streptococcus	membrane-bound lytic murein transglycosylase D precursor	60.606	99	429	158	1	427	3	422	KX160209	C
58502_ANT43596.1	ACZ64148.1	Enterococcus virus FL3	Enterococcus faecalis	Enterococcus	endolysin	60.233	100	430	159	1	429	1	419	KX160209	C
58502_ANT43596.1	ACZ64148.1	Enterococcus virus FL3	Enterococcus faecalis	Enterococcus	endolysin	60.233	100	430	159	1	429	1	419	KX160209	C
58502_ANT43596.1	ACZ64148.1	Enterococcus virus FL3	Enterococcus faecalis	Enterococcus	endolysin	60.233	100	430	159	1	429	1	419	KX160209	C
58502_ANT43596.1	ACZ64082.1	Enterococcus virus FL3	Enterococcus faecalis	Enterococcus	endolysin	60.233	100	430	159	1	429	1	419	KX160209	C
58502_ANT43596.1	ACZ64082.1	Enterococcus virus FL3	Enterococcus faecalis	Enterococcus	endolysin	60.233	100	430	159	1	429	1	419	KX160209	C
58502_ANT43596.1	ACZ64082.1	Enterococcus virus FL3	Enterococcus faecalis	Enterococcus	endolysin	60.233	100	430	159	1	429	1	419	KX160209	C
58502_ANT43596.1	YP_003347625.1	Enterococcus virus FL3	Enterococcus faecalis	Enterococcus	endolysin	60.233	100	430	159	1	429	1	419	KX160209	C
58502_ANT43596.1	YP_003347625.1	Enterococcus virus FL3	Enterococcus faecalis	Enterococcus	endolysin	60.233	100	430	159	1	429	1	419	KX160209	C
58502_ANT43596.1	YP_003347625.1	Enterococcus virus FL3	Enterococcus faecalis	Enterococcus	endolysin	60.233	100	430	159	1	429	1	419	KX160209	C
58502_ANT43596.1	ALO80988.1	Enterococcus phage vB_EfaS_IME197	Enterococcus faecalis	Enterococcus	lysin	59.07	100	430	164	1	429	1	419	KX160209	C
58502_ANT43596.1	ALO80988.1	Enterococcus phage vB_EfaS_IME197	Enterococcus faecalis	Enterococcus	lysin	59.07	100	430	164	1	429	1	419	KX160209	C
58502_ANT43596.1	YP_009188860.1	Enterococcus phage vB_EfaS_IME197	Enterococcus faecalis	Enterococcus	lysin	59.07	100	430	164	1	429	1	419	KX160209	C
58502_ANT43596.1	YP_009188860.1	Enterococcus phage vB_EfaS_IME197	Enterococcus faecalis	Enterococcus	lysin	59.07	100	430	164	1	429	1	419	KX160209	C
58502_ANT43596.1	QBX24959.1	Streptococcus phage Javan220	Streptococcus equinus	Streptococcus	membrane-bound lytic murein transglycosylase D precursor	59.813	99	428	162	1	427	3	421	KX160209	C
58502_ANT43596.1	AZF92675.1	Streptococcus phage CHPC1109	Streptococcus thermophilus	Streptococcus	hypothetical protein	60.427	98	422	158	8	427	8	422	KX160209	C
58502_ANT43596.1	QBX15753.1	Streptococcus phage Javan213	Streptococcus equinus	Streptococcus	membrane-bound lytic murein transglycosylase D precursor	58.865	99	423	169	5	427	3	420	KX160209	C
58502_ANT43596.1	QBX25015.1	Streptococcus phage Javan224	Streptococcus gallolyticus	Streptococcus	membrane-bound lytic murein transglycosylase D precursor	60.606	99	429	162	1	427	1	424	KX160209	C
58502_ANT43596.1	QBX25068.1	Streptococcus phage Javan226	Streptococcus gallolyticus	Streptococcus	membrane-bound lytic murein transglycosylase D precursor	60.373	99	429	163	1	427	1	424	KX160209	C
58502_ANT43596.1	QBX15860.1	Streptococcus phage Javan221	Streptococcus equinus	Streptococcus	membrane-bound lytic murein transglycosylase D precursor	61.881	94	404	148	25	427	23	421	KX160209	C
58502_ANT43596.1	ACZ64204.1	Enterococcus phage phiFL4A	Enterococcus faecalis	Enterococcus	endolysin	57.658	100	444	162	1	429	1	433	KX160209	C
58502_ANT43596.1	ACZ64204.1	Enterococcus phage phiFL4A	Enterococcus faecalis	Enterococcus	endolysin	57.658	100	444	162	1	429	1	433	KX160209	C
58502_ANT43596.1	YP_003347409.1	Enterococcus phage phiFL4A	Enterococcus faecalis	Enterococcus	LysM peptidoglycan-binding domain-containing protein	57.658	100	444	162	1	429	1	433	KX160209	C
58502_ANT43596.1	YP_003347409.1	Enterococcus phage phiFL4A	Enterococcus faecalis	Enterococcus	LysM peptidoglycan-binding domain-containing protein	57.658	100	444	162	1	429	1	433	KX160209	C
58502_ANT43596.1	ACZ64018.1	Enterococcus virus FL2	Enterococcus faecalis	Enterococcus	endolysin	57.432	100	444	163	1	429	1	433	KX160209	C
58502_ANT43596.1	ACZ64018.1	Enterococcus virus FL2	Enterococcus faecalis	Enterococcus	endolysin	57.432	100	444	163	1	429	1	433	KX160209	C
58502_ANT43596.1	ACZ64018.1	Enterococcus virus FL2	Enterococcus faecalis	Enterococcus	endolysin	57.432	100	444	163	1	429	1	433	KX160209	C
58502_ANT43596.1	ACZ63958.1	Enterococcus virus FL2	Enterococcus faecalis	Enterococcus	endolysin	57.432	100	444	163	1	429	1	433	KX160209	C
58502_ANT43596.1	ACZ63958.1	Enterococcus virus FL2	Enterococcus faecalis	Enterococcus	endolysin	57.432	100	444	163	1	429	1	433	KX160209	C
58502_ANT43596.1	ACZ63958.1	Enterococcus virus FL2	Enterococcus faecalis	Enterococcus	endolysin	57.432	100	444	163	1	429	1	433	KX160209	C
58502_ANT43596.1	ACZ63895.1	Enterococcus virus FL1	Enterococcus faecalis	Enterococcus	endolysin	57.432	100	444	163	1	429	1	433	KX160209	C
58502_ANT43596.1	ACZ63895.1	Enterococcus virus FL1	Enterococcus faecalis	Enterococcus	endolysin	57.432	100	444	163	1	429	1	433	KX160209	C
58502_ANT43596.1	ACZ63895.1	Enterococcus virus FL1	Enterococcus faecalis	Enterococcus	endolysin	57.432	100	444	163	1	429	1	433	KX160209	C
58502_ANT43596.1	ACZ63895.1	Enterococcus virus FL1	Enterococcus faecalis	Enterococcus	endolysin	57.432	100	444	163	1	429	1	433	KX160209	C
58502_ANT43596.1	ACZ63822.1	Enterococcus virus FL1	Enterococcus faecalis	Enterococcus	endolysin	57.432	100	444	163	1	429	1	433	KX160209	C
58502_ANT43596.1	ACZ63822.1	Enterococcus virus FL1	Enterococcus faecalis	Enterococcus	endolysin	57.432	100	444	163	1	429	1	433	KX160209	C
58502_ANT43596.1	ACZ63822.1	Enterococcus virus FL1	Enterococcus faecalis	Enterococcus	endolysin	57.432	100	444	163	1	429	1	433	KX160209	C
58502_ANT43596.1	ACZ63822.1	Enterococcus virus FL1	Enterococcus faecalis	Enterococcus	endolysin	57.432	100	444	163	1	429	1	433	KX160209	C
58502_ANT43596.1	ACZ63759.1	Enterococcus virus FL1	Enterococcus faecalis	Enterococcus	endolysin	57.432	100	444	163	1	429	1	433	KX160209	C
58502_ANT43596.1	ACZ63759.1	Enterococcus virus FL1	Enterococcus faecalis	Enterococcus	endolysin	57.432	100	444	163	1	429	1	433	KX160209	C
58502_ANT43596.1	ACZ63759.1	Enterococcus virus FL1	Enterococcus faecalis	Enterococcus	endolysin	57.432	100	444	163	1	429	1	433	KX160209	C
58502_ANT43596.1	ACZ63759.1	Enterococcus virus FL1	Enterococcus faecalis	Enterococcus	endolysin	57.432	100	444	163	1	429	1	433	KX160209	C
58502_ANT43596.1	YP_003347517.1	Enterococcus virus FL1	Enterococcus faecalis	Enterococcus	LysM peptidoglycan-binding domain-containing protein	57.432	100	444	163	1	429	1	433	KX160209	C
58502_ANT43596.1	YP_003347517.1	Enterococcus virus FL1	Enterococcus faecalis	Enterococcus	LysM peptidoglycan-binding domain-containing protein	57.432	100	444	163	1	429	1	433	KX160209	C
58502_ANT43596.1	YP_003347517.1	Enterococcus virus FL1	Enterococcus faecalis	Enterococcus	LysM peptidoglycan-binding domain-containing protein	57.432	100	444	163	1	429	1	433	KX160209	C
58502_ANT43596.1	YP_003347517.1	Enterococcus virus FL1	Enterococcus faecalis	Enterococcus	LysM peptidoglycan-binding domain-containing protein	57.432	100	444	163	1	429	1	433	KX160209	C
58502_ANT43596.1	YP_003347352.1	Enterococcus virus FL2	Enterococcus faecalis	Enterococcus	LysM peptidoglycan-binding domain-containing protein	57.432	100	444	163	1	429	1	433	KX160209	C
58502_ANT43596.1	YP_003347352.1	Enterococcus virus FL2	Enterococcus faecalis	Enterococcus	LysM peptidoglycan-binding domain-containing protein	57.432	100	444	163	1	429	1	433	KX160209	C
58502_ANT43596.1	YP_003347352.1	Enterococcus virus FL2	Enterococcus faecalis	Enterococcus	LysM peptidoglycan-binding domain-containing protein	57.432	100	444	163	1	429	1	433	KX160209	C
58502_ANT43596.1	QNR52591.1	Enterococcus phage AE4_2	Enterococcus faecalis	Enterococcus	endolysin	56.982	100	444	165	1	429	1	433	KX160209	C
58502_ANT43596.1	QBX31737.1	Streptococcus phage Javan74	Streptococcus anginosus	Streptococcus	membrane-bound lytic murein transglycosylase D precursor	57.737	99	433	168	2	426	4	429	KX160209	C
58502_ANT43596.1	ACV83340.1	Enterococcus phage phiEf11	Enterococcus faecalis	Enterococcus	endolysin	57.674	100	430	170	1	429	1	419	KX160209	C
58502_ANT43596.1	ACV83340.1	Enterococcus phage phiEf11	Enterococcus faecalis	Enterococcus	endolysin	57.674	100	430	170	1	429	1	419	KX160209	C
58502_ANT43596.1	YP_003358816.1	Enterococcus phage phiEf11	Enterococcus faecalis	Enterococcus	LysM peptidoglycan-binding domain-containing protein	57.674	100	430	170	1	429	1	419	KX160209	C
58502_ANT43596.1	YP_003358816.1	Enterococcus phage phiEf11	Enterococcus faecalis	Enterococcus	LysM peptidoglycan-binding domain-containing protein	57.674	100	430	170	1	429	1	419	KX160209	C
58502_ANT43596.1	QBX21736.1	Streptococcus phage Javan59	Streptococcus anginosus 1505	Streptococcus	membrane-bound lytic murein transglycosylase D precursor	56.912	99	434	171	2	426	4	430	KX160209	C
58502_ANT43596.1	QBX31691.1	Streptococcus phage Javan68	Streptococcus anginosus DORA_7	Streptococcus	membrane-bound lytic murein transglycosylase D precursor	56.912	99	434	171	2	426	4	430	KX160209	C
58502_ANT43596.1	QBX31469.1	Streptococcus phage Javan64	Streptococcus anginosus	Streptococcus	membrane-bound lytic murein transglycosylase D precursor	56.912	99	434	171	2	426	4	430	KX160209	C
58502_ANT43596.1	ALJ97855.1	Lactobacillus phage iLp84	Lactobacillus paracasei	Lactobacillus	endolysin	51.22	96	41	20	387	427	351	391	KX160209	C
58502_ANT43596.1	ALJ97855.1	Lactobacillus phage iLp84	Lactobacillus paracasei	Lactobacillus	endolysin	51.22	96	41	20	387	427	351	391	KX160209	C
58502_ANT43596.1	ANJ65422.1	Lactobacillus phage PLE3	Lactobacillus casei BL23	Lactobacillus	lysin	51.22	96	41	20	387	427	351	391	KX160209	C
58502_ANT43596.1	ANJ65422.1	Lactobacillus phage PLE3	Lactobacillus casei BL23	Lactobacillus	lysin	51.22	96	41	20	387	427	351	391	KX160209	C
58502_ANT43596.1	YP_009197542.1	Lactobacillus phage iLp84	Lactobacillus paracasei	Lactobacillus	LysM peptidoglycan-binding domain-containing protein	51.22	96	41	20	387	427	351	391	KX160209	C
58502_ANT43596.1	YP_009197542.1	Lactobacillus phage iLp84	Lactobacillus paracasei	Lactobacillus	LysM peptidoglycan-binding domain-containing protein	51.22	96	41	20	387	427	351	391	KX160209	C
58502_ANT43596.1	YP_009292663.1	Lactobacillus phage PLE3	Lactobacillus casei BL23	Lactobacillus	LysM peptidoglycan-binding domain-containing protein	51.22	96	41	20	387	427	351	391	KX160209	C
58502_ANT43596.1	YP_009292663.1	Lactobacillus phage PLE3	Lactobacillus casei BL23	Lactobacillus	LysM peptidoglycan-binding domain-containing protein	51.22	96	41	20	387	427	351	391	KX160209	C
58502_ANT43596.1	QHJ75139.1	Lactobacillus phage JNU_P10	Lactobacillus paracasei	Lactobacillus	lysin protein	51.22	96	41	20	387	427	345	385	KX160209	C
62502_ANT43648.1	QBX15963.1	Streptococcus phage Javan227	Streptococcus gallolyticus	Streptococcus	membrane-bound lytic murein transglycosylase D precursor	59.674	99	429	166	1	427	1	424	KX160210	C
62502_ANT43648.1	QBX16137.1	Streptococcus phage Javan233	Streptococcus gallolyticus	Streptococcus	membrane-bound lytic murein transglycosylase D precursor	60.373	99	429	159	1	427	3	422	KX160210	C
62502_ANT43648.1	QBX16078.1	Streptococcus phage Javan231	Streptococcus gallolyticus	Streptococcus	membrane-bound lytic murein transglycosylase D precursor	60.373	99	429	159	1	427	3	422	KX160210	C
62502_ANT43648.1	ACZ64148.1	Enterococcus virus FL3	Enterococcus faecalis	Enterococcus	endolysin	60	100	430	160	1	429	1	419	KX160210	C
62502_ANT43648.1	ACZ64148.1	Enterococcus virus FL3	Enterococcus faecalis	Enterococcus	endolysin	60	100	430	160	1	429	1	419	KX160210	C
62502_ANT43648.1	ACZ64148.1	Enterococcus virus FL3	Enterococcus faecalis	Enterococcus	endolysin	60	100	430	160	1	429	1	419	KX160210	C
62502_ANT43648.1	ACZ64082.1	Enterococcus virus FL3	Enterococcus faecalis	Enterococcus	endolysin	60	100	430	160	1	429	1	419	KX160210	C
62502_ANT43648.1	ACZ64082.1	Enterococcus virus FL3	Enterococcus faecalis	Enterococcus	endolysin	60	100	430	160	1	429	1	419	KX160210	C
62502_ANT43648.1	ACZ64082.1	Enterococcus virus FL3	Enterococcus faecalis	Enterococcus	endolysin	60	100	430	160	1	429	1	419	KX160210	C
62502_ANT43648.1	YP_003347625.1	Enterococcus virus FL3	Enterococcus faecalis	Enterococcus	endolysin	60	100	430	160	1	429	1	419	KX160210	C
62502_ANT43648.1	YP_003347625.1	Enterococcus virus FL3	Enterococcus faecalis	Enterococcus	endolysin	60	100	430	160	1	429	1	419	KX160210	C
62502_ANT43648.1	YP_003347625.1	Enterococcus virus FL3	Enterococcus faecalis	Enterococcus	endolysin	60	100	430	160	1	429	1	419	KX160210	C
62502_ANT43648.1	ALO80988.1	Enterococcus phage vB_EfaS_IME197	Enterococcus faecalis	Enterococcus	lysin	58.837	100	430	165	1	429	1	419	KX160210	C
62502_ANT43648.1	ALO80988.1	Enterococcus phage vB_EfaS_IME197	Enterococcus faecalis	Enterococcus	lysin	58.837	100	430	165	1	429	1	419	KX160210	C
62502_ANT43648.1	YP_009188860.1	Enterococcus phage vB_EfaS_IME197	Enterococcus faecalis	Enterococcus	lysin	58.837	100	430	165	1	429	1	419	KX160210	C
62502_ANT43648.1	YP_009188860.1	Enterococcus phage vB_EfaS_IME197	Enterococcus faecalis	Enterococcus	lysin	58.837	100	430	165	1	429	1	419	KX160210	C
62502_ANT43648.1	QBX24959.1	Streptococcus phage Javan220	Streptococcus equinus	Streptococcus	membrane-bound lytic murein transglycosylase D precursor	59.579	99	428	163	1	427	3	421	KX160210	C
62502_ANT43648.1	QBX15753.1	Streptococcus phage Javan213	Streptococcus equinus	Streptococcus	membrane-bound lytic murein transglycosylase D precursor	58.08	99	427	170	1	427	3	420	KX160210	C
62502_ANT43648.1	AZF92675.1	Streptococcus phage CHPC1109	Streptococcus thermophilus	Streptococcus	hypothetical protein	60.19	98	422	159	8	427	8	422	KX160210	C
62502_ANT43648.1	QBX25015.1	Streptococcus phage Javan224	Streptococcus gallolyticus	Streptococcus	membrane-bound lytic murein transglycosylase D precursor	60.373	99	429	163	1	427	1	424	KX160210	C
62502_ANT43648.1	ACZ64204.1	Enterococcus phage phiFL4A	Enterococcus faecalis	Enterococcus	endolysin	57.658	100	444	162	1	429	1	433	KX160210	C
62502_ANT43648.1	ACZ64204.1	Enterococcus phage phiFL4A	Enterococcus faecalis	Enterococcus	endolysin	57.658	100	444	162	1	429	1	433	KX160210	C
62502_ANT43648.1	YP_003347409.1	Enterococcus phage phiFL4A	Enterococcus faecalis	Enterococcus	LysM peptidoglycan-binding domain-containing protein	57.658	100	444	162	1	429	1	433	KX160210	C
62502_ANT43648.1	YP_003347409.1	Enterococcus phage phiFL4A	Enterococcus faecalis	Enterococcus	LysM peptidoglycan-binding domain-containing protein	57.658	100	444	162	1	429	1	433	KX160210	C
62502_ANT43648.1	QBX25068.1	Streptococcus phage Javan226	Streptococcus gallolyticus	Streptococcus	membrane-bound lytic murein transglycosylase D precursor	60.14	99	429	164	1	427	1	424	KX160210	C
62502_ANT43648.1	QBX15860.1	Streptococcus phage Javan221	Streptococcus equinus	Streptococcus	membrane-bound lytic murein transglycosylase D precursor	61.634	94	404	149	25	427	23	421	KX160210	C
62502_ANT43648.1	QNR52591.1	Enterococcus phage AE4_2	Enterococcus faecalis	Enterococcus	endolysin	56.982	100	444	165	1	429	1	433	KX160210	C
62502_ANT43648.1	ACZ64018.1	Enterococcus virus FL2	Enterococcus faecalis	Enterococcus	endolysin	57.432	100	444	163	1	429	1	433	KX160210	C
62502_ANT43648.1	ACZ64018.1	Enterococcus virus FL2	Enterococcus faecalis	Enterococcus	endolysin	57.432	100	444	163	1	429	1	433	KX160210	C
62502_ANT43648.1	ACZ64018.1	Enterococcus virus FL2	Enterococcus faecalis	Enterococcus	endolysin	57.432	100	444	163	1	429	1	433	KX160210	C
62502_ANT43648.1	ACZ63958.1	Enterococcus virus FL2	Enterococcus faecalis	Enterococcus	endolysin	57.432	100	444	163	1	429	1	433	KX160210	C
62502_ANT43648.1	ACZ63958.1	Enterococcus virus FL2	Enterococcus faecalis	Enterococcus	endolysin	57.432	100	444	163	1	429	1	433	KX160210	C
62502_ANT43648.1	ACZ63958.1	Enterococcus virus FL2	Enterococcus faecalis	Enterococcus	endolysin	57.432	100	444	163	1	429	1	433	KX160210	C
62502_ANT43648.1	ACZ63895.1	Enterococcus virus FL1	Enterococcus faecalis	Enterococcus	endolysin	57.432	100	444	163	1	429	1	433	KX160210	C
62502_ANT43648.1	ACZ63895.1	Enterococcus virus FL1	Enterococcus faecalis	Enterococcus	endolysin	57.432	100	444	163	1	429	1	433	KX160210	C
62502_ANT43648.1	ACZ63895.1	Enterococcus virus FL1	Enterococcus faecalis	Enterococcus	endolysin	57.432	100	444	163	1	429	1	433	KX160210	C
62502_ANT43648.1	ACZ63895.1	Enterococcus virus FL1	Enterococcus faecalis	Enterococcus	endolysin	57.432	100	444	163	1	429	1	433	KX160210	C
62502_ANT43648.1	ACZ63822.1	Enterococcus virus FL1	Enterococcus faecalis	Enterococcus	endolysin	57.432	100	444	163	1	429	1	433	KX160210	C
62502_ANT43648.1	ACZ63822.1	Enterococcus virus FL1	Enterococcus faecalis	Enterococcus	endolysin	57.432	100	444	163	1	429	1	433	KX160210	C
62502_ANT43648.1	ACZ63822.1	Enterococcus virus FL1	Enterococcus faecalis	Enterococcus	endolysin	57.432	100	444	163	1	429	1	433	KX160210	C
62502_ANT43648.1	ACZ63822.1	Enterococcus virus FL1	Enterococcus faecalis	Enterococcus	endolysin	57.432	100	444	163	1	429	1	433	KX160210	C
62502_ANT43648.1	ACZ63759.1	Enterococcus virus FL1	Enterococcus faecalis	Enterococcus	endolysin	57.432	100	444	163	1	429	1	433	KX160210	C
62502_ANT43648.1	ACZ63759.1	Enterococcus virus FL1	Enterococcus faecalis	Enterococcus	endolysin	57.432	100	444	163	1	429	1	433	KX160210	C
62502_ANT43648.1	ACZ63759.1	Enterococcus virus FL1	Enterococcus faecalis	Enterococcus	endolysin	57.432	100	444	163	1	429	1	433	KX160210	C
62502_ANT43648.1	ACZ63759.1	Enterococcus virus FL1	Enterococcus faecalis	Enterococcus	endolysin	57.432	100	444	163	1	429	1	433	KX160210	C
62502_ANT43648.1	YP_003347517.1	Enterococcus virus FL1	Enterococcus faecalis	Enterococcus	LysM peptidoglycan-binding domain-containing protein	57.432	100	444	163	1	429	1	433	KX160210	C
62502_ANT43648.1	YP_003347517.1	Enterococcus virus FL1	Enterococcus faecalis	Enterococcus	LysM peptidoglycan-binding domain-containing protein	57.432	100	444	163	1	429	1	433	KX160210	C
62502_ANT43648.1	YP_003347517.1	Enterococcus virus FL1	Enterococcus faecalis	Enterococcus	LysM peptidoglycan-binding domain-containing protein	57.432	100	444	163	1	429	1	433	KX160210	C
62502_ANT43648.1	YP_003347517.1	Enterococcus virus FL1	Enterococcus faecalis	Enterococcus	LysM peptidoglycan-binding domain-containing protein	57.432	100	444	163	1	429	1	433	KX160210	C
62502_ANT43648.1	YP_003347352.1	Enterococcus virus FL2	Enterococcus faecalis	Enterococcus	LysM peptidoglycan-binding domain-containing protein	57.432	100	444	163	1	429	1	433	KX160210	C
62502_ANT43648.1	YP_003347352.1	Enterococcus virus FL2	Enterococcus faecalis	Enterococcus	LysM peptidoglycan-binding domain-containing protein	57.432	100	444	163	1	429	1	433	KX160210	C
62502_ANT43648.1	YP_003347352.1	Enterococcus virus FL2	Enterococcus faecalis	Enterococcus	LysM peptidoglycan-binding domain-containing protein	57.432	100	444	163	1	429	1	433	KX160210	C
62502_ANT43648.1	QBX31737.1	Streptococcus phage Javan74	Streptococcus anginosus	Streptococcus	membrane-bound lytic murein transglycosylase D precursor	57.737	99	433	168	2	426	4	429	KX160210	C
62502_ANT43648.1	ACV83340.1	Enterococcus phage phiEf11	Enterococcus faecalis	Enterococcus	endolysin	57.442	100	430	171	1	429	1	419	KX160210	C
62502_ANT43648.1	ACV83340.1	Enterococcus phage phiEf11	Enterococcus faecalis	Enterococcus	endolysin	57.442	100	430	171	1	429	1	419	KX160210	C
62502_ANT43648.1	YP_003358816.1	Enterococcus phage phiEf11	Enterococcus faecalis	Enterococcus	LysM peptidoglycan-binding domain-containing protein	57.442	100	430	171	1	429	1	419	KX160210	C
62502_ANT43648.1	YP_003358816.1	Enterococcus phage phiEf11	Enterococcus faecalis	Enterococcus	LysM peptidoglycan-binding domain-containing protein	57.442	100	430	171	1	429	1	419	KX160210	C
62502_ANT43648.1	QBX21736.1	Streptococcus phage Javan59	Streptococcus anginosus 1505	Streptococcus	membrane-bound lytic murein transglycosylase D precursor	56.912	99	434	171	2	426	4	430	KX160210	C
62502_ANT43648.1	QBX31691.1	Streptococcus phage Javan68	Streptococcus anginosus DORA_7	Streptococcus	membrane-bound lytic murein transglycosylase D precursor	56.912	99	434	171	2	426	4	430	KX160210	C
62502_ANT43648.1	QBX31469.1	Streptococcus phage Javan64	Streptococcus anginosus	Streptococcus	membrane-bound lytic murein transglycosylase D precursor	56.912	99	434	171	2	426	4	430	KX160210	C
62502_ANT43648.1	ALJ97855.1	Lactobacillus phage iLp84	Lactobacillus paracasei	Lactobacillus	endolysin	51.22	96	41	20	387	427	351	391	KX160210	C
62502_ANT43648.1	ALJ97855.1	Lactobacillus phage iLp84	Lactobacillus paracasei	Lactobacillus	endolysin	51.22	96	41	20	387	427	351	391	KX160210	C
62502_ANT43648.1	ANJ65422.1	Lactobacillus phage PLE3	Lactobacillus casei BL23	Lactobacillus	lysin	51.22	96	41	20	387	427	351	391	KX160210	C
62502_ANT43648.1	ANJ65422.1	Lactobacillus phage PLE3	Lactobacillus casei BL23	Lactobacillus	lysin	51.22	96	41	20	387	427	351	391	KX160210	C
62502_ANT43648.1	YP_009197542.1	Lactobacillus phage iLp84	Lactobacillus paracasei	Lactobacillus	LysM peptidoglycan-binding domain-containing protein	51.22	96	41	20	387	427	351	391	KX160210	C
62502_ANT43648.1	YP_009197542.1	Lactobacillus phage iLp84	Lactobacillus paracasei	Lactobacillus	LysM peptidoglycan-binding domain-containing protein	51.22	96	41	20	387	427	351	391	KX160210	C
62502_ANT43648.1	YP_009292663.1	Lactobacillus phage PLE3	Lactobacillus casei BL23	Lactobacillus	LysM peptidoglycan-binding domain-containing protein	51.22	96	41	20	387	427	351	391	KX160210	C
62502_ANT43648.1	YP_009292663.1	Lactobacillus phage PLE3	Lactobacillus casei BL23	Lactobacillus	LysM peptidoglycan-binding domain-containing protein	51.22	96	41	20	387	427	351	391	KX160210	C
62502_ANT43648.1	QHJ75139.1	Lactobacillus phage JNU_P10	Lactobacillus paracasei	Lactobacillus	lysin protein	51.22	96	41	20	387	427	345	385	KX160210	C
62503_ANT43698.1	QBX15963.1	Streptococcus phage Javan227	Streptococcus gallolyticus	Streptococcus	membrane-bound lytic murein transglycosylase D precursor	59.907	99	429	165	1	427	1	424	KX160211	C
62503_ANT43698.1	QBX16137.1	Streptococcus phage Javan233	Streptococcus gallolyticus	Streptococcus	membrane-bound lytic murein transglycosylase D precursor	60.606	99	429	158	1	427	3	422	KX160211	C
62503_ANT43698.1	QBX16078.1	Streptococcus phage Javan231	Streptococcus gallolyticus	Streptococcus	membrane-bound lytic murein transglycosylase D precursor	60.606	99	429	158	1	427	3	422	KX160211	C
62503_ANT43698.1	ACZ64148.1	Enterococcus virus FL3	Enterococcus faecalis	Enterococcus	endolysin	60.233	100	430	159	1	429	1	419	KX160211	C
62503_ANT43698.1	ACZ64148.1	Enterococcus virus FL3	Enterococcus faecalis	Enterococcus	endolysin	60.233	100	430	159	1	429	1	419	KX160211	C
62503_ANT43698.1	ACZ64148.1	Enterococcus virus FL3	Enterococcus faecalis	Enterococcus	endolysin	60.233	100	430	159	1	429	1	419	KX160211	C
62503_ANT43698.1	ACZ64082.1	Enterococcus virus FL3	Enterococcus faecalis	Enterococcus	endolysin	60.233	100	430	159	1	429	1	419	KX160211	C
62503_ANT43698.1	ACZ64082.1	Enterococcus virus FL3	Enterococcus faecalis	Enterococcus	endolysin	60.233	100	430	159	1	429	1	419	KX160211	C
62503_ANT43698.1	ACZ64082.1	Enterococcus virus FL3	Enterococcus faecalis	Enterococcus	endolysin	60.233	100	430	159	1	429	1	419	KX160211	C
62503_ANT43698.1	YP_003347625.1	Enterococcus virus FL3	Enterococcus faecalis	Enterococcus	endolysin	60.233	100	430	159	1	429	1	419	KX160211	C
62503_ANT43698.1	YP_003347625.1	Enterococcus virus FL3	Enterococcus faecalis	Enterococcus	endolysin	60.233	100	430	159	1	429	1	419	KX160211	C
62503_ANT43698.1	YP_003347625.1	Enterococcus virus FL3	Enterococcus faecalis	Enterococcus	endolysin	60.233	100	430	159	1	429	1	419	KX160211	C
62503_ANT43698.1	ALO80988.1	Enterococcus phage vB_EfaS_IME197	Enterococcus faecalis	Enterococcus	lysin	59.07	100	430	164	1	429	1	419	KX160211	C
62503_ANT43698.1	ALO80988.1	Enterococcus phage vB_EfaS_IME197	Enterococcus faecalis	Enterococcus	lysin	59.07	100	430	164	1	429	1	419	KX160211	C
62503_ANT43698.1	YP_009188860.1	Enterococcus phage vB_EfaS_IME197	Enterococcus faecalis	Enterococcus	lysin	59.07	100	430	164	1	429	1	419	KX160211	C
62503_ANT43698.1	YP_009188860.1	Enterococcus phage vB_EfaS_IME197	Enterococcus faecalis	Enterococcus	lysin	59.07	100	430	164	1	429	1	419	KX160211	C
62503_ANT43698.1	QBX24959.1	Streptococcus phage Javan220	Streptococcus equinus	Streptococcus	membrane-bound lytic murein transglycosylase D precursor	59.813	99	428	162	1	427	3	421	KX160211	C
62503_ANT43698.1	AZF92675.1	Streptococcus phage CHPC1109	Streptococcus thermophilus	Streptococcus	hypothetical protein	60.427	98	422	158	8	427	8	422	KX160211	C
62503_ANT43698.1	QBX25015.1	Streptococcus phage Javan224	Streptococcus gallolyticus	Streptococcus	membrane-bound lytic murein transglycosylase D precursor	60.606	99	429	162	1	427	1	424	KX160211	C
62503_ANT43698.1	QBX15753.1	Streptococcus phage Javan213	Streptococcus equinus	Streptococcus	membrane-bound lytic murein transglycosylase D precursor	58.865	99	423	169	5	427	3	420	KX160211	C
62503_ANT43698.1	QBX25068.1	Streptococcus phage Javan226	Streptococcus gallolyticus	Streptococcus	membrane-bound lytic murein transglycosylase D precursor	60.373	99	429	163	1	427	1	424	KX160211	C
62503_ANT43698.1	ACZ64204.1	Enterococcus phage phiFL4A	Enterococcus faecalis	Enterococcus	endolysin	57.658	100	444	162	1	429	1	433	KX160211	C
62503_ANT43698.1	ACZ64204.1	Enterococcus phage phiFL4A	Enterococcus faecalis	Enterococcus	endolysin	57.658	100	444	162	1	429	1	433	KX160211	C
62503_ANT43698.1	YP_003347409.1	Enterococcus phage phiFL4A	Enterococcus faecalis	Enterococcus	LysM peptidoglycan-binding domain-containing protein	57.658	100	444	162	1	429	1	433	KX160211	C
62503_ANT43698.1	YP_003347409.1	Enterococcus phage phiFL4A	Enterococcus faecalis	Enterococcus	LysM peptidoglycan-binding domain-containing protein	57.658	100	444	162	1	429	1	433	KX160211	C
62503_ANT43698.1	QBX15860.1	Streptococcus phage Javan221	Streptococcus equinus	Streptococcus	membrane-bound lytic murein transglycosylase D precursor	61.881	94	404	148	25	427	23	421	KX160211	C
62503_ANT43698.1	QNR52591.1	Enterococcus phage AE4_2	Enterococcus faecalis	Enterococcus	endolysin	56.982	100	444	165	1	429	1	433	KX160211	C
62503_ANT43698.1	ACZ64018.1	Enterococcus virus FL2	Enterococcus faecalis	Enterococcus	endolysin	57.432	100	444	163	1	429	1	433	KX160211	C
62503_ANT43698.1	ACZ64018.1	Enterococcus virus FL2	Enterococcus faecalis	Enterococcus	endolysin	57.432	100	444	163	1	429	1	433	KX160211	C
62503_ANT43698.1	ACZ64018.1	Enterococcus virus FL2	Enterococcus faecalis	Enterococcus	endolysin	57.432	100	444	163	1	429	1	433	KX160211	C
62503_ANT43698.1	ACZ63958.1	Enterococcus virus FL2	Enterococcus faecalis	Enterococcus	endolysin	57.432	100	444	163	1	429	1	433	KX160211	C
62503_ANT43698.1	ACZ63958.1	Enterococcus virus FL2	Enterococcus faecalis	Enterococcus	endolysin	57.432	100	444	163	1	429	1	433	KX160211	C
62503_ANT43698.1	ACZ63958.1	Enterococcus virus FL2	Enterococcus faecalis	Enterococcus	endolysin	57.432	100	444	163	1	429	1	433	KX160211	C
62503_ANT43698.1	ACZ63895.1	Enterococcus virus FL1	Enterococcus faecalis	Enterococcus	endolysin	57.432	100	444	163	1	429	1	433	KX160211	C
62503_ANT43698.1	ACZ63895.1	Enterococcus virus FL1	Enterococcus faecalis	Enterococcus	endolysin	57.432	100	444	163	1	429	1	433	KX160211	C
62503_ANT43698.1	ACZ63895.1	Enterococcus virus FL1	Enterococcus faecalis	Enterococcus	endolysin	57.432	100	444	163	1	429	1	433	KX160211	C
62503_ANT43698.1	ACZ63895.1	Enterococcus virus FL1	Enterococcus faecalis	Enterococcus	endolysin	57.432	100	444	163	1	429	1	433	KX160211	C
62503_ANT43698.1	ACZ63822.1	Enterococcus virus FL1	Enterococcus faecalis	Enterococcus	endolysin	57.432	100	444	163	1	429	1	433	KX160211	C
62503_ANT43698.1	ACZ63822.1	Enterococcus virus FL1	Enterococcus faecalis	Enterococcus	endolysin	57.432	100	444	163	1	429	1	433	KX160211	C
62503_ANT43698.1	ACZ63822.1	Enterococcus virus FL1	Enterococcus faecalis	Enterococcus	endolysin	57.432	100	444	163	1	429	1	433	KX160211	C
62503_ANT43698.1	ACZ63822.1	Enterococcus virus FL1	Enterococcus faecalis	Enterococcus	endolysin	57.432	100	444	163	1	429	1	433	KX160211	C
62503_ANT43698.1	ACZ63759.1	Enterococcus virus FL1	Enterococcus faecalis	Enterococcus	endolysin	57.432	100	444	163	1	429	1	433	KX160211	C
62503_ANT43698.1	ACZ63759.1	Enterococcus virus FL1	Enterococcus faecalis	Enterococcus	endolysin	57.432	100	444	163	1	429	1	433	KX160211	C
62503_ANT43698.1	ACZ63759.1	Enterococcus virus FL1	Enterococcus faecalis	Enterococcus	endolysin	57.432	100	444	163	1	429	1	433	KX160211	C
62503_ANT43698.1	ACZ63759.1	Enterococcus virus FL1	Enterococcus faecalis	Enterococcus	endolysin	57.432	100	444	163	1	429	1	433	KX160211	C
62503_ANT43698.1	YP_003347517.1	Enterococcus virus FL1	Enterococcus faecalis	Enterococcus	LysM peptidoglycan-binding domain-containing protein	57.432	100	444	163	1	429	1	433	KX160211	C
62503_ANT43698.1	YP_003347517.1	Enterococcus virus FL1	Enterococcus faecalis	Enterococcus	LysM peptidoglycan-binding domain-containing protein	57.432	100	444	163	1	429	1	433	KX160211	C
62503_ANT43698.1	YP_003347517.1	Enterococcus virus FL1	Enterococcus faecalis	Enterococcus	LysM peptidoglycan-binding domain-containing protein	57.432	100	444	163	1	429	1	433	KX160211	C
62503_ANT43698.1	YP_003347517.1	Enterococcus virus FL1	Enterococcus faecalis	Enterococcus	LysM peptidoglycan-binding domain-containing protein	57.432	100	444	163	1	429	1	433	KX160211	C
62503_ANT43698.1	YP_003347352.1	Enterococcus virus FL2	Enterococcus faecalis	Enterococcus	LysM peptidoglycan-binding domain-containing protein	57.432	100	444	163	1	429	1	433	KX160211	C
62503_ANT43698.1	YP_003347352.1	Enterococcus virus FL2	Enterococcus faecalis	Enterococcus	LysM peptidoglycan-binding domain-containing protein	57.432	100	444	163	1	429	1	433	KX160211	C
62503_ANT43698.1	YP_003347352.1	Enterococcus virus FL2	Enterococcus faecalis	Enterococcus	LysM peptidoglycan-binding domain-containing protein	57.432	100	444	163	1	429	1	433	KX160211	C
62503_ANT43698.1	QBX31737.1	Streptococcus phage Javan74	Streptococcus anginosus	Streptococcus	membrane-bound lytic murein transglycosylase D precursor	57.737	99	433	168	2	426	4	429	KX160211	C
62503_ANT43698.1	ACV83340.1	Enterococcus phage phiEf11	Enterococcus faecalis	Enterococcus	endolysin	57.674	100	430	170	1	429	1	419	KX160211	C
62503_ANT43698.1	ACV83340.1	Enterococcus phage phiEf11	Enterococcus faecalis	Enterococcus	endolysin	57.674	100	430	170	1	429	1	419	KX160211	C
62503_ANT43698.1	YP_003358816.1	Enterococcus phage phiEf11	Enterococcus faecalis	Enterococcus	LysM peptidoglycan-binding domain-containing protein	57.674	100	430	170	1	429	1	419	KX160211	C
62503_ANT43698.1	YP_003358816.1	Enterococcus phage phiEf11	Enterococcus faecalis	Enterococcus	LysM peptidoglycan-binding domain-containing protein	57.674	100	430	170	1	429	1	419	KX160211	C
62503_ANT43698.1	QBX21736.1	Streptococcus phage Javan59	Streptococcus anginosus 1505	Streptococcus	membrane-bound lytic murein transglycosylase D precursor	56.912	99	434	171	2	426	4	430	KX160211	C
62503_ANT43698.1	QBX31691.1	Streptococcus phage Javan68	Streptococcus anginosus DORA_7	Streptococcus	membrane-bound lytic murein transglycosylase D precursor	56.912	99	434	171	2	426	4	430	KX160211	C
62503_ANT43698.1	QBX31469.1	Streptococcus phage Javan64	Streptococcus anginosus	Streptococcus	membrane-bound lytic murein transglycosylase D precursor	56.912	99	434	171	2	426	4	430	KX160211	C
62503_ANT43698.1	ALJ97855.1	Lactobacillus phage iLp84	Lactobacillus paracasei	Lactobacillus	endolysin	51.22	96	41	20	387	427	351	391	KX160211	C
62503_ANT43698.1	ALJ97855.1	Lactobacillus phage iLp84	Lactobacillus paracasei	Lactobacillus	endolysin	51.22	96	41	20	387	427	351	391	KX160211	C
62503_ANT43698.1	ANJ65422.1	Lactobacillus phage PLE3	Lactobacillus casei BL23	Lactobacillus	lysin	51.22	96	41	20	387	427	351	391	KX160211	C
62503_ANT43698.1	ANJ65422.1	Lactobacillus phage PLE3	Lactobacillus casei BL23	Lactobacillus	lysin	51.22	96	41	20	387	427	351	391	KX160211	C
62503_ANT43698.1	YP_009197542.1	Lactobacillus phage iLp84	Lactobacillus paracasei	Lactobacillus	LysM peptidoglycan-binding domain-containing protein	51.22	96	41	20	387	427	351	391	KX160211	C
62503_ANT43698.1	YP_009197542.1	Lactobacillus phage iLp84	Lactobacillus paracasei	Lactobacillus	LysM peptidoglycan-binding domain-containing protein	51.22	96	41	20	387	427	351	391	KX160211	C
62503_ANT43698.1	YP_009292663.1	Lactobacillus phage PLE3	Lactobacillus casei BL23	Lactobacillus	LysM peptidoglycan-binding domain-containing protein	51.22	96	41	20	387	427	351	391	KX160211	C
62503_ANT43698.1	YP_009292663.1	Lactobacillus phage PLE3	Lactobacillus casei BL23	Lactobacillus	LysM peptidoglycan-binding domain-containing protein	51.22	96	41	20	387	427	351	391	KX160211	C
62503_ANT43698.1	QHJ75139.1	Lactobacillus phage JNU_P10	Lactobacillus paracasei	Lactobacillus	lysin protein	51.22	96	41	20	387	427	345	385	KX160211	C
86501_ANS02695.1	QBX15963.1	Streptococcus phage Javan227	Streptococcus gallolyticus	Streptococcus	membrane-bound lytic murein transglycosylase D precursor	59.907	99	429	165	1	427	1	424	KX456212	C
86501_ANS02695.1	QBX16137.1	Streptococcus phage Javan233	Streptococcus gallolyticus	Streptococcus	membrane-bound lytic murein transglycosylase D precursor	60.606	99	429	158	1	427	3	422	KX456212	C
86501_ANS02695.1	QBX16078.1	Streptococcus phage Javan231	Streptococcus gallolyticus	Streptococcus	membrane-bound lytic murein transglycosylase D precursor	60.606	99	429	158	1	427	3	422	KX456212	C
86501_ANS02695.1	ACZ64148.1	Enterococcus virus FL3	Enterococcus faecalis	Enterococcus	endolysin	59.767	100	430	161	1	429	1	419	KX456212	C
86501_ANS02695.1	ACZ64148.1	Enterococcus virus FL3	Enterococcus faecalis	Enterococcus	endolysin	59.767	100	430	161	1	429	1	419	KX456212	C
86501_ANS02695.1	ACZ64148.1	Enterococcus virus FL3	Enterococcus faecalis	Enterococcus	endolysin	59.767	100	430	161	1	429	1	419	KX456212	C
86501_ANS02695.1	ACZ64082.1	Enterococcus virus FL3	Enterococcus faecalis	Enterococcus	endolysin	59.767	100	430	161	1	429	1	419	KX456212	C
86501_ANS02695.1	ACZ64082.1	Enterococcus virus FL3	Enterococcus faecalis	Enterococcus	endolysin	59.767	100	430	161	1	429	1	419	KX456212	C
86501_ANS02695.1	ACZ64082.1	Enterococcus virus FL3	Enterococcus faecalis	Enterococcus	endolysin	59.767	100	430	161	1	429	1	419	KX456212	C
86501_ANS02695.1	YP_003347625.1	Enterococcus virus FL3	Enterococcus faecalis	Enterococcus	endolysin	59.767	100	430	161	1	429	1	419	KX456212	C
86501_ANS02695.1	YP_003347625.1	Enterococcus virus FL3	Enterococcus faecalis	Enterococcus	endolysin	59.767	100	430	161	1	429	1	419	KX456212	C
86501_ANS02695.1	YP_003347625.1	Enterococcus virus FL3	Enterococcus faecalis	Enterococcus	endolysin	59.767	100	430	161	1	429	1	419	KX456212	C
86501_ANS02695.1	ALO80988.1	Enterococcus phage vB_EfaS_IME197	Enterococcus faecalis	Enterococcus	lysin	58.92	99	426	164	6	429	3	419	KX456212	C
86501_ANS02695.1	ALO80988.1	Enterococcus phage vB_EfaS_IME197	Enterococcus faecalis	Enterococcus	lysin	58.92	99	426	164	6	429	3	419	KX456212	C
86501_ANS02695.1	YP_009188860.1	Enterococcus phage vB_EfaS_IME197	Enterococcus faecalis	Enterococcus	lysin	58.92	99	426	164	6	429	3	419	KX456212	C
86501_ANS02695.1	YP_009188860.1	Enterococcus phage vB_EfaS_IME197	Enterococcus faecalis	Enterococcus	lysin	58.92	99	426	164	6	429	3	419	KX456212	C
86501_ANS02695.1	QBX24959.1	Streptococcus phage Javan220	Streptococcus equinus	Streptococcus	membrane-bound lytic murein transglycosylase D precursor	60.047	99	428	161	1	427	3	421	KX456212	C
86501_ANS02695.1	QBX15753.1	Streptococcus phage Javan213	Streptococcus equinus	Streptococcus	membrane-bound lytic murein transglycosylase D precursor	58.548	99	427	168	1	427	3	420	KX456212	C
86501_ANS02695.1	AZF92675.1	Streptococcus phage CHPC1109	Streptococcus thermophilus	Streptococcus	hypothetical protein	59.674	99	429	164	1	427	1	422	KX456212	C
86501_ANS02695.1	QBX25015.1	Streptococcus phage Javan224	Streptococcus gallolyticus	Streptococcus	membrane-bound lytic murein transglycosylase D precursor	60.14	99	429	164	1	427	1	424	KX456212	C
86501_ANS02695.1	QBX15860.1	Streptococcus phage Javan221	Streptococcus equinus	Streptococcus	membrane-bound lytic murein transglycosylase D precursor	62.129	94	404	147	25	427	23	421	KX456212	C
86501_ANS02695.1	QBX25068.1	Streptococcus phage Javan226	Streptococcus gallolyticus	Streptococcus	membrane-bound lytic murein transglycosylase D precursor	59.907	99	429	165	1	427	1	424	KX456212	C
86501_ANS02695.1	ACZ64204.1	Enterococcus phage phiFL4A	Enterococcus faecalis	Enterococcus	endolysin	57.5	99	440	162	6	429	3	433	KX456212	C
86501_ANS02695.1	ACZ64204.1	Enterococcus phage phiFL4A	Enterococcus faecalis	Enterococcus	endolysin	57.5	99	440	162	6	429	3	433	KX456212	C
86501_ANS02695.1	YP_003347409.1	Enterococcus phage phiFL4A	Enterococcus faecalis	Enterococcus	LysM peptidoglycan-binding domain-containing protein	57.5	99	440	162	6	429	3	433	KX456212	C
86501_ANS02695.1	YP_003347409.1	Enterococcus phage phiFL4A	Enterococcus faecalis	Enterococcus	LysM peptidoglycan-binding domain-containing protein	57.5	99	440	162	6	429	3	433	KX456212	C
86501_ANS02695.1	ACZ64018.1	Enterococcus virus FL2	Enterococcus faecalis	Enterococcus	endolysin	57.5	99	440	162	6	429	3	433	KX456212	C
86501_ANS02695.1	ACZ64018.1	Enterococcus virus FL2	Enterococcus faecalis	Enterococcus	endolysin	57.5	99	440	162	6	429	3	433	KX456212	C
86501_ANS02695.1	ACZ64018.1	Enterococcus virus FL2	Enterococcus faecalis	Enterococcus	endolysin	57.5	99	440	162	6	429	3	433	KX456212	C
86501_ANS02695.1	ACZ63958.1	Enterococcus virus FL2	Enterococcus faecalis	Enterococcus	endolysin	57.5	99	440	162	6	429	3	433	KX456212	C
86501_ANS02695.1	ACZ63958.1	Enterococcus virus FL2	Enterococcus faecalis	Enterococcus	endolysin	57.5	99	440	162	6	429	3	433	KX456212	C
86501_ANS02695.1	ACZ63958.1	Enterococcus virus FL2	Enterococcus faecalis	Enterococcus	endolysin	57.5	99	440	162	6	429	3	433	KX456212	C
86501_ANS02695.1	ACZ63895.1	Enterococcus virus FL1	Enterococcus faecalis	Enterococcus	endolysin	57.5	99	440	162	6	429	3	433	KX456212	C
86501_ANS02695.1	ACZ63895.1	Enterococcus virus FL1	Enterococcus faecalis	Enterococcus	endolysin	57.5	99	440	162	6	429	3	433	KX456212	C
86501_ANS02695.1	ACZ63895.1	Enterococcus virus FL1	Enterococcus faecalis	Enterococcus	endolysin	57.5	99	440	162	6	429	3	433	KX456212	C
86501_ANS02695.1	ACZ63895.1	Enterococcus virus FL1	Enterococcus faecalis	Enterococcus	endolysin	57.5	99	440	162	6	429	3	433	KX456212	C
86501_ANS02695.1	ACZ63822.1	Enterococcus virus FL1	Enterococcus faecalis	Enterococcus	endolysin	57.5	99	440	162	6	429	3	433	KX456212	C
86501_ANS02695.1	ACZ63822.1	Enterococcus virus FL1	Enterococcus faecalis	Enterococcus	endolysin	57.5	99	440	162	6	429	3	433	KX456212	C
86501_ANS02695.1	ACZ63822.1	Enterococcus virus FL1	Enterococcus faecalis	Enterococcus	endolysin	57.5	99	440	162	6	429	3	433	KX456212	C
86501_ANS02695.1	ACZ63822.1	Enterococcus virus FL1	Enterococcus faecalis	Enterococcus	endolysin	57.5	99	440	162	6	429	3	433	KX456212	C
86501_ANS02695.1	ACZ63759.1	Enterococcus virus FL1	Enterococcus faecalis	Enterococcus	endolysin	57.5	99	440	162	6	429	3	433	KX456212	C
86501_ANS02695.1	ACZ63759.1	Enterococcus virus FL1	Enterococcus faecalis	Enterococcus	endolysin	57.5	99	440	162	6	429	3	433	KX456212	C
86501_ANS02695.1	ACZ63759.1	Enterococcus virus FL1	Enterococcus faecalis	Enterococcus	endolysin	57.5	99	440	162	6	429	3	433	KX456212	C
86501_ANS02695.1	ACZ63759.1	Enterococcus virus FL1	Enterococcus faecalis	Enterococcus	endolysin	57.5	99	440	162	6	429	3	433	KX456212	C
86501_ANS02695.1	YP_003347517.1	Enterococcus virus FL1	Enterococcus faecalis	Enterococcus	LysM peptidoglycan-binding domain-containing protein	57.5	99	440	162	6	429	3	433	KX456212	C
86501_ANS02695.1	YP_003347517.1	Enterococcus virus FL1	Enterococcus faecalis	Enterococcus	LysM peptidoglycan-binding domain-containing protein	57.5	99	440	162	6	429	3	433	KX456212	C
86501_ANS02695.1	YP_003347517.1	Enterococcus virus FL1	Enterococcus faecalis	Enterococcus	LysM peptidoglycan-binding domain-containing protein	57.5	99	440	162	6	429	3	433	KX456212	C
86501_ANS02695.1	YP_003347517.1	Enterococcus virus FL1	Enterococcus faecalis	Enterococcus	LysM peptidoglycan-binding domain-containing protein	57.5	99	440	162	6	429	3	433	KX456212	C
86501_ANS02695.1	YP_003347352.1	Enterococcus virus FL2	Enterococcus faecalis	Enterococcus	LysM peptidoglycan-binding domain-containing protein	57.5	99	440	162	6	429	3	433	KX456212	C
86501_ANS02695.1	YP_003347352.1	Enterococcus virus FL2	Enterococcus faecalis	Enterococcus	LysM peptidoglycan-binding domain-containing protein	57.5	99	440	162	6	429	3	433	KX456212	C
86501_ANS02695.1	YP_003347352.1	Enterococcus virus FL2	Enterococcus faecalis	Enterococcus	LysM peptidoglycan-binding domain-containing protein	57.5	99	440	162	6	429	3	433	KX456212	C
86501_ANS02695.1	QNR52591.1	Enterococcus phage AE4_2	Enterococcus faecalis	Enterococcus	endolysin	56.532	100	444	167	1	429	1	433	KX456212	C
86501_ANS02695.1	ACV83340.1	Enterococcus phage phiEf11	Enterococcus faecalis	Enterococcus	endolysin	57.512	99	426	170	6	429	3	419	KX456212	C
86501_ANS02695.1	ACV83340.1	Enterococcus phage phiEf11	Enterococcus faecalis	Enterococcus	endolysin	57.512	99	426	170	6	429	3	419	KX456212	C
86501_ANS02695.1	YP_003358816.1	Enterococcus phage phiEf11	Enterococcus faecalis	Enterococcus	LysM peptidoglycan-binding domain-containing protein	57.512	99	426	170	6	429	3	419	KX456212	C
86501_ANS02695.1	YP_003358816.1	Enterococcus phage phiEf11	Enterococcus faecalis	Enterococcus	LysM peptidoglycan-binding domain-containing protein	57.512	99	426	170	6	429	3	419	KX456212	C
86501_ANS02695.1	QBX31737.1	Streptococcus phage Javan74	Streptococcus anginosus	Streptococcus	membrane-bound lytic murein transglycosylase D precursor	57.506	99	433	169	2	426	4	429	KX456212	C
86501_ANS02695.1	QBX21736.1	Streptococcus phage Javan59	Streptococcus anginosus 1505	Streptococcus	membrane-bound lytic murein transglycosylase D precursor	56.682	99	434	172	2	426	4	430	KX456212	C
86501_ANS02695.1	QBX31691.1	Streptococcus phage Javan68	Streptococcus anginosus DORA_7	Streptococcus	membrane-bound lytic murein transglycosylase D precursor	56.682	99	434	172	2	426	4	430	KX456212	C
86501_ANS02695.1	QBX31469.1	Streptococcus phage Javan64	Streptococcus anginosus	Streptococcus	membrane-bound lytic murein transglycosylase D precursor	56.682	99	434	172	2	426	4	430	KX456212	C
phiLC3_NP_996722.1	QBX16137.1	Streptococcus phage Javan233	Streptococcus gallolyticus	Streptococcus	membrane-bound lytic murein transglycosylase D precursor	60.373	99	429	159	1	427	3	422	AF242738	C
phiLC3_NP_996722.1	QBX16078.1	Streptococcus phage Javan231	Streptococcus gallolyticus	Streptococcus	membrane-bound lytic murein transglycosylase D precursor	60.373	99	429	159	1	427	3	422	AF242738	C
phiLC3_NP_996722.1	QBX15963.1	Streptococcus phage Javan227	Streptococcus gallolyticus	Streptococcus	membrane-bound lytic murein transglycosylase D precursor	59.207	99	429	168	1	427	1	424	AF242738	C
phiLC3_NP_996722.1	ACZ64148.1	Enterococcus virus FL3	Enterococcus faecalis	Enterococcus	endolysin	59.302	100	430	163	1	429	1	419	AF242738	C
phiLC3_NP_996722.1	ACZ64148.1	Enterococcus virus FL3	Enterococcus faecalis	Enterococcus	endolysin	59.302	100	430	163	1	429	1	419	AF242738	C
phiLC3_NP_996722.1	ACZ64148.1	Enterococcus virus FL3	Enterococcus faecalis	Enterococcus	endolysin	59.302	100	430	163	1	429	1	419	AF242738	C
phiLC3_NP_996722.1	ACZ64082.1	Enterococcus virus FL3	Enterococcus faecalis	Enterococcus	endolysin	59.302	100	430	163	1	429	1	419	AF242738	C
phiLC3_NP_996722.1	ACZ64082.1	Enterococcus virus FL3	Enterococcus faecalis	Enterococcus	endolysin	59.302	100	430	163	1	429	1	419	AF242738	C
phiLC3_NP_996722.1	ACZ64082.1	Enterococcus virus FL3	Enterococcus faecalis	Enterococcus	endolysin	59.302	100	430	163	1	429	1	419	AF242738	C
phiLC3_NP_996722.1	YP_003347625.1	Enterococcus virus FL3	Enterococcus faecalis	Enterococcus	endolysin	59.302	100	430	163	1	429	1	419	AF242738	C
phiLC3_NP_996722.1	YP_003347625.1	Enterococcus virus FL3	Enterococcus faecalis	Enterococcus	endolysin	59.302	100	430	163	1	429	1	419	AF242738	C
phiLC3_NP_996722.1	YP_003347625.1	Enterococcus virus FL3	Enterococcus faecalis	Enterococcus	endolysin	59.302	100	430	163	1	429	1	419	AF242738	C
phiLC3_NP_996722.1	ALO80988.1	Enterococcus phage vB_EfaS_IME197	Enterococcus faecalis	Enterococcus	lysin	58.685	99	426	165	6	429	3	419	AF242738	C
phiLC3_NP_996722.1	ALO80988.1	Enterococcus phage vB_EfaS_IME197	Enterococcus faecalis	Enterococcus	lysin	58.685	99	426	165	6	429	3	419	AF242738	C
phiLC3_NP_996722.1	YP_009188860.1	Enterococcus phage vB_EfaS_IME197	Enterococcus faecalis	Enterococcus	lysin	58.685	99	426	165	6	429	3	419	AF242738	C
phiLC3_NP_996722.1	YP_009188860.1	Enterococcus phage vB_EfaS_IME197	Enterococcus faecalis	Enterococcus	lysin	58.685	99	426	165	6	429	3	419	AF242738	C
phiLC3_NP_996722.1	QBX15753.1	Streptococcus phage Javan213	Streptococcus equinus	Streptococcus	membrane-bound lytic murein transglycosylase D precursor	58.314	99	427	169	1	427	3	420	AF242738	C
phiLC3_NP_996722.1	QBX24959.1	Streptococcus phage Javan220	Streptococcus equinus	Streptococcus	membrane-bound lytic murein transglycosylase D precursor	59.346	99	428	164	1	427	3	421	AF242738	C
phiLC3_NP_996722.1	AZF92675.1	Streptococcus phage CHPC1109	Streptococcus thermophilus	Streptococcus	hypothetical protein	60.095	97	421	157	13	427	7	422	AF242738	C
phiLC3_NP_996722.1	QBX25015.1	Streptococcus phage Javan224	Streptococcus gallolyticus	Streptococcus	membrane-bound lytic murein transglycosylase D precursor	59.907	99	429	165	1	427	1	424	AF242738	C
phiLC3_NP_996722.1	QBX15860.1	Streptococcus phage Javan221	Streptococcus equinus	Streptococcus	membrane-bound lytic murein transglycosylase D precursor	61.881	94	404	148	25	427	23	421	AF242738	C
phiLC3_NP_996722.1	QBX25068.1	Streptococcus phage Javan226	Streptococcus gallolyticus	Streptococcus	membrane-bound lytic murein transglycosylase D precursor	59.674	99	429	166	1	427	1	424	AF242738	C
phiLC3_NP_996722.1	ACZ64204.1	Enterococcus phage phiFL4A	Enterococcus faecalis	Enterococcus	endolysin	57.273	99	440	163	6	429	3	433	AF242738	C
phiLC3_NP_996722.1	ACZ64204.1	Enterococcus phage phiFL4A	Enterococcus faecalis	Enterococcus	endolysin	57.273	99	440	163	6	429	3	433	AF242738	C
phiLC3_NP_996722.1	YP_003347409.1	Enterococcus phage phiFL4A	Enterococcus faecalis	Enterococcus	LysM peptidoglycan-binding domain-containing protein	57.273	99	440	163	6	429	3	433	AF242738	C
phiLC3_NP_996722.1	YP_003347409.1	Enterococcus phage phiFL4A	Enterococcus faecalis	Enterococcus	LysM peptidoglycan-binding domain-containing protein	57.273	99	440	163	6	429	3	433	AF242738	C
phiLC3_NP_996722.1	ACZ64018.1	Enterococcus virus FL2	Enterococcus faecalis	Enterococcus	endolysin	57.045	99	440	164	6	429	3	433	AF242738	C
phiLC3_NP_996722.1	ACZ64018.1	Enterococcus virus FL2	Enterococcus faecalis	Enterococcus	endolysin	57.045	99	440	164	6	429	3	433	AF242738	C
phiLC3_NP_996722.1	ACZ64018.1	Enterococcus virus FL2	Enterococcus faecalis	Enterococcus	endolysin	57.045	99	440	164	6	429	3	433	AF242738	C
phiLC3_NP_996722.1	ACZ63958.1	Enterococcus virus FL2	Enterococcus faecalis	Enterococcus	endolysin	57.045	99	440	164	6	429	3	433	AF242738	C
phiLC3_NP_996722.1	ACZ63958.1	Enterococcus virus FL2	Enterococcus faecalis	Enterococcus	endolysin	57.045	99	440	164	6	429	3	433	AF242738	C
phiLC3_NP_996722.1	ACZ63958.1	Enterococcus virus FL2	Enterococcus faecalis	Enterococcus	endolysin	57.045	99	440	164	6	429	3	433	AF242738	C
phiLC3_NP_996722.1	ACZ63895.1	Enterococcus virus FL1	Enterococcus faecalis	Enterococcus	endolysin	57.045	99	440	164	6	429	3	433	AF242738	C
phiLC3_NP_996722.1	ACZ63895.1	Enterococcus virus FL1	Enterococcus faecalis	Enterococcus	endolysin	57.045	99	440	164	6	429	3	433	AF242738	C
phiLC3_NP_996722.1	ACZ63895.1	Enterococcus virus FL1	Enterococcus faecalis	Enterococcus	endolysin	57.045	99	440	164	6	429	3	433	AF242738	C
phiLC3_NP_996722.1	ACZ63895.1	Enterococcus virus FL1	Enterococcus faecalis	Enterococcus	endolysin	57.045	99	440	164	6	429	3	433	AF242738	C
phiLC3_NP_996722.1	ACZ63822.1	Enterococcus virus FL1	Enterococcus faecalis	Enterococcus	endolysin	57.045	99	440	164	6	429	3	433	AF242738	C
phiLC3_NP_996722.1	ACZ63822.1	Enterococcus virus FL1	Enterococcus faecalis	Enterococcus	endolysin	57.045	99	440	164	6	429	3	433	AF242738	C
phiLC3_NP_996722.1	ACZ63822.1	Enterococcus virus FL1	Enterococcus faecalis	Enterococcus	endolysin	57.045	99	440	164	6	429	3	433	AF242738	C
phiLC3_NP_996722.1	ACZ63822.1	Enterococcus virus FL1	Enterococcus faecalis	Enterococcus	endolysin	57.045	99	440	164	6	429	3	433	AF242738	C
phiLC3_NP_996722.1	ACZ63759.1	Enterococcus virus FL1	Enterococcus faecalis	Enterococcus	endolysin	57.045	99	440	164	6	429	3	433	AF242738	C
phiLC3_NP_996722.1	ACZ63759.1	Enterococcus virus FL1	Enterococcus faecalis	Enterococcus	endolysin	57.045	99	440	164	6	429	3	433	AF242738	C
phiLC3_NP_996722.1	ACZ63759.1	Enterococcus virus FL1	Enterococcus faecalis	Enterococcus	endolysin	57.045	99	440	164	6	429	3	433	AF242738	C
phiLC3_NP_996722.1	ACZ63759.1	Enterococcus virus FL1	Enterococcus faecalis	Enterococcus	endolysin	57.045	99	440	164	6	429	3	433	AF242738	C
phiLC3_NP_996722.1	YP_003347517.1	Enterococcus virus FL1	Enterococcus faecalis	Enterococcus	LysM peptidoglycan-binding domain-containing protein	57.045	99	440	164	6	429	3	433	AF242738	C
phiLC3_NP_996722.1	YP_003347517.1	Enterococcus virus FL1	Enterococcus faecalis	Enterococcus	LysM peptidoglycan-binding domain-containing protein	57.045	99	440	164	6	429	3	433	AF242738	C
phiLC3_NP_996722.1	YP_003347517.1	Enterococcus virus FL1	Enterococcus faecalis	Enterococcus	LysM peptidoglycan-binding domain-containing protein	57.045	99	440	164	6	429	3	433	AF242738	C
phiLC3_NP_996722.1	YP_003347517.1	Enterococcus virus FL1	Enterococcus faecalis	Enterococcus	LysM peptidoglycan-binding domain-containing protein	57.045	99	440	164	6	429	3	433	AF242738	C
phiLC3_NP_996722.1	YP_003347352.1	Enterococcus virus FL2	Enterococcus faecalis	Enterococcus	LysM peptidoglycan-binding domain-containing protein	57.045	99	440	164	6	429	3	433	AF242738	C
phiLC3_NP_996722.1	YP_003347352.1	Enterococcus virus FL2	Enterococcus faecalis	Enterococcus	LysM peptidoglycan-binding domain-containing protein	57.045	99	440	164	6	429	3	433	AF242738	C
phiLC3_NP_996722.1	YP_003347352.1	Enterococcus virus FL2	Enterococcus faecalis	Enterococcus	LysM peptidoglycan-binding domain-containing protein	57.045	99	440	164	6	429	3	433	AF242738	C
phiLC3_NP_996722.1	QNR52591.1	Enterococcus phage AE4_2	Enterococcus faecalis	Enterococcus	endolysin	56.306	100	444	168	1	429	1	433	AF242738	C
phiLC3_NP_996722.1	QBX31737.1	Streptococcus phage Javan74	Streptococcus anginosus	Streptococcus	membrane-bound lytic murein transglycosylase D precursor	57.407	99	432	169	1	426	7	429	AF242738	C
phiLC3_NP_996722.1	ACV83340.1	Enterococcus phage phiEf11	Enterococcus faecalis	Enterococcus	endolysin	57.042	99	426	172	6	429	3	419	AF242738	C
phiLC3_NP_996722.1	ACV83340.1	Enterococcus phage phiEf11	Enterococcus faecalis	Enterococcus	endolysin	57.042	99	426	172	6	429	3	419	AF242738	C
phiLC3_NP_996722.1	YP_003358816.1	Enterococcus phage phiEf11	Enterococcus faecalis	Enterococcus	LysM peptidoglycan-binding domain-containing protein	57.042	99	426	172	6	429	3	419	AF242738	C
phiLC3_NP_996722.1	YP_003358816.1	Enterococcus phage phiEf11	Enterococcus faecalis	Enterococcus	LysM peptidoglycan-binding domain-containing protein	57.042	99	426	172	6	429	3	419	AF242738	C
phiLC3_NP_996722.1	QBX31691.1	Streptococcus phage Javan68	Streptococcus anginosus DORA_7	Streptococcus	membrane-bound lytic murein transglycosylase D precursor	56.813	99	433	171	1	426	7	430	AF242738	C
phiLC3_NP_996722.1	QBX21736.1	Streptococcus phage Javan59	Streptococcus anginosus 1505	Streptococcus	membrane-bound lytic murein transglycosylase D precursor	56.813	99	433	171	1	426	7	430	AF242738	C
phiLC3_NP_996722.1	QBX31469.1	Streptococcus phage Javan64	Streptococcus anginosus	Streptococcus	membrane-bound lytic murein transglycosylase D precursor	57.044	99	433	170	1	426	7	430	AF242738	C
BM13_YP_008320196.1	QBX15963.1	Streptococcus phage Javan227	Streptococcus gallolyticus	Streptococcus	membrane-bound lytic murein transglycosylase D precursor	59.674	99	429	166	1	427	1	424	JX567312	C
BM13_YP_008320196.1	QBX16137.1	Streptococcus phage Javan233	Streptococcus gallolyticus	Streptococcus	membrane-bound lytic murein transglycosylase D precursor	60.373	99	429	159	1	427	3	422	JX567312	C
BM13_YP_008320196.1	QBX16078.1	Streptococcus phage Javan231	Streptococcus gallolyticus	Streptococcus	membrane-bound lytic murein transglycosylase D precursor	60.373	99	429	159	1	427	3	422	JX567312	C
BM13_YP_008320196.1	ACZ64148.1	Enterococcus virus FL3	Enterococcus faecalis	Enterococcus	endolysin	60	100	430	160	1	429	1	419	JX567312	C
BM13_YP_008320196.1	ACZ64148.1	Enterococcus virus FL3	Enterococcus faecalis	Enterococcus	endolysin	60	100	430	160	1	429	1	419	JX567312	C
BM13_YP_008320196.1	ACZ64148.1	Enterococcus virus FL3	Enterococcus faecalis	Enterococcus	endolysin	60	100	430	160	1	429	1	419	JX567312	C
BM13_YP_008320196.1	ACZ64082.1	Enterococcus virus FL3	Enterococcus faecalis	Enterococcus	endolysin	60	100	430	160	1	429	1	419	JX567312	C
BM13_YP_008320196.1	ACZ64082.1	Enterococcus virus FL3	Enterococcus faecalis	Enterococcus	endolysin	60	100	430	160	1	429	1	419	JX567312	C
BM13_YP_008320196.1	ACZ64082.1	Enterococcus virus FL3	Enterococcus faecalis	Enterococcus	endolysin	60	100	430	160	1	429	1	419	JX567312	C
BM13_YP_008320196.1	YP_003347625.1	Enterococcus virus FL3	Enterococcus faecalis	Enterococcus	endolysin	60	100	430	160	1	429	1	419	JX567312	C
BM13_YP_008320196.1	YP_003347625.1	Enterococcus virus FL3	Enterococcus faecalis	Enterococcus	endolysin	60	100	430	160	1	429	1	419	JX567312	C
BM13_YP_008320196.1	YP_003347625.1	Enterococcus virus FL3	Enterococcus faecalis	Enterococcus	endolysin	60	100	430	160	1	429	1	419	JX567312	C
BM13_YP_008320196.1	ALO80988.1	Enterococcus phage vB_EfaS_IME197	Enterococcus faecalis	Enterococcus	lysin	58.837	100	430	165	1	429	1	419	JX567312	C
BM13_YP_008320196.1	ALO80988.1	Enterococcus phage vB_EfaS_IME197	Enterococcus faecalis	Enterococcus	lysin	58.837	100	430	165	1	429	1	419	JX567312	C
BM13_YP_008320196.1	YP_009188860.1	Enterococcus phage vB_EfaS_IME197	Enterococcus faecalis	Enterococcus	lysin	58.837	100	430	165	1	429	1	419	JX567312	C
BM13_YP_008320196.1	YP_009188860.1	Enterococcus phage vB_EfaS_IME197	Enterococcus faecalis	Enterococcus	lysin	58.837	100	430	165	1	429	1	419	JX567312	C
BM13_YP_008320196.1	QBX24959.1	Streptococcus phage Javan220	Streptococcus equinus	Streptococcus	membrane-bound lytic murein transglycosylase D precursor	59.579	99	428	163	1	427	3	421	JX567312	C
BM13_YP_008320196.1	ACZ64204.1	Enterococcus phage phiFL4A	Enterococcus faecalis	Enterococcus	endolysin	57.658	100	444	162	1	429	1	433	JX567312	C
BM13_YP_008320196.1	ACZ64204.1	Enterococcus phage phiFL4A	Enterococcus faecalis	Enterococcus	endolysin	57.658	100	444	162	1	429	1	433	JX567312	C
BM13_YP_008320196.1	YP_003347409.1	Enterococcus phage phiFL4A	Enterococcus faecalis	Enterococcus	LysM peptidoglycan-binding domain-containing protein	57.658	100	444	162	1	429	1	433	JX567312	C
BM13_YP_008320196.1	YP_003347409.1	Enterococcus phage phiFL4A	Enterococcus faecalis	Enterococcus	LysM peptidoglycan-binding domain-containing protein	57.658	100	444	162	1	429	1	433	JX567312	C
BM13_YP_008320196.1	AZF92675.1	Streptococcus phage CHPC1109	Streptococcus thermophilus	Streptococcus	hypothetical protein	60.19	98	422	159	8	427	8	422	JX567312	C
BM13_YP_008320196.1	QBX15753.1	Streptococcus phage Javan213	Streptococcus equinus	Streptococcus	membrane-bound lytic murein transglycosylase D precursor	58.08	99	427	170	1	427	3	420	JX567312	C
BM13_YP_008320196.1	QBX25015.1	Streptococcus phage Javan224	Streptococcus gallolyticus	Streptococcus	membrane-bound lytic murein transglycosylase D precursor	60.373	99	429	163	1	427	1	424	JX567312	C
BM13_YP_008320196.1	QBX25068.1	Streptococcus phage Javan226	Streptococcus gallolyticus	Streptococcus	membrane-bound lytic murein transglycosylase D precursor	60.14	99	429	164	1	427	1	424	JX567312	C
BM13_YP_008320196.1	ACZ64018.1	Enterococcus virus FL2	Enterococcus faecalis	Enterococcus	endolysin	57.432	100	444	163	1	429	1	433	JX567312	C
BM13_YP_008320196.1	ACZ64018.1	Enterococcus virus FL2	Enterococcus faecalis	Enterococcus	endolysin	57.432	100	444	163	1	429	1	433	JX567312	C
BM13_YP_008320196.1	ACZ64018.1	Enterococcus virus FL2	Enterococcus faecalis	Enterococcus	endolysin	57.432	100	444	163	1	429	1	433	JX567312	C
BM13_YP_008320196.1	ACZ63958.1	Enterococcus virus FL2	Enterococcus faecalis	Enterococcus	endolysin	57.432	100	444	163	1	429	1	433	JX567312	C
BM13_YP_008320196.1	ACZ63958.1	Enterococcus virus FL2	Enterococcus faecalis	Enterococcus	endolysin	57.432	100	444	163	1	429	1	433	JX567312	C
BM13_YP_008320196.1	ACZ63958.1	Enterococcus virus FL2	Enterococcus faecalis	Enterococcus	endolysin	57.432	100	444	163	1	429	1	433	JX567312	C
BM13_YP_008320196.1	ACZ63895.1	Enterococcus virus FL1	Enterococcus faecalis	Enterococcus	endolysin	57.432	100	444	163	1	429	1	433	JX567312	C
BM13_YP_008320196.1	ACZ63895.1	Enterococcus virus FL1	Enterococcus faecalis	Enterococcus	endolysin	57.432	100	444	163	1	429	1	433	JX567312	C
BM13_YP_008320196.1	ACZ63895.1	Enterococcus virus FL1	Enterococcus faecalis	Enterococcus	endolysin	57.432	100	444	163	1	429	1	433	JX567312	C
BM13_YP_008320196.1	ACZ63895.1	Enterococcus virus FL1	Enterococcus faecalis	Enterococcus	endolysin	57.432	100	444	163	1	429	1	433	JX567312	C
BM13_YP_008320196.1	ACZ63822.1	Enterococcus virus FL1	Enterococcus faecalis	Enterococcus	endolysin	57.432	100	444	163	1	429	1	433	JX567312	C
BM13_YP_008320196.1	ACZ63822.1	Enterococcus virus FL1	Enterococcus faecalis	Enterococcus	endolysin	57.432	100	444	163	1	429	1	433	JX567312	C
BM13_YP_008320196.1	ACZ63822.1	Enterococcus virus FL1	Enterococcus faecalis	Enterococcus	endolysin	57.432	100	444	163	1	429	1	433	JX567312	C
BM13_YP_008320196.1	ACZ63822.1	Enterococcus virus FL1	Enterococcus faecalis	Enterococcus	endolysin	57.432	100	444	163	1	429	1	433	JX567312	C
BM13_YP_008320196.1	ACZ63759.1	Enterococcus virus FL1	Enterococcus faecalis	Enterococcus	endolysin	57.432	100	444	163	1	429	1	433	JX567312	C
BM13_YP_008320196.1	ACZ63759.1	Enterococcus virus FL1	Enterococcus faecalis	Enterococcus	endolysin	57.432	100	444	163	1	429	1	433	JX567312	C
BM13_YP_008320196.1	ACZ63759.1	Enterococcus virus FL1	Enterococcus faecalis	Enterococcus	endolysin	57.432	100	444	163	1	429	1	433	JX567312	C
BM13_YP_008320196.1	ACZ63759.1	Enterococcus virus FL1	Enterococcus faecalis	Enterococcus	endolysin	57.432	100	444	163	1	429	1	433	JX567312	C
BM13_YP_008320196.1	YP_003347517.1	Enterococcus virus FL1	Enterococcus faecalis	Enterococcus	LysM peptidoglycan-binding domain-containing protein	57.432	100	444	163	1	429	1	433	JX567312	C
BM13_YP_008320196.1	YP_003347517.1	Enterococcus virus FL1	Enterococcus faecalis	Enterococcus	LysM peptidoglycan-binding domain-containing protein	57.432	100	444	163	1	429	1	433	JX567312	C
BM13_YP_008320196.1	YP_003347517.1	Enterococcus virus FL1	Enterococcus faecalis	Enterococcus	LysM peptidoglycan-binding domain-containing protein	57.432	100	444	163	1	429	1	433	JX567312	C
BM13_YP_008320196.1	YP_003347517.1	Enterococcus virus FL1	Enterococcus faecalis	Enterococcus	LysM peptidoglycan-binding domain-containing protein	57.432	100	444	163	1	429	1	433	JX567312	C
BM13_YP_008320196.1	YP_003347352.1	Enterococcus virus FL2	Enterococcus faecalis	Enterococcus	LysM peptidoglycan-binding domain-containing protein	57.432	100	444	163	1	429	1	433	JX567312	C
BM13_YP_008320196.1	YP_003347352.1	Enterococcus virus FL2	Enterococcus faecalis	Enterococcus	LysM peptidoglycan-binding domain-containing protein	57.432	100	444	163	1	429	1	433	JX567312	C
BM13_YP_008320196.1	YP_003347352.1	Enterococcus virus FL2	Enterococcus faecalis	Enterococcus	LysM peptidoglycan-binding domain-containing protein	57.432	100	444	163	1	429	1	433	JX567312	C
BM13_YP_008320196.1	QNR52591.1	Enterococcus phage AE4_2	Enterococcus faecalis	Enterococcus	endolysin	56.982	100	444	165	1	429	1	433	JX567312	C
BM13_YP_008320196.1	QBX15860.1	Streptococcus phage Javan221	Streptococcus equinus	Streptococcus	membrane-bound lytic murein transglycosylase D precursor	61.634	94	404	149	25	427	23	421	JX567312	C
BM13_YP_008320196.1	QBX31737.1	Streptococcus phage Javan74	Streptococcus anginosus	Streptococcus	membrane-bound lytic murein transglycosylase D precursor	57.506	99	433	169	2	426	4	429	JX567312	C
BM13_YP_008320196.1	ACV83340.1	Enterococcus phage phiEf11	Enterococcus faecalis	Enterococcus	endolysin	57.442	100	430	171	1	429	1	419	JX567312	C
BM13_YP_008320196.1	ACV83340.1	Enterococcus phage phiEf11	Enterococcus faecalis	Enterococcus	endolysin	57.442	100	430	171	1	429	1	419	JX567312	C
BM13_YP_008320196.1	YP_003358816.1	Enterococcus phage phiEf11	Enterococcus faecalis	Enterococcus	LysM peptidoglycan-binding domain-containing protein	57.442	100	430	171	1	429	1	419	JX567312	C
BM13_YP_008320196.1	YP_003358816.1	Enterococcus phage phiEf11	Enterococcus faecalis	Enterococcus	LysM peptidoglycan-binding domain-containing protein	57.442	100	430	171	1	429	1	419	JX567312	C
BM13_YP_008320196.1	QBX21736.1	Streptococcus phage Javan59	Streptococcus anginosus 1505	Streptococcus	membrane-bound lytic murein transglycosylase D precursor	56.682	99	434	172	2	426	4	430	JX567312	C
BM13_YP_008320196.1	QBX31691.1	Streptococcus phage Javan68	Streptococcus anginosus DORA_7	Streptococcus	membrane-bound lytic murein transglycosylase D precursor	56.682	99	434	172	2	426	4	430	JX567312	C
BM13_YP_008320196.1	QBX31469.1	Streptococcus phage Javan64	Streptococcus anginosus	Streptococcus	membrane-bound lytic murein transglycosylase D precursor	56.682	99	434	172	2	426	4	430	JX567312	C
BM13_YP_008320196.1	ALJ97855.1	Lactobacillus phage iLp84	Lactobacillus paracasei	Lactobacillus	endolysin	51.22	96	41	20	387	427	351	391	JX567312	C
BM13_YP_008320196.1	ALJ97855.1	Lactobacillus phage iLp84	Lactobacillus paracasei	Lactobacillus	endolysin	51.22	96	41	20	387	427	351	391	JX567312	C
BM13_YP_008320196.1	ANJ65422.1	Lactobacillus phage PLE3	Lactobacillus casei BL23	Lactobacillus	lysin	51.22	96	41	20	387	427	351	391	JX567312	C
BM13_YP_008320196.1	ANJ65422.1	Lactobacillus phage PLE3	Lactobacillus casei BL23	Lactobacillus	lysin	51.22	96	41	20	387	427	351	391	JX567312	C
BM13_YP_008320196.1	YP_009197542.1	Lactobacillus phage iLp84	Lactobacillus paracasei	Lactobacillus	LysM peptidoglycan-binding domain-containing protein	51.22	96	41	20	387	427	351	391	JX567312	C
BM13_YP_008320196.1	YP_009197542.1	Lactobacillus phage iLp84	Lactobacillus paracasei	Lactobacillus	LysM peptidoglycan-binding domain-containing protein	51.22	96	41	20	387	427	351	391	JX567312	C
BM13_YP_008320196.1	YP_009292663.1	Lactobacillus phage PLE3	Lactobacillus casei BL23	Lactobacillus	LysM peptidoglycan-binding domain-containing protein	51.22	96	41	20	387	427	351	391	JX567312	C
BM13_YP_008320196.1	YP_009292663.1	Lactobacillus phage PLE3	Lactobacillus casei BL23	Lactobacillus	LysM peptidoglycan-binding domain-containing protein	51.22	96	41	20	387	427	351	391	JX567312	C
BM13_YP_008320196.1	QHJ75139.1	Lactobacillus phage JNU_P10	Lactobacillus paracasei	Lactobacillus	lysin protein	51.22	96	41	20	387	427	345	385	JX567312	C
63301_YP_009279728.1	QBX15963.1	Streptococcus phage Javan227	Streptococcus gallolyticus	Streptococcus	membrane-bound lytic murein transglycosylase D precursor	59.674	99	429	166	1	427	1	424	KX456211	C
63301_YP_009279728.1	QBX16137.1	Streptococcus phage Javan233	Streptococcus gallolyticus	Streptococcus	membrane-bound lytic murein transglycosylase D precursor	60.606	99	429	158	1	427	3	422	KX456211	C
63301_YP_009279728.1	QBX16078.1	Streptococcus phage Javan231	Streptococcus gallolyticus	Streptococcus	membrane-bound lytic murein transglycosylase D precursor	60.606	99	429	158	1	427	3	422	KX456211	C
63301_YP_009279728.1	ACZ64148.1	Enterococcus virus FL3	Enterococcus faecalis	Enterococcus	endolysin	60.233	100	430	159	1	429	1	419	KX456211	C
63301_YP_009279728.1	ACZ64148.1	Enterococcus virus FL3	Enterococcus faecalis	Enterococcus	endolysin	60.233	100	430	159	1	429	1	419	KX456211	C
63301_YP_009279728.1	ACZ64148.1	Enterococcus virus FL3	Enterococcus faecalis	Enterococcus	endolysin	60.233	100	430	159	1	429	1	419	KX456211	C
63301_YP_009279728.1	ACZ64082.1	Enterococcus virus FL3	Enterococcus faecalis	Enterococcus	endolysin	60.233	100	430	159	1	429	1	419	KX456211	C
63301_YP_009279728.1	ACZ64082.1	Enterococcus virus FL3	Enterococcus faecalis	Enterococcus	endolysin	60.233	100	430	159	1	429	1	419	KX456211	C
63301_YP_009279728.1	ACZ64082.1	Enterococcus virus FL3	Enterococcus faecalis	Enterococcus	endolysin	60.233	100	430	159	1	429	1	419	KX456211	C
63301_YP_009279728.1	YP_003347625.1	Enterococcus virus FL3	Enterococcus faecalis	Enterococcus	endolysin	60.233	100	430	159	1	429	1	419	KX456211	C
63301_YP_009279728.1	YP_003347625.1	Enterococcus virus FL3	Enterococcus faecalis	Enterococcus	endolysin	60.233	100	430	159	1	429	1	419	KX456211	C
63301_YP_009279728.1	YP_003347625.1	Enterococcus virus FL3	Enterococcus faecalis	Enterococcus	endolysin	60.233	100	430	159	1	429	1	419	KX456211	C
63301_YP_009279728.1	ALO80988.1	Enterococcus phage vB_EfaS_IME197	Enterococcus faecalis	Enterococcus	lysin	59.155	99	426	163	6	429	3	419	KX456211	C
63301_YP_009279728.1	ALO80988.1	Enterococcus phage vB_EfaS_IME197	Enterococcus faecalis	Enterococcus	lysin	59.155	99	426	163	6	429	3	419	KX456211	C
63301_YP_009279728.1	YP_009188860.1	Enterococcus phage vB_EfaS_IME197	Enterococcus faecalis	Enterococcus	lysin	59.155	99	426	163	6	429	3	419	KX456211	C
63301_YP_009279728.1	YP_009188860.1	Enterococcus phage vB_EfaS_IME197	Enterococcus faecalis	Enterococcus	lysin	59.155	99	426	163	6	429	3	419	KX456211	C
63301_YP_009279728.1	QBX24959.1	Streptococcus phage Javan220	Streptococcus equinus	Streptococcus	membrane-bound lytic murein transglycosylase D precursor	60.047	99	428	161	1	427	3	421	KX456211	C
63301_YP_009279728.1	QBX15753.1	Streptococcus phage Javan213	Streptococcus equinus	Streptococcus	membrane-bound lytic murein transglycosylase D precursor	58.548	99	427	168	1	427	3	420	KX456211	C
63301_YP_009279728.1	AZF92675.1	Streptococcus phage CHPC1109	Streptococcus thermophilus	Streptococcus	hypothetical protein	59.441	99	429	165	1	427	1	422	KX456211	C
63301_YP_009279728.1	QBX25015.1	Streptococcus phage Javan224	Streptococcus gallolyticus	Streptococcus	membrane-bound lytic murein transglycosylase D precursor	60.14	99	429	164	1	427	1	424	KX456211	C
63301_YP_009279728.1	QBX25068.1	Streptococcus phage Javan226	Streptococcus gallolyticus	Streptococcus	membrane-bound lytic murein transglycosylase D precursor	60.14	99	429	164	1	427	1	424	KX456211	C
63301_YP_009279728.1	QBX15860.1	Streptococcus phage Javan221	Streptococcus equinus	Streptococcus	membrane-bound lytic murein transglycosylase D precursor	62.129	94	404	147	25	427	23	421	KX456211	C
63301_YP_009279728.1	ACZ64204.1	Enterococcus phage phiFL4A	Enterococcus faecalis	Enterococcus	endolysin	57.955	99	440	160	6	429	3	433	KX456211	C
63301_YP_009279728.1	ACZ64204.1	Enterococcus phage phiFL4A	Enterococcus faecalis	Enterococcus	endolysin	57.955	99	440	160	6	429	3	433	KX456211	C
63301_YP_009279728.1	YP_003347409.1	Enterococcus phage phiFL4A	Enterococcus faecalis	Enterococcus	LysM peptidoglycan-binding domain-containing protein	57.955	99	440	160	6	429	3	433	KX456211	C
63301_YP_009279728.1	YP_003347409.1	Enterococcus phage phiFL4A	Enterococcus faecalis	Enterococcus	LysM peptidoglycan-binding domain-containing protein	57.955	99	440	160	6	429	3	433	KX456211	C
63301_YP_009279728.1	ACZ64018.1	Enterococcus virus FL2	Enterococcus faecalis	Enterococcus	endolysin	57.727	99	440	161	6	429	3	433	KX456211	C
63301_YP_009279728.1	ACZ64018.1	Enterococcus virus FL2	Enterococcus faecalis	Enterococcus	endolysin	57.727	99	440	161	6	429	3	433	KX456211	C
63301_YP_009279728.1	ACZ64018.1	Enterococcus virus FL2	Enterococcus faecalis	Enterococcus	endolysin	57.727	99	440	161	6	429	3	433	KX456211	C
63301_YP_009279728.1	ACZ63958.1	Enterococcus virus FL2	Enterococcus faecalis	Enterococcus	endolysin	57.727	99	440	161	6	429	3	433	KX456211	C
63301_YP_009279728.1	ACZ63958.1	Enterococcus virus FL2	Enterococcus faecalis	Enterococcus	endolysin	57.727	99	440	161	6	429	3	433	KX456211	C
63301_YP_009279728.1	ACZ63958.1	Enterococcus virus FL2	Enterococcus faecalis	Enterococcus	endolysin	57.727	99	440	161	6	429	3	433	KX456211	C
63301_YP_009279728.1	ACZ63895.1	Enterococcus virus FL1	Enterococcus faecalis	Enterococcus	endolysin	57.727	99	440	161	6	429	3	433	KX456211	C
63301_YP_009279728.1	ACZ63895.1	Enterococcus virus FL1	Enterococcus faecalis	Enterococcus	endolysin	57.727	99	440	161	6	429	3	433	KX456211	C
63301_YP_009279728.1	ACZ63895.1	Enterococcus virus FL1	Enterococcus faecalis	Enterococcus	endolysin	57.727	99	440	161	6	429	3	433	KX456211	C
63301_YP_009279728.1	ACZ63895.1	Enterococcus virus FL1	Enterococcus faecalis	Enterococcus	endolysin	57.727	99	440	161	6	429	3	433	KX456211	C
63301_YP_009279728.1	ACZ63822.1	Enterococcus virus FL1	Enterococcus faecalis	Enterococcus	endolysin	57.727	99	440	161	6	429	3	433	KX456211	C
63301_YP_009279728.1	ACZ63822.1	Enterococcus virus FL1	Enterococcus faecalis	Enterococcus	endolysin	57.727	99	440	161	6	429	3	433	KX456211	C
63301_YP_009279728.1	ACZ63822.1	Enterococcus virus FL1	Enterococcus faecalis	Enterococcus	endolysin	57.727	99	440	161	6	429	3	433	KX456211	C
63301_YP_009279728.1	ACZ63822.1	Enterococcus virus FL1	Enterococcus faecalis	Enterococcus	endolysin	57.727	99	440	161	6	429	3	433	KX456211	C
63301_YP_009279728.1	ACZ63759.1	Enterococcus virus FL1	Enterococcus faecalis	Enterococcus	endolysin	57.727	99	440	161	6	429	3	433	KX456211	C
63301_YP_009279728.1	ACZ63759.1	Enterococcus virus FL1	Enterococcus faecalis	Enterococcus	endolysin	57.727	99	440	161	6	429	3	433	KX456211	C
63301_YP_009279728.1	ACZ63759.1	Enterococcus virus FL1	Enterococcus faecalis	Enterococcus	endolysin	57.727	99	440	161	6	429	3	433	KX456211	C
63301_YP_009279728.1	ACZ63759.1	Enterococcus virus FL1	Enterococcus faecalis	Enterococcus	endolysin	57.727	99	440	161	6	429	3	433	KX456211	C
63301_YP_009279728.1	YP_003347517.1	Enterococcus virus FL1	Enterococcus faecalis	Enterococcus	LysM peptidoglycan-binding domain-containing protein	57.727	99	440	161	6	429	3	433	KX456211	C
63301_YP_009279728.1	YP_003347517.1	Enterococcus virus FL1	Enterococcus faecalis	Enterococcus	LysM peptidoglycan-binding domain-containing protein	57.727	99	440	161	6	429	3	433	KX456211	C
63301_YP_009279728.1	YP_003347517.1	Enterococcus virus FL1	Enterococcus faecalis	Enterococcus	LysM peptidoglycan-binding domain-containing protein	57.727	99	440	161	6	429	3	433	KX456211	C
63301_YP_009279728.1	YP_003347517.1	Enterococcus virus FL1	Enterococcus faecalis	Enterococcus	LysM peptidoglycan-binding domain-containing protein	57.727	99	440	161	6	429	3	433	KX456211	C
63301_YP_009279728.1	YP_003347352.1	Enterococcus virus FL2	Enterococcus faecalis	Enterococcus	LysM peptidoglycan-binding domain-containing protein	57.727	99	440	161	6	429	3	433	KX456211	C
63301_YP_009279728.1	YP_003347352.1	Enterococcus virus FL2	Enterococcus faecalis	Enterococcus	LysM peptidoglycan-binding domain-containing protein	57.727	99	440	161	6	429	3	433	KX456211	C
63301_YP_009279728.1	YP_003347352.1	Enterococcus virus FL2	Enterococcus faecalis	Enterococcus	LysM peptidoglycan-binding domain-containing protein	57.727	99	440	161	6	429	3	433	KX456211	C
63301_YP_009279728.1	QNR52591.1	Enterococcus phage AE4_2	Enterococcus faecalis	Enterococcus	endolysin	56.982	100	444	165	1	429	1	433	KX456211	C
63301_YP_009279728.1	QBX31737.1	Streptococcus phage Javan74	Streptococcus anginosus	Streptococcus	membrane-bound lytic murein transglycosylase D precursor	57.968	99	433	167	2	426	4	429	KX456211	C
63301_YP_009279728.1	ACV83340.1	Enterococcus phage phiEf11	Enterococcus faecalis	Enterococcus	endolysin	57.981	99	426	168	6	429	3	419	KX456211	C
63301_YP_009279728.1	ACV83340.1	Enterococcus phage phiEf11	Enterococcus faecalis	Enterococcus	endolysin	57.981	99	426	168	6	429	3	419	KX456211	C
63301_YP_009279728.1	YP_003358816.1	Enterococcus phage phiEf11	Enterococcus faecalis	Enterococcus	LysM peptidoglycan-binding domain-containing protein	57.981	99	426	168	6	429	3	419	KX456211	C
63301_YP_009279728.1	YP_003358816.1	Enterococcus phage phiEf11	Enterococcus faecalis	Enterococcus	LysM peptidoglycan-binding domain-containing protein	57.981	99	426	168	6	429	3	419	KX456211	C
63301_YP_009279728.1	QBX21736.1	Streptococcus phage Javan59	Streptococcus anginosus 1505	Streptococcus	membrane-bound lytic murein transglycosylase D precursor	57.143	99	434	170	2	426	4	430	KX456211	C
63301_YP_009279728.1	QBX31691.1	Streptococcus phage Javan68	Streptococcus anginosus DORA_7	Streptococcus	membrane-bound lytic murein transglycosylase D precursor	57.143	99	434	170	2	426	4	430	KX456211	C
63301_YP_009279728.1	QBX31469.1	Streptococcus phage Javan64	Streptococcus anginosus	Streptococcus	membrane-bound lytic murein transglycosylase D precursor	57.143	99	434	170	2	426	4	430	KX456211	C
63301_YP_009279728.1	AWT48022.1	Oenococcus phage phiOE33PA	Oenococcus oeni	Oenococcus	N-acetylmuramoyl-L-alanine amidase	50.117	97	427	196	10	427	11	429	KX456211	C
50101_YP_009283245.1	QBX15963.1	Streptococcus phage Javan227	Streptococcus gallolyticus	Streptococcus	membrane-bound lytic murein transglycosylase D precursor	59.907	99	429	165	1	427	1	424	KX456207	C
50101_YP_009283245.1	QBX16137.1	Streptococcus phage Javan233	Streptococcus gallolyticus	Streptococcus	membrane-bound lytic murein transglycosylase D precursor	60.606	99	429	158	1	427	3	422	KX456207	C
50101_YP_009283245.1	QBX16078.1	Streptococcus phage Javan231	Streptococcus gallolyticus	Streptococcus	membrane-bound lytic murein transglycosylase D precursor	60.606	99	429	158	1	427	3	422	KX456207	C
50101_YP_009283245.1	ACZ64148.1	Enterococcus virus FL3	Enterococcus faecalis	Enterococcus	endolysin	59.767	100	430	161	1	429	1	419	KX456207	C
50101_YP_009283245.1	ACZ64148.1	Enterococcus virus FL3	Enterococcus faecalis	Enterococcus	endolysin	59.767	100	430	161	1	429	1	419	KX456207	C
50101_YP_009283245.1	ACZ64148.1	Enterococcus virus FL3	Enterococcus faecalis	Enterococcus	endolysin	59.767	100	430	161	1	429	1	419	KX456207	C
50101_YP_009283245.1	ACZ64082.1	Enterococcus virus FL3	Enterococcus faecalis	Enterococcus	endolysin	59.767	100	430	161	1	429	1	419	KX456207	C
50101_YP_009283245.1	ACZ64082.1	Enterococcus virus FL3	Enterococcus faecalis	Enterococcus	endolysin	59.767	100	430	161	1	429	1	419	KX456207	C
50101_YP_009283245.1	ACZ64082.1	Enterococcus virus FL3	Enterococcus faecalis	Enterococcus	endolysin	59.767	100	430	161	1	429	1	419	KX456207	C
50101_YP_009283245.1	YP_003347625.1	Enterococcus virus FL3	Enterococcus faecalis	Enterococcus	endolysin	59.767	100	430	161	1	429	1	419	KX456207	C
50101_YP_009283245.1	YP_003347625.1	Enterococcus virus FL3	Enterococcus faecalis	Enterococcus	endolysin	59.767	100	430	161	1	429	1	419	KX456207	C
50101_YP_009283245.1	YP_003347625.1	Enterococcus virus FL3	Enterococcus faecalis	Enterococcus	endolysin	59.767	100	430	161	1	429	1	419	KX456207	C
50101_YP_009283245.1	ALO80988.1	Enterococcus phage vB_EfaS_IME197	Enterococcus faecalis	Enterococcus	lysin	58.92	99	426	164	6	429	3	419	KX456207	C
50101_YP_009283245.1	ALO80988.1	Enterococcus phage vB_EfaS_IME197	Enterococcus faecalis	Enterococcus	lysin	58.92	99	426	164	6	429	3	419	KX456207	C
50101_YP_009283245.1	YP_009188860.1	Enterococcus phage vB_EfaS_IME197	Enterococcus faecalis	Enterococcus	lysin	58.92	99	426	164	6	429	3	419	KX456207	C
50101_YP_009283245.1	YP_009188860.1	Enterococcus phage vB_EfaS_IME197	Enterococcus faecalis	Enterococcus	lysin	58.92	99	426	164	6	429	3	419	KX456207	C
50101_YP_009283245.1	QBX24959.1	Streptococcus phage Javan220	Streptococcus equinus	Streptococcus	membrane-bound lytic murein transglycosylase D precursor	60.047	99	428	161	1	427	3	421	KX456207	C
50101_YP_009283245.1	QBX15753.1	Streptococcus phage Javan213	Streptococcus equinus	Streptococcus	membrane-bound lytic murein transglycosylase D precursor	58.548	99	427	168	1	427	3	420	KX456207	C
50101_YP_009283245.1	AZF92675.1	Streptococcus phage CHPC1109	Streptococcus thermophilus	Streptococcus	hypothetical protein	59.674	99	429	164	1	427	1	422	KX456207	C
50101_YP_009283245.1	QBX25015.1	Streptococcus phage Javan224	Streptococcus gallolyticus	Streptococcus	membrane-bound lytic murein transglycosylase D precursor	60.14	99	429	164	1	427	1	424	KX456207	C
50101_YP_009283245.1	QBX15860.1	Streptococcus phage Javan221	Streptococcus equinus	Streptococcus	membrane-bound lytic murein transglycosylase D precursor	62.129	94	404	147	25	427	23	421	KX456207	C
50101_YP_009283245.1	QBX25068.1	Streptococcus phage Javan226	Streptococcus gallolyticus	Streptococcus	membrane-bound lytic murein transglycosylase D precursor	59.907	99	429	165	1	427	1	424	KX456207	C
50101_YP_009283245.1	ACZ64204.1	Enterococcus phage phiFL4A	Enterococcus faecalis	Enterococcus	endolysin	57.5	99	440	162	6	429	3	433	KX456207	C
50101_YP_009283245.1	ACZ64204.1	Enterococcus phage phiFL4A	Enterococcus faecalis	Enterococcus	endolysin	57.5	99	440	162	6	429	3	433	KX456207	C
50101_YP_009283245.1	YP_003347409.1	Enterococcus phage phiFL4A	Enterococcus faecalis	Enterococcus	LysM peptidoglycan-binding domain-containing protein	57.5	99	440	162	6	429	3	433	KX456207	C
50101_YP_009283245.1	YP_003347409.1	Enterococcus phage phiFL4A	Enterococcus faecalis	Enterococcus	LysM peptidoglycan-binding domain-containing protein	57.5	99	440	162	6	429	3	433	KX456207	C
50101_YP_009283245.1	ACZ64018.1	Enterococcus virus FL2	Enterococcus faecalis	Enterococcus	endolysin	57.5	99	440	162	6	429	3	433	KX456207	C
50101_YP_009283245.1	ACZ64018.1	Enterococcus virus FL2	Enterococcus faecalis	Enterococcus	endolysin	57.5	99	440	162	6	429	3	433	KX456207	C
50101_YP_009283245.1	ACZ64018.1	Enterococcus virus FL2	Enterococcus faecalis	Enterococcus	endolysin	57.5	99	440	162	6	429	3	433	KX456207	C
50101_YP_009283245.1	ACZ63958.1	Enterococcus virus FL2	Enterococcus faecalis	Enterococcus	endolysin	57.5	99	440	162	6	429	3	433	KX456207	C
50101_YP_009283245.1	ACZ63958.1	Enterococcus virus FL2	Enterococcus faecalis	Enterococcus	endolysin	57.5	99	440	162	6	429	3	433	KX456207	C
50101_YP_009283245.1	ACZ63958.1	Enterococcus virus FL2	Enterococcus faecalis	Enterococcus	endolysin	57.5	99	440	162	6	429	3	433	KX456207	C
50101_YP_009283245.1	ACZ63895.1	Enterococcus virus FL1	Enterococcus faecalis	Enterococcus	endolysin	57.5	99	440	162	6	429	3	433	KX456207	C
50101_YP_009283245.1	ACZ63895.1	Enterococcus virus FL1	Enterococcus faecalis	Enterococcus	endolysin	57.5	99	440	162	6	429	3	433	KX456207	C
50101_YP_009283245.1	ACZ63895.1	Enterococcus virus FL1	Enterococcus faecalis	Enterococcus	endolysin	57.5	99	440	162	6	429	3	433	KX456207	C
50101_YP_009283245.1	ACZ63895.1	Enterococcus virus FL1	Enterococcus faecalis	Enterococcus	endolysin	57.5	99	440	162	6	429	3	433	KX456207	C
50101_YP_009283245.1	ACZ63822.1	Enterococcus virus FL1	Enterococcus faecalis	Enterococcus	endolysin	57.5	99	440	162	6	429	3	433	KX456207	C
50101_YP_009283245.1	ACZ63822.1	Enterococcus virus FL1	Enterococcus faecalis	Enterococcus	endolysin	57.5	99	440	162	6	429	3	433	KX456207	C
50101_YP_009283245.1	ACZ63822.1	Enterococcus virus FL1	Enterococcus faecalis	Enterococcus	endolysin	57.5	99	440	162	6	429	3	433	KX456207	C
50101_YP_009283245.1	ACZ63822.1	Enterococcus virus FL1	Enterococcus faecalis	Enterococcus	endolysin	57.5	99	440	162	6	429	3	433	KX456207	C
50101_YP_009283245.1	ACZ63759.1	Enterococcus virus FL1	Enterococcus faecalis	Enterococcus	endolysin	57.5	99	440	162	6	429	3	433	KX456207	C
50101_YP_009283245.1	ACZ63759.1	Enterococcus virus FL1	Enterococcus faecalis	Enterococcus	endolysin	57.5	99	440	162	6	429	3	433	KX456207	C
50101_YP_009283245.1	ACZ63759.1	Enterococcus virus FL1	Enterococcus faecalis	Enterococcus	endolysin	57.5	99	440	162	6	429	3	433	KX456207	C
50101_YP_009283245.1	ACZ63759.1	Enterococcus virus FL1	Enterococcus faecalis	Enterococcus	endolysin	57.5	99	440	162	6	429	3	433	KX456207	C
50101_YP_009283245.1	YP_003347517.1	Enterococcus virus FL1	Enterococcus faecalis	Enterococcus	LysM peptidoglycan-binding domain-containing protein	57.5	99	440	162	6	429	3	433	KX456207	C
50101_YP_009283245.1	YP_003347517.1	Enterococcus virus FL1	Enterococcus faecalis	Enterococcus	LysM peptidoglycan-binding domain-containing protein	57.5	99	440	162	6	429	3	433	KX456207	C
50101_YP_009283245.1	YP_003347517.1	Enterococcus virus FL1	Enterococcus faecalis	Enterococcus	LysM peptidoglycan-binding domain-containing protein	57.5	99	440	162	6	429	3	433	KX456207	C
50101_YP_009283245.1	YP_003347517.1	Enterococcus virus FL1	Enterococcus faecalis	Enterococcus	LysM peptidoglycan-binding domain-containing protein	57.5	99	440	162	6	429	3	433	KX456207	C
50101_YP_009283245.1	YP_003347352.1	Enterococcus virus FL2	Enterococcus faecalis	Enterococcus	LysM peptidoglycan-binding domain-containing protein	57.5	99	440	162	6	429	3	433	KX456207	C
50101_YP_009283245.1	YP_003347352.1	Enterococcus virus FL2	Enterococcus faecalis	Enterococcus	LysM peptidoglycan-binding domain-containing protein	57.5	99	440	162	6	429	3	433	KX456207	C
50101_YP_009283245.1	YP_003347352.1	Enterococcus virus FL2	Enterococcus faecalis	Enterococcus	LysM peptidoglycan-binding domain-containing protein	57.5	99	440	162	6	429	3	433	KX456207	C
50101_YP_009283245.1	QNR52591.1	Enterococcus phage AE4_2	Enterococcus faecalis	Enterococcus	endolysin	56.532	100	444	167	1	429	1	433	KX456207	C
50101_YP_009283245.1	ACV83340.1	Enterococcus phage phiEf11	Enterococcus faecalis	Enterococcus	endolysin	57.512	99	426	170	6	429	3	419	KX456207	C
50101_YP_009283245.1	ACV83340.1	Enterococcus phage phiEf11	Enterococcus faecalis	Enterococcus	endolysin	57.512	99	426	170	6	429	3	419	KX456207	C
50101_YP_009283245.1	YP_003358816.1	Enterococcus phage phiEf11	Enterococcus faecalis	Enterococcus	LysM peptidoglycan-binding domain-containing protein	57.512	99	426	170	6	429	3	419	KX456207	C
50101_YP_009283245.1	YP_003358816.1	Enterococcus phage phiEf11	Enterococcus faecalis	Enterococcus	LysM peptidoglycan-binding domain-containing protein	57.512	99	426	170	6	429	3	419	KX456207	C
50101_YP_009283245.1	QBX31737.1	Streptococcus phage Javan74	Streptococcus anginosus	Streptococcus	membrane-bound lytic murein transglycosylase D precursor	57.506	99	433	169	2	426	4	429	KX456207	C
50101_YP_009283245.1	QBX21736.1	Streptococcus phage Javan59	Streptococcus anginosus 1505	Streptococcus	membrane-bound lytic murein transglycosylase D precursor	56.682	99	434	172	2	426	4	430	KX456207	C
50101_YP_009283245.1	QBX31691.1	Streptococcus phage Javan68	Streptococcus anginosus DORA_7	Streptococcus	membrane-bound lytic murein transglycosylase D precursor	56.682	99	434	172	2	426	4	430	KX456207	C
50101_YP_009283245.1	QBX31469.1	Streptococcus phage Javan64	Streptococcus anginosus	Streptococcus	membrane-bound lytic murein transglycosylase D precursor	56.682	99	434	172	2	426	4	430	KX456207	C
P335_ABI54253.1	ACZ64148.1	Enterococcus virus FL3	Enterococcus faecalis	Enterococcus	endolysin	59.397	100	431	163	1	431	1	419	DQ838728	C
P335_ABI54253.1	ACZ64148.1	Enterococcus virus FL3	Enterococcus faecalis	Enterococcus	endolysin	59.397	100	431	163	1	431	1	419	DQ838728	C
P335_ABI54253.1	ACZ64148.1	Enterococcus virus FL3	Enterococcus faecalis	Enterococcus	endolysin	59.397	100	431	163	1	431	1	419	DQ838728	C
P335_ABI54253.1	ACZ64082.1	Enterococcus virus FL3	Enterococcus faecalis	Enterococcus	endolysin	59.397	100	431	163	1	431	1	419	DQ838728	C
P335_ABI54253.1	ACZ64082.1	Enterococcus virus FL3	Enterococcus faecalis	Enterococcus	endolysin	59.397	100	431	163	1	431	1	419	DQ838728	C
P335_ABI54253.1	ACZ64082.1	Enterococcus virus FL3	Enterococcus faecalis	Enterococcus	endolysin	59.397	100	431	163	1	431	1	419	DQ838728	C
P335_ABI54253.1	YP_003347625.1	Enterococcus virus FL3	Enterococcus faecalis	Enterococcus	endolysin	59.397	100	431	163	1	431	1	419	DQ838728	C
P335_ABI54253.1	YP_003347625.1	Enterococcus virus FL3	Enterococcus faecalis	Enterococcus	endolysin	59.397	100	431	163	1	431	1	419	DQ838728	C
P335_ABI54253.1	YP_003347625.1	Enterococcus virus FL3	Enterococcus faecalis	Enterococcus	endolysin	59.397	100	431	163	1	431	1	419	DQ838728	C
P335_ABI54253.1	QBX15963.1	Streptococcus phage Javan227	Streptococcus gallolyticus	Streptococcus	membrane-bound lytic murein transglycosylase D precursor	58.508	99	429	173	1	429	1	424	DQ838728	C
P335_ABI54253.1	QBX16137.1	Streptococcus phage Javan233	Streptococcus gallolyticus	Streptococcus	membrane-bound lytic murein transglycosylase D precursor	59.441	99	429	165	1	429	3	422	DQ838728	C
P335_ABI54253.1	QBX16078.1	Streptococcus phage Javan231	Streptococcus gallolyticus	Streptococcus	membrane-bound lytic murein transglycosylase D precursor	59.441	99	429	165	1	429	3	422	DQ838728	C
P335_ABI54253.1	ALO80988.1	Enterococcus phage vB_EfaS_IME197	Enterococcus faecalis	Enterococcus	lysin	57.845	99	427	169	6	431	3	419	DQ838728	C
P335_ABI54253.1	ALO80988.1	Enterococcus phage vB_EfaS_IME197	Enterococcus faecalis	Enterococcus	lysin	57.845	99	427	169	6	431	3	419	DQ838728	C
P335_ABI54253.1	YP_009188860.1	Enterococcus phage vB_EfaS_IME197	Enterococcus faecalis	Enterococcus	lysin	57.845	99	427	169	6	431	3	419	DQ838728	C
P335_ABI54253.1	YP_009188860.1	Enterococcus phage vB_EfaS_IME197	Enterococcus faecalis	Enterococcus	lysin	57.845	99	427	169	6	431	3	419	DQ838728	C
P335_ABI54253.1	QBX24959.1	Streptococcus phage Javan220	Streptococcus equinus	Streptococcus	membrane-bound lytic murein transglycosylase D precursor	59.207	99	429	165	1	429	3	421	DQ838728	C
P335_ABI54253.1	AZF92675.1	Streptococcus phage CHPC1109	Streptococcus thermophilus	Streptococcus	hypothetical protein	58.907	97	421	164	13	429	7	422	DQ838728	C
P335_ABI54253.1	QBX25015.1	Streptococcus phage Javan224	Streptococcus gallolyticus	Streptococcus	membrane-bound lytic murein transglycosylase D precursor	59.441	99	429	169	1	429	1	424	DQ838728	C
P335_ABI54253.1	QBX15753.1	Streptococcus phage Javan213	Streptococcus equinus	Streptococcus	membrane-bound lytic murein transglycosylase D precursor	57.576	99	429	171	1	429	3	420	DQ838728	C
P335_ABI54253.1	ACZ64204.1	Enterococcus phage phiFL4A	Enterococcus faecalis	Enterococcus	endolysin	56.689	99	441	166	6	431	3	433	DQ838728	C
P335_ABI54253.1	ACZ64204.1	Enterococcus phage phiFL4A	Enterococcus faecalis	Enterococcus	endolysin	56.689	99	441	166	6	431	3	433	DQ838728	C
P335_ABI54253.1	YP_003347409.1	Enterococcus phage phiFL4A	Enterococcus faecalis	Enterococcus	LysM peptidoglycan-binding domain-containing protein	56.689	99	441	166	6	431	3	433	DQ838728	C
P335_ABI54253.1	YP_003347409.1	Enterococcus phage phiFL4A	Enterococcus faecalis	Enterococcus	LysM peptidoglycan-binding domain-containing protein	56.689	99	441	166	6	431	3	433	DQ838728	C
P335_ABI54253.1	ACZ64018.1	Enterococcus virus FL2	Enterococcus faecalis	Enterococcus	endolysin	56.916	99	441	165	6	431	3	433	DQ838728	C
P335_ABI54253.1	ACZ64018.1	Enterococcus virus FL2	Enterococcus faecalis	Enterococcus	endolysin	56.916	99	441	165	6	431	3	433	DQ838728	C
P335_ABI54253.1	ACZ64018.1	Enterococcus virus FL2	Enterococcus faecalis	Enterococcus	endolysin	56.916	99	441	165	6	431	3	433	DQ838728	C
P335_ABI54253.1	ACZ63958.1	Enterococcus virus FL2	Enterococcus faecalis	Enterococcus	endolysin	56.916	99	441	165	6	431	3	433	DQ838728	C
P335_ABI54253.1	ACZ63958.1	Enterococcus virus FL2	Enterococcus faecalis	Enterococcus	endolysin	56.916	99	441	165	6	431	3	433	DQ838728	C
P335_ABI54253.1	ACZ63958.1	Enterococcus virus FL2	Enterococcus faecalis	Enterococcus	endolysin	56.916	99	441	165	6	431	3	433	DQ838728	C
P335_ABI54253.1	ACZ63895.1	Enterococcus virus FL1	Enterococcus faecalis	Enterococcus	endolysin	56.916	99	441	165	6	431	3	433	DQ838728	C
P335_ABI54253.1	ACZ63895.1	Enterococcus virus FL1	Enterococcus faecalis	Enterococcus	endolysin	56.916	99	441	165	6	431	3	433	DQ838728	C
P335_ABI54253.1	ACZ63895.1	Enterococcus virus FL1	Enterococcus faecalis	Enterococcus	endolysin	56.916	99	441	165	6	431	3	433	DQ838728	C
P335_ABI54253.1	ACZ63895.1	Enterococcus virus FL1	Enterococcus faecalis	Enterococcus	endolysin	56.916	99	441	165	6	431	3	433	DQ838728	C
P335_ABI54253.1	ACZ63822.1	Enterococcus virus FL1	Enterococcus faecalis	Enterococcus	endolysin	56.916	99	441	165	6	431	3	433	DQ838728	C
P335_ABI54253.1	ACZ63822.1	Enterococcus virus FL1	Enterococcus faecalis	Enterococcus	endolysin	56.916	99	441	165	6	431	3	433	DQ838728	C
P335_ABI54253.1	ACZ63822.1	Enterococcus virus FL1	Enterococcus faecalis	Enterococcus	endolysin	56.916	99	441	165	6	431	3	433	DQ838728	C
P335_ABI54253.1	ACZ63822.1	Enterococcus virus FL1	Enterococcus faecalis	Enterococcus	endolysin	56.916	99	441	165	6	431	3	433	DQ838728	C
P335_ABI54253.1	ACZ63759.1	Enterococcus virus FL1	Enterococcus faecalis	Enterococcus	endolysin	56.916	99	441	165	6	431	3	433	DQ838728	C
P335_ABI54253.1	ACZ63759.1	Enterococcus virus FL1	Enterococcus faecalis	Enterococcus	endolysin	56.916	99	441	165	6	431	3	433	DQ838728	C
P335_ABI54253.1	ACZ63759.1	Enterococcus virus FL1	Enterococcus faecalis	Enterococcus	endolysin	56.916	99	441	165	6	431	3	433	DQ838728	C
P335_ABI54253.1	ACZ63759.1	Enterococcus virus FL1	Enterococcus faecalis	Enterococcus	endolysin	56.916	99	441	165	6	431	3	433	DQ838728	C
P335_ABI54253.1	YP_003347517.1	Enterococcus virus FL1	Enterococcus faecalis	Enterococcus	LysM peptidoglycan-binding domain-containing protein	56.916	99	441	165	6	431	3	433	DQ838728	C
P335_ABI54253.1	YP_003347517.1	Enterococcus virus FL1	Enterococcus faecalis	Enterococcus	LysM peptidoglycan-binding domain-containing protein	56.916	99	441	165	6	431	3	433	DQ838728	C
P335_ABI54253.1	YP_003347517.1	Enterococcus virus FL1	Enterococcus faecalis	Enterococcus	LysM peptidoglycan-binding domain-containing protein	56.916	99	441	165	6	431	3	433	DQ838728	C
P335_ABI54253.1	YP_003347517.1	Enterococcus virus FL1	Enterococcus faecalis	Enterococcus	LysM peptidoglycan-binding domain-containing protein	56.916	99	441	165	6	431	3	433	DQ838728	C
P335_ABI54253.1	YP_003347352.1	Enterococcus virus FL2	Enterococcus faecalis	Enterococcus	LysM peptidoglycan-binding domain-containing protein	56.916	99	441	165	6	431	3	433	DQ838728	C
P335_ABI54253.1	YP_003347352.1	Enterococcus virus FL2	Enterococcus faecalis	Enterococcus	LysM peptidoglycan-binding domain-containing protein	56.916	99	441	165	6	431	3	433	DQ838728	C
P335_ABI54253.1	YP_003347352.1	Enterococcus virus FL2	Enterococcus faecalis	Enterococcus	LysM peptidoglycan-binding domain-containing protein	56.916	99	441	165	6	431	3	433	DQ838728	C
P335_ABI54253.1	QBX25068.1	Streptococcus phage Javan226	Streptococcus gallolyticus	Streptococcus	membrane-bound lytic murein transglycosylase D precursor	59.207	99	429	170	1	429	1	424	DQ838728	C
P335_ABI54253.1	QBX15860.1	Streptococcus phage Javan221	Streptococcus equinus	Streptococcus	membrane-bound lytic murein transglycosylase D precursor	60.988	94	405	152	25	429	23	421	DQ838728	C
P335_ABI54253.1	QNR52591.1	Enterococcus phage AE4_2	Enterococcus faecalis	Enterococcus	endolysin	55.73	100	445	171	1	431	1	433	DQ838728	C
P335_ABI54253.1	ACV83340.1	Enterococcus phage phiEf11	Enterococcus faecalis	Enterococcus	endolysin	57.143	99	427	172	6	431	3	419	DQ838728	C
P335_ABI54253.1	ACV83340.1	Enterococcus phage phiEf11	Enterococcus faecalis	Enterococcus	endolysin	57.143	99	427	172	6	431	3	419	DQ838728	C
P335_ABI54253.1	YP_003358816.1	Enterococcus phage phiEf11	Enterococcus faecalis	Enterococcus	LysM peptidoglycan-binding domain-containing protein	57.143	99	427	172	6	431	3	419	DQ838728	C
P335_ABI54253.1	YP_003358816.1	Enterococcus phage phiEf11	Enterococcus faecalis	Enterococcus	LysM peptidoglycan-binding domain-containing protein	57.143	99	427	172	6	431	3	419	DQ838728	C
P335_ABI54253.1	QBX31737.1	Streptococcus phage Javan74	Streptococcus anginosus	Streptococcus	membrane-bound lytic murein transglycosylase D precursor	56.713	99	432	174	1	428	7	429	DQ838728	C
P335_ABI54253.1	QBX31691.1	Streptococcus phage Javan68	Streptococcus anginosus DORA_7	Streptococcus	membrane-bound lytic murein transglycosylase D precursor	56.12	99	433	176	1	428	7	430	DQ838728	C
P335_ABI54253.1	QBX21736.1	Streptococcus phage Javan59	Streptococcus anginosus 1505	Streptococcus	membrane-bound lytic murein transglycosylase D precursor	55.196	99	433	180	1	428	7	430	DQ838728	C
P335_ABI54253.1	QBX31469.1	Streptococcus phage Javan64	Streptococcus anginosus	Streptococcus	membrane-bound lytic murein transglycosylase D precursor	55.427	99	433	179	1	428	7	430	DQ838728	C
P335_ABI54253.1	AIZ94677.1	Lactobacillus phage LfeInf	Lactobacillus fermentum	Lactobacillus	lysin	50.82	92	61	26	317	377	433	489	DQ838728	C
P335_ABI54253.1	AIZ94677.1	Lactobacillus phage LfeInf	Lactobacillus fermentum	Lactobacillus	lysin	50.82	92	61	26	317	377	433	489	DQ838728	C
P335_ABI54253.1	YP_009222289.1	Lactobacillus phage LfeInf	Lactobacillus fermentum	Lactobacillus	lysin	50.82	92	61	26	317	377	433	489	DQ838728	C
P335_ABI54253.1	YP_009222289.1	Lactobacillus phage LfeInf	Lactobacillus fermentum	Lactobacillus	lysin	50.82	92	61	26	317	377	433	489	DQ838728	C
TP901-1_NP_112716.1	QBX15963.1	Streptococcus phage Javan227	Streptococcus gallolyticus	Streptococcus	membrane-bound lytic murein transglycosylase D precursor	59.907	99	429	165	1	427	1	424	AF304433	C
TP901-1_NP_112716.1	QBX16137.1	Streptococcus phage Javan233	Streptococcus gallolyticus	Streptococcus	membrane-bound lytic murein transglycosylase D precursor	60.839	99	429	157	1	427	3	422	AF304433	C
TP901-1_NP_112716.1	QBX16078.1	Streptococcus phage Javan231	Streptococcus gallolyticus	Streptococcus	membrane-bound lytic murein transglycosylase D precursor	60.839	99	429	157	1	427	3	422	AF304433	C
TP901-1_NP_112716.1	ACZ64148.1	Enterococcus virus FL3	Enterococcus faecalis	Enterococcus	endolysin	59.674	99	429	160	2	429	3	419	AF304433	C
TP901-1_NP_112716.1	ACZ64148.1	Enterococcus virus FL3	Enterococcus faecalis	Enterococcus	endolysin	59.674	99	429	160	2	429	3	419	AF304433	C
TP901-1_NP_112716.1	ACZ64148.1	Enterococcus virus FL3	Enterococcus faecalis	Enterococcus	endolysin	59.674	99	429	160	2	429	3	419	AF304433	C
TP901-1_NP_112716.1	ACZ64082.1	Enterococcus virus FL3	Enterococcus faecalis	Enterococcus	endolysin	59.674	99	429	160	2	429	3	419	AF304433	C
TP901-1_NP_112716.1	ACZ64082.1	Enterococcus virus FL3	Enterococcus faecalis	Enterococcus	endolysin	59.674	99	429	160	2	429	3	419	AF304433	C
TP901-1_NP_112716.1	ACZ64082.1	Enterococcus virus FL3	Enterococcus faecalis	Enterococcus	endolysin	59.674	99	429	160	2	429	3	419	AF304433	C
TP901-1_NP_112716.1	YP_003347625.1	Enterococcus virus FL3	Enterococcus faecalis	Enterococcus	endolysin	59.674	99	429	160	2	429	3	419	AF304433	C
TP901-1_NP_112716.1	YP_003347625.1	Enterococcus virus FL3	Enterococcus faecalis	Enterococcus	endolysin	59.674	99	429	160	2	429	3	419	AF304433	C
TP901-1_NP_112716.1	YP_003347625.1	Enterococcus virus FL3	Enterococcus faecalis	Enterococcus	endolysin	59.674	99	429	160	2	429	3	419	AF304433	C
TP901-1_NP_112716.1	QBX24959.1	Streptococcus phage Javan220	Streptococcus equinus	Streptococcus	membrane-bound lytic murein transglycosylase D precursor	60.28	99	428	160	1	427	3	421	AF304433	C
TP901-1_NP_112716.1	ALO80988.1	Enterococcus phage vB_EfaS_IME197	Enterococcus faecalis	Enterococcus	lysin	58.508	99	429	165	2	429	3	419	AF304433	C
TP901-1_NP_112716.1	ALO80988.1	Enterococcus phage vB_EfaS_IME197	Enterococcus faecalis	Enterococcus	lysin	58.508	99	429	165	2	429	3	419	AF304433	C
TP901-1_NP_112716.1	YP_009188860.1	Enterococcus phage vB_EfaS_IME197	Enterococcus faecalis	Enterococcus	lysin	58.508	99	429	165	2	429	3	419	AF304433	C
TP901-1_NP_112716.1	YP_009188860.1	Enterococcus phage vB_EfaS_IME197	Enterococcus faecalis	Enterococcus	lysin	58.508	99	429	165	2	429	3	419	AF304433	C
TP901-1_NP_112716.1	QBX15860.1	Streptococcus phage Javan221	Streptococcus equinus	Streptococcus	membrane-bound lytic murein transglycosylase D precursor	62.871	94	404	144	25	427	23	421	AF304433	C
TP901-1_NP_112716.1	AZF92675.1	Streptococcus phage CHPC1109	Streptococcus thermophilus	Streptococcus	hypothetical protein	60.808	97	421	154	13	427	7	422	AF304433	C
TP901-1_NP_112716.1	QBX15753.1	Streptococcus phage Javan213	Streptococcus equinus	Streptococcus	membrane-bound lytic murein transglycosylase D precursor	58.548	99	427	168	1	427	3	420	AF304433	C
TP901-1_NP_112716.1	QBX25015.1	Streptococcus phage Javan224	Streptococcus gallolyticus	Streptococcus	membrane-bound lytic murein transglycosylase D precursor	60.373	99	429	163	1	427	1	424	AF304433	C
TP901-1_NP_112716.1	QBX25068.1	Streptococcus phage Javan226	Streptococcus gallolyticus	Streptococcus	membrane-bound lytic murein transglycosylase D precursor	60.14	99	429	164	1	427	1	424	AF304433	C
TP901-1_NP_112716.1	ACZ64204.1	Enterococcus phage phiFL4A	Enterococcus faecalis	Enterococcus	endolysin	57.207	100	444	164	1	429	1	433	AF304433	C
TP901-1_NP_112716.1	ACZ64204.1	Enterococcus phage phiFL4A	Enterococcus faecalis	Enterococcus	endolysin	57.207	100	444	164	1	429	1	433	AF304433	C
TP901-1_NP_112716.1	YP_003347409.1	Enterococcus phage phiFL4A	Enterococcus faecalis	Enterococcus	LysM peptidoglycan-binding domain-containing protein	57.207	100	444	164	1	429	1	433	AF304433	C
TP901-1_NP_112716.1	YP_003347409.1	Enterococcus phage phiFL4A	Enterococcus faecalis	Enterococcus	LysM peptidoglycan-binding domain-containing protein	57.207	100	444	164	1	429	1	433	AF304433	C
TP901-1_NP_112716.1	QNR52591.1	Enterococcus phage AE4_2	Enterococcus faecalis	Enterococcus	endolysin	56.532	100	444	167	1	429	1	433	AF304433	C
TP901-1_NP_112716.1	ACZ64018.1	Enterococcus virus FL2	Enterococcus faecalis	Enterococcus	endolysin	56.982	100	444	165	1	429	1	433	AF304433	C
TP901-1_NP_112716.1	ACZ64018.1	Enterococcus virus FL2	Enterococcus faecalis	Enterococcus	endolysin	56.982	100	444	165	1	429	1	433	AF304433	C
TP901-1_NP_112716.1	ACZ64018.1	Enterococcus virus FL2	Enterococcus faecalis	Enterococcus	endolysin	56.982	100	444	165	1	429	1	433	AF304433	C
TP901-1_NP_112716.1	ACZ63958.1	Enterococcus virus FL2	Enterococcus faecalis	Enterococcus	endolysin	56.982	100	444	165	1	429	1	433	AF304433	C
TP901-1_NP_112716.1	ACZ63958.1	Enterococcus virus FL2	Enterococcus faecalis	Enterococcus	endolysin	56.982	100	444	165	1	429	1	433	AF304433	C
TP901-1_NP_112716.1	ACZ63958.1	Enterococcus virus FL2	Enterococcus faecalis	Enterococcus	endolysin	56.982	100	444	165	1	429	1	433	AF304433	C
TP901-1_NP_112716.1	ACZ63895.1	Enterococcus virus FL1	Enterococcus faecalis	Enterococcus	endolysin	56.982	100	444	165	1	429	1	433	AF304433	C
TP901-1_NP_112716.1	ACZ63895.1	Enterococcus virus FL1	Enterococcus faecalis	Enterococcus	endolysin	56.982	100	444	165	1	429	1	433	AF304433	C
TP901-1_NP_112716.1	ACZ63895.1	Enterococcus virus FL1	Enterococcus faecalis	Enterococcus	endolysin	56.982	100	444	165	1	429	1	433	AF304433	C
TP901-1_NP_112716.1	ACZ63895.1	Enterococcus virus FL1	Enterococcus faecalis	Enterococcus	endolysin	56.982	100	444	165	1	429	1	433	AF304433	C
TP901-1_NP_112716.1	ACZ63822.1	Enterococcus virus FL1	Enterococcus faecalis	Enterococcus	endolysin	56.982	100	444	165	1	429	1	433	AF304433	C
TP901-1_NP_112716.1	ACZ63822.1	Enterococcus virus FL1	Enterococcus faecalis	Enterococcus	endolysin	56.982	100	444	165	1	429	1	433	AF304433	C
TP901-1_NP_112716.1	ACZ63822.1	Enterococcus virus FL1	Enterococcus faecalis	Enterococcus	endolysin	56.982	100	444	165	1	429	1	433	AF304433	C
TP901-1_NP_112716.1	ACZ63822.1	Enterococcus virus FL1	Enterococcus faecalis	Enterococcus	endolysin	56.982	100	444	165	1	429	1	433	AF304433	C
TP901-1_NP_112716.1	ACZ63759.1	Enterococcus virus FL1	Enterococcus faecalis	Enterococcus	endolysin	56.982	100	444	165	1	429	1	433	AF304433	C
TP901-1_NP_112716.1	ACZ63759.1	Enterococcus virus FL1	Enterococcus faecalis	Enterococcus	endolysin	56.982	100	444	165	1	429	1	433	AF304433	C
TP901-1_NP_112716.1	ACZ63759.1	Enterococcus virus FL1	Enterococcus faecalis	Enterococcus	endolysin	56.982	100	444	165	1	429	1	433	AF304433	C
TP901-1_NP_112716.1	ACZ63759.1	Enterococcus virus FL1	Enterococcus faecalis	Enterococcus	endolysin	56.982	100	444	165	1	429	1	433	AF304433	C
TP901-1_NP_112716.1	YP_003347517.1	Enterococcus virus FL1	Enterococcus faecalis	Enterococcus	LysM peptidoglycan-binding domain-containing protein	56.982	100	444	165	1	429	1	433	AF304433	C
TP901-1_NP_112716.1	YP_003347517.1	Enterococcus virus FL1	Enterococcus faecalis	Enterococcus	LysM peptidoglycan-binding domain-containing protein	56.982	100	444	165	1	429	1	433	AF304433	C
TP901-1_NP_112716.1	YP_003347517.1	Enterococcus virus FL1	Enterococcus faecalis	Enterococcus	LysM peptidoglycan-binding domain-containing protein	56.982	100	444	165	1	429	1	433	AF304433	C
TP901-1_NP_112716.1	YP_003347517.1	Enterococcus virus FL1	Enterococcus faecalis	Enterococcus	LysM peptidoglycan-binding domain-containing protein	56.982	100	444	165	1	429	1	433	AF304433	C
TP901-1_NP_112716.1	YP_003347352.1	Enterococcus virus FL2	Enterococcus faecalis	Enterococcus	LysM peptidoglycan-binding domain-containing protein	56.982	100	444	165	1	429	1	433	AF304433	C
TP901-1_NP_112716.1	YP_003347352.1	Enterococcus virus FL2	Enterococcus faecalis	Enterococcus	LysM peptidoglycan-binding domain-containing protein	56.982	100	444	165	1	429	1	433	AF304433	C
TP901-1_NP_112716.1	YP_003347352.1	Enterococcus virus FL2	Enterococcus faecalis	Enterococcus	LysM peptidoglycan-binding domain-containing protein	56.982	100	444	165	1	429	1	433	AF304433	C
TP901-1_NP_112716.1	QBX31737.1	Streptococcus phage Javan74	Streptococcus anginosus	Streptococcus	membrane-bound lytic murein transglycosylase D precursor	59.951	93	407	152	26	426	28	429	AF304433	C
TP901-1_NP_112716.1	ACV83340.1	Enterococcus phage phiEf11	Enterococcus faecalis	Enterococcus	endolysin	57.442	100	430	171	1	429	1	419	AF304433	C
TP901-1_NP_112716.1	ACV83340.1	Enterococcus phage phiEf11	Enterococcus faecalis	Enterococcus	endolysin	57.442	100	430	171	1	429	1	419	AF304433	C
TP901-1_NP_112716.1	YP_003358816.1	Enterococcus phage phiEf11	Enterococcus faecalis	Enterococcus	LysM peptidoglycan-binding domain-containing protein	57.442	100	430	171	1	429	1	419	AF304433	C
TP901-1_NP_112716.1	YP_003358816.1	Enterococcus phage phiEf11	Enterococcus faecalis	Enterococcus	LysM peptidoglycan-binding domain-containing protein	57.442	100	430	171	1	429	1	419	AF304433	C
TP901-1_NP_112716.1	QBX31691.1	Streptococcus phage Javan68	Streptococcus anginosus DORA_7	Streptococcus	membrane-bound lytic murein transglycosylase D precursor	59.314	93	408	154	26	426	28	430	AF304433	C
TP901-1_NP_112716.1	QBX21736.1	Streptococcus phage Javan59	Streptococcus anginosus 1505	Streptococcus	membrane-bound lytic murein transglycosylase D precursor	59.069	93	408	155	26	426	28	430	AF304433	C
TP901-1_NP_112716.1	QBX31469.1	Streptococcus phage Javan64	Streptococcus anginosus	Streptococcus	membrane-bound lytic murein transglycosylase D precursor	59.069	93	408	155	26	426	28	430	AF304433	C
Tuc2009_NP_108734.1	ACZ64148.1	Enterococcus virus FL3	Enterococcus faecalis	Enterococcus	endolysin	60.698	100	430	156	1	428	1	419	AF109874	C
Tuc2009_NP_108734.1	ACZ64148.1	Enterococcus virus FL3	Enterococcus faecalis	Enterococcus	endolysin	60.698	100	430	156	1	428	1	419	AF109874	C
Tuc2009_NP_108734.1	ACZ64148.1	Enterococcus virus FL3	Enterococcus faecalis	Enterococcus	endolysin	60.698	100	430	156	1	428	1	419	AF109874	C
Tuc2009_NP_108734.1	ACZ64082.1	Enterococcus virus FL3	Enterococcus faecalis	Enterococcus	endolysin	60.698	100	430	156	1	428	1	419	AF109874	C
Tuc2009_NP_108734.1	ACZ64082.1	Enterococcus virus FL3	Enterococcus faecalis	Enterococcus	endolysin	60.698	100	430	156	1	428	1	419	AF109874	C
Tuc2009_NP_108734.1	ACZ64082.1	Enterococcus virus FL3	Enterococcus faecalis	Enterococcus	endolysin	60.698	100	430	156	1	428	1	419	AF109874	C
Tuc2009_NP_108734.1	YP_003347625.1	Enterococcus virus FL3	Enterococcus faecalis	Enterococcus	endolysin	60.698	100	430	156	1	428	1	419	AF109874	C
Tuc2009_NP_108734.1	YP_003347625.1	Enterococcus virus FL3	Enterococcus faecalis	Enterococcus	endolysin	60.698	100	430	156	1	428	1	419	AF109874	C
Tuc2009_NP_108734.1	YP_003347625.1	Enterococcus virus FL3	Enterococcus faecalis	Enterococcus	endolysin	60.698	100	430	156	1	428	1	419	AF109874	C
Tuc2009_NP_108734.1	QBX16137.1	Streptococcus phage Javan233	Streptococcus gallolyticus	Streptococcus	membrane-bound lytic murein transglycosylase D precursor	59.907	99	429	160	1	426	3	422	AF109874	C
Tuc2009_NP_108734.1	QBX16078.1	Streptococcus phage Javan231	Streptococcus gallolyticus	Streptococcus	membrane-bound lytic murein transglycosylase D precursor	59.907	99	429	160	1	426	3	422	AF109874	C
Tuc2009_NP_108734.1	QBX15963.1	Streptococcus phage Javan227	Streptococcus gallolyticus	Streptococcus	membrane-bound lytic murein transglycosylase D precursor	58.741	99	429	169	1	426	1	424	AF109874	C
Tuc2009_NP_108734.1	ALO80988.1	Enterococcus phage vB_EfaS_IME197	Enterococcus faecalis	Enterococcus	lysin	59.859	99	426	159	6	428	3	419	AF109874	C
Tuc2009_NP_108734.1	ALO80988.1	Enterococcus phage vB_EfaS_IME197	Enterococcus faecalis	Enterococcus	lysin	59.859	99	426	159	6	428	3	419	AF109874	C
Tuc2009_NP_108734.1	YP_009188860.1	Enterococcus phage vB_EfaS_IME197	Enterococcus faecalis	Enterococcus	lysin	59.859	99	426	159	6	428	3	419	AF109874	C
Tuc2009_NP_108734.1	YP_009188860.1	Enterococcus phage vB_EfaS_IME197	Enterococcus faecalis	Enterococcus	lysin	59.859	99	426	159	6	428	3	419	AF109874	C
Tuc2009_NP_108734.1	QBX24959.1	Streptococcus phage Javan220	Streptococcus equinus	Streptococcus	membrane-bound lytic murein transglycosylase D precursor	60.047	99	428	160	1	426	3	421	AF109874	C
Tuc2009_NP_108734.1	QBX15860.1	Streptococcus phage Javan221	Streptococcus equinus	Streptococcus	membrane-bound lytic murein transglycosylase D precursor	62.376	94	404	145	25	426	23	421	AF109874	C
Tuc2009_NP_108734.1	QBX15753.1	Streptococcus phage Javan213	Streptococcus equinus	Streptococcus	membrane-bound lytic murein transglycosylase D precursor	58.314	99	427	168	1	426	3	420	AF109874	C
Tuc2009_NP_108734.1	QBX25068.1	Streptococcus phage Javan226	Streptococcus gallolyticus	Streptococcus	membrane-bound lytic murein transglycosylase D precursor	60.14	99	429	163	1	426	1	424	AF109874	C
Tuc2009_NP_108734.1	QBX25015.1	Streptococcus phage Javan224	Streptococcus gallolyticus	Streptococcus	membrane-bound lytic murein transglycosylase D precursor	60.14	99	429	163	1	426	1	424	AF109874	C
Tuc2009_NP_108734.1	AZF92675.1	Streptococcus phage CHPC1109	Streptococcus thermophilus	Streptococcus	hypothetical protein	59.857	97	421	157	13	426	7	422	AF109874	C
Tuc2009_NP_108734.1	ACZ64204.1	Enterococcus phage phiFL4A	Enterococcus faecalis	Enterococcus	endolysin	57.955	99	440	159	6	428	3	433	AF109874	C
Tuc2009_NP_108734.1	ACZ64204.1	Enterococcus phage phiFL4A	Enterococcus faecalis	Enterococcus	endolysin	57.955	99	440	159	6	428	3	433	AF109874	C
Tuc2009_NP_108734.1	YP_003347409.1	Enterococcus phage phiFL4A	Enterococcus faecalis	Enterococcus	LysM peptidoglycan-binding domain-containing protein	57.955	99	440	159	6	428	3	433	AF109874	C
Tuc2009_NP_108734.1	YP_003347409.1	Enterococcus phage phiFL4A	Enterococcus faecalis	Enterococcus	LysM peptidoglycan-binding domain-containing protein	57.955	99	440	159	6	428	3	433	AF109874	C
Tuc2009_NP_108734.1	ACZ64018.1	Enterococcus virus FL2	Enterococcus faecalis	Enterococcus	endolysin	58.182	99	440	158	6	428	3	433	AF109874	C
Tuc2009_NP_108734.1	ACZ64018.1	Enterococcus virus FL2	Enterococcus faecalis	Enterococcus	endolysin	58.182	99	440	158	6	428	3	433	AF109874	C
Tuc2009_NP_108734.1	ACZ64018.1	Enterococcus virus FL2	Enterococcus faecalis	Enterococcus	endolysin	58.182	99	440	158	6	428	3	433	AF109874	C
Tuc2009_NP_108734.1	ACZ63958.1	Enterococcus virus FL2	Enterococcus faecalis	Enterococcus	endolysin	58.182	99	440	158	6	428	3	433	AF109874	C
Tuc2009_NP_108734.1	ACZ63958.1	Enterococcus virus FL2	Enterococcus faecalis	Enterococcus	endolysin	58.182	99	440	158	6	428	3	433	AF109874	C
Tuc2009_NP_108734.1	ACZ63958.1	Enterococcus virus FL2	Enterococcus faecalis	Enterococcus	endolysin	58.182	99	440	158	6	428	3	433	AF109874	C
Tuc2009_NP_108734.1	ACZ63895.1	Enterococcus virus FL1	Enterococcus faecalis	Enterococcus	endolysin	58.182	99	440	158	6	428	3	433	AF109874	C
Tuc2009_NP_108734.1	ACZ63895.1	Enterococcus virus FL1	Enterococcus faecalis	Enterococcus	endolysin	58.182	99	440	158	6	428	3	433	AF109874	C
Tuc2009_NP_108734.1	ACZ63895.1	Enterococcus virus FL1	Enterococcus faecalis	Enterococcus	endolysin	58.182	99	440	158	6	428	3	433	AF109874	C
Tuc2009_NP_108734.1	ACZ63895.1	Enterococcus virus FL1	Enterococcus faecalis	Enterococcus	endolysin	58.182	99	440	158	6	428	3	433	AF109874	C
Tuc2009_NP_108734.1	ACZ63822.1	Enterococcus virus FL1	Enterococcus faecalis	Enterococcus	endolysin	58.182	99	440	158	6	428	3	433	AF109874	C
Tuc2009_NP_108734.1	ACZ63822.1	Enterococcus virus FL1	Enterococcus faecalis	Enterococcus	endolysin	58.182	99	440	158	6	428	3	433	AF109874	C
Tuc2009_NP_108734.1	ACZ63822.1	Enterococcus virus FL1	Enterococcus faecalis	Enterococcus	endolysin	58.182	99	440	158	6	428	3	433	AF109874	C
Tuc2009_NP_108734.1	ACZ63822.1	Enterococcus virus FL1	Enterococcus faecalis	Enterococcus	endolysin	58.182	99	440	158	6	428	3	433	AF109874	C
Tuc2009_NP_108734.1	ACZ63759.1	Enterococcus virus FL1	Enterococcus faecalis	Enterococcus	endolysin	58.182	99	440	158	6	428	3	433	AF109874	C
Tuc2009_NP_108734.1	ACZ63759.1	Enterococcus virus FL1	Enterococcus faecalis	Enterococcus	endolysin	58.182	99	440	158	6	428	3	433	AF109874	C
Tuc2009_NP_108734.1	ACZ63759.1	Enterococcus virus FL1	Enterococcus faecalis	Enterococcus	endolysin	58.182	99	440	158	6	428	3	433	AF109874	C
Tuc2009_NP_108734.1	ACZ63759.1	Enterococcus virus FL1	Enterococcus faecalis	Enterococcus	endolysin	58.182	99	440	158	6	428	3	433	AF109874	C
Tuc2009_NP_108734.1	YP_003347517.1	Enterococcus virus FL1	Enterococcus faecalis	Enterococcus	LysM peptidoglycan-binding domain-containing protein	58.182	99	440	158	6	428	3	433	AF109874	C
Tuc2009_NP_108734.1	YP_003347517.1	Enterococcus virus FL1	Enterococcus faecalis	Enterococcus	LysM peptidoglycan-binding domain-containing protein	58.182	99	440	158	6	428	3	433	AF109874	C
Tuc2009_NP_108734.1	YP_003347517.1	Enterococcus virus FL1	Enterococcus faecalis	Enterococcus	LysM peptidoglycan-binding domain-containing protein	58.182	99	440	158	6	428	3	433	AF109874	C
Tuc2009_NP_108734.1	YP_003347517.1	Enterococcus virus FL1	Enterococcus faecalis	Enterococcus	LysM peptidoglycan-binding domain-containing protein	58.182	99	440	158	6	428	3	433	AF109874	C
Tuc2009_NP_108734.1	YP_003347352.1	Enterococcus virus FL2	Enterococcus faecalis	Enterococcus	LysM peptidoglycan-binding domain-containing protein	58.182	99	440	158	6	428	3	433	AF109874	C
Tuc2009_NP_108734.1	YP_003347352.1	Enterococcus virus FL2	Enterococcus faecalis	Enterococcus	LysM peptidoglycan-binding domain-containing protein	58.182	99	440	158	6	428	3	433	AF109874	C
Tuc2009_NP_108734.1	YP_003347352.1	Enterococcus virus FL2	Enterococcus faecalis	Enterococcus	LysM peptidoglycan-binding domain-containing protein	58.182	99	440	158	6	428	3	433	AF109874	C
Tuc2009_NP_108734.1	QNR52591.1	Enterococcus phage AE4_2	Enterococcus faecalis	Enterococcus	endolysin	56.982	100	444	164	1	428	1	433	AF109874	C
Tuc2009_NP_108734.1	ACV83340.1	Enterococcus phage phiEf11	Enterococcus faecalis	Enterococcus	endolysin	58.451	99	426	165	6	428	3	419	AF109874	C
Tuc2009_NP_108734.1	ACV83340.1	Enterococcus phage phiEf11	Enterococcus faecalis	Enterococcus	endolysin	58.451	99	426	165	6	428	3	419	AF109874	C
Tuc2009_NP_108734.1	YP_003358816.1	Enterococcus phage phiEf11	Enterococcus faecalis	Enterococcus	LysM peptidoglycan-binding domain-containing protein	58.451	99	426	165	6	428	3	419	AF109874	C
Tuc2009_NP_108734.1	YP_003358816.1	Enterococcus phage phiEf11	Enterococcus faecalis	Enterococcus	LysM peptidoglycan-binding domain-containing protein	58.451	99	426	165	6	428	3	419	AF109874	C
Tuc2009_NP_108734.1	QBX31737.1	Streptococcus phage Javan74	Streptococcus anginosus	Streptococcus	membrane-bound lytic murein transglycosylase D precursor	57.639	99	432	167	1	425	7	429	AF109874	C
Tuc2009_NP_108734.1	QBX21736.1	Streptococcus phage Javan59	Streptococcus anginosus 1505	Streptococcus	membrane-bound lytic murein transglycosylase D precursor	56.813	99	433	170	1	425	7	430	AF109874	C
Tuc2009_NP_108734.1	QBX31691.1	Streptococcus phage Javan68	Streptococcus anginosus DORA_7	Streptococcus	membrane-bound lytic murein transglycosylase D precursor	56.813	99	433	170	1	425	7	430	AF109874	C
Tuc2009_NP_108734.1	QBX31469.1	Streptococcus phage Javan64	Streptococcus anginosus	Streptococcus	membrane-bound lytic murein transglycosylase D precursor	56.351	99	433	172	1	425	7	430	AF109874	C
Tuc2009_NP_108734.1	AIZ94677.1	Lactobacillus phage LfeInf	Lactobacillus fermentum	Lactobacillus	lysin	52.174	92	46	22	329	374	444	489	AF109874	C
Tuc2009_NP_108734.1	AIZ94677.1	Lactobacillus phage LfeInf	Lactobacillus fermentum	Lactobacillus	lysin	52.174	92	46	22	329	374	444	489	AF109874	C
Tuc2009_NP_108734.1	YP_009222289.1	Lactobacillus phage LfeInf	Lactobacillus fermentum	Lactobacillus	lysin	52.174	92	46	22	329	374	444	489	AF109874	C
Tuc2009_NP_108734.1	YP_009222289.1	Lactobacillus phage LfeInf	Lactobacillus fermentum	Lactobacillus	lysin	52.174	92	46	22	329	374	444	489	AF109874	C

## Sheet: S8.B Fig
qseqid	lacto_phage_name	sseqid	other_phage_name	Host	pident	qcovs	length	mismatch	qstart	qend	sstart	send	group	other_phage_host
AF323669	Lactococcus phage bIL286	KP054477.1	Lactobacillus phage LfeInf	Lactobacillus fermentum	86.572	4	1616	213	34151	35764	69472	71085	A	Lactobacillus				Phage having a type A endolysin (amidase_2 CD)	Phage having a type B endolysin (CHAP CD)	Phage having a type C endolysin (GH25_Cpl1-like muramidase)				Streptococcaceae			Lactobacillaceae
AF323669	Lactococcus phage bIL286	NC_029058.1	Lactobacillus phage LfeInf	Lactobacillus fermentum	86.572	4	1616	213	34151	35764	69472	71085	A	Lactobacillus			Streptococcaceae	8	14	8				S. infantarius phages n=1			L. fermentum phages n=1
AF323669	Lactococcus phage bIL286	NC_020197.1	Streptococcus phage TP-J34	Streptococcus thermophilus	84.487	4	1618	241	34152	35764	32210	33822	A	Streptococcus			Lactobacillaceae	5	1	0				S. parauberis phages n=3
AF323669	Lactococcus phage bIL286	AF158600.2	Streptococcus virus Sfi11	Streptococcus	84.178	4	1618	246	34152	35764	19006	20618	A	Streptococcus			Enterococcaceae	0	0	0				S. pyogenes phages n=1
AF323669	Lactococcus phage bIL286	NC_002214.1	Streptococcus virus Sfi11		84.178	4	1618	246	34152	35764	19006	20618	A	Streptococcus										S. equinus phages n=1
AF323669	Lactococcus phage bIL286	NC_002185.1	Streptococcus virus 7201	Streptococcus thermophilus	84.091	4	1628	238	34152	35764	27442	29063	A	Streptococcus										S. thermophilus phages n=18
AF323669	Lactococcus phage bIL286	MH937473.1	Streptococcus phage CHPC929	Streptococcus thermophilus	84.064	4	1619	246	34152	35764	18079	19691	A	Streptococcus
AF323669	Lactococcus phage bIL286	U88974.1	Streptococcus virus O1205	Streptococcus	83.387	4	1565	250	34152	35711	31885	33444	A	Streptococcus
AF323669	Lactococcus phage bIL286	NC_004303.1	Streptococcus virus O1205	Streptococcus thermophilus	83.387	4	1565	250	34152	35711	31885	33444	A	Streptococcus
KF926093	Lactococcus phage phiL47	NC_020197.1	Streptococcus phage TP-J34	Streptococcus thermophilus	84.606	1	1637	240	92809	94442	33822	32195	A	Streptococcus
KF926093	Lactococcus phage phiL47	AF158600.2	Streptococcus virus Sfi11	Streptococcus	84.89	1	1595	231	92850	94442	20577	18991	A	Streptococcus
KF926093	Lactococcus phage phiL47	NC_002214.1	Streptococcus virus Sfi11		84.89	1	1595	231	92850	94442	20577	18991	A	Streptococcus
KF926093	Lactococcus phage phiL47	MH937473.1	Streptococcus phage CHPC929	Streptococcus thermophilus	84.649	1	1596	233	92850	94442	19650	18064	A	Streptococcus
KF926093	Lactococcus phage phiL47	NC_002185.1	Streptococcus virus 7201	Streptococcus thermophilus	84.424	1	1605	229	92850	94442	29022	27427	A	Streptococcus
KF926093	Lactococcus phage phiL47	U88974.1	Streptococcus virus O1205	Streptococcus	84.25	1	1600	242	92850	94448	33456	31866	A	Streptococcus
KF926093	Lactococcus phage phiL47	NC_004303.1	Streptococcus virus O1205	Streptococcus thermophilus	84.25	1	1600	242	92850	94448	33456	31866	A	Streptococcus
KF926093	Lactococcus phage phiL47	KP054477.1	Lactobacillus phage LfeInf	Lactobacillus fermentum	83.129	1	1630	260	92809	94434	71085	69467	A	Lactobacillus
KF926093	Lactococcus phage phiL47	NC_029058.1	Lactobacillus phage LfeInf	Lactobacillus fermentum	83.129	1	1630	260	92809	94434	71085	69467	A	Lactobacillus
KM677185	Lactococcus phage WRP3	MH937473.1	Streptococcus phage CHPC929	Streptococcus thermophilus	85.66	1	1590	221	94066	95651	19650	18064	A	Streptococcus
KM677185	Lactococcus phage WRP3	NC_020197.1	Streptococcus phage TP-J34	Streptococcus thermophilus	85.651	1	1589	223	94066	95651	33781	32195	A	Streptococcus
KM677185	Lactococcus phage WRP3	AF158600.2	Streptococcus virus Sfi11	Streptococcus	85.516	1	1588	227	94066	95651	20577	18991	A	Streptococcus
KM677185	Lactococcus phage WRP3	NC_002214.1	Streptococcus virus Sfi11		85.516	1	1588	227	94066	95651	20577	18991	A	Streptococcus
KM677185	Lactococcus phage WRP3	U88974.1	Streptococcus virus O1205	Streptococcus	85.148	1	1589	232	94066	95652	33456	31870	A	Streptococcus
KM677185	Lactococcus phage WRP3	NC_004303.1	Streptococcus virus O1205	Streptococcus thermophilus	85.148	1	1589	232	94066	95652	33456	31870	A	Streptococcus
KM677185	Lactococcus phage WRP3	NC_002185.1	Streptococcus virus 7201	Streptococcus thermophilus	84.919	1	1598	227	94066	95651	29022	27427	A	Streptococcus
KM677185	Lactococcus phage WRP3	KP054477.1	Lactobacillus phage LfeInf	Lactobacillus fermentum	83.559	1	1624	257	94025	95643	71085	69467	A	Lactobacillus
KM677185	Lactococcus phage WRP3	NC_029058.1	Lactobacillus phage LfeInf	Lactobacillus fermentum	83.559	1	1624	257	94025	95643	71085	69467	A	Lactobacillus
KX160207	Lactococcus phage 53801	KX879642.1	Streptococcus phage CHPC926	Streptococcus thermophilus	94.544	33	4619	247	18280	22895	3798	8414	A	Streptococcus
KX160207	Lactococcus phage 53801	KX879642.1	Streptococcus phage CHPC926	Streptococcus thermophilus	91.597	33	4177	331	23118	27286	8574	12738	A	Streptococcus
KX160207	Lactococcus phage 53801	KX879642.1	Streptococcus phage CHPC926	Streptococcus thermophilus	91.834	33	2437	176	15583	18018	1380	3794	A	Streptococcus
KX160207	Lactococcus phage 53801	KU678389.1	Streptococcus virus 9871	Streptococcus thermophilus	94.453	30	4615	251	18280	22891	4353	8965	A	Streptococcus
KX160207	Lactococcus phage 53801	KU678389.1	Streptococcus virus 9871	Streptococcus thermophilus	92.494	30	2438	155	15583	18018	1938	4349	A	Streptococcus
KX160207	Lactococcus phage 53801	KU678389.1	Streptococcus virus 9871	Streptococcus thermophilus	90.336	30	2649	234	24648	27286	11194	13830	A	Streptococcus
KX160207	Lactococcus phage 53801	KX879641.1	Streptococcus phage CHPC577	Streptococcus thermophilus	94.453	30	4615	251	18280	22891	4175	8787	A	Streptococcus
KX160207	Lactococcus phage 53801	KX879641.1	Streptococcus phage CHPC577	Streptococcus thermophilus	92.658	30	2438	151	15583	18018	1760	4171	A	Streptococcus
KX160207	Lactococcus phage 53801	KX879641.1	Streptococcus phage CHPC577	Streptococcus thermophilus	90.336	30	2649	234	24648	27286	11016	13652	A	Streptococcus
KX160207	Lactococcus phage 53801	NC_031069.1	Streptococcus virus 9871	Streptococcus thermophilus	94.453	30	4615	251	18280	22891	4353	8965	A	Streptococcus
KX160207	Lactococcus phage 53801	NC_031069.1	Streptococcus virus 9871	Streptococcus thermophilus	92.494	30	2438	155	15583	18018	1938	4349	A	Streptococcus
KX160207	Lactococcus phage 53801	NC_031069.1	Streptococcus virus 9871	Streptococcus thermophilus	90.336	30	2649	234	24648	27286	11194	13830	A	Streptococcus
KX160207	Lactococcus phage 53801	KU678392.1	Streptococcus virus 9874	Streptococcus thermophilus	94.371	30	4619	255	18280	22895	4378	8994	A	Streptococcus
KX160207	Lactococcus phage 53801	KU678392.1	Streptococcus virus 9874	Streptococcus thermophilus	92.699	30	2438	150	15583	18018	1963	4374	A	Streptococcus
KX160207	Lactococcus phage 53801	KU678392.1	Streptococcus virus 9874	Streptococcus thermophilus	90.298	30	2649	235	24648	27286	11096	13732	A	Streptococcus
KX160207	Lactococcus phage 53801	NC_031023.1	Streptococcus virus 9874	Streptococcus thermophilus	94.371	30	4619	255	18280	22895	4378	8994	A	Streptococcus
KX160207	Lactococcus phage 53801	NC_031023.1	Streptococcus virus 9874	Streptococcus thermophilus	92.699	30	2438	150	15583	18018	1963	4374	A	Streptococcus
KX160207	Lactococcus phage 53801	NC_031023.1	Streptococcus virus 9874	Streptococcus thermophilus	90.298	30	2649	235	24648	27286	11096	13732	A	Streptococcus
KX160207	Lactococcus phage 53801	MH892371.1	Streptococcus phage SW25	Streptococcus thermophilus	94.349	33	4619	256	18280	22895	4412	9028	A	Streptococcus
KX160207	Lactococcus phage 53801	MH892371.1	Streptococcus phage SW25	Streptococcus thermophilus	91.597	33	4177	331	23118	27286	9188	13352	A	Streptococcus
KX160207	Lactococcus phage 53801	MH892371.1	Streptococcus phage SW25	Streptococcus thermophilus	91.301	33	2437	189	15583	18018	1994	4408	A	Streptococcus
KX160207	Lactococcus phage 53801	KU678391.1	Streptococcus virus 9873	Streptococcus thermophilus	94.366	29	4615	255	18280	22891	4353	8965	A	Streptococcus
KX160207	Lactococcus phage 53801	KU678391.1	Streptococcus virus 9873	Streptococcus thermophilus	92.535	29	2438	154	15583	18018	1938	4349	A	Streptococcus
KX160207	Lactococcus phage 53801	KU678391.1	Streptococcus virus 9873	Streptococcus thermophilus	90.336	29	2649	234	24648	27286	11194	13830	A	Streptococcus
KX160207	Lactococcus phage 53801	NC_047763.1	Streptococcus virus 9873	Streptococcus thermophilus	94.366	29	4615	255	18280	22891	4353	8965	A	Streptococcus
KX160207	Lactococcus phage 53801	NC_047763.1	Streptococcus virus 9873	Streptococcus thermophilus	92.535	29	2438	154	15583	18018	1938	4349	A	Streptococcus
KX160207	Lactococcus phage 53801	NC_047763.1	Streptococcus virus 9873	Streptococcus thermophilus	90.336	29	2649	234	24648	27286	11194	13830	A	Streptococcus
KX160207	Lactococcus phage 53801	MH892374.1	Streptococcus phage SW28	Streptococcus thermophilus	94.327	33	4618	259	18280	22895	4409	9025	A	Streptococcus
KX160207	Lactococcus phage 53801	MH892374.1	Streptococcus phage SW28	Streptococcus thermophilus	91.621	33	4177	330	23118	27286	9185	13349	A	Streptococcus
KX160207	Lactococcus phage 53801	MH892374.1	Streptococcus phage SW28	Streptococcus thermophilus	91.178	33	2437	189	15583	18018	1994	4405	A	Streptococcus
KX160207	Lactococcus phage 53801	MH892365.1	Streptococcus phage SW17	Streptococcus thermophilus	94.328	33	4619	257	18280	22895	4412	9028	A	Streptococcus
KX160207	Lactococcus phage 53801	MH892365.1	Streptococcus phage SW17	Streptococcus thermophilus	91.621	33	4177	330	23118	27286	9188	13352	A	Streptococcus
KX160207	Lactococcus phage 53801	MH892365.1	Streptococcus phage SW17	Streptococcus thermophilus	91.26	33	2437	190	15583	18018	1994	4408	A	Streptococcus
KX160207	Lactococcus phage 53801	MH892372.1	Streptococcus phage SW26	Streptococcus thermophilus	94.306	33	4619	258	18280	22895	4412	9028	A	Streptococcus
KX160207	Lactococcus phage 53801	MH892372.1	Streptococcus phage SW26	Streptococcus thermophilus	91.621	33	4177	330	23118	27286	9188	13352	A	Streptococcus
KX160207	Lactococcus phage 53801	MH892372.1	Streptococcus phage SW26	Streptococcus thermophilus	91.301	33	2437	189	15583	18018	1994	4408	A	Streptococcus
KX160207	Lactococcus phage 53801	MH892370.1	Streptococcus phage SW23	Streptococcus thermophilus	94.305	33	4618	260	18280	22895	4409	9025	A	Streptococcus
KX160207	Lactococcus phage 53801	MH892370.1	Streptococcus phage SW23	Streptococcus thermophilus	91.573	33	4177	332	23118	27286	9185	13349	A	Streptococcus
KX160207	Lactococcus phage 53801	MH892370.1	Streptococcus phage SW23	Streptococcus thermophilus	91.178	33	2437	189	15583	18018	1994	4405	A	Streptococcus
KX160207	Lactococcus phage 53801	MH892369.1	Streptococcus phage SW22	Streptococcus thermophilus	94.305	33	4618	260	18280	22895	4409	9025	A	Streptococcus
KX160207	Lactococcus phage 53801	MH892369.1	Streptococcus phage SW22	Streptococcus thermophilus	91.573	33	4177	332	23118	27286	9185	13349	A	Streptococcus
KX160207	Lactococcus phage 53801	MH892369.1	Streptococcus phage SW22	Streptococcus thermophilus	91.178	33	2437	189	15583	18018	1994	4405	A	Streptococcus
KX160207	Lactococcus phage 53801	MH892368.1	Streptococcus phage SW20	Streptococcus thermophilus	94.306	33	4619	258	18280	22895	4412	9028	A	Streptococcus
KX160207	Lactococcus phage 53801	MH892368.1	Streptococcus phage SW20	Streptococcus thermophilus	91.621	33	4177	330	23118	27286	9188	13352	A	Streptococcus
KX160207	Lactococcus phage 53801	MH892368.1	Streptococcus phage SW20	Streptococcus thermophilus	91.219	33	2437	191	15583	18018	1994	4408	A	Streptococcus
KX160207	Lactococcus phage 53801	MH892350.1	Streptococcus phage SW16	Streptococcus thermophilus	94.306	33	4619	258	18280	22895	4178	8794	A	Streptococcus
KX160207	Lactococcus phage 53801	MH892350.1	Streptococcus phage SW16	Streptococcus thermophilus	91.597	33	4177	331	23118	27286	8954	13118	A	Streptococcus
KX160207	Lactococcus phage 53801	MH892350.1	Streptococcus phage SW16	Streptococcus thermophilus	91.301	33	2437	189	15583	18018	1760	4174	A	Streptococcus
KX160207	Lactococcus phage 53801	KU678390.1	Streptococcus virus 9872	Streptococcus thermophilus	94.28	30	4615	259	18280	22891	4354	8966	A	Streptococcus
KX160207	Lactococcus phage 53801	KU678390.1	Streptococcus virus 9872	Streptococcus thermophilus	92.535	30	2438	154	15583	18018	1939	4350	A	Streptococcus
KX160207	Lactococcus phage 53801	KU678390.1	Streptococcus virus 9872	Streptococcus thermophilus	90.336	30	2649	234	24648	27286	11195	13831	A	Streptococcus
KX160207	Lactococcus phage 53801	NC_031094.1	Streptococcus virus 9872	Streptococcus thermophilus	94.28	30	4615	259	18280	22891	4354	8966	A	Streptococcus
KX160207	Lactococcus phage 53801	NC_031094.1	Streptococcus virus 9872	Streptococcus thermophilus	92.535	30	2438	154	15583	18018	1939	4350	A	Streptococcus
KX160207	Lactococcus phage 53801	NC_031094.1	Streptococcus virus 9872	Streptococcus thermophilus	90.336	30	2649	234	24648	27286	11195	13831	A	Streptococcus
KX456206	Lactococcus phage 28201	MK448972.1	Streptococcus phage Javan520	Streptococcus pyogenes MGAS8232	80.78	3	1051	168	23818	24855	21913	22942	A	Streptococcus
KY554771	Lactococcus phage AM4	U88974.1	Streptococcus virus O1205	Streptococcus	83.757	2	2124	325	73816	75923	33989	31870	A	Streptococcus
KY554771	Lactococcus phage AM4	NC_004303.1	Streptococcus virus O1205	Streptococcus thermophilus	83.757	2	2124	325	73816	75923	33989	31870	A	Streptococcus
KY554771	Lactococcus phage AM4	MH937473.1	Streptococcus phage CHPC929	Streptococcus thermophilus	85.242	1	1633	230	74296	75922	19691	18064	A	Streptococcus
KY554771	Lactococcus phage AM4	AF158600.2	Streptococcus virus Sfi11	Streptococcus	85.162	1	1631	235	74296	75922	20618	18991	A	Streptococcus
KY554771	Lactococcus phage AM4	NC_002214.1	Streptococcus virus Sfi11		85.162	1	1631	235	74296	75922	20618	18991	A	Streptococcus
KY554771	Lactococcus phage AM4	NC_020197.1	Streptococcus phage TP-J34	Streptococcus thermophilus	85.04	1	1631	237	74296	75922	33822	32195	A	Streptococcus
KY554771	Lactococcus phage AM4	NC_002185.1	Streptococcus virus 7201	Streptococcus thermophilus	85.009	1	1641	228	74296	75922	29063	27427	A	Streptococcus
KY554771	Lactococcus phage AM4	KP054477.1	Lactobacillus phage LfeInf	Lactobacillus fermentum	84.279	1	1622	237	74296	75908	71085	69473	A	Lactobacillus
KY554771	Lactococcus phage AM4	NC_029058.1	Lactobacillus phage LfeInf	Lactobacillus fermentum	84.279	1	1622	237	74296	75908	71085	69473	A	Lactobacillus
KY554772	Lactococcus phage AM5	U88974.1	Streptococcus virus O1205	Streptococcus	83.804	2	2124	324	91771	93878	33989	31870	A	Streptococcus
KY554772	Lactococcus phage AM5	NC_004303.1	Streptococcus virus O1205	Streptococcus thermophilus	83.804	2	2124	324	91771	93878	33989	31870	A	Streptococcus
KY554772	Lactococcus phage AM5	MH937473.1	Streptococcus phage CHPC929	Streptococcus thermophilus	85.303	1	1633	229	92251	93877	19691	18064	A	Streptococcus
KY554772	Lactococcus phage AM5	AF158600.2	Streptococcus virus Sfi11	Streptococcus	85.224	1	1631	234	92251	93877	20618	18991	A	Streptococcus
KY554772	Lactococcus phage AM5	NC_002214.1	Streptococcus virus Sfi11		85.224	1	1631	234	92251	93877	20618	18991	A	Streptococcus
KY554772	Lactococcus phage AM5	NC_020197.1	Streptococcus phage TP-J34	Streptococcus thermophilus	85.101	1	1631	236	92251	93877	33822	32195	A	Streptococcus
KY554772	Lactococcus phage AM5	NC_002185.1	Streptococcus virus 7201	Streptococcus thermophilus	85.07	1	1641	227	92251	93877	29063	27427	A	Streptococcus
KY554772	Lactococcus phage AM5	KP054477.1	Lactobacillus phage LfeInf	Lactobacillus fermentum	84.34	1	1622	236	92251	93863	71085	69473	A	Lactobacillus
KY554772	Lactococcus phage AM5	NC_029058.1	Lactobacillus phage LfeInf	Lactobacillus fermentum	84.34	1	1622	236	92251	93863	71085	69473	A	Lactobacillus
MF448563	Lactococcus phage 57001	MH892369.1	Streptococcus phage SW22	Streptococcus thermophilus	89.291	4	1298	124	7435	8725	15400	16689	A	Streptococcus
MF448563	Lactococcus phage 57001	KX879642.1	Streptococcus phage CHPC926	Streptococcus thermophilus	89.56	4	1274	125	7435	8704	14786	16055	A	Streptococcus
MF448563	Lactococcus phage 57001	KU678392.1	Streptococcus virus 9874	Streptococcus thermophilus	89.145	4	1299	124	7435	8725	15780	17069	A	Streptococcus
MF448563	Lactococcus phage 57001	KU678391.1	Streptococcus virus 9873	Streptococcus thermophilus	89.145	4	1299	124	7435	8725	15878	17167	A	Streptococcus
MF448563	Lactococcus phage 57001	KU678389.1	Streptococcus virus 9871	Streptococcus thermophilus	89.145	4	1299	124	7435	8725	15878	17167	A	Streptococcus
MF448563	Lactococcus phage 57001	KX879641.1	Streptococcus phage CHPC577	Streptococcus thermophilus	89.145	4	1299	124	7435	8725	15700	16989	A	Streptococcus
MF448563	Lactococcus phage 57001	MH892372.1	Streptococcus phage SW26	Streptococcus thermophilus	89.145	4	1299	124	7435	8725	15403	16692	A	Streptococcus
MF448563	Lactococcus phage 57001	MH892365.1	Streptococcus phage SW17	Streptococcus thermophilus	89.145	4	1299	124	7435	8725	15403	16692	A	Streptococcus
MF448563	Lactococcus phage 57001	MH892350.1	Streptococcus phage SW16	Streptococcus thermophilus	89.145	4	1299	124	7435	8725	15169	16458	A	Streptococcus
MF448563	Lactococcus phage 57001	NC_031069.1	Streptococcus virus 9871	Streptococcus thermophilus	89.145	4	1299	124	7435	8725	15878	17167	A	Streptococcus
MF448563	Lactococcus phage 57001	NC_031023.1	Streptococcus virus 9874	Streptococcus thermophilus	89.145	4	1299	124	7435	8725	15780	17069	A	Streptococcus
MF448563	Lactococcus phage 57001	NC_047763.1	Streptococcus virus 9873	Streptococcus thermophilus	89.145	4	1299	124	7435	8725	15878	17167	A	Streptococcus
MF448563	Lactococcus phage 57001	KU678390.1	Streptococcus virus 9872	Streptococcus thermophilus	89.069	4	1299	125	7435	8725	15879	17168	A	Streptococcus
MF448563	Lactococcus phage 57001	MH892371.1	Streptococcus phage SW25	Streptococcus thermophilus	89.069	4	1299	125	7435	8725	15403	16692	A	Streptococcus
MF448563	Lactococcus phage 57001	MH892370.1	Streptococcus phage SW23	Streptococcus thermophilus	89.069	4	1299	125	7435	8725	15400	16689	A	Streptococcus
MF448563	Lactococcus phage 57001	MH892368.1	Streptococcus phage SW20	Streptococcus thermophilus	89.069	4	1299	125	7435	8725	15403	16692	A	Streptococcus
MF448563	Lactococcus phage 57001	NC_031094.1	Streptococcus virus 9872	Streptococcus thermophilus	89.069	4	1299	125	7435	8725	15879	17168	A	Streptococcus
MF448563	Lactococcus phage 57001	MH892374.1	Streptococcus phage SW28	Streptococcus thermophilus	88.992	4	1299	126	7435	8725	15397	16686	A	Streptococcus
AF349457	Lactococcus phage ul36	MH892371.1	Streptococcus phage SW25	Streptococcus thermophilus	94.481	37	9277	505	21843	31115	4439	13712	B	Streptococcus
AF349457	Lactococcus phage ul36	MH892371.1	Streptococcus phage SW25	Streptococcus thermophilus	91.645	37	3842	298	17409	21249	589	4408	B	Streptococcus
AF349457	Lactococcus phage ul36	KX879642.1	Streptococcus phage CHPC926	Streptococcus thermophilus	94.47	37	9277	506	21843	31115	3825	13098	B	Streptococcus
AF349457	Lactococcus phage ul36	KX879642.1	Streptococcus phage CHPC926	Streptococcus thermophilus	90.721	37	3664	306	17596	21249	155	3794	B	Streptococcus
AF349457	Lactococcus phage ul36	MH892374.1	Streptococcus phage SW28	Streptococcus thermophilus	94.459	37	9276	509	21843	31115	4436	13709	B	Streptococcus
AF349457	Lactococcus phage ul36	MH892374.1	Streptococcus phage SW28	Streptococcus thermophilus	91.567	37	3842	298	17409	21249	589	4405	B	Streptococcus
AF349457	Lactococcus phage ul36	MH892365.1	Streptococcus phage SW17	Streptococcus thermophilus	94.459	37	9277	507	21843	31115	4439	13712	B	Streptococcus
AF349457	Lactococcus phage ul36	MH892365.1	Streptococcus phage SW17	Streptococcus thermophilus	91.697	37	3842	296	17409	21249	589	4408	B	Streptococcus
AF349457	Lactococcus phage ul36	MH892372.1	Streptococcus phage SW26	Streptococcus thermophilus	94.449	37	9277	508	21843	31115	4439	13712	B	Streptococcus
AF349457	Lactococcus phage ul36	MH892372.1	Streptococcus phage SW26	Streptococcus thermophilus	91.593	37	3842	300	17409	21249	589	4408	B	Streptococcus
AF349457	Lactococcus phage ul36	MH892368.1	Streptococcus phage SW20	Streptococcus thermophilus	94.449	37	9277	508	21843	31115	4439	13712	B	Streptococcus
AF349457	Lactococcus phage ul36	MH892368.1	Streptococcus phage SW20	Streptococcus thermophilus	91.671	37	3842	297	17409	21249	589	4408	B	Streptococcus
AF349457	Lactococcus phage ul36	MH892350.1	Streptococcus phage SW16	Streptococcus thermophilus	94.438	37	9277	509	21843	31115	4205	13478	B	Streptococcus
AF349457	Lactococcus phage ul36	MH892350.1	Streptococcus phage SW16	Streptococcus thermophilus	91.619	37	3842	299	17409	21249	355	4174	B	Streptococcus
AF349457	Lactococcus phage ul36	MH892370.1	Streptococcus phage SW23	Streptococcus thermophilus	94.426	37	9276	512	21843	31115	4436	13709	B	Streptococcus
AF349457	Lactococcus phage ul36	MH892370.1	Streptococcus phage SW23	Streptococcus thermophilus	91.567	37	3842	298	17409	21249	589	4405	B	Streptococcus
AF349457	Lactococcus phage ul36	MH892369.1	Streptococcus phage SW22	Streptococcus thermophilus	94.426	37	9276	512	21843	31115	4436	13709	B	Streptococcus
AF349457	Lactococcus phage ul36	MH892369.1	Streptococcus phage SW22	Streptococcus thermophilus	91.567	37	3842	298	17409	21249	589	4405	B	Streptococcus
AF349457	Lactococcus phage ul36	KU678392.1	Streptococcus virus 9874	Streptococcus thermophilus	94.813	34	5282	269	21843	27121	4405	9684	B	Streptococcus
AF349457	Lactococcus phage ul36	KU678392.1	Streptococcus virus 9874	Streptococcus thermophilus	90.802	34	3664	300	17596	21249	738	4374	B	Streptococcus
AF349457	Lactococcus phage ul36	KU678392.1	Streptococcus virus 9874	Streptococcus thermophilus	91.831	34	2999	239	28121	31115	11096	14092	B	Streptococcus
AF349457	Lactococcus phage ul36	NC_031023.1	Streptococcus virus 9874	Streptococcus thermophilus	94.813	34	5282	269	21843	27121	4405	9684	B	Streptococcus
AF349457	Lactococcus phage ul36	NC_031023.1	Streptococcus virus 9874	Streptococcus thermophilus	90.802	34	3664	300	17596	21249	738	4374	B	Streptococcus
AF349457	Lactococcus phage ul36	NC_031023.1	Streptococcus virus 9874	Streptococcus thermophilus	91.831	34	2999	239	28121	31115	11096	14092	B	Streptococcus
AF349457	Lactococcus phage ul36	KU678389.1	Streptococcus virus 9871	Streptococcus thermophilus	94.938	32	4603	228	21843	26442	4380	8980	B	Streptococcus
AF349457	Lactococcus phage ul36	KU678389.1	Streptococcus virus 9871	Streptococcus thermophilus	91.879	32	3842	286	17409	21249	533	4349	B	Streptococcus
AF349457	Lactococcus phage ul36	KU678389.1	Streptococcus virus 9871	Streptococcus thermophilus	92.295	32	2998	227	28121	31115	11194	14190	B	Streptococcus
AF349457	Lactococcus phage ul36	KX879641.1	Streptococcus phage CHPC577	Streptococcus thermophilus	94.938	33	4603	228	21843	26442	4202	8802	B	Streptococcus
AF349457	Lactococcus phage ul36	KX879641.1	Streptococcus phage CHPC577	Streptococcus thermophilus	92.035	33	3842	280	17409	21249	355	4171	B	Streptococcus
AF349457	Lactococcus phage ul36	KX879641.1	Streptococcus phage CHPC577	Streptococcus thermophilus	92.295	33	2998	227	28121	31115	11016	14012	B	Streptococcus
AF349457	Lactococcus phage ul36	NC_031069.1	Streptococcus virus 9871	Streptococcus thermophilus	94.938	32	4603	228	21843	26442	4380	8980	B	Streptococcus
AF349457	Lactococcus phage ul36	NC_031069.1	Streptococcus virus 9871	Streptococcus thermophilus	91.879	32	3842	286	17409	21249	533	4349	B	Streptococcus
AF349457	Lactococcus phage ul36	NC_031069.1	Streptococcus virus 9871	Streptococcus thermophilus	92.295	32	2998	227	28121	31115	11194	14190	B	Streptococcus
AF349457	Lactococcus phage ul36	KU678391.1	Streptococcus virus 9873	Streptococcus thermophilus	94.851	32	4603	232	21843	26442	4380	8980	B	Streptococcus
AF349457	Lactococcus phage ul36	KU678391.1	Streptococcus virus 9873	Streptococcus thermophilus	91.879	32	3842	286	17409	21249	533	4349	B	Streptococcus
AF349457	Lactococcus phage ul36	KU678391.1	Streptococcus virus 9873	Streptococcus thermophilus	92.262	32	2998	228	28121	31115	11194	14190	B	Streptococcus
AF349457	Lactococcus phage ul36	NC_047763.1	Streptococcus virus 9873	Streptococcus thermophilus	94.851	32	4603	232	21843	26442	4380	8980	B	Streptococcus
AF349457	Lactococcus phage ul36	NC_047763.1	Streptococcus virus 9873	Streptococcus thermophilus	91.879	32	3842	286	17409	21249	533	4349	B	Streptococcus
AF349457	Lactococcus phage ul36	NC_047763.1	Streptococcus virus 9873	Streptococcus thermophilus	92.262	32	2998	228	28121	31115	11194	14190	B	Streptococcus
AF349457	Lactococcus phage ul36	KU678390.1	Streptococcus virus 9872	Streptococcus thermophilus	94.764	32	4603	236	21843	26442	4381	8981	B	Streptococcus
AF349457	Lactococcus phage ul36	KU678390.1	Streptococcus virus 9872	Streptococcus thermophilus	91.827	32	3842	288	17409	21249	534	4350	B	Streptococcus
AF349457	Lactococcus phage ul36	KU678390.1	Streptococcus virus 9872	Streptococcus thermophilus	92.228	32	2998	229	28121	31115	11195	14191	B	Streptococcus
AF349457	Lactococcus phage ul36	NC_031094.1	Streptococcus virus 9872	Streptococcus thermophilus	94.764	32	4603	236	21843	26442	4381	8981	B	Streptococcus
AF349457	Lactococcus phage ul36	NC_031094.1	Streptococcus virus 9872	Streptococcus thermophilus	91.827	32	3842	288	17409	21249	534	4350	B	Streptococcus
AF349457	Lactococcus phage ul36	NC_031094.1	Streptococcus virus 9872	Streptococcus thermophilus	92.228	32	2998	229	28121	31115	11195	14191	B	Streptococcus
DQ394806	Lactococcus phage ul36.k1	MH892371.1	Streptococcus phage SW25	Streptococcus thermophilus	94.481	37	9277	505	22176	31448	4439	13712	B	Streptococcus
DQ394806	Lactococcus phage ul36.k1	MH892371.1	Streptococcus phage SW25	Streptococcus thermophilus	91.645	37	3842	298	17742	21582	589	4408	B	Streptococcus
DQ394806	Lactococcus phage ul36.k1	KX879642.1	Streptococcus phage CHPC926	Streptococcus thermophilus	94.47	36	9277	506	22176	31448	3825	13098	B	Streptococcus
DQ394806	Lactococcus phage ul36.k1	KX879642.1	Streptococcus phage CHPC926	Streptococcus thermophilus	90.721	36	3664	306	17929	21582	155	3794	B	Streptococcus
DQ394806	Lactococcus phage ul36.k1	MH892374.1	Streptococcus phage SW28	Streptococcus thermophilus	94.459	37	9276	509	22176	31448	4436	13709	B	Streptococcus
DQ394806	Lactococcus phage ul36.k1	MH892374.1	Streptococcus phage SW28	Streptococcus thermophilus	91.567	37	3842	298	17742	21582	589	4405	B	Streptococcus
DQ394806	Lactococcus phage ul36.k1	MH892365.1	Streptococcus phage SW17	Streptococcus thermophilus	94.459	37	9277	507	22176	31448	4439	13712	B	Streptococcus
DQ394806	Lactococcus phage ul36.k1	MH892365.1	Streptococcus phage SW17	Streptococcus thermophilus	91.697	37	3842	296	17742	21582	589	4408	B	Streptococcus
DQ394806	Lactococcus phage ul36.k1	MH892372.1	Streptococcus phage SW26	Streptococcus thermophilus	94.449	37	9277	508	22176	31448	4439	13712	B	Streptococcus
DQ394806	Lactococcus phage ul36.k1	MH892372.1	Streptococcus phage SW26	Streptococcus thermophilus	91.593	37	3842	300	17742	21582	589	4408	B	Streptococcus
DQ394806	Lactococcus phage ul36.k1	MH892368.1	Streptococcus phage SW20	Streptococcus thermophilus	94.449	37	9277	508	22176	31448	4439	13712	B	Streptococcus
DQ394806	Lactococcus phage ul36.k1	MH892368.1	Streptococcus phage SW20	Streptococcus thermophilus	91.671	37	3842	297	17742	21582	589	4408	B	Streptococcus
DQ394806	Lactococcus phage ul36.k1	MH892350.1	Streptococcus phage SW16	Streptococcus thermophilus	94.438	37	9277	509	22176	31448	4205	13478	B	Streptococcus
DQ394806	Lactococcus phage ul36.k1	MH892350.1	Streptococcus phage SW16	Streptococcus thermophilus	91.619	37	3842	299	17742	21582	355	4174	B	Streptococcus
DQ394806	Lactococcus phage ul36.k1	MH892370.1	Streptococcus phage SW23	Streptococcus thermophilus	94.426	37	9276	512	22176	31448	4436	13709	B	Streptococcus
DQ394806	Lactococcus phage ul36.k1	MH892370.1	Streptococcus phage SW23	Streptococcus thermophilus	91.567	37	3842	298	17742	21582	589	4405	B	Streptococcus
DQ394806	Lactococcus phage ul36.k1	MH892369.1	Streptococcus phage SW22	Streptococcus thermophilus	94.426	37	9276	512	22176	31448	4436	13709	B	Streptococcus
DQ394806	Lactococcus phage ul36.k1	MH892369.1	Streptococcus phage SW22	Streptococcus thermophilus	91.567	37	3842	298	17742	21582	589	4405	B	Streptococcus
DQ394806	Lactococcus phage ul36.k1	KU678392.1	Streptococcus virus 9874	Streptococcus thermophilus	94.813	34	5282	269	22176	27454	4405	9684	B	Streptococcus
DQ394806	Lactococcus phage ul36.k1	KU678392.1	Streptococcus virus 9874	Streptococcus thermophilus	90.802	34	3664	300	17929	21582	738	4374	B	Streptococcus
DQ394806	Lactococcus phage ul36.k1	KU678392.1	Streptococcus virus 9874	Streptococcus thermophilus	91.831	34	2999	239	28454	31448	11096	14092	B	Streptococcus
DQ394806	Lactococcus phage ul36.k1	NC_031023.1	Streptococcus virus 9874	Streptococcus thermophilus	94.813	34	5282	269	22176	27454	4405	9684	B	Streptococcus
DQ394806	Lactococcus phage ul36.k1	NC_031023.1	Streptococcus virus 9874	Streptococcus thermophilus	90.802	34	3664	300	17929	21582	738	4374	B	Streptococcus
DQ394806	Lactococcus phage ul36.k1	NC_031023.1	Streptococcus virus 9874	Streptococcus thermophilus	91.831	34	2999	239	28454	31448	11096	14092	B	Streptococcus
DQ394806	Lactococcus phage ul36.k1	KU678389.1	Streptococcus virus 9871	Streptococcus thermophilus	94.938	32	4603	228	22176	26775	4380	8980	B	Streptococcus
DQ394806	Lactococcus phage ul36.k1	KU678389.1	Streptococcus virus 9871	Streptococcus thermophilus	91.879	32	3842	286	17742	21582	533	4349	B	Streptococcus
DQ394806	Lactococcus phage ul36.k1	KU678389.1	Streptococcus virus 9871	Streptococcus thermophilus	92.295	32	2998	227	28454	31448	11194	14190	B	Streptococcus
DQ394806	Lactococcus phage ul36.k1	KX879641.1	Streptococcus phage CHPC577	Streptococcus thermophilus	94.938	32	4603	228	22176	26775	4202	8802	B	Streptococcus
DQ394806	Lactococcus phage ul36.k1	KX879641.1	Streptococcus phage CHPC577	Streptococcus thermophilus	92.035	32	3842	280	17742	21582	355	4171	B	Streptococcus
DQ394806	Lactococcus phage ul36.k1	KX879641.1	Streptococcus phage CHPC577	Streptococcus thermophilus	92.295	32	2998	227	28454	31448	11016	14012	B	Streptococcus
DQ394806	Lactococcus phage ul36.k1	NC_031069.1	Streptococcus virus 9871	Streptococcus thermophilus	94.938	32	4603	228	22176	26775	4380	8980	B	Streptococcus
DQ394806	Lactococcus phage ul36.k1	NC_031069.1	Streptococcus virus 9871	Streptococcus thermophilus	91.879	32	3842	286	17742	21582	533	4349	B	Streptococcus
DQ394806	Lactococcus phage ul36.k1	NC_031069.1	Streptococcus virus 9871	Streptococcus thermophilus	92.295	32	2998	227	28454	31448	11194	14190	B	Streptococcus
DQ394806	Lactococcus phage ul36.k1	KU678391.1	Streptococcus virus 9873	Streptococcus thermophilus	94.851	32	4603	232	22176	26775	4380	8980	B	Streptococcus
DQ394806	Lactococcus phage ul36.k1	KU678391.1	Streptococcus virus 9873	Streptococcus thermophilus	91.879	32	3842	286	17742	21582	533	4349	B	Streptococcus
DQ394806	Lactococcus phage ul36.k1	KU678391.1	Streptococcus virus 9873	Streptococcus thermophilus	92.262	32	2998	228	28454	31448	11194	14190	B	Streptococcus
DQ394806	Lactococcus phage ul36.k1	NC_047763.1	Streptococcus virus 9873	Streptococcus thermophilus	94.851	32	4603	232	22176	26775	4380	8980	B	Streptococcus
DQ394806	Lactococcus phage ul36.k1	NC_047763.1	Streptococcus virus 9873	Streptococcus thermophilus	91.879	32	3842	286	17742	21582	533	4349	B	Streptococcus
DQ394806	Lactococcus phage ul36.k1	NC_047763.1	Streptococcus virus 9873	Streptococcus thermophilus	92.262	32	2998	228	28454	31448	11194	14190	B	Streptococcus
DQ394806	Lactococcus phage ul36.k1	KU678390.1	Streptococcus virus 9872	Streptococcus thermophilus	94.764	32	4603	236	22176	26775	4381	8981	B	Streptococcus
DQ394806	Lactococcus phage ul36.k1	KU678390.1	Streptococcus virus 9872	Streptococcus thermophilus	91.827	32	3842	288	17742	21582	534	4350	B	Streptococcus
DQ394806	Lactococcus phage ul36.k1	KU678390.1	Streptococcus virus 9872	Streptococcus thermophilus	92.228	32	2998	229	28454	31448	11195	14191	B	Streptococcus
DQ394806	Lactococcus phage ul36.k1	NC_031094.1	Streptococcus virus 9872	Streptococcus thermophilus	94.764	32	4603	236	22176	26775	4381	8981	B	Streptococcus
DQ394806	Lactococcus phage ul36.k1	NC_031094.1	Streptococcus virus 9872	Streptococcus thermophilus	91.827	32	3842	288	17742	21582	534	4350	B	Streptococcus
DQ394806	Lactococcus phage ul36.k1	NC_031094.1	Streptococcus virus 9872	Streptococcus thermophilus	92.228	32	2998	229	28454	31448	11195	14191	B	Streptococcus
KX160205	Lactococcus phage 49801	KX879642.1	Streptococcus phage CHPC926	Streptococcus thermophilus	93.075	35	5083	341	21233	26309	3825	8902	B	Streptococcus
KX160205	Lactococcus phage 49801	KX879642.1	Streptococcus phage CHPC926	Streptococcus thermophilus	92.087	35	3804	281	16720	20513	1	3794	B	Streptococcus
KX160205	Lactococcus phage 49801	KX879642.1	Streptococcus phage CHPC926	Streptococcus thermophilus	91.326	35	3009	244	27920	30922	10104	13101	B	Streptococcus
KX160205	Lactococcus phage 49801	MH892371.1	Streptococcus phage SW25	Streptococcus thermophilus	92.878	35	5083	351	21233	26309	4439	9516	B	Streptococcus
KX160205	Lactococcus phage 49801	MH892371.1	Streptococcus phage SW25	Streptococcus thermophilus	92.096	35	3593	268	16929	20513	824	4408	B	Streptococcus
KX160205	Lactococcus phage 49801	MH892371.1	Streptococcus phage SW25	Streptococcus thermophilus	91.26	35	3009	246	27920	30922	10718	13715	B	Streptococcus
KX160205	Lactococcus phage 49801	MH892365.1	Streptococcus phage SW17	Streptococcus thermophilus	92.859	35	5083	352	21233	26309	4439	9516	B	Streptococcus
KX160205	Lactococcus phage 49801	MH892365.1	Streptococcus phage SW17	Streptococcus thermophilus	92.096	35	3593	268	16929	20513	824	4408	B	Streptococcus
KX160205	Lactococcus phage 49801	MH892365.1	Streptococcus phage SW17	Streptococcus thermophilus	91.226	35	3009	247	27920	30922	10718	13715	B	Streptococcus
KX160205	Lactococcus phage 49801	MH892374.1	Streptococcus phage SW28	Streptococcus thermophilus	92.839	35	5083	353	21233	26309	4436	9513	B	Streptococcus
KX160205	Lactococcus phage 49801	MH892374.1	Streptococcus phage SW28	Streptococcus thermophilus	91.957	35	3593	270	16929	20513	824	4405	B	Streptococcus
KX160205	Lactococcus phage 49801	MH892374.1	Streptococcus phage SW28	Streptococcus thermophilus	91.226	35	3009	247	27920	30922	10715	13712	B	Streptococcus
KX160205	Lactococcus phage 49801	MH892372.1	Streptococcus phage SW26	Streptococcus thermophilus	92.839	35	5083	353	21233	26309	4439	9516	B	Streptococcus
KX160205	Lactococcus phage 49801	MH892372.1	Streptococcus phage SW26	Streptococcus thermophilus	92.096	35	3593	268	16929	20513	824	4408	B	Streptococcus
KX160205	Lactococcus phage 49801	MH892372.1	Streptococcus phage SW26	Streptococcus thermophilus	91.226	35	3009	247	27920	30922	10718	13715	B	Streptococcus
KX160205	Lactococcus phage 49801	MH892368.1	Streptococcus phage SW20	Streptococcus thermophilus	92.839	35	5083	353	21233	26309	4439	9516	B	Streptococcus
KX160205	Lactococcus phage 49801	MH892368.1	Streptococcus phage SW20	Streptococcus thermophilus	92.068	35	3593	269	16929	20513	824	4408	B	Streptococcus
KX160205	Lactococcus phage 49801	MH892368.1	Streptococcus phage SW20	Streptococcus thermophilus	91.226	35	3009	247	27920	30922	10718	13715	B	Streptococcus
KX160205	Lactococcus phage 49801	MH892370.1	Streptococcus phage SW23	Streptococcus thermophilus	92.819	35	5083	354	21233	26309	4436	9513	B	Streptococcus
KX160205	Lactococcus phage 49801	MH892370.1	Streptococcus phage SW23	Streptococcus thermophilus	91.957	35	3593	270	16929	20513	824	4405	B	Streptococcus
KX160205	Lactococcus phage 49801	MH892370.1	Streptococcus phage SW23	Streptococcus thermophilus	91.16	35	3009	249	27920	30922	10715	13712	B	Streptococcus
KX160205	Lactococcus phage 49801	MH892369.1	Streptococcus phage SW22	Streptococcus thermophilus	92.819	35	5083	354	21233	26309	4436	9513	B	Streptococcus
KX160205	Lactococcus phage 49801	MH892369.1	Streptococcus phage SW22	Streptococcus thermophilus	91.957	35	3593	270	16929	20513	824	4405	B	Streptococcus
KX160205	Lactococcus phage 49801	MH892369.1	Streptococcus phage SW22	Streptococcus thermophilus	91.16	35	3009	249	27920	30922	10715	13712	B	Streptococcus
KX160205	Lactococcus phage 49801	MH892350.1	Streptococcus phage SW16	Streptococcus thermophilus	92.819	35	5083	354	21233	26309	4205	9282	B	Streptococcus
KX160205	Lactococcus phage 49801	MH892350.1	Streptococcus phage SW16	Streptococcus thermophilus	92.096	35	3593	268	16929	20513	590	4174	B	Streptococcus
KX160205	Lactococcus phage 49801	MH892350.1	Streptococcus phage SW16	Streptococcus thermophilus	91.226	35	3009	247	27920	30922	10484	13481	B	Streptococcus
KX160205	Lactococcus phage 49801	KU678392.1	Streptococcus virus 9874	Streptococcus thermophilus	92.807	38	5088	347	21233	26310	4405	9483	B	Streptococcus
KX160205	Lactococcus phage 49801	KU678392.1	Streptococcus virus 9874	Streptococcus thermophilus	91.772	38	3865	303	27064	30922	10240	14095	B	Streptococcus
KX160205	Lactococcus phage 49801	KU678392.1	Streptococcus virus 9874	Streptococcus thermophilus	91.869	38	3837	295	16684	20513	548	4374	B	Streptococcus
KX160205	Lactococcus phage 49801	NC_031023.1	Streptococcus virus 9874	Streptococcus thermophilus	92.807	38	5088	347	21233	26310	4405	9483	B	Streptococcus
KX160205	Lactococcus phage 49801	NC_031023.1	Streptococcus virus 9874	Streptococcus thermophilus	91.772	38	3865	303	27064	30922	10240	14095	B	Streptococcus
KX160205	Lactococcus phage 49801	NC_031023.1	Streptococcus virus 9874	Streptococcus thermophilus	91.869	38	3837	295	16684	20513	548	4374	B	Streptococcus
KX160205	Lactococcus phage 49801	KU678389.1	Streptococcus virus 9871	Streptococcus thermophilus	94.675	38	4601	244	21233	25832	4380	8980	B	Streptococcus
KX160205	Lactococcus phage 49801	KU678389.1	Streptococcus virus 9871	Streptococcus thermophilus	92.755	38	3865	265	27064	30922	10338	14193	B	Streptococcus
KX160205	Lactococcus phage 49801	KU678389.1	Streptococcus virus 9871	Streptococcus thermophilus	92.098	38	3594	263	16929	20513	768	4349	B	Streptococcus
KX160205	Lactococcus phage 49801	KX879641.1	Streptococcus phage CHPC577	Streptococcus thermophilus	94.675	38	4601	244	21233	25832	4202	8802	B	Streptococcus
KX160205	Lactococcus phage 49801	KX879641.1	Streptococcus phage CHPC577	Streptococcus thermophilus	92.755	38	3865	265	27064	30922	10160	14015	B	Streptococcus
KX160205	Lactococcus phage 49801	KX879641.1	Streptococcus phage CHPC577	Streptococcus thermophilus	92.265	38	3594	257	16929	20513	590	4171	B	Streptococcus
KX160205	Lactococcus phage 49801	NC_031069.1	Streptococcus virus 9871	Streptococcus thermophilus	94.675	38	4601	244	21233	25832	4380	8980	B	Streptococcus
KX160205	Lactococcus phage 49801	NC_031069.1	Streptococcus virus 9871	Streptococcus thermophilus	92.755	38	3865	265	27064	30922	10338	14193	B	Streptococcus
KX160205	Lactococcus phage 49801	NC_031069.1	Streptococcus virus 9871	Streptococcus thermophilus	92.098	38	3594	263	16929	20513	768	4349	B	Streptococcus
KX160205	Lactococcus phage 49801	KU678391.1	Streptococcus virus 9873	Streptococcus thermophilus	94.588	38	4601	248	21233	25832	4380	8980	B	Streptococcus
KX160205	Lactococcus phage 49801	KU678391.1	Streptococcus virus 9873	Streptococcus thermophilus	92.73	38	3865	266	27064	30922	10338	14193	B	Streptococcus
KX160205	Lactococcus phage 49801	KU678391.1	Streptococcus virus 9873	Streptococcus thermophilus	92.098	38	3594	263	16929	20513	768	4349	B	Streptococcus
KX160205	Lactococcus phage 49801	NC_047763.1	Streptococcus virus 9873	Streptococcus thermophilus	94.588	38	4601	248	21233	25832	4380	8980	B	Streptococcus
KX160205	Lactococcus phage 49801	NC_047763.1	Streptococcus virus 9873	Streptococcus thermophilus	92.73	38	3865	266	27064	30922	10338	14193	B	Streptococcus
KX160205	Lactococcus phage 49801	NC_047763.1	Streptococcus virus 9873	Streptococcus thermophilus	92.098	38	3594	263	16929	20513	768	4349	B	Streptococcus
KX160205	Lactococcus phage 49801	KU678390.1	Streptococcus virus 9872	Streptococcus thermophilus	94.501	38	4601	252	21233	25832	4381	8981	B	Streptococcus
KX160205	Lactococcus phage 49801	KU678390.1	Streptococcus virus 9872	Streptococcus thermophilus	92.704	38	3865	267	27064	30922	10339	14194	B	Streptococcus
KX160205	Lactococcus phage 49801	KU678390.1	Streptococcus virus 9872	Streptococcus thermophilus	92.098	38	3594	263	16929	20513	769	4350	B	Streptococcus
KX160205	Lactococcus phage 49801	NC_031094.1	Streptococcus virus 9872	Streptococcus thermophilus	94.501	38	4601	252	21233	25832	4381	8981	B	Streptococcus
KX160205	Lactococcus phage 49801	NC_031094.1	Streptococcus virus 9872	Streptococcus thermophilus	92.704	38	3865	267	27064	30922	10339	14194	B	Streptococcus
KX160205	Lactococcus phage 49801	NC_031094.1	Streptococcus virus 9872	Streptococcus thermophilus	92.098	38	3594	263	16929	20513	769	4350	B	Streptococcus
KX160208	Lactococcus phage 53802	KX879642.1	Streptococcus phage CHPC926	Streptococcus thermophilus	94.543	33	4618	248	19582	24196	3798	8414	B	Streptococcus
KX160208	Lactococcus phage 53802	KX879642.1	Streptococcus phage CHPC926	Streptococcus thermophilus	91.525	33	4177	334	24419	28587	8574	12738	B	Streptococcus
KX160208	Lactococcus phage 53802	KX879642.1	Streptococcus phage CHPC926	Streptococcus thermophilus	91.834	33	2437	176	16885	19320	1380	3794	B	Streptococcus
KX160208	Lactococcus phage 53802	KU678389.1	Streptococcus virus 9871	Streptococcus thermophilus	94.452	30	4614	252	19582	24192	4353	8965	B	Streptococcus
KX160208	Lactococcus phage 53802	KU678389.1	Streptococcus virus 9871	Streptococcus thermophilus	92.494	30	2438	155	16885	19320	1938	4349	B	Streptococcus
KX160208	Lactococcus phage 53802	KU678389.1	Streptococcus virus 9871	Streptococcus thermophilus	90.26	30	2649	236	25949	28587	11194	13830	B	Streptococcus
KX160208	Lactococcus phage 53802	KX879641.1	Streptococcus phage CHPC577	Streptococcus thermophilus	94.452	30	4614	252	19582	24192	4175	8787	B	Streptococcus
KX160208	Lactococcus phage 53802	KX879641.1	Streptococcus phage CHPC577	Streptococcus thermophilus	92.658	30	2438	151	16885	19320	1760	4171	B	Streptococcus
KX160208	Lactococcus phage 53802	KX879641.1	Streptococcus phage CHPC577	Streptococcus thermophilus	90.26	30	2649	236	25949	28587	11016	13652	B	Streptococcus
KX160208	Lactococcus phage 53802	NC_031069.1	Streptococcus virus 9871	Streptococcus thermophilus	94.452	30	4614	252	19582	24192	4353	8965	B	Streptococcus
KX160208	Lactococcus phage 53802	NC_031069.1	Streptococcus virus 9871	Streptococcus thermophilus	92.494	30	2438	155	16885	19320	1938	4349	B	Streptococcus
KX160208	Lactococcus phage 53802	NC_031069.1	Streptococcus virus 9871	Streptococcus thermophilus	90.26	30	2649	236	25949	28587	11194	13830	B	Streptococcus
KX160208	Lactococcus phage 53802	KU678392.1	Streptococcus virus 9874	Streptococcus thermophilus	94.37	30	4618	256	19582	24196	4378	8994	B	Streptococcus
KX160208	Lactococcus phage 53802	KU678392.1	Streptococcus virus 9874	Streptococcus thermophilus	92.699	30	2438	150	16885	19320	1963	4374	B	Streptococcus
KX160208	Lactococcus phage 53802	KU678392.1	Streptococcus virus 9874	Streptococcus thermophilus	90.223	30	2649	237	25949	28587	11096	13732	B	Streptococcus
KX160208	Lactococcus phage 53802	NC_031023.1	Streptococcus virus 9874	Streptococcus thermophilus	94.37	30	4618	256	19582	24196	4378	8994	B	Streptococcus
KX160208	Lactococcus phage 53802	NC_031023.1	Streptococcus virus 9874	Streptococcus thermophilus	92.699	30	2438	150	16885	19320	1963	4374	B	Streptococcus
KX160208	Lactococcus phage 53802	NC_031023.1	Streptococcus virus 9874	Streptococcus thermophilus	90.223	30	2649	237	25949	28587	11096	13732	B	Streptococcus
KX160208	Lactococcus phage 53802	MH892371.1	Streptococcus phage SW25	Streptococcus thermophilus	94.348	33	4618	257	19582	24196	4412	9028	B	Streptococcus
KX160208	Lactococcus phage 53802	MH892371.1	Streptococcus phage SW25	Streptococcus thermophilus	91.525	33	4177	334	24419	28587	9188	13352	B	Streptococcus
KX160208	Lactococcus phage 53802	MH892371.1	Streptococcus phage SW25	Streptococcus thermophilus	91.301	33	2437	189	16885	19320	1994	4408	B	Streptococcus
KX160208	Lactococcus phage 53802	KU678391.1	Streptococcus virus 9873	Streptococcus thermophilus	94.365	29	4614	256	19582	24192	4353	8965	B	Streptococcus
KX160208	Lactococcus phage 53802	KU678391.1	Streptococcus virus 9873	Streptococcus thermophilus	92.535	29	2438	154	16885	19320	1938	4349	B	Streptococcus
KX160208	Lactococcus phage 53802	KU678391.1	Streptococcus virus 9873	Streptococcus thermophilus	90.26	29	2649	236	25949	28587	11194	13830	B	Streptococcus
KX160208	Lactococcus phage 53802	NC_047763.1	Streptococcus virus 9873	Streptococcus thermophilus	94.365	29	4614	256	19582	24192	4353	8965	B	Streptococcus
KX160208	Lactococcus phage 53802	NC_047763.1	Streptococcus virus 9873	Streptococcus thermophilus	92.535	29	2438	154	16885	19320	1938	4349	B	Streptococcus
KX160208	Lactococcus phage 53802	NC_047763.1	Streptococcus virus 9873	Streptococcus thermophilus	90.26	29	2649	236	25949	28587	11194	13830	B	Streptococcus
KX160208	Lactococcus phage 53802	MH892374.1	Streptococcus phage SW28	Streptococcus thermophilus	94.325	33	4617	260	19582	24196	4409	9025	B	Streptococcus
KX160208	Lactococcus phage 53802	MH892374.1	Streptococcus phage SW28	Streptococcus thermophilus	91.549	33	4177	333	24419	28587	9185	13349	B	Streptococcus
KX160208	Lactococcus phage 53802	MH892374.1	Streptococcus phage SW28	Streptococcus thermophilus	91.178	33	2437	189	16885	19320	1994	4405	B	Streptococcus
KX160208	Lactococcus phage 53802	MH892365.1	Streptococcus phage SW17	Streptococcus thermophilus	94.327	33	4618	258	19582	24196	4412	9028	B	Streptococcus
KX160208	Lactococcus phage 53802	MH892365.1	Streptococcus phage SW17	Streptococcus thermophilus	91.549	33	4177	333	24419	28587	9188	13352	B	Streptococcus
KX160208	Lactococcus phage 53802	MH892365.1	Streptococcus phage SW17	Streptococcus thermophilus	91.26	33	2437	190	16885	19320	1994	4408	B	Streptococcus
KX160208	Lactococcus phage 53802	MH892372.1	Streptococcus phage SW26	Streptococcus thermophilus	94.305	33	4618	259	19582	24196	4412	9028	B	Streptococcus
KX160208	Lactococcus phage 53802	MH892372.1	Streptococcus phage SW26	Streptococcus thermophilus	91.549	33	4177	333	24419	28587	9188	13352	B	Streptococcus
KX160208	Lactococcus phage 53802	MH892372.1	Streptococcus phage SW26	Streptococcus thermophilus	91.301	33	2437	189	16885	19320	1994	4408	B	Streptococcus
KX160208	Lactococcus phage 53802	MH892370.1	Streptococcus phage SW23	Streptococcus thermophilus	94.304	33	4617	261	19582	24196	4409	9025	B	Streptococcus
KX160208	Lactococcus phage 53802	MH892370.1	Streptococcus phage SW23	Streptococcus thermophilus	91.501	33	4177	335	24419	28587	9185	13349	B	Streptococcus
KX160208	Lactococcus phage 53802	MH892370.1	Streptococcus phage SW23	Streptococcus thermophilus	91.178	33	2437	189	16885	19320	1994	4405	B	Streptococcus
KX160208	Lactococcus phage 53802	MH892369.1	Streptococcus phage SW22	Streptococcus thermophilus	94.304	33	4617	261	19582	24196	4409	9025	B	Streptococcus
KX160208	Lactococcus phage 53802	MH892369.1	Streptococcus phage SW22	Streptococcus thermophilus	91.501	33	4177	335	24419	28587	9185	13349	B	Streptococcus
KX160208	Lactococcus phage 53802	MH892369.1	Streptococcus phage SW22	Streptococcus thermophilus	91.178	33	2437	189	16885	19320	1994	4405	B	Streptococcus
KX160208	Lactococcus phage 53802	MH892368.1	Streptococcus phage SW20	Streptococcus thermophilus	94.305	33	4618	259	19582	24196	4412	9028	B	Streptococcus
KX160208	Lactococcus phage 53802	MH892368.1	Streptococcus phage SW20	Streptococcus thermophilus	91.549	33	4177	333	24419	28587	9188	13352	B	Streptococcus
KX160208	Lactococcus phage 53802	MH892368.1	Streptococcus phage SW20	Streptococcus thermophilus	91.219	33	2437	191	16885	19320	1994	4408	B	Streptococcus
KX160208	Lactococcus phage 53802	MH892350.1	Streptococcus phage SW16	Streptococcus thermophilus	94.305	33	4618	259	19582	24196	4178	8794	B	Streptococcus
KX160208	Lactococcus phage 53802	MH892350.1	Streptococcus phage SW16	Streptococcus thermophilus	91.525	33	4177	334	24419	28587	8954	13118	B	Streptococcus
KX160208	Lactococcus phage 53802	MH892350.1	Streptococcus phage SW16	Streptococcus thermophilus	91.301	33	2437	189	16885	19320	1760	4174	B	Streptococcus
KX160208	Lactococcus phage 53802	KU678390.1	Streptococcus virus 9872	Streptococcus thermophilus	94.278	30	4614	260	19582	24192	4354	8966	B	Streptococcus
KX160208	Lactococcus phage 53802	KU678390.1	Streptococcus virus 9872	Streptococcus thermophilus	92.535	30	2438	154	16885	19320	1939	4350	B	Streptococcus
KX160208	Lactococcus phage 53802	KU678390.1	Streptococcus virus 9872	Streptococcus thermophilus	90.26	30	2649	236	25949	28587	11195	13831	B	Streptococcus
KX160208	Lactococcus phage 53802	NC_031094.1	Streptococcus virus 9872	Streptococcus thermophilus	94.278	30	4614	260	19582	24192	4354	8966	B	Streptococcus
KX160208	Lactococcus phage 53802	NC_031094.1	Streptococcus virus 9872	Streptococcus thermophilus	92.535	30	2438	154	16885	19320	1939	4350	B	Streptococcus
KX160208	Lactococcus phage 53802	NC_031094.1	Streptococcus virus 9872	Streptococcus thermophilus	90.26	30	2649	236	25949	28587	11195	13831	B	Streptococcus
KX160212	Lactococcus phage 98101	KX879642.1	Streptococcus phage CHPC926	Streptococcus thermophilus	92.977	36	5083	346	20102	25178	3825	8902	B	Streptococcus
KX160212	Lactococcus phage 98101	KX879642.1	Streptococcus phage CHPC926	Streptococcus thermophilus	92.376	36	3804	270	15589	19382	1	3794	B	Streptococcus
KX160212	Lactococcus phage 98101	KX879642.1	Streptococcus phage CHPC926	Streptococcus thermophilus	90.994	36	3009	254	26789	29791	10104	13101	B	Streptococcus
KX160212	Lactococcus phage 98101	MH892371.1	Streptococcus phage SW25	Streptococcus thermophilus	92.78	36	5083	356	20102	25178	4439	9516	B	Streptococcus
KX160212	Lactococcus phage 98101	MH892371.1	Streptococcus phage SW25	Streptococcus thermophilus	92.374	36	3593	258	15798	19382	824	4408	B	Streptococcus
KX160212	Lactococcus phage 98101	MH892371.1	Streptococcus phage SW25	Streptococcus thermophilus	90.894	36	3009	257	26789	29791	10718	13715	B	Streptococcus
KX160212	Lactococcus phage 98101	MH892365.1	Streptococcus phage SW17	Streptococcus thermophilus	92.76	36	5083	357	20102	25178	4439	9516	B	Streptococcus
KX160212	Lactococcus phage 98101	MH892365.1	Streptococcus phage SW17	Streptococcus thermophilus	92.374	36	3593	258	15798	19382	824	4408	B	Streptococcus
KX160212	Lactococcus phage 98101	MH892365.1	Streptococcus phage SW17	Streptococcus thermophilus	90.861	36	3009	258	26789	29791	10718	13715	B	Streptococcus
KX160212	Lactococcus phage 98101	MH892374.1	Streptococcus phage SW28	Streptococcus thermophilus	92.741	36	5083	358	20102	25178	4436	9513	B	Streptococcus
KX160212	Lactococcus phage 98101	MH892374.1	Streptococcus phage SW28	Streptococcus thermophilus	92.235	36	3593	260	15798	19382	824	4405	B	Streptococcus
KX160212	Lactococcus phage 98101	MH892374.1	Streptococcus phage SW28	Streptococcus thermophilus	90.861	36	3009	258	26789	29791	10715	13712	B	Streptococcus
KX160212	Lactococcus phage 98101	MH892372.1	Streptococcus phage SW26	Streptococcus thermophilus	92.741	36	5083	358	20102	25178	4439	9516	B	Streptococcus
KX160212	Lactococcus phage 98101	MH892372.1	Streptococcus phage SW26	Streptococcus thermophilus	92.374	36	3593	258	15798	19382	824	4408	B	Streptococcus
KX160212	Lactococcus phage 98101	MH892372.1	Streptococcus phage SW26	Streptococcus thermophilus	90.861	36	3009	258	26789	29791	10718	13715	B	Streptococcus
KX160212	Lactococcus phage 98101	MH892368.1	Streptococcus phage SW20	Streptococcus thermophilus	92.741	36	5083	358	20102	25178	4439	9516	B	Streptococcus
KX160212	Lactococcus phage 98101	MH892368.1	Streptococcus phage SW20	Streptococcus thermophilus	92.346	36	3593	259	15798	19382	824	4408	B	Streptococcus
KX160212	Lactococcus phage 98101	MH892368.1	Streptococcus phage SW20	Streptococcus thermophilus	90.861	36	3009	258	26789	29791	10718	13715	B	Streptococcus
KX160212	Lactococcus phage 98101	MH892370.1	Streptococcus phage SW23	Streptococcus thermophilus	92.721	36	5083	359	20102	25178	4436	9513	B	Streptococcus
KX160212	Lactococcus phage 98101	MH892370.1	Streptococcus phage SW23	Streptococcus thermophilus	92.235	36	3593	260	15798	19382	824	4405	B	Streptococcus
KX160212	Lactococcus phage 98101	MH892370.1	Streptococcus phage SW23	Streptococcus thermophilus	90.794	36	3009	260	26789	29791	10715	13712	B	Streptococcus
KX160212	Lactococcus phage 98101	MH892369.1	Streptococcus phage SW22	Streptococcus thermophilus	92.721	36	5083	359	20102	25178	4436	9513	B	Streptococcus
KX160212	Lactococcus phage 98101	MH892369.1	Streptococcus phage SW22	Streptococcus thermophilus	92.235	36	3593	260	15798	19382	824	4405	B	Streptococcus
KX160212	Lactococcus phage 98101	MH892369.1	Streptococcus phage SW22	Streptococcus thermophilus	90.794	36	3009	260	26789	29791	10715	13712	B	Streptococcus
KX160212	Lactococcus phage 98101	MH892350.1	Streptococcus phage SW16	Streptococcus thermophilus	92.721	36	5083	359	20102	25178	4205	9282	B	Streptococcus
KX160212	Lactococcus phage 98101	MH892350.1	Streptococcus phage SW16	Streptococcus thermophilus	92.374	36	3593	258	15798	19382	590	4174	B	Streptococcus
KX160212	Lactococcus phage 98101	MH892350.1	Streptococcus phage SW16	Streptococcus thermophilus	90.861	36	3009	258	26789	29791	10484	13481	B	Streptococcus
KX160212	Lactococcus phage 98101	KU678392.1	Streptococcus virus 9874	Streptococcus thermophilus	92.708	39	5088	352	20102	25179	4405	9483	B	Streptococcus
KX160212	Lactococcus phage 98101	KU678392.1	Streptococcus virus 9874	Streptococcus thermophilus	92.073	39	3835	287	15555	19382	550	4374	B	Streptococcus
KX160212	Lactococcus phage 98101	KU678392.1	Streptococcus virus 9874	Streptococcus thermophilus	91.514	39	3865	313	25933	29791	10240	14095	B	Streptococcus
KX160212	Lactococcus phage 98101	NC_031023.1	Streptococcus virus 9874	Streptococcus thermophilus	92.708	39	5088	352	20102	25179	4405	9483	B	Streptococcus
KX160212	Lactococcus phage 98101	NC_031023.1	Streptococcus virus 9874	Streptococcus thermophilus	92.073	39	3835	287	15555	19382	550	4374	B	Streptococcus
KX160212	Lactococcus phage 98101	NC_031023.1	Streptococcus virus 9874	Streptococcus thermophilus	91.514	39	3865	313	25933	29791	10240	14095	B	Streptococcus
KX160212	Lactococcus phage 98101	KU678389.1	Streptococcus virus 9871	Streptococcus thermophilus	94.566	39	4601	249	20102	24701	4380	8980	B	Streptococcus
KX160212	Lactococcus phage 98101	KU678389.1	Streptococcus virus 9871	Streptococcus thermophilus	92.445	39	3865	277	25933	29791	10338	14193	B	Streptococcus
KX160212	Lactococcus phage 98101	KU678389.1	Streptococcus virus 9871	Streptococcus thermophilus	92.265	39	3594	257	15798	19382	768	4349	B	Streptococcus
KX160212	Lactococcus phage 98101	KX879641.1	Streptococcus phage CHPC577	Streptococcus thermophilus	94.566	39	4601	249	20102	24701	4202	8802	B	Streptococcus
KX160212	Lactococcus phage 98101	KX879641.1	Streptococcus phage CHPC577	Streptococcus thermophilus	92.471	39	3865	276	25933	29791	10160	14015	B	Streptococcus
KX160212	Lactococcus phage 98101	KX879641.1	Streptococcus phage CHPC577	Streptococcus thermophilus	92.432	39	3594	251	15798	19382	590	4171	B	Streptococcus
KX160212	Lactococcus phage 98101	NC_031069.1	Streptococcus virus 9871	Streptococcus thermophilus	94.566	39	4601	249	20102	24701	4380	8980	B	Streptococcus
KX160212	Lactococcus phage 98101	NC_031069.1	Streptococcus virus 9871	Streptococcus thermophilus	92.445	39	3865	277	25933	29791	10338	14193	B	Streptococcus
KX160212	Lactococcus phage 98101	NC_031069.1	Streptococcus virus 9871	Streptococcus thermophilus	92.265	39	3594	257	15798	19382	768	4349	B	Streptococcus
KX160212	Lactococcus phage 98101	KU678391.1	Streptococcus virus 9873	Streptococcus thermophilus	94.479	39	4601	253	20102	24701	4380	8980	B	Streptococcus
KX160212	Lactococcus phage 98101	KU678391.1	Streptococcus virus 9873	Streptococcus thermophilus	92.419	39	3865	278	25933	29791	10338	14193	B	Streptococcus
KX160212	Lactococcus phage 98101	KU678391.1	Streptococcus virus 9873	Streptococcus thermophilus	92.265	39	3594	257	15798	19382	768	4349	B	Streptococcus
KX160212	Lactococcus phage 98101	NC_047763.1	Streptococcus virus 9873	Streptococcus thermophilus	94.479	39	4601	253	20102	24701	4380	8980	B	Streptococcus
KX160212	Lactococcus phage 98101	NC_047763.1	Streptococcus virus 9873	Streptococcus thermophilus	92.419	39	3865	278	25933	29791	10338	14193	B	Streptococcus
KX160212	Lactococcus phage 98101	NC_047763.1	Streptococcus virus 9873	Streptococcus thermophilus	92.265	39	3594	257	15798	19382	768	4349	B	Streptococcus
KX160212	Lactococcus phage 98101	KU678390.1	Streptococcus virus 9872	Streptococcus thermophilus	94.393	39	4601	257	20102	24701	4381	8981	B	Streptococcus
KX160212	Lactococcus phage 98101	KU678390.1	Streptococcus virus 9872	Streptococcus thermophilus	92.393	39	3865	279	25933	29791	10339	14194	B	Streptococcus
KX160212	Lactococcus phage 98101	KU678390.1	Streptococcus virus 9872	Streptococcus thermophilus	92.265	39	3594	257	15798	19382	769	4350	B	Streptococcus
KX160212	Lactococcus phage 98101	NC_031094.1	Streptococcus virus 9872	Streptococcus thermophilus	94.393	39	4601	257	20102	24701	4381	8981	B	Streptococcus
KX160212	Lactococcus phage 98101	NC_031094.1	Streptococcus virus 9872	Streptococcus thermophilus	92.393	39	3865	279	25933	29791	10339	14194	B	Streptococcus
KX160212	Lactococcus phage 98101	NC_031094.1	Streptococcus virus 9872	Streptococcus thermophilus	92.265	39	3594	257	15798	19382	769	4350	B	Streptococcus
KX160213	Lactococcus phage 98102	KX879642.1	Streptococcus phage CHPC926	Streptococcus thermophilus	93.685	36	5083	310	20031	25107	3825	8902	B	Streptococcus
KX160213	Lactococcus phage 98102	KX879642.1	Streptococcus phage CHPC926	Streptococcus thermophilus	92.004	36	3802	288	15519	19312	1	3794	B	Streptococcus
KX160213	Lactococcus phage 98102	KX879642.1	Streptococcus phage CHPC926	Streptococcus thermophilus	90.994	36	3009	254	26718	29720	10104	13101	B	Streptococcus
KX160213	Lactococcus phage 98102	MH892371.1	Streptococcus phage SW25	Streptococcus thermophilus	93.527	36	5083	318	20031	25107	4439	9516	B	Streptococcus
KX160213	Lactococcus phage 98102	MH892371.1	Streptococcus phage SW25	Streptococcus thermophilus	91.984	36	3593	272	15728	19312	824	4408	B	Streptococcus
KX160213	Lactococcus phage 98102	MH892371.1	Streptococcus phage SW25	Streptococcus thermophilus	90.894	36	3009	257	26718	29720	10718	13715	B	Streptococcus
KX160213	Lactococcus phage 98102	MH892365.1	Streptococcus phage SW17	Streptococcus thermophilus	93.508	36	5083	319	20031	25107	4439	9516	B	Streptococcus
KX160213	Lactococcus phage 98102	MH892365.1	Streptococcus phage SW17	Streptococcus thermophilus	91.984	36	3593	272	15728	19312	824	4408	B	Streptococcus
KX160213	Lactococcus phage 98102	MH892365.1	Streptococcus phage SW17	Streptococcus thermophilus	90.861	36	3009	258	26718	29720	10718	13715	B	Streptococcus
KX160213	Lactococcus phage 98102	MH892374.1	Streptococcus phage SW28	Streptococcus thermophilus	93.488	36	5083	320	20031	25107	4436	9513	B	Streptococcus
KX160213	Lactococcus phage 98102	MH892374.1	Streptococcus phage SW28	Streptococcus thermophilus	91.845	36	3593	274	15728	19312	824	4405	B	Streptococcus
KX160213	Lactococcus phage 98102	MH892374.1	Streptococcus phage SW28	Streptococcus thermophilus	90.861	36	3009	258	26718	29720	10715	13712	B	Streptococcus
KX160213	Lactococcus phage 98102	MH892372.1	Streptococcus phage SW26	Streptococcus thermophilus	93.488	36	5083	320	20031	25107	4439	9516	B	Streptococcus
KX160213	Lactococcus phage 98102	MH892372.1	Streptococcus phage SW26	Streptococcus thermophilus	91.984	36	3593	272	15728	19312	824	4408	B	Streptococcus
KX160213	Lactococcus phage 98102	MH892372.1	Streptococcus phage SW26	Streptococcus thermophilus	90.861	36	3009	258	26718	29720	10718	13715	B	Streptococcus
KX160213	Lactococcus phage 98102	MH892368.1	Streptococcus phage SW20	Streptococcus thermophilus	93.488	36	5083	320	20031	25107	4439	9516	B	Streptococcus
KX160213	Lactococcus phage 98102	MH892368.1	Streptococcus phage SW20	Streptococcus thermophilus	91.957	36	3593	273	15728	19312	824	4408	B	Streptococcus
KX160213	Lactococcus phage 98102	MH892368.1	Streptococcus phage SW20	Streptococcus thermophilus	90.861	36	3009	258	26718	29720	10718	13715	B	Streptococcus
KX160213	Lactococcus phage 98102	MH892370.1	Streptococcus phage SW23	Streptococcus thermophilus	93.468	36	5083	321	20031	25107	4436	9513	B	Streptococcus
KX160213	Lactococcus phage 98102	MH892370.1	Streptococcus phage SW23	Streptococcus thermophilus	91.845	36	3593	274	15728	19312	824	4405	B	Streptococcus
KX160213	Lactococcus phage 98102	MH892370.1	Streptococcus phage SW23	Streptococcus thermophilus	90.794	36	3009	260	26718	29720	10715	13712	B	Streptococcus
KX160213	Lactococcus phage 98102	MH892369.1	Streptococcus phage SW22	Streptococcus thermophilus	93.468	36	5083	321	20031	25107	4436	9513	B	Streptococcus
KX160213	Lactococcus phage 98102	MH892369.1	Streptococcus phage SW22	Streptococcus thermophilus	91.845	36	3593	274	15728	19312	824	4405	B	Streptococcus
KX160213	Lactococcus phage 98102	MH892369.1	Streptococcus phage SW22	Streptococcus thermophilus	90.794	36	3009	260	26718	29720	10715	13712	B	Streptococcus
KX160213	Lactococcus phage 98102	MH892350.1	Streptococcus phage SW16	Streptococcus thermophilus	93.468	36	5083	321	20031	25107	4205	9282	B	Streptococcus
KX160213	Lactococcus phage 98102	MH892350.1	Streptococcus phage SW16	Streptococcus thermophilus	91.984	36	3593	272	15728	19312	590	4174	B	Streptococcus
KX160213	Lactococcus phage 98102	MH892350.1	Streptococcus phage SW16	Streptococcus thermophilus	90.861	36	3009	258	26718	29720	10484	13481	B	Streptococcus
KX160213	Lactococcus phage 98102	KU678392.1	Streptococcus virus 9874	Streptococcus thermophilus	93.455	40	5088	314	20031	25108	4405	9483	B	Streptococcus
KX160213	Lactococcus phage 98102	KU678392.1	Streptococcus virus 9874	Streptococcus thermophilus	91.869	40	3837	295	15483	19312	548	4374	B	Streptococcus
KX160213	Lactococcus phage 98102	KU678392.1	Streptococcus virus 9874	Streptococcus thermophilus	91.514	40	3865	313	25862	29720	10240	14095	B	Streptococcus
KX160213	Lactococcus phage 98102	NC_031023.1	Streptococcus virus 9874	Streptococcus thermophilus	93.455	40	5088	314	20031	25108	4405	9483	B	Streptococcus
KX160213	Lactococcus phage 98102	NC_031023.1	Streptococcus virus 9874	Streptococcus thermophilus	91.869	40	3837	295	15483	19312	548	4374	B	Streptococcus
KX160213	Lactococcus phage 98102	NC_031023.1	Streptococcus virus 9874	Streptococcus thermophilus	91.514	40	3865	313	25862	29720	10240	14095	B	Streptococcus
KX160213	Lactococcus phage 98102	KU678389.1	Streptococcus virus 9871	Streptococcus thermophilus	95.392	39	4601	211	20031	24630	4380	8980	B	Streptococcus
KX160213	Lactococcus phage 98102	KU678389.1	Streptococcus virus 9871	Streptococcus thermophilus	92.419	39	3865	278	25862	29720	10338	14193	B	Streptococcus
KX160213	Lactococcus phage 98102	KU678389.1	Streptococcus virus 9871	Streptococcus thermophilus	92.042	39	3594	265	15728	19312	768	4349	B	Streptococcus
KX160213	Lactococcus phage 98102	KX879641.1	Streptococcus phage CHPC577	Streptococcus thermophilus	95.392	39	4601	211	20031	24630	4202	8802	B	Streptococcus
KX160213	Lactococcus phage 98102	KX879641.1	Streptococcus phage CHPC577	Streptococcus thermophilus	92.471	39	3865	276	25862	29720	10160	14015	B	Streptococcus
KX160213	Lactococcus phage 98102	KX879641.1	Streptococcus phage CHPC577	Streptococcus thermophilus	92.209	39	3594	259	15728	19312	590	4171	B	Streptococcus
KX160213	Lactococcus phage 98102	NC_031069.1	Streptococcus virus 9871	Streptococcus thermophilus	95.392	39	4601	211	20031	24630	4380	8980	B	Streptococcus
KX160213	Lactococcus phage 98102	NC_031069.1	Streptococcus virus 9871	Streptococcus thermophilus	92.419	39	3865	278	25862	29720	10338	14193	B	Streptococcus
KX160213	Lactococcus phage 98102	NC_031069.1	Streptococcus virus 9871	Streptococcus thermophilus	92.042	39	3594	265	15728	19312	768	4349	B	Streptococcus
KX160213	Lactococcus phage 98102	KU678391.1	Streptococcus virus 9873	Streptococcus thermophilus	95.305	39	4601	215	20031	24630	4380	8980	B	Streptococcus
KX160213	Lactococcus phage 98102	KU678391.1	Streptococcus virus 9873	Streptococcus thermophilus	92.419	39	3865	278	25862	29720	10338	14193	B	Streptococcus
KX160213	Lactococcus phage 98102	KU678391.1	Streptococcus virus 9873	Streptococcus thermophilus	92.042	39	3594	265	15728	19312	768	4349	B	Streptococcus
KX160213	Lactococcus phage 98102	NC_047763.1	Streptococcus virus 9873	Streptococcus thermophilus	95.305	39	4601	215	20031	24630	4380	8980	B	Streptococcus
KX160213	Lactococcus phage 98102	NC_047763.1	Streptococcus virus 9873	Streptococcus thermophilus	92.419	39	3865	278	25862	29720	10338	14193	B	Streptococcus
KX160213	Lactococcus phage 98102	NC_047763.1	Streptococcus virus 9873	Streptococcus thermophilus	92.042	39	3594	265	15728	19312	768	4349	B	Streptococcus
KX160213	Lactococcus phage 98102	KU678390.1	Streptococcus virus 9872	Streptococcus thermophilus	95.218	39	4601	219	20031	24630	4381	8981	B	Streptococcus
KX160213	Lactococcus phage 98102	KU678390.1	Streptococcus virus 9872	Streptococcus thermophilus	92.393	39	3865	279	25862	29720	10339	14194	B	Streptococcus
KX160213	Lactococcus phage 98102	KU678390.1	Streptococcus virus 9872	Streptococcus thermophilus	92.042	39	3594	265	15728	19312	769	4350	B	Streptococcus
KX160213	Lactococcus phage 98102	NC_031094.1	Streptococcus virus 9872	Streptococcus thermophilus	95.218	39	4601	219	20031	24630	4381	8981	B	Streptococcus
KX160213	Lactococcus phage 98102	NC_031094.1	Streptococcus virus 9872	Streptococcus thermophilus	92.393	39	3865	279	25862	29720	10339	14194	B	Streptococcus
KX160213	Lactococcus phage 98102	NC_031094.1	Streptococcus virus 9872	Streptococcus thermophilus	92.042	39	3594	265	15728	19312	769	4350	B	Streptococcus
KX160214	Lactococcus phage 98103	KX879642.1	Streptococcus phage CHPC926	Streptococcus thermophilus	93.135	35	5084	336	21181	26257	3825	8902	B	Streptococcus
KX160214	Lactococcus phage 98103	KX879642.1	Streptococcus phage CHPC926	Streptococcus thermophilus	91.26	35	3009	246	27868	30870	10104	13101	B	Streptococcus
KX160214	Lactococcus phage 98103	KX879642.1	Streptococcus phage CHPC926	Streptococcus thermophilus	91.491	35	2750	222	16460	19203	1	2744	B	Streptococcus
KX160214	Lactococcus phage 98103	KX879642.1	Streptococcus phage CHPC926	Streptococcus thermophilus	91.3	35	1046	91	19416	20461	2749	3794	B	Streptococcus
KX160214	Lactococcus phage 98103	MH892371.1	Streptococcus phage SW25	Streptococcus thermophilus	92.939	35	5084	346	21181	26257	4439	9516	B	Streptococcus
KX160214	Lactococcus phage 98103	MH892371.1	Streptococcus phage SW25	Streptococcus thermophilus	91.193	35	3009	248	27868	30870	10718	13715	B	Streptococcus
KX160214	Lactococcus phage 98103	MH892371.1	Streptococcus phage SW25	Streptococcus thermophilus	92.011	35	2541	191	16669	19203	824	3358	B	Streptococcus
KX160214	Lactococcus phage 98103	MH892371.1	Streptococcus phage SW25	Streptococcus thermophilus	90.276	35	1049	96	19416	20461	3363	4408	B	Streptococcus
KX160214	Lactococcus phage 98103	MH892374.1	Streptococcus phage SW28	Streptococcus thermophilus	92.918	35	5083	349	21181	26257	4436	9513	B	Streptococcus
KX160214	Lactococcus phage 98103	MH892374.1	Streptococcus phage SW28	Streptococcus thermophilus	91.16	35	3009	249	27868	30870	10715	13712	B	Streptococcus
KX160214	Lactococcus phage 98103	MH892374.1	Streptococcus phage SW28	Streptococcus thermophilus	91.893	35	2541	194	16669	19203	824	3358	B	Streptococcus
KX160214	Lactococcus phage 98103	MH892374.1	Streptococcus phage SW28	Streptococcus thermophilus	90.086	35	1049	95	19416	20461	3363	4405	B	Streptococcus
KX160214	Lactococcus phage 98103	MH892365.1	Streptococcus phage SW17	Streptococcus thermophilus	92.919	35	5084	347	21181	26257	4439	9516	B	Streptococcus
KX160214	Lactococcus phage 98103	MH892365.1	Streptococcus phage SW17	Streptococcus thermophilus	91.16	35	3009	249	27868	30870	10718	13715	B	Streptococcus
KX160214	Lactococcus phage 98103	MH892365.1	Streptococcus phage SW17	Streptococcus thermophilus	91.972	35	2541	192	16669	19203	824	3358	B	Streptococcus
KX160214	Lactococcus phage 98103	MH892365.1	Streptococcus phage SW17	Streptococcus thermophilus	90.372	35	1049	95	19416	20461	3363	4408	B	Streptococcus
KX160214	Lactococcus phage 98103	MH892372.1	Streptococcus phage SW26	Streptococcus thermophilus	92.899	35	5084	348	21181	26257	4439	9516	B	Streptococcus
KX160214	Lactococcus phage 98103	MH892372.1	Streptococcus phage SW26	Streptococcus thermophilus	91.16	35	3009	249	27868	30870	10718	13715	B	Streptococcus
KX160214	Lactococcus phage 98103	MH892372.1	Streptococcus phage SW26	Streptococcus thermophilus	92.011	35	2541	191	16669	19203	824	3358	B	Streptococcus
KX160214	Lactococcus phage 98103	MH892372.1	Streptococcus phage SW26	Streptococcus thermophilus	90.276	35	1049	96	19416	20461	3363	4408	B	Streptococcus
KX160214	Lactococcus phage 98103	MH892370.1	Streptococcus phage SW23	Streptococcus thermophilus	92.898	35	5083	350	21181	26257	4436	9513	B	Streptococcus
KX160214	Lactococcus phage 98103	MH892370.1	Streptococcus phage SW23	Streptococcus thermophilus	91.093	35	3009	251	27868	30870	10715	13712	B	Streptococcus
KX160214	Lactococcus phage 98103	MH892370.1	Streptococcus phage SW23	Streptococcus thermophilus	91.893	35	2541	194	16669	19203	824	3358	B	Streptococcus
KX160214	Lactococcus phage 98103	MH892370.1	Streptococcus phage SW23	Streptococcus thermophilus	90.086	35	1049	95	19416	20461	3363	4405	B	Streptococcus
KX160214	Lactococcus phage 98103	MH892369.1	Streptococcus phage SW22	Streptococcus thermophilus	92.898	35	5083	350	21181	26257	4436	9513	B	Streptococcus
KX160214	Lactococcus phage 98103	MH892369.1	Streptococcus phage SW22	Streptococcus thermophilus	91.093	35	3009	251	27868	30870	10715	13712	B	Streptococcus
KX160214	Lactococcus phage 98103	MH892369.1	Streptococcus phage SW22	Streptococcus thermophilus	91.893	35	2541	194	16669	19203	824	3358	B	Streptococcus
KX160214	Lactococcus phage 98103	MH892369.1	Streptococcus phage SW22	Streptococcus thermophilus	90.086	35	1049	95	19416	20461	3363	4405	B	Streptococcus
KX160214	Lactococcus phage 98103	MH892368.1	Streptococcus phage SW20	Streptococcus thermophilus	92.899	35	5084	348	21181	26257	4439	9516	B	Streptococcus
KX160214	Lactococcus phage 98103	MH892368.1	Streptococcus phage SW20	Streptococcus thermophilus	91.16	35	3009	249	27868	30870	10718	13715	B	Streptococcus
KX160214	Lactococcus phage 98103	MH892368.1	Streptococcus phage SW20	Streptococcus thermophilus	91.932	35	2541	193	16669	19203	824	3358	B	Streptococcus
KX160214	Lactococcus phage 98103	MH892368.1	Streptococcus phage SW20	Streptococcus thermophilus	90.372	35	1049	95	19416	20461	3363	4408	B	Streptococcus
KX160214	Lactococcus phage 98103	MH892350.1	Streptococcus phage SW16	Streptococcus thermophilus	92.88	35	5084	349	21181	26257	4205	9282	B	Streptococcus
KX160214	Lactococcus phage 98103	MH892350.1	Streptococcus phage SW16	Streptococcus thermophilus	91.16	35	3009	249	27868	30870	10484	13481	B	Streptococcus
KX160214	Lactococcus phage 98103	MH892350.1	Streptococcus phage SW16	Streptococcus thermophilus	92.011	35	2541	191	16669	19203	590	3124	B	Streptococcus
KX160214	Lactococcus phage 98103	MH892350.1	Streptococcus phage SW16	Streptococcus thermophilus	90.276	35	1049	96	19416	20461	3129	4174	B	Streptococcus
KX160214	Lactococcus phage 98103	KU678392.1	Streptococcus virus 9874	Streptococcus thermophilus	92.867	38	5089	342	21181	26258	4405	9483	B	Streptococcus
KX160214	Lactococcus phage 98103	KU678392.1	Streptococcus virus 9874	Streptococcus thermophilus	91.669	38	3865	307	27012	30870	10240	14095	B	Streptococcus
KX160214	Lactococcus phage 98103	KU678392.1	Streptococcus virus 9874	Streptococcus thermophilus	91.637	38	2786	221	16424	19203	548	3327	B	Streptococcus
KX160214	Lactococcus phage 98103	KU678392.1	Streptococcus virus 9874	Streptococcus thermophilus	91.022	38	1047	89	19416	20461	3332	4374	B	Streptococcus
KX160214	Lactococcus phage 98103	NC_031023.1	Streptococcus virus 9874	Streptococcus thermophilus	92.867	38	5089	342	21181	26258	4405	9483	B	Streptococcus
KX160214	Lactococcus phage 98103	NC_031023.1	Streptococcus virus 9874	Streptococcus thermophilus	91.669	38	3865	307	27012	30870	10240	14095	B	Streptococcus
KX160214	Lactococcus phage 98103	NC_031023.1	Streptococcus virus 9874	Streptococcus thermophilus	91.637	38	2786	221	16424	19203	548	3327	B	Streptococcus
KX160214	Lactococcus phage 98103	NC_031023.1	Streptococcus virus 9874	Streptococcus thermophilus	91.022	38	1047	89	19416	20461	3332	4374	B	Streptococcus
KX160214	Lactococcus phage 98103	KU678389.1	Streptococcus virus 9871	Streptococcus thermophilus	94.741	38	4602	239	21181	25780	4380	8980	B	Streptococcus
KX160214	Lactococcus phage 98103	KU678389.1	Streptococcus virus 9871	Streptococcus thermophilus	92.652	38	3865	269	27012	30870	10338	14193	B	Streptococcus
KX160214	Lactococcus phage 98103	KU678389.1	Streptococcus virus 9871	Streptococcus thermophilus	92.05	38	2541	190	16669	19203	768	3302	B	Streptococcus
KX160214	Lactococcus phage 98103	KU678389.1	Streptococcus virus 9871	Streptococcus thermophilus	90.926	38	1047	90	19416	20461	3307	4349	B	Streptococcus
KX160214	Lactococcus phage 98103	KX879641.1	Streptococcus phage CHPC577	Streptococcus thermophilus	94.741	38	4602	239	21181	25780	4202	8802	B	Streptococcus
KX160214	Lactococcus phage 98103	KX879641.1	Streptococcus phage CHPC577	Streptococcus thermophilus	92.652	38	3865	269	27012	30870	10160	14015	B	Streptococcus
KX160214	Lactococcus phage 98103	KX879641.1	Streptococcus phage CHPC577	Streptococcus thermophilus	92.247	38	2541	185	16669	19203	590	3124	B	Streptococcus
KX160214	Lactococcus phage 98103	KX879641.1	Streptococcus phage CHPC577	Streptococcus thermophilus	91.022	38	1047	89	19416	20461	3129	4171	B	Streptococcus
KX160214	Lactococcus phage 98103	NC_031069.1	Streptococcus virus 9871	Streptococcus thermophilus	94.741	38	4602	239	21181	25780	4380	8980	B	Streptococcus
KX160214	Lactococcus phage 98103	NC_031069.1	Streptococcus virus 9871	Streptococcus thermophilus	92.652	38	3865	269	27012	30870	10338	14193	B	Streptococcus
KX160214	Lactococcus phage 98103	NC_031069.1	Streptococcus virus 9871	Streptococcus thermophilus	92.05	38	2541	190	16669	19203	768	3302	B	Streptococcus
KX160214	Lactococcus phage 98103	NC_031069.1	Streptococcus virus 9871	Streptococcus thermophilus	90.926	38	1047	90	19416	20461	3307	4349	B	Streptococcus
KX160214	Lactococcus phage 98103	KU678391.1	Streptococcus virus 9873	Streptococcus thermophilus	94.654	38	4602	243	21181	25780	4380	8980	B	Streptococcus
KX160214	Lactococcus phage 98103	KU678391.1	Streptococcus virus 9873	Streptococcus thermophilus	92.626	38	3865	270	27012	30870	10338	14193	B	Streptococcus
KX160214	Lactococcus phage 98103	KU678391.1	Streptococcus virus 9873	Streptococcus thermophilus	92.011	38	2541	191	16669	19203	768	3302	B	Streptococcus
KX160214	Lactococcus phage 98103	KU678391.1	Streptococcus virus 9873	Streptococcus thermophilus	91.022	38	1047	89	19416	20461	3307	4349	B	Streptococcus
KX160214	Lactococcus phage 98103	NC_047763.1	Streptococcus virus 9873	Streptococcus thermophilus	94.654	38	4602	243	21181	25780	4380	8980	B	Streptococcus
KX160214	Lactococcus phage 98103	NC_047763.1	Streptococcus virus 9873	Streptococcus thermophilus	92.626	38	3865	270	27012	30870	10338	14193	B	Streptococcus
KX160214	Lactococcus phage 98103	NC_047763.1	Streptococcus virus 9873	Streptococcus thermophilus	92.011	38	2541	191	16669	19203	768	3302	B	Streptococcus
KX160214	Lactococcus phage 98103	NC_047763.1	Streptococcus virus 9873	Streptococcus thermophilus	91.022	38	1047	89	19416	20461	3307	4349	B	Streptococcus
KX160214	Lactococcus phage 98103	KU678390.1	Streptococcus virus 9872	Streptococcus thermophilus	94.568	38	4602	247	21181	25780	4381	8981	B	Streptococcus
KX160214	Lactococcus phage 98103	KU678390.1	Streptococcus virus 9872	Streptococcus thermophilus	92.6	38	3865	271	27012	30870	10339	14194	B	Streptococcus
KX160214	Lactococcus phage 98103	KU678390.1	Streptococcus virus 9872	Streptococcus thermophilus	92.011	38	2541	191	16669	19203	769	3303	B	Streptococcus
KX160214	Lactococcus phage 98103	KU678390.1	Streptococcus virus 9872	Streptococcus thermophilus	91.022	38	1047	89	19416	20461	3308	4350	B	Streptococcus
KX160214	Lactococcus phage 98103	NC_031094.1	Streptococcus virus 9872	Streptococcus thermophilus	94.568	38	4602	247	21181	25780	4381	8981	B	Streptococcus
KX160214	Lactococcus phage 98103	NC_031094.1	Streptococcus virus 9872	Streptococcus thermophilus	92.6	38	3865	271	27012	30870	10339	14194	B	Streptococcus
KX160214	Lactococcus phage 98103	NC_031094.1	Streptococcus virus 9872	Streptococcus thermophilus	92.011	38	2541	191	16669	19203	769	3303	B	Streptococcus
KX160214	Lactococcus phage 98103	NC_031094.1	Streptococcus virus 9872	Streptococcus thermophilus	91.022	38	1047	89	19416	20461	3308	4350	B	Streptococcus
KX160215	Lactococcus phage 98104	KX879642.1	Streptococcus phage CHPC926	Streptococcus thermophilus	93.155	36	5084	335	20539	25615	3825	8902	B	Streptococcus
KX160215	Lactococcus phage 98104	KX879642.1	Streptococcus phage CHPC926	Streptococcus thermophilus	90.761	36	3009	261	27226	30228	10104	13101	B	Streptococcus
KX160215	Lactococcus phage 98104	KX879642.1	Streptococcus phage CHPC926	Streptococcus thermophilus	91.57	36	2752	216	15818	18561	1	2744	B	Streptococcus
KX160215	Lactococcus phage 98104	KX879642.1	Streptococcus phage CHPC926	Streptococcus thermophilus	91.3	36	1046	91	18774	19819	2749	3794	B	Streptococcus
KX160215	Lactococcus phage 98104	MH892371.1	Streptococcus phage SW25	Streptococcus thermophilus	92.919	35	5084	347	20539	25615	4439	9516	B	Streptococcus
KX160215	Lactococcus phage 98104	MH892371.1	Streptococcus phage SW25	Streptococcus thermophilus	90.728	35	3009	262	27226	30228	10718	13715	B	Streptococcus
KX160215	Lactococcus phage 98104	MH892371.1	Streptococcus phage SW25	Streptococcus thermophilus	91.893	35	2541	194	16027	18561	824	3358	B	Streptococcus
KX160215	Lactococcus phage 98104	MH892371.1	Streptococcus phage SW25	Streptococcus thermophilus	90.276	35	1049	96	18774	19819	3363	4408	B	Streptococcus
KX160215	Lactococcus phage 98104	MH892374.1	Streptococcus phage SW28	Streptococcus thermophilus	92.898	35	5083	350	20539	25615	4436	9513	B	Streptococcus
KX160215	Lactococcus phage 98104	MH892374.1	Streptococcus phage SW28	Streptococcus thermophilus	90.695	35	3009	263	27226	30228	10715	13712	B	Streptococcus
KX160215	Lactococcus phage 98104	MH892374.1	Streptococcus phage SW28	Streptococcus thermophilus	91.775	35	2541	197	16027	18561	824	3358	B	Streptococcus
KX160215	Lactococcus phage 98104	MH892374.1	Streptococcus phage SW28	Streptococcus thermophilus	90.086	35	1049	95	18774	19819	3363	4405	B	Streptococcus
KX160215	Lactococcus phage 98104	MH892365.1	Streptococcus phage SW17	Streptococcus thermophilus	92.899	35	5084	348	20539	25615	4439	9516	B	Streptococcus
KX160215	Lactococcus phage 98104	MH892365.1	Streptococcus phage SW17	Streptococcus thermophilus	90.695	35	3009	263	27226	30228	10718	13715	B	Streptococcus
KX160215	Lactococcus phage 98104	MH892365.1	Streptococcus phage SW17	Streptococcus thermophilus	91.854	35	2541	195	16027	18561	824	3358	B	Streptococcus
KX160215	Lactococcus phage 98104	MH892365.1	Streptococcus phage SW17	Streptococcus thermophilus	90.372	35	1049	95	18774	19819	3363	4408	B	Streptococcus
KX160215	Lactococcus phage 98104	MH892372.1	Streptococcus phage SW26	Streptococcus thermophilus	92.88	35	5084	349	20539	25615	4439	9516	B	Streptococcus
KX160215	Lactococcus phage 98104	MH892372.1	Streptococcus phage SW26	Streptococcus thermophilus	90.695	35	3009	263	27226	30228	10718	13715	B	Streptococcus
KX160215	Lactococcus phage 98104	MH892372.1	Streptococcus phage SW26	Streptococcus thermophilus	91.854	35	2541	195	16027	18561	824	3358	B	Streptococcus
KX160215	Lactococcus phage 98104	MH892372.1	Streptococcus phage SW26	Streptococcus thermophilus	90.276	35	1049	96	18774	19819	3363	4408	B	Streptococcus
KX160215	Lactococcus phage 98104	MH892370.1	Streptococcus phage SW23	Streptococcus thermophilus	92.878	35	5083	351	20539	25615	4436	9513	B	Streptococcus
KX160215	Lactococcus phage 98104	MH892370.1	Streptococcus phage SW23	Streptococcus thermophilus	90.628	35	3009	265	27226	30228	10715	13712	B	Streptococcus
KX160215	Lactococcus phage 98104	MH892370.1	Streptococcus phage SW23	Streptococcus thermophilus	91.775	35	2541	197	16027	18561	824	3358	B	Streptococcus
KX160215	Lactococcus phage 98104	MH892370.1	Streptococcus phage SW23	Streptococcus thermophilus	90.086	35	1049	95	18774	19819	3363	4405	B	Streptococcus
KX160215	Lactococcus phage 98104	MH892369.1	Streptococcus phage SW22	Streptococcus thermophilus	92.878	35	5083	351	20539	25615	4436	9513	B	Streptococcus
KX160215	Lactococcus phage 98104	MH892369.1	Streptococcus phage SW22	Streptococcus thermophilus	90.628	35	3009	265	27226	30228	10715	13712	B	Streptococcus
KX160215	Lactococcus phage 98104	MH892369.1	Streptococcus phage SW22	Streptococcus thermophilus	91.775	35	2541	197	16027	18561	824	3358	B	Streptococcus
KX160215	Lactococcus phage 98104	MH892369.1	Streptococcus phage SW22	Streptococcus thermophilus	90.086	35	1049	95	18774	19819	3363	4405	B	Streptococcus
KX160215	Lactococcus phage 98104	MH892368.1	Streptococcus phage SW20	Streptococcus thermophilus	92.88	35	5084	349	20539	25615	4439	9516	B	Streptococcus
KX160215	Lactococcus phage 98104	MH892368.1	Streptococcus phage SW20	Streptococcus thermophilus	90.695	35	3009	263	27226	30228	10718	13715	B	Streptococcus
KX160215	Lactococcus phage 98104	MH892368.1	Streptococcus phage SW20	Streptococcus thermophilus	91.814	35	2541	196	16027	18561	824	3358	B	Streptococcus
KX160215	Lactococcus phage 98104	MH892368.1	Streptococcus phage SW20	Streptococcus thermophilus	90.372	35	1049	95	18774	19819	3363	4408	B	Streptococcus
KX160215	Lactococcus phage 98104	MH892350.1	Streptococcus phage SW16	Streptococcus thermophilus	92.86	35	5084	350	20539	25615	4205	9282	B	Streptococcus
KX160215	Lactococcus phage 98104	MH892350.1	Streptococcus phage SW16	Streptococcus thermophilus	90.695	35	3009	263	27226	30228	10484	13481	B	Streptococcus
KX160215	Lactococcus phage 98104	MH892350.1	Streptococcus phage SW16	Streptococcus thermophilus	91.893	35	2541	194	16027	18561	590	3124	B	Streptococcus
KX160215	Lactococcus phage 98104	MH892350.1	Streptococcus phage SW16	Streptococcus thermophilus	90.276	35	1049	96	18774	19819	3129	4174	B	Streptococcus
KX160215	Lactococcus phage 98104	KU678392.1	Streptococcus virus 9874	Streptococcus thermophilus	92.847	38	5089	343	20539	25616	4405	9483	B	Streptococcus
KX160215	Lactococcus phage 98104	KU678392.1	Streptococcus virus 9874	Streptococcus thermophilus	91.203	38	3865	325	26370	30228	10240	14095	B	Streptococcus
KX160215	Lactococcus phage 98104	KU678392.1	Streptococcus virus 9874	Streptococcus thermophilus	91.673	38	2786	220	15782	18561	548	3327	B	Streptococcus
KX160215	Lactococcus phage 98104	KU678392.1	Streptococcus virus 9874	Streptococcus thermophilus	91.022	38	1047	89	18774	19819	3332	4374	B	Streptococcus
KX160215	Lactococcus phage 98104	NC_031023.1	Streptococcus virus 9874	Streptococcus thermophilus	92.847	38	5089	343	20539	25616	4405	9483	B	Streptococcus
KX160215	Lactococcus phage 98104	NC_031023.1	Streptococcus virus 9874	Streptococcus thermophilus	91.203	38	3865	325	26370	30228	10240	14095	B	Streptococcus
KX160215	Lactococcus phage 98104	NC_031023.1	Streptococcus virus 9874	Streptococcus thermophilus	91.673	38	2786	220	15782	18561	548	3327	B	Streptococcus
KX160215	Lactococcus phage 98104	NC_031023.1	Streptococcus virus 9874	Streptococcus thermophilus	91.022	38	1047	89	18774	19819	3332	4374	B	Streptococcus
KX160215	Lactococcus phage 98104	KU678389.1	Streptococcus virus 9871	Streptococcus thermophilus	94.72	38	4602	240	20539	25138	4380	8980	B	Streptococcus
KX160215	Lactococcus phage 98104	KU678389.1	Streptococcus virus 9871	Streptococcus thermophilus	92.135	38	3865	289	26370	30228	10338	14193	B	Streptococcus
KX160215	Lactococcus phage 98104	KU678389.1	Streptococcus virus 9871	Streptococcus thermophilus	91.932	38	2541	193	16027	18561	768	3302	B	Streptococcus
KX160215	Lactococcus phage 98104	KU678389.1	Streptococcus virus 9871	Streptococcus thermophilus	90.926	38	1047	90	18774	19819	3307	4349	B	Streptococcus
KX160215	Lactococcus phage 98104	KX879641.1	Streptococcus phage CHPC577	Streptococcus thermophilus	94.72	38	4602	240	20539	25138	4202	8802	B	Streptococcus
KX160215	Lactococcus phage 98104	KX879641.1	Streptococcus phage CHPC577	Streptococcus thermophilus	92.16	38	3865	288	26370	30228	10160	14015	B	Streptococcus
KX160215	Lactococcus phage 98104	KX879641.1	Streptococcus phage CHPC577	Streptococcus thermophilus	92.129	38	2541	188	16027	18561	590	3124	B	Streptococcus
KX160215	Lactococcus phage 98104	KX879641.1	Streptococcus phage CHPC577	Streptococcus thermophilus	91.022	38	1047	89	18774	19819	3129	4171	B	Streptococcus
KX160215	Lactococcus phage 98104	NC_031069.1	Streptococcus virus 9871	Streptococcus thermophilus	94.72	38	4602	240	20539	25138	4380	8980	B	Streptococcus
KX160215	Lactococcus phage 98104	NC_031069.1	Streptococcus virus 9871	Streptococcus thermophilus	92.135	38	3865	289	26370	30228	10338	14193	B	Streptococcus
KX160215	Lactococcus phage 98104	NC_031069.1	Streptococcus virus 9871	Streptococcus thermophilus	91.932	38	2541	193	16027	18561	768	3302	B	Streptococcus
KX160215	Lactococcus phage 98104	NC_031069.1	Streptococcus virus 9871	Streptococcus thermophilus	90.926	38	1047	90	18774	19819	3307	4349	B	Streptococcus
KX160215	Lactococcus phage 98104	KU678391.1	Streptococcus virus 9873	Streptococcus thermophilus	94.633	38	4602	244	20539	25138	4380	8980	B	Streptococcus
KX160215	Lactococcus phage 98104	KU678391.1	Streptococcus virus 9873	Streptococcus thermophilus	92.109	38	3865	290	26370	30228	10338	14193	B	Streptococcus
KX160215	Lactococcus phage 98104	KU678391.1	Streptococcus virus 9873	Streptococcus thermophilus	91.893	38	2541	194	16027	18561	768	3302	B	Streptococcus
KX160215	Lactococcus phage 98104	KU678391.1	Streptococcus virus 9873	Streptococcus thermophilus	91.022	38	1047	89	18774	19819	3307	4349	B	Streptococcus
KX160215	Lactococcus phage 98104	NC_047763.1	Streptococcus virus 9873	Streptococcus thermophilus	94.633	38	4602	244	20539	25138	4380	8980	B	Streptococcus
KX160215	Lactococcus phage 98104	NC_047763.1	Streptococcus virus 9873	Streptococcus thermophilus	92.109	38	3865	290	26370	30228	10338	14193	B	Streptococcus
KX160215	Lactococcus phage 98104	NC_047763.1	Streptococcus virus 9873	Streptococcus thermophilus	91.893	38	2541	194	16027	18561	768	3302	B	Streptococcus
KX160215	Lactococcus phage 98104	NC_047763.1	Streptococcus virus 9873	Streptococcus thermophilus	91.022	38	1047	89	18774	19819	3307	4349	B	Streptococcus
KX160215	Lactococcus phage 98104	KU678390.1	Streptococcus virus 9872	Streptococcus thermophilus	94.546	38	4602	248	20539	25138	4381	8981	B	Streptococcus
KX160215	Lactococcus phage 98104	KU678390.1	Streptococcus virus 9872	Streptococcus thermophilus	92.083	38	3865	291	26370	30228	10339	14194	B	Streptococcus
KX160215	Lactococcus phage 98104	KU678390.1	Streptococcus virus 9872	Streptococcus thermophilus	91.893	38	2541	194	16027	18561	769	3303	B	Streptococcus
KX160215	Lactococcus phage 98104	KU678390.1	Streptococcus virus 9872	Streptococcus thermophilus	91.022	38	1047	89	18774	19819	3308	4350	B	Streptococcus
KX160215	Lactococcus phage 98104	NC_031094.1	Streptococcus virus 9872	Streptococcus thermophilus	94.546	38	4602	248	20539	25138	4381	8981	B	Streptococcus
KX160215	Lactococcus phage 98104	NC_031094.1	Streptococcus virus 9872	Streptococcus thermophilus	92.083	38	3865	291	26370	30228	10339	14194	B	Streptococcus
KX160215	Lactococcus phage 98104	NC_031094.1	Streptococcus virus 9872	Streptococcus thermophilus	91.893	38	2541	194	16027	18561	769	3303	B	Streptococcus
KX160215	Lactococcus phage 98104	NC_031094.1	Streptococcus virus 9872	Streptococcus thermophilus	91.022	38	1047	89	18774	19819	3308	4350	B	Streptococcus
KX160216	Lactococcus phage 98202	MH892374.1	Streptococcus phage SW28	Streptococcus thermophilus	94.343	36	9263	515	20882	30142	4436	13691	B	Streptococcus
KX160216	Lactococcus phage 98202	MH892374.1	Streptococcus phage SW28	Streptococcus thermophilus	91.893	36	3602	270	16694	20293	824	4405	B	Streptococcus
KX160216	Lactococcus phage 98202	MH892371.1	Streptococcus phage SW25	Streptococcus thermophilus	94.344	36	9264	513	20882	30142	4439	13694	B	Streptococcus
KX160216	Lactococcus phage 98202	MH892371.1	Streptococcus phage SW25	Streptococcus thermophilus	91.977	36	3602	270	16694	20293	824	4408	B	Streptococcus
KX160216	Lactococcus phage 98202	MH892365.1	Streptococcus phage SW17	Streptococcus thermophilus	94.344	36	9264	513	20882	30142	4439	13694	B	Streptococcus
KX160216	Lactococcus phage 98202	MH892365.1	Streptococcus phage SW17	Streptococcus thermophilus	91.977	36	3602	270	16694	20293	824	4408	B	Streptococcus
KX160216	Lactococcus phage 98202	MH892372.1	Streptococcus phage SW26	Streptococcus thermophilus	94.333	36	9264	514	20882	30142	4439	13694	B	Streptococcus
KX160216	Lactococcus phage 98202	MH892372.1	Streptococcus phage SW26	Streptococcus thermophilus	91.949	36	3602	271	16694	20293	824	4408	B	Streptococcus
KX160216	Lactococcus phage 98202	MH892368.1	Streptococcus phage SW20	Streptococcus thermophilus	94.333	36	9264	514	20882	30142	4439	13694	B	Streptococcus
KX160216	Lactococcus phage 98202	MH892368.1	Streptococcus phage SW20	Streptococcus thermophilus	91.949	36	3602	271	16694	20293	824	4408	B	Streptococcus
KX160216	Lactococcus phage 98202	KX879642.1	Streptococcus phage CHPC926	Streptococcus thermophilus	94.322	37	9264	515	20882	30142	3825	13080	B	Streptococcus
KX160216	Lactococcus phage 98202	KX879642.1	Streptococcus phage CHPC926	Streptococcus thermophilus	93.176	37	3810	243	16485	20293	1	3794	B	Streptococcus
KX160216	Lactococcus phage 98202	MH892350.1	Streptococcus phage SW16	Streptococcus thermophilus	94.322	36	9264	515	20882	30142	4205	13460	B	Streptococcus
KX160216	Lactococcus phage 98202	MH892350.1	Streptococcus phage SW16	Streptococcus thermophilus	91.977	36	3602	270	16694	20293	590	4174	B	Streptococcus
KX160216	Lactococcus phage 98202	MH892370.1	Streptococcus phage SW23	Streptococcus thermophilus	94.311	36	9263	518	20882	30142	4436	13691	B	Streptococcus
KX160216	Lactococcus phage 98202	MH892370.1	Streptococcus phage SW23	Streptococcus thermophilus	91.893	36	3602	270	16694	20293	824	4405	B	Streptococcus
KX160216	Lactococcus phage 98202	MH892369.1	Streptococcus phage SW22	Streptococcus thermophilus	94.311	36	9263	518	20882	30142	4436	13691	B	Streptococcus
KX160216	Lactococcus phage 98202	MH892369.1	Streptococcus phage SW22	Streptococcus thermophilus	91.893	36	3602	270	16694	20293	824	4405	B	Streptococcus
KX160216	Lactococcus phage 98202	KU678392.1	Streptococcus virus 9874	Streptococcus thermophilus	94.685	34	5287	272	20882	26166	4405	9684	B	Streptococcus
KX160216	Lactococcus phage 98202	KU678392.1	Streptococcus virus 9874	Streptococcus thermophilus	92.846	34	3914	260	16381	20293	480	4374	B	Streptococcus
KX160216	Lactococcus phage 98202	KU678392.1	Streptococcus virus 9874	Streptococcus thermophilus	92.083	34	2981	230	27166	30142	11096	14074	B	Streptococcus
KX160216	Lactococcus phage 98202	NC_031023.1	Streptococcus virus 9874	Streptococcus thermophilus	94.685	34	5287	272	20882	26166	4405	9684	B	Streptococcus
KX160216	Lactococcus phage 98202	NC_031023.1	Streptococcus virus 9874	Streptococcus thermophilus	92.846	34	3914	260	16381	20293	480	4374	B	Streptococcus
KX160216	Lactococcus phage 98202	NC_031023.1	Streptococcus virus 9874	Streptococcus thermophilus	92.083	34	2981	230	27166	30142	11096	14074	B	Streptococcus
KX160216	Lactococcus phage 98202	KU678389.1	Streptococcus virus 9871	Streptococcus thermophilus	94.792	31	4608	231	20882	25487	4380	8980	B	Streptococcus
KX160216	Lactococcus phage 98202	KU678389.1	Streptococcus virus 9871	Streptococcus thermophilus	92.004	31	3602	266	16694	20293	768	4349	B	Streptococcus
KX160216	Lactococcus phage 98202	KU678389.1	Streptococcus virus 9871	Streptococcus thermophilus	92.517	31	2980	219	27166	30142	11194	14172	B	Streptococcus
KX160216	Lactococcus phage 98202	KX879641.1	Streptococcus phage CHPC577	Streptococcus thermophilus	94.792	31	4608	231	20882	25487	4202	8802	B	Streptococcus
KX160216	Lactococcus phage 98202	KX879641.1	Streptococcus phage CHPC577	Streptococcus thermophilus	92.171	31	3602	260	16694	20293	590	4171	B	Streptococcus
KX160216	Lactococcus phage 98202	KX879641.1	Streptococcus phage CHPC577	Streptococcus thermophilus	92.517	31	2980	219	27166	30142	11016	13994	B	Streptococcus
KX160216	Lactococcus phage 98202	NC_031069.1	Streptococcus virus 9871	Streptococcus thermophilus	94.792	31	4608	231	20882	25487	4380	8980	B	Streptococcus
KX160216	Lactococcus phage 98202	NC_031069.1	Streptococcus virus 9871	Streptococcus thermophilus	92.004	31	3602	266	16694	20293	768	4349	B	Streptococcus
KX160216	Lactococcus phage 98202	NC_031069.1	Streptococcus virus 9871	Streptococcus thermophilus	92.517	31	2980	219	27166	30142	11194	14172	B	Streptococcus
KX160216	Lactococcus phage 98202	KU678391.1	Streptococcus virus 9873	Streptococcus thermophilus	94.705	31	4608	235	20882	25487	4380	8980	B	Streptococcus
KX160216	Lactococcus phage 98202	KU678391.1	Streptococcus virus 9873	Streptococcus thermophilus	92.004	31	3602	266	16694	20293	768	4349	B	Streptococcus
KX160216	Lactococcus phage 98202	KU678391.1	Streptococcus virus 9873	Streptococcus thermophilus	92.483	31	2980	220	27166	30142	11194	14172	B	Streptococcus
KX160216	Lactococcus phage 98202	NC_047763.1	Streptococcus virus 9873	Streptococcus thermophilus	94.705	31	4608	235	20882	25487	4380	8980	B	Streptococcus
KX160216	Lactococcus phage 98202	NC_047763.1	Streptococcus virus 9873	Streptococcus thermophilus	92.004	31	3602	266	16694	20293	768	4349	B	Streptococcus
KX160216	Lactococcus phage 98202	NC_047763.1	Streptococcus virus 9873	Streptococcus thermophilus	92.483	31	2980	220	27166	30142	11194	14172	B	Streptococcus
KX160216	Lactococcus phage 98202	KU678390.1	Streptococcus virus 9872	Streptococcus thermophilus	94.618	31	4608	239	20882	25487	4381	8981	B	Streptococcus
KX160216	Lactococcus phage 98202	KU678390.1	Streptococcus virus 9872	Streptococcus thermophilus	92.004	31	3602	266	16694	20293	769	4350	B	Streptococcus
KX160216	Lactococcus phage 98202	KU678390.1	Streptococcus virus 9872	Streptococcus thermophilus	92.45	31	2980	221	27166	30142	11195	14173	B	Streptococcus
KX160216	Lactococcus phage 98202	NC_031094.1	Streptococcus virus 9872	Streptococcus thermophilus	94.618	31	4608	239	20882	25487	4381	8981	B	Streptococcus
KX160216	Lactococcus phage 98202	NC_031094.1	Streptococcus virus 9872	Streptococcus thermophilus	92.004	31	3602	266	16694	20293	769	4350	B	Streptococcus
KX160216	Lactococcus phage 98202	NC_031094.1	Streptococcus virus 9872	Streptococcus thermophilus	92.45	31	2980	221	27166	30142	11195	14173	B	Streptococcus
KX160216	Lactococcus phage 98202	MK448929.1	Streptococcus phage Javan400	Streptococcus parauberis NCFD 2020	72.944	3	1131	278	9987	11106	8632	9745	B	Streptococcus
KX160216	Lactococcus phage 98202	MK448754.1	Streptococcus phage Javan411	Streptococcus parauberis	72.944	3	1131	278	9987	11106	8632	9745	B	Streptococcus
KX160217	Lactococcus phage 98203	KX879642.1	Streptococcus phage CHPC926	Streptococcus thermophilus	92.83	33	5091	344	20910	25992	3825	8902	B	Streptococcus
KX160217	Lactococcus phage 98203	KX879642.1	Streptococcus phage CHPC926	Streptococcus thermophilus	92.951	33	3816	246	16376	20190	1	3794	B	Streptococcus
KX160217	Lactococcus phage 98203	KX879642.1	Streptococcus phage CHPC926	Streptococcus thermophilus	89.446	33	2691	264	27600	30283	10104	12781	B	Streptococcus
KX160217	Lactococcus phage 98203	MH892371.1	Streptococcus phage SW25	Streptococcus thermophilus	92.634	32	5091	354	20910	25992	4439	9516	B	Streptococcus
KX160217	Lactococcus phage 98203	MH892371.1	Streptococcus phage SW25	Streptococcus thermophilus	91.715	32	3609	272	16585	20190	824	4408	B	Streptococcus
KX160217	Lactococcus phage 98203	MH892371.1	Streptococcus phage SW25	Streptococcus thermophilus	89.483	32	2691	263	27600	30283	10718	13395	B	Streptococcus
KX160217	Lactococcus phage 98203	MH892374.1	Streptococcus phage SW28	Streptococcus thermophilus	92.613	32	5090	357	20910	25992	4436	9513	B	Streptococcus
KX160217	Lactococcus phage 98203	MH892374.1	Streptococcus phage SW28	Streptococcus thermophilus	91.632	32	3609	272	16585	20190	824	4405	B	Streptococcus
KX160217	Lactococcus phage 98203	MH892374.1	Streptococcus phage SW28	Streptococcus thermophilus	89.521	32	2691	262	27600	30283	10715	13392	B	Streptococcus
KX160217	Lactococcus phage 98203	MH892365.1	Streptococcus phage SW17	Streptococcus thermophilus	92.614	32	5091	355	20910	25992	4439	9516	B	Streptococcus
KX160217	Lactococcus phage 98203	MH892365.1	Streptococcus phage SW17	Streptococcus thermophilus	91.715	32	3609	272	16585	20190	824	4408	B	Streptococcus
KX160217	Lactococcus phage 98203	MH892365.1	Streptococcus phage SW17	Streptococcus thermophilus	89.521	32	2691	262	27600	30283	10718	13395	B	Streptococcus
KX160217	Lactococcus phage 98203	MH892372.1	Streptococcus phage SW26	Streptococcus thermophilus	92.595	32	5091	356	20910	25992	4439	9516	B	Streptococcus
KX160217	Lactococcus phage 98203	MH892372.1	Streptococcus phage SW26	Streptococcus thermophilus	91.687	32	3609	273	16585	20190	824	4408	B	Streptococcus
KX160217	Lactococcus phage 98203	MH892372.1	Streptococcus phage SW26	Streptococcus thermophilus	89.521	32	2691	262	27600	30283	10718	13395	B	Streptococcus
KX160217	Lactococcus phage 98203	MH892370.1	Streptococcus phage SW23	Streptococcus thermophilus	92.593	32	5090	358	20910	25992	4436	9513	B	Streptococcus
KX160217	Lactococcus phage 98203	MH892370.1	Streptococcus phage SW23	Streptococcus thermophilus	91.632	32	3609	272	16585	20190	824	4405	B	Streptococcus
KX160217	Lactococcus phage 98203	MH892370.1	Streptococcus phage SW23	Streptococcus thermophilus	89.483	32	2691	263	27600	30283	10715	13392	B	Streptococcus
KX160217	Lactococcus phage 98203	MH892369.1	Streptococcus phage SW22	Streptococcus thermophilus	92.593	32	5090	358	20910	25992	4436	9513	B	Streptococcus
KX160217	Lactococcus phage 98203	MH892369.1	Streptococcus phage SW22	Streptococcus thermophilus	91.632	32	3609	272	16585	20190	824	4405	B	Streptococcus
KX160217	Lactococcus phage 98203	MH892369.1	Streptococcus phage SW22	Streptococcus thermophilus	89.483	32	2691	263	27600	30283	10715	13392	B	Streptococcus
KX160217	Lactococcus phage 98203	MH892368.1	Streptococcus phage SW20	Streptococcus thermophilus	92.595	32	5091	356	20910	25992	4439	9516	B	Streptococcus
KX160217	Lactococcus phage 98203	MH892368.1	Streptococcus phage SW20	Streptococcus thermophilus	91.687	32	3609	273	16585	20190	824	4408	B	Streptococcus
KX160217	Lactococcus phage 98203	MH892368.1	Streptococcus phage SW20	Streptococcus thermophilus	89.521	32	2691	262	27600	30283	10718	13395	B	Streptococcus
KX160217	Lactococcus phage 98203	MH892350.1	Streptococcus phage SW16	Streptococcus thermophilus	92.575	32	5091	357	20910	25992	4205	9282	B	Streptococcus
KX160217	Lactococcus phage 98203	MH892350.1	Streptococcus phage SW16	Streptococcus thermophilus	91.715	32	3609	272	16585	20190	590	4174	B	Streptococcus
KX160217	Lactococcus phage 98203	MH892350.1	Streptococcus phage SW16	Streptococcus thermophilus	89.521	32	2691	262	27600	30283	10484	13161	B	Streptococcus
KX160217	Lactococcus phage 98203	KU678392.1	Streptococcus virus 9874	Streptococcus thermophilus	92.563	35	5096	350	20910	25993	4405	9483	B	Streptococcus
KX160217	Lactococcus phage 98203	KU678392.1	Streptococcus virus 9874	Streptococcus thermophilus	92.675	35	3850	256	16342	20190	550	4374	B	Streptococcus
KX160217	Lactococcus phage 98203	KU678392.1	Streptococcus virus 9874	Streptococcus thermophilus	91.203	35	3683	306	26608	30283	10104	13775	B	Streptococcus
KX160217	Lactococcus phage 98203	NC_031023.1	Streptococcus virus 9874	Streptococcus thermophilus	92.563	35	5096	350	20910	25993	4405	9483	B	Streptococcus
KX160217	Lactococcus phage 98203	NC_031023.1	Streptococcus virus 9874	Streptococcus thermophilus	92.675	35	3850	256	16342	20190	550	4374	B	Streptococcus
KX160217	Lactococcus phage 98203	NC_031023.1	Streptococcus virus 9874	Streptococcus thermophilus	91.203	35	3683	306	26608	30283	10104	13775	B	Streptococcus
KX160217	Lactococcus phage 98203	KU678389.1	Streptococcus virus 9871	Streptococcus thermophilus	94.446	35	4609	245	20910	25515	4380	8980	B	Streptococcus
KX160217	Lactococcus phage 98203	KU678389.1	Streptococcus virus 9871	Streptococcus thermophilus	91.715	35	3609	269	16585	20190	768	4349	B	Streptococcus
KX160217	Lactococcus phage 98203	KU678389.1	Streptococcus virus 9871	Streptococcus thermophilus	90.393	35	3685	332	26608	30283	10202	13873	B	Streptococcus
KX160217	Lactococcus phage 98203	KX879641.1	Streptococcus phage CHPC577	Streptococcus thermophilus	94.446	35	4609	245	20910	25515	4202	8802	B	Streptococcus
KX160217	Lactococcus phage 98203	KX879641.1	Streptococcus phage CHPC577	Streptococcus thermophilus	91.881	35	3609	263	16585	20190	590	4171	B	Streptococcus
KX160217	Lactococcus phage 98203	KX879641.1	Streptococcus phage CHPC577	Streptococcus thermophilus	90.421	35	3685	331	26608	30283	10024	13695	B	Streptococcus
KX160217	Lactococcus phage 98203	NC_031069.1	Streptococcus virus 9871	Streptococcus thermophilus	94.446	35	4609	245	20910	25515	4380	8980	B	Streptococcus
KX160217	Lactococcus phage 98203	NC_031069.1	Streptococcus virus 9871	Streptococcus thermophilus	91.715	35	3609	269	16585	20190	768	4349	B	Streptococcus
KX160217	Lactococcus phage 98203	NC_031069.1	Streptococcus virus 9871	Streptococcus thermophilus	90.393	35	3685	332	26608	30283	10202	13873	B	Streptococcus
KX160217	Lactococcus phage 98203	KU678391.1	Streptococcus virus 9873	Streptococcus thermophilus	94.359	35	4609	249	20910	25515	4380	8980	B	Streptococcus
KX160217	Lactococcus phage 98203	KU678391.1	Streptococcus virus 9873	Streptococcus thermophilus	91.715	35	3609	269	16585	20190	768	4349	B	Streptococcus
KX160217	Lactococcus phage 98203	KU678391.1	Streptococcus virus 9873	Streptococcus thermophilus	90.393	35	3685	332	26608	30283	10202	13873	B	Streptococcus
KX160217	Lactococcus phage 98203	NC_047763.1	Streptococcus virus 9873	Streptococcus thermophilus	94.359	35	4609	249	20910	25515	4380	8980	B	Streptococcus
KX160217	Lactococcus phage 98203	NC_047763.1	Streptococcus virus 9873	Streptococcus thermophilus	91.715	35	3609	269	16585	20190	768	4349	B	Streptococcus
KX160217	Lactococcus phage 98203	NC_047763.1	Streptococcus virus 9873	Streptococcus thermophilus	90.393	35	3685	332	26608	30283	10202	13873	B	Streptococcus
KX160217	Lactococcus phage 98203	KU678390.1	Streptococcus virus 9872	Streptococcus thermophilus	94.272	35	4609	253	20910	25515	4381	8981	B	Streptococcus
KX160217	Lactococcus phage 98203	KU678390.1	Streptococcus virus 9872	Streptococcus thermophilus	91.715	35	3609	269	16585	20190	769	4350	B	Streptococcus
KX160217	Lactococcus phage 98203	KU678390.1	Streptococcus virus 9872	Streptococcus thermophilus	90.393	35	3685	332	26608	30283	10203	13874	B	Streptococcus
KX160217	Lactococcus phage 98203	NC_031094.1	Streptococcus virus 9872	Streptococcus thermophilus	94.272	35	4609	253	20910	25515	4381	8981	B	Streptococcus
KX160217	Lactococcus phage 98203	NC_031094.1	Streptococcus virus 9872	Streptococcus thermophilus	91.715	35	3609	269	16585	20190	769	4350	B	Streptococcus
KX160217	Lactococcus phage 98203	NC_031094.1	Streptococcus virus 9872	Streptococcus thermophilus	90.393	35	3685	332	26608	30283	10203	13874	B	Streptococcus
KX160217	Lactococcus phage 98203	MK448929.1	Streptococcus phage Javan400	Streptococcus parauberis NCFD 2020	72.968	3	1132	276	9405	10524	8632	9745	B	Streptococcus
KX160217	Lactococcus phage 98203	MK448754.1	Streptococcus phage Javan411	Streptococcus parauberis	72.968	3	1132	276	9405	10524	8632	9745	B	Streptococcus
KX160218	Lactococcus phage 98204	KX879642.1	Streptococcus phage CHPC926	Streptococcus thermophilus	93.38	30	5091	316	22115	27197	3825	8902	B	Streptococcus
KX160218	Lactococcus phage 98204	KX879642.1	Streptococcus phage CHPC926	Streptococcus thermophilus	92.217	30	3816	274	17581	21395	1	3794	B	Streptococcus
KX160218	Lactococcus phage 98204	KX879642.1	Streptococcus phage CHPC926	Streptococcus thermophilus	89.483	30	2691	263	28805	31488	10104	12781	B	Streptococcus
KX160218	Lactococcus phage 98204	MH892371.1	Streptococcus phage SW25	Streptococcus thermophilus	93.223	30	5091	324	22115	27197	4439	9516	B	Streptococcus
KX160218	Lactococcus phage 98204	MH892371.1	Streptococcus phage SW25	Streptococcus thermophilus	90.99	30	3607	302	17790	21395	824	4408	B	Streptococcus
KX160218	Lactococcus phage 98204	MH892371.1	Streptococcus phage SW25	Streptococcus thermophilus	89.521	30	2691	262	28805	31488	10718	13395	B	Streptococcus
KX160218	Lactococcus phage 98204	MH892374.1	Streptococcus phage SW28	Streptococcus thermophilus	93.202	30	5090	327	22115	27197	4436	9513	B	Streptococcus
KX160218	Lactococcus phage 98204	MH892374.1	Streptococcus phage SW28	Streptococcus thermophilus	90.907	30	3607	302	17790	21395	824	4405	B	Streptococcus
KX160218	Lactococcus phage 98204	MH892374.1	Streptococcus phage SW28	Streptococcus thermophilus	89.558	30	2691	261	28805	31488	10715	13392	B	Streptococcus
KX160218	Lactococcus phage 98204	MH892365.1	Streptococcus phage SW17	Streptococcus thermophilus	93.204	30	5091	325	22115	27197	4439	9516	B	Streptococcus
KX160218	Lactococcus phage 98204	MH892365.1	Streptococcus phage SW17	Streptococcus thermophilus	90.99	30	3607	302	17790	21395	824	4408	B	Streptococcus
KX160218	Lactococcus phage 98204	MH892365.1	Streptococcus phage SW17	Streptococcus thermophilus	89.558	30	2691	261	28805	31488	10718	13395	B	Streptococcus
KX160218	Lactococcus phage 98204	MH892372.1	Streptococcus phage SW26	Streptococcus thermophilus	93.184	30	5091	326	22115	27197	4439	9516	B	Streptococcus
KX160218	Lactococcus phage 98204	MH892372.1	Streptococcus phage SW26	Streptococcus thermophilus	90.962	30	3607	303	17790	21395	824	4408	B	Streptococcus
KX160218	Lactococcus phage 98204	MH892372.1	Streptococcus phage SW26	Streptococcus thermophilus	89.558	30	2691	261	28805	31488	10718	13395	B	Streptococcus
KX160218	Lactococcus phage 98204	MH892370.1	Streptococcus phage SW23	Streptococcus thermophilus	93.183	30	5090	328	22115	27197	4436	9513	B	Streptococcus
KX160218	Lactococcus phage 98204	MH892370.1	Streptococcus phage SW23	Streptococcus thermophilus	90.907	30	3607	302	17790	21395	824	4405	B	Streptococcus
KX160218	Lactococcus phage 98204	MH892370.1	Streptococcus phage SW23	Streptococcus thermophilus	89.521	30	2691	262	28805	31488	10715	13392	B	Streptococcus
KX160218	Lactococcus phage 98204	MH892369.1	Streptococcus phage SW22	Streptococcus thermophilus	93.183	30	5090	328	22115	27197	4436	9513	B	Streptococcus
KX160218	Lactococcus phage 98204	MH892369.1	Streptococcus phage SW22	Streptococcus thermophilus	90.907	30	3607	302	17790	21395	824	4405	B	Streptococcus
KX160218	Lactococcus phage 98204	MH892369.1	Streptococcus phage SW22	Streptococcus thermophilus	89.521	30	2691	262	28805	31488	10715	13392	B	Streptococcus
KX160218	Lactococcus phage 98204	MH892368.1	Streptococcus phage SW20	Streptococcus thermophilus	93.184	30	5091	326	22115	27197	4439	9516	B	Streptococcus
KX160218	Lactococcus phage 98204	MH892368.1	Streptococcus phage SW20	Streptococcus thermophilus	90.962	30	3607	303	17790	21395	824	4408	B	Streptococcus
KX160218	Lactococcus phage 98204	MH892368.1	Streptococcus phage SW20	Streptococcus thermophilus	89.558	30	2691	261	28805	31488	10718	13395	B	Streptococcus
KX160218	Lactococcus phage 98204	MH892350.1	Streptococcus phage SW16	Streptococcus thermophilus	93.164	30	5091	327	22115	27197	4205	9282	B	Streptococcus
KX160218	Lactococcus phage 98204	MH892350.1	Streptococcus phage SW16	Streptococcus thermophilus	90.99	30	3607	302	17790	21395	590	4174	B	Streptococcus
KX160218	Lactococcus phage 98204	MH892350.1	Streptococcus phage SW16	Streptococcus thermophilus	89.558	30	2691	261	28805	31488	10484	13161	B	Streptococcus
KX160218	Lactococcus phage 98204	KU678392.1	Streptococcus virus 9874	Streptococcus thermophilus	93.151	34	5096	320	22115	27198	4405	9483	B	Streptococcus
KX160218	Lactococcus phage 98204	KU678392.1	Streptococcus virus 9874	Streptococcus thermophilus	91.952	34	3852	284	17545	21395	548	4374	B	Streptococcus
KX160218	Lactococcus phage 98204	KU678392.1	Streptococcus virus 9874	Streptococcus thermophilus	91.203	34	3683	306	27813	31488	10104	13775	B	Streptococcus
KX160218	Lactococcus phage 98204	NC_031023.1	Streptococcus virus 9874	Streptococcus thermophilus	93.151	34	5096	320	22115	27198	4405	9483	B	Streptococcus
KX160218	Lactococcus phage 98204	NC_031023.1	Streptococcus virus 9874	Streptococcus thermophilus	91.952	34	3852	284	17545	21395	548	4374	B	Streptococcus
KX160218	Lactococcus phage 98204	NC_031023.1	Streptococcus virus 9874	Streptococcus thermophilus	91.203	34	3683	306	27813	31488	10104	13775	B	Streptococcus
KX160218	Lactococcus phage 98204	KU678389.1	Streptococcus virus 9871	Streptococcus thermophilus	95.097	34	4609	215	22115	26720	4380	8980	B	Streptococcus
KX160218	Lactococcus phage 98204	KU678389.1	Streptococcus virus 9871	Streptococcus thermophilus	90.99	34	3607	299	17790	21395	768	4349	B	Streptococcus
KX160218	Lactococcus phage 98204	KU678389.1	Streptococcus virus 9871	Streptococcus thermophilus	90.393	34	3685	332	27813	31488	10202	13873	B	Streptococcus
KX160218	Lactococcus phage 98204	KX879641.1	Streptococcus phage CHPC577	Streptococcus thermophilus	95.097	34	4609	215	22115	26720	4202	8802	B	Streptococcus
KX160218	Lactococcus phage 98204	KX879641.1	Streptococcus phage CHPC577	Streptococcus thermophilus	91.156	34	3607	293	17790	21395	590	4171	B	Streptococcus
KX160218	Lactococcus phage 98204	KX879641.1	Streptococcus phage CHPC577	Streptococcus thermophilus	90.421	34	3685	331	27813	31488	10024	13695	B	Streptococcus
KX160218	Lactococcus phage 98204	NC_031069.1	Streptococcus virus 9871	Streptococcus thermophilus	95.097	34	4609	215	22115	26720	4380	8980	B	Streptococcus
KX160218	Lactococcus phage 98204	NC_031069.1	Streptococcus virus 9871	Streptococcus thermophilus	90.99	34	3607	299	17790	21395	768	4349	B	Streptococcus
KX160218	Lactococcus phage 98204	NC_031069.1	Streptococcus virus 9871	Streptococcus thermophilus	90.393	34	3685	332	27813	31488	10202	13873	B	Streptococcus
KX160218	Lactococcus phage 98204	KU678391.1	Streptococcus virus 9873	Streptococcus thermophilus	95.01	34	4609	219	22115	26720	4380	8980	B	Streptococcus
KX160218	Lactococcus phage 98204	KU678391.1	Streptococcus virus 9873	Streptococcus thermophilus	90.99	34	3607	299	17790	21395	768	4349	B	Streptococcus
KX160218	Lactococcus phage 98204	KU678391.1	Streptococcus virus 9873	Streptococcus thermophilus	90.393	34	3685	332	27813	31488	10202	13873	B	Streptococcus
KX160218	Lactococcus phage 98204	NC_047763.1	Streptococcus virus 9873	Streptococcus thermophilus	95.01	34	4609	219	22115	26720	4380	8980	B	Streptococcus
KX160218	Lactococcus phage 98204	NC_047763.1	Streptococcus virus 9873	Streptococcus thermophilus	90.99	34	3607	299	17790	21395	768	4349	B	Streptococcus
KX160218	Lactococcus phage 98204	NC_047763.1	Streptococcus virus 9873	Streptococcus thermophilus	90.393	34	3685	332	27813	31488	10202	13873	B	Streptococcus
KX160218	Lactococcus phage 98204	KU678390.1	Streptococcus virus 9872	Streptococcus thermophilus	94.923	34	4609	223	22115	26720	4381	8981	B	Streptococcus
KX160218	Lactococcus phage 98204	KU678390.1	Streptococcus virus 9872	Streptococcus thermophilus	90.99	34	3607	299	17790	21395	769	4350	B	Streptococcus
KX160218	Lactococcus phage 98204	KU678390.1	Streptococcus virus 9872	Streptococcus thermophilus	90.393	34	3685	332	27813	31488	10203	13874	B	Streptococcus
KX160218	Lactococcus phage 98204	NC_031094.1	Streptococcus virus 9872	Streptococcus thermophilus	94.923	34	4609	223	22115	26720	4381	8981	B	Streptococcus
KX160218	Lactococcus phage 98204	NC_031094.1	Streptococcus virus 9872	Streptococcus thermophilus	90.99	34	3607	299	17790	21395	769	4350	B	Streptococcus
KX160218	Lactococcus phage 98204	NC_031094.1	Streptococcus virus 9872	Streptococcus thermophilus	90.393	34	3685	332	27813	31488	10203	13874	B	Streptococcus
KX456208	Lactococcus phage 50901	MK448972.1	Streptococcus phage Javan520	Streptococcus pyogenes MGAS8232	80.78	3	1051	168	23666	24703	21913	22942	B	Streptococcus
KX456210	Lactococcus phage 62501	MK448972.1	Streptococcus phage Javan520	Streptococcus pyogenes MGAS8232	80.78	3	1051	168	23508	24545	21913	22942	B	Streptococcus
KX456213	Lactococcus phage 98201	KP054477.1	Lactobacillus phage LfeInf	Lactobacillus fermentum	84.032	4	1622	257	30584	32204	69467	71087	B	Lactobacillus
KX456213	Lactococcus phage 98201	NC_029058.1	Lactobacillus phage LfeInf	Lactobacillus fermentum	84.032	4	1622	257	30584	32204	69467	71087	B	Lactobacillus
KX456213	Lactococcus phage 98201	NC_020197.1	Streptococcus phage TP-J34	Streptococcus thermophilus	83.578	5	1638	263	30570	32204	32190	33824	B	Streptococcus
KX456213	Lactococcus phage 98201	AF158600.2	Streptococcus virus Sfi11	Streptococcus	83.887	6	1595	251	30570	32161	18986	20577	B	Streptococcus
KX456213	Lactococcus phage 98201	NC_002214.1	Streptococcus virus Sfi11		83.887	6	1595	251	30570	32161	18986	20577	B	Streptococcus
KX456213	Lactococcus phage 98201	MH937473.1	Streptococcus phage CHPC929	Streptococcus thermophilus	83.782	4	1597	249	30570	32161	18059	19650	B	Streptococcus
KX456213	Lactococcus phage 98201	NC_002185.1	Streptococcus virus 7201	Streptococcus thermophilus	83.447	4	1607	245	30570	32161	27422	29022	B	Streptococcus
KX456213	Lactococcus phage 98201	U88974.1	Streptococcus virus O1205	Streptococcus	83.365	6	1575	256	30590	32161	31885	33456	B	Streptococcus
KX456213	Lactococcus phage 98201	NC_004303.1	Streptococcus virus O1205	Streptococcus thermophilus	83.365	6	1575	256	30590	32161	31885	33456	B	Streptococcus
AF109874	Lactococcus phage Tuc2009	KU678392.1	Streptococcus virus 9874	Streptococcus thermophilus	86.195	30	3890	440	15023	18878	548	4374	C	Streptococcus
AF109874	Lactococcus phage Tuc2009	KU678392.1	Streptococcus virus 9874	Streptococcus thermophilus	92.562	30	2756	202	27336	30090	10779	13532	C	Streptococcus
AF109874	Lactococcus phage Tuc2009	KU678392.1	Streptococcus virus 9874	Streptococcus thermophilus	95.652	30	2001	87	22356	24356	6238	8238	C	Streptococcus
AF109874	Lactococcus phage Tuc2009	NC_031023.1	Streptococcus virus 9874	Streptococcus thermophilus	86.195	30	3890	440	15023	18878	548	4374	C	Streptococcus
AF109874	Lactococcus phage Tuc2009	NC_031023.1	Streptococcus virus 9874	Streptococcus thermophilus	92.562	30	2756	202	27336	30090	10779	13532	C	Streptococcus
AF109874	Lactococcus phage Tuc2009	NC_031023.1	Streptococcus virus 9874	Streptococcus thermophilus	95.652	30	2001	87	22356	24356	6238	8238	C	Streptococcus
AF109874	Lactococcus phage Tuc2009	KX879642.1	Streptococcus phage CHPC926	Streptococcus thermophilus	85.699	26	3853	459	15059	18878	1	3794	C	Streptococcus
AF109874	Lactococcus phage Tuc2009	KX879642.1	Streptococcus phage CHPC926	Streptococcus thermophilus	91.923	26	2439	191	27654	30090	10104	12538	C	Streptococcus
AF109874	Lactococcus phage Tuc2009	KX879642.1	Streptococcus phage CHPC926	Streptococcus thermophilus	95.871	26	2010	83	22356	24365	5658	7667	C	Streptococcus
AF109874	Lactococcus phage Tuc2009	KX879641.1	Streptococcus phage CHPC577	Streptococcus thermophilus	92.634	28	2756	200	27336	30090	10699	13452	C	Streptococcus
AF109874	Lactococcus phage Tuc2009	KX879641.1	Streptococcus phage CHPC577	Streptococcus thermophilus	84.863	28	3640	464	15268	18878	590	4171	C	Streptococcus
AF109874	Lactococcus phage Tuc2009	KX879641.1	Streptococcus phage CHPC577	Streptococcus thermophilus	95.902	28	2001	82	22356	24356	6035	8035	C	Streptococcus
AF109874	Lactococcus phage Tuc2009	KU678391.1	Streptococcus virus 9873	Streptococcus thermophilus	92.598	28	2756	201	27336	30090	10877	13630	C	Streptococcus
AF109874	Lactococcus phage Tuc2009	KU678391.1	Streptococcus virus 9873	Streptococcus thermophilus	84.78	28	3640	467	15268	18878	768	4349	C	Streptococcus
AF109874	Lactococcus phage Tuc2009	KU678391.1	Streptococcus virus 9873	Streptococcus thermophilus	95.852	28	2001	83	22356	24356	6213	8213	C	Streptococcus
AF109874	Lactococcus phage Tuc2009	KU678390.1	Streptococcus virus 9872	Streptococcus thermophilus	92.598	28	2756	201	27336	30090	10878	13631	C	Streptococcus
AF109874	Lactococcus phage Tuc2009	KU678390.1	Streptococcus virus 9872	Streptococcus thermophilus	84.78	28	3640	467	15268	18878	769	4350	C	Streptococcus
AF109874	Lactococcus phage Tuc2009	KU678390.1	Streptococcus virus 9872	Streptococcus thermophilus	95.652	28	2001	87	22356	24356	6214	8214	C	Streptococcus
AF109874	Lactococcus phage Tuc2009	KU678389.1	Streptococcus virus 9871	Streptococcus thermophilus	92.598	28	2756	201	27336	30090	10877	13630	C	Streptococcus
AF109874	Lactococcus phage Tuc2009	KU678389.1	Streptococcus virus 9871	Streptococcus thermophilus	84.78	28	3640	467	15268	18878	768	4349	C	Streptococcus
AF109874	Lactococcus phage Tuc2009	KU678389.1	Streptococcus virus 9871	Streptococcus thermophilus	95.852	28	2001	83	22356	24356	6213	8213	C	Streptococcus
AF109874	Lactococcus phage Tuc2009	NC_031094.1	Streptococcus virus 9872	Streptococcus thermophilus	92.598	28	2756	201	27336	30090	10878	13631	C	Streptococcus
AF109874	Lactococcus phage Tuc2009	NC_031094.1	Streptococcus virus 9872	Streptococcus thermophilus	84.78	28	3640	467	15268	18878	769	4350	C	Streptococcus
AF109874	Lactococcus phage Tuc2009	NC_031094.1	Streptococcus virus 9872	Streptococcus thermophilus	95.652	28	2001	87	22356	24356	6214	8214	C	Streptococcus
AF109874	Lactococcus phage Tuc2009	NC_031069.1	Streptococcus virus 9871	Streptococcus thermophilus	92.598	28	2756	201	27336	30090	10877	13630	C	Streptococcus
AF109874	Lactococcus phage Tuc2009	NC_031069.1	Streptococcus virus 9871	Streptococcus thermophilus	84.78	28	3640	467	15268	18878	768	4349	C	Streptococcus
AF109874	Lactococcus phage Tuc2009	NC_031069.1	Streptococcus virus 9871	Streptococcus thermophilus	95.852	28	2001	83	22356	24356	6213	8213	C	Streptococcus
AF109874	Lactococcus phage Tuc2009	NC_047763.1	Streptococcus virus 9873	Streptococcus thermophilus	92.598	28	2756	201	27336	30090	10877	13630	C	Streptococcus
AF109874	Lactococcus phage Tuc2009	NC_047763.1	Streptococcus virus 9873	Streptococcus thermophilus	84.78	28	3640	467	15268	18878	768	4349	C	Streptococcus
AF109874	Lactococcus phage Tuc2009	NC_047763.1	Streptococcus virus 9873	Streptococcus thermophilus	95.852	28	2001	83	22356	24356	6213	8213	C	Streptococcus
AF109874	Lactococcus phage Tuc2009	MH892371.1	Streptococcus phage SW25	Streptococcus thermophilus	83.952	25	3639	502	15268	18878	824	4408	C	Streptococcus
AF109874	Lactococcus phage Tuc2009	MH892371.1	Streptococcus phage SW25	Streptococcus thermophilus	91.882	25	2439	192	27654	30090	10718	13152	C	Streptococcus
AF109874	Lactococcus phage Tuc2009	MH892371.1	Streptococcus phage SW25	Streptococcus thermophilus	95.852	25	2001	83	22356	24356	6272	8272	C	Streptococcus
AF109874	Lactococcus phage Tuc2009	MH892368.1	Streptococcus phage SW20	Streptococcus thermophilus	83.952	25	3639	502	15268	18878	824	4408	C	Streptococcus
AF109874	Lactococcus phage Tuc2009	MH892368.1	Streptococcus phage SW20	Streptococcus thermophilus	91.882	25	2439	192	27654	30090	10718	13152	C	Streptococcus
AF109874	Lactococcus phage Tuc2009	MH892368.1	Streptococcus phage SW20	Streptococcus thermophilus	95.802	25	2001	84	22356	24356	6272	8272	C	Streptococcus
AF109874	Lactococcus phage Tuc2009	MH892365.1	Streptococcus phage SW17	Streptococcus thermophilus	83.952	25	3639	502	15268	18878	824	4408	C	Streptococcus
AF109874	Lactococcus phage Tuc2009	MH892365.1	Streptococcus phage SW17	Streptococcus thermophilus	91.882	25	2439	192	27654	30090	10718	13152	C	Streptococcus
AF109874	Lactococcus phage Tuc2009	MH892365.1	Streptococcus phage SW17	Streptococcus thermophilus	95.852	25	2001	83	22356	24356	6272	8272	C	Streptococcus
AF109874	Lactococcus phage Tuc2009	MH892350.1	Streptococcus phage SW16	Streptococcus thermophilus	83.952	25	3639	502	15268	18878	590	4174	C	Streptococcus
AF109874	Lactococcus phage Tuc2009	MH892350.1	Streptococcus phage SW16	Streptococcus thermophilus	91.882	25	2439	192	27654	30090	10484	12918	C	Streptococcus
AF109874	Lactococcus phage Tuc2009	MH892350.1	Streptococcus phage SW16	Streptococcus thermophilus	95.852	25	2001	83	22356	24356	6038	8038	C	Streptococcus
AF109874	Lactococcus phage Tuc2009	MH892372.1	Streptococcus phage SW26	Streptococcus thermophilus	83.924	25	3639	503	15268	18878	824	4408	C	Streptococcus
AF109874	Lactococcus phage Tuc2009	MH892372.1	Streptococcus phage SW26	Streptococcus thermophilus	91.882	25	2439	192	27654	30090	10718	13152	C	Streptococcus
AF109874	Lactococcus phage Tuc2009	MH892372.1	Streptococcus phage SW26	Streptococcus thermophilus	95.852	25	2001	83	22356	24356	6272	8272	C	Streptococcus
AF109874	Lactococcus phage Tuc2009	MH892374.1	Streptococcus phage SW28	Streptococcus thermophilus	91.882	25	2439	192	27654	30090	10715	13149	C	Streptococcus
AF109874	Lactococcus phage Tuc2009	MH892374.1	Streptococcus phage SW28	Streptococcus thermophilus	83.842	25	3639	503	15268	18878	824	4405	C	Streptococcus
AF109874	Lactococcus phage Tuc2009	MH892374.1	Streptococcus phage SW28	Streptococcus thermophilus	95.802	25	2001	84	22356	24356	6269	8269	C	Streptococcus
AF109874	Lactococcus phage Tuc2009	MH892370.1	Streptococcus phage SW23	Streptococcus thermophilus	91.882	25	2439	192	27654	30090	10715	13149	C	Streptococcus
AF109874	Lactococcus phage Tuc2009	MH892370.1	Streptococcus phage SW23	Streptococcus thermophilus	83.842	25	3639	503	15268	18878	824	4405	C	Streptococcus
AF109874	Lactococcus phage Tuc2009	MH892370.1	Streptococcus phage SW23	Streptococcus thermophilus	95.802	25	2001	84	22356	24356	6269	8269	C	Streptococcus
AF109874	Lactococcus phage Tuc2009	MH892369.1	Streptococcus phage SW22	Streptococcus thermophilus	91.882	25	2439	192	27654	30090	10715	13149	C	Streptococcus
AF109874	Lactococcus phage Tuc2009	MH892369.1	Streptococcus phage SW22	Streptococcus thermophilus	83.842	25	3639	503	15268	18878	824	4405	C	Streptococcus
AF109874	Lactococcus phage Tuc2009	MH892369.1	Streptococcus phage SW22	Streptococcus thermophilus	95.802	25	2001	84	22356	24356	6269	8269	C	Streptococcus
AF242738	Lactococcus phage phiLC3	MK448721.1	Streptococcus phage Javan263	Streptococcus infantarius	74.519	5	1558	345	15521	17049	17869	19403	C	Streptococcus
AF242738	Lactococcus phage phiLC3	MK448706.1	Streptococcus phage Javan221	Streptococcus equinus	74.124	5	1569	344	15515	17049	16268	17808	C	Streptococcus
AF304433	Lactococcus phage TP901-1	KX879641.1	Streptococcus phage CHPC577	Streptococcus thermophilus	90.72	29	3750	302	13913	17648	355	4072	C	Streptococcus
AF304433	Lactococcus phage TP901-1	KX879641.1	Streptococcus phage CHPC577	Streptococcus thermophilus	91.193	29	3293	282	24627	27915	10164	13452	C	Streptococcus
AF304433	Lactococcus phage TP901-1	KX879641.1	Streptococcus phage CHPC577	Streptococcus thermophilus	89.533	29	2035	168	20422	22445	6035	8035	C	Streptococcus
AF304433	Lactococcus phage TP901-1	KU678391.1	Streptococcus virus 9873	Streptococcus thermophilus	90.56	29	3750	308	13913	17648	533	4250	C	Streptococcus
AF304433	Lactococcus phage TP901-1	KU678391.1	Streptococcus virus 9873	Streptococcus thermophilus	91.163	29	3293	283	24627	27915	10342	13630	C	Streptococcus
AF304433	Lactococcus phage TP901-1	KU678391.1	Streptococcus virus 9873	Streptococcus thermophilus	89.533	29	2035	168	20422	22445	6213	8213	C	Streptococcus
AF304433	Lactococcus phage TP901-1	KU678389.1	Streptococcus virus 9871	Streptococcus thermophilus	90.56	29	3750	308	13913	17648	533	4250	C	Streptococcus
AF304433	Lactococcus phage TP901-1	KU678389.1	Streptococcus virus 9871	Streptococcus thermophilus	91.163	29	3293	283	24627	27915	10342	13630	C	Streptococcus
AF304433	Lactococcus phage TP901-1	KU678389.1	Streptococcus virus 9871	Streptococcus thermophilus	89.484	29	2035	169	20422	22445	6213	8213	C	Streptococcus
AF304433	Lactococcus phage TP901-1	NC_031069.1	Streptococcus virus 9871	Streptococcus thermophilus	90.56	29	3750	308	13913	17648	533	4250	C	Streptococcus
AF304433	Lactococcus phage TP901-1	NC_031069.1	Streptococcus virus 9871	Streptococcus thermophilus	91.163	29	3293	283	24627	27915	10342	13630	C	Streptococcus
AF304433	Lactococcus phage TP901-1	NC_031069.1	Streptococcus virus 9871	Streptococcus thermophilus	89.484	29	2035	169	20422	22445	6213	8213	C	Streptococcus
AF304433	Lactococcus phage TP901-1	NC_047763.1	Streptococcus virus 9873	Streptococcus thermophilus	90.56	29	3750	308	13913	17648	533	4250	C	Streptococcus
AF304433	Lactococcus phage TP901-1	NC_047763.1	Streptococcus virus 9873	Streptococcus thermophilus	91.163	29	3293	283	24627	27915	10342	13630	C	Streptococcus
AF304433	Lactococcus phage TP901-1	NC_047763.1	Streptococcus virus 9873	Streptococcus thermophilus	89.533	29	2035	168	20422	22445	6213	8213	C	Streptococcus
AF304433	Lactococcus phage TP901-1	KU678390.1	Streptococcus virus 9872	Streptococcus thermophilus	90.512	29	3752	306	13913	17648	534	4251	C	Streptococcus
AF304433	Lactococcus phage TP901-1	KU678390.1	Streptococcus virus 9872	Streptococcus thermophilus	91.163	29	3293	283	24627	27915	10343	13631	C	Streptococcus
AF304433	Lactococcus phage TP901-1	KU678390.1	Streptococcus virus 9872	Streptococcus thermophilus	89.287	29	2035	173	20422	22445	6214	8214	C	Streptococcus
AF304433	Lactococcus phage TP901-1	NC_031094.1	Streptococcus virus 9872	Streptococcus thermophilus	90.512	29	3752	306	13913	17648	534	4251	C	Streptococcus
AF304433	Lactococcus phage TP901-1	NC_031094.1	Streptococcus virus 9872	Streptococcus thermophilus	91.163	29	3293	283	24627	27915	10343	13631	C	Streptococcus
AF304433	Lactococcus phage TP901-1	NC_031094.1	Streptococcus virus 9872	Streptococcus thermophilus	89.287	29	2035	173	20422	22445	6214	8214	C	Streptococcus
AF304433	Lactococcus phage TP901-1	MH892371.1	Streptococcus phage SW25	Streptococcus thermophilus	90.261	26	3748	321	13913	17647	589	4305	C	Streptococcus
AF304433	Lactococcus phage TP901-1	MH892371.1	Streptococcus phage SW25	Streptococcus thermophilus	91.311	26	2440	204	25479	27915	10718	13152	C	Streptococcus
AF304433	Lactococcus phage TP901-1	MH892371.1	Streptococcus phage SW25	Streptococcus thermophilus	89.484	26	2035	169	20422	22445	6272	8272	C	Streptococcus
AF304433	Lactococcus phage TP901-1	MH892372.1	Streptococcus phage SW26	Streptococcus thermophilus	90.235	26	3748	322	13913	17647	589	4305	C	Streptococcus
AF304433	Lactococcus phage TP901-1	MH892372.1	Streptococcus phage SW26	Streptococcus thermophilus	91.311	26	2440	204	25479	27915	10718	13152	C	Streptococcus
AF304433	Lactococcus phage TP901-1	MH892372.1	Streptococcus phage SW26	Streptococcus thermophilus	89.484	26	2035	169	20422	22445	6272	8272	C	Streptococcus
AF304433	Lactococcus phage TP901-1	MH892350.1	Streptococcus phage SW16	Streptococcus thermophilus	90.235	26	3748	322	13913	17647	355	4071	C	Streptococcus
AF304433	Lactococcus phage TP901-1	MH892350.1	Streptococcus phage SW16	Streptococcus thermophilus	91.311	26	2440	204	25479	27915	10484	12918	C	Streptococcus
AF304433	Lactococcus phage TP901-1	MH892350.1	Streptococcus phage SW16	Streptococcus thermophilus	89.484	26	2035	169	20422	22445	6038	8038	C	Streptococcus
AF304433	Lactococcus phage TP901-1	MH892365.1	Streptococcus phage SW17	Streptococcus thermophilus	90.208	26	3748	323	13913	17647	589	4305	C	Streptococcus
AF304433	Lactococcus phage TP901-1	MH892365.1	Streptococcus phage SW17	Streptococcus thermophilus	91.311	26	2440	204	25479	27915	10718	13152	C	Streptococcus
AF304433	Lactococcus phage TP901-1	MH892365.1	Streptococcus phage SW17	Streptococcus thermophilus	89.484	26	2035	169	20422	22445	6272	8272	C	Streptococcus
AF304433	Lactococcus phage TP901-1	MH892374.1	Streptococcus phage SW28	Streptococcus thermophilus	90.181	26	3748	324	13913	17647	589	4305	C	Streptococcus
AF304433	Lactococcus phage TP901-1	MH892374.1	Streptococcus phage SW28	Streptococcus thermophilus	91.311	26	2440	204	25479	27915	10715	13149	C	Streptococcus
AF304433	Lactococcus phage TP901-1	MH892374.1	Streptococcus phage SW28	Streptococcus thermophilus	89.484	26	2035	169	20422	22445	6269	8269	C	Streptococcus
AF304433	Lactococcus phage TP901-1	MH892370.1	Streptococcus phage SW23	Streptococcus thermophilus	90.181	26	3748	324	13913	17647	589	4305	C	Streptococcus
AF304433	Lactococcus phage TP901-1	MH892370.1	Streptococcus phage SW23	Streptococcus thermophilus	91.311	26	2440	204	25479	27915	10715	13149	C	Streptococcus
AF304433	Lactococcus phage TP901-1	MH892370.1	Streptococcus phage SW23	Streptococcus thermophilus	89.484	26	2035	169	20422	22445	6269	8269	C	Streptococcus
AF304433	Lactococcus phage TP901-1	MH892369.1	Streptococcus phage SW22	Streptococcus thermophilus	90.181	26	3748	324	13913	17647	589	4305	C	Streptococcus
AF304433	Lactococcus phage TP901-1	MH892369.1	Streptococcus phage SW22	Streptococcus thermophilus	91.311	26	2440	204	25479	27915	10715	13149	C	Streptococcus
AF304433	Lactococcus phage TP901-1	MH892369.1	Streptococcus phage SW22	Streptococcus thermophilus	89.484	26	2035	169	20422	22445	6269	8269	C	Streptococcus
AF304433	Lactococcus phage TP901-1	MH892368.1	Streptococcus phage SW20	Streptococcus thermophilus	90.181	26	3748	324	13913	17647	589	4305	C	Streptococcus
AF304433	Lactococcus phage TP901-1	MH892368.1	Streptococcus phage SW20	Streptococcus thermophilus	91.311	26	2440	204	25479	27915	10718	13152	C	Streptococcus
AF304433	Lactococcus phage TP901-1	MH892368.1	Streptococcus phage SW20	Streptococcus thermophilus	89.484	26	2035	169	20422	22445	6272	8272	C	Streptococcus
AF304433	Lactococcus phage TP901-1	KU678392.1	Streptococcus virus 9874	Streptococcus thermophilus	90.133	29	3689	308	13982	17648	621	4275	C	Streptococcus
AF304433	Lactococcus phage TP901-1	KU678392.1	Streptococcus virus 9874	Streptococcus thermophilus	92.16	29	3291	254	24627	27915	10244	13532	C	Streptococcus
AF304433	Lactococcus phage TP901-1	KU678392.1	Streptococcus virus 9874	Streptococcus thermophilus	89.337	29	2035	172	20422	22445	6238	8238	C	Streptococcus
AF304433	Lactococcus phage TP901-1	NC_031023.1	Streptococcus virus 9874	Streptococcus thermophilus	90.133	29	3689	308	13982	17648	621	4275	C	Streptococcus
AF304433	Lactococcus phage TP901-1	NC_031023.1	Streptococcus virus 9874	Streptococcus thermophilus	92.16	29	3291	254	24627	27915	10244	13532	C	Streptococcus
AF304433	Lactococcus phage TP901-1	NC_031023.1	Streptococcus virus 9874	Streptococcus thermophilus	89.337	29	2035	172	20422	22445	6238	8238	C	Streptococcus
AF304433	Lactococcus phage TP901-1	KX879642.1	Streptococcus phage CHPC926	Streptococcus thermophilus	91.14	25	3510	269	14151	17648	213	3692	C	Streptococcus
AF304433	Lactococcus phage TP901-1	KX879642.1	Streptococcus phage CHPC926	Streptococcus thermophilus	91.27	25	2440	205	25479	27915	10104	12538	C	Streptococcus
AF304433	Lactococcus phage TP901-1	KX879642.1	Streptococcus phage CHPC926	Streptococcus thermophilus	89.476	25	2043	172	20422	22454	5658	7667	C	Streptococcus
DQ838728	Lactococcus phage P335	KX879642.1	Streptococcus phage CHPC926	Streptococcus thermophilus	93.464	38	6594	423	19411	26000	6491	13080	C	Streptococcus
DQ838728	Lactococcus phage P335	KX879642.1	Streptococcus phage CHPC926	Streptococcus thermophilus	90.886	38	4378	343	13083	17437	123	4467	C	Streptococcus
DQ838728	Lactococcus phage P335	MH892374.1	Streptococcus phage SW28	Streptococcus thermophilus	93.49	38	6574	418	19432	26000	7123	13691	C	Streptococcus
DQ838728	Lactococcus phage P335	MH892374.1	Streptococcus phage SW28	Streptococcus thermophilus	91.269	38	4524	348	12928	17437	588	5078	C	Streptococcus
DQ838728	Lactococcus phage P335	MH892372.1	Streptococcus phage SW26	Streptococcus thermophilus	93.404	38	6595	425	19411	26000	7105	13694	C	Streptococcus
DQ838728	Lactococcus phage P335	MH892372.1	Streptococcus phage SW26	Streptococcus thermophilus	91.291	38	4524	350	12928	17437	588	5081	C	Streptococcus
DQ838728	Lactococcus phage P335	MH892368.1	Streptococcus phage SW20	Streptococcus thermophilus	93.49	38	6574	418	19432	26000	7126	13694	C	Streptococcus
DQ838728	Lactococcus phage P335	MH892368.1	Streptococcus phage SW20	Streptococcus thermophilus	91.313	38	4524	349	12928	17437	588	5081	C	Streptococcus
DQ838728	Lactococcus phage P335	MH892365.1	Streptococcus phage SW17	Streptococcus thermophilus	93.404	38	6595	425	19411	26000	7105	13694	C	Streptococcus
DQ838728	Lactococcus phage P335	MH892365.1	Streptococcus phage SW17	Streptococcus thermophilus	91.335	38	4524	348	12928	17437	588	5081	C	Streptococcus
DQ838728	Lactococcus phage P335	MH892371.1	Streptococcus phage SW25	Streptococcus thermophilus	93.389	38	6595	426	19411	26000	7105	13694	C	Streptococcus
DQ838728	Lactococcus phage P335	MH892371.1	Streptococcus phage SW25	Streptococcus thermophilus	91.357	38	4524	347	12928	17437	588	5081	C	Streptococcus
DQ838728	Lactococcus phage P335	MH892350.1	Streptococcus phage SW16	Streptococcus thermophilus	93.389	38	6595	426	19411	26000	6871	13460	C	Streptococcus
DQ838728	Lactococcus phage P335	MH892350.1	Streptococcus phage SW16	Streptococcus thermophilus	91.313	38	4524	349	12928	17437	354	4847	C	Streptococcus
DQ838728	Lactococcus phage P335	MH892370.1	Streptococcus phage SW23	Streptococcus thermophilus	93.459	38	6574	420	19432	26000	7123	13691	C	Streptococcus
DQ838728	Lactococcus phage P335	MH892370.1	Streptococcus phage SW23	Streptococcus thermophilus	91.269	38	4524	348	12928	17437	588	5078	C	Streptococcus
DQ838728	Lactococcus phage P335	MH892369.1	Streptococcus phage SW22	Streptococcus thermophilus	93.459	38	6574	420	19432	26000	7123	13691	C	Streptococcus
DQ838728	Lactococcus phage P335	MH892369.1	Streptococcus phage SW22	Streptococcus thermophilus	91.269	38	4524	348	12928	17437	588	5078	C	Streptococcus
DQ838728	Lactococcus phage P335	KX879641.1	Streptococcus phage CHPC577	Streptococcus thermophilus	91.689	33	4524	329	12928	17437	354	4844	C	Streptococcus
DQ838728	Lactococcus phage P335	KX879641.1	Streptococcus phage CHPC577	Streptococcus thermophilus	91.379	33	2981	251	23024	26000	11016	13994	C	Streptococcus
DQ838728	Lactococcus phage P335	KX879641.1	Streptococcus phage CHPC577	Streptococcus thermophilus	94.169	33	1938	107	19411	21345	6868	8802	C	Streptococcus
DQ838728	Lactococcus phage P335	KU678389.1	Streptococcus virus 9871	Streptococcus thermophilus	91.556	33	4524	335	12928	17437	532	5022	C	Streptococcus
DQ838728	Lactococcus phage P335	KU678389.1	Streptococcus virus 9871	Streptococcus thermophilus	91.345	33	2981	252	23024	26000	11194	14172	C	Streptococcus
DQ838728	Lactococcus phage P335	KU678389.1	Streptococcus virus 9871	Streptococcus thermophilus	94.118	33	1938	108	19411	21345	7046	8980	C	Streptococcus
DQ838728	Lactococcus phage P335	NC_031069.1	Streptococcus virus 9871	Streptococcus thermophilus	91.556	33	4524	335	12928	17437	532	5022	C	Streptococcus
DQ838728	Lactococcus phage P335	NC_031069.1	Streptococcus virus 9871	Streptococcus thermophilus	91.345	33	2981	252	23024	26000	11194	14172	C	Streptococcus
DQ838728	Lactococcus phage P335	NC_031069.1	Streptococcus virus 9871	Streptococcus thermophilus	94.118	33	1938	108	19411	21345	7046	8980	C	Streptococcus
DQ838728	Lactococcus phage P335	KU678391.1	Streptococcus virus 9873	Streptococcus thermophilus	91.534	33	4524	336	12928	17437	532	5022	C	Streptococcus
DQ838728	Lactococcus phage P335	KU678391.1	Streptococcus virus 9873	Streptococcus thermophilus	91.312	33	2981	253	23024	26000	11194	14172	C	Streptococcus
DQ838728	Lactococcus phage P335	KU678391.1	Streptococcus virus 9873	Streptococcus thermophilus	94.471	33	1917	100	19432	21345	7067	8980	C	Streptococcus
DQ838728	Lactococcus phage P335	NC_047763.1	Streptococcus virus 9873	Streptococcus thermophilus	91.534	33	4524	336	12928	17437	532	5022	C	Streptococcus
DQ838728	Lactococcus phage P335	NC_047763.1	Streptococcus virus 9873	Streptococcus thermophilus	91.312	33	2981	253	23024	26000	11194	14172	C	Streptococcus
DQ838728	Lactococcus phage P335	NC_047763.1	Streptococcus virus 9873	Streptococcus thermophilus	94.471	33	1917	100	19432	21345	7067	8980	C	Streptococcus
DQ838728	Lactococcus phage P335	KU678390.1	Streptococcus virus 9872	Streptococcus thermophilus	91.49	33	4524	338	12928	17437	533	5023	C	Streptococcus
DQ838728	Lactococcus phage P335	KU678390.1	Streptococcus virus 9872	Streptococcus thermophilus	91.278	33	2981	254	23024	26000	11195	14173	C	Streptococcus
DQ838728	Lactococcus phage P335	KU678390.1	Streptococcus virus 9872	Streptococcus thermophilus	93.963	33	1938	111	19411	21345	7047	8981	C	Streptococcus
DQ838728	Lactococcus phage P335	NC_031094.1	Streptococcus virus 9872	Streptococcus thermophilus	91.49	33	4524	338	12928	17437	533	5023	C	Streptococcus
DQ838728	Lactococcus phage P335	NC_031094.1	Streptococcus virus 9872	Streptococcus thermophilus	91.278	33	2981	254	23024	26000	11195	14173	C	Streptococcus
DQ838728	Lactococcus phage P335	NC_031094.1	Streptococcus virus 9872	Streptococcus thermophilus	93.963	33	1938	111	19411	21345	7047	8981	C	Streptococcus
DQ838728	Lactococcus phage P335	KU678392.1	Streptococcus virus 9874	Streptococcus thermophilus	90.911	36	4379	337	13083	17437	706	5047	C	Streptococcus
DQ838728	Lactococcus phage P335	KU678392.1	Streptococcus virus 9874	Streptococcus thermophilus	91.443	36	2980	251	23024	26000	11096	14074	C	Streptococcus
DQ838728	Lactococcus phage P335	KU678392.1	Streptococcus virus 9874	Streptococcus thermophilus	94.383	36	2617	141	19411	22024	7071	9684	C	Streptococcus
DQ838728	Lactococcus phage P335	NC_031023.1	Streptococcus virus 9874	Streptococcus thermophilus	90.911	36	4379	337	13083	17437	706	5047	C	Streptococcus
DQ838728	Lactococcus phage P335	NC_031023.1	Streptococcus virus 9874	Streptococcus thermophilus	91.443	36	2980	251	23024	26000	11096	14074	C	Streptococcus
DQ838728	Lactococcus phage P335	NC_031023.1	Streptococcus virus 9874	Streptococcus thermophilus	94.383	36	2617	141	19411	22024	7071	9684	C	Streptococcus
KX160204	Lactococcus phage 38502	KP208803.1	Streptococcus phage Str-PAP-1	Streptococcus parauberis	78.114	3	1092	193	23967	25042	18707	17646	C	Streptococcus
KX160204	Lactococcus phage 38502	NC_028666.1	Streptococcus phage Str-PAP-1	Streptococcus parauberis	78.114	3	1092	193	23967	25042	18707	17646	C	Streptococcus
KX160204	Lactococcus phage 38502	MK448721.1	Streptococcus phage Javan263	Streptococcus infantarius	74.343	4	1559	346	17684	19212	17869	19403	C	Streptococcus
KX160204	Lactococcus phage 38502	MK448706.1	Streptococcus phage Javan221	Streptococcus equinus	73.966	5	1571	343	17678	19212	16268	17808	C	Streptococcus
KX456207	Lactococcus phage 50101	MK448721.1	Streptococcus phage Javan263	Streptococcus infantarius	74.519	5	1558	345	16339	17867	17869	19403	C	Streptococcus
KX456207	Lactococcus phage 50101	MK448706.1	Streptococcus phage Javan221	Streptococcus equinus	74.124	5	1569	344	16333	17867	16268	17808	C	Streptococcus
KX456211	Lactococcus phage 63301	MK448721.1	Streptococcus phage Javan263	Streptococcus infantarius	74.341	5	1555	353	17029	18557	17869	19403	C	Streptococcus
KX456211	Lactococcus phage 63301	MK448706.1	Streptococcus phage Javan221	Streptococcus equinus	73.516	5	1567	357	17023	18557	16268	17808	C	Streptococcus
KX456212	Lactococcus phage 86501	MK448721.1	Streptococcus phage Javan263	Streptococcus infantarius	74.519	5	1558	345	16339	17867	17869	19403	C	Streptococcus
KX456212	Lactococcus phage 86501	MK448706.1	Streptococcus phage Javan221	Streptococcus equinus	74.124	5	1569	344	16333	17867	16268	17808	C	Streptococcus

## Sheet: S9 Fig
Sequences uesed for the phylogenetic analysis:
>YP_010106519.1
MKASKLFMAIAGTLMIGLGFGAVDKAEAADYTINNEFNLAPGEGAGYAASPNYIILHETANETATGRNEATYMKRNWFNAYTTDIIGDGGIDYRVGQWGIVSWGAGNANPYAPVQIELQHTHDPALFKKNYKAYISLARDAAKYFGIPLTLDQPGNGIKTHKWVSDNIWGDHQDPYGYLAEMGISKAQLAQDLANGVSSDSTANVPSKPDQPAKPNKPRYKVGDNVRFTTIYKNPDAPIGQHINADTLWTQVGTITKKLDGRKNLYEIRNSGKLLGYANDGDIAEIWNPNKPAAPSQNTATIYPAYGTFTTSIQLPVSGDVDPNSPALDYYNAGMSFTYDGYVVANGYVWLTYINYGGGRSYVAIGPNDNNPANTWGWGF
>YP_010110029.1
MPSYKTYTTEQYQAFLSQPFGYDFGVSDETIAQWFMIQPGAKPVINSYGVTKSNLLSDYIPKLKQEFGGSLVFLMTTVSEGGGAGNWVNHYMSDTSNTGMGCMIDDIAYVKTTFDRHFPPAISAPEVGGAYTEDEEGLTMKVYNAVPDGSIGSYFIPSTMAGNAWIFGSQWCLANQGAAPPAVYFGNPYDQLIDIIKSFGADPFEEGSTAKPNPDTPKGDPNESGNKPKPKPDIQKAINKILDEINKALENQTIQGSPLLSYNNDVTIERTFNNSYKISYTSSFKKKLSDMLNASDLGLVTDDGAQNNPPKEDPKPPSIEAGKESKTMKKIYDWCNQNQGQAFDTDGYYGAQCVDLISWLNTKVFGLGLDTSGDYAKNIWNNPVPSGWYKVNGNPNDDN…
>YP_009908824.1
MPSFKTYTTEQYQAFLSQPFGYDFGISDETIAQWFMIQPGARPVINSYGVTKANLLSDYIPKLKQEFGGSLVFLMTTVSEGGGAGNWINHYQYDTGNTGMECLIDDIEYTKTTFDKHFPPAMNAPEVGGTYVEDIEGLTMQVYNAVPDGSIGSYFIPSTMAGNAWIFGSQWCLANQGAAAPAVYFGNPYDQLIDVIKSFGADPFKEGSTAKPNPDTPKGDPNEEGNKPKPKPDIQKAIDKILDEINKALDNQTIQGSPLLSYNNDVTIERTFNNSYKISYTSSFKKKLSDMLNASDLGLITDDGAQSIPPKEDPKPPSIEAGKDSKTMKKIYDWCNENQGQAFDTDGHHGAQCVDLISWLNTQVFGLGLDTSGYYAKDIWNNPVPSGWYKVNGNPNDDN…
>YP_009908850.1
MPSFKTYTTEQYQAFLSQPFGYDFGVSDETIAQWFMIQPGARPVINSYGVTKANLLSDYIPKLKQEFGGSLVFLMTTVSEGGGAGNWINHYQNDTGNTGMECLIADIEYTKTTFDRHFPPAMNAPEVGGTYVEDIEGLTMQVYNAVPDGSIGSYFIPSTMAGNAWIFGSQWCLANQGAAAPAVYFGNPYDQLIDVIKSFGADPFKEGSTAKPNPDTPKGDPNEEGNKPKPKPDIQKAIDKILDEINKALNNQTIQGSPLLSYNNDVTIERTFNNSYKISYTSSFKKKLSDMLNASDLGLITDDGAQSIPPKEDPKPPSIEAGKDSKTMKKIYDWCNENQGQAFDTDGHHGAQCVDLISWLNTQVFGLGLDTSGYYAKDIWNNPVPSGWYKVNGNPNDDN…
>YP_009908878.1
MPSYKTYTTEQYQAFLSQPFGYDFGISDETIAQWFMIQPGARPVINSYGVTKANLLSEYIPKLKQEFGGSLVFLMTTVSEGGGAGNWVNHYMSDTSDTGMGCMIDDIDYIKTTFDRHFPPAISAPEVGGAYTEDEEGLTMKVYNAVPDGSIGSYFIPSTMAGNAWIFGSQWCLANQGAAPPAVYFGNPYDQLIDIIKSFGADPFKEGSTAKPNPDTPKGDPNESGNKPKPKPDIQKAIDKILDEINKALDNQTIQGSPLLSYNDDVTIERTFNNSYKISYTSSFKKKLSDMLNASDLGLITDDGAQTNPPKEDPKPPSIEGGKDSKTMKKIYDWCNQNQGQAFDTDGYYGAQCVDLISWINTKVFGLGLDTSGDYAKNIWNNPVPSGWYKVNGNPNDDN…
>YP_009908904.1
MPSYKTYTTEQYQAFLSQPFGYDFGVSDETIAQWFMIQPGARPVINSYGVTKANLLSDYIPKLKQEFGGSLVFLMTTVSEGGGAGNWINHYMEDTGSTGMVCLIDDIEYTKTTFDRHFPPAISAPEVGGAYIEDEEGLTMKVYNAVPDGSIGSYFIPSTMAGNAWIFGSQWCLANQGAAPPSVYFGNPYDQLIDIIKSFGADPFKGGSTAKPNPDTPKGDPNESGNKPKPKPDIQKAIDKILDEINKALDNQTIQGSPLLSYNDDVTIERTFNNSYKISYTASFKKKLSDMLNASDLGLITDDGAQTNPPKEDPKPPSIDGGKDSKTMKKIYDWCYQNQGQAFDTDGYFGAQCVDLISWINTKVFGLGLDTSGDYAKNIWNNPVPSGWYKVNGNPNDDN…
>YP_009908931.1
MPSYKTYTTEQYQAFLSQPFGYDFGVSDETIAQWFMIQPGARPVINSYGVTKANLLSDYIPKLKQEFGGSLVFLMTTVSEGGGAGNWVNHYMSDTSNTGMGCMIDDIAYIKTTFDRHFPPAISAPEVGGAYTEDEDGLTMKVYNAVPDGSIGSYFIPSTMAGNAWIFGSQWCLANQGAAPPAVYFGNPYDQLIDIIKSFGADPFEEGSTAKPNPDTPKGDPNESGNKPKPKPDIQKAIDKILDEINKALDNQTIQGSPLLSYNDDLTIERTFNNSYKISYTSSFKKKLSDMLNASDLGLITDDGAQTNPPKEDPKPPSIDAGKESKTMKKIYDWCNENQGQAFDTDGYYGAQCVDLISWINTKVFGLGLDTSGDYAKNIWNNPVPAGWYKVNGNPNDDN…
>YP_009908982.1
MPSYKTYTTEQYQAFLSQPFGYDFGVSDETIAQWFMIQQGARPVINSYGVTKANLLSDYIPKLKQEFGGSLVFLMTTVSEGGGAGNWVNHYMSDTSNTGMGCMIDDIAYIKTTFDRHFPPAISAPEVGGAYTEDEEGLTMKVYNAVPDGSIGSYFIPSTMAGNAWIFGSQWCLANQGAAPPAVYFGNPYDQLIDIIKSFGADPFKEGSTAKPNPDTPKGDPNESGNKPKPKPDIQKAIDKILDEINKALDNQTIQGSPLLSYNDDVTIERTFNNSYKISYTSSFKKKLSDMLNASDLGLITDDGAQTNPPKEDPNPPSIDGGKDSKTMKKIYDWCNQNQGQAFDTDGYYGAQCVDLISWLNTKVFGLGLDTSGDYAKNIWNNPVPSGWYKVNGNPNDDN…
>YP_009909009.1
MPSYKTYTTEQYQAFLSQPFGYDFGVSDETIAQWFMIQPGARPVINSYGVTKANLLSDYIPKLKQEFGGSLVFLMTTVSEGGGAGNWVNHYMSDTSDTGMGCLIDDIEYVKTTFDRHFPPAMSAPEVGGAYTEDSQGLTMQVYNAVPDGSIGSYFIPSTMAGNAWIFGSQWCLANQGAAPPAVYFGNPYDQLIDIIKSFGADPFEKGSTAKPNPDTPKGDPNESGNKPKPKPDIQKAIDKILDEINKALDNQTIQGSPLLSYNDDVTIERTFNNSYKISYTSSFKKKLSDMLNASDLGLITDDGAQTNPPKEDPKPPSIDAGKESKTMKKIYDWCNENQGQAFDTDGYYGAQCVDLISWLNQKVFGLGLDTSGDYAKNIWNNPVPSGWYKVNGNPNDDN…
>YP_009909034.1
MPSYKTYTTEQYQAFLSQPFGYDFGVSDETIAQWFMIQPGARPVINSYGVTKANLLSDYIPKLKQEFGGSLVFLMTTVSEGGGAGNWVNHYMSDTSDTGMGCMIDDIAYIKTTFDRHFPPAMSAPEVGGAYTEDSEGLTMQVYNAVPDGSIGSYFIPSTMAGNAWIFGSQWCLANQGAAPPAVYFGNPYDQLIDIIKSFGADPFKEGSTAKPNPDTPKGDPNESGNKPKPKPDIQKAIDKILDEINKALDNQTIQGSPLLSYNDDVTIERTFNNSYKISYTSSFKKKLSDMLNASDLGLITDDGAQTNPPKEDPKPPSIEGGKDSKTMKKIYDWCNQNQGQAFDTDGYYGAQCVDLISWLNTKVFGLGLDTSGDYAKNIWNNPVPSGWYKVNGNPNDDN…
>YP_009592477.1
MVKVNDVVSYVNGLVGKGVDADGWYGTQCMDLTVDVMQRFFGWRPYGNAIALVDQPIPAGFQRIRTTSSTQIKAGDVVIWGLGYYAQYGHTAIATEDGRADGTFVSVDQNWNNPSLEVGSPAAAIHHNMDGVFGVIRPPYEADAKPTSPPAPKPDKPNLGQFKGDDDIMFIYYKRTKEGNTEQWFVIGGKRIYLATMTYVNEANDLIKRYGGNTNVTTYNHDNFGLRMMEQAFPKVSV
>YP_009603970.1
MVKLNDVLSYVNGLVGKGVDADGWYGTQCMDLTVDVMQRFFGWRPYGNAIALVDQPLPAGFQRIRTTSSTQIKAGDVMIWGLGYYAQYGHTGIATEDGRADGTFVSVDQNWINPSLEVGSPAAAIHHNMDGVWGVIRPPYEAASTPKPPAPKPDKPNLGQFKGDDDIMFIYYKRTKQGSTEQWFVIGGKRIYLPTMTYVNEANDLIKRYGGNTNVTTYNHDNFGLKMMEAALPQVKV
>YP_009622345.1
MKLKGILLSAVTMFGLLVGATNVQAYEVNNEFNLQPWEGSQQLAYPNKIILHETANPRATGRNEATYMKNNWFNAHTTAIVGDGGIVYKVAPEGNVSWGAGNANPYAPVQIELQHTNDPELFKANYKAYIDYTRDMGKKFGIPMTLDQGSSVWEKGVISHKWVSDYVWGDHTDPYGYLAEMGISKAQLAKDLANGVQGDSKPSNPATPNKPSKPSVTPQKQRFNYRVDGLEYVNGMWQIYNEHLGKIDFNWTDNGIPVSVVDKVNPATGQPTKDQVLSVGDYFNFQVNSVGVVQEQTPYGGYTLSHVQLPEEFIWLFTENKNTLLYQ
>YP_009624748.1MKLKGILFGALATIGLFAGMQTANAYEVNNEFNLSPWEGSGQVAVPNKIILHETANERATGRNEATYMKNNWFNAHTTAIVGDGGIVYKIAPEGNISWGAGNANPYAPIQIELQHTHDKELFKKNYKAYIDYTRDMGKKFGIPMTLDQGSSVWEKGVISHKWVSDYVWGDHTDPYGYLAEMGISKAQLAKDLANGLSGESVKPTPSKPKTFKKGQNVYIYNGHKSHNGPVVPFVAGASLWTQVGTITEVKQGTVNPYKIENTGKFVTYANAGDLEDLNTKFPPKPSKPVNQFTIGVDAIVLRSGRPSVYAPVYGTWKQGAVFKYDEITVGDGYVWIGGTDTNGTRIYLPIGPNDGDPNNTWGTLV
>YP_009624830.1
MKLKGILFGALATIGLFAGMQTANAYEVNNEFNLSPWEGSGQVAVPNKIILHETANERATGRNEATYMKNNWFNAHTTAIIGDGGIVYKIAPEGNVSWGAGNANPYAPIQIELQHTHDKELFKKNYKAYIDYTRDMGKKFGIPMTLDQGSSVWEKGVISHKWVSDYVWGDHTDPYGYLAEMGISKAQLAKDLANGVSGESVKPTPSKPKTFKKGQNVYIYNGHKSHNGPVVPFVAGASLWTQVGTITEVKQGTVNPYKIENTGKFVTYANAGDLEDLNTKFPPKPSKPVNQFTIGVDAIVLRSGRPSVYAPVYGTWKQGAVFKYDEITVGDGYVWIGGTDTNGTRIYLPIGPNDGDPNNTWGTLV
>YP_009216608.1
MKLKGILLSAVTMFGLLVGATNVQAYEVNNEFNLQPWEGSQQLAYPNKIILHETANPRATGRNEATYMKNNWFNAHTTAIVGDGGIVYKVAPEGNVSWGAGNANPYAPVQIELQHTNDPALFKANYKAYIDYTRDMGKKFGIPMTLDQGGSLWEKGVVSHQWVTDFVWGDHTDPYGYLAKMGISKAQLAHDLANGVGGNTVTPTPKPNKPKPTQPSKPSNKKRFNYRVDGLEYVNGMWQIYNEHLGKIDFNWTDNGIPVEVVDKVNPATGQPTKDQVLQVGDYFNFQENSTGVVQEQTPYNGYTLSHVQLPEEFIWLFTDSKQALMYQ
>YP_009218898.1
MVKVNDVVSYVNGLVGKGVDADGWYGSQCMDLTVDVMQRFFGWRPYGNAIALVDQPLPAGFQRIRTTSSTQIKAGDVLIWGLGYYAQYGHTAIATEDGRADGTFVSVDQNWNNPSLEVGSPAAAIHHNMDGVWGVIRAPYEAAQKPAPAPAPKPDKPNLGQFKGDDDIMFIYYKRTKQGSTEQWFVIGGKRIYLPTMTYVKEAQDLIKRYGGNTNVTTYNYDNFGLAMMEKAYPQVKL
>URG13552.1
MPSYKTYTTEQYQAFLSQPFGYDFGISDETIAQWFMIQPGARPVINSYGVTKANLLSDYIPKLKQEFGGSLVFLMTTVSEGGGAGNWVNHYMSDTSDTGMGCMIDDIAYVKTTFDRHFPPAISAPEVGGAYTEDEEGLTMKVYNAVPDGSIGSYFIPSTMAGNAWIFGSQWCLANQGAAPPAVYFGNPYDQLIDIIKSFGADPFKEGSTAKPNPDTPKGNPNESGNKPKPKPDIQKAINKILDEINKALENQTIQGSPLLSYNNDVTIERTFNNSYKISYTSSFKKKLSDMLNASDLGLVTDDGAQNNPPKEDPKPPSIEAGKESKTMKKIYDWCNQNQGQAFDTDGYYGAQCVDLISWLNTKVFGLGLDTSGDYAKNIWNNPVPSGWYKVNGNPNDDN…
>UMO76517.1
MKLKGILLSAVTMFGLLVGATNVQAYEVNNEFNLQPWEGSQQLAYPNKIILHETANPRATGRNEATYMKNNWFNAHTTAIVGDGGIVYKVAPEGNVSWGAGNANPYAPVQIELQHTNDPELFKANYKAYVDYTRDMGKKFGIPMTLDQGGSLWEKGVVSHQWVTDFVWGDHTDPYGYLAKMGISKAQLAHDLANGVGGNTATPTPKPNKPKPTQPAKPSNKKRFNYRVDGLEYVNGMWQIYNEHLGKIDFNWTENGIPVEVVDKVNPATGQPTKDQVLKVGDYFNFQENSTGVVQEQTPYMGYTLSHVQLPNEFIWLFTDSKQSLMYQ
>UMO76606.1
MKLKGILFGALATIGLFAGMQTANAYEVNNEFNLSPWEGSGQVAVPNKIILHETANERATGRNEATYMKNNWFNAHTTAIIGDGGIVYKIAPEGNISWGAGNANPYAPIQIELQHTHDKELFKNNYKAYIDYTRDMGKKFGIPMTLDQGSSVWEKGVISHKWVSDYVWGDHTDPYGYLAEMGISKAQLAKDLANGVSGESVKPTPNKPKTFKKGQNIYIYNGHKSHNGPVVPFVAGASLWTQVGTITEVKQGAVNPYKIENSGKFVTYANAGDLEDLNTKFPPKPSKPVNQFTIGVDAIVLRSGRPSVYAPVYGTWKQGAVFKYDEITVGDGYVWIGGTDTNGTRIYLPIGPNDGDPNNTWGALV
>UIE13747.1
MKLKGILFGALATIGLFAGMQTANAYEVNNEFNLSPWEGSGQVAVPNKIILHETANERATGRNEATYMKNNWFNAHTTAIIGDGGIVYKIAPEGNVSWGAGNANPYAPIQIELQHTHDKELFKKNYKAYIDYTRDMGKKFGIPMTLDQGTSVWEKGVISHKWVSDYVWGDHTDPYGYLAEMGISKAQLAKDLANGVSGESVKPTPSKPRAFKKGQNVYIYNGHKSHNGPVVPFVAGASLWTQVGTITEVKQGAVNPYKIENSGKFVTYANAGDLEDLNTKFPPKPSKPVNQFTIGVDAIVLRSGRPSVYAPVYGTWKQGAVFKYDEITVGDGYVWIGGTDTNGTRIYLPIGPNDGDPNNTWGTLV
>UAV84860.1
MKKKILVGALIALFFMPLNVFAAKGDQGVDWAVYQGEQGRFGYAHDKFAIAQIGGYNASGIYEQYTYKTQVASAIAQGKRAHTYIWYDTWGNMDIAKTTMDYFLLRIQTPKNSIVALDFEHGASSDVNANTETILYGMRRIKQAGYTPMYYSYKPFTLQYVDYQRIIKEFPNSLWIAAYPSYEVTPEPLYAYFPSMEGIGIWQFTSTYIAGGLDGNVDLTGITDSGYTDNNKPETDTPATDAGEEIEKTPNSDVKVGDTVKVKFNVDAWATGEAIPDWVKGNNYKVQEVTGSRVLLEGILSWISKGDIELLPDATIVPDKQPESIHVVQYGETLSSIAYQYGTDYQTLASLNGLANPNLIYPGQTLKVNRSVVSNVYTVQYGDNLSSIASKLGTTYQAL…
>QVU02022.1
MKLKGILFGALATIGLFAGMQTANAYEVNNEFNLSPWEGSGQVAVPNKIILHETANERATGRNEATYMKNNWFNAHTTAIVGDGGIVYKIAPEGNISWGAGNANPYAPIQIELQHTHDKELFKKNYKAYIDYTRDMGKKFGIPMTLDQGSSVWEKGVISHKWVSDYVWGDHTDPYGYLAEMGISKAQLAKDLANGVGGNTATPTPKPNKPTQPKPAQPSKPSDKKRFNYRVDGLEYVNGMWQIYNEHLGKIDFNWTDNGIPVEVVDKVNPATGQPTKDQVLKVGDYFNFQENSTGVVQEQTPYNGYTLSHVQLPEEFIWLFTDSKQALMYQ
>QVU02089.1
MKLKGILFGALATIGLFAGMQTANAYEVNNEFNLSPWEGSGQVAVPNKIILHETANERATGRNEATYMKNNWFNAHTTAIVGDGGIVYKIAPEGNISWGAGNANPYAPIQIELQHTHDKELFKKNYKAYIDYTRDMGKKFGIPMTLDQGSSVWEKGVISHKWVSDYVWGDHTDPYGYLAEMGISKAQLAKDLANGVGGNTATPTPKPNKPTQPKPAQPSKPSDKKRFNYRVDGLEYVNGMWQIYNEHLGKIDFNWTDNGIPVEVVDKVNPATGQPTKDQVLKVGDYFNFQENSTGVVQEQTPYNGYTLSHVQLPEEFIWLFTDSKQALMYQ
>QMS41971.1
MKLKGILLSAVTMFGLLVGATNVQAYEVNNEFNLQPWEGSQQLAYPNKIILHETANPRATGRNEATYMKNNWFNAHTTAIVGDGGIVYKVAPEGNVSWGAGNANPYAPVQIELQHTNDPELFKANYKAYVDYTRDMGKKFGIPMTLDQGGSLWEKGVVSHQWVTDFVWGDHTDPYGYLAKMGISKAQLAHDLANGVGGNTATPTPKPNKPKPTQPAKPSNKKRFNYRVDGLEYVNGMWQIYNEHLGKIDFNWTENGIPVEVVDKVNPATGEPTKDQVLKVGDYFNFQENSTGVVQEQTPYMGYTLSHVQLPNEFIWLFTDSKQSLMYQ
>QNL31280.1
MKLKGILFGALVTIGLFAGMQTANAYEVNNEFNLQPWEGSQQLAYPNKIILHETANPRATGRNEATYMKNNWFNAHTTAIVGDGGIVYKVAPEGNVSWGAGNANPYAPVQIELQHTNDPELFKANYKAYIDYTRDMGKKFGIPMTLDQGSSVWEKGVISHKWVSDYVWGDHTDPYGYLAEMGISKAQLAKDLANGVQGDSKPSNPATPNKPSKPSVTPQKQRFNYRVDGLEYVNGMWQIYNEHLGKIDFNWTDNGIPVSVVDKVNPATGQPTKDQVLSVGDYFNFQVNSVGVVQEQTPYGGYTLSHVQLPEEFIWLFTENKNTLLYQ
>QNL31348.1
MKLKGILLSAVTMFGLLVGATNVQAYEVNNEFNLQPWEGSQQLAYPNKIILHETANPRATGRNEATYMKNNWFNAHTTAIVGDGGIVYKVAPEGNVSWGAGNANPYAPIQIELQHTHDKELFKKNYKAYIDYTRDMGKKFGIPMTLDQGSSVWEKGVISHKWVSDYVWGDHTDPYGYLAEMGISKAQLAKDLANGVQGDSKPSNPATPNKPSKPSVTPQKQRFNYRVDGLEYVNGMWQIYNEHLGKIDFNWTDNGIPVSVVDKVNPATGQPTKDQVLSVGDYFNFQVNSVGVVQEQTPYGGYTLSHVQLPEEFIWLFTENKNTLLYQ
>QOC55072.1
MPSYKTYTTEQYQAFLSQPFGYDFGVSDETIAQWFMIQPGAKPVINSYGVTKSNLLSDYIPKLKQEFGGSLVFLMTTVSEGGGAGNWVNHYMSDTSNTGMGCMIDDIAYVKTTFDRHFPPAISAPEVGGAYTEDEEGLTMKVYNAVPDGSIGSYFIPSTMAGNAWIFGSQWCLANQGAAPPAVYFGNPYDQLIDIIKSFGADPFEEGSTAKPNPDTPKGDPNESGNKPKPKPDIQKAINKILDEINKALENQTIQGSPLLSYNNDVTIERTFNNSYKISYTSSFKKKLSDMLNASDLGLVTDDGAQNNPPKEDPKPPSIEAGKESKTMKKIYDWCNQNQGQAFDTDGYYGAQCVDLISWLNTKVFGLGLDTSGDYAKNIWNNPVPSGWYKVNGNPNDDN…
>QNR52528.1
MPSYKTYTTEQYQAFLSQPFGYDFGVSDETIAQWFMIQPGAKPVINSYGVTKSNLLSDYIPKLKQEFGGSLVFLMTTVSEGGGAGNWVNHYMSDTSNTGMGCMIDDIAYVKTTFDRHFPPAISAPEVGGAYTEDEEGLTMKVYNAVPDGSIGSYFIPSTMAGNAWIFGSQWCLANQGAAPPAVYFGNPYDQLIDIIKSFGADPFEEGSTAKPNPDTPKGDPNESGNKPKPKPDIQKAINKILDEINKALENQTIQGSPLLSYNNDVTIERTFNNSYKISYTSSFKKKLSDMLNASDLGLVTDDGAQNNPPKEDPKPPSIEAGKESKTMKKIYDWCNQNQGQAFDTDGYYGAQCVDLISWLNTKVFGLGLDTSGDYAKNIWNNPVPSGWYKVNGNPNDDN…
>QNR52591.1
MKKKILAGALVALFFMPTGVFAAKGDQGVDWAIYQGEQGRFGYAHDKFAIAQIGGYNASGIYEQYTYKTQVASAIAQGKRAHTYIWYDTWGNMDIAKTTMDYFLPRIQTPKNSIVALDFEHGALASVPDGYGGYVSSDAEKAANTETILYGMRRIKQAGYTPMYYSYKPFTLNHVNYQQIIKEFPNSLWIAAYPIDGVSPYPLYAYFPSMDGIGIWQFTSAYIAGGLDGNVDLTGITDSGYTDTNKPETDTPATDAGEEIEKIPNSDVKVGDTVKVKFNVDAWATGEAIPQWVKGNSYKVQEVTGSRVLLEGILSWISKGDIELLPDAVTVPDKQPEATHVVQYGETLSSIAYQYGTDYQTLAALNGLANPNLIYPGQVLKVNGSVVSNVYTVQYGDNL…
>QLF85392.1
MKLKGILFGALATIGLFAGMQTANAYEVNNEFNLSPWEGSGQVAVPNKIILHETANERATGRNEATYMKNNWFNAHTTAIVGDGGIVYKIAPEGNISWGAGNANPYAPIQIELQHTHDKELFKKNYKAYIDYTRDMGKKFGIPMTLDQGSSVWEKGVISHKWVSDYVWGDHTDPYGYLAEMGISKAQLAKDLANGLSGESVKPTPSKPKTFKKGQNVYIYNGHKSHNGPVVPFVAGASLWTQVGTITEVKQGTVNPYKIENTGKFVTYANAGDLEDLNTKFPPKPSKPVNQFTIGVDAIVLRSGRPSVYAPVYGTWKQGAVFKYDEITVGDGYVWICGTDTNGTRIYLPIGPNDGDPNNTWGTLV
>QDF15356.1
MKLKGILFGALATIGLFAGMQTANAYEVNNEFNLSPWEGSGQVAVPNKIILHETANERATGRNEATYMKNNWFNAHTTAIIGDGGIVYKIAPEGNISWGAGNANPYAPIQIELQHTHDKELFKKNYKAYIDYTRDMGKKFGIPMTLDQGSSVWEKGVISHKWVSDYVWGDHTDPYGYLAEMGISKAQLAKDLANGVSGESVKPTPSKPKTFKKGQNVYIYNGHKSHNGPLVPFVAGASLWTQVGTITEVKQGAVNPYKIENSGKFVTYANAGDLEDLNTKFPPKPSKPVNQFTIGVDAIVLRSGRPSVYAPVYGTWKQGAVFKYDEITVGDGYVWIGGTDTNGTRIYLPIGPNDGDPNNTWGTLV
>QIQ66138.1
MKLKNILLTGVALVTIGLTGGMKADAYEINNEFNLAPWEGSGQVAYPNKIILHETANERATGRNEATYMKNNWFNAHTTAIIGDGGIVYKIAPEGNVTWGAGNANPYAPIQIELQHTHDKELFKKNYKAYIDYTRDMGRKYGIPMVLDQGSSVWDKGVVSHKWVSDYVWGDHTDPYGYLAEMGISKAQLAKDLANGVSGESVKPTPSKPKTFKKGQNVYIHNGHKSHNGPVVPFVAGVSLWTQVGTITEVKQGAVNPYKIENSGKFVTYANAGDLEDLNTKFPPKPSKPVNQFTIGVDAIILRSGRPSVYAPVYGTWKYGAVFKYDEIAVGDGYVWIGGTDTNGTRIYLPIGPNDGDPNNTWGTLV
>QIQ66325.1
MKASKLFMAIAGTLMIGLGFGAVDKAEAADYTINNEFNLAPGEGAGYAASPNYIILHETANETATGRNEATYMKRNWFNAYTTDIIGDGGIDYRVGQWGIVSWGAGNANPYAPVQIELQHTHDPALFKKNYKAYISLARDAAKYFGIPLTLDQPGNGIKTHKWVSDNIWGDHQDPYGYLAEMGISKAQLAQDLANGVSSDSTANVPSKPDQPAKPNKPRYKVGDNVRFTTIYKNPDAPIGQHINADTLWTQVGTITKKLDGRKNLYEIRNSGKLLGYANDGDIAEIWNPNKPAAPSQNTATIYPAYGTFTTSIQLPVSGDVDPNSPALDYYNAGMSFTYDGYVVANGYVWLTYINYGGGRSYVAIGPNDNNPANTWGWGF
>QEM41695.1
MVKVNDVVSYVNGLVGKGVDADGWYGTQCMDLTVDVMQRFFGWRPYGNAIALVDQPIPAGFQRIRTTSSTQIKAGDVMIWGLGYYAQYGHTGIATEDGRADGTFVSVDQNWINPSLEVGSPAAAIHHNMDGVWGVIRPPYEAAQKPAPTPKPKPESKPNLGQFKGDDDIMFIYYKKTKAGNTEQWFVIGGKRIYLPTMTYVNEANDLIKRYGGNTNVTTYNYDNFGLAMMEKAYPQVKL
>QEL53351.1
MKLKGILLSAVTMFGLLVGATNVQAYEVNNEFNLQPWEGSQQLAYPNKIILHETANPRATGRNEATYMKNNWFNAHTTAIVGDGGIVYKVAPEGNVSWGAGNANPYAPVQIELQHTNDPELFKANYKAYVDYTRDMGKKFGIPMTLDQGGSLWEKGVVSHQWVTDFVWGDHTDPYGYLAKMGISKAQLAHDLANGVSGNTATPTPKPDKPKPTQPSKPSNKKRFNYRVDGLEYVNGMWQIYNEHLGKIDFNWTENGIPVEVVDKVNPATGQPTKDQVLKVGDYFNFQENSTGVVQEQTPYMGYTLSHVQLPNEFIWLFTDSKQALMYQ
>QDB71553.1
MSNINMETAIANMYALKARGITYSMNYSRTGADGTGDCSGTVYDSLRKAGASDAGWVLNTDSMHSWLEKNGFKLIAQNKEWSAKRGDVVIFGKKGASGGSAGHVVIFISSTQIIHCTWKSATANGVYVDNEATTCPYSMGWYVYRLNGGSTPPKPNTKKVKVLKHATNWSPSSKGAKMASFVKGGTFEVKQQRPISYSYSNQEYLIVNKGTVLGWVLSQDIEGGYGSDRVGGSKPKLPAGFTKEEATFINGNAPITTRKNKPSLSSQTATPLYPGQSVRYLGWKSAEGYIWIYATDGRYIPVRPVGKEAWGTFK
>QDB71555.1
MAGEVFSSLITSVNPNLMNAGSRNGIAIDRIILHHNATTNKDVAMNTWLLGGSAGTSAHYECTPTEIIGCVGEQYSAFHAGGTGGADIPKISNPNQRSIGIENVNSSGAPNWSIDPRTVTNCARLVADICKRYGIPCDRQHVLGHNEVTATACPGGMNVDEVVRQAKQFMAGGNSSTATATRQAFFDVVNVNSGAFNVQGWFIPSKSTKGQSIWLYFMDKKTNKEIARFQGKRVVREDVKKVYPSNPNGADVGFNVDGATPQSLMGKDYYFLLRYNNDNKEELFVTDKVFKAPALVNRGCLDVIRGDKGQVTLHGWHLSSKRRNSDKHFLFIMDKKTNKEIVRFDVTKSSFKASPDIQKLYDGTIAQRTNCRFAFAHALDAKSPARGKDIYILSRYCSD…
>QBZ69038.1
MPSYKTYTTEQYQAFLSQPFGYDFGISDETIAQWFMIQPGARPVINSYGVTKANLLSEYIPKLKQEFGGSLVFLMTTVSEGGGAGNWVNHYMSDTSDTGMGCMIDDIDYIKTTFDRHFPPAISAPEVGGAYTEDEEGLTMKVYNAVPDGSIGSYFIPSTMAGNAWIFGSQWCLANQGAAPPAVYFGNPYDQLIDIIKSFGADPFKEGSTAKPNPDTPKGDPNESGNKPKPKPDIQKAIDKILDEINKALDNQTIQGSPLLSYNDDVTIERTFNNSYKISYTSSFKKKLSDMLNASDLGLITDDGAQTNPPKEDPKPPSIEGGKDSKTMKKIYDWCNQNQGQAFDTDGYYGAQCVDLISWINTKVFGLGLDTSGDYAKNIWNNPVPSGWYKVNGNPNDDN…
>QBZ69067.1
MPSYKTYTTEQYQAFLSQPFGYDFGVSDETIAQWFMIQPGARPVINSYGVTKANLLSDYIPKLKQEFGGSLVFLMTTVSEGGGAGNWVNHYMSDTSDTGMGCLIDDIEYVKTTFDRHFPPAMSAPEVGGAYTEDSQGLTMQVYNAVPDGSIGSYFIPSTMAGNAWIFGSQWCLANQGAAPPAVYFGNPYDQLIDIIKSFGADPFEKGSTAKPNPDTPKGDPNESGNKPKPKPDIQKAIDKILDEINKALDNQTIQGSPLLSYNDDVTIERTFNNSYKISYTSSFKKKLSDMLNASDLGLITDDGAQTNPPKEDPKPPSIDAGKESKTMKKIYDWCNENQGQAFDTDGYYGAQCVDLISWLNQKVFGLGLDTSGDYAKNIWNNPVPSGWYKVNGNPNDDN…
>QBZ69094.1
MPSYKTYTTEQYQAFLSQPFGYDFGVSDETIAQWFMIQPGARPVINSYGVTKANLLSDYIPKLKQEFGGSLVFLMTTVSEGGGAGNWVNHYMSDTSNTGMGCMIDDIAYIKTTFDRHFPPAISAPEVGGAYTEDEDGLTMKVYNAVPDGSIGSYFIPSTMAGNAWIFGSQWCLANQGAAPPAVYFGNPYDQLIDIIKSFGADPFEEGSTAKPNPDTPKGDPNESGNKPKPKPDIQKAIDKILDEINKALDNQTIQGSPLLSYNDDLTIERTFNNSYKISYTSSFKKKLSDMLNASDLGLITDDGAQTNPPKEDPKPPSIDAGKESKTMKKIYDWCNENQGQAFDTDGYYGAQCVDLISWINTKVFGLGLDTSGDYAKNIWNNPVPAGWYKVNGNPNDDN…
>QBZ69126.1
[truncated: 69 more rows]

## Sheet: S10 Fig
Phylogenetic tree text file used for Supplementary Figure 10 :(YP_009223124.1:1.054,(YP_009222289.1:0.1777,YP_009167791.1:0.09166):0.8761);
[truncated: 7 more rows]

[truncated: 1 more sheets: S11 Fig]
